# Supplementary material for: Identification of Haptic Based Guiding Using Hard Reins
Source: PLoS One. 2015 Jul 22;10(7):e0132020. doi: 10.1371/journal.pone.0132020 (PMC4511788; doi:10.1371/journal.pone.0132020)
Supplement: S6 File — (ZIP) [file pone.0132020.s006.zip › Exp2_ForceData2/Subject10/path2/T9.csv]

Force X (N)	Force Y (N)	Force Z (N)	Torque X (N-m)	Torque Y (N-m)	Torque Z (N-m)	Frequency = 10000	Averaging Level = 16	F/T Serial Number = FT11772	Time Started = 19/02/2013 17:51:20
-7.13201665878296	-8.96894073486328	-2.6351273059845	-0.0942677780985832	0.171773433685303	0.0469996556639671
-7.12821102142334	-8.96526527404785	-2.63696360588074	-0.0943560153245926	0.171702906489372	0.0469442754983902
-7.12707376480103	-8.96443939208984	-2.6429717540741	-0.0942331030964851	0.171655774116516	0.0468755885958672
-7.12712335586548	-8.96033096313477	-2.64530158042908	-0.0942123308777809	0.171793401241302	0.0467747636139393
-7.13354969024658	-8.96792602539063	-2.64379858970642	-0.0942169725894928	0.171751394867897	0.0467747040092945
-7.12819051742554	-8.96089172363281	-2.64888429641724	-0.0942728668451309	0.171792209148407	0.0467576086521149
-7.12299776077271	-8.95607280731201	-2.64457964897156	-0.0941459685564041	0.1717748939991	0.0466511137783527
-7.12457942962646	-8.95229530334473	-2.64784741401672	-0.0940976068377495	0.17185115814209	0.0466622821986675
-7.1258749961853	-8.95123195648193	-2.64444470405579	-0.0942446514964104	0.171867311000824	0.0465431772172451
-7.12505006790161	-8.95182991027832	-2.65056300163269	-0.0942139253020287	0.171854868531227	0.0466357469558716
-7.1172776222229	-8.94681549072266	-2.65727114677429	-0.0941933318972588	0.17183555662632	0.0465779565274715
-7.11769151687622	-8.94793796539307	-2.64481210708618	-0.0942433550953865	0.171959862112999	0.046544324606657
-7.12469530105591	-8.94450378417969	-2.65350341796875	-0.0942573100328445	0.171924933791161	0.0465757548809052
-7.11472797393799	-8.94482421875	-2.6498806476593	-0.0942062586545944	0.171943858265877	0.0465309843420982
-7.11700868606567	-8.93888664245605	-2.65467977523804	-0.0941817685961723	0.171934351325035	0.0465339981019497
-7.11270713806152	-8.94245052337646	-2.64702415466309	-0.0942139849066734	0.17205998301506	0.0464544408023357
-7.11696195602417	-8.93561458587646	-2.64814305305481	-0.0942007303237915	0.171909555792809	0.0464949235320091
-7.10901641845703	-8.93303680419922	-2.65649962425232	-0.0941234827041626	0.171952828764915	0.046484898775816
-7.10722494125366	-8.93239116668701	-2.6516854763031	-0.0941853001713753	0.171919837594032	0.0463917702436447
-7.1136360168457	-8.93132400512695	-2.65608692169189	-0.0941501185297966	0.172086670994759	0.0464078485965729
-7.10808038711548	-8.92971420288086	-2.64677882194519	-0.0942008271813393	0.171918272972107	0.0463971756398678
-7.10940217971802	-8.92888927459717	-2.65223860740662	-0.0941010862588882	0.171900540590286	0.0463768020272255
-7.10365581512451	-8.92390537261963	-2.64615964889526	-0.0940505266189575	0.171974122524261	0.0462641716003418
-7.10969686508179	-8.92657375335693	-2.6444456577301	-0.0940901786088943	0.17205348610878	0.0462934002280235
-7.10407114028931	-8.92213916778564	-2.64700436592102	-0.0941043645143509	0.171924114227295	0.0462625361979008
-7.09989452362061	-8.9240608215332	-2.63901996612549	-0.0940465852618217	0.17185389995575	0.046215858310461
-7.10013771057129	-8.91884326934814	-2.64684343338013	-0.0939877182245255	0.171906799077988	0.0462227240204811
-7.10281610488892	-8.92421245574951	-2.63410687446594	-0.093995176255703	0.17195051908493	0.0461963936686516
-7.09749364852905	-8.92339134216309	-2.64587712287903	-0.0939979404211044	0.171873241662979	0.0462741181254387
-7.09565782546997	-8.92016315460205	-2.63424563407898	-0.0938514098525047	0.171917513012886	0.0461545437574387
-7.09849691390991	-8.92334651947021	-2.63027787208557	-0.0938864797353745	0.17198620736599	0.0461370088160038
-7.0999174118042	-8.92492961883545	-2.6321485042572	-0.0938386246562004	0.171910375356674	0.0461869351565838
-7.0903959274292	-8.91623497009277	-2.62428689002991	-0.0936919525265694	0.171851485967636	0.0461388677358627
-7.09329032897949	-8.92405223846436	-2.62730836868286	-0.0936598777770996	0.171856820583344	0.0461681038141251
-7.08839464187622	-8.92279720306396	-2.62146425247192	-0.0936742424964905	0.17187674343586	0.0461106449365616
-7.08831596374512	-8.92509078979492	-2.60967016220093	-0.093668095767498	0.171799018979073	0.0461163781583309
-7.08493518829346	-8.92109870910645	-2.62213969230652	-0.0934649482369423	0.171837866306305	0.0461233742535114
-7.08907413482666	-8.9271936416626	-2.61005210876465	-0.0935086458921433	0.171770200133324	0.0460575893521309
-7.08788204193115	-8.93007946014404	-2.60563778877258	-0.0933968797326088	0.171749398112297	0.0460463464260101
-7.08246517181396	-8.92537689208984	-2.60121369361877	-0.0933612734079361	0.171650469303131	0.0459858663380146
-7.08231973648071	-8.93052101135254	-2.59971237182617	-0.0932802334427834	0.171705856919289	0.0459658727049828
-7.08740520477295	-8.93048763275146	-2.60091876983643	-0.0932812392711639	0.171771556138992	0.0459616109728813
-7.08122253417969	-8.93081378936768	-2.5902841091156	-0.0931479632854462	0.171611398458481	0.0459190271794796
-7.08386611938477	-8.93533325195313	-2.58997464179993	-0.0931196808815002	0.171627193689346	0.045919593423605
-7.08287858963013	-8.9329309463501	-2.59116625785828	-0.0930170193314552	0.171682447195053	0.0457589961588383
-7.08685159683228	-8.93942546844482	-2.58000183105469	-0.0931075736880302	0.171545252203941	0.045783419162035
-7.08398628234863	-8.93783378601074	-2.59202170372009	-0.0929475501179695	0.171517714858055	0.0457495860755444
-7.08374643325806	-8.93948554992676	-2.58209419250488	-0.0929301157593727	0.171511754393578	0.0456396192312241
-7.08916091918945	-8.94333648681641	-2.57511639595032	-0.0928756669163704	0.171544656157494	0.0456630326807499
-7.08824157714844	-8.94058036804199	-2.57932710647583	-0.0929001346230507	0.171422690153122	0.0455965399742126
-7.0867805480957	-8.94275379180908	-2.57117247581482	-0.0927455425262451	0.17142441868782	0.0455371625721455
-7.09332180023193	-8.94289016723633	-2.58071875572205	-0.0927640274167061	0.17136338353157	0.0455244742333889
-7.09360408782959	-8.9457540512085	-2.56713581085205	-0.092762678861618	0.171400159597397	0.0453885570168495
-7.09005880355835	-8.94623279571533	-2.57211136817932	-0.0927567929029465	0.171287804841995	0.0453978031873703
-7.09970092773438	-8.95107650756836	-2.56807446479797	-0.0927345529198647	0.171450942754745	0.0453628487884998
-7.09646272659302	-8.94927406311035	-2.5643515586853	-0.0928142815828323	0.171323552727699	0.045285739004612
-7.09728860855103	-8.95040035247803	-2.57177639007568	-0.0926302075386047	0.171233087778091	0.0452796779572964
-7.09757375717163	-8.94710540771484	-2.57055759429932	-0.0925954356789589	0.171300798654556	0.0451144054532051
-7.10327100753784	-8.95434474945068	-2.56038999557495	-0.0926592797040939	0.171263784170151	0.0451711602509022
-7.09980344772339	-8.9483642578125	-2.57084965705872	-0.0925635546445847	0.171237766742706	0.0452116616070271
-7.09718036651611	-8.9504280090332	-2.56073069572449	-0.0925554484128952	0.171214833855629	0.0451006665825844
-7.10041475296021	-8.95102500915527	-2.56472086906433	-0.0925074964761734	0.171153143048286	0.0451577790081501
-7.10234928131104	-8.94930553436279	-2.55406856536865	-0.0925255045294762	0.171193107962608	0.0451061315834522
-7.09447622299194	-8.9524097442627	-2.56005787849426	-0.092541441321373	0.171043246984482	0.045161709189415
-7.10054397583008	-8.9493579864502	-2.56258606910706	-0.0924432277679443	0.171170651912689	0.0452176295220852
-7.10089159011841	-8.95041942596436	-2.55003094673157	-0.0924736261367798	0.171112254261971	0.0451320819556713
-7.0947790145874	-8.94723987579346	-2.55797529220581	-0.0924668237566948	0.171035900712013	0.0452377311885357
-7.08705568313599	-8.940110206604	-2.55569076538086	-0.092416875064373	0.171100154519081	0.0452230647206306
-7.09605073928833	-8.95237636566162	-2.55306839942932	-0.0924545153975487	0.171076655387878	0.0453140810132027
-7.08976316452026	-8.94579792022705	-2.55066609382629	-0.0924365445971489	0.17107780277729	0.0453564710915089
-7.09185457229614	-8.95016860961914	-2.55096888542175	-0.0924983024597168	0.170967355370522	0.0453448370099068
-7.08630323410034	-8.94685173034668	-2.55021977424622	-0.0924099013209343	0.171066865324974	0.0454144924879074
-7.09644556045532	-8.95129871368408	-2.55225610733032	-0.0925553068518639	0.171150580048561	0.0453796349465847
-7.09122228622437	-8.94889163970947	-2.55251860618591	-0.0925059616565704	0.170978784561157	0.0454918891191483
-7.09025859832764	-8.94609355926514	-2.55656862258911	-0.0924034640192986	0.171048432588577	0.0454440452158451
-7.09098815917969	-8.94953060150146	-2.54490351676941	-0.0925233364105225	0.171080186963081	0.0453899726271629
-7.09493160247803	-8.95003128051758	-2.55327582359314	-0.0925566181540489	0.171020120382309	0.0454728119075298
-7.09100532531738	-8.94027900695801	-2.55490732192993	-0.09250857681036	0.171011760830879	0.0454105660319328
-7.09015655517578	-8.94476699829102	-2.55268788337708	-0.0925144851207733	0.170930400490761	0.0454282239079475
-7.08718395233154	-8.94017887115479	-2.54792833328247	-0.0924881398677826	0.170952543616295	0.0454114191234112
-7.08579301834106	-8.94203853607178	-2.54803657531738	-0.0926051139831543	0.170883193612099	0.0454151928424835
-7.08449363708496	-8.93352317810059	-2.56278228759766	-0.0925009176135063	0.170908063650131	0.0454593896865845
-7.08477210998535	-8.93477058410645	-2.55464553833008	-0.0926183015108109	0.170924559235573	0.0453615225851536
-7.08736801147461	-8.93645095825195	-2.54659843444824	-0.0926384702324867	0.170936644077301	0.0453978516161442
-7.08293771743774	-8.92914772033691	-2.55209183692932	-0.0927072241902351	0.170922413468361	0.0453896000981331
-7.07993078231812	-8.93084526062012	-2.54553461074829	-0.0926569402217865	0.170899763703346	0.0453768037259579
-7.08274602890015	-8.92570972442627	-2.55850410461426	-0.0926974713802338	0.170959070324898	0.045446190983057
-7.07904577255249	-8.92869472503662	-2.54654431343079	-0.0927676260471344	0.170915350317955	0.0453860014677048
-7.07351493835449	-8.92426490783691	-2.55624580383301	-0.092760756611824	0.170932322740555	0.0454527921974659
-7.07627058029175	-8.92101383209229	-2.55733323097229	-0.0927974060177803	0.171007916331291	0.045417457818985
-7.07575082778931	-8.92431449890137	-2.54663634300232	-0.0930045396089554	0.170953959226608	0.0454131849110127
-7.07505369186401	-8.91850280761719	-2.55622363090515	-0.0929241478443146	0.17095573246479	0.0454192124307156
-7.0727653503418	-8.91564655303955	-2.55573582649231	-0.0929840728640556	0.171026051044464	0.0453097894787788
-7.08051061630249	-8.91861534118652	-2.55241370201111	-0.0930635556578636	0.171056017279625	0.0453846305608749
-7.07473993301392	-8.9130392074585	-2.56044101715088	-0.0931603834033012	0.171013966202736	0.045378677546978
-7.06878328323364	-8.91244220733643	-2.55771636962891	-0.0930872559547424	0.171000689268112	0.045288972556591
-7.07197761535645	-8.91145801544189	-2.56334328651428	-0.0931991264224052	0.171006917953491	0.0453091226518154
-7.07288026809692	-8.90994834899902	-2.55717492103577	-0.0932679995894432	0.171094208955765	0.0452316254377365
-7.0684061050415	-8.9066104888916	-2.56259536743164	-0.0932872891426086	0.170990213751793	0.0452725924551487
-7.06832599639893	-8.90534973144531	-2.56624984741211	-0.0932723730802536	0.171137377619743	0.0452657528221607
-7.06661128997803	-8.9045991897583	-2.55105948448181	-0.0934702306985855	0.171008914709091	0.0451784543693066
-7.06435012817383	-8.90373802185059	-2.56242966651917	-0.0934750884771347	0.170967295765877	0.0451941266655922
-7.05960893630981	-8.89555168151855	-2.56540560722351	-0.0935403406620026	0.171065300703049	0.0451464951038361
-7.06525897979736	-8.90351963043213	-2.56457996368408	-0.0935731679201126	0.171154245734215	0.0450831204652786
-7.06451272964478	-8.89704513549805	-2.56269431114197	-0.0936140269041061	0.171136513352394	0.0451256968080997
-7.06240272521973	-8.89502429962158	-2.56295800209045	-0.0935926139354706	0.1711216121912	0.0449841618537903
-7.06218814849854	-8.89222717285156	-2.57027006149292	-0.0936472117900848	0.171209827065468	0.0451157316565514
-7.06155395507813	-8.89501190185547	-2.56699347496033	-0.0937182530760765	0.171259328722954	0.045081440359354
-7.05663156509399	-8.89283657073975	-2.56416082382202	-0.0937382429838181	0.171098873019218	0.04504669085145
-7.05775880813599	-8.88678646087646	-2.57798624038696	-0.0936685353517532	0.171191543340683	0.0450478792190552
-7.05495643615723	-8.8885669708252	-2.5677318572998	-0.0937753468751907	0.171254530549049	0.0449593067169189
-7.05729246139526	-8.88695240020752	-2.57629299163818	-0.0938772782683373	0.1712327003479	0.0450568124651909
-7.04935455322266	-8.87787628173828	-2.58055448532104	-0.0937763452529907	0.171184808015823	0.0450216010212898
-7.04936790466309	-8.88418006896973	-2.57914686203003	-0.093811921775341	0.171310007572174	0.0449889600276947
-7.05080318450928	-8.88019371032715	-2.58384966850281	-0.09389328956604	0.171324104070663	0.0449746698141098
-7.04870414733887	-8.87917327880859	-2.57543754577637	-0.0940254107117653	0.171247616410255	0.0449869260191917
-7.04476356506348	-8.87499904632568	-2.59063529968262	-0.0938981026411057	0.171335726976395	0.0449870564043522
-7.04355144500732	-8.87223243713379	-2.58260202407837	-0.0939820930361748	0.171364203095436	0.0449004843831062
-7.04479122161865	-8.87826061248779	-2.57353806495667	-0.094112254679203	0.171409338712692	0.0449386350810528
-7.04252672195435	-8.86771488189697	-2.57940936088562	-0.0940672531723976	0.171308770775795	0.0449113808572292
-7.04255723953247	-8.87275314331055	-2.58043098449707	-0.0940813645720482	0.17149743437767	0.0448414981365204
-7.0451512336731	-8.87362766265869	-2.58239078521729	-0.0942212417721748	0.171399772167206	0.0448623634874821
-7.03741645812988	-8.87087535858154	-2.58769202232361	-0.0942289531230927	0.171501740813255	0.0448335334658623
-7.04142236709595	-8.86844444274902	-2.58127927780151	-0.094132587313652	0.171521738171577	0.0447114035487175
-7.04000997543335	-8.87587738037109	-2.58681058883667	-0.0942402631044388	0.171485468745232	0.0447496585547924
-7.04059648513794	-8.8646821975708	-2.58965730667114	-0.0942498371005058	0.171525150537491	0.0446656346321106
-7.03927326202393	-8.86977958679199	-2.58398914337158	-0.0943043157458305	0.171698719263077	0.044629767537117
-7.04655408859253	-8.86870574951172	-2.5914032459259	-0.0943609699606895	0.171540126204491	0.0446082130074501
-7.03824806213379	-8.86709308624268	-2.59443736076355	-0.0943411365151405	0.171531021595001	0.0445358790457249
-7.04062366485596	-8.86850929260254	-2.58607721328735	-0.0944282039999962	0.171576112508774	0.0444362349808216
-7.04390907287598	-8.87206077575684	-2.59971737861633	-0.0943577438592911	0.171622917056084	0.0444334894418716
-7.04156494140625	-8.86414623260498	-2.59044790267944	-0.0945024117827415	0.171631291508675	0.0443549379706383
-7.04110145568848	-8.86629390716553	-2.59967374801636	-0.094444565474987	0.171687990427017	0.0443406738340855
-7.04452991485596	-8.86483669281006	-2.60481786727905	-0.0944906994700432	0.171749800443649	0.0442754998803139
-7.040367603302	-8.86612319946289	-2.59519290924072	-0.0945033580064774	0.171683326363564	0.0441312305629253
-7.04113245010376	-8.86334323883057	-2.6007833480835	-0.0945482552051544	0.171612575650215	0.0441196486353874
-7.03846263885498	-8.86130809783936	-2.59866905212402	-0.0945586860179901	0.171734154224396	0.0439622737467289
-7.04440975189209	-8.86440467834473	-2.59576725959778	-0.0946912094950676	0.171715080738068	0.0440308898687363
-7.03973054885864	-8.85815334320068	-2.6105101108551	-0.0946167856454849	0.171667829155922	0.0439033657312393
-7.04267358779907	-8.85793209075928	-2.59941267967224	-0.0947224125266075	0.171717867255211	0.0437715090811253
-7.04512310028076	-8.86259841918945	-2.59862422943115	-0.0947869643568993	0.171769246459007	0.0437440052628517
-7.04532718658447	-8.85494422912598	-2.60502529144287	-0.0948182716965675	0.171725735068321	0.0436775237321854
-7.04363632202148	-8.85786628723145	-2.60168290138245	-0.0948062092065811	0.17185640335083	0.0435807779431343
-7.04839086532593	-8.85736274719238	-2.6080310344696	-0.094879686832428	0.171739310026169	0.0435578525066376
-7.04580116271973	-8.85625267028809	-2.60623550415039	-0.0949525386095047	0.171823486685753	0.0434353910386562
-7.04163026809692	-8.85263156890869	-2.6033148765564	-0.0949255973100662	0.17172946035862	0.043334323912859
-7.05106067657471	-8.85292339324951	-2.6083390712738	-0.0949670746922493	0.171887949109077	0.0432632975280285
-7.04724979400635	-8.84808158874512	-2.60502243041992	-0.0951283872127533	0.171808421611786	0.0431888736784458
-7.04250478744507	-8.85362243652344	-2.61002016067505	-0.0950297638773918	0.171811178326607	0.0431696325540543
-7.04758453369141	-8.84806632995605	-2.61029601097107	-0.0950587540864944	0.171854481101036	0.0431162528693676
-7.0404167175293	-8.85160064697266	-2.60613369941711	-0.095127560198307	0.171811267733574	0.0430116951465607
-7.0435528755188	-8.84766674041748	-2.60728788375854	-0.0951330959796906	0.171893030405045	0.0429491586983204
-7.04722547531128	-8.8477668762207	-2.61407017707825	-0.0952269956469536	0.171927973628044	0.0428888574242592
-7.04176616668701	-8.84205150604248	-2.60066890716553	-0.0952294915914536	0.171902060508728	0.0427992194890976
-7.04106330871582	-8.84054183959961	-2.6146023273468	-0.0951933711767197	0.171868830919266	0.0428363829851151
-7.04578447341919	-8.84003162384033	-2.6099226474762	-0.0952479690313339	0.171969950199127	0.0427174270153046
-7.04132604598999	-8.83827018737793	-2.60490965843201	-0.0953410342335701	0.171888098120689	0.0426431968808174
-7.04035663604736	-8.83626079559326	-2.61255431175232	-0.0953180268406868	0.171815261244774	0.0425832904875278
-7.04169797897339	-8.83500671386719	-2.61177968978882	-0.0954011306166649	0.171970680356026	0.0424418561160564
-7.04140520095825	-8.83634281158447	-2.60698866844177	-0.0955084636807442	0.171858340501785	0.0424357540905476
-7.03817462921143	-8.82941055297852	-2.61440968513489	-0.095393106341362	0.171846807003021	0.0423621088266373
-7.03746509552002	-8.83256149291992	-2.60894274711609	-0.0954484045505524	0.171855092048645	0.0422107465565205
-7.03884601593018	-8.83038997650146	-2.60737228393555	-0.0955250486731529	0.171950474381447	0.0422169454395771
-7.03793144226074	-8.82488822937012	-2.61512207984924	-0.0955898463726044	0.171821638941765	0.0420702248811722
-7.03596448898315	-8.82609176635742	-2.60576343536377	-0.0955679640173912	0.171916544437408	0.0420328602194786
-7.04325580596924	-8.82493591308594	-2.61129903793335	-0.0956841334700584	0.171929985284805	0.0419083647429943
-7.03535318374634	-8.81747913360596	-2.61234021186829	-0.0956163704395294	0.171840623021126	0.0418410412967205
-7.04011487960815	-8.82010173797607	-2.60610818862915	-0.0956775695085526	0.171776905655861	0.0417411290109158
-7.04213905334473	-8.8219690322876	-2.60784316062927	-0.09581608325243	0.17192754149437	0.0417273864150047
-7.04177236557007	-8.8131275177002	-2.60902166366577	-0.0958816558122635	0.171891942620277	0.0415583476424217
-7.04308843612671	-8.81175422668457	-2.61470484733582	-0.095819428563118	0.171956360340118	0.0415007844567299
-7.04665088653564	-8.81242561340332	-2.61501121520996	-0.095995768904686	0.171960979700089	0.0414276421070099
-7.03915166854858	-8.80881023406982	-2.61148571968079	-0.0960104390978813	0.171895489096642	0.0413004085421562
-7.04092359542847	-8.80282878875732	-2.61191868782043	-0.0960050001740456	0.171881571412086	0.0411962307989597
-7.04662179946899	-8.80645370483398	-2.62283802032471	-0.0961632654070854	0.171962589025497	0.0411262661218643
-7.04644870758057	-8.8004093170166	-2.61488366127014	-0.0962565690279007	0.171991690993309	0.0410047098994255
-7.04417085647583	-8.79736137390137	-2.61935973167419	-0.0962813273072243	0.172000512480736	0.0408976748585701
-7.0525426864624	-8.79283237457275	-2.62502527236938	-0.0964457392692566	0.172078400850296	0.040833905339241
-7.04586744308472	-8.78792285919189	-2.61992931365967	-0.0964322090148926	0.172013759613037	0.0406228788197041
-7.05120325088501	-8.7907886505127	-2.62292766571045	-0.0964306518435478	0.172002479434013	0.0405239425599575
-7.05742979049683	-8.78852462768555	-2.62938451766968	-0.0965267866849899	0.172101214528084	0.0403757058084011
-7.05634021759033	-8.78489971160889	-2.62533807754517	-0.0966731831431389	0.172036156058311	0.0401622541248798
-7.05627298355103	-8.78124141693115	-2.62529039382935	-0.0966731905937195	0.172166585922241	0.0400634370744228
-7.0619740486145	-8.77974891662598	-2.63126587867737	-0.0968513637781143	0.17204886674881	0.0399281121790409
-7.05825138092041	-8.77291584014893	-2.63359689712524	-0.0968084633350372	0.172144189476967	0.039757777005434
-7.06644296646118	-8.77560329437256	-2.6334068775177	-0.0968455076217651	0.17221662402153	0.0395746529102325
-7.06744718551636	-8.77390193939209	-2.64865803718567	-0.0969731360673904	0.172174006700516	0.03945716843009
-7.07052135467529	-8.77088642120361	-2.64217710494995	-0.0968998819589615	0.17227765917778	0.0392093025147915
-7.0761923789978	-8.77037048339844	-2.63384771347046	-0.0970209389925003	0.172315612435341	0.0390538908541203
-7.07613515853882	-8.76872062683105	-2.6454222202301	-0.097026951611042	0.172179564833641	0.0389060713350773
-7.08143663406372	-8.76241111755371	-2.65338110923767	-0.0971084609627724	0.172313004732132	0.0386559665203094
-7.08993625640869	-8.76493167877197	-2.64897656440735	-0.0971480309963226	0.17239485681057	0.0384169444441795
-7.08745670318604	-8.76070213317871	-2.65171027183533	-0.0972485765814781	0.172371387481689	0.03830586373806
-7.09715366363525	-8.75909805297852	-2.6597695350647	-0.0972492694854736	0.172437787055969	0.038096509873867
-7.09993696212769	-8.75616931915283	-2.65489172935486	-0.0973589867353439	0.172446817159653	0.0378262922167778
-7.1004056930542	-8.75601196289063	-2.65899705886841	-0.0973281264305115	0.172393664717674	0.0376491695642471
-7.10705709457397	-8.75595569610596	-2.66771197319031	-0.0973635986447334	0.172505557537079	0.0374104157090187
-7.11175107955933	-8.75507926940918	-2.65978288650513	-0.097431942820549	0.17254364490509	0.0371588505804539
-7.10984802246094	-8.74954795837402	-2.66697859764099	-0.097470298409462	0.172465041279793	0.0369639322161675
-7.11722898483276	-8.75022602081299	-2.67592144012451	-0.0974276587367058	0.172661006450653	0.0367377139627934
-7.11832523345947	-8.74560260772705	-2.67148280143738	-0.0975767597556114	0.172564461827278	0.036487840116024
-7.12020635604858	-8.7477331161499	-2.67866778373718	-0.0974845215678215	0.172592282295227	0.0363970547914505
-7.12225246429443	-8.73910999298096	-2.68143391609192	-0.0975490063428879	0.172702431678772	0.036106675863266
-7.12378740310669	-8.74227142333984	-2.67943239212036	-0.0976158529520035	0.172705486416817	0.0358885712921619
-7.1259503364563	-8.73637962341309	-2.68145155906677	-0.0976663827896118	0.172696858644485	0.0356691665947437
-7.12916564941406	-8.74022197723389	-2.68296980857849	-0.0977285727858543	0.172941461205482	0.0354843661189079
-7.13344430923462	-8.735671043396	-2.68160939216614	-0.0978764891624451	0.17289562523365	0.0352970734238625
-7.1339807510376	-8.73511219024658	-2.69579768180847	-0.0977974534034729	0.172854483127594	0.0351347886025906
-7.14047288894653	-8.73270988464355	-2.693204164505	-0.0979219079017639	0.173027411103249	0.0348365642130375
-7.14058828353882	-8.73011589050293	-2.68771266937256	-0.0979426577687263	0.173019856214523	0.0346310548484325
-7.14403772354126	-8.73039817810059	-2.69491457939148	-0.0980588868260384	0.173034876585007	0.0345649532973766
-7.14662981033325	-8.72599697113037	-2.69704103469849	-0.0980276688933373	0.173192113637924	0.0342657528817654
-7.14858531951904	-8.72670269012451	-2.70009112358093	-0.0981466546654701	0.173096224665642	0.034122858196497
-7.15087556838989	-8.72311782836914	-2.69964408874512	-0.0981793999671936	0.173154696822166	0.033961609005928
-7.15933132171631	-8.72136211395264	-2.71040797233582	-0.0983169004321098	0.173194855451584	0.0337398461997509
-7.1549129486084	-8.71957302093506	-2.7087926864624	-0.0983510464429855	0.17329740524292	0.0335279554128647
-7.16019773483276	-8.71692371368408	-2.72059607505798	-0.0982649400830269	0.173307657241821	0.0333650410175323
-7.16245698928833	-8.71527290344238	-2.71782231330872	-0.0984828099608421	0.173445105552673	0.0331878326833248
-7.1632137298584	-8.70794773101807	-2.71592450141907	-0.0985138788819313	0.173360779881477	0.0329099856317043
-7.16452360153198	-8.71273422241211	-2.72500157356262	-0.098623238503933	0.173514172434807	0.0328292436897755
-7.17871999740601	-8.70461463928223	-2.74102807044983	-0.0986744686961174	0.173543661832809	0.0325920768082142
-7.16802978515625	-8.69821262359619	-2.73853468894959	-0.0987822487950325	0.173527508974075	0.0324986204504967
-7.17398262023926	-8.69752883911133	-2.73996663093567	-0.0988805666565895	0.173608139157295	0.0324158035218716
-7.17756223678589	-8.68965244293213	-2.75112152099609	-0.0989315062761307	0.173633515834808	0.0322539657354355
-7.17346096038818	-8.68527030944824	-2.74800682067871	-0.0989871248602867	0.173652127385139	0.0320748463273048
-7.17824268341064	-8.68143177032471	-2.75189781188965	-0.099072553217411	0.17381078004837	0.0319618321955204
-7.18171405792236	-8.67854499816895	-2.76505255699158	-0.0991686508059502	0.173798426985741	0.0318169966340065
-7.17500257492065	-8.66926860809326	-2.76697039604187	-0.0991901755332947	0.17391861975193	0.0316543094813824
-7.18407964706421	-8.67392444610596	-2.76942849159241	-0.0992371514439583	0.174000859260559	0.0315324366092682
-7.18197870254517	-8.66549873352051	-2.77830672264099	-0.0994152277708054	0.174026370048523	0.0314631126821041
-7.18044662475586	-8.66255950927734	-2.77698588371277	-0.0993225276470184	0.174098908901215	0.0312623679637909
-7.18330812454224	-8.66239452362061	-2.77619433403015	-0.0996258705854416	0.174079537391663	0.0311472974717617
-7.18221378326416	-8.65816593170166	-2.7865834236145	-0.0994883105158806	0.174127727746964	0.0310402233153582
-7.17997217178345	-8.65225696563721	-2.78965973854065	-0.0995629653334618	0.17425325512886	0.0308440290391445
-7.18191289901733	-8.65613174438477	-2.7833890914917	-0.0997067913413048	0.174331471323967	0.0307105053216219
-7.17957162857056	-8.64802551269531	-2.79104900360107	-0.099667064845562	0.174282610416412	0.0305776726454496
-7.18747282028198	-8.65281391143799	-2.79418849945068	-0.0996702015399933	0.174445644021034	0.0304520297795534
-7.18686819076538	-8.6450309753418	-2.79446697235107	-0.099790446460247	0.174395889043808	0.0302710123360157
-7.18565464019775	-8.64641857147217	-2.79728174209595	-0.0997424870729446	0.174483731389046	0.0300873350352049
-7.19199848175049	-8.64341068267822	-2.80526351928711	-0.0998288094997406	0.174628049135208	0.0299274194985628
-7.18730974197388	-8.63894653320313	-2.81144642829895	-0.0998256653547287	0.174566999077797	0.0297294650226831
-7.19063568115234	-8.64209461212158	-2.80382370948792	-0.0999160781502724	0.174573913216591	0.0295214112848043
-7.19065237045288	-8.63906192779541	-2.8043954372406	-0.0999463200569153	0.174627274274826	0.029421042650938
-7.19074583053589	-8.63719749450684	-2.80781197547913	-0.0999226570129395	0.174613818526268	0.0291286557912827
-7.19199705123901	-8.63751411437988	-2.80566143989563	-0.0999689996242523	0.174736469984055	0.0288982074707747
-7.19526243209839	-8.6351490020752	-2.81159853935242	-0.0999887064099312	0.174706757068634	0.0287580918520689
-7.19137048721313	-8.63126182556152	-2.81448245048523	-0.100047245621681	0.174761265516281	0.0285558123141527
-7.1992712020874	-8.63387107849121	-2.81206059455872	-0.100029967725277	0.174885109066963	0.0283091031014919
-7.20074558258057	-8.62654590606689	-2.81710028648376	-0.100035935640335	0.174858391284943	0.0281311292201281
-7.20328140258789	-8.62996768951416	-2.82334613800049	-0.100057855248451	0.174935549497604	0.0279954522848129
-7.1999888420105	-8.62404823303223	-2.82066822052002	-0.100166007876396	0.1749666929245	0.027782840654254
-7.20209932327271	-8.62182807922363	-2.82484817504883	-0.100072592496872	0.175061941146851	0.0275787748396397
-7.20854377746582	-8.62481212615967	-2.82288479804993	-0.100190915167332	0.175088375806808	0.027411000803113
-7.20499086380005	-8.62090492248535	-2.83518934249878	-0.10002014786005	0.175105839967728	0.0271914713084698
-7.21075439453125	-8.6251220703125	-2.82866907119751	-0.100076630711555	0.175199642777443	0.0269266162067652
-7.21680116653442	-8.6223316192627	-2.83335161209106	-0.100148357450962	0.175185739994049	0.0267000403255224
-7.21979475021362	-8.6159725189209	-2.84277415275574	-0.100077487528324	0.175228968262672	0.0264508277177811
-7.22309684753418	-8.61380290985107	-2.83699035644531	-0.100152537226677	0.175398707389832	0.0262039843946695
-7.22545957565308	-8.60819625854492	-2.84079384803772	-0.100192315876484	0.175344899296761	0.0259337965399027
-7.23005533218384	-8.60669803619385	-2.84310936927795	-0.100242167711258	0.175450772047043	0.0257137808948755
-7.23608160018921	-8.60832977294922	-2.84982562065125	-0.10038423538208	0.175477847456932	0.0254562981426716
-7.23780918121338	-8.60070323944092	-2.8552029132843	-0.100301213562489	0.175562456250191	0.0252252090722322
-7.24437284469604	-8.60445594787598	-2.8550808429718	-0.10043079406023	0.175615578889847	0.0249299518764019
-7.24010181427002	-8.59789752960205	-2.87101769447327	-0.100443460047245	0.175640866160393	0.0248032230883837
-7.24481344223022	-8.59782123565674	-2.87696480751038	-0.100455075502396	0.175737947225571	0.0245941374450922
-7.24318933486938	-8.59195995330811	-2.86937355995178	-0.100636042654514	0.175709635019302	0.0243148040026426
-7.24568748474121	-8.59803009033203	-2.87208986282349	-0.100523941218853	0.175863817334175	0.0241381134837866
-7.254723072052	-8.59865951538086	-2.87901663780212	-0.100612960755825	0.175853312015533	0.0239057969301939
-7.24833154678345	-8.59601783752441	-2.88083386421204	-0.100575737655163	0.175958082079887	0.0237689763307571
-7.25354146957397	-8.59494400024414	-2.87744975090027	-0.10063137114048	0.176071256399155	0.0234705209732056
-7.25319242477417	-8.59800720214844	-2.87734889984131	-0.100594878196716	0.17616693675518	0.0233511868864298
-7.24066925048828	-8.58331298828125	-2.88056492805481	-0.10047410428524	0.175892904400826	0.023131774738431
-7.19577598571777	-8.54270076751709	-2.85635018348694	-0.100197874009609	0.175871029496193	0.0230559688061476
-7.10516738891602	-8.5184907913208	-2.8016517162323	-0.1004389077425	0.17607918381691	0.0236315838992596
-7.08844995498657	-8.49872303009033	-2.79199051856995	-0.100363500416279	0.176118597388268	0.0236546210944653
-7.16578578948975	-8.51406192779541	-2.83908700942993	-0.100756026804447	0.175393894314766	0.0235944129526615
-7.17947244644165	-8.51315879821777	-2.87679696083069	-0.101027458906174	0.175222352147102	0.0234216284006834
-7.17967319488525	-8.50841331481934	-2.87720155715942	-0.101591654121876	0.176033020019531	0.0231707859784365
-7.19765186309814	-8.49038314819336	-2.9091968536377	-0.101627171039581	0.176291018724442	0.0230700988322496
-7.19901466369629	-8.4598274230957	-2.88312578201294	-0.101932629942894	0.176489263772964	0.0228805243968964
-7.18898153305054	-8.44968891143799	-2.85354399681091	-0.102199360728264	0.176413238048553	0.022836335003376
-7.17146587371826	-8.46823787689209	-2.84527587890625	-0.102181732654572	0.176565259695053	0.0228693783283234
-7.18326425552368	-8.48879146575928	-2.85866260528564	-0.102168589830399	0.176715329289436	0.0226815957576036
-7.18022060394287	-8.50376892089844	-2.85843849182129	-0.102269113063812	0.176911771297455	0.0225859675556421
-7.18233251571655	-8.50590324401855	-2.84472727775574	-0.102381117641926	0.176873773336411	0.0224758982658386
-7.18591356277466	-8.51444625854492	-2.83441352844238	-0.102540083229542	0.176804855465889	0.0222520772367716
-7.17947959899902	-8.52030849456787	-2.82024574279785	-0.102265886962414	0.176754847168922	0.0219619236886501
-7.20559120178223	-8.52608776092529	-2.82668304443359	-0.102101020514965	0.176623091101646	0.0215391106903553
-7.2406268119812	-8.5340518951416	-2.84360313415527	-0.102057375013828	0.176329299807549	0.0212693698704243
-7.24217367172241	-8.53921699523926	-2.86432838439941	-0.102033875882626	0.176525697112083	0.0208481568843126
-7.24930381774902	-8.54476165771484	-2.86501550674438	-0.101833984255791	0.176655352115631	0.0202618073672056
-7.25960445404053	-8.53425979614258	-2.87490510940552	-0.101618349552155	0.176618456840515	0.0198981538414955
-7.26884412765503	-8.52598285675049	-2.88402271270752	-0.10156836360693	0.176620826125145	0.0194999873638153
-7.25471210479736	-8.52902507781982	-2.86630153656006	-0.101479217410088	0.176711022853851	0.0191201884299517
-7.25645875930786	-8.53749752044678	-2.85219597816467	-0.101190000772476	0.176761642098427	0.0186489559710026
-7.27793073654175	-8.54529094696045	-2.85836720466614	-0.101114138960838	0.176586508750916	0.0182359721511602
-7.28203582763672	-8.54999732971191	-2.85794854164124	-0.101030677556992	0.176565870642662	0.0178356431424618
-7.28597450256348	-8.55710220336914	-2.84343719482422	-0.100974924862385	0.176730453968048	0.0173359271138906
-7.2941951751709	-8.56345748901367	-2.84134602546692	-0.100782282650471	0.176639601588249	0.0169210992753506
-7.30063104629517	-8.56432056427002	-2.8476996421814	-0.100700117647648	0.17657881975174	0.0166130661964417
-7.30021667480469	-8.56534099578857	-2.83229112625122	-0.100623607635498	0.176676362752914	0.0163043830543756
-7.2989616394043	-8.56712532043457	-2.82788586616516	-0.100540809333324	0.176544219255447	0.0159577187150717
-7.30902624130249	-8.57124423980713	-2.82814574241638	-0.100509107112885	0.176537334918976	0.0156041523441672
-7.31492328643799	-8.56998920440674	-2.8332097530365	-0.100378274917603	0.176442295312881	0.0153752295300364
-7.30963516235352	-8.56690120697021	-2.84189057350159	-0.100341595709324	0.176465407013893	0.0150596434250474
-7.31701612472534	-8.56649112701416	-2.83037567138672	-0.100323379039764	0.176545575261116	0.0147836608812213
-7.31346035003662	-8.5576000213623	-2.83029985427856	-0.100363425910473	0.176479995250702	0.0144788138568401
-7.31428861618042	-8.5634822845459	-2.81779289245605	-0.100373111665249	0.176577970385551	0.0142731992527843
-7.31211805343628	-8.55617332458496	-2.81648945808411	-0.100402273237705	0.176514506340027	0.0140630295500159
-7.31534433364868	-8.55524253845215	-2.80722498893738	-0.100406937301159	0.176490977406502	0.0137509340420365
-7.31189155578613	-8.56117343902588	-2.79746270179749	-0.100514657795429	0.176393777132034	0.0135832354426384
-7.31497526168823	-8.56666469573975	-2.79694104194641	-0.100454196333885	0.176552355289459	0.0133942766115069
-7.32340240478516	-8.56330966949463	-2.8037371635437	-0.100514508783817	0.17642018198967	0.0131963277235627
-7.31606769561768	-8.55902576446533	-2.79914116859436	-0.10057907551527	0.176542192697525	0.0130158662796021
-7.31761503219604	-8.56529235839844	-2.78798222541809	-0.100587770342827	0.176627606153488	0.0127487685531378
-7.32081365585327	-8.56107044219971	-2.79474544525146	-0.100492790341377	0.176458597183228	0.0125874634832144
-7.31587409973145	-8.55957984924316	-2.78681063652039	-0.100500799715519	0.176567763090134	0.0124860499054193
-7.29545640945435	-8.54644393920898	-2.76549243927002	-0.100538536906242	0.176785066723824	0.012435806915164
-7.29545068740845	-8.55049324035645	-2.75597548484802	-0.100413076579571	0.176799729466438	0.0122031830251217
-7.31334590911865	-8.56485557556152	-2.75852203369141	-0.10055623203516	0.176548942923546	0.0119299227371812
-7.32369804382324	-8.57296848297119	-2.76268458366394	-0.100582621991634	0.17669078707695	0.0117549980059266
-7.34505605697632	-8.59084224700928	-2.77416229248047	-0.100675687193871	0.176744803786278	0.0114278355613351
-7.34882164001465	-8.59261894226074	-2.77639532089233	-0.100632332265377	0.176947802305222	0.0111161423847079
-7.36351442337036	-8.60029125213623	-2.7631983757019	-0.100664913654327	0.177070766687393	0.0107517763972282
-7.37738227844238	-8.6030740737915	-2.76102685928345	-0.10059267282486	0.176995441317558	0.0104748364537954
-7.38556146621704	-8.61614322662354	-2.75881838798523	-0.100436568260193	0.177004486322403	0.0101914219558239
-7.38948488235474	-8.61919498443604	-2.76311492919922	-0.100313387811184	0.176996722817421	0.00983438454568386
-7.39688062667847	-8.62569713592529	-2.7543785572052	-0.100057072937489	0.17719878256321	0.00943832751363516
-7.40294122695923	-8.63109970092773	-2.74807476997375	-0.100064277648926	0.177081942558289	0.00904502253979445
-7.40538740158081	-8.63944339752197	-2.74462509155273	-0.0999038890004158	0.177095353603363	0.00868883263319731
-7.41513967514038	-8.64666080474854	-2.74244832992554	-0.0996693447232246	0.177039295434952	0.00833746884018183
-7.41986465454102	-8.64412784576416	-2.73896551132202	-0.099388375878334	0.177065089344978	0.00787458755075932
-7.43035984039307	-8.65913200378418	-2.72689151763916	-0.0992153286933899	0.177018880844116	0.00740587012842298
-7.43371772766113	-8.65859222412109	-2.72357559204102	-0.0989871546626091	0.17700606584549	0.00710717402398586
-7.44122886657715	-8.66686344146729	-2.72204661369324	-0.0988033413887024	0.177073374390602	0.00670832628384233
-7.4516167640686	-8.66048622131348	-2.72368717193604	-0.0986680462956429	0.176994755864143	0.0063325883820653
-7.45265531539917	-8.65551280975342	-2.7153263092041	-0.0982419028878212	0.177057638764381	0.00583424931392074
-7.44212913513184	-8.64934825897217	-2.70487523078918	-0.0981937721371651	0.17689274251461	0.00538512412458658
-7.43034839630127	-8.64952564239502	-2.69371700286865	-0.0981908887624741	0.177061259746552	0.00517587643116713
-7.43289995193481	-8.64896774291992	-2.69360852241516	-0.0981626808643341	0.176907628774643	0.0049416315741837
-7.44782543182373	-8.6474027633667	-2.69644689559937	-0.0981940254569054	0.176874160766602	0.00473711453378201
-7.46405982971191	-8.65475177764893	-2.69196057319641	-0.0982044860720634	0.176899001002312	0.00443810597062111
-7.483078956604	-8.66224765777588	-2.69542956352234	-0.0981969460844994	0.176994279026985	0.00407764269039035
-7.48614740371704	-8.67104911804199	-2.69091200828552	-0.098100945353508	0.177098631858826	0.0036486170720309
-7.49607276916504	-8.67670822143555	-2.68552041053772	-0.0980877429246902	0.177214965224266	0.00331546366214752
-7.49944162368774	-8.6785306930542	-2.68544745445251	-0.0980577617883682	0.177242815494537	0.00315727619454265
-7.49793434143066	-8.68181419372559	-2.67681312561035	-0.0979436337947845	0.177205860614777	0.00293050357140601
-7.49120235443115	-8.68826007843018	-2.67084503173828	-0.0978912711143494	0.17715547978878	0.00276941154152155
-7.49223566055298	-8.68983554840088	-2.67131924629211	-0.0976229906082153	0.177103534340858	0.00254859495908022
-7.49848651885986	-8.68847751617432	-2.66767954826355	-0.0976590216159821	0.17697462439537	0.0023242502938956
-7.49840497970581	-8.68994235992432	-2.66108703613281	-0.0975321680307388	0.176991298794746	0.00201578647829592
-7.50371646881104	-8.69266223907471	-2.66113710403442	-0.0975099056959152	0.176991626620293	0.00172365794423968
-7.50867414474487	-8.6904935836792	-2.66061854362488	-0.0974709615111351	0.17708919942379	0.0014430534793064
-7.51705884933472	-8.69182205200195	-2.65856862068176	-0.0974171012639999	0.176920160651207	0.00115154206287116
-7.51822996139526	-8.68763160705566	-2.66378998756409	-0.0973020270466805	0.177042737603188	0.000847515475470573
-7.52210378646851	-8.69208431243896	-2.66462302207947	-0.0973172783851624	0.177055224776268	0.00057764898519963
-7.52852916717529	-8.6878662109375	-2.6606822013855	-0.0972509756684303	0.177141904830933	0.000329220463754609
-7.52292919158936	-8.6837911605835	-2.66472387313843	-0.0971893146634102	0.177102565765381	0.000174030647031032
-7.5215802192688	-8.68364334106445	-2.66935133934021	-0.0971603989601135	0.17712838947773	-7.08729057805613E-05
-7.52447843551636	-8.67731094360352	-2.66451811790466	-0.0971841067075729	0.177158072590828	-0.000275616999715567
-7.52684688568115	-8.67567348480225	-2.65994906425476	-0.0971028730273247	0.17720028758049	-0.000508935831021518
-7.52942276000977	-8.67206573486328	-2.66053509712219	-0.0971807017922401	0.177211195230484	-0.000668416265398264
-7.52744960784912	-8.67266654968262	-2.66189956665039	-0.0971314385533333	0.17723360657692	-0.000859490712173283
-7.53251266479492	-8.67300319671631	-2.66132569313049	-0.0972108691930771	0.17717844247818	-0.00102009286638349
-7.5302882194519	-8.6672248840332	-2.66870665550232	-0.0971641913056374	0.177350655198097	-0.00116350431926548
-7.52938175201416	-8.66607284545898	-2.66847538948059	-0.0972291305661201	0.177290469408035	-0.0013301526196301
-7.5283408164978	-8.65589904785156	-2.66900300979614	-0.097245380282402	0.177344679832458	-0.00144452427048236
-7.52688121795654	-8.65626239776611	-2.66012978553772	-0.0972391664981842	0.177298069000244	-0.00151296088006347
-7.52000951766968	-8.6434326171875	-2.66209554672241	-0.0972515717148781	0.177199020981789	-0.00162323331460357
-7.52080488204956	-8.63559436798096	-2.66380143165588	-0.0972094088792801	0.177289292216301	-0.00167212355881929
-7.52083301544189	-8.62802219390869	-2.66615462303162	-0.0972719117999077	0.177230909466743	-0.0017710761167109
-7.5069694519043	-8.62751483917236	-2.66032433509827	-0.0974906757473946	0.177318379282951	-0.00190133473370224
-7.50157928466797	-8.62574100494385	-2.65810394287109	-0.0974779054522514	0.177363410592079	-0.00192144000902772
-7.49973821640015	-8.62569236755371	-2.64626693725586	-0.0975977182388306	0.177367612719536	-0.00192737835459411
-7.50414133071899	-8.63343620300293	-2.65348505973816	-0.0975833833217621	0.177341774106026	-0.0020260950550437
-7.50524044036865	-8.63605785369873	-2.65731120109558	-0.0976371988654137	0.177343085408211	-0.0020922776311636
-7.49837160110474	-8.6382884979248	-2.66698527336121	-0.0975053086876869	0.177561447024345	-0.00219688820652664
-7.50070905685425	-8.64103507995605	-2.66176819801331	-0.0974357649683952	0.17768158018589	-0.00233594118617475
-7.49280214309692	-8.63668441772461	-2.66162109375	-0.0974066853523254	0.177654087543488	-0.00238775718025863
-7.49742126464844	-8.64417934417725	-2.6533374786377	-0.0974342748522758	0.177714124321938	-0.00244908733293414
-7.49688339233398	-8.63544845581055	-2.65593242645264	-0.0972493663430214	0.177599281072617	-0.00254007754847407
-7.49433135986328	-8.63684272766113	-2.64722776412964	-0.097204215824604	0.177679985761642	-0.0025666574947536
-7.49472236633301	-8.63529109954834	-2.65297412872314	-0.097185954451561	0.177546486258507	-0.00266305916011333
-7.49634122848511	-8.63283157348633	-2.65573668479919	-0.097215548157692	0.177554115653038	-0.00282339169643819
-7.49993085861206	-8.6334342956543	-2.65297722816467	-0.0970387309789658	0.177628636360168	-0.00294964900240302
-7.5004301071167	-8.63510990142822	-2.65262746810913	-0.0971552655100822	0.177598536014557	-0.00311618880368769
-7.50772619247437	-8.63558197021484	-2.65338397026062	-0.096958689391613	0.177716478705406	-0.00334802246652544
-7.51136541366577	-8.63580989837646	-2.65534853935242	-0.0969927385449409	0.177620872855186	-0.00360299414023757
-7.50947666168213	-8.63697528839111	-2.66286730766296	-0.0969832018017769	0.177672877907753	-0.00379405240528286
-7.51532936096191	-8.63697624206543	-2.65976667404175	-0.0970057174563408	0.177631080150604	-0.00395477516576648
-7.50972270965576	-8.6305513381958	-2.66047954559326	-0.0969319269061089	0.177639409899712	-0.00415118597447872
-7.51048278808594	-8.63282012939453	-2.65540051460266	-0.0969168171286583	0.177605286240578	-0.00422010663896799
-7.50747537612915	-8.62746524810791	-2.65403771400452	-0.0968858078122139	0.177468806505203	-0.0043491842225194
-7.50577068328857	-8.62707424163818	-2.65250158309937	-0.0968549102544785	0.177501782774925	-0.00444795424118638
-7.50527477264404	-8.6215934753418	-2.6551833152771	-0.0967732444405556	0.177392810583115	-0.00455593457445502
-7.50272274017334	-8.61948490142822	-2.65392827987671	-0.0967391207814217	0.177372068166733	-0.0046651023440063
-7.50083351135254	-8.61374473571777	-2.65964460372925	-0.0967523455619812	0.177341505885124	-0.00486176973208785
-7.49655532836914	-8.61163902282715	-2.65223813056946	-0.0968542098999023	0.177467882633209	-0.00493744015693665
-7.49210548400879	-8.60707950592041	-2.65411829948425	-0.0967123508453369	0.177383720874786	-0.00502022635191679
-7.49295854568481	-8.60428237915039	-2.65155410766602	-0.0967762693762779	0.177400544285774	-0.0050383866764605
-7.48484325408936	-8.59951210021973	-2.65846228599548	-0.0966953113675117	0.177319526672363	-0.00503529841080308
-7.49046277999878	-8.59883880615234	-2.65194225311279	-0.0967879518866539	0.177436590194702	-0.00508706085383892
-7.48111391067505	-8.59274387359619	-2.65381121635437	-0.0967071056365967	0.17738938331604	-0.00513164140284061
-7.48481941223145	-8.5971736907959	-2.65143060684204	-0.0967484787106514	0.1773711591959	-0.00523886037990451
-7.48206090927124	-8.59020233154297	-2.64417719841003	-0.0968368798494339	0.17741259932518	-0.00519426073879004
-7.48582983016968	-8.58910369873047	-2.64423298835754	-0.0968389809131622	0.177438274025917	-0.00527005037292838
-7.47893905639648	-8.58318138122559	-2.65048503875732	-0.0968732908368111	0.177324622869492	-0.00532579980790615
-7.48166704177856	-8.58498764038086	-2.65407943725586	-0.0968674570322037	0.177414387464523	-0.00535647757351398
-7.47994995117188	-8.57619094848633	-2.65359330177307	-0.0969810858368874	0.177277028560638	-0.00539605598896742
-7.47570848464966	-8.57693862915039	-2.64381289482117	-0.097052201628685	0.177327767014503	-0.00546532077714801
-7.47766590118408	-8.57489013671875	-2.64574098587036	-0.0969363003969193	0.177247941493988	-0.00553947361186147
-7.47814655303955	-8.57258319854736	-2.63888120651245	-0.0971559956669807	0.177368372678757	-0.00549905747175217
-7.47711086273193	-8.5713357925415	-2.65140080451965	-0.0969913750886917	0.177335932850838	-0.00561096193268895
-7.48016500473022	-8.56911468505859	-2.64371204376221	-0.0970911160111427	0.177307605743408	-0.00568887172266841
-7.47244215011597	-8.56523036956787	-2.64380097389221	-0.0970219001173973	0.177294015884399	-0.00574088795110583
-7.47753763198853	-8.56720447540283	-2.64764404296875	-0.0971043929457664	0.177302196621895	-0.00587621005252004
-7.4729266166687	-8.56405162811279	-2.63896584510803	-0.0970570594072342	0.177340194582939	-0.00599922146648169
-7.47742080688477	-8.57219123840332	-2.63482069969177	-0.0970327630639076	0.177317932248116	-0.00607914105057716
-7.47754764556885	-8.56639957427979	-2.63790225982666	-0.0969918593764305	0.177210032939911	-0.00619542226195335
-7.47920942306519	-8.57220268249512	-2.64225435256958	-0.0969293415546417	0.1772590726614	-0.00631801830604672
-7.48345565795898	-8.57059288024902	-2.64503312110901	-0.0968588665127754	0.177300095558167	-0.00646818382665515
-7.4870548248291	-8.56789588928223	-2.64574694633484	-0.0969287306070328	0.177320912480354	-0.00657856976613402
-7.49044466018677	-8.57449817657471	-2.65237808227539	-0.0967727676033974	0.177379563450813	-0.00678031193092465
-7.49437379837036	-8.57591152191162	-2.64329123497009	-0.096776470541954	0.177338242530823	-0.00693019386380911
-7.49996852874756	-8.57662296295166	-2.64809131622314	-0.096652165055275	0.177456930279732	-0.00717829400673509
-7.50126504898071	-8.57601833343506	-2.64391946792603	-0.0966614708304405	0.177355766296387	-0.00743237463757396
-7.50151491165161	-8.57947540283203	-2.65367197990417	-0.0965204387903214	0.177414044737816	-0.00766534497961402
-7.50787401199341	-8.58244132995605	-2.6543231010437	-0.0964589267969131	0.177394032478333	-0.00791073124855757
-7.50977468490601	-8.58349132537842	-2.66184210777283	-0.0964205414056778	0.177544713020325	-0.00813730340451002
-7.51277732849121	-8.58389091491699	-2.66646265983582	-0.0962205901741982	0.177477493882179	-0.00830121524631977
-7.52395486831665	-8.58778667449951	-2.66844463348389	-0.096183568239212	0.177536830306053	-0.00850758980959654
-7.52719306945801	-8.58777523040771	-2.66696047782898	-0.0961651802062988	0.17754440009594	-0.0087129445746541
-7.53467988967896	-8.59073257446289	-2.66884326934814	-0.0961523130536079	0.177573755383492	-0.00896931532770395
-7.54083061218262	-8.59513187408447	-2.66917252540588	-0.0961384028196335	0.177587255835533	-0.00918362010270357
-7.56030797958374	-8.60146808624268	-2.68037343025208	-0.096034474670887	0.17757460474968	-0.00947462301701307
-7.56253099441528	-8.59661197662354	-2.68661880493164	-0.0959073081612587	0.177512779831886	-0.00970869138836861
-7.54590797424316	-8.59348011016846	-2.67688512802124	-0.0958247035741806	0.177730619907379	-0.00988385826349258
-7.53901481628418	-8.58733177185059	-2.66681051254272	-0.0958859324455261	0.177560985088348	-0.0100644314661622
-7.54280614852905	-8.58394813537598	-2.66466021537781	-0.0958547592163086	0.177593588829041	-0.0102043747901917
-7.53917789459229	-8.58554267883301	-2.66018128395081	-0.0957895070314407	0.177560120820999	-0.0103190327063203
-7.5525975227356	-8.5908088684082	-2.66533184051514	-0.0957248881459236	0.177574440836906	-0.0105114318430424
-7.55096578598022	-8.59249687194824	-2.6789345741272	-0.0956475660204887	0.177561491727829	-0.0107319550588727
-7.56085872650146	-8.59650421142578	-2.67340683937073	-0.0957074835896492	0.17771752178669	-0.0109890336170793
-7.56752109527588	-8.59276580810547	-2.68542623519897	-0.0956891179084778	0.177823469042778	-0.0112139256671071
-7.57276582717896	-8.59805679321289	-2.68153858184814	-0.0957923457026482	0.177743315696716	-0.0113764004781842
-7.57533407211304	-8.59566879272461	-2.69493889808655	-0.0956268459558487	0.177786380052567	-0.0115425447002053
-7.57314538955688	-8.59476852416992	-2.69438076019287	-0.0956596210598946	0.177753046154976	-0.0115902684628963
-7.57829570770264	-8.59379100799561	-2.6911084651947	-0.0958056598901749	0.177826344966888	-0.0116934422403574
-7.5683159828186	-8.59088802337646	-2.68460464477539	-0.0957153886556625	0.177790179848671	-0.0117482719942927
-7.57462644577026	-8.59616279602051	-2.68883895874023	-0.095751516520977	0.177826434373856	-0.0118870967999101
-7.56983327865601	-8.58994960784912	-2.69292044639587	-0.0956971868872643	0.177678406238556	-0.0118714142590761
-7.56991672515869	-8.59546661376953	-2.68291330337524	-0.095717117190361	0.177794381976128	-0.0120188528671861
-7.56993818283081	-8.59101390838623	-2.69153547286987	-0.0956527441740036	0.177671790122986	-0.0121167153120041
-7.56921195983887	-8.59226226806641	-2.68560528755188	-0.0957045778632164	0.177819788455963	-0.0122318733483553
-7.56824398040771	-8.59043025970459	-2.69093918800354	-0.0956955477595329	0.17780202627182	-0.0123450318351388
-7.56325101852417	-8.59181785583496	-2.67848062515259	-0.0958102717995644	0.177907705307007	-0.0123640615493059
-7.55986452102661	-8.59309387207031	-2.6877977848053	-0.0957642272114754	0.17793183028698	-0.012409552000463
-7.56336355209351	-8.58831024169922	-2.68058156967163	-0.0958036407828331	0.177886217832565	-0.0124484607949853
-7.55544948577881	-8.58538246154785	-2.68937349319458	-0.0957578346133232	0.177890241146088	-0.0124755213037133
-7.56227254867554	-8.59072494506836	-2.68767094612122	-0.0958487540483475	0.177952870726585	-0.0125341359525919
-7.55523729324341	-8.58367919921875	-2.68813443183899	-0.09587112814188	0.177880167961121	-0.0125607261434197
-7.55873489379883	-8.58494567871094	-2.6826479434967	-0.0957800075411797	0.177962496876717	-0.0126272384077311
-7.55995416641235	-8.58394908905029	-2.68951487541199	-0.0958412066102028	0.177946120500565	-0.0126833608374
-7.5588641166687	-8.58496379852295	-2.68789124488831	-0.0959354639053345	0.177944540977478	-0.0126487957313657
-7.56372594833374	-8.58093929290771	-2.69201040267944	-0.0960159301757813	0.177997589111328	-0.0127522936090827
-7.5618896484375	-8.58146858215332	-2.6869204044342	-0.0959985330700874	0.178001821041107	-0.0127637730911374
-7.56483221054077	-8.58349418640137	-2.69592523574829	-0.0959755405783653	0.17807449400425	-0.0128355184569955
-7.56662607192993	-8.57896709442139	-2.68721461296082	-0.096096359193325	0.17798575758934	-0.012909690849483
-7.56807994842529	-8.58405113220215	-2.68982648849487	-0.0960331112146378	0.178063660860062	-0.0130013814195991
-7.57059335708618	-8.58549022674561	-2.68614768981934	-0.0961069017648697	0.178009197115898	-0.0130576593801379
-7.56928110122681	-8.58735084533691	-2.68346261978149	-0.0961497128009796	0.178090795874596	-0.0131882857531309
-7.57347536087036	-8.5919771194458	-2.68729734420776	-0.0961484909057617	0.178008764982224	-0.0132732130587101
-7.57606267929077	-8.59499263763428	-2.68638277053833	-0.0961891487240791	0.178082495927811	-0.0133362356573343
-7.57842969894409	-8.59590816497803	-2.68328332901001	-0.0960984230041504	0.178014263510704	-0.0133906258270144
-7.58470249176025	-8.60100269317627	-2.68577694892883	-0.0961702391505241	0.178054675459862	-0.013527924194932
-7.58418083190918	-8.60306167602539	-2.69416666030884	-0.0960120409727097	0.17810469865799	-0.0136562073603272
-7.591552734375	-8.61528015136719	-2.68709421157837	-0.0961344093084335	0.178102791309357	-0.013813080266118
-7.59228897094727	-8.61417198181152	-2.68930125236511	-0.0960438996553421	0.178133398294449	-0.0139733254909515
-7.59887790679932	-8.62314128875732	-2.68281531333923	-0.0959780886769295	0.178171917796135	-0.0140780918300152
-7.6029806137085	-8.6266565322876	-2.68141198158264	-0.095855787396431	0.17804516851902	-0.0143164964392781
-7.61293792724609	-8.6325626373291	-2.68236637115479	-0.0957045704126358	0.178041085600853	-0.0144834043458104
-7.61899280548096	-8.6388463973999	-2.68581318855286	-0.0955639407038689	0.178051814436913	-0.0147343687713146
-7.62579917907715	-8.64790916442871	-2.68765234947205	-0.0955877602100372	0.178161084651947	-0.0149001581594348
-7.63703203201294	-8.65315914154053	-2.68387961387634	-0.0953321605920792	0.178126960992813	-0.0151505563408136
-7.64302682876587	-8.65559196472168	-2.6862678527832	-0.0952865183353424	0.178132861852646	-0.0154183516278863
-7.64684295654297	-8.66511726379395	-2.68980574607849	-0.0950677096843719	0.178190320730209	-0.0157151687890291
-7.65679168701172	-8.67048835754395	-2.68503546714783	-0.0949990525841713	0.178113728761673	-0.0159624740481377
-7.66265535354614	-8.67428016662598	-2.68354487419128	-0.0949001386761665	0.178169965744019	-0.0161974914371967
-7.66984605789185	-8.68016624450684	-2.68999719619751	-0.0947133526206017	0.178110063076019	-0.0164204761385918
-7.6798791885376	-8.68076992034912	-2.69105100631714	-0.094631016254425	0.178097292780876	-0.0166393015533686
-7.67925024032593	-8.68179035186768	-2.69723343849182	-0.0945346802473068	0.178076446056366	-0.0169011522084475
-7.68822431564331	-8.68698787689209	-2.69804930686951	-0.0944876670837402	0.178090199828148	-0.0171819571405649
-7.68394231796265	-8.68396663665771	-2.68901824951172	-0.0944681242108345	0.178033858537674	-0.0173761919140816
-7.69296073913574	-8.69258689880371	-2.68902659416199	-0.0943846181035042	0.178100526332855	-0.0175554659217596
-7.68701982498169	-8.68663787841797	-2.69510769844055	-0.0942365601658821	0.178051933646202	-0.0177116319537163
-7.69315767288208	-8.69110774993896	-2.6925950050354	-0.0942010954022408	0.178036257624626	-0.0178589429706335
-7.69507265090942	-8.68924140930176	-2.6960244178772	-0.0941389054059982	0.178028047084808	-0.0179859753698111
-7.69057273864746	-8.69218635559082	-2.70850706100464	-0.0941641628742218	0.178120151162148	-0.0180669222027063
-7.69215250015259	-8.69052314758301	-2.70466327667236	-0.0941103473305702	0.178210526704788	-0.0182132925838232
-7.69524145126343	-8.68820571899414	-2.69627332687378	-0.0942555963993073	0.178230702877045	-0.0182812921702862
-7.69422388076782	-8.68659687042236	-2.70427393913269	-0.0941167920827866	0.178235486149788	-0.0183907374739647
-7.69782733917236	-8.68680286407471	-2.70251965522766	-0.0941597744822502	0.178301617503166	-0.0184376873075962
-7.69417524337769	-8.68484210968018	-2.7019636631012	-0.0942031368613243	0.178338751196861	-0.0184739921241999
-7.69605112075806	-8.68188858032227	-2.70408391952515	-0.0942718759179115	0.178375691175461	-0.0184899903833866
-7.69609498977661	-8.67956924438477	-2.70553779602051	-0.0943112820386887	0.178438633680344	-0.0184599291533232
-7.70070695877075	-8.6737117767334	-2.70860004425049	-0.0943142250180244	0.178482577204704	-0.0184899289160967
-7.70188283920288	-8.67123317718506	-2.71209478378296	-0.0944832488894463	0.178522139787674	-0.0184761192649603
-7.69938278198242	-8.66212749481201	-2.71358036994934	-0.0944650992751122	0.178518697619438	-0.018468027934432
-7.70240020751953	-8.66529273986816	-2.71294784545898	-0.0946066901087761	0.17858949303627	-0.0184907615184784
-7.6977367401123	-8.66279125213623	-2.71921682357788	-0.094805583357811	0.178658187389374	-0.0184313096106052
-7.70361948013306	-8.65647983551025	-2.7199854850769	-0.0948670357465744	0.178823217749596	-0.0184039119631052
-7.69345569610596	-8.64872169494629	-2.72178745269775	-0.0949617028236389	0.178672477602959	-0.0182978305965662
-7.7000617980957	-8.65283870697021	-2.72579884529114	-0.0950558111071587	0.178876042366028	-0.0183093082159758
-7.69690322875977	-8.64267730712891	-2.72782468795776	-0.0951991230249405	0.178774043917656	-0.0182950869202614
-7.6918420791626	-8.64166927337646	-2.72739291191101	-0.0953547134995461	0.178904309868813	-0.018176669254899
-7.69386672973633	-8.63801288604736	-2.7352888584137	-0.0953850969672203	0.178874313831329	-0.0181479640305042
-7.69373083114624	-8.63472843170166	-2.73180174827576	-0.0955780223011971	0.179021596908569	-0.0180320013314486
-7.69044065475464	-8.63226509094238	-2.73390698432922	-0.0955898314714432	0.179018765687943	-0.0179418157786131
-7.69310998916626	-8.62820625305176	-2.73347902297974	-0.0958008989691734	0.179021656513214	-0.0178887546062469
-7.68684101104736	-8.62120056152344	-2.74169540405273	-0.0958578735589981	0.179183572530746	-0.0178524572402239
-7.68515682220459	-8.62033939361572	-2.73643231391907	-0.0960395559668541	0.179131850600243	-0.0178361535072327
-7.68411350250244	-8.61363506317139	-2.74538016319275	-0.0961228534579277	0.179270848631859	-0.0177778769284487
-7.68594169616699	-8.61485481262207	-2.74123477935791	-0.0961713641881943	0.179257899522781	-0.0177821256220341
-7.68683385848999	-8.60536956787109	-2.74659085273743	-0.0962529331445694	0.17927061021328	-0.0177219603210688
-7.69210720062256	-8.60416316986084	-2.74461650848389	-0.0963433757424355	0.179437384009361	-0.0178108979016542
-7.70370101928711	-8.60098361968994	-2.75650095939636	-0.0963478833436966	0.179433196783066	-0.0178194344043732
-7.7183952331543	-8.59323120117188	-2.7597496509552	-0.0965932905673981	0.179588869214058	-0.0179249458014965
-7.71079397201538	-8.59526538848877	-2.75489187240601	-0.0968391746282578	0.179527312517166	-0.0179084800183773
-7.71016788482666	-8.59533977508545	-2.75051045417786	-0.0970166251063347	0.179479047656059	-0.0179355405271053
-7.71454811096191	-8.5901050567627	-2.74962759017944	-0.0969289764761925	0.179530575871468	-0.0180065277963877
-7.7119779586792	-8.58833503723145	-2.75585126876831	-0.0969935655593872	0.179524779319763	-0.0180127117782831
-7.70422267913818	-8.59714984893799	-2.77452731132507	-0.0970529094338417	0.179646551609039	-0.0181589275598526
-7.70568418502808	-8.59558963775635	-2.77648854255676	-0.0970598459243774	0.179732888936996	-0.0181990005075932
-7.7022852897644	-8.59235954284668	-2.78244042396545	-0.0971824005246162	0.179934620857239	-0.0181983653455973
-7.70073699951172	-8.59092330932617	-2.7856764793396	-0.0970511585474014	0.179996117949486	-0.0182719957083464
-7.70989656448364	-8.59013748168945	-2.78676748275757	-0.0970222875475883	0.180048078298569	-0.0183669589459896
-7.71191835403442	-8.58872413635254	-2.79858899116516	-0.0970812886953354	0.18007418513298	-0.0184565708041191
-7.72350931167603	-8.58339405059814	-2.80088758468628	-0.0970760881900787	0.180288210511208	-0.0184938572347164
-7.72529888153076	-8.58279037475586	-2.80421113967896	-0.0972185134887695	0.180294916033745	-0.0185242146253586
-7.7354416847229	-8.58143424987793	-2.80563616752625	-0.0972774103283882	0.180341169238091	-0.0186064206063747
-7.74269485473633	-8.56974124908447	-2.80737066268921	-0.0972099825739861	0.180269733071327	-0.0186545457690954
-7.75089931488037	-8.56781196594238	-2.82209491729736	-0.0973037257790565	0.180385857820511	-0.0187689103186131
-7.75071001052856	-8.5713586807251	-2.82074165344238	-0.0974943414330482	0.180335313081741	-0.0188841372728348
-7.75511693954468	-8.57179260253906	-2.83092546463013	-0.0975906848907471	0.180492669343948	-0.0189596619457006
-7.75852823257446	-8.56455421447754	-2.83965587615967	-0.0975962802767754	0.180562242865562	-0.0190467815846205
-7.76234483718872	-8.56180000305176	-2.84118056297302	-0.0977400913834572	0.180486515164375	-0.0189884528517723
-7.75984477996826	-8.55901145935059	-2.85004353523254	-0.0977268442511559	0.180604383349419	-0.0190026257187128
-7.76360273361206	-8.55860900878906	-2.84861278533936	-0.0978909283876419	0.180613994598389	-0.0190346892923117
-7.75987005233765	-8.54973220825195	-2.84883809089661	-0.0978844910860062	0.18068154156208	-0.0190540682524443
-7.76653099060059	-8.55242156982422	-2.84882640838623	-0.098008818924427	0.180658131837845	-0.0190678238868713
-7.7734522819519	-8.54577350616455	-2.85339403152466	-0.0979765132069588	0.18078051507473	-0.0191061180084944
-7.77275800704956	-8.54541969299316	-2.85750961303711	-0.0980048179626465	0.180686429142952	-0.0191386621445417
-7.78482627868652	-8.54485130310059	-2.86031484603882	-0.0982265919446945	0.180802643299103	-0.0192816816270351
-7.77719879150391	-8.53879451751709	-2.86433529853821	-0.0982919037342072	0.180839285254478	-0.0192973259836435
-7.78959798812866	-8.54291248321533	-2.86788988113403	-0.0982516333460808	0.180877715349197	-0.0194041710346937
-7.78838968276978	-8.53527927398682	-2.87186288833618	-0.0983415767550468	0.180847197771072	-0.0194382257759571
-7.79590749740601	-8.54390239715576	-2.87040519714355	-0.0983812808990479	0.181034728884697	-0.0195580143481493
-7.80008935928345	-8.53557872772217	-2.88501834869385	-0.0983460247516632	0.180956095457077	-0.0196738764643669
-7.8066291809082	-8.54068756103516	-2.8847918510437	-0.0984943211078644	0.181079193949699	-0.0197563916444778
-7.8123345375061	-8.53728294372559	-2.89710259437561	-0.0984532386064529	0.181219488382339	-0.019856046885252
-7.81904363632202	-8.53796291351318	-2.89186024665833	-0.0986037105321884	0.181181699037552	-0.0199515670537949
-7.82377004623413	-8.5358304977417	-2.89869356155396	-0.0985216051340103	0.181317657232285	-0.0200975760817528
-7.82878541946411	-8.53451061248779	-2.90242004394531	-0.0986129865050316	0.181222856044769	-0.0202548857778311
-7.832275390625	-8.53440189361572	-2.90743112564087	-0.0985876396298409	0.181310206651688	-0.0203592963516712
-7.8378324508667	-8.53117275238037	-2.91187739372253	-0.0986706539988518	0.18123984336853	-0.0203842669725418
-7.84849262237549	-8.52971076965332	-2.91757774353027	-0.0986984595656395	0.181337341666222	-0.0204539932310581
-7.84729909896851	-8.523681640625	-2.91875982284546	-0.0986390188336372	0.181284010410309	-0.0205683261156082
-7.85658025741577	-8.52421569824219	-2.92521262168884	-0.0988396927714348	0.181313008069992	-0.0206763930618763
-7.85252904891968	-8.5149393081665	-2.92672181129456	-0.0988075137138367	0.181351393461227	-0.0208351258188486
-7.860680103302	-8.51966762542725	-2.92397499084473	-0.0988576114177704	0.181382387876511	-0.0208872277289629
-7.86429738998413	-8.51542663574219	-2.92780923843384	-0.0989284962415695	0.18138313293457	-0.0210740678012371
-7.86820459365845	-8.5148811340332	-2.92974877357483	-0.098955050110817	0.181436434388161	-0.0211461186408997
-7.87348985671997	-8.50991821289063	-2.94024467468262	-0.0989014208316803	0.181390911340714	-0.0212722718715668
-7.87724590301514	-8.50750732421875	-2.94269824028015	-0.0989278927445412	0.181517422199249	-0.0213957820087671
-7.8873815536499	-8.50777530670166	-2.95272707939148	-0.0989560931921005	0.181560680270195	-0.0215162131935358
-7.88748836517334	-8.50598812103271	-2.95471620559692	-0.0990763008594513	0.181708589196205	-0.0216462016105652
-7.89472150802612	-8.50666618347168	-2.96166133880615	-0.0989461690187454	0.1817367374897	-0.0217298530042171
-7.906578540802	-8.50569725036621	-2.95724105834961	-0.099045991897583	0.181767582893372	-0.0218074060976505
-7.90385913848877	-8.50229835510254	-2.96809887886047	-0.099062941968441	0.181826770305634	-0.0218776073306799
-7.90867137908936	-8.50309276580811	-2.97412657737732	-0.0991142243146896	0.181784212589264	-0.022000377997756
-7.9116473197937	-8.50162315368652	-2.98207592964172	-0.0991212278604507	0.181903466582298	-0.0220614150166512
-7.91349649429321	-8.50081348419189	-2.98020958900452	-0.0991033688187599	0.181819096207619	-0.022093091160059
-7.91801118850708	-8.50091648101807	-2.98524594306946	-0.0991967916488647	0.181852132081985	-0.0221348479390144
-7.91695261001587	-8.50101089477539	-2.98830699920654	-0.0992039665579796	0.18183171749115	-0.0221779271960258
-7.92510223388672	-8.5005931854248	-2.98420286178589	-0.0992033034563065	0.18205600976944	-0.0222638789564371
-7.91466808319092	-8.49607276916504	-2.98926186561584	-0.0991710424423218	0.181977361440659	-0.0223322678357363
-7.9224534034729	-8.50237941741943	-2.97917747497559	-0.09925427287817	0.181993007659912	-0.0223726257681847
-7.91653537750244	-8.49513339996338	-2.98409557342529	-0.0992260277271271	0.181947335600853	-0.022348165512085
-7.91706609725952	-8.49961376190186	-2.98274111747742	-0.0992327108979225	0.182022750377655	-0.0223762020468712
-7.91186141967773	-8.49447250366211	-2.98339772224426	-0.0991512313485146	0.181914985179901	-0.0223567374050617
-7.9113621711731	-8.49320793151855	-2.97558879852295	-0.0992883369326591	0.181962609291077	-0.0223491620272398
-7.91180276870728	-8.49631881713867	-2.97908568382263	-0.0991439819335938	0.182021856307983	-0.022366464138031
-7.91352033615112	-8.49652767181396	-2.97103190422058	-0.0992537140846252	0.181968465447426	-0.0223460607230663
-7.91810941696167	-8.50109767913818	-2.97692966461182	-0.0991375669836998	0.182030960917473	-0.0224871952086687
-7.91765403747559	-8.50050258636475	-2.97404718399048	-0.0990948602557182	0.181982979178429	-0.0225275885313749
-7.90900802612305	-8.50530910491943	-2.97765302658081	-0.0990348905324936	0.182079747319221	-0.0226176921278238
-7.90924215316772	-8.50399494171143	-2.97141766548157	-0.0990632474422455	0.181970924139023	-0.022581122815609
-7.91172790527344	-8.49918842315674	-2.97131276130676	-0.0990371257066727	0.182095408439636	-0.0226286370307207
-7.90315103530884	-8.49662494659424	-2.97012615203857	-0.0988708585500717	0.182002201676369	-0.0226181112229824
-7.91014242172241	-8.49952983856201	-2.96448516845703	-0.0989238098263741	0.181998148560524	-0.0227096751332283
-7.90215635299683	-8.49792575836182	-2.96137571334839	-0.0987849235534668	0.181996703147888	-0.022753182798624
-7.90641260147095	-8.50437545776367	-2.95339441299438	-0.0987798571586609	0.182072505354881	-0.0228463336825371
-7.90783643722534	-8.50189876556396	-2.96204829216003	-0.0987737402319908	0.181922167539597	-0.0228781830519438
-7.91205310821533	-8.5116605758667	-2.95813179016113	-0.0987053290009499	0.182108774781227	-0.0229901727288961
-7.91250705718994	-8.5083646774292	-2.96444177627563	-0.0987279862165451	0.182086005806923	-0.023215401917696
-7.90579414367676	-8.51147842407227	-2.96641874313354	-0.0986362174153328	0.182107269763947	-0.023337222635746
-7.90456867218018	-8.5088472366333	-2.96200370788574	-0.0986678451299667	0.182032883167267	-0.0233594533056021
-7.89998626708984	-8.50804996490479	-2.96279215812683	-0.0987787321209908	0.182102367281914	-0.023329421877861
-7.89677810668945	-8.50768089294434	-2.9548397064209	-0.0986839681863785	0.182089313864708	-0.0233636554330587
-7.90547132492065	-8.51232719421387	-2.9537525177002	-0.0987206697463989	0.182099595665932	-0.0233676135540009
-7.9094614982605	-8.51146411895752	-2.95892953872681	-0.0986716225743294	0.18211042881012	-0.023401377722621
-7.92043256759644	-8.51459217071533	-2.95943093299866	-0.0987911820411682	0.182106092572212	-0.0235353261232376
-7.91975259780884	-8.51673698425293	-2.96504402160645	-0.0986633151769638	0.182047858834267	-0.02367296628654
-7.9233717918396	-8.51938819885254	-2.96144962310791	-0.0988757982850075	0.182146921753883	-0.0237745773047209
-7.92042207717896	-8.51327514648438	-2.96588134765625	-0.0988494604825974	0.182116374373436	-0.0237548034638166
-7.92252397537231	-8.51330280303955	-2.95887303352356	-0.0988280698657036	0.182152733206749	-0.0238099526613951
-7.91066598892212	-8.50445652008057	-2.95492839813232	-0.0988235995173454	0.181979313492775	-0.0237938389182091
-7.91614198684692	-8.51185703277588	-2.95066213607788	-0.0987658128142357	0.182092875242233	-0.0239451229572296
-7.91830492019653	-8.50286865234375	-2.95072841644287	-0.0987313091754913	0.18205301463604	-0.0240366198122501
-7.91794443130493	-8.50936698913574	-2.94627141952515	-0.0987533032894135	0.182126745581627	-0.024178160354495
-7.92320489883423	-8.51328086853027	-2.95024442672729	-0.0986383631825447	0.18206812441349	-0.0243014879524708
-7.92882585525513	-8.51322174072266	-2.95214104652405	-0.0987037494778633	0.182152718305588	-0.0243968684226274
-7.92821884155273	-8.51481914520264	-2.95907163619995	-0.0985521823167801	0.182172402739525	-0.0245492197573185
-7.93846702575684	-8.51591873168945	-2.9575183391571	-0.0986614003777504	0.182191088795662	-0.0247106049209833
-7.93502140045166	-8.51222324371338	-2.96818327903748	-0.0985614657402039	0.182203263044357	-0.024869792163372
-7.94161367416382	-8.51401710510254	-2.96503400802612	-0.0986094325780869	0.182244136929512	-0.0250541772693396
-7.93380975723267	-8.50725746154785	-2.95977663993835	-0.0984488651156425	0.182224750518799	-0.025174567475915
-7.94083309173584	-8.51291751861572	-2.95320796966553	-0.0985078811645508	0.182254016399384	-0.0252564158290625
-7.94040536880493	-8.50637531280518	-2.95096755027771	-0.0983962416648865	0.18219031393528	-0.0253343265503645
-7.93697118759155	-8.51054382324219	-2.96145558357239	-0.0982900038361549	0.182181552052498	-0.0254550203680992
-7.93931007385254	-8.51537227630615	-2.95302248001099	-0.0984079837799072	0.18222676217556	-0.0255658887326717
-7.93829536437988	-8.51286029815674	-2.95180487632751	-0.0982762724161148	0.182207524776459	-0.0256494637578726
-7.93828868865967	-8.515549659729	-2.94790029525757	-0.0981760993599892	0.182241037487984	-0.0257518514990807
-7.93980979919434	-8.51051139831543	-2.95431160926819	-0.0981541872024536	0.182203054428101	-0.0258415043354034
-7.9373459815979	-8.51204109191895	-2.95037412643433	-0.0981987342238426	0.182272747159004	-0.0259788036346436
-7.93710899353027	-8.51492404937744	-2.94625020027161	-0.0981697291135788	0.18225571513176	-0.0261174440383911
-7.93845462799072	-8.51474857330322	-2.94566321372986	-0.0982422903180122	0.182284310460091	-0.0262280385941267
-7.93819999694824	-8.51604175567627	-2.94716119766235	-0.0981411039829254	0.182361498475075	-0.0263558160513639
-7.94014883041382	-8.51593112945557	-2.9424843788147	-0.0980853587388992	0.182288154959679	-0.0265216566622257
-7.93970632553101	-8.51205539703369	-2.94283628463745	-0.0979993268847466	0.182395458221436	-0.026699461042881
-7.94133710861206	-8.51546573638916	-2.94528651237488	-0.0980333909392357	0.182383626699448	-0.0268640983849764
-7.94393634796143	-8.51446914672852	-2.94690537452698	-0.0979390442371368	0.182435318827629	-0.0269178245216608
-7.94593477249146	-8.51447772979736	-2.94952416419983	-0.0978473648428917	0.182385966181755	-0.0270825587213039
-7.94958734512329	-8.51382732391357	-2.94632577896118	-0.0979477390646935	0.182522118091583	-0.0272103920578957
-7.94572019577026	-8.50989818572998	-2.95191073417664	-0.0978154987096787	0.18242646753788	-0.0273674074560404
-7.95167636871338	-8.51541042327881	-2.94622206687927	-0.0979883149266243	0.182543218135834	-0.027545377612114
-7.9464955329895	-8.50814342498779	-2.95039105415344	-0.0979937985539436	0.182481572031975	-0.0276346188038588
-7.9523663520813	-8.50879764556885	-2.94491672515869	-0.0978802144527435	0.182587131857872	-0.0277159996330738
-7.9485125541687	-8.50202751159668	-2.95203566551209	-0.0979392826557159	0.182473435997963	-0.0278190206736326
-7.95294189453125	-8.50266742706299	-2.95179200172424	-0.0979997664690018	0.182542368769646	-0.0279060415923595
-7.95253849029541	-8.4990873336792	-2.95608234405518	-0.0979964435100555	0.182547017931938	-0.0280292816460133
-7.95293283462524	-8.49665355682373	-2.95117568969727	-0.0981482714414597	0.182544857263565	-0.0281137153506279
-7.95390462875366	-8.48983860015869	-2.94490694999695	-0.0981879383325577	0.182607904076576	-0.0281852651387453
-7.95080280303955	-8.47972297668457	-2.949143409729	-0.0982860177755356	0.182523801922798	-0.0281997006386518
-7.94392395019531	-8.47414016723633	-2.94647550582886	-0.0982654467225075	0.182517409324646	-0.0282914713025093
-7.93609476089478	-8.46742057800293	-2.94611024856567	-0.0984874218702316	0.182367518544197	-0.0282909087836742
-7.92507886886597	-8.45210075378418	-2.94168949127197	-0.0985497981309891	0.182481840252876	-0.0282412879168987
-7.91294193267822	-8.44044589996338	-2.94732570648193	-0.0985815450549126	0.182324945926666	-0.0281716678291559
-7.90771865844727	-8.42340278625488	-2.94615387916565	-0.0987460985779762	0.182281404733658	-0.0280700549483299
-7.88989639282227	-8.3970422744751	-2.94313716888428	-0.0987687334418297	0.182280138134956	-0.0280136577785015
-7.88456678390503	-8.37713432312012	-2.93976283073425	-0.0989626720547676	0.182198211550713	-0.0278345849364996
-7.86141777038574	-8.35923194885254	-2.94000577926636	-0.099215492606163	0.182107508182526	-0.0276806801557541
-7.85229396820068	-8.3418664932251	-2.94007015228271	-0.0993400812149048	0.18211030960083	-0.0274726841598749
-7.84589385986328	-8.32669353485107	-2.93934845924377	-0.0996434912085533	0.182105988264084	-0.0273326765745878
-7.82455730438232	-8.31512355804443	-2.93487787246704	-0.0999626964330673	0.182276949286461	-0.0271967146545649
-7.83164358139038	-8.31601142883301	-2.9339656829834	-0.100210465490818	0.182282596826553	-0.0270715747028589
-7.82972002029419	-8.30776786804199	-2.9406726360321	-0.100368693470955	0.182176604866982	-0.0269157085567713
-7.82161331176758	-8.30565357208252	-2.94295644760132	-0.100619524717331	0.182249367237091	-0.0267538279294968
-7.81548404693604	-8.29784679412842	-2.94543981552124	-0.100768528878689	0.182335898280144	-0.0266236830502748
-7.80279970169067	-8.29182052612305	-2.94419884681702	-0.100975207984447	0.182375326752663	-0.0264101531356573
-7.80485153198242	-8.28426647186279	-2.93801116943359	-0.10112226754427	0.182494267821312	-0.0262866709381342
-7.79281234741211	-8.27256488800049	-2.93265199661255	-0.101253189146519	0.182309970259666	-0.0260445307940245
-7.78984880447388	-8.27694320678711	-2.93255424499512	-0.101259984076023	0.182324886322021	-0.0260020289570093
-7.78898000717163	-8.27309799194336	-2.93216395378113	-0.101412303745747	0.182296350598335	-0.0258984751999378
-7.78654289245605	-8.27150344848633	-2.93875455856323	-0.101524792611599	0.182450756430626	-0.025914516299963
-7.78921747207642	-8.27258205413818	-2.94037508964539	-0.101526871323586	0.182530730962753	-0.025900287553668
-7.79174709320068	-8.27200698852539	-2.92918658256531	-0.101669512689114	0.1825230717659	-0.0259657129645348
-7.80028915405273	-8.27851390838623	-2.93864154815674	-0.101534850895405	0.182619914412498	-0.0261070150882006
-7.8097071647644	-8.27683925628662	-2.94438409805298	-0.101625338196754	0.182580813765526	-0.0262164510786533
-7.8148946762085	-8.28187370300293	-2.95079064369202	-0.101679503917694	0.182666406035423	-0.0263842176645994
-7.82170581817627	-8.28667259216309	-2.94947004318237	-0.101639896631241	0.182759687304497	-0.0264837425202131
-7.8331298828125	-8.28735160827637	-2.93893933296204	-0.10163339227438	0.182667136192322	-0.026734596118331
-7.84456014633179	-8.29059219360352	-2.95070552825928	-0.101626627147198	0.182821691036224	-0.0269236844033003
-7.85710144042969	-8.29575252532959	-2.95103859901428	-0.101604230701923	0.182708695530891	-0.0271985754370689
-7.8755316734314	-8.30273818969727	-2.95229315757751	-0.101639747619629	0.182814553380013	-0.0275168512016535
-7.88371562957764	-8.30455589294434	-2.96490144729614	-0.101412430405617	0.182772785425186	-0.0277994181960821
-7.8874945640564	-8.30862331390381	-2.95676231384277	-0.101529963314533	0.182785794138908	-0.0281443186104298
-7.88333320617676	-8.30285453796387	-2.95641255378723	-0.10150258243084	0.182837173342705	-0.0284095425158739
-7.90094900131226	-8.30514335632324	-2.95907425880432	-0.101291745901108	0.182741016149521	-0.0287233609706163
-7.90885639190674	-8.30797481536865	-2.97283887863159	-0.10123723000288	0.182613134384155	-0.0290225278586149
-7.89657306671143	-8.30247592926025	-2.96509194374084	-0.101181678473949	0.182688727974892	-0.0292593743652105
-7.89787578582764	-8.30144596099854	-2.95687794685364	-0.101346299052238	0.182868376374245	-0.0295022018253803
-7.89698028564453	-8.29533767700195	-2.94722104072571	-0.101261667907238	0.182731628417969	-0.0296459104865789
-7.90334367752075	-8.29821395874023	-2.9408540725708	-0.101110756397247	0.182662665843964	-0.0298548061400652
-7.90690946578979	-8.29879665374756	-2.94772744178772	-0.101100444793701	0.182536765933037	-0.0300692189484835
-7.91266679763794	-8.30928611755371	-2.95167708396912	-0.101117484271526	0.182690486311913	-0.0302228387445211
-7.91566896438599	-8.31051540374756	-2.95822191238403	-0.101033478975296	0.182749733328819	-0.0304955039173365
-7.92356538772583	-8.31452178955078	-2.96439504623413	-0.101124174892902	0.182900011539459	-0.0306978039443493
-7.92818355560303	-8.31744766235352	-2.96946430206299	-0.100963123142719	0.182931452989578	-0.030973045155406
-7.93473625183105	-8.30733776092529	-2.9792058467865	-0.100987993180752	0.182875201106071	-0.0311733484268188
-7.93129396438599	-8.30772399902344	-2.97340083122253	-0.100979536771774	0.183004751801491	-0.0314724743366241
-7.92910623550415	-8.30523681640625	-2.97821760177612	-0.101031795144081	0.182922318577766	-0.0316960327327251
-7.92291831970215	-8.29543495178223	-2.97268772125244	-0.101143531501293	0.182946518063545	-0.0317658595740795
-7.92275190353394	-8.29275512695313	-2.96598267555237	-0.101114191114902	0.182942092418671	-0.0318187735974789
-7.92224836349487	-8.28897285461426	-2.95664119720459	-0.101222090423107	0.182892128825188	-0.0318841151893139
-7.91644239425659	-8.2888355255127	-2.96036767959595	-0.101194515824318	0.18289041519165	-0.0320408418774605
-7.92268180847168	-8.29134082794189	-2.95254111289978	-0.101218290627003	0.182815343141556	-0.0322219021618366
-7.92212200164795	-8.28590202331543	-2.9530200958252	-0.101370081305504	0.18292136490345	-0.0322995334863663
-7.92071390151978	-8.2856273651123	-2.94734382629395	-0.101324051618576	0.18281652033329	-0.0324844568967819
-7.92898225784302	-8.28786182403564	-2.95441937446594	-0.101601675152779	0.182819947600365	-0.032639391720295
-7.92249917984009	-8.27986717224121	-2.9568305015564	-0.101757973432541	0.182924166321754	-0.0327945053577423
-7.93031167984009	-8.27993965148926	-2.95898962020874	-0.101841382682323	0.182951003313065	-0.0329579226672649
-7.9316201210022	-8.27713775634766	-2.95564842224121	-0.101947784423828	0.182893484830856	-0.0330630764365196
-7.93268823623657	-8.27310562133789	-2.96250557899475	-0.102060914039612	0.182913407683372	-0.0332784466445446
-7.93761491775513	-8.27020645141602	-2.9733829498291	-0.102108314633369	0.182962849736214	-0.0334743000566959
-7.94181108474731	-8.27195835113525	-2.97469353675842	-0.102330654859543	0.183057278394699	-0.0335628055036068
-7.94634962081909	-8.27587413787842	-2.97723627090454	-0.102403402328491	0.183150306344032	-0.0337119325995445
-7.94704484939575	-8.27011394500732	-2.98003220558167	-0.102500163018703	0.183071076869965	-0.0338755063712597
-7.95326995849609	-8.27450466156006	-2.98739838600159	-0.102568574249744	0.18321293592453	-0.0339763462543488
-7.95511627197266	-8.27885723114014	-2.99110007286072	-0.102691099047661	0.183292269706726	-0.0342047475278378
-7.96101093292236	-8.28384494781494	-2.99336242675781	-0.102756820619106	0.183400198817253	-0.034328144043684
-7.97326755523682	-8.29137992858887	-2.99720358848572	-0.102715373039246	0.183527767658234	-0.0345515236258507
-7.98195457458496	-8.29645252227783	-2.99508881568909	-0.102767884731293	0.183513805270195	-0.0347724817693233
-7.99068927764893	-8.31011772155762	-3.00714039802551	-0.102689951658249	0.183781832456589	-0.0351026691496372
-8.00374698638916	-8.31967353820801	-3.00696897506714	-0.102651812136173	0.183690205216408	-0.035376213490963
-8.01360702514648	-8.32819843292236	-3.01232957839966	-0.102727897465229	0.183902904391289	-0.0356967896223068
-8.02584552764893	-8.34004974365234	-3.02690148353577	-0.102489992976189	0.183901771903038	-0.0360242128372192
-8.0460262298584	-8.34906101226807	-3.02788519859314	-0.102499388158321	0.184044793248177	-0.0363332405686378
-8.05314636230469	-8.35623359680176	-3.03795838356018	-0.102371156215668	0.184142157435417	-0.0367936417460442
-8.07159328460693	-8.36952686309814	-3.03819823265076	-0.102335274219513	0.184284210205078	-0.0372011922299862
-8.08280658721924	-8.37468528747559	-3.04471182823181	-0.102244950830936	0.184304654598236	-0.0375845693051815
-8.09946727752686	-8.38989353179932	-3.05370616912842	-0.10206763446331	0.184383288025856	-0.0380503386259079
-8.1160135269165	-8.3961763381958	-3.06323051452637	-0.101862043142319	0.184401571750641	-0.0384420864284039
-8.12580966949463	-8.40279293060303	-3.07234263420105	-0.1017906665802	0.184533432126045	-0.0388846173882484
-8.14190006256104	-8.41603469848633	-3.07723164558411	-0.10172825306654	0.184634149074554	-0.0393658429384232
-8.14789581298828	-8.42185878753662	-3.08063793182373	-0.101601772010326	0.184696406126022	-0.0397636294364929
-8.16092395782471	-8.43080806732178	-3.08256912231445	-0.101468086242676	0.184825018048286	-0.040135320276022
-8.17149353027344	-8.44034004211426	-3.09791660308838	-0.101316452026367	0.184804439544678	-0.0405749976634979
-8.18100547790527	-8.44843864440918	-3.09652853012085	-0.101225562393665	0.184883415699005	-0.0410015285015106
-8.18953800201416	-8.45783996582031	-3.10601329803467	-0.101142212748528	0.184999316930771	-0.0414146929979324
-8.2041597366333	-8.46215152740479	-3.10642504692078	-0.101027563214302	0.185088381171227	-0.0417291447520256
-8.21363735198975	-8.4743480682373	-3.11248707771301	-0.100848853588104	0.185161963105202	-0.0421210937201977
-8.22756195068359	-8.48007869720459	-3.11411690711975	-0.10083345323801	0.185197055339813	-0.0424548201262951
-8.23401165008545	-8.48485088348389	-3.12311744689941	-0.100680038332939	0.185315310955048	-0.0428590215742588
-8.24384307861328	-8.49654197692871	-3.12344026565552	-0.100625827908516	0.185346409678459	-0.0431859530508518
-8.25427532196045	-8.4985466003418	-3.13465046882629	-0.10052216053009	0.185486868023872	-0.0435169637203217
-8.26072216033936	-8.50478267669678	-3.13679361343384	-0.100424125790596	0.185521498322487	-0.0437869019806385
-8.27191638946533	-8.50879573822021	-3.14715170860291	-0.100388213992119	0.185632884502411	-0.0440288744866848
-8.27258777618408	-8.51048374176025	-3.15734887123108	-0.100295469164848	0.185696259140968	-0.0442895404994488
-8.28387069702148	-8.51407718658447	-3.15518999099731	-0.100292019546032	0.185846745967865	-0.0446390435099602
-8.28587818145752	-8.51627731323242	-3.16240072250366	-0.100153774023056	0.186034470796585	-0.0449152812361717
-8.29496669769287	-8.52293300628662	-3.16865348815918	-0.100111208856106	0.186072945594788	-0.045123603194952
-8.30335521697998	-8.52016735076904	-3.17258262634277	-0.100027114152908	0.186132505536079	-0.0453617237508297
-8.3070650100708	-8.5236644744873	-3.18514561653137	-0.0999853685498238	0.186236530542374	-0.0455613061785698
-8.3198709487915	-8.52749824523926	-3.18915295600891	-0.10007631778717	0.186405584216118	-0.0457975417375565
-8.32003498077393	-8.52400970458984	-3.19309616088867	-0.100038073956966	0.186540156602859	-0.0459880642592907
-8.32899570465088	-8.52390956878662	-3.19240140914917	-0.100035257637501	0.186583995819092	-0.0462181456387043
-8.3347864151001	-8.52099514007568	-3.20646548271179	-0.100045524537563	0.186658933758736	-0.046385008841753
-8.33549118041992	-8.51982688903809	-3.20717644691467	-0.100189991295338	0.186752885580063	-0.0465440042316914
-8.34224700927734	-8.52070140838623	-3.21551251411438	-0.100190378725529	0.186920583248138	-0.0466489717364311
-8.3414421081543	-8.51177597045898	-3.21776556968689	-0.100300341844559	0.186870530247688	-0.0466730780899525
-8.34104156494141	-8.51032543182373	-3.21943831443787	-0.10027964413166	0.187062278389931	-0.0468014143407345
-8.34205341339111	-8.50675010681152	-3.23113489151001	-0.100400023162365	0.186975568532944	-0.0469465404748917
-8.3397045135498	-8.50297927856445	-3.22975134849548	-0.100558698177338	0.187165215611458	-0.0469246730208397
-8.33714294433594	-8.4978666305542	-3.23375272750854	-0.100507445633411	0.18717086315155	-0.0469100549817085
-8.33858299255371	-8.49365234375	-3.22789478302002	-0.100623361766338	0.187099367380142	-0.0468710884451866
-8.33010101318359	-8.48940467834473	-3.2325131893158	-0.100735574960709	0.187132030725479	-0.0468992963433266
-8.32881355285645	-8.48583889007568	-3.23354506492615	-0.100750006735325	0.187170207500458	-0.0468206629157066
-8.32532119750977	-8.48204135894775	-3.22469258308411	-0.100953929126263	0.187216535210609	-0.0468105226755142
-8.31740665435791	-8.47678470611572	-3.22510170936584	-0.100830800831318	0.187225535511971	-0.0467218048870564
-8.31904888153076	-8.47385597229004	-3.22000026702881	-0.101026393473148	0.187108725309372	-0.0466720052063465
-8.30816745758057	-8.46827602386475	-3.22245121002197	-0.101031087338924	0.187160238623619	-0.0465619117021561
-8.30431270599365	-8.47044467926025	-3.2202844619751	-0.101015955209732	0.187035903334618	-0.0464996434748173
-8.30286121368408	-8.46518993377686	-3.21591234207153	-0.101167663931847	0.187051892280579	-0.0464416965842247
-8.29090785980225	-8.46049690246582	-3.2167661190033	-0.101128950715065	0.187056794762611	-0.0463869981467724
-8.28975868225098	-8.46513080596924	-3.21106648445129	-0.101228207349777	0.187065929174423	-0.0463995449244976
-8.27881813049316	-8.45868396759033	-3.19972991943359	-0.10124383866787	0.187061578035355	-0.0463713407516479
-8.2721529006958	-8.45927619934082	-3.19591164588928	-0.101074919104576	0.187005877494812	-0.0462078526616097
-8.27034950256348	-8.4570255279541	-3.19273400306702	-0.101114369928837	0.186887294054031	-0.0461914800107479
-8.26046180725098	-8.45338344573975	-3.19458389282227	-0.10114448517561	0.186875805258751	-0.0461602360010147
-8.25536060333252	-8.45654678344727	-3.1825590133667	-0.101149342954159	0.186938747763634	-0.0461258925497532
-8.24536800384521	-8.45564365386963	-3.17435121536255	-0.101058401167393	0.186718881130219	-0.0460176803171635
-8.24939346313477	-8.45818996429443	-3.17138743400574	-0.101024895906448	0.186806425452232	-0.0459416247904301
-8.24259662628174	-8.45727825164795	-3.17122030258179	-0.100948959589005	0.186643004417419	-0.045985508710146
-8.23517799377441	-8.45520973205566	-3.16470170021057	-0.100882597267628	0.186612024903297	-0.0459156520664692
-8.23499488830566	-8.45736694335938	-3.16034984588623	-0.100888028740883	0.186583444476128	-0.0458852648735046
-8.22947788238525	-8.45540714263916	-3.15185880661011	-0.100818306207657	0.186558231711388	-0.0457995757460594
-8.22424221038818	-8.45924854278564	-3.1434633731842	-0.100624598562717	0.18647238612175	-0.0457799918949604
-8.22801971435547	-8.45914554595947	-3.14327239990234	-0.100655399262905	0.186359792947769	-0.0458427481353283
-8.21917915344238	-8.45993041992188	-3.13054633140564	-0.100472390651703	0.186377719044685	-0.0458931028842926
-8.21871471405029	-8.46439838409424	-3.13126635551453	-0.100380562245846	0.186267241835594	-0.0459341481328011
-8.2160062789917	-8.46821212768555	-3.12213587760925	-0.10042355209589	0.18624809384346	-0.0458682477474213
-8.21196842193604	-8.46639823913574	-3.11864066123962	-0.100103661417961	0.186143830418587	-0.0458479225635529
-8.21401214599609	-8.46981143951416	-3.10777449607849	-0.10005459934473	0.186100214719772	-0.0459151677787304
-8.20942878723145	-8.46902561187744	-3.10956978797913	-0.0998598411679268	0.186014533042908	-0.0459441393613815
-8.21157932281494	-8.4774112701416	-3.1030478477478	-0.0998678728938103	0.185931339859962	-0.0459967218339443
-8.20261383056641	-8.47905921936035	-3.0926628112793	-0.0996980294585228	0.185856774449348	-0.0460428334772587
-8.20367622375488	-8.4824047088623	-3.08262252807617	-0.099556490778923	0.185768663883209	-0.046003770083189
-8.20394515991211	-8.48132705688477	-3.08496928215027	-0.0994679108262062	0.185671046376228	-0.0460821762681007
-8.19746971130371	-8.48465728759766	-3.08378434181213	-0.0993303284049034	0.185541123151779	-0.0461938977241516
-8.20128440856934	-8.49406719207764	-3.06979250907898	-0.0993197709321976	0.185531914234161	-0.0462915077805519
-8.20174884796143	-8.49291896820068	-3.06395435333252	-0.0991311967372894	0.185499131679535	-0.0464393682777882
-8.20421028137207	-8.49899291992188	-3.0623824596405	-0.0989959314465523	0.185442715883255	-0.0465621389448643
-8.20337963104248	-8.49729824066162	-3.06551074981689	-0.0988706350326538	0.185258686542511	-0.0466928035020828
-8.19865798950195	-8.50145053863525	-3.05736088752747	-0.0987226143479347	0.185304284095764	-0.046759195625782
-8.20619297027588	-8.50706100463867	-3.05189728736877	-0.0986680090427399	0.185336008667946	-0.0467972308397293
-8.20578861236572	-8.5026741027832	-3.0478663444519	-0.0984671711921692	0.185169637203217	-0.0469375662505627
-8.20455837249756	-8.510498046875	-3.04868674278259	-0.0983501747250557	0.185203164815903	-0.0471008606255054
-8.20883750915527	-8.51017284393311	-3.04535531997681	-0.098325289785862	0.18514358997345	-0.0471912920475006
-8.20944213867188	-8.512939453125	-3.0467517375946	-0.0982950702309608	0.18513897061348	-0.0473049767315388
-8.21465492248535	-8.51602077484131	-3.04365944862366	-0.0981266796588898	0.185089766979218	-0.0473767779767513
-8.21414375305176	-8.51349830627441	-3.03078055381775	-0.0981253683567047	0.184987664222717	-0.0474573522806168
-8.2119836807251	-8.51780891418457	-3.03649663925171	-0.0981292277574539	0.1849534958601	-0.0476136580109596
-8.21770000457764	-8.52123928070068	-3.03660798072815	-0.0979684889316559	0.184886440634727	-0.0476944632828236
-8.22311210632324	-8.52234077453613	-3.0343644618988	-0.0980982407927513	0.184962630271912	-0.047786433249712
-8.2244119644165	-8.52488136291504	-3.0433828830719	-0.0978708043694496	0.184933230280876	-0.0478729791939259
-8.22797679901123	-8.52588653564453	-3.03648257255554	-0.0980302840471268	0.184839129447937	-0.0479785650968552
-8.22520351409912	-8.5228853225708	-3.03858208656311	-0.0979731008410454	0.184894531965256	-0.0480139553546906
-8.22754383087158	-8.52665519714355	-3.041996717453	-0.0979098528623581	0.184830978512764	-0.0480330400168896
-8.23140811920166	-8.5182409286499	-3.03446531295776	-0.0979418382048607	0.184800773859024	-0.0481109954416752
-8.22126579284668	-8.52043437957764	-3.03677105903625	-0.0979681238532066	0.184802979230881	-0.0481811724603176
-8.22178840637207	-8.52284240722656	-3.03021430969238	-0.0979318544268608	0.184685289859772	-0.0482385158538818
-8.22530364990234	-8.51938915252686	-3.02916646003723	-0.0979146659374237	0.184713900089264	-0.0482389479875565
-8.2200403213501	-8.5194787979126	-3.02637147903442	-0.0978347286581993	0.184606149792671	-0.0482710227370262
-8.22277927398682	-8.52006435394287	-3.02614784240723	-0.0979007408022881	0.184551030397415	-0.0483394339680672
-8.21437168121338	-8.51739978790283	-3.02110648155212	-0.0978991389274597	0.18457156419754	-0.0482855625450611
-8.21690082550049	-8.51707649230957	-3.01665735244751	-0.0976936817169189	0.184477761387825	-0.0481894575059414
-8.21676731109619	-8.51611042022705	-3.01802372932434	-0.0978684574365616	0.184490382671356	-0.0481907837092876
-8.20828914642334	-8.51400279998779	-3.01579356193542	-0.0977112799882889	0.18443201482296	-0.0482205711305141
-8.21070384979248	-8.51916408538818	-3.0021698474884	-0.0977929681539536	0.184342205524445	-0.0482473447918892
-8.20733451843262	-8.51521682739258	-3.00387048721313	-0.0977248027920723	0.184397503733635	-0.0482779741287231
-8.20222854614258	-8.51816177368164	-2.9971866607666	-0.0976632609963417	0.184243530035019	-0.0483274981379509
-8.20573806762695	-8.51760673522949	-2.99432921409607	-0.0977289155125618	0.184245854616165	-0.0483434125781059
-8.19382095336914	-8.51362037658691	-2.9925274848938	-0.097602903842926	0.18424417078495	-0.0483384616672993
-8.2003173828125	-8.52529621124268	-2.98083305358887	-0.0975262671709061	0.184146583080292	-0.0483952835202217
-8.19495391845703	-8.51758575439453	-2.97786903381348	-0.0974586680531502	0.184088885784149	-0.0483681112527847
-8.19280910491943	-8.52264404296875	-2.97739171981812	-0.0973151177167892	0.183994144201279	-0.0482639595866203
-8.19206619262695	-8.52517032623291	-2.97127723693848	-0.0973712503910065	0.183925539255142	-0.0482212193310261
-8.19011402130127	-8.52379322052002	-2.96387648582459	-0.0973066166043282	0.183911025524139	-0.0482033714652061
-8.18862533569336	-8.52791309356689	-2.95783090591431	-0.097153477370739	0.183910772204399	-0.0482666343450546
-8.18978309631348	-8.52770042419434	-2.95511889457703	-0.0970491766929626	0.183676913380623	-0.0482261553406715
-8.18361377716064	-8.52945327758789	-2.95184969902039	-0.0969986990094185	0.18376599252224	-0.0482839494943619
-8.18326854705811	-8.53646659851074	-2.94465303421021	-0.0968687310814857	0.18361459672451	-0.0483296364545822
-8.18167686462402	-8.5366382598877	-2.94030094146729	-0.0969372689723969	0.183600589632988	-0.0483010746538639
-8.18203449249268	-8.53786945343018	-2.93737435340881	-0.0966570228338242	0.183531671762466	-0.0483456440269947
-8.18158054351807	-8.53697967529297	-2.93271732330322	-0.0967218205332756	0.183385491371155	-0.0483911409974098
-8.17835330963135	-8.54031848907471	-2.92189359664917	-0.0965768620371819	0.183373272418976	-0.0483710281550884
-8.17640495300293	-8.54329204559326	-2.92022657394409	-0.0964343845844269	0.18327896296978	-0.0483161434531212
-8.17440986633301	-8.54452800750732	-2.91127490997314	-0.0963502302765846	0.183244705200195	-0.0482757911086082
-8.1746244430542	-8.54392433166504	-2.91908645629883	-0.0962236002087593	0.183118104934692	-0.0482512563467026
-8.17335510253906	-8.54694843292236	-2.90794706344604	-0.096231147646904	0.183028385043144	-0.0482612028717995
-8.16794013977051	-8.54860782623291	-2.90702772140503	-0.0961511954665184	0.182998180389404	-0.0482852011919022
-8.17075252532959	-8.55318546295166	-2.89405179023743	-0.0961160287261009	0.182893395423889	-0.0482299961149693
-8.16825103759766	-8.55224609375	-2.89468455314636	-0.0959653630852699	0.182840198278427	-0.0482420921325684
-8.16282939910889	-8.55729103088379	-2.88266563415527	-0.0959392040967941	0.182686790823936	-0.0481826961040497
-8.16795349121094	-8.55780792236328	-2.88071155548096	-0.0958449169993401	0.182677432894707	-0.048157811164856
-8.15717792510986	-8.55496978759766	-2.87388110160828	-0.0957978293299675	0.182666763663292	-0.0481484271585941
-8.16285133361816	-8.56619930267334	-2.86403179168701	-0.0957117825746536	0.182492882013321	-0.0481077171862125
-8.15890979766846	-8.56171035766602	-2.86084079742432	-0.0956244468688965	0.182396769523621	-0.048113226890564
-8.15458202362061	-8.56930446624756	-2.85991048812866	-0.0955383107066154	0.182262599468231	-0.0480341203510761
-8.15806865692139	-8.57116603851318	-2.85020661354065	-0.0955319106578827	0.182276621460915	-0.0480350255966187
-8.15144157409668	-8.5714807510376	-2.84183740615845	-0.0954145267605782	0.182231828570366	-0.0480294488370419
-8.15341663360596	-8.576003074646	-2.83652234077454	-0.0952575206756592	0.182115122675896	-0.0480174832046032
-8.15188026428223	-8.57338237762451	-2.83538222312927	-0.0951596796512604	0.181890577077866	-0.0479785911738873
-8.14660358428955	-8.57903003692627	-2.8281192779541	-0.0951507017016411	0.181907668709755	-0.0480046719312668
-8.14924430847168	-8.58617877960205	-2.81861615180969	-0.0949996188282967	0.18194292485714	-0.0479652844369411
-8.14762783050537	-8.58312892913818	-2.81295537948608	-0.0949545800685883	0.181729421019554	-0.0479349493980408
-8.14716053009033	-8.58938980102539	-2.80581474304199	-0.0947575345635414	0.181706011295319	-0.0479861833155155
-8.14783477783203	-8.59469318389893	-2.80464196205139	-0.0947123467922211	0.181518450379372	-0.048097986727953
-8.15200138092041	-8.59790515899658	-2.79982566833496	-0.0946552976965904	0.18159992992878	-0.0480744913220406
-8.15332889556885	-8.60224342346191	-2.79563736915588	-0.0944709330797195	0.181563645601273	-0.0480906590819359
-8.15714645385742	-8.60511112213135	-2.78887486457825	-0.0944018512964249	0.181392252445221	-0.0481681786477566
-8.15448188781738	-8.61016368865967	-2.79112482070923	-0.0943216532468796	0.181428909301758	-0.0482481271028519
-8.15834617614746	-8.61961460113525	-2.78703141212463	-0.0942188426852226	0.18133844435215	-0.0483172014355659
-8.16556835174561	-8.61797904968262	-2.7821478843689	-0.0941366106271744	0.181323155760765	-0.0483458489179611
-8.1629056930542	-8.62292575836182	-2.77600049972534	-0.0938818454742432	0.181314885616302	-0.0484255626797676
-8.17030620574951	-8.62932968139648	-2.77510476112366	-0.0939006581902504	0.181132391095161	-0.0485525839030743
-8.16694164276123	-8.63280391693115	-2.77694201469421	-0.0938241928815842	0.181158602237701	-0.0486151315271854
-8.17156600952148	-8.63889122009277	-2.77449893951416	-0.0936541482806206	0.181073859333992	-0.0487217418849468
-8.18071460723877	-8.63944149017334	-2.77137589454651	-0.0936067700386047	0.181040123105049	-0.0486917123198509
-8.17413330078125	-8.64457511901855	-2.76861214637756	-0.0935160517692566	0.180959388613701	-0.0488018207252026
-8.17910385131836	-8.65063095092773	-2.76962065696716	-0.0934490785002708	0.180908486247063	-0.0488398820161819
-8.18137264251709	-8.65176963806152	-2.76521754264832	-0.0933666676282883	0.180954545736313	-0.0489027425646782
-8.18240261077881	-8.65577793121338	-2.76159858703613	-0.0932438373565674	0.180840522050858	-0.0488840267062187
-8.18844890594482	-8.65816307067871	-2.76271367073059	-0.0931869521737099	0.180764183402061	-0.0489699244499207
-8.18365859985352	-8.6605806350708	-2.76084041595459	-0.0932182967662811	0.180804297327995	-0.0490205138921738
-8.18727016448975	-8.66731452941895	-2.74665451049805	-0.0931747630238533	0.180811434984207	-0.0490739792585373
-8.1858434677124	-8.66493034362793	-2.74725031852722	-0.0930423066020012	0.180676877498627	-0.049048338085413
-8.1859884262085	-8.6676139831543	-2.73975491523743	-0.0930322110652924	0.180607065558434	-0.0490645542740822
-8.18454647064209	-8.67203330993652	-2.73932933807373	-0.0930193960666656	0.180455133318901	-0.0490825772285461
-8.17775344848633	-8.67090702056885	-2.73748016357422	-0.0930038169026375	0.180437445640564	-0.0490392185747623
-8.18585968017578	-8.67785167694092	-2.73069882392883	-0.0928865000605583	0.180549517273903	-0.0490435808897018
-8.18139171600342	-8.67579364776611	-2.72742867469788	-0.0928575098514557	0.180342346429825	-0.0490374267101288
-8.18416404724121	-8.67956066131592	-2.72210431098938	-0.092730700969696	0.180350631475449	-0.0490538775920868
-8.18253040313721	-8.68425273895264	-2.72978782653809	-0.0927441269159317	0.180247142910957	-0.0490820035338402
-8.18235397338867	-8.68786239624023	-2.72234058380127	-0.0928278937935829	0.180250033736229	-0.0490508340299129
-8.18257808685303	-8.69264602661133	-2.71593403816223	-0.0927568078041077	0.180269166827202	-0.0490834675729275
-8.18271636962891	-8.68864345550537	-2.71491384506226	-0.0925900265574455	0.180051684379578	-0.0490928292274475
-8.17978954315186	-8.69324493408203	-2.71580076217651	-0.0927234962582588	0.180102720856667	-0.0490782596170902
-8.18260860443115	-8.69770908355713	-2.71787691116333	-0.0926155596971512	0.180145770311356	-0.0490542724728584
-8.1859302520752	-8.70175457000732	-2.70320296287537	-0.0926507264375687	0.18002738058567	-0.0490541756153107
-8.18717861175537	-8.70386791229248	-2.70321893692017	-0.0925589874386787	0.180146619677544	-0.0490651838481426
-8.18395137786865	-8.70310974121094	-2.70186996459961	-0.0925825759768486	0.179931178689003	-0.0491218380630016
-8.18583965301514	-8.70818519592285	-2.70154738426209	-0.0925633683800697	0.179901272058487	-0.0491101741790771
-8.18562889099121	-8.70677661895752	-2.70160317420959	-0.0924305692315102	0.179934307932854	-0.0490461513400078
-8.1839485168457	-8.70739269256592	-2.6986780166626	-0.0924526229500771	0.179833814501762	-0.0490932017564774
-8.1809549331665	-8.70934200286865	-2.6962559223175	-0.0925413146615028	0.179879531264305	-0.0491004176437855
-8.17707920074463	-8.70915412902832	-2.69097375869751	-0.092517077922821	0.179801166057587	-0.0490795746445656
-8.18386650085449	-8.71346664428711	-2.69048714637756	-0.0925032123923302	0.179790481925011	-0.0489866510033607
-8.17938232421875	-8.71089839935303	-2.69210171699524	-0.0924199298024178	0.17968912422657	-0.0489223413169384
-8.17844104766846	-8.710205078125	-2.68561887741089	-0.0925665125250816	0.179712906479836	-0.0489553138613701
-8.17496585845947	-8.71018218994141	-2.68875765800476	-0.0924647077918053	0.179759830236435	-0.0489677935838699
-8.17639541625977	-8.71379852294922	-2.67982792854309	-0.0925776064395905	0.179643332958221	-0.0489689484238625
-8.17471504211426	-8.71081829071045	-2.68073701858521	-0.0925441086292267	0.179710134863853	-0.0489379651844502
-8.17140197753906	-8.71270942687988	-2.68589377403259	-0.0925272926688194	0.179581582546234	-0.0489150397479534
-8.17741680145264	-8.7142448425293	-2.68266415596008	-0.092652440071106	0.179659128189087	-0.0489133596420288
-8.16987133026123	-8.71212196350098	-2.67849087715149	-0.0926048010587692	0.179707750678062	-0.0488590635359287
-8.17496109008789	-8.71919250488281	-2.67270350456238	-0.0926344096660614	0.179636269807816	-0.0488452203571796
-8.17474365234375	-8.71345901489258	-2.67702770233154	-0.0925840809941292	0.179611399769783	-0.0487599857151508
-8.17063236236572	-8.71538066864014	-2.67636752128601	-0.0925594642758369	0.179598331451416	-0.0487083867192268
-8.17582511901855	-8.71907424926758	-2.67165994644165	-0.0926754400134087	0.179651111364365	-0.04873376339674
-8.16777610778809	-8.71627426147461	-2.67166543006897	-0.0925870910286903	0.179594546556473	-0.0487121343612671
-8.16988468170166	-8.72018814086914	-2.66890001296997	-0.0925730019807816	0.179550066590309	-0.0486158765852451
-8.16995143890381	-8.71935653686523	-2.67391729354858	-0.0926195755600929	0.179537564516068	-0.0485413707792759
-8.16420841217041	-8.72135734558105	-2.67364311218262	-0.0926881432533264	0.179576382040977	-0.0485114492475986
-8.16801166534424	-8.7268648147583	-2.66789031028748	-0.0926401317119598	0.179606020450592	-0.0484498143196106
-8.16477870941162	-8.72340679168701	-2.66626906394959	-0.0926189422607422	0.179533824324608	-0.0484126284718513
-8.15909099578857	-8.72719192504883	-2.66288900375366	-0.0925991982221603	0.179475903511047	-0.0484151393175125
-8.16024875640869	-8.72891235351563	-2.66337513923645	-0.0926019698381424	0.179546386003494	-0.0483408644795418
-8.15517234802246	-8.72939777374268	-2.65968465805054	-0.0926275625824928	0.179506972432137	-0.0482606068253517
-8.16094589233398	-8.7360725402832	-2.65651416778564	-0.0925272405147552	0.179551467299461	-0.0482158474624157
-8.155930519104	-8.73789405822754	-2.66037678718567	-0.0925571322441101	0.179481938481331	-0.0482056550681591
-8.15395641326904	-8.73736953735352	-2.66139817237854	-0.0925332754850388	0.179483711719513	-0.0481214709579945
-8.15805721282959	-8.74422550201416	-2.64323782920837	-0.0924836546182632	0.179505333304405	-0.0480819679796696
-8.15479183197021	-8.7415018081665	-2.65106558799744	-0.092466376721859	0.179408386349678	-0.0480821095407009
-8.15072727203369	-8.74503135681152	-2.64973378181458	-0.0924784392118454	0.179432436823845	-0.0480605028569698
-8.15402030944824	-8.75131797790527	-2.64739966392517	-0.0923530161380768	0.179560467600822	-0.047962412238121
-8.15519714355469	-8.75204086303711	-2.6462938785553	-0.092407651245594	0.179462119936943	-0.0479801669716835
-8.15442848205566	-8.75688648223877	-2.64504504203796	-0.0922741368412972	0.179615274071693	-0.0479985140264034
-8.15368938446045	-8.76083278656006	-2.64721775054932	-0.092270627617836	0.179446414113045	-0.0480449013411999
-8.15709209442139	-8.76281547546387	-2.64365696907043	-0.0922651737928391	0.179540872573853	-0.0480107329785824
-8.16317939758301	-8.76717948913574	-2.64445495605469	-0.0921400561928749	0.179575607180595	-0.0480126664042473
-8.16295337677002	-8.77047824859619	-2.64586091041565	-0.0921972095966339	0.179500833153725	-0.0480113737285137
-8.16044425964355	-8.77512741088867	-2.648766040802	-0.0922055020928383	0.179535537958145	-0.0479880273342133
-8.16357612609863	-8.78037071228027	-2.64280033111572	-0.0920466780662537	0.179508417844772	-0.0480029545724392
-8.16696739196777	-8.78112888336182	-2.63982486724854	-0.0920913591980934	0.179495364427567	-0.0479254014790058
-8.16567802429199	-8.78206634521484	-2.64338183403015	-0.0920119136571884	0.179488599300385	-0.047975555062294
-8.16666793823242	-8.78949451446533	-2.64567232131958	-0.0920033007860184	0.179457858204842	-0.0480302311480045
-8.1671142578125	-8.78812599182129	-2.64538168907166	-0.0920753702521324	0.17953222990036	-0.0480154193937778
-8.16970252990723	-8.78679275512695	-2.64917826652527	-0.0918899178504944	0.179517984390259	-0.0480228066444397
-8.1746883392334	-8.78782272338867	-2.63907361030579	-0.0919331535696983	0.179481878876686	-0.0480777025222778
-8.1706428527832	-8.78933715820313	-2.64856290817261	-0.0919259488582611	0.179590195417404	-0.0481255315244198
-8.17171859741211	-8.79419136047363	-2.64124011993408	-0.0918352827429771	0.179496467113495	-0.0480910502374172
-8.18188285827637	-8.79273223876953	-2.65119481086731	-0.0918233394622803	0.179603293538094	-0.0481097735464573
-8.1792573928833	-8.79174995422363	-2.64878940582275	-0.0917525291442871	0.179617032408714	-0.0481492280960083
-8.1838493347168	-8.79766178131104	-2.64758920669556	-0.0917956158518791	0.179656773805618	-0.0482149310410023
-8.17844486236572	-8.79222965240479	-2.65179514884949	-0.0918289795517921	0.179609999060631	-0.0482070446014404
-8.18076038360596	-8.79821968078613	-2.65208077430725	-0.0917872786521912	0.179618775844574	-0.0481762811541557
-8.18775844573975	-8.7963924407959	-2.65631985664368	-0.0917978808283806	0.179540902376175	-0.0481919273734093
-8.18156719207764	-8.79061698913574	-2.65857839584351	-0.0918429344892502	0.179625645279884	-0.0481801554560661
-8.18295001983643	-8.79480934143066	-2.64754772186279	-0.0918231382966042	0.179705739021301	-0.0481573976576328
-8.18610763549805	-8.7928295135498	-2.64900588989258	-0.0918069034814835	0.17962871491909	-0.0481104850769043
-8.1748685836792	-8.78641891479492	-2.6555917263031	-0.0918154865503311	0.179551094770432	-0.0480245500802994
-8.17300415039063	-8.7888879776001	-2.64922571182251	-0.0918940156698227	0.179603800177574	-0.0479720160365105
-8.17105007171631	-8.78287506103516	-2.66036701202393	-0.0918671935796738	0.179598242044449	-0.0478582717478275
-8.17737770080566	-8.7830114364624	-2.66124272346497	-0.0918863639235497	0.179658681154251	-0.0477972477674484
-8.17207050323486	-8.77338409423828	-2.65420389175415	-0.09201530367136	0.179607599973679	-0.0477021373808384
-8.16907405853271	-8.77134799957275	-2.64847826957703	-0.0922911539673805	0.179607480764389	-0.0475289709866047
-8.16811084747314	-8.77818202972412	-2.6470422744751	-0.0923133566975594	0.179586753249168	-0.0475044250488281
-8.17169570922852	-8.77987480163574	-2.65303730964661	-0.0921894609928131	0.179571434855461	-0.0474848710000515
-8.17974472045898	-8.78164291381836	-2.65828466415405	-0.0921424925327301	0.179817602038383	-0.047521248459816
-8.17491245269775	-8.78318500518799	-2.65982627868652	-0.0921343341469765	0.179761990904808	-0.0475107468664646
-8.17006301879883	-8.785080909729	-2.65806531906128	-0.0923329219222069	0.17983640730381	-0.047421220690012
-8.16930389404297	-8.78434371948242	-2.65873837471008	-0.0922043696045876	0.179918691515923	-0.0473513379693031
-8.17155742645264	-8.78424835205078	-2.65685033798218	-0.0922677293419838	0.179719209671021	-0.0472482666373253
-8.16862487792969	-8.78225612640381	-2.65993237495422	-0.0921882018446922	0.179776072502136	-0.0472106598317623
-8.16642570495605	-8.78485202789307	-2.66001534461975	-0.092239186167717	0.179727420210838	-0.0471463240683079
-8.16898536682129	-8.78271198272705	-2.65494537353516	-0.0922655835747719	0.179753124713898	-0.0470472127199173
-8.17120361328125	-8.78445434570313	-2.65724158287048	-0.0921800285577774	0.179859906435013	-0.0470074489712715
-8.17432975769043	-8.78133106231689	-2.65447354316711	-0.0922190025448799	0.179776042699814	-0.0470234416425228
-8.17072486877441	-8.78042221069336	-2.6542911529541	-0.0922307670116425	0.179768294095993	-0.0470030829310417
-8.17014026641846	-8.78198051452637	-2.65298938751221	-0.0921323150396347	0.179758116602898	-0.0469347685575485
-8.16817569732666	-8.78206443786621	-2.65480947494507	-0.0921273678541183	0.1798215508461	-0.0468364395201206
-8.17007446289063	-8.78064727783203	-2.66243362426758	-0.0920534208416939	0.179775506258011	-0.0467175878584385
-8.1704044342041	-8.77644729614258	-2.6548867225647	-0.0921528488397598	0.179846525192261	-0.0466942526400089
-8.16208839416504	-8.77701950073242	-2.65046691894531	-0.0920096337795258	0.179844006896019	-0.0465693138539791
-8.16511631011963	-8.78273963928223	-2.6482720375061	-0.0920963808894157	0.17975440621376	-0.046515129506588
-8.16248035430908	-8.78085517883301	-2.64528298377991	-0.0920075252652168	0.1797736287117	-0.0464063920080662
-8.15953540802002	-8.78174877166748	-2.64030909538269	-0.0919541344046593	0.179640531539917	-0.0462885610759258
-8.1636905670166	-8.78424644470215	-2.64157342910767	-0.0919956937432289	0.179628327488899	-0.0462103560566902
-8.15312099456787	-8.78372478485107	-2.64063119888306	-0.0919185504317284	0.179695621132851	-0.0461446605622768
-8.1590518951416	-8.78903388977051	-2.63737034797668	-0.0919287279248238	0.179645329713821	-0.0460723154246807
-8.15240573883057	-8.78056335449219	-2.63609504699707	-0.0917864739894867	0.179550558328629	-0.045946329832077
-8.15293216705322	-8.78464603424072	-2.63438558578491	-0.0917256250977516	0.179597496986389	-0.0458050593733788
-8.15222835540771	-8.78895950317383	-2.63017845153809	-0.0917244404554367	0.179559260606766	-0.0457386039197445
-8.14821147918701	-8.78452110290527	-2.63142108917236	-0.0917286425828934	0.179565131664276	-0.0456033423542976
-8.14746284484863	-8.78977966308594	-2.62160348892212	-0.0915592312812805	0.179537087678909	-0.0455674268305302
-8.14840126037598	-8.78588008880615	-2.62197685241699	-0.0915789231657982	0.1794473528862	-0.0454793274402618
-8.14228057861328	-8.78874492645264	-2.6238842010498	-0.0915632992982864	0.179428324103355	-0.0454243347048759
-8.14137268066406	-8.78803634643555	-2.62390923500061	-0.0914888456463814	0.179364830255508	-0.0453643165528774
-8.14381313323975	-8.78767108917236	-2.61470484733582	-0.0915334820747375	0.179319187998772	-0.045235488563776
-8.14048194885254	-8.78900814056396	-2.61527419090271	-0.0913903117179871	0.179376214742661	-0.0452404320240021
-8.14007759094238	-8.78942108154297	-2.61500573158264	-0.091329924762249	0.179224401712418	-0.0451350249350071
-8.13899517059326	-8.78976058959961	-2.60979223251343	-0.0913784056901932	0.17928758263588	-0.045107264071703
-8.13722038269043	-8.79106903076172	-2.61028599739075	-0.0913914814591408	0.179258763790131	-0.0449929386377335
-8.14082527160645	-8.79236030578613	-2.60796976089478	-0.0914048627018929	0.179178357124329	-0.0449078306555748
-8.13667011260986	-8.78873729705811	-2.61217260360718	-0.0912951305508614	0.179187953472137	-0.0448466315865517
-8.13543605804443	-8.79155540466309	-2.60648775100708	-0.0913346484303474	0.179112821817398	-0.0447911843657494
-8.12996006011963	-8.79136562347412	-2.60611009597778	-0.0913689509034157	0.179159939289093	-0.0446279384195805
-8.13035774230957	-8.79253959655762	-2.59700226783752	-0.0913346782326698	0.179115682840347	-0.0445220395922661
-8.13046932220459	-8.78930473327637	-2.59617114067078	-0.0912613049149513	0.1790811419487	-0.0444420203566551
-8.12607002258301	-8.78856372833252	-2.59805822372437	-0.091285802423954	0.179031983017921	-0.0443619079887867
-8.12706184387207	-8.78995609283447	-2.59430384635925	-0.0912777781486511	0.179088681936264	-0.0443018078804016
-8.1171875	-8.78719329833984	-2.59306955337524	-0.0913059338927269	0.179039850831032	-0.0442054271697998
-8.11882495880127	-8.78901195526123	-2.58355236053467	-0.0912319719791412	0.178994476795197	-0.0441095121204853
-8.11785411834717	-8.78550720214844	-2.59163212776184	-0.0912884175777435	0.178931295871735	-0.0440384969115257
-8.10778045654297	-8.78298377990723	-2.58629631996155	-0.0912900343537331	0.178851723670959	-0.0438918210566044
-8.11257648468018	-8.78623390197754	-2.58383202552795	-0.0914097800850868	0.178973510861397	-0.043831679970026
-8.10620403289795	-8.77944755554199	-2.58554267883301	-0.0912497788667679	0.178954362869263	-0.0437224060297012
-8.10730361938477	-8.77973461151123	-2.57977747917175	-0.091258592903614	0.178888365626335	-0.0435736738145351
-8.10323715209961	-8.77525901794434	-2.58374333381653	-0.0912200286984444	0.178839281201363	-0.0435238406062126
-8.09904098510742	-8.77745246887207	-2.58372354507446	-0.0913558676838875	0.178917720913887	-0.0434273816645145
-8.10500144958496	-8.77597332000732	-2.58401370048523	-0.0913055390119553	0.179016530513763	-0.0433412566781044
-8.10470199584961	-8.77180194854736	-2.58229947090149	-0.0913304761052132	0.178905412554741	-0.0432789251208305
-8.09584045410156	-8.77170372009277	-2.58000898361206	-0.0912816300988197	0.178894698619843	-0.0431950800120831
-8.09662914276123	-8.77025985717773	-2.58182168006897	-0.0913582667708397	0.178881421685219	-0.0431437641382217
-8.09229564666748	-8.76632595062256	-2.57681703567505	-0.0914417654275894	0.178874716162682	-0.0430301055312157
-8.09556198120117	-8.77049827575684	-2.57609343528748	-0.0913191884756088	0.178854316473007	-0.0429723411798477
-8.09271717071533	-8.76216506958008	-2.57636213302612	-0.0913496762514114	0.178735047578812	-0.0428707040846348
-8.08697700500488	-8.76547908782959	-2.57726860046387	-0.0914531424641609	0.178843125700951	-0.0428108423948288
-8.08786106109619	-8.76432800292969	-2.57248091697693	-0.0914090350270271	0.178813934326172	-0.0427051670849323
-8.08707332611084	-8.75919246673584	-2.5690221786499	-0.0914902687072754	0.178746744990349	-0.0426421873271465
-8.08155059814453	-8.76105403900146	-2.57011365890503	-0.0914575010538101	0.178810372948647	-0.0426113232970238
-8.08150100708008	-8.75979328155518	-2.56850719451904	-0.0915070325136185	0.178678974509239	-0.042521245777607
-8.0778865814209	-8.75893306732178	-2.56624889373779	-0.091546542942524	0.178751602768898	-0.0424120612442493
-8.07776927947998	-8.7598237991333	-2.57482004165649	-0.0914595872163773	0.178753048181534	-0.0423742905259132
-8.08083534240723	-8.75480842590332	-2.56981778144836	-0.0915674567222595	0.178699389100075	-0.0423393808305264
-8.07094764709473	-8.75756645202637	-2.57453966140747	-0.091595858335495	0.178694620728493	-0.0422988161444664
-8.07605075836182	-8.76010322570801	-2.56768202781677	-0.0916530638933182	0.178716957569122	-0.0422538593411446
-8.07399559020996	-8.75748729705811	-2.56828880310059	-0.0916513353586197	0.17871730029583	-0.0421654507517815
-8.0721378326416	-8.75762462615967	-2.57447052001953	-0.0916708558797836	0.178704380989075	-0.0421401932835579
-8.07480621337891	-8.75790214538574	-2.57244253158569	-0.0917352735996246	0.178716048598289	-0.0421379245817661
-8.06936740875244	-8.75495338439941	-2.57784152030945	-0.0917823538184166	0.178711459040642	-0.0421076081693172
-8.07092666625977	-8.75977611541748	-2.56460571289063	-0.0918848514556885	0.178754985332489	-0.042121697217226
-8.07042026519775	-8.75732898712158	-2.57056641578674	-0.0919013395905495	0.178705245256424	-0.0420618169009686
-8.06589508056641	-8.75839233398438	-2.56584906578064	-0.0919146910309792	0.178645327687263	-0.0420192740857601
-8.06795024871826	-8.75778579711914	-2.56945872306824	-0.0919746607542038	0.178649589419365	-0.042053546756506
-8.06532955169678	-8.75861930847168	-2.57053709030151	-0.0921629145741463	0.17864041030407	-0.0420001894235611
-8.06665802001953	-8.75925159454346	-2.56833219528198	-0.0921752452850342	0.178691938519478	-0.0419867746531963
-8.06057643890381	-8.75388240814209	-2.57507419586182	-0.0921915173530579	0.17861445248127	-0.0421028584241867
-8.06053924560547	-8.7571907043457	-2.57209157943726	-0.0923229679465294	0.178692355751991	-0.0420894920825958
-8.05305957794189	-8.7568187713623	-2.57546067237854	-0.0924713090062141	0.178651258349419	-0.0422251559793949
-8.04881572723389	-8.75510215759277	-2.58087563514709	-0.0926286950707436	0.178743913769722	-0.0421579740941525
-8.05163383483887	-8.75891304016113	-2.58205032348633	-0.0926917120814323	0.178812816739082	-0.0422088988125324
-8.04649829864502	-8.75602245330811	-2.58134365081787	-0.0927750244736671	0.178645640611649	-0.0422634109854698
-8.04142665863037	-8.75413417816162	-2.57425498962402	-0.092911422252655	0.178760871291161	-0.0422685965895653
-8.04436779022217	-8.75678062438965	-2.58612680435181	-0.0929707661271095	0.178832918405533	-0.042301818728447
-8.04691410064697	-8.7599048614502	-2.58420920372009	-0.0930629223585129	0.178858742117882	-0.0422764495015144
-8.05086421966553	-8.7604866027832	-2.58766341209412	-0.0930404365062714	0.178883284330368	-0.0423411689698696
-8.04952716827393	-8.76029491424561	-2.58806920051575	-0.0932327210903168	0.178880780935287	-0.0424377173185349
-8.05144214630127	-8.76370716094971	-2.59498691558838	-0.0933423861861229	0.178925350308418	-0.0424749776721001
-8.05300045013428	-8.76231098175049	-2.60401964187622	-0.0933900848031044	0.179028555750847	-0.0425572693347931
-8.05558490753174	-8.76444435119629	-2.61163902282715	-0.0935808643698692	0.178999543190002	-0.0426758080720901
-8.05146980285645	-8.76388263702393	-2.615318775177	-0.0936572477221489	0.179135575890541	-0.0427289940416813
-8.05424690246582	-8.76597499847412	-2.6194896697998	-0.0938601717352867	0.179135769605637	-0.0428427122533321
-8.049880027771	-8.75973701477051	-2.63038015365601	-0.0939415916800499	0.179176822304726	-0.0429218783974648
-8.05250453948975	-8.76497459411621	-2.63058137893677	-0.0940543636679649	0.179180502891541	-0.0429223775863647
-8.05556297302246	-8.75806522369385	-2.62948989868164	-0.094195693731308	0.179231405258179	-0.0429454408586025
-8.04726028442383	-8.75703239440918	-2.64248490333557	-0.094277136027813	0.179305166006088	-0.0430314131081104
-8.05129814147949	-8.76123809814453	-2.64542365074158	-0.0945086106657982	0.179276034235954	-0.0430741757154465
-8.04768848419189	-8.75501537322998	-2.64951395988464	-0.0945986807346344	0.179366782307625	-0.0430417284369469
-8.04507350921631	-8.75619888305664	-2.6554160118103	-0.0947431027889252	0.179312109947205	-0.0430504903197289
-8.04962062835693	-8.75622081756592	-2.66142463684082	-0.0949035137891769	0.179417103528976	-0.0430692471563816
-8.04037570953369	-8.74912357330322	-2.65791320800781	-0.0950031355023384	0.179423362016678	-0.0430372208356857
-8.04284954071045	-8.75458812713623	-2.66563844680786	-0.0950904190540314	0.179510653018951	-0.0430612191557884
-8.03896236419678	-8.74366664886475	-2.66855788230896	-0.0951997563242912	0.179459437727928	-0.0430426634848118
-8.035325050354	-8.74791526794434	-2.68170213699341	-0.0952832028269768	0.179578498005867	-0.0430407300591469
-8.03438377380371	-8.74467277526855	-2.68270969390869	-0.0954094678163528	0.179620444774628	-0.0430275164544582
-8.0308666229248	-8.7399435043335	-2.69201517105103	-0.0955529734492302	0.179712265729904	-0.0429479219019413
-8.03290557861328	-8.74240779876709	-2.68718147277832	-0.0956085547804832	0.179752856492996	-0.0429478734731674
-8.03155326843262	-8.73577499389648	-2.69411540031433	-0.0955961421132088	0.179659605026245	-0.0428876951336861
-8.02335739135742	-8.73550033569336	-2.70237040519714	-0.0958125069737434	0.179764851927757	-0.0428853519260883
-8.02693462371826	-8.73321628570557	-2.70818066596985	-0.0958261936903	0.179921880364418	-0.042781125754118
-8.02798843383789	-8.72603416442871	-2.70961260795593	-0.0959903225302696	0.179889887571335	-0.0427474789321423
-8.02251625061035	-8.72510719299316	-2.71574735641479	-0.0959853082895279	0.179939731955528	-0.0427928529679775
-8.0196008682251	-8.72535800933838	-2.71685433387756	-0.0961208418011665	0.179844632744789	-0.0427020378410816
-8.01918029785156	-8.71866416931152	-2.72482395172119	-0.0962680727243423	0.180033028125763	-0.0426037572324276
-8.01526832580566	-8.71864318847656	-2.72839856147766	-0.0963544771075249	0.179989352822304	-0.0425636544823647
-8.01656818389893	-8.71026611328125	-2.72747302055359	-0.0964662581682205	0.179998204112053	-0.0424825586378574
-8.00723743438721	-8.70631694793701	-2.72773337364197	-0.0965223088860512	0.180076524615288	-0.0424101427197456
-8.00738334655762	-8.70596981048584	-2.74059224128723	-0.0966404899954796	0.179950341582298	-0.0423169881105423
-8.00547790527344	-8.70040225982666	-2.73417901992798	-0.0968214944005013	0.180059596896172	-0.0421911589801311
-8.00091171264648	-8.6970853805542	-2.74408793449402	-0.0967009589076042	0.180078238248825	-0.0420678704977036
-8.00261974334717	-8.69310665130615	-2.73530769348145	-0.0969005823135376	0.180064961314201	-0.0419886223971844
-7.99615573883057	-8.68835926055908	-2.74565434455872	-0.0969048738479614	0.180118694901466	-0.0419227853417397
-7.99612379074097	-8.68703746795654	-2.74267649650574	-0.0969942808151245	0.180088043212891	-0.0418036840856075
-7.99545383453369	-8.68310642242432	-2.7411470413208	-0.0970466658473015	0.180166557431221	-0.0417627170681953
-7.99330759048462	-8.68106937408447	-2.74840545654297	-0.0970635637640953	0.180175170302391	-0.0417106226086617
-7.99788236618042	-8.67928123474121	-2.74893093109131	-0.0971277579665184	0.18017752468586	-0.0416873544454575
-7.98987197875977	-8.67401790618896	-2.75231695175171	-0.0971518605947495	0.180226713418961	-0.0416892692446709
-7.99399471282959	-8.67414855957031	-2.74978876113892	-0.0971378982067108	0.180234178900719	-0.0415890850126743
-7.99508666992188	-8.67012786865234	-2.75082468986511	-0.0971390306949615	0.180196821689606	-0.041513729840517
-7.99164724349976	-8.66624546051025	-2.76237368583679	-0.097204826772213	0.180263832211494	-0.0414722636342049
-7.9947075843811	-8.66872596740723	-2.75256991386414	-0.0972782969474792	0.180303856730461	-0.0414564833045006
-7.99045515060425	-8.66661262512207	-2.7549741268158	-0.0972347036004066	0.180302351713181	-0.0413905195891857
-7.99315166473389	-8.66588878631592	-2.75542187690735	-0.0972074270248413	0.180204018950462	-0.0413929000496864
-7.9948034286499	-8.66406059265137	-2.75743222236633	-0.0971083641052246	0.18022683262825	-0.0413885414600372
-7.99272060394287	-8.66573238372803	-2.75836300849915	-0.0971668139100075	0.18023493885994	-0.0413190238177776
-8.00177574157715	-8.66836166381836	-2.75634503364563	-0.0970620959997177	0.180356711149216	-0.0413279682397842
-7.99876260757446	-8.66349315643311	-2.75608968734741	-0.0969959124922752	0.180201157927513	-0.0412963181734085
-8.00208187103271	-8.66975402832031	-2.75889730453491	-0.0970011800527573	0.180232420563698	-0.0412796102464199
-8.00144386291504	-8.6714038848877	-2.76219081878662	-0.0969374403357506	0.18022646009922	-0.04131780564785
-8.00410079956055	-8.67379570007324	-2.75933814048767	-0.0970038324594498	0.180276319384575	-0.0412068292498589
-8.00571346282959	-8.67765235900879	-2.76001906394959	-0.0968873277306557	0.180307865142822	-0.0412342213094234
-8.00667572021484	-8.67405891418457	-2.7604341506958	-0.0967414006590843	0.180193200707436	-0.0412376783788204
-8.00758934020996	-8.67965412139893	-2.75521278381348	-0.0967229157686234	0.180197194218636	-0.0412455536425114
-8.01054382324219	-8.68339443206787	-2.76132941246033	-0.0966383293271065	0.180250748991966	-0.0412107296288013
-8.01177406311035	-8.68408393859863	-2.75676822662354	-0.0966627150774002	0.180232360959053	-0.0411940887570381
-8.01965713500977	-8.68760585784912	-2.7636387348175	-0.0964770317077637	0.180226981639862	-0.0412213839590549
-8.0164794921875	-8.68902492523193	-2.75830483436584	-0.0965163856744766	0.180153608322144	-0.0412339940667152
-8.01625633239746	-8.69118213653564	-2.75791573524475	-0.0964062660932541	0.180163443088531	-0.0412188768386841
-8.01937007904053	-8.69462203979492	-2.75902771949768	-0.0964173227548599	0.180182084441185	-0.0411750636994839
-8.02105140686035	-8.69395065307617	-2.76044869422913	-0.0963544398546219	0.180200457572937	-0.0410824157297611
-8.01879501342773	-8.69417190551758	-2.76529479026794	-0.0962335020303726	0.180062964558601	-0.0410689637064934
-8.02368450164795	-8.69591617584229	-2.7556529045105	-0.0963078662753105	0.180086299777031	-0.0410194769501686
-8.01854991912842	-8.69365119934082	-2.76089715957642	-0.0962736904621124	0.180140167474747	-0.0410030111670494
-8.02279090881348	-8.69984531402588	-2.75207614898682	-0.0963388308882713	0.180115446448326	-0.0409689284861088
-8.02185153961182	-8.6976375579834	-2.75725364685059	-0.096280500292778	0.180052489042282	-0.0409114174544811
-8.02384471893311	-8.69692325592041	-2.7565746307373	-0.0962388068437576	0.180053159594536	-0.0408660694956779
-8.02447605133057	-8.69885444641113	-2.75921225547791	-0.0962270945310593	0.180056199431419	-0.0407775640487671
-8.02339935302734	-8.70024585723877	-2.7599630355835	-0.0962929278612137	0.180060908198357	-0.0407467782497406
-8.0311336517334	-8.69946765899658	-2.75836539268494	-0.0962921604514122	0.180174618959427	-0.0407581813633442
-8.02518463134766	-8.69423389434814	-2.75966191291809	-0.0963037833571434	0.180013224482536	-0.040613379329443
-8.03377628326416	-8.69948482513428	-2.75812959671021	-0.0962498858571053	0.180144906044006	-0.0405669026076794
-8.02772235870361	-8.69407272338867	-2.76269865036011	-0.096331499516964	0.180009350180626	-0.0405200645327568
-8.0267858505249	-8.69569683074951	-2.75799107551575	-0.096414178609848	0.180101305246353	-0.0404317677021027
-8.02753639221191	-8.69277286529541	-2.76092600822449	-0.0963441953063011	0.179993480443954	-0.0402863994240761
-8.0285587310791	-8.69000053405762	-2.75743222236633	-0.0965202748775482	0.1800427287817	-0.0401601232588291
-8.02582740783691	-8.68697071075439	-2.76588153839111	-0.0964808315038681	0.180099800229073	-0.0401525720953941
-8.02997970581055	-8.68546867370605	-2.75838899612427	-0.0965971499681473	0.179947078227997	-0.040060643106699
-8.02347660064697	-8.68095684051514	-2.76309657096863	-0.0966028645634651	0.180046439170837	-0.0399444736540318
-8.02319240570068	-8.68112182617188	-2.75955724716187	-0.0966795012354851	0.179997012019157	-0.0398968644440174
-8.0301570892334	-8.67754077911377	-2.76272225379944	-0.0966955199837685	0.180038779973984	-0.0397339388728142
-8.02327156066895	-8.67399215698242	-2.76664400100708	-0.0967429727315903	0.1800277531147	-0.03969531878829
-8.02743625640869	-8.67490768432617	-2.76626634597778	-0.0967646762728691	0.18011200428009	-0.0396504439413548
-8.02215385437012	-8.66926002502441	-2.76863694190979	-0.0968487784266472	0.180129051208496	-0.039586640894413
-8.02576160430908	-8.67147636413574	-2.76804757118225	-0.0968161076307297	0.180143043398857	-0.0395092852413654
-8.02331829071045	-8.66743850708008	-2.76932597160339	-0.0968646258115768	0.180105596780777	-0.039448332041502
-8.02509021759033	-8.66890239715576	-2.76359176635742	-0.0968532115221024	0.180141136050224	-0.0393498204648495
-8.02706623077393	-8.66788291931152	-2.76948809623718	-0.0970199406147003	0.180181801319122	-0.0392312817275524
-8.02375602722168	-8.66646957397461	-2.77235531806946	-0.0969959422945976	0.180249348282814	-0.0392363704741001
-8.03359413146973	-8.66844367980957	-2.76805520057678	-0.0970517545938492	0.180345088243484	-0.0392376706004143
-8.03508186340332	-8.6641902923584	-2.77041625976563	-0.0970693230628967	0.180226475000381	-0.0391953065991402
-8.03146076202393	-8.66635322570801	-2.77293610572815	-0.0970189198851585	0.180315122008324	-0.0391261987388134
-8.034255027771	-8.66715431213379	-2.77918291091919	-0.0971285775303841	0.180329293012619	-0.039108082652092
-8.03533554077148	-8.66669273376465	-2.77921414375305	-0.0971589088439941	0.18039907515049	-0.0389989800751209
-8.03838062286377	-8.67056655883789	-2.77593040466309	-0.0969894453883171	0.180444344878197	-0.0389181450009346
-8.04264831542969	-8.66697883605957	-2.77681994438171	-0.097100704908371	0.180344715714455	-0.0388328209519386
-8.03980350494385	-8.66854286193848	-2.7809636592865	-0.0970870554447174	0.180424600839615	-0.0388883836567402
-8.04210090637207	-8.67082691192627	-2.78534531593323	-0.0969942659139633	0.180447310209274	-0.0387974493205547
-8.04542446136475	-8.67010879516602	-2.77376914024353	-0.0971010848879814	0.180426821112633	-0.0387051962316036
-8.04366493225098	-8.67161273956299	-2.77768301963806	-0.096951812505722	0.180507495999336	-0.0386660471558571
-8.04647922515869	-8.67399311065674	-2.77756643295288	-0.0970047041773796	0.180326789617538	-0.0386479534208775
-8.0443868637085	-8.6728630065918	-2.77605366706848	-0.096945233643055	0.180467575788498	-0.0385760627686977
-8.04510974884033	-8.67632961273193	-2.77904844284058	-0.0968651175498962	0.180341005325317	-0.0385593511164188
-8.05386257171631	-8.67559814453125	-2.77847123146057	-0.0968051478266716	0.180389031767845	-0.0384923331439495
-8.04899787902832	-8.67470073699951	-2.77985239028931	-0.0967016071081162	0.180406495928764	-0.0384353697299957
-8.05395793914795	-8.67873096466064	-2.77245855331421	-0.0967309176921844	0.180415317416191	-0.0384727269411087
-8.05268001556396	-8.67765522003174	-2.77618360519409	-0.0966309681534767	0.180428668856621	-0.0384470038115978
-8.05806446075439	-8.68582153320313	-2.76460838317871	-0.0966369733214378	0.180472552776337	-0.0384435653686523
-8.05383586883545	-8.6834602355957	-2.77209258079529	-0.09649358689785	0.180339425802231	-0.0384135730564594
-8.05985450744629	-8.68708419799805	-2.76469087600708	-0.0964557453989983	0.180337712168694	-0.0384034104645252
-8.06129264831543	-8.6873197555542	-2.76920390129089	-0.0963640511035919	0.18027126789093	-0.0383661910891533
-8.05831432342529	-8.69194793701172	-2.76885724067688	-0.0963665395975113	0.180355831980705	-0.03830661252141
-8.06481647491455	-8.69434642791748	-2.76509642601013	-0.0962848514318466	0.180353209376335	-0.0382567271590233
-8.06539058685303	-8.69181346893311	-2.76542353630066	-0.0962338522076607	0.180295899510384	-0.0382739119231701
-8.06530284881592	-8.69715690612793	-2.75903844833374	-0.0961318388581276	0.180244669318199	-0.0382979065179825
-8.06413745880127	-8.69795799255371	-2.75983190536499	-0.0961564630270004	0.180081278085709	-0.0382397472858429
-8.06647682189941	-8.70012474060059	-2.7563271522522	-0.0961006581783295	0.180173501372337	-0.0382061377167702
-8.06457042694092	-8.70060920715332	-2.75562477111816	-0.0959296748042107	0.180097475647926	-0.0381857119500637
-8.06931114196777	-8.70477390289307	-2.75381922721863	-0.0960566624999046	0.180098831653595	-0.0381381809711456
-8.0635290145874	-8.70174312591553	-2.75089168548584	-0.0959171876311302	0.180004566907883	-0.0381472855806351
-8.06499290466309	-8.70513248443604	-2.75080370903015	-0.0958802402019501	0.18004347383976	-0.0381218120455742
-8.06318378448486	-8.7049560546875	-2.74581718444824	-0.0958847180008888	0.179912820458412	-0.0380304157733917
-8.06414222717285	-8.70851039886475	-2.75175786018372	-0.0957630202174187	0.17993001639843	-0.0379700623452663
-8.06899452209473	-8.70796775817871	-2.74408388137817	-0.0957673266530037	0.179899111390114	-0.0380373448133469
-8.06552124023438	-8.70754432678223	-2.74510502815247	-0.0956141129136086	0.179910331964493	-0.0380211398005486
-8.07063674926758	-8.71396923065186	-2.74284195899963	-0.0956689491868019	0.179930299520493	-0.0381101779639721
-8.06841278076172	-8.71286487579346	-2.74362850189209	-0.0955944061279297	0.179983004927635	-0.038141667842865
-8.07340526580811	-8.71894073486328	-2.7422468662262	-0.0955398604273796	0.179957136511803	-0.0381630845367908
-8.07910537719727	-8.71701145172119	-2.745037317276	-0.0954897701740265	0.179919078946114	-0.0381664372980595
-8.07801914215088	-8.71763229370117	-2.75286293029785	-0.0954518392682076	0.179983854293823	-0.0382450930774212
-8.08476734161377	-8.72018623352051	-2.74412608146667	-0.0955392271280289	0.179983794689178	-0.0382725745439529
-8.08294010162354	-8.71840190887451	-2.74764585494995	-0.095503032207489	0.180002078413963	-0.0382820777595043
-8.0865364074707	-8.72275447845459	-2.74075269699097	-0.095439575612545	0.179950580000877	-0.0382953360676765
-8.08846187591553	-8.72031593322754	-2.7510404586792	-0.0954459831118584	0.179884165525436	-0.0382906198501587
-8.0850772857666	-8.72218799591064	-2.75059866905212	-0.0954826027154922	0.17993152141571	-0.0383007377386093
-8.0919713973999	-8.7242259979248	-2.75149488449097	-0.0954878777265549	0.180004417896271	-0.0382817946374416
-8.09056568145752	-8.71706771850586	-2.75231409072876	-0.0954949259757996	0.179949775338173	-0.038303941488266
-8.09244346618652	-8.71734142303467	-2.74958634376526	-0.0954012647271156	0.179970026016235	-0.0383104048669338
-8.08860778808594	-8.71784019470215	-2.74367260932922	-0.095475472509861	0.179846048355103	-0.0383690148591995
-8.09007930755615	-8.71562385559082	-2.7512629032135	-0.0955237746238709	0.179930314421654	-0.0383097752928734
-8.08944797515869	-8.71647930145264	-2.75314831733704	-0.0955348089337349	0.179948166012764	-0.0382927060127258
-8.09207248687744	-8.71264743804932	-2.74936842918396	-0.095496654510498	0.179842442274094	-0.0382837578654289
-8.08671569824219	-8.71122264862061	-2.74969792366028	-0.0955196022987366	0.179914474487305	-0.0383222065865994
-8.08744430541992	-8.71529865264893	-2.74903535842896	-0.0954496264457703	0.179864376783371	-0.0383160635828972
-8.08996677398682	-8.71354579925537	-2.74027347564697	-0.0956036671996117	0.179900854825974	-0.0382679663598537
-8.08756637573242	-8.71401214599609	-2.75040984153748	-0.095329724252224	0.17988857626915	-0.0382932499051094
-8.09381580352783	-8.71464729309082	-2.73853754997253	-0.0954578369855881	0.179734826087952	-0.0383529812097549
-8.09192752838135	-8.71331119537354	-2.74741244316101	-0.0954132005572319	0.179912284016609	-0.0383907146751881
-8.09221649169922	-8.72018051147461	-2.74443984031677	-0.0953129008412361	0.179814368486404	-0.0384259559214115
-8.1019115447998	-8.71960830688477	-2.75197172164917	-0.095338799059391	0.179845109581947	-0.0384106636047363
-8.09496974945068	-8.71919727325439	-2.75027465820313	-0.0952913016080856	0.179823845624924	-0.0384751856327057
-8.10061168670654	-8.72360992431641	-2.74741744995117	-0.0952581688761711	0.179819375276566	-0.0385154522955418
-8.10335445404053	-8.72352695465088	-2.74528884887695	-0.0952237918972969	0.179908439517021	-0.0385426394641399
-8.10270214080811	-8.72533798217773	-2.74625039100647	-0.0951178222894669	0.179852724075317	-0.0385647788643837
-8.11099529266357	-8.72588157653809	-2.74676036834717	-0.0952262431383133	0.179745599627495	-0.038617268204689
-8.10633277893066	-8.72276306152344	-2.75171709060669	-0.0951668694615364	0.179850399494171	-0.0386956892907619
-8.11158561706543	-8.73140525817871	-2.74660563468933	-0.0951806679368019	0.179757818579674	-0.0387189351022244
-8.11019229888916	-8.72714996337891	-2.74502873420715	-0.0951305627822876	0.179747104644775	-0.0387154184281826
-8.10704708099365	-8.7267427444458	-2.74622702598572	-0.0951414555311203	0.179631114006042	-0.0387680158019066
-8.1087703704834	-8.73054790496826	-2.74435806274414	-0.0951982736587524	0.179666608572006	-0.0387596376240253
-8.10614776611328	-8.72703075408936	-2.74597191810608	-0.0951590314507484	0.179691076278687	-0.0387501083314419
-8.10603141784668	-8.73140621185303	-2.73782134056091	-0.095139779150486	0.179588049650192	-0.038765974342823
-8.10740566253662	-8.72713756561279	-2.73560547828674	-0.0951367989182472	0.179489120841026	-0.0388145223259926
-8.09567737579346	-8.72351932525635	-2.73804354667664	-0.0952043309807777	0.179489582777023	-0.0387475788593292
-8.10091781616211	-8.72820949554443	-2.73527026176453	-0.0951329320669174	0.179413408041	-0.0388186648488045
-8.09559535980225	-8.72120094299316	-2.72897410392761	-0.0951723754405975	0.179306745529175	-0.0387697480618954
-8.0864429473877	-8.72232246398926	-2.73313283920288	-0.0951667651534081	0.179242476820946	-0.0387459620833397
-8.08618450164795	-8.72306728363037	-2.72155547142029	-0.0952808558940887	0.179179862141609	-0.0388031676411629
-8.07944202423096	-8.71410369873047	-2.72168827056885	-0.0953197777271271	0.179154574871063	-0.0387320443987846
-8.0766716003418	-8.71705055236816	-2.71273589134216	-0.0953306630253792	0.179054379463196	-0.0387621000409126
-8.07158374786377	-8.71003818511963	-2.71480464935303	-0.0952542796730995	0.178899347782135	-0.0388179607689381
-8.06203842163086	-8.70948219299316	-2.7109534740448	-0.0954017713665962	0.178869560360909	-0.0388010405004025
-8.0584831237793	-8.70875835418701	-2.70112276077271	-0.0954601764678955	0.178815737366676	-0.038792721927166
-8.05419731140137	-8.69844245910645	-2.69942355155945	-0.0955362617969513	0.178694322705269	-0.0388153195381165
-8.04630756378174	-8.69821357727051	-2.69286489486694	-0.0954683274030685	0.178581416606903	-0.0388915799558163
-8.04110527038574	-8.69815921783447	-2.69718503952026	-0.0955703482031822	0.178472220897675	-0.03891970962286
-8.03728675842285	-8.69329738616943	-2.69530296325684	-0.0956826433539391	0.178448379039764	-0.0389173477888107
-8.03376865386963	-8.69403743743896	-2.69307518005371	-0.0957034528255463	0.178362980484962	-0.03899160400033
-8.0310525894165	-8.68710994720459	-2.68338370323181	-0.0958099439740181	0.178257286548615	-0.0390417315065861
-8.02025413513184	-8.68134689331055	-2.68225812911987	-0.0958232656121254	0.178185850381851	-0.0391365885734558
-8.01706695556641	-8.68479061126709	-2.68842363357544	-0.0958904772996902	0.178185105323792	-0.0393350496888161
-8.01016139984131	-8.67943096160889	-2.68432402610779	-0.0961301699280739	0.178106129169464	-0.0394792333245277
-8.00074577331543	-8.6776819229126	-2.68900609016418	-0.0960376560688019	0.178143441677094	-0.0396139845252037
-7.99430084228516	-8.67461490631104	-2.68360781669617	-0.0962090119719505	0.177919656038284	-0.0397159084677696
-7.98807239532471	-8.66917514801025	-2.67534279823303	-0.0962710902094841	0.177985325455666	-0.0396862141788006
-7.98468399047852	-8.6653299331665	-2.67796611785889	-0.0961924940347672	0.177787840366364	-0.0397272780537605
-7.9845232963562	-8.66158676147461	-2.67141127586365	-0.0962426885962486	0.177789270877838	-0.0397695899009705
-7.97690868377686	-8.65907287597656	-2.67394876480103	-0.0961904749274254	0.177745386958122	-0.0399250872433186
-7.97563457489014	-8.66236686706543	-2.66748046875	-0.0961831212043762	0.177560582756996	-0.039886087179184
-7.97762584686279	-8.65859603881836	-2.66833400726318	-0.0962406173348427	0.177525088191032	-0.0398872792720795
-7.9698314666748	-8.65203762054443	-2.67283177375793	-0.0961497128009796	0.177360787987709	-0.0399675145745277
-7.97208738327026	-8.65239334106445	-2.66885852813721	-0.0962971597909927	0.177345529198647	-0.0399995781481266
-7.9569296836853	-8.64440631866455	-2.66871190071106	-0.0962789133191109	0.17726768553257	-0.0400901064276695
-7.96000337600708	-8.64727783203125	-2.66759395599365	-0.0962959825992584	0.177199602127075	-0.0401278249919415
-7.95697164535522	-8.64023685455322	-2.66397476196289	-0.0962919145822525	0.177082762122154	-0.040161058306694
-7.94835519790649	-8.63490581512451	-2.67334461212158	-0.0962274819612503	0.177067503333092	-0.0402505919337273
-7.95114374160767	-8.63640880584717	-2.67011761665344	-0.0963479951024055	0.17705824971199	-0.0403702110052109
-7.94654512405396	-8.63046360015869	-2.66671276092529	-0.0963302850723267	0.177065879106522	-0.0404097586870193
-7.94512891769409	-8.63005924224854	-2.6666693687439	-0.096233643591404	0.176962479948997	-0.0404429771006107
-7.9491925239563	-8.6285514831543	-2.66189241409302	-0.0963428840041161	0.176968663930893	-0.0404865741729736
-7.93597173690796	-8.62296772003174	-2.66414451599121	-0.0963464006781578	0.176991984248161	-0.0405285991728306
-7.94053173065186	-8.62713623046875	-2.66192984580994	-0.0962997600436211	0.17695015668869	-0.0405397564172745
-7.93585348129272	-8.61515998840332	-2.66268968582153	-0.0963060036301613	0.176831737160683	-0.0405707880854607
-7.93056774139404	-8.61062431335449	-2.66900277137756	-0.0963320657610893	0.176810026168823	-0.0405503250658512
-7.93240356445313	-8.61088562011719	-2.6633358001709	-0.0964217185974121	0.176872923970222	-0.0405615158379078
-7.92342853546143	-8.60145282745361	-2.66179084777832	-0.0963586121797562	0.176783695816994	-0.0405765995383263
-7.92512845993042	-8.6022367477417	-2.65894484519959	-0.0963399782776833	0.17671175301075	-0.0405318103730679
-7.9193115234375	-8.59470367431641	-2.66552305221558	-0.0963803604245186	0.176680639386177	-0.0405125357210636
-7.91227102279663	-8.59080600738525	-2.66512036323547	-0.0964713245630264	0.176626548171043	-0.0404543019831181
-7.91206741333008	-8.58848094940186	-2.65617609024048	-0.0964194014668465	0.176671341061592	-0.040423795580864
-7.90606069564819	-8.58197975158691	-2.65750861167908	-0.0963947027921677	0.176513090729713	-0.0404350832104683
-7.89651155471802	-8.57975482940674	-2.65391874313354	-0.0964720025658607	0.176496043801308	-0.0403872728347778
-7.89640998840332	-8.57353782653809	-2.65034818649292	-0.0964844301342964	0.176578119397163	-0.0403716713190079
-7.88741779327393	-8.56376457214355	-2.64584541320801	-0.0964731574058533	0.176425978541374	-0.0402680188417435
-7.88799381256104	-8.56622982025146	-2.64339995384216	-0.0964434891939163	0.176442980766296	-0.0402180477976799
-7.87925624847412	-8.56029319763184	-2.64513683319092	-0.0963960960507393	0.176375344395638	-0.0401862077414989
-7.87764072418213	-8.55525779724121	-2.63882064819336	-0.0965272784233093	0.176353767514229	-0.0400961488485336
-7.87566137313843	-8.55607318878174	-2.63750123977661	-0.0964264944195747	0.17650294303894	-0.040010217577219
-7.87037324905396	-8.54860591888428	-2.64247155189514	-0.0963984727859497	0.176267489790916	-0.0400027297437191
-7.86283683776855	-8.54886054992676	-2.62896180152893	-0.0964577198028564	0.176226496696472	-0.0399328172206879
-7.86445045471191	-8.54786109924316	-2.63256406784058	-0.0963846370577812	0.176315099000931	-0.0398718044161797
-7.86100339889526	-8.5419454574585	-2.62675666809082	-0.0964742600917816	0.176174432039261	-0.0397667028009892
-7.8604850769043	-8.54133605957031	-2.62466382980347	-0.0963708683848381	0.176244169473648	-0.0397290550172329
-7.85312128067017	-8.538254737854	-2.6197657585144	-0.0963169783353806	0.176111727952957	-0.0397371016442776
-7.85140132904053	-8.53888702392578	-2.61846303939819	-0.0963812991976738	0.176119938492775	-0.0395868048071861
-7.85160350799561	-8.53568744659424	-2.61464405059814	-0.0963264182209969	0.176068589091301	-0.0395242907106876
-7.84845733642578	-8.53542423248291	-2.60714936256409	-0.0963104516267776	0.176007434725761	-0.0394608229398727
-7.8445029258728	-8.53338146209717	-2.60762333869934	-0.0963464453816414	0.175967037677765	-0.0394444987177849
-7.84153175354004	-8.53409576416016	-2.60037088394165	-0.0962534546852112	0.175924137234688	-0.0393685661256313
-7.84140968322754	-8.53696727752686	-2.5978627204895	-0.096246749162674	0.17586025595665	-0.0392701327800751
-7.84114599227905	-8.53031349182129	-2.59586048126221	-0.0961460843682289	0.175848811864853	-0.0392130836844444
-7.84085083007813	-8.53347015380859	-2.58654808998108	-0.0961994826793671	0.175771728157997	-0.0391897819936275
-7.83965110778809	-8.53292655944824	-2.5872049331665	-0.0961084887385368	0.175810635089874	-0.0391235649585724
-7.83717918395996	-8.53634834289551	-2.58004999160767	-0.0960908457636833	0.175744563341141	-0.0390472821891308
-7.8412766456604	-8.53324413299561	-2.57863092422485	-0.0959831103682518	0.175694331526756	-0.0390306003391743
-7.83734178543091	-8.53244876861572	-2.57853627204895	-0.0958855301141739	0.175650715827942	-0.0389973893761635
-7.84053182601929	-8.54005241394043	-2.56985545158386	-0.0959078371524811	0.175653710961342	-0.0390573367476463
-7.83992099761963	-8.53809642791748	-2.56916093826294	-0.0957694873213768	0.175664067268372	-0.0390588603913784
-7.84244680404663	-8.53937149047852	-2.56426191329956	-0.0956533178687096	0.175668522715569	-0.0390427894890308
-7.85036516189575	-8.54472255706787	-2.56549668312073	-0.0955747365951538	0.175564408302307	-0.0390973202884197
-7.84456968307495	-8.54386806488037	-2.56203579902649	-0.0955061316490173	0.17559503018856	-0.0391195863485336
-7.85093021392822	-8.55079364776611	-2.56089735031128	-0.0954408347606659	0.175594985485077	-0.0391875132918358
-7.85587692260742	-8.55080127716064	-2.55243301391602	-0.0953041911125183	0.175521537661552	-0.0392129234969616
-7.85817337036133	-8.55220222473145	-2.55721616744995	-0.0951889976859093	0.175534754991531	-0.0392409302294254
-7.86255788803101	-8.55819606781006	-2.54951429367065	-0.0951261222362518	0.175561100244522	-0.0393347181379795
-7.86419105529785	-8.55869674682617	-2.54549956321716	-0.0950297340750694	0.17546010017395	-0.0393194183707237
-7.86663103103638	-8.56039428710938	-2.54241991043091	-0.0948551818728447	0.17545822262764	-0.0393533147871494
-7.87079572677612	-8.56577205657959	-2.54319834709167	-0.0948246568441391	0.17542639374733	-0.0393883287906647
-7.86891746520996	-8.56359672546387	-2.54035329818726	-0.094786249101162	0.175391435623169	-0.0394250527024269
-7.87326002120972	-8.57160568237305	-2.53380656242371	-0.0946538224816322	0.175365597009659	-0.0393891111016274
-7.8774299621582	-8.56717681884766	-2.53530526161194	-0.094575509428978	0.175245463848114	-0.0394727401435375
-7.87299633026123	-8.57190036773682	-2.53030776977539	-0.0945607498288155	0.175286039710045	-0.0394258573651314
-7.8771276473999	-8.57813262939453	-2.52685809135437	-0.0944622680544853	0.175307437777519	-0.0394727028906345
-7.87791442871094	-8.57628440856934	-2.51867961883545	-0.0944692939519882	0.175232961773872	-0.0394112281501293
-7.88184213638306	-8.58045291900635	-2.51892018318176	-0.0943259075284004	0.17525440454483	-0.0394390858709812
-7.88291311264038	-8.57562828063965	-2.52434039115906	-0.0942130908370018	0.175121188163757	-0.0395136550068855
-7.88167238235474	-8.57863330841064	-2.51501893997192	-0.0942424014210701	0.175153270363808	-0.0394701585173607
-7.8866491317749	-8.58520317077637	-2.52136611938477	-0.0941482409834862	0.175188973546028	-0.0395012199878693
-7.88912391662598	-8.58680057525635	-2.51386094093323	-0.0941338092088699	0.175075173377991	-0.0395113043487072
-7.89612770080566	-8.58894348144531	-2.51027083396912	-0.0940373092889786	0.17521345615387	-0.0396098978817463
-7.89609479904175	-8.59249496459961	-2.51065301895142	-0.0939525365829468	0.175055935978889	-0.0397126339375973
-7.90108442306519	-8.59472179412842	-2.50785636901855	-0.0940301865339279	0.175170212984085	-0.0396863892674446
-7.90739488601685	-8.59896850585938	-2.50511169433594	-0.093888945877552	0.175129979848862	-0.0397418923676014
-7.91512584686279	-8.60414886474609	-2.5087902545929	-0.0939236059784889	0.175200119614601	-0.0397969521582127
-7.91450977325439	-8.60409069061279	-2.50963544845581	-0.0938020944595337	0.175202623009682	-0.0398685149848461
-7.92256546020508	-8.60882472991943	-2.50818419456482	-0.09386046230793	0.175113379955292	-0.0399174503982067
-7.92343664169312	-8.60986804962158	-2.50844979286194	-0.0938302278518677	0.175203517079353	-0.0399753451347351
-7.93115520477295	-8.61695671081543	-2.51160764694214	-0.0936483964323998	0.175143212080002	-0.0399858616292477
-7.93735313415527	-8.61584949493408	-2.50403141975403	-0.0936978682875633	0.175167292356491	-0.0400057099759579
-7.93596744537354	-8.61704254150391	-2.50983238220215	-0.0936016887426376	0.175120130181313	-0.0401246175169945
-7.94615793228149	-8.62475776672363	-2.50254893302917	-0.0936308354139328	0.175161600112915	-0.0401932373642921
-7.94497108459473	-8.62165546417236	-2.50871253013611	-0.0935264080762863	0.175213143229485	-0.0402104444801807
-7.94957304000854	-8.62792015075684	-2.49993848800659	-0.093426913022995	0.175087302923203	-0.0402618125081062
-7.95942449569702	-8.63054370880127	-2.50158596038818	-0.0933918431401253	0.175143122673035	-0.0403404422104359
-7.9501953125	-8.63257217407227	-2.50023531913757	-0.0933732464909554	0.17507004737854	-0.0403604656457901
-7.96276330947876	-8.6424674987793	-2.50086140632629	-0.0933037400245667	0.175178468227386	-0.040423572063446
-7.96160984039307	-8.63524532318115	-2.49681282043457	-0.0932460054755211	0.175079986453056	-0.040438387542963
-7.9673547744751	-8.64319133758545	-2.50397062301636	-0.0931438431143761	0.175139114260674	-0.0404601469635963
-7.97095060348511	-8.64546012878418	-2.50214076042175	-0.0930604189634323	0.17510886490345	-0.0405456125736237
-7.97084379196167	-8.64549350738525	-2.50529646873474	-0.0931094884872437	0.175130650401115	-0.0405391938984394
-7.97582578659058	-8.65211868286133	-2.49766445159912	-0.0928910821676254	0.175167307257652	-0.0405990593135357
-7.97703981399536	-8.65167045593262	-2.50014567375183	-0.0928598046302795	0.175007194280624	-0.0406633242964745
-7.97688770294189	-8.65416049957275	-2.49560523033142	-0.0928836986422539	0.175115719437599	-0.0406908914446831
-7.98017263412476	-8.65837097167969	-2.49778842926025	-0.0927281230688095	0.175081193447113	-0.0407094620168209
-7.982337474823	-8.65765476226807	-2.49346923828125	-0.0927877575159073	0.175113722681999	-0.0407366380095482
-7.9826192855835	-8.66044425964355	-2.49254155158997	-0.0926177054643631	0.175181105732918	-0.0407856665551662
-7.98149394989014	-8.65778636932373	-2.49462461471558	-0.0926243960857391	0.175043612718582	-0.0408465825021267
-7.97994756698608	-8.66231822967529	-2.49503970146179	-0.092716209590435	0.175017237663269	-0.0407708436250687
-7.97975826263428	-8.66202545166016	-2.49073243141174	-0.092520073056221	0.1750628054142	-0.0407855659723282
-7.98275089263916	-8.65929889678955	-2.48654508590698	-0.0925697609782219	0.17497481405735	-0.0407032072544098
-7.97700786590576	-8.65817070007324	-2.48874497413635	-0.092526763677597	0.175044476985931	-0.0406528115272522
-7.9785304069519	-8.65916156768799	-2.48057961463928	-0.0925366580486298	0.17491053044796	-0.0406434684991837
-7.97707653045654	-8.65826511383057	-2.48001050949097	-0.0926025807857513	0.174987196922302	-0.0405579805374146
-7.97576284408569	-8.65511703491211	-2.48299932479858	-0.092545673251152	0.174992457032204	-0.0404559969902039
-7.97518253326416	-8.65298652648926	-2.48019409179688	-0.0926247388124466	0.174862816929817	-0.0404361672699451
-7.96672916412354	-8.64602947235107	-2.48060011863709	-0.0925572067499161	0.174937963485718	-0.0403623282909393
-7.96273183822632	-8.65178775787354	-2.47781372070313	-0.0926688015460968	0.174866452813148	-0.0402907021343708
-7.9646897315979	-8.64789295196533	-2.47638034820557	-0.0926332175731659	0.17485910654068	-0.0401130840182304
-7.95485067367554	-8.64232730865479	-2.47647190093994	-0.0926518812775612	0.174789875745773	-0.0400015413761139
-7.95634698867798	-8.64638042449951	-2.4699969291687	-0.0927737504243851	0.174800336360931	-0.0399444103240967
-7.94970989227295	-8.63751125335693	-2.46265649795532	-0.0927620753645897	0.174866333603859	-0.0398658514022827
-7.94487762451172	-8.63778400421143	-2.4647171497345	-0.0927852541208267	0.174724742770195	-0.0397486910223961
-7.94492387771606	-8.63671016693115	-2.45780849456787	-0.0927882343530655	0.174724191427231	-0.0396868586540222
-7.93694925308228	-8.63300704956055	-2.46156334877014	-0.0928931012749672	0.174777984619141	-0.0395492985844612
-7.93542194366455	-8.6349048614502	-2.45461869239807	-0.092922069132328	0.174753054976463	-0.0394971743226051
-7.93485736846924	-8.62921047210693	-2.45367646217346	-0.0929694324731827	0.17471881210804	-0.0393696054816246
-7.92796182632446	-8.62572193145752	-2.4544894695282	-0.0928948894143105	0.174662798643112	-0.0393211469054222
-7.92924928665161	-8.62953090667725	-2.45229864120483	-0.093018963932991	0.174726098775864	-0.039272379130125
-7.92565965652466	-8.62542915344238	-2.45031547546387	-0.0930098369717598	0.174770593643188	-0.0391289964318275
-7.91960906982422	-8.62686824798584	-2.44794273376465	-0.0929578468203545	0.174645841121674	-0.0390135608613491
-7.92580556869507	-8.6255578994751	-2.44643759727478	-0.0930726528167725	0.174659073352814	-0.0389670617878437
-7.91237926483154	-8.62285709381104	-2.4429337978363	-0.0931185260415077	0.174629539251328	-0.03891496732831
-7.91718053817749	-8.62550640106201	-2.43359303474426	-0.0929928794503212	0.174615040421486	-0.0388043932616711
-7.91757488250732	-8.62416839599609	-2.43673276901245	-0.0930549949407578	0.174583166837692	-0.0387719459831715
-7.90873908996582	-8.62263584136963	-2.43545460700989	-0.0931024849414825	0.174634277820587	-0.0386974923312664
-7.91484880447388	-8.6272439956665	-2.43008160591125	-0.0931274965405464	0.174612730741501	-0.0386537611484528
-7.90940856933594	-8.62222099304199	-2.42744588851929	-0.0930162742733955	0.174566611647606	-0.0385567620396614
-7.90848064422607	-8.62293529510498	-2.42741680145264	-0.0930168703198433	0.174504399299622	-0.0385240353643894
-7.90720653533936	-8.62574291229248	-2.42719531059265	-0.0930302366614342	0.174540162086487	-0.038558442145586
-7.90816450119019	-8.62357711791992	-2.41755843162537	-0.0929749831557274	0.174534663558006	-0.0384913720190525
-7.90530729293823	-8.62405300140381	-2.42274975776672	-0.0929325520992279	0.174481093883514	-0.0384751930832863
-7.90709686279297	-8.62884998321533	-2.42256093025208	-0.0929695889353752	0.174450904130936	-0.0384331084787846
-7.90227746963501	-8.62702178955078	-2.41997265815735	-0.0929736122488976	0.174466729164124	-0.0383423939347267
-7.90726375579834	-8.63235759735107	-2.41842865943909	-0.0928788483142853	0.174488320946693	-0.0383737683296204
-7.90919828414917	-8.63082981109619	-2.41668272018433	-0.0929048806428909	0.174337148666382	-0.0383415967226028
-7.90385580062866	-8.62914752960205	-2.41703867912292	-0.0928802639245987	0.17437182366848	-0.0383604988455772
-7.90903997421265	-8.63923835754395	-2.40740466117859	-0.0928513035178185	0.17442898452282	-0.0383729226887226
-7.91112375259399	-8.63295841217041	-2.40949869155884	-0.0927816033363342	0.174309089779854	-0.0383772142231464
-7.90977764129639	-8.6373872756958	-2.41950583457947	-0.092729739844799	0.174302309751511	-0.0383489616215229
-7.91648721694946	-8.64434051513672	-2.40989136695862	-0.0927871912717819	0.174390703439713	-0.0384129956364632
-7.91722917556763	-8.64044952392578	-2.41060566902161	-0.0927192494273186	0.17434723675251	-0.0383710153400898
-7.91855430603027	-8.64453506469727	-2.41575384140015	-0.0926124379038811	0.174299672245979	-0.0383740440011024
-7.92221403121948	-8.64510059356689	-2.41650438308716	-0.0926847457885742	0.174382999539375	-0.0383998230099678
-7.92097091674805	-8.64781761169434	-2.41898846626282	-0.0926749706268311	0.174334719777107	-0.0383438654243946
-7.92561388015747	-8.64888286590576	-2.41168785095215	-0.09261454641819	0.174308866262436	-0.03834468126297
-7.92603731155396	-8.64953899383545	-2.41691780090332	-0.0925414636731148	0.174262031912804	-0.0383770056068897
-7.92341041564941	-8.65045833587646	-2.42017364501953	-0.0926660150289536	0.174249678850174	-0.0383110046386719
-7.92957210540771	-8.65320014953613	-2.41394090652466	-0.0925530791282654	0.174227580428123	-0.0383144654333591
-7.92523050308228	-8.64936065673828	-2.41488313674927	-0.0925218313932419	0.174258723855019	-0.0382646061480045
-7.93284463882446	-8.65724277496338	-2.40910840034485	-0.0924972742795944	0.17423640191555	-0.0382710173726082
-7.92816209793091	-8.65470695495605	-2.40541529655457	-0.0924975275993347	0.1741673797369	-0.0382988937199116
-7.92940711975098	-8.65419483184814	-2.40575122833252	-0.0925096273422241	0.174240097403526	-0.0382512770593166
-7.93100166320801	-8.65634632110596	-2.40767455101013	-0.0924101993441582	0.174184396862984	-0.0382210984826088
-7.93065404891968	-8.65575408935547	-2.4107985496521	-0.0924493968486786	0.174184516072273	-0.0381677374243736
-7.92932987213135	-8.65734481811523	-2.40581703186035	-0.0923367142677307	0.174131125211716	-0.0382126457989216
-7.9293007850647	-8.66065692901611	-2.40710711479187	-0.0922627672553062	0.174066334962845	-0.0382037945091724
-7.92859554290771	-8.66031551361084	-2.40447783470154	-0.0922641232609749	0.174089312553406	-0.0381465069949627
-7.93363380432129	-8.66161346435547	-2.40249133110046	-0.0921501591801643	0.17415226995945	-0.0381028428673744
-7.92909383773804	-8.66132545471191	-2.39786005020142	-0.0922138094902039	0.173993349075317	-0.0381296314299107
-7.92622661590576	-8.66542434692383	-2.40067315101624	-0.0921583101153374	0.173999398946762	-0.0381435677409172
-7.92963409423828	-8.66801261901855	-2.39815306663513	-0.0921460837125778	0.174002036452293	-0.0380771197378635
-7.9355731010437	-8.66795539855957	-2.39851641654968	-0.0920146703720093	0.174030393362045	-0.0380042530596256
-7.92799282073975	-8.66696929931641	-2.39510846138	-0.0920122712850571	0.173895284533501	-0.0380677506327629
-7.93043613433838	-8.6725492477417	-2.39902424812317	-0.0920202359557152	0.173907577991486	-0.0380619205534458
-7.93422555923462	-8.67261409759521	-2.39786958694458	-0.0920123234391212	0.173880904912949	-0.0380276329815388
-7.93166875839233	-8.67442417144775	-2.3919415473938	-0.0918673276901245	0.173843935132027	-0.0379694253206253
-7.93592357635498	-8.67337417602539	-2.38915205001831	-0.0919480696320534	0.17377695441246	-0.0380408242344856
-7.93019914627075	-8.67442321777344	-2.38970875740051	-0.0918098390102386	0.173779428005219	-0.0380004532635212
-7.93430089950562	-8.67825603485107	-2.38374280929565	-0.0918524414300919	0.173689305782318	-0.0379653796553612
-7.9358491897583	-8.67552471160889	-2.37872242927551	-0.0917183831334114	0.173752292990685	-0.0379523560404778
-7.93121671676636	-8.67731952667236	-2.38241100311279	-0.0916742905974388	0.173638120293617	-0.0379210598766804
-7.93768453598022	-8.68183135986328	-2.38262462615967	-0.09175705909729	0.173641875386238	-0.0379418395459652
-7.93258905410767	-8.67990398406982	-2.37551999092102	-0.0916515737771988	0.173669219017029	-0.0379255414009094
-7.9366021156311	-8.68350696563721	-2.37495875358582	-0.0916319638490677	0.173591092228889	-0.0378893353044987
-7.93657207489014	-8.68652153015137	-2.37651371955872	-0.09156284481287	0.173539683222771	-0.0379219129681587
-7.93405675888062	-8.68432235717773	-2.37236022949219	-0.0915586203336716	0.173559248447418	-0.0379635468125343
-7.93741607666016	-8.69327545166016	-2.36724233627319	-0.0914896950125694	0.173538267612457	-0.0379190370440483
-7.93500471115112	-8.69091701507568	-2.37105584144592	-0.0914165750145912	0.17347726225853	-0.0379413142800331
-7.93798637390137	-8.69363498687744	-2.36465120315552	-0.0913482159376144	0.173496663570404	-0.037978570908308
-7.93435192108154	-8.69718456268311	-2.37179136276245	-0.091440238058567	0.173502042889595	-0.038116279989481
-7.93531894683838	-8.69455337524414	-2.36478328704834	-0.0913698747754097	0.173433288931847	-0.0380736105144024
-7.94052505493164	-8.69985580444336	-2.358478307724	-0.0912900790572166	0.173469036817551	-0.0380758084356785
-7.9393424987793	-8.69788551330566	-2.362220287323	-0.091236524283886	0.173395127058029	-0.0380708687007427
-7.94067430496216	-8.7007884979248	-2.36229586601257	-0.0911754742264748	0.173331990838051	-0.0381361544132233
-7.94689178466797	-8.7036018371582	-2.36500000953674	-0.0910910815000534	0.17343133687973	-0.0381391830742359
-7.94425249099731	-8.70213603973389	-2.35660624504089	-0.0910320729017258	0.17333222925663	-0.0381654798984528
-7.94982290267944	-8.70887184143066	-2.36136960983276	-0.0910235941410065	0.173328384757042	-0.0381893180310726
-7.94843578338623	-8.70673179626465	-2.3605363368988	-0.0909697338938713	0.173227146267891	-0.0382811017334461
-7.95032644271851	-8.70927715301514	-2.35593914985657	-0.0909400209784508	0.173247992992401	-0.0382378622889519
-7.95145702362061	-8.71346378326416	-2.35335993766785	-0.0909110903739929	0.173278585076332	-0.0382837876677513
-7.94974184036255	-8.70968914031982	-2.3561897277832	-0.0908329114317894	0.173166796565056	-0.0383512377738953
-7.9486927986145	-8.71308422088623	-2.35489797592163	-0.0908095687627792	0.173190876841545	-0.0383688509464264
-7.95215368270874	-8.71453380584717	-2.3521466255188	-0.0907393768429756	0.173126414418221	-0.0383942872285843
-7.95233201980591	-8.71334743499756	-2.34934949874878	-0.0907449871301651	0.173134908080101	-0.0383720584213734
-7.95529222488403	-8.71498012542725	-2.35376906394959	-0.0906914174556732	0.173161596059799	-0.0383358336985111
-7.95503044128418	-8.71256637573242	-2.34918665885925	-0.0907117873430252	0.173077747225761	-0.0384004563093185
-7.94877433776855	-8.71334743499756	-2.34161424636841	-0.0906640663743019	0.173050567507744	-0.0384086705744267
-7.95095348358154	-8.71889591217041	-2.3425567150116	-0.0907017141580582	0.172939971089363	-0.0384192429482937
-7.95392513275146	-8.71637630462646	-2.3410062789917	-0.0906474590301514	0.173062935471535	-0.0383547805249691
-7.94981288909912	-8.71674823760986	-2.35074615478516	-0.0905274674296379	0.172881007194519	-0.0382954180240631
-7.95492458343506	-8.71838474273682	-2.34178161621094	-0.0906168818473816	0.172931373119354	-0.0382896922528744
-7.94704151153564	-8.71452140808105	-2.34754490852356	-0.090581476688385	0.172986686229706	-0.0382919758558273
-7.94977855682373	-8.71942615509033	-2.33669781684875	-0.0906007662415504	0.172953516244888	-0.0382811948657036
-7.95408630371094	-8.71294212341309	-2.33776330947876	-0.0905346348881722	0.172876134514809	-0.0381769649684429
-7.94628429412842	-8.71577167510986	-2.33935928344727	-0.0905171185731888	0.172865316271782	-0.0381952561438084
-7.94750308990479	-8.7199068069458	-2.33418154716492	-0.0906641930341721	0.172884821891785	-0.0381659269332886
-7.94486856460571	-8.71323871612549	-2.33408856391907	-0.0905858129262924	0.172886908054352	-0.0380862653255463
-7.94636154174805	-8.71561622619629	-2.33344769477844	-0.0904328599572182	0.17286092042923	-0.0380281284451485
-7.94602727890015	-8.71491718292236	-2.32648205757141	-0.090517058968544	0.172818437218666	-0.0379719287157059
-7.93853807449341	-8.71180534362793	-2.32520246505737	-0.0905304849147797	0.172845795750618	-0.0378611460328102
-7.94172382354736	-8.71712112426758	-2.32976770401001	-0.0904727056622505	0.172897726297379	-0.0378255285322666
-7.93679761886597	-8.71307849884033	-2.31924748420715	-0.0904912725090981	0.172821745276451	-0.0376870855689049
-7.94008588790894	-8.71594524383545	-2.3242928981781	-0.0904325544834137	0.172902077436447	-0.0376639775931835
-7.93387842178345	-8.70832920074463	-2.32317066192627	-0.090432271361351	0.172789826989174	-0.0376004576683044
-7.93143177032471	-8.71083736419678	-2.31606292724609	-0.0904258415102959	0.172812208533287	-0.0375700518488884
-7.93041849136353	-8.71264457702637	-2.32085490226746	-0.090405285358429	0.172856271266937	-0.0374739430844784
-7.92988681793213	-8.7118673324585	-2.3148832321167	-0.0904638022184372	0.17276830971241	-0.0373288430273533
-7.93057727813721	-8.71168041229248	-2.31109523773193	-0.0903775840997696	0.17282198369503	-0.0373326912522316
-7.92819499969482	-8.70900535583496	-2.30850958824158	-0.0904487892985344	0.172758772969246	-0.0372941046953201
-7.92422580718994	-8.71059894561768	-2.31366658210754	-0.090351864695549	0.172740042209625	-0.0372205600142479
-7.91979646682739	-8.7143497467041	-2.31012678146362	-0.0904103219509125	0.172692358493805	-0.0371651314198971
-7.92450332641602	-8.71269989013672	-2.30887842178345	-0.0903744548559189	0.172765865921974	-0.03703698143363
-7.92020845413208	-8.70989513397217	-2.30175638198853	-0.0902234762907028	0.172750607132912	-0.036965973675251
-7.92372894287109	-8.71242809295654	-2.30284690856934	-0.0903119891881943	0.172778412699699	-0.0369514003396034
-7.91340589523315	-8.70911026000977	-2.30234169960022	-0.0902868509292603	0.172876372933388	-0.0368966273963451
-7.91799211502075	-8.71733283996582	-2.2934250831604	-0.0902283415198326	0.172773197293282	-0.0368922799825668
-7.91973876953125	-8.71132278442383	-2.29579925537109	-0.0901757851243019	0.172769889235497	-0.0368072800338268
-7.91729688644409	-8.71361923217773	-2.29816770553589	-0.0901585444808006	0.172720581293106	-0.0368055514991283
-7.9189076423645	-8.71570491790771	-2.29631614685059	-0.0902359858155251	0.172693625092506	-0.0367903299629688
-7.91869640350342	-8.71371650695801	-2.29688239097595	-0.0902405455708504	0.172772288322449	-0.0367140471935272
-7.91772556304932	-8.71491622924805	-2.29231882095337	-0.0901190787553787	0.172686278820038	-0.0367383882403374
-7.92057991027832	-8.71540927886963	-2.29153490066528	-0.0901564285159111	0.172652289271355	-0.0366838574409485
-7.91709995269775	-8.71642398834229	-2.29426741600037	-0.0901630967855453	0.172647476196289	-0.0366250239312649
-7.91927719116211	-8.7185525894165	-2.29564833641052	-0.0901018008589745	0.172729581594467	-0.0367268323898315
-7.92283344268799	-8.71677398681641	-2.29212880134583	-0.0900990664958954	0.172711029648781	-0.036659337580204
-7.92395782470703	-8.72168922424316	-2.28820776939392	-0.090077131986618	0.172757789492607	-0.0366770625114441
-7.92416334152222	-8.71780490875244	-2.2908034324646	-0.0899357348680496	0.172590032219887	-0.0366964526474476
-7.92336988449097	-8.72263050079346	-2.28618359565735	-0.0899907499551773	0.172685414552689	-0.0367057807743549
-7.92812347412109	-8.72888851165771	-2.29515624046326	-0.0899047702550888	0.172766268253326	-0.0367887727916241
-7.93122148513794	-8.72945690155029	-2.28691792488098	-0.0898753255605698	0.172724902629852	-0.036718912422657
-7.93222284317017	-8.73438262939453	-2.29123473167419	-0.0898110568523407	0.172776237130165	-0.0367920584976673
-7.93372535705566	-8.73462104797363	-2.28707504272461	-0.0897319763898849	0.17267045378685	-0.0368376784026623
-7.93701505661011	-8.73819541931152	-2.29279589653015	-0.0897108539938927	0.172724664211273	-0.0368731655180454
-7.94187545776367	-8.74228477478027	-2.29077100753784	-0.0896506831049919	0.172615259885788	-0.0368476808071136
-7.94622564315796	-8.74507427215576	-2.29108476638794	-0.0896248444914818	0.172703817486763	-0.0368396267294884
-7.94707822799683	-8.74543857574463	-2.29651045799255	-0.089574433863163	0.172663480043411	-0.0368743613362312
-7.95285844802856	-8.74990558624268	-2.2925009727478	-0.08961471170187	0.172665357589722	-0.0369031578302383
-7.94757032394409	-8.75316715240479	-2.29509735107422	-0.0895525813102722	0.172691181302071	-0.0368743389844894
-7.95291614532471	-8.75681972503662	-2.2980375289917	-0.0894594639539719	0.172601088881493	-0.0368641503155231
-7.95746803283691	-8.75735759735107	-2.29283404350281	-0.0895064547657967	0.172611877322197	-0.0369007587432861
-7.95380115509033	-8.75833129882813	-2.29690313339233	-0.089385449886322	0.172576352953911	-0.0369596667587757
-7.95963287353516	-8.7659854888916	-2.29268741607666	-0.0895121917128563	0.172503426671028	-0.036917831748724
-7.96159076690674	-8.76305103302002	-2.29452061653137	-0.0893765687942505	0.172544613480568	-0.0369078256189823
-7.95901823043823	-8.76293087005615	-2.29715061187744	-0.0893277749419212	0.172497719526291	-0.0368877649307251
-7.96540307998657	-8.77035140991211	-2.29187250137329	-0.0894449427723885	0.172550916671753	-0.036865908652544
-7.95584583282471	-8.76572036743164	-2.29532814025879	-0.089429683983326	0.172485709190369	-0.0368708483874798
-7.96335649490356	-8.77504253387451	-2.29288148880005	-0.0893731266260147	0.172503247857094	-0.036804236471653
-7.95984649658203	-8.76815891265869	-2.28910994529724	-0.0893637984991074	0.172458603978157	-0.036719236522913
-7.95951366424561	-8.77082347869873	-2.29800176620483	-0.089393824338913	0.172504842281342	-0.036705020815134
-7.96275281906128	-8.774094581604	-2.29577779769897	-0.0895286872982979	0.172501623630524	-0.0366410315036774
-7.95742177963257	-8.7700023651123	-2.29412269592285	-0.0895299017429352	0.172522932291031	-0.0365735776722431
-7.95940208435059	-8.7738790512085	-2.28861808776855	-0.0895130559802055	0.172499597072601	-0.0365105420351028
-7.95755863189697	-8.76945304870605	-2.29510879516602	-0.0894978865981102	0.172422170639038	-0.0364639386534691
-7.95100116729736	-8.77066230773926	-2.29623079299927	-0.0897242054343224	0.172469168901443	-0.0364418141543865
-7.95326328277588	-8.76968574523926	-2.2975492477417	-0.089698925614357	0.172518819570541	-0.0362991541624069
-7.94998264312744	-8.76249694824219	-2.28807353973389	-0.0898458957672119	0.172410070896149	-0.0361979231238365
-7.94955062866211	-8.76246547698975	-2.29066944122314	-0.0897578820586205	0.172494620084763	-0.0361680276691914
-7.94359350204468	-8.76023101806641	-2.28637170791626	-0.0898967608809471	0.172369033098221	-0.0361320488154888
-7.94237661361694	-8.75918865203857	-2.29212164878845	-0.0900535136461258	0.172502040863037	-0.0360394418239594
-7.9390115737915	-8.75615406036377	-2.29292154312134	-0.0900526642799377	0.172473013401031	-0.0359104238450527
-7.93904447555542	-8.75207996368408	-2.28331732749939	-0.0902305543422699	0.172389000654221	-0.035811223089695
-7.9328932762146	-8.74996471405029	-2.2918586730957	-0.0902739316225052	0.172500938177109	-0.0357458479702473
-7.9308762550354	-8.74907684326172	-2.28984236717224	-0.090370200574398	0.172476977109909	-0.0357009060680866
-7.92685699462891	-8.74288177490234	-2.28896975517273	-0.0904414728283882	0.172496110200882	-0.0356085859239101
-7.92601919174194	-8.74320220947266	-2.28793001174927	-0.0905429124832153	0.172403320670128	-0.0355127118527889
-7.92497682571411	-8.7372875213623	-2.28381037712097	-0.0905968099832535	0.172511845827103	-0.0354271829128265
-7.91691017150879	-8.73692321777344	-2.29316139221191	-0.0906704664230347	0.17245577275753	-0.0353245809674263
-7.92054462432861	-8.73691463470459	-2.28813982009888	-0.0909249261021614	0.172480151057243	-0.0352924317121506
-7.91225385665894	-8.73357677459717	-2.28654742240906	-0.0908367708325386	0.172487959265709	-0.0351893231272697
-7.91273212432861	-8.72977638244629	-2.283451795578	-0.0909159481525421	0.172482013702393	-0.0351150520145893
-7.91336965560913	-8.73102378845215	-2.28905820846558	-0.0910350829362869	0.172494620084763	-0.0350868813693523
-7.90733098983765	-8.72543048858643	-2.29013013839722	-0.091086134314537	0.172522723674774	-0.034983154386282
-7.90994644165039	-8.72891616821289	-2.28308439254761	-0.091165229678154	0.172563970088959	-0.0349622257053852
-7.91073608398438	-8.72419929504395	-2.28698539733887	-0.0911443382501602	0.172496110200882	-0.0349197536706924
-7.9096040725708	-8.72402763366699	-2.28988790512085	-0.0911927595734596	0.17255100607872	-0.0348720587790012
-7.90867853164673	-8.72634983062744	-2.2880551815033	-0.0913129895925522	0.172588393092155	-0.0348859168589115
-7.90696430206299	-8.72263431549072	-2.28376197814941	-0.0913450345396996	0.172589242458344	-0.034825935959816
-7.90989065170288	-8.72562980651855	-2.27950859069824	-0.0913694575428963	0.172661006450653	-0.0347767025232315
-7.90852499008179	-8.72134113311768	-2.28646922111511	-0.0913515090942383	0.172524854540825	-0.0347604006528854
-7.90655899047852	-8.72168350219727	-2.2876091003418	-0.0913337394595146	0.172597751021385	-0.0347980298101902
-7.91437196731567	-8.72258567810059	-2.29031157493591	-0.0913785323500633	0.172645941376686	-0.03487179428339
-7.91248083114624	-8.72379875183105	-2.29106998443604	-0.0913883745670319	0.172624468803406	-0.0347934290766716
-7.9171085357666	-8.72785186767578	-2.2864089012146	-0.0913211405277252	0.172679990530014	-0.0349003933370113
-7.92018747329712	-8.72131824493408	-2.28501319885254	-0.0913481339812279	0.172647655010223	-0.0349381156265736
-7.9186635017395	-8.72562313079834	-2.28954839706421	-0.0913054719567299	0.172647312283516	-0.0349857546389103
-7.92410469055176	-8.73091697692871	-2.29411458969116	-0.0912952050566673	0.172639489173889	-0.0350001305341721
-7.92990779876709	-8.73126602172852	-2.29156851768494	-0.0914011299610138	0.172642514109612	-0.0349885299801826
-7.93051052093506	-8.73558235168457	-2.29319310188293	-0.091159775853157	0.172720909118652	-0.0350022539496422
-7.93389368057251	-8.73950672149658	-2.29051280021667	-0.0912981554865837	0.172590807080269	-0.0350814163684845
-7.93475341796875	-8.73794841766357	-2.29721903800964	-0.0911929234862328	0.172774285078049	-0.0350822955369949
-7.94054746627808	-8.74440097808838	-2.30072712898254	-0.0911881253123283	0.172656893730164	-0.0351135656237602
-7.94654083251953	-8.74438571929932	-2.30192732810974	-0.0911824107170105	0.172685891389847	-0.0351137928664684
-7.9455132484436	-8.74702453613281	-2.30004858970642	-0.09115219861269	0.17272512614727	-0.0351612158119679
-7.95327997207642	-8.74996185302734	-2.30429172515869	-0.0911465063691139	0.172680899500847	-0.0352498814463615
-7.94883823394775	-8.74680137634277	-2.30404949188232	-0.0911072716116905	0.172699362039566	-0.0352799706161022
-7.95748090744019	-8.75588417053223	-2.30019736289978	-0.0910865068435669	0.172750249505043	-0.0353246219456196
-7.95491170883179	-8.75541210174561	-2.30631875991821	-0.0910418629646301	0.17266458272934	-0.0353511124849319
-7.96181774139404	-8.75868034362793	-2.30402421951294	-0.0910172909498215	0.172725930809975	-0.0353421680629253
-7.96359252929688	-8.76088905334473	-2.30964612960815	-0.0910505726933479	0.172726273536682	-0.0354626998305321
-7.96860074996948	-8.76438236236572	-2.31707835197449	-0.0909635126590729	0.172728389501572	-0.0354623384773731
-7.97343873977661	-8.76742172241211	-2.30990672111511	-0.0909842848777771	0.172734886407852	-0.0354852452874184
-7.97942638397217	-8.7667350769043	-2.31683468818665	-0.0909356027841568	0.172742336988449	-0.0355749614536762
-7.98024415969849	-8.7688512802124	-2.31662654876709	-0.0908947363495827	0.172705605626106	-0.0355851948261261
-7.98393821716309	-8.77332592010498	-2.32317590713501	-0.0908807590603828	0.172687634825706	-0.0356101244688034
-7.98260974884033	-8.77213859558105	-2.32218313217163	-0.0909605324268341	0.172784298658371	-0.0355385839939117
-7.98845720291138	-8.77713489532471	-2.32882165908813	-0.0908878445625305	0.172765612602234	-0.0356252156198025
-7.99113082885742	-8.77206707000732	-2.32133531570435	-0.0909132659435272	0.172702178359032	-0.0355929508805275
-7.98763465881348	-8.77561950683594	-2.3277645111084	-0.0909409746527672	0.172755151987076	-0.0356396250426769
-7.98797178268433	-8.7789478302002	-2.33324646949768	-0.0909521877765656	0.172691494226456	-0.0356242991983891
-7.99249839782715	-8.77641010284424	-2.32784986495972	-0.0910914912819862	0.17272786796093	-0.0355308763682842
-7.99100685119629	-8.77398490905762	-2.336341381073	-0.0909471288323402	0.172690615057945	-0.0354930758476257
-7.99358463287354	-8.77233123779297	-2.33603644371033	-0.0910250544548035	0.172667801380157	-0.0354761518537998
-7.98615264892578	-8.77144908905029	-2.33801651000977	-0.0910229682922363	0.172626316547394	-0.0354177393019199
-7.99230003356934	-8.7717866897583	-2.33439874649048	-0.0910680964589119	0.172706708312035	-0.0353776775300503
-7.98322582244873	-8.76611995697021	-2.34026741981506	-0.0911291539669037	0.17269466817379	-0.035311121493578
-7.98953819274902	-8.77072620391846	-2.33548140525818	-0.0911689773201942	0.172659561038017	-0.0352341346442699
-7.98428773880005	-8.76629734039307	-2.33983993530273	-0.0911339521408081	0.172606214880943	-0.0351456291973591
-7.97664928436279	-8.7656717300415	-2.33830094337463	-0.091191753745079	0.172640174627304	-0.0350636169314384
-7.98490524291992	-8.77002716064453	-2.3332679271698	-0.0912451148033142	0.17267033457756	-0.0349969379603863
-7.97906494140625	-8.76366710662842	-2.33671307563782	-0.0912638753652573	0.172648847103119	-0.0348706133663654
-7.97927761077881	-8.76677417755127	-2.33584094047546	-0.0911808535456657	0.172753870487213	-0.034862007945776
-7.97901725769043	-8.76056671142578	-2.34032869338989	-0.0913071185350418	0.172584667801857	-0.0348291210830212
-7.97414636611938	-8.76239585876465	-2.33986330032349	-0.0913445129990578	0.17269703745842	-0.0348135344684124
-7.97236585617065	-8.76264476776123	-2.3398654460907	-0.091339960694313	0.172634944319725	-0.0347870141267776
-7.97293329238892	-8.76341438293457	-2.33517479896545	-0.0913985073566437	0.172672420740128	-0.0346917621791363
-7.97710943222046	-8.75830173492432	-2.34008169174194	-0.0913900434970856	0.172719940543175	-0.0346563868224621
-7.97512340545654	-8.75874805450439	-2.34095978736877	-0.0913742482662201	0.172628477215767	-0.0346342734992504
-7.97076320648193	-8.75874519348145	-2.33891320228577	-0.0915045216679573	0.172691151499748	-0.0345878638327122
-7.97135210037231	-8.76178646087646	-2.34009861946106	-0.0915144309401512	0.172674149274826	-0.0345631688833237
-7.9781641960144	-8.75718212127686	-2.34492635726929	-0.091531366109848	0.172664597630501	-0.0345097817480564
-7.97165155410767	-8.75758838653564	-2.3504786491394	-0.091551311314106	0.172662124037743	-0.0344481691718102
-7.97476100921631	-8.75897598266602	-2.34868121147156	-0.0916184186935425	0.172632321715355	-0.0344759188592434
-7.96984529495239	-8.75739765167236	-2.34761524200439	-0.0916392654180527	0.172645762562752	-0.0344188995659351
-7.97260618209839	-8.75678253173828	-2.34641480445862	-0.0916614159941673	0.172619894146919	-0.0343474447727203
-7.97537136077881	-8.75640201568604	-2.34831571578979	-0.0916707068681717	0.17266708612442	-0.0343660898506641
-7.97204256057739	-8.75156497955322	-2.3537929058075	-0.0916239023208618	0.172635853290558	-0.0343271270394325
-7.97571992874146	-8.75544166564941	-2.35608673095703	-0.0917897298932076	0.172650769352913	-0.0343197025358677
-7.97095155715942	-8.75358295440674	-2.3587646484375	-0.0917209908366203	0.17270590364933	-0.0342905670404434
-7.97367238998413	-8.75686454772949	-2.35327410697937	-0.0917279049754143	0.172650545835495	-0.0342502370476723
-7.97570371627808	-8.75250148773193	-2.35187816619873	-0.0917090848088264	0.172605916857719	-0.0342726856470108
-7.9739990234375	-8.75349712371826	-2.3588809967041	-0.0917578637599945	0.17261877655983	-0.0342572629451752
-7.97924089431763	-8.75865364074707	-2.3553638458252	-0.0919034853577614	0.172740787267685	-0.0342599451541901
-7.97524929046631	-8.75149154663086	-2.35506820678711	-0.0917524695396423	0.172604724764824	-0.0342677757143974
-7.98135614395142	-8.75478839874268	-2.35537719726563	-0.0917338952422142	0.172578051686287	-0.0342700816690922
-7.98187351226807	-8.75457382202148	-2.35939502716064	-0.0917350724339485	0.172559261322021	-0.0342329666018486
-7.97857189178467	-8.75706672668457	-2.36253476142883	-0.091783694922924	0.172578439116478	-0.0342125408351421
-7.98235607147217	-8.75828552246094	-2.35734367370605	-0.0917245224118233	0.172583028674126	-0.0341869816184044
-7.98511791229248	-8.75623226165771	-2.35424590110779	-0.091675728559494	0.172565370798111	-0.0342410616576672
-7.98299121856689	-8.75981998443604	-2.35942387580872	-0.0916381627321243	0.172525525093079	-0.0342709198594093
-7.98679733276367	-8.76297092437744	-2.35978937149048	-0.0916021093726158	0.172558084130287	-0.0342880375683308
-7.98709583282471	-8.75944900512695	-2.36129641532898	-0.0916161611676216	0.172569647431374	-0.0342603959143162
-7.99411106109619	-8.76697540283203	-2.36017560958862	-0.0915201529860497	0.172546327114105	-0.0343328677117825
-7.99505472183228	-8.76282119750977	-2.36456370353699	-0.0915211960673332	0.172495990991592	-0.0343664772808552
-7.99360942840576	-8.76949501037598	-2.36416721343994	-0.0915864259004593	0.172595202922821	-0.0343574173748493
-7.99824142456055	-8.7731466293335	-2.36803984642029	-0.0915460884571075	0.172509595751762	-0.0344372764229774
-8.0022144317627	-8.76749515533447	-2.36744904518127	-0.0915010571479797	0.172511130571365	-0.0344115309417248
-7.99769353866577	-8.77274799346924	-2.36623859405518	-0.0914682820439339	0.172519445419312	-0.0344724655151367
-8.00563335418701	-8.7767972946167	-2.36610865592957	-0.0914622247219086	0.172480389475822	-0.0345036648213863
-8.00429534912109	-8.7749195098877	-2.36467385292053	-0.0914132073521614	0.172525778412819	-0.0344856940209866
-8.00577449798584	-8.77911853790283	-2.36950635910034	-0.0913461744785309	0.172472313046455	-0.0344366878271103
-8.01085567474365	-8.77746486663818	-2.36389064788818	-0.0913838297128677	0.172474190592766	-0.0344535149633884
-8.00615119934082	-8.77704524993896	-2.37093591690063	-0.0913653373718262	0.172410935163498	-0.0345322415232658
-8.00957775115967	-8.7833309173584	-2.36848211288452	-0.0912880152463913	0.172379449009895	-0.0345204249024391
-8.01147365570068	-8.77913093566895	-2.36767554283142	-0.0912554934620857	0.172443851828575	-0.0345097668468952
-8.007737159729	-8.77598190307617	-2.37467765808105	-0.0911653637886047	0.172303050756454	-0.0344656631350517
-8.01432037353516	-8.7811393737793	-2.37019038200378	-0.0912057086825371	0.172287240624428	-0.0344700366258621
-8.0088472366333	-8.77808094024658	-2.37206840515137	-0.0912376940250397	0.172299638390541	-0.0345226861536503
-8.01264762878418	-8.78523349761963	-2.36828780174255	-0.0911561846733093	0.172327682375908	-0.0344988517463207
-8.0156078338623	-8.78470993041992	-2.3610303401947	-0.0911301374435425	0.172240898013115	-0.0345073230564594
-8.01289939880371	-8.78321170806885	-2.36807680130005	-0.091010220348835	0.172213554382324	-0.0345299281179905
-8.01704978942871	-8.7891731262207	-2.36876773834229	-0.0910290032625198	0.172251030802727	-0.0345464050769806
-8.01405906677246	-8.79025077819824	-2.36807608604431	-0.0910730957984924	0.172297939658165	-0.034526102244854
-8.02218818664551	-8.793381690979	-2.36796236038208	-0.0908830314874649	0.172339513897896	-0.0346153900027275
-8.02190113067627	-8.79036521911621	-2.36867427825928	-0.0908839777112007	0.17221300303936	-0.0346075594425201
-8.02193450927734	-8.79213714599609	-2.3759081363678	-0.0909245163202286	0.1722591817379	-0.0346353687345982
-8.02839088439941	-8.79909038543701	-2.37513852119446	-0.090868316590786	0.172272756695747	-0.0346658639609814
-8.02701854705811	-8.79447841644287	-2.37432479858398	-0.0908979028463364	0.172200471162796	-0.0346296615898609
-8.03368091583252	-8.80202007293701	-2.37959861755371	-0.0908122435212135	0.172316491603851	-0.0347077921032906
-8.03274250030518	-8.79490375518799	-2.37389516830444	-0.0906995236873627	0.172137722373009	-0.0347220413386822
-8.03426170349121	-8.79739856719971	-2.37679314613342	-0.0907986238598824	0.172207221388817	-0.0347747541964054
-8.03541946411133	-8.80039596557617	-2.3854968547821	-0.0907442346215248	0.172246128320694	-0.0347439050674438
-8.03584098815918	-8.79785442352295	-2.3844141960144	-0.0907658636569977	0.172159463167191	-0.0347044616937637
-8.03755664825439	-8.79771327972412	-2.38129663467407	-0.0906953290104866	0.172255083918571	-0.0347600318491459
-8.03659248352051	-8.79787349700928	-2.37812256813049	-0.0907445698976517	0.172104045748711	-0.034791998565197
-8.03739452362061	-8.80092906951904	-2.38135170936584	-0.0907972157001495	0.172135353088379	-0.0347294397652149
-8.0374584197998	-8.79983425140381	-2.38303375244141	-0.0908005610108376	0.172190353274345	-0.0347015298902988
-8.03944396972656	-8.79836368560791	-2.38557457923889	-0.0907938703894615	0.172124087810516	-0.0346668362617493
-8.03765964508057	-8.79595756530762	-2.38755583763123	-0.0907781347632408	0.172098442912102	-0.0346430949866772
-8.04151916503906	-8.79740715026855	-2.38276648521423	-0.0908335372805595	0.172117590904236	-0.0346811451017857
-8.03082656860352	-8.79198169708252	-2.3847062587738	-0.0907873287796974	0.172131106257439	-0.0346393808722496
-8.0358247756958	-8.79655361175537	-2.38215804100037	-0.0908187627792358	0.172096073627472	-0.0346203856170177
-8.03564357757568	-8.79105472564697	-2.37829184532166	-0.0908429473638535	0.172055542469025	-0.0345392636954784
-8.02757549285889	-8.79125499725342	-2.37969541549683	-0.0907952338457108	0.171993017196655	-0.0345068238675594
-8.032057762146	-8.79357528686523	-2.38828229904175	-0.0908362790942192	0.172037854790688	-0.0344761312007904
-8.02796745300293	-8.79279804229736	-2.3787956237793	-0.0909157618880272	0.172005087137222	-0.0344116240739822
-8.03309726715088	-8.79270362854004	-2.38302946090698	-0.090840294957161	0.172113016247749	-0.034394558519125
-8.02632236480713	-8.78674125671387	-2.37834858894348	-0.0907697379589081	0.171935871243477	-0.0343531183898449
-8.03271484375	-8.79337882995605	-2.38258075714111	-0.0908466055989265	0.172046810388565	-0.0343783125281334
-8.02626514434814	-8.7900218963623	-2.38339161872864	-0.0908519476652145	0.171952769160271	-0.0343849323689938
-8.02760410308838	-8.79375553131104	-2.38260960578918	-0.090900182723999	0.17208132147789	-0.0343923047184944
-8.02899646759033	-8.79615497589111	-2.38747334480286	-0.0908201187849045	0.172011703252792	-0.0343305207788944
-8.03519344329834	-8.79113388061523	-2.38827776908875	-0.0909275561571121	0.172048106789589	-0.0343662053346634
-8.03121948242188	-8.79606056213379	-2.39026045799255	-0.0908317193388939	0.172100588679314	-0.0343795195221901
-8.04021644592285	-8.79682350158691	-2.38458609580994	-0.0908922702074051	0.171989113092422	-0.0344255305826664
-8.03832626342773	-8.79348182678223	-2.39110016822815	-0.0909002423286438	0.172103747725487	-0.034456342458725
-8.03817653656006	-8.79654693603516	-2.39783787727356	-0.0909194126725197	0.172064080834389	-0.0344179347157478
-8.04636573791504	-8.79548358917236	-2.40394926071167	-0.0909220203757286	0.172076523303986	-0.0344231463968754
-8.04174327850342	-8.79241275787354	-2.40171146392822	-0.0908862948417664	0.172120913863182	-0.0344025157392025
-8.05071449279785	-8.79516220092773	-2.40400815010071	-0.0909829437732697	0.172185212373734	-0.0344001539051533
-8.04175758361816	-8.78931427001953	-2.40342473983765	-0.0910004749894142	0.17209418118	-0.0344348065555096
-8.04859924316406	-8.79421043395996	-2.41096711158752	-0.0911342576146126	0.172214105725288	-0.0343913175165653
-8.04259395599365	-8.78746032714844	-2.40541481971741	-0.0910810604691505	0.172116503119469	-0.0343581400811672
-8.04569053649902	-8.78926372528076	-2.40446543693542	-0.0911016240715981	0.172110319137573	-0.0343557298183441
-8.04171752929688	-8.7849235534668	-2.41897177696228	-0.0911946818232536	0.172088757157326	-0.034277580678463
-8.03675079345703	-8.78488731384277	-2.41288352012634	-0.0912638753652573	0.172143220901489	-0.0341998711228371
-8.04247283935547	-8.78427696228027	-2.41149163246155	-0.091224305331707	0.172181084752083	-0.0341469310224056
-8.0385217666626	-8.77866840362549	-2.4140419960022	-0.0913500115275383	0.172105878591537	-0.0340858064591885
-8.03686237335205	-8.77933979034424	-2.40826439857483	-0.0913064852356911	0.17222061753273	-0.0340633764863014
-8.03619194030762	-8.77970886230469	-2.41116809844971	-0.0913619250059128	0.172048881649971	-0.0340005345642567
-8.03499698638916	-8.78098487854004	-2.4151132106781	-0.0914463102817535	0.172157675027847	-0.0339840166270733
-8.02927780151367	-8.780930519104	-2.41557550430298	-0.0913961678743362	0.172137051820755	-0.0339097641408443
-8.03452014923096	-8.77921676635742	-2.41370964050293	-0.091426856815815	0.172162085771561	-0.033845279365778
-8.03349781036377	-8.77722549438477	-2.42125463485718	-0.0913366675376892	0.172162234783173	-0.0337890461087227
-8.03496074676514	-8.78133869171143	-2.41677403450012	-0.0915052965283394	0.17218790948391	-0.0338217318058014
-8.03480815887451	-8.78044319152832	-2.42031526565552	-0.0913268029689789	0.172244057059288	-0.0337874740362167
-8.03979206085205	-8.78365325927734	-2.41819000244141	-0.0914579480886459	0.172223046422005	-0.033815573900938
-8.03704738616943	-8.78113842010498	-2.42642641067505	-0.0913785621523857	0.172286227345467	-0.0337897352874279
-8.03965854644775	-8.78373241424561	-2.42902183532715	-0.0912843272089958	0.17222011089325	-0.033802792429924
-8.04702091217041	-8.7863187789917	-2.42470502853394	-0.0914087817072868	0.17231884598732	-0.0338195711374283
-8.03982257843018	-8.78420066833496	-2.43087792396545	-0.0913911759853363	0.172285914421082	-0.0338385030627251
-8.05037403106689	-8.79057598114014	-2.43237066268921	-0.0914434492588043	0.172358185052872	-0.0339165702462196
-8.05091381072998	-8.78395748138428	-2.43054890632629	-0.091390959918499	0.172282919287682	-0.0338649488985538
-8.04885292053223	-8.78825664520264	-2.43910956382751	-0.0913666859269142	0.172294422984123	-0.0338902659714222
-8.05501365661621	-8.79126834869385	-2.44130706787109	-0.0914329439401627	0.172374099493027	-0.0339330285787582
-8.05593872070313	-8.78748798370361	-2.44519329071045	-0.091445580124855	0.172406315803528	-0.0339312814176083
-8.05988502502441	-8.7919340133667	-2.44639611244202	-0.0913918390870094	0.17241145670414	-0.0339370854198933
-8.06171607971191	-8.78962326049805	-2.44664525985718	-0.0913993120193481	0.172347322106361	-0.0339486859738827
-8.06078147888184	-8.79065895080566	-2.44959020614624	-0.091488353908062	0.172408163547516	-0.0339823849499226
-8.06692218780518	-8.79509830474854	-2.45837759971619	-0.0914889127016068	0.17251144349575	-0.0339694730937481
-8.07145595550537	-8.79017353057861	-2.45855021476746	-0.091554269194603	0.172496199607849	-0.0339600071310997
-8.07268619537354	-8.7909517288208	-2.45678114891052	-0.091454803943634	0.172488689422607	-0.0340406112372875
-8.07157325744629	-8.79164886474609	-2.4598286151886	-0.0914900600910187	0.172499597072601	-0.03410504758358
-8.0753870010376	-8.79147529602051	-2.46414971351624	-0.0915791466832161	0.172576606273651	-0.0340801924467087
-8.07669353485107	-8.79516696929932	-2.46348857879639	-0.0915135070681572	0.172592356801033	-0.0340883880853653
-8.08501625061035	-8.7942943572998	-2.46499133110046	-0.0915534570813179	0.172617822885513	-0.0340321995317936
-8.07942199707031	-8.79093551635742	-2.47120690345764	-0.0915318876504898	0.172619551420212	-0.0340884104371071
-8.08309841156006	-8.7960033416748	-2.47558331489563	-0.0916100442409515	0.17261515557766	-0.0341601967811584
-8.08353328704834	-8.7962121963501	-2.48164176940918	-0.0917030274868011	0.172732129693031	-0.0341327525675297
-8.09076690673828	-8.79240894317627	-2.48281359672546	-0.0915538147091866	0.172719493508339	-0.0341356135904789
-8.0929651260376	-8.79181385040283	-2.48039650917053	-0.091665543615818	0.17269603908062	-0.0341742113232613
-8.08913803100586	-8.79239463806152	-2.48975324630737	-0.0916015952825546	0.172826498746872	-0.0342396348714828
-8.09243488311768	-8.79655933380127	-2.49213409423828	-0.0916679352521896	0.172768905758858	-0.0342233218252659
-8.09715175628662	-8.79248809814453	-2.49105596542358	-0.0916568636894226	0.172914162278175	-0.0342256389558315
-8.09842109680176	-8.7916316986084	-2.495356798172	-0.0916140899062157	0.172823518514633	-0.0342026874423027
-8.10481643676758	-8.79334354400635	-2.49951720237732	-0.0916670635342598	0.172904267907143	-0.0342507883906364
-8.09647083282471	-8.78926086425781	-2.50329613685608	-0.0917466357350349	0.172949075698853	-0.0342746190726757
-8.10278606414795	-8.79505252838135	-2.4986560344696	-0.0917116031050682	0.172967851161957	-0.0342870578169823
-8.10089778900146	-8.78941631317139	-2.49871635437012	-0.0917262434959412	0.172859638929367	-0.0342296436429024
-8.10464763641357	-8.79134082794189	-2.50458574295044	-0.091741107404232	0.172885328531265	-0.0342156104743481
-8.1026086807251	-8.78965663909912	-2.50773549079895	-0.091852106153965	0.172944828867912	-0.0342066287994385
-8.10150527954102	-8.78654384613037	-2.50998544692993	-0.0918387174606323	0.172936350107193	-0.034228578209877
-8.10745906829834	-8.78888988494873	-2.50789856910706	-0.0918584316968918	0.173007369041443	-0.034222275018692
-8.10602378845215	-8.7861213684082	-2.51135301589966	-0.0918248817324638	0.172961354255676	-0.0341625399887562
-8.10415458679199	-8.78692531585693	-2.51341581344604	-0.0919061526656151	0.172951325774193	-0.0341465324163437
-8.11053562164307	-8.78729724884033	-2.51868176460266	-0.0919302925467491	0.173022910952568	-0.034182820469141
-8.10532665252686	-8.7814474105835	-2.51771378517151	-0.0919615924358368	0.17302967607975	-0.0341466702520847
-8.11302661895752	-8.78900814056396	-2.51773715019226	-0.0918959751725197	0.173074975609779	-0.0341484062373638
-8.10854244232178	-8.78365135192871	-2.5215151309967	-0.091870941221714	0.172999411821365	-0.0341071300208569
-8.10833644866943	-8.78591251373291	-2.52082347869873	-0.0919932797551155	0.173089683055878	-0.0340233668684959
-8.1105375289917	-8.78900527954102	-2.5178394317627	-0.0918785780668259	0.173149242997169	-0.0340298712253571
-8.11075687408447	-8.78369140625	-2.52023434638977	-0.0919397696852684	0.173013716936111	-0.0340132489800453
-8.10682678222656	-8.7852087020874	-2.51875615119934	-0.091855563223362	0.173085391521454	-0.0339600779116154
-8.10863876342773	-8.78599643707275	-2.52507328987122	-0.0919098258018494	0.172988250851631	-0.0339328646659851
-8.10666275024414	-8.78297424316406	-2.51771640777588	-0.0919397622346878	0.173033341765404	-0.0338299982249737
-8.10722064971924	-8.78319454193115	-2.52285885810852	-0.0918397754430771	0.173050627112389	-0.0337789282202721
-8.10530853271484	-8.78031253814697	-2.52055621147156	-0.0918424651026726	0.172970786690712	-0.0337482318282127
-8.09920787811279	-8.78355598449707	-2.5165274143219	-0.091793105006218	0.173009291291237	-0.0337270312011242
-8.09932041168213	-8.78229427337646	-2.51442289352417	-0.0918098092079163	0.173033729195595	-0.0335829183459282
-8.09980869293213	-8.782883644104	-2.51455616950989	-0.0918428152799606	0.172999650239944	-0.0335499309003353
-8.09587574005127	-8.78061962127686	-2.51179671287537	-0.0918045043945313	0.173021033406258	-0.0334687978029251
-8.09219074249268	-8.77983379364014	-2.51281523704529	-0.0918498337268829	0.172967582941055	-0.0333996303379536
-8.08587741851807	-8.77936840057373	-2.50899767875671	-0.0918129831552505	0.172942101955414	-0.0333210118114948
-8.08449935913086	-8.77915477752686	-2.51174330711365	-0.0917043387889862	0.172879740595818	-0.0331908687949181
-8.08602333068848	-8.77650451660156	-2.49937391281128	-0.0917833670973778	0.172897234559059	-0.0330880209803581
-8.07624244689941	-8.77252864837646	-2.50120234489441	-0.0916439369320869	0.172862261533737	-0.0330871045589447
-8.07797241210938	-8.77791404724121	-2.49364590644836	-0.0917540565133095	0.172793656587601	-0.0330230183899403
-8.07193565368652	-8.77346801757813	-2.49351978302002	-0.0916498973965645	0.17285443842411	-0.0329014174640179
-8.06700229644775	-8.77481651306152	-2.48703384399414	-0.0916555151343346	0.172791004180908	-0.0328065752983093
-8.0689640045166	-8.77262020111084	-2.48322057723999	-0.0916698575019836	0.172734409570694	-0.0328291207551956
-8.06186580657959	-8.76942253112793	-2.48613572120667	-0.0915763899683952	0.172800734639168	-0.0327576734125614
-8.06695079803467	-8.776930809021	-2.48462915420532	-0.0915292128920555	0.172787100076675	-0.0327072516083717
-8.05967903137207	-8.77096080780029	-2.48162651062012	-0.0914930030703545	0.172693252563477	-0.0326696038246155
-8.06274700164795	-8.77594375610352	-2.48540854454041	-0.091400220990181	0.172755241394043	-0.0326634868979454
-8.06362438201904	-8.77630805969238	-2.47787976264954	-0.0914292484521866	0.172738090157509	-0.0326635986566544
-8.06209945678711	-8.77426815032959	-2.47890949249268	-0.091446116566658	0.172774523496628	-0.0326028876006603
-8.06501197814941	-8.77652835845947	-2.47982096672058	-0.0913321897387505	0.172764956951141	-0.0326321385800838
-8.0672664642334	-8.77136707305908	-2.48078560829163	-0.0912563279271126	0.172670662403107	-0.032604955136776
-8.06409645080566	-8.77417373657227	-2.47749280929565	-0.0913258716464043	0.172784432768822	-0.0326070040464401
-8.06271457672119	-8.77620601654053	-2.47994685173035	-0.0912365689873695	0.172712832689285	-0.0326298661530018
-8.06424045562744	-8.77233123779297	-2.47721290588379	-0.091415636241436	0.172706410288811	-0.0325807482004166
-8.06650829315186	-8.77166175842285	-2.47732281684875	-0.0912220180034637	0.172746106982231	-0.032557126134634
-8.06543350219727	-8.77027893066406	-2.47555136680603	-0.0913239941000938	0.172662988305092	-0.0325355604290962
-8.06478881835938	-8.76764106750488	-2.47469139099121	-0.0913466811180115	0.172709211707115	-0.0325099863111973
-8.06167888641357	-8.76920318603516	-2.47165989875793	-0.0913839787244797	0.172701105475426	-0.0324934870004654
-8.06209182739258	-8.76911067962646	-2.47432470321655	-0.0914101377129555	0.172693327069283	-0.0324208997189999
-8.05971431732178	-8.76333141326904	-2.47421503067017	-0.0913730338215828	0.172666132450104	-0.0323672108352184
-8.05892276763916	-8.76299285888672	-2.47003269195557	-0.0915514677762985	0.172646805644035	-0.0323795601725578
-8.05415916442871	-8.75866794586182	-2.47235751152039	-0.0914077609777451	0.172662422060966	-0.0323175899684429
-8.0543155670166	-8.76072788238525	-2.4686541557312	-0.0915308073163033	0.172628194093704	-0.0322040393948555
-8.05259895324707	-8.7551212310791	-2.47144055366516	-0.0914855822920799	0.172711804509163	-0.0320913828909397
-8.04587745666504	-8.75484561920166	-2.47748112678528	-0.0915594398975372	0.172605946660042	-0.0320885963737965
-8.04841995239258	-8.75672340393066	-2.46599698066711	-0.0916025340557098	0.172661483287811	-0.0320650674402714
-8.04008102416992	-8.75133800506592	-2.46725463867188	-0.0915733873844147	0.172626286745071	-0.0320222713053226
-8.04487133026123	-8.75374984741211	-2.45873284339905	-0.0915479138493538	0.17268493771553	-0.0319587029516697
-8.04043769836426	-8.75162220001221	-2.45646691322327	-0.0915897041559219	0.172606632113457	-0.0319667868316174
-8.04025840759277	-8.75378894805908	-2.46023845672607	-0.091577559709549	0.172689318656921	-0.0319351516664028
-8.03805923461914	-8.75045394897461	-2.45618486404419	-0.0916544124484062	0.172628685832024	-0.0319169759750366
-8.03777599334717	-8.75223731994629	-2.46031188964844	-0.0916977301239967	0.172683209180832	-0.0318553671240807
-8.03931140899658	-8.75545597076416	-2.46457099914551	-0.0916144922375679	0.172764539718628	-0.0318565554916859
-8.04079151153564	-8.75350666046143	-2.46041512489319	-0.0915878117084503	0.172686070203781	-0.0319143496453762
-8.03877258300781	-8.75620269775391	-2.45736455917358	-0.0916833356022835	0.172721192240715	-0.031956497579813
-8.04078197479248	-8.7580394744873	-2.46385288238525	-0.091556116938591	0.172828122973442	-0.0319883562624455
-8.04299926757813	-8.75624179840088	-2.45903611183167	-0.0916424840688705	0.172798380255699	-0.0319545790553093
-8.04478073120117	-8.7560863494873	-2.45952701568604	-0.0915497466921806	0.172844275832176	-0.0319652296602726
-8.04736614227295	-8.75778198242188	-2.45718240737915	-0.0915912762284279	0.172762989997864	-0.0320409350097179
-8.04264259338379	-8.76037311553955	-2.45741486549377	-0.0916266590356827	0.172833487391472	-0.0320751778781414
-8.04483604431152	-8.7610445022583	-2.45994186401367	-0.0916136726737022	0.172799050807953	-0.032062228769064
-8.04593658447266	-8.76171875	-2.46166515350342	-0.0916387215256691	0.172827750444412	-0.0321151874959469
-8.04625225067139	-8.76046562194824	-2.4600682258606	-0.0915159583091736	0.172840371727943	-0.0321098826825619
-8.04778385162354	-8.76053524017334	-2.45674920082092	-0.0916958302259445	0.172826737165451	-0.0321615450084209
-8.04217624664307	-8.75755977630615	-2.46013450622559	-0.0916522815823555	0.172897934913635	-0.032178595662117
-8.04448509216309	-8.7606372833252	-2.45388698577881	-0.0916887372732162	0.172763049602509	-0.032218910753727
-8.04434013366699	-8.75698375701904	-2.46105766296387	-0.0916088297963142	0.172906845808029	-0.0322192683815956
-8.04085922241211	-8.75877285003662	-2.45142579078674	-0.0916348174214363	0.172808960080147	-0.0322064757347107
-8.04523181915283	-8.75907802581787	-2.45221948623657	-0.0916623175144196	0.172843009233475	-0.0322334095835686
-8.033447265625	-8.75449657440186	-2.45279693603516	-0.0917554199695587	0.172832429409027	-0.0322205722332001
-8.03996086120605	-8.76031589508057	-2.45142960548401	-0.0917603522539139	0.172826126217842	-0.0323101803660393
-8.03263092041016	-8.7527494430542	-2.4480447769165	-0.0917215645313263	0.172724828124046	-0.0322827771306038
-8.0374927520752	-8.7596378326416	-2.44767951965332	-0.0917308405041695	0.172857597470284	-0.0323378331959248
-8.03821086883545	-8.7591028213501	-2.45117282867432	-0.0917277708649635	0.172843530774117	-0.0323902927339077
-8.03798484802246	-8.75744152069092	-2.44966816902161	-0.0917983800172806	0.172861233353615	-0.032410129904747
-8.04112815856934	-8.76052284240723	-2.44599914550781	-0.0916784852743149	0.172972187399864	-0.0325676016509533
-8.04636859893799	-8.75726699829102	-2.4485080242157	-0.0916736423969269	0.172887295484543	-0.0326875001192093
-8.04675960540771	-8.76004505157471	-2.44367289543152	-0.0916905552148819	0.173005506396294	-0.032828614115715
-8.04697799682617	-8.76396083831787	-2.45367217063904	-0.0916024148464203	0.172974705696106	-0.0329459980130196
-8.05343627929688	-8.76614379882813	-2.4498553276062	-0.0916731581091881	0.173058167099953	-0.0329657234251499
-8.05525684356689	-8.76879692077637	-2.45092582702637	-0.0915571227669716	0.17311318218708	-0.0331227704882622
-8.06154155731201	-8.76715278625488	-2.44703006744385	-0.0916948989033699	0.173051968216896	-0.0332188792526722
-8.06021976470947	-8.76675891876221	-2.45623302459717	-0.0916887223720551	0.173125401139259	-0.0333792679011822
-8.06430339813232	-8.76993179321289	-2.45606899261475	-0.0916799306869507	0.173049002885818	-0.0334908999502659
-8.06783008575439	-8.771803855896	-2.45518088340759	-0.0917385146021843	0.173128172755241	-0.0335817970335484
-8.06893253326416	-8.76766300201416	-2.45858144760132	-0.0916479676961899	0.173058927059174	-0.033616416156292
-8.0711669921875	-8.76543807983398	-2.45884370803833	-0.09178576618433	0.173144474625587	-0.0337550826370716
-8.06758308410645	-8.76347827911377	-2.4623749256134	-0.0916832163929939	0.173176854848862	-0.0338791534304619
-8.06992530822754	-8.7663688659668	-2.45667123794556	-0.0918474718928337	0.173128753900528	-0.0339392609894276
-8.07086372375488	-8.76148319244385	-2.46216726303101	-0.091780461370945	0.173099741339684	-0.0339481383562088
-8.06603813171387	-8.75950145721436	-2.4593780040741	-0.0918121188879013	0.173079922795296	-0.0340500511229038
-8.07163047790527	-8.7579402923584	-2.4581778049469	-0.0919114127755165	0.173149228096008	-0.0340636447072029
-8.06307506561279	-8.75426197052002	-2.45458078384399	-0.0919328257441521	0.173193514347076	-0.0341418199241161
-8.06590557098389	-8.75740146636963	-2.44534754753113	-0.0919027850031853	0.173136681318283	-0.0341611839830875
-8.06128883361816	-8.75034809112549	-2.45127511024475	-0.0919453874230385	0.173112168908119	-0.0341570600867271
-8.05770778656006	-8.75138759613037	-2.44943284988403	-0.0918892100453377	0.173168107867241	-0.034168865531683
-8.05888271331787	-8.75055313110352	-2.44794225692749	-0.0919357985258102	0.173114657402039	-0.0341999977827072
-8.05373096466064	-8.74554634094238	-2.4535984992981	-0.0919721648097038	0.173187926411629	-0.034181747585535
-8.0535774230957	-8.7492561340332	-2.45188140869141	-0.0919133648276329	0.173198953270912	-0.034189261496067
-8.05497646331787	-8.74000930786133	-2.44589734077454	-0.0918833240866661	0.173120856285095	-0.0342192426323891
-8.04998397827148	-8.7414436340332	-2.43882417678833	-0.0919579267501831	0.173151060938835	-0.0342292040586472
-8.0480318069458	-8.74397277832031	-2.44762873649597	-0.0918931216001511	0.173145398497581	-0.0342241004109383
-8.04872035980225	-8.74145889282227	-2.44359350204468	-0.092046782374382	0.173190981149673	-0.0341617092490196
-8.04785823822021	-8.73729515075684	-2.44297194480896	-0.0918964967131615	0.173189073801041	-0.0341772101819515
-8.04700756072998	-8.73748588562012	-2.43931722640991	-0.0920382440090179	0.173127472400665	-0.0342442579567432
-8.04145812988281	-8.73508644104004	-2.43920207023621	-0.0920557901263237	0.173202320933342	-0.0342513732612133
-8.03997611999512	-8.73355484008789	-2.43598985671997	-0.0920169055461884	0.173162698745728	-0.0341786667704582
-8.04328536987305	-8.73121166229248	-2.43115901947021	-0.0920170247554779	0.173132881522179	-0.0340792424976826
-8.03927230834961	-8.72821617126465	-2.4375364780426	-0.0919725447893143	0.173188760876656	-0.0341080240905285
-8.03694438934326	-8.72764492034912	-2.43515300750732	-0.0920921787619591	0.173129498958588	-0.0341239981353283
-8.03271389007568	-8.72347164154053	-2.42948913574219	-0.092193216085434	0.173196837306023	-0.0340163707733154
-8.029541015625	-8.72339534759521	-2.432772397995	-0.0920933410525322	0.173203021287918	-0.0339721664786339
-8.02931880950928	-8.71694374084473	-2.42723155021667	-0.0921977311372757	0.173104166984558	-0.0339531600475311
-8.02267456054688	-8.71327209472656	-2.43239736557007	-0.0922023504972458	0.173219412565231	-0.0338731482625008
-8.01869964599609	-8.71804046630859	-2.42519044876099	-0.092299297451973	0.173100128769875	-0.0338285639882088
-8.01875495910645	-8.71063423156738	-2.42810773849487	-0.0922467783093452	0.17314538359642	-0.0338044315576553
-8.01414680480957	-8.71123504638672	-2.42542719841003	-0.0922389104962349	0.17312103509903	-0.0336623974144459
-8.01558399200439	-8.7072639465332	-2.41816067695618	-0.0922935828566551	0.173194855451584	-0.0336763635277748
-8.00586795806885	-8.70174217224121	-2.42104434967041	-0.092343308031559	0.173150971531868	-0.0336013957858086
-8.00502586364746	-8.70735549926758	-2.41318893432617	-0.0923714861273766	0.17318320274353	-0.0335725396871567
-8.00236034393311	-8.70048236846924	-2.4138491153717	-0.0922242552042007	0.173078551888466	-0.0335158854722977
-7.99908781051636	-8.70173835754395	-2.41016674041748	-0.0922786965966225	0.173122063279152	-0.0335053354501724
-8.00098705291748	-8.70301246643066	-2.41117453575134	-0.0922549292445183	0.173222959041595	-0.0334930531680584
-7.99647521972656	-8.70053482055664	-2.4094569683075	-0.0923248454928398	0.173135593533516	-0.0334387272596359
-8.00183486938477	-8.70254611968994	-2.40316033363342	-0.0922334343194962	0.173245832324028	-0.0334057472646236
-8.00068664550781	-8.69955062866211	-2.40483927726746	-0.092177502810955	0.173152163624763	-0.0334440469741821
-7.99870824813843	-8.70067596435547	-2.40828347206116	-0.0921572744846344	0.173180371522903	-0.0334446541965008
-8.00088214874268	-8.70577621459961	-2.40580677986145	-0.0921906009316444	0.173206731677055	-0.0334687978029251
-7.9995059967041	-8.70244789123535	-2.40700745582581	-0.0921174734830856	0.173131421208382	-0.0334504134953022
-8.00146865844727	-8.70550346374512	-2.40041565895081	-0.092070110142231	0.173172771930695	-0.0335204228758812
-8.00328922271729	-8.70158004760742	-2.39595437049866	-0.0920470654964447	0.173089414834976	-0.0334828346967697
-7.9986310005188	-8.70512104034424	-2.39927172660828	-0.0919929072260857	0.173128113150597	-0.0335361957550049
-8.00169849395752	-8.70928859710693	-2.40262413024902	-0.0919715240597725	0.17311680316925	-0.0335557051002979
-8.00450038909912	-8.70604610443115	-2.39510703086853	-0.0919979587197304	0.173079967498779	-0.0335307158529758
-8.0026683807373	-8.70801448822021	-2.39289832115173	-0.0918453186750412	0.173110082745552	-0.0335532166063786
-8.00694561004639	-8.70836544036865	-2.38687896728516	-0.0918873846530914	0.172985106706619	-0.0335936956107616
-8.00435066223145	-8.70852565765381	-2.39177632331848	-0.091846652328968	0.173040062189102	-0.0335278995335102
-8.00504302978516	-8.71078777313232	-2.38828706741333	-0.0917211920022964	0.172943726181984	-0.0335858203470707
-8.01067543029785	-8.71333503723145	-2.38717699050903	-0.0917598083615303	0.172990202903748	-0.0335138067603111
-8.0030632019043	-8.70940113067627	-2.38447856903076	-0.0916808769106865	0.17294754087925	-0.0335511863231659
-8.00740242004395	-8.71437740325928	-2.38352727890015	-0.0916082113981247	0.172925040125847	-0.0335396565496922
-8.00169277191162	-8.71067905426025	-2.38370108604431	-0.0916088595986366	0.172892317175865	-0.0335584655404091
-8.00107479095459	-8.71827411651611	-2.37542700767517	-0.0915743783116341	0.172906696796417	-0.0335225313901901
-8.00218486785889	-8.71600723266602	-2.37426280975342	-0.0914474576711655	0.172769457101822	-0.0334910601377487
-8.00170230865479	-8.71535015106201	-2.37397265434265	-0.0914499312639236	0.172795802354813	-0.0334216095507145
-8.00265121459961	-8.71935272216797	-2.3666512966156	-0.0914724916219711	0.172880306839943	-0.0334789715707302
-7.99842023849487	-8.71934127807617	-2.36969804763794	-0.0914028361439705	0.172763347625732	-0.0334077142179012
-7.99932622909546	-8.7197151184082	-2.35934162139893	-0.0913737267255783	0.17276856303215	-0.033334881067276
-7.9984884262085	-8.72039985656738	-2.3611056804657	-0.0913068205118179	0.172670140862465	-0.0333165638148785
-7.99487781524658	-8.7259578704834	-2.35790514945984	-0.0912357047200203	0.172730430960655	-0.0333222448825836
-7.99726867675781	-8.72551822662354	-2.35177421569824	-0.091240830719471	0.172726422548294	-0.0332332625985146
-7.99627637863159	-8.72554683685303	-2.35350203514099	-0.0912104547023773	0.172685638070107	-0.0332088023424149
-7.99767827987671	-8.72897148132324	-2.35001921653748	-0.0911250784993172	0.172740310430527	-0.0331746079027653
-7.99899387359619	-8.72643852233887	-2.33839106559753	-0.0911669880151749	0.172567307949066	-0.0330973118543625
-7.99233531951904	-8.72976016998291	-2.33948707580566	-0.0911369025707245	0.172655403614044	-0.0330831259489059
-7.99338626861572	-8.7324743270874	-2.34067869186401	-0.0910795032978058	0.172520250082016	-0.0330005325376987
-7.99377727508545	-8.73283767700195	-2.33344006538391	-0.0911333411931992	0.172603279352188	-0.0329167433083057
-7.99373865127563	-8.73523139953613	-2.33300852775574	-0.0910263955593109	0.172505348920822	-0.0328597314655781
-7.99314737319946	-8.73099040985107	-2.33821177482605	-0.0909790620207787	0.172543659806252	-0.0328211821615696
-7.98713636398315	-8.73347473144531	-2.33110809326172	-0.0909669175744057	0.172462895512581	-0.0327356532216072
-7.99102354049683	-8.73725509643555	-2.33260631561279	-0.0910038575530052	0.17248323559761	-0.0326895527541637
-7.98001432418823	-8.73473072052002	-2.32305526733398	-0.0909915864467621	0.172478839755058	-0.0325841307640076
-7.98767948150635	-8.74046039581299	-2.31944251060486	-0.0909302309155464	0.172418519854546	-0.0325475260615349
-7.98190259933472	-8.7335205078125	-2.31183791160584	-0.0908900946378708	0.17226679623127	-0.0324144549667835
-7.98003244400024	-8.73684024810791	-2.31544375419617	-0.090826153755188	0.17223596572876	-0.0323675125837326
-7.98127269744873	-8.74071598052979	-2.30731463432312	-0.0908622220158577	0.172308906912804	-0.0323005728423595
-7.9767804145813	-8.73757266998291	-2.30600666999817	-0.0909071490168571	0.172254726290703	-0.0322101823985577
-7.97947835922241	-8.73998737335205	-2.29781985282898	-0.090754047036171	0.172260150313377	-0.0321249254047871
-7.97792863845825	-8.73761177062988	-2.29727244377136	-0.0907247886061668	0.172047525644302	-0.0320992544293404
-7.97336149215698	-8.73965167999268	-2.29520487785339	-0.0907381922006607	0.172159075737	-0.0319890715181828
-7.97509384155273	-8.74487972259521	-2.29376101493835	-0.0906675308942795	0.172126427292824	-0.031900629401207
-7.97275304794312	-8.73917770385742	-2.28411722183228	-0.0906853005290031	0.172073692083359	-0.0317869633436203
-7.96990299224854	-8.74393939971924	-2.28222846984863	-0.0905359089374542	0.172116205096245	-0.031754907220602
-7.97083473205566	-8.74631786346436	-2.27437663078308	-0.0905654355883598	0.171987369656563	-0.0316806472837925
-7.9669189453125	-8.74942398071289	-2.27315783500671	-0.0906205847859383	0.172023057937622	-0.0316053219139576
-7.96503591537476	-8.7511568069458	-2.26394152641296	-0.090511679649353	0.17203289270401	-0.031523060053587
-7.97063636779785	-8.75372123718262	-2.26607346534729	-0.0904879197478294	0.171921744942665	-0.0314120538532734
-7.9642596244812	-8.75046062469482	-2.2625937461853	-0.0903720706701279	0.171923473477364	-0.0313417837023735
-7.9615535736084	-8.75516033172607	-2.25390934944153	-0.0904288589954376	0.171853691339493	-0.031305693089962
-7.96015214920044	-8.7551326751709	-2.25129008293152	-0.0903403460979462	0.171871304512024	-0.0311899241060019
-7.95981073379517	-8.75798606872559	-2.25213837623596	-0.0903485044836998	0.171805709600449	-0.0310456845909357
-7.96143102645874	-8.75804328918457	-2.24612426757813	-0.0902624428272247	0.171809986233711	-0.0309880077838898
-7.95584440231323	-8.75842475891113	-2.24674463272095	-0.0902414098381996	0.171726942062378	-0.0308878365904093
-7.95688056945801	-8.76024532318115	-2.23500633239746	-0.090260311961174	0.171812504529953	-0.0308026932179928
-7.94630241394043	-8.75795936584473	-2.23390507698059	-0.0902131274342537	0.171840026974678	-0.0307712536305189
-7.95320796966553	-8.76648998260498	-2.22356820106506	-0.0901278406381607	0.171818688511848	-0.0306810885667801
-7.94500064849854	-8.76226043701172	-2.22641658782959	-0.0901555418968201	0.171673595905304	-0.0305818878114223
-7.94538354873657	-8.76569843292236	-2.22524523735046	-0.0900894850492477	0.171813800930977	-0.030529823154211
-7.94671487808228	-8.76859855651855	-2.22733092308044	-0.0901713669300079	0.171852946281433	-0.0304326768964529
-7.94272994995117	-8.76856708526611	-2.22181677818298	-0.0901404693722725	0.171973645687103	-0.0304239448159933
-7.94776821136475	-8.77039909362793	-2.22519135475159	-0.090000793337822	0.171909436583519	-0.0303610246628523
-7.94969511032104	-8.76733589172363	-2.22520422935486	-0.0899554118514061	0.171904593706131	-0.0303177405148745
-7.94414091110229	-8.77425384521484	-2.22644114494324	-0.0900751650333405	0.171995058655739	-0.0302410870790482
-7.94883012771606	-8.77387523651123	-2.22425127029419	-0.0899920538067818	0.172079503536224	-0.0302019156515598
-7.94877672195435	-8.77020740509033	-2.22355508804321	-0.0900567770004272	0.172040343284607	-0.0301456209272146
-7.94718027114868	-8.76731014251709	-2.22753834724426	-0.08998142182827	0.172133833169937	-0.0301547683775425
-7.94338941574097	-8.77060604095459	-2.22017955780029	-0.0900457054376602	0.171990394592285	-0.0301156006753445
-7.94249725341797	-8.76848888397217	-2.22474956512451	-0.0900985151529312	0.172080934047699	-0.0300151016563177
-7.94230937957764	-8.77007675170898	-2.22025513648987	-0.0899728089570999	0.172087788581848	-0.0299495942890644
-7.94844961166382	-8.76887130737305	-2.21741127967834	-0.0900656655430794	0.172002166509628	-0.0298308581113815
-7.94214344024658	-8.76605606079102	-2.21708345413208	-0.090029701590538	0.172146752476692	-0.0297982711344957
-7.9369535446167	-8.76924514770508	-2.22164797782898	-0.0901306048035622	0.172056451439857	-0.0297279618680477
-7.93482542037964	-8.76803779602051	-2.21899175643921	-0.0902341827750206	0.172147750854492	-0.0295301526784897
-7.93176126480103	-8.76416301727295	-2.22432899475098	-0.090180292725563	0.172192335128784	-0.0294026248157024
-7.92891120910645	-8.76493549346924	-2.22396206855774	-0.0902524292469025	0.172207236289978	-0.0293111987411976
-7.9189281463623	-8.76032543182373	-2.21927428245544	-0.0902640819549561	0.172154933214188	-0.0291520990431309
-7.91853761672974	-8.76290035247803	-2.21728944778442	-0.0903610214591026	0.172290652990341	-0.0290521457791328
-7.91415405273438	-8.75865268707275	-2.2185800075531	-0.0903087630867958	0.172329396009445	-0.0289196278899908
-7.91162538528442	-8.7590970993042	-2.21567893028259	-0.090289294719696	0.172224536538124	-0.0287732742726803
-7.91261053085327	-8.75745868682861	-2.21569585800171	-0.0903440043330193	0.172336339950562	-0.0286581609398127
-7.90287828445435	-8.75601673126221	-2.21832251548767	-0.090300053358078	0.17231810092926	-0.0285451840609312
-7.90252447128296	-8.76050662994385	-2.20969295501709	-0.0904413610696793	0.172445267438889	-0.0284920763224363
-7.89630079269409	-8.75676155090332	-2.21577429771423	-0.0903184115886688	0.17236065864563	-0.0283465776592493
-7.89731550216675	-8.76280689239502	-2.21127939224243	-0.0903384909033775	0.17237089574337	-0.028285201638937
-7.89692258834839	-8.76074028015137	-2.21491408348084	-0.0902629643678665	0.172401413321495	-0.0282026287168264
-7.89269971847534	-8.76327991485596	-2.21937465667725	-0.0902909338474274	0.172419980168343	-0.0281876605004072
-7.89998149871826	-8.76932621002197	-2.21735548973084	-0.0902565568685532	0.172501787543297	-0.0280967950820923
-7.89960670471191	-8.76652526855469	-2.21527194976807	-0.0902657955884933	0.172486022114754	-0.0281015671789646
-7.89697790145874	-8.77328586578369	-2.21205043792725	-0.0901546701788902	0.172514662146568	-0.0280853006988764
-7.90052080154419	-8.77476024627686	-2.21403837203979	-0.0901941657066345	0.17249308526516	-0.0280483569949865
-7.89861345291138	-8.77658271789551	-2.21393990516663	-0.0901865363121033	0.172535255551338	-0.027975806966424
-7.90337562561035	-8.779465675354	-2.2122106552124	-0.0900847017765045	0.172583684325218	-0.0279917921870947
-7.90388298034668	-8.78029155731201	-2.21346664428711	-0.0900328382849693	0.172471329569817	-0.0279351677745581
-7.90206575393677	-8.78329563140869	-2.2132420539856	-0.0900174528360367	0.172576531767845	-0.0279538352042437
-7.9072265625	-8.78620433807373	-2.21894311904907	-0.0899359285831451	0.172546952962875	-0.0279308091849089
-7.90690183639526	-8.78689670562744	-2.21300077438354	-0.0899879783391953	0.172526881098747	-0.0278376117348671
-7.9035496711731	-8.79013538360596	-2.21653985977173	-0.0898584797978401	0.1726064234972	-0.0278613734990358
-7.91085243225098	-8.79191589355469	-2.20565152168274	-0.0899218767881393	0.172480955719948	-0.0278401002287865
-7.90682744979858	-8.78887844085693	-2.21030282974243	-0.0898316726088524	0.172596976161003	-0.0278342645615339
-7.90461874008179	-8.79354763031006	-2.20856308937073	-0.0897777527570724	0.172471731901169	-0.0277977958321571
-7.9105019569397	-8.79417705535889	-2.20222663879395	-0.0897820591926575	0.172545567154884	-0.0277802180498838
-7.90813541412354	-8.79237842559814	-2.20524454116821	-0.0896667018532753	0.172516137361526	-0.0278338547796011
-7.91590929031372	-8.79893493652344	-2.20956230163574	-0.089699849486351	0.172591358423233	-0.0279058311134577
-7.91269779205322	-8.79735469818115	-2.20729541778564	-0.0896778553724289	0.172633245587349	-0.0279085841029882
-7.91641092300415	-8.80403518676758	-2.20647287368774	-0.0895122140645981	0.172697350382805	-0.0279656779021025
-7.92044687271118	-8.80611610412598	-2.2071475982666	-0.0894454196095467	0.172649964690208	-0.0280126426368952
-7.92277956008911	-8.809645652771	-2.21011352539063	-0.089363694190979	0.172746106982231	-0.0280224904417992
-7.92638731002808	-8.81280612945557	-2.20855069160461	-0.0893680155277252	0.172824949026108	-0.02806974388659
-7.92423009872437	-8.81316947937012	-2.20345067977905	-0.0893276408314705	0.172749161720276	-0.0280401855707169
-7.92696714401245	-8.81842231750488	-2.20898532867432	-0.0894009619951248	0.172814086079597	-0.0280105732381344
-7.9264702796936	-8.81231021881104	-2.21350789070129	-0.0893100574612617	0.172810569405556	-0.0280506815761328
-7.92269420623779	-8.81838989257813	-2.20770359039307	-0.0893777012825012	0.172779634594917	-0.0279438234865665
-7.93166971206665	-8.81620693206787	-2.21109795570374	-0.0893042534589767	0.172858908772469	-0.0279500987380743
-7.92452383041382	-8.81308555603027	-2.21225357055664	-0.0893351808190346	0.172758981585503	-0.027902465313673
-7.92959833145142	-8.81916618347168	-2.20884346961975	-0.0893455669283867	0.172865957021713	-0.0279067102819681
-7.92559099197388	-8.81346130371094	-2.21303844451904	-0.0893857479095459	0.172790765762329	-0.0279024261981249
-7.92515754699707	-8.81393527984619	-2.21196842193604	-0.0894521400332451	0.172835439443588	-0.0277857724577188
-7.92522239685059	-8.81088066101074	-2.20793104171753	-0.0894420295953751	0.172905504703522	-0.0277686230838299
-7.92021799087524	-8.80931186676025	-2.20973682403564	-0.0895629301667213	0.172871366143227	-0.0276734232902527
-7.91631937026978	-8.80701541900635	-2.21325135231018	-0.089469239115715	0.172856748104095	-0.0276051685214043
-7.91407632827759	-8.80931282043457	-2.21267986297607	-0.0895767658948898	0.172814145684242	-0.0275654569268227
-7.91296291351318	-8.80484867095947	-2.21022200584412	-0.0896325930953026	0.172950357198715	-0.0274650324136019
-7.91137170791626	-8.80298042297363	-2.21537375450134	-0.089552029967308	0.172914922237396	-0.0273741167038679
-7.91277408599854	-8.80183792114258	-2.21543192863464	-0.0897219106554985	0.172910258173943	-0.0273653585463762
-7.90546417236328	-8.80072689056396	-2.21429657936096	-0.0896527022123337	0.172992095351219	-0.0273514688014984
-7.90795087814331	-8.80075263977051	-2.21690058708191	-0.0896998718380928	0.172991663217545	-0.0272703543305397
-7.9054799079895	-8.79804134368896	-2.21559762954712	-0.0897237211465836	0.173146024346352	-0.0272287037223578
-7.90435457229614	-8.79965686798096	-2.21915721893311	-0.0897452086210251	0.173179000616074	-0.0271963458508253
-7.9072790145874	-8.79768371582031	-2.21876573562622	-0.0897022634744644	0.173135638237	-0.027193907648325
-7.90225982666016	-8.79522895812988	-2.22106409072876	-0.089813120663166	0.173180520534515	-0.0271431487053633
-7.90600252151489	-8.79689788818359	-2.22435832023621	-0.089818648993969	0.173357129096985	-0.027134308591485
-7.90131759643555	-8.79784965515137	-2.21955585479736	-0.0899231731891632	0.173330053687096	-0.0270878523588181
-7.90378904342651	-8.79508972167969	-2.22273349761963	-0.089910164475441	0.173391819000244	-0.0270510111004114
-7.90256452560425	-8.78999996185303	-2.22171902656555	-0.0899037793278694	0.173363208770752	-0.0270016212016344
-7.89680194854736	-8.79225444793701	-2.22239923477173	-0.0899188742041588	0.173372015357018	-0.0270122308284044
-7.89961051940918	-8.7902364730835	-2.22573900222778	-0.089954674243927	0.173330962657928	-0.026966379955411
-7.89386987686157	-8.79046535491943	-2.22755360603333	-0.0900259390473366	0.173447549343109	-0.0268833469599485
-7.89559030532837	-8.79043388366699	-2.22933864593506	-0.0899092704057693	0.173471793532372	-0.0268844235688448
-7.89559078216553	-8.78690242767334	-2.22093749046326	-0.0899442136287689	0.173432201147079	-0.0268070194870234
-7.89176464080811	-8.78557300567627	-2.22160148620605	-0.0899543985724449	0.173510283231735	-0.0267826393246651
-7.88765335083008	-8.78766822814941	-2.22584986686707	-0.0899546220898628	0.173442348837852	-0.026732362806797
[truncated: 13,687 more rows]
