# Supplementary material for: Identification of Haptic Based Guiding Using Hard Reins
Source: PLoS One. 2015 Jul 22;10(7):e0132020. doi: 10.1371/journal.pone.0132020 (PMC4511788; doi:10.1371/journal.pone.0132020)
Supplement: S6 File — (ZIP) [file pone.0132020.s006.zip › Exp2_ForceData2/Subject10/path3/T1.csv]

Force X (N)	Force Y (N)	Force Z (N)	Torque X (N-m)	Torque Y (N-m)	Torque Z (N-m)	Frequency = 10000	Averaging Level = 16	F/T Serial Number = FT11772	Time Started = 19/02/2013 17:26:07
-5.28746175765991	-8.38164901733398	-2.27110838890076	-0.122313290834427	0.192716911435127	0.0332853086292744
-5.29019403457642	-8.38668346405029	-2.26893877983093	-0.122386284172535	0.192733556032181	0.0331557728350163
-5.28697967529297	-8.38320446014404	-2.26696228981018	-0.122240267693996	0.192719414830208	0.0332121811807156
-5.28887891769409	-8.38470649719238	-2.26384711265564	-0.12236750125885	0.192803934216499	0.0331662781536579
-5.28314590454102	-8.38128662109375	-2.26789116859436	-0.122370176017284	0.192822977900505	0.0331194214522839
-5.29003810882568	-8.37978744506836	-2.27350115776062	-0.122381664812565	0.192935928702354	0.0330020450055599
-5.28939819335938	-8.37332439422607	-2.26840233802795	-0.122334159910679	0.192964285612106	0.0331001617014408
-5.30038404464722	-8.37581157684326	-2.27850341796875	-0.122343510389328	0.193068698048592	0.0330564230680466
-5.29931449890137	-8.38196563720703	-2.28346943855286	-0.122351810336113	0.192959353327751	0.0331269018352032
-5.3048267364502	-8.38660144805908	-2.28538918495178	-0.122352227568626	0.192885547876358	0.0331860817968845
-5.30262613296509	-8.38882160186768	-2.28611946105957	-0.122338362038136	0.192886933684349	0.0331175439059734
-5.3030858039856	-8.39292812347412	-2.28191065788269	-0.122297637164593	0.192936822772026	0.033020094037056
-5.29864931106567	-8.39389991760254	-2.27686262130737	-0.122323080897331	0.192858904600143	0.0329799130558968
-5.3026294708252	-8.39152240753174	-2.27815341949463	-0.122364334762096	0.192965522408485	0.0329198464751244
-5.30402278900146	-8.38988780975342	-2.27817559242249	-0.12231606990099	0.192961156368256	0.0327729508280754
-5.30524444580078	-8.38723754882813	-2.277179479599	-0.122373156249523	0.193133413791656	0.0326736308634281
-5.30761528015137	-8.37942028045654	-2.28345513343811	-0.12236849963665	0.193108290433884	0.0327076576650143
-5.3104567527771	-8.38448810577393	-2.29277539253235	-0.122420385479927	0.193215042352676	0.0326282754540443
-5.31217908859253	-8.38504028320313	-2.29617261886597	-0.122410349547863	0.193217813968658	0.0326287746429443
-5.31561851501465	-8.39145946502686	-2.30196738243103	-0.122468359768391	0.193242028355598	0.0326137244701386
-5.31377696990967	-8.39299297332764	-2.30875039100647	-0.12244687974453	0.193149447441101	0.0325207188725472
-5.31484413146973	-8.39372158050537	-2.30959701538086	-0.122423551976681	0.193226084113121	0.0325105339288712
-5.31140899658203	-8.39636993408203	-2.31049776077271	-0.122451387345791	0.193136677145958	0.0324691087007523
-5.31558084487915	-8.39712142944336	-2.31420731544495	-0.122377686202526	0.193138524889946	0.0324056372046471
-5.31224060058594	-8.39616012573242	-2.31077337265015	-0.122514650225639	0.193150132894516	0.0323690213263035
-5.31513023376465	-8.38901996612549	-2.3052499294281	-0.122420318424702	0.19318413734436	0.0322948507964611
-5.31062030792236	-8.3908166885376	-2.3039186000824	-0.1224559918046	0.193138942122459	0.0323398038744926
-5.31694507598877	-8.38649940490723	-2.30409145355225	-0.122500523924828	0.19323718547821	0.0323178172111511
-5.31419610977173	-8.3874683380127	-2.29932284355164	-0.122487679123878	0.193156212568283	0.0324050672352314
-5.3156476020813	-8.38980579376221	-2.29516649246216	-0.122494004666805	0.19320285320282	0.0324179902672768
-5.31351613998413	-8.39245319366455	-2.29064273834229	-0.122521415352821	0.193159595131874	0.0324162691831589
-5.31262683868408	-8.39198303222656	-2.28849458694458	-0.122483633458614	0.193307057023048	0.0324441306293011
-5.30715274810791	-8.3934211730957	-2.28962445259094	-0.122500203549862	0.193303570151329	0.0324256010353565
-5.30274963378906	-8.39175224304199	-2.30146241188049	-0.122555278241634	0.193450182676315	0.0323821194469929
-5.30083560943604	-8.38866710662842	-2.29953908920288	-0.122688785195351	0.193426787853241	0.0323569178581238
-5.29691982269287	-8.38371658325195	-2.3052704334259	-0.122627146542072	0.193473160266876	0.0323701612651348
-5.29413890838623	-8.38340187072754	-2.30526256561279	-0.12266031652689	0.193494915962219	0.0323860011994839
-5.28887033462524	-8.37811851501465	-2.3070752620697	-0.122632682323456	0.193410217761993	0.0324693471193314
-5.28946352005005	-8.37569618225098	-2.30872511863709	-0.12266867607832	0.193537160754204	0.032502856105566
-5.28585529327393	-8.37210178375244	-2.30953049659729	-0.122646830976009	0.193416908383369	0.0324947461485863
-5.28171634674072	-8.370285987854	-2.31119966506958	-0.12267167121172	0.193407773971558	0.0325842760503292
-5.28338146209717	-8.37002182006836	-2.31516861915588	-0.122671291232109	0.193323060870171	0.0326590687036514
-5.27986812591553	-8.36900520324707	-2.30825400352478	-0.122661136090755	0.193380817770958	0.0327650457620621
-5.27492046356201	-8.36976051330566	-2.29732465744019	-0.12264184653759	0.193259000778198	0.0328543595969677
-5.27044200897217	-8.37080192565918	-2.28877997398376	-0.122769169509411	0.193399533629417	0.0329413712024689
-5.25868892669678	-8.36485958099365	-2.29103684425354	-0.122888989746571	0.193485945463181	0.0329663418233395
-5.25528430938721	-8.36014461517334	-2.28777027130127	-0.122844398021698	0.193592414259911	0.0329603925347328
-5.24832248687744	-8.35200691223145	-2.28922557830811	-0.122848033905029	0.193528205156326	0.0330212339758873
-5.24620389938354	-8.34334087371826	-2.29717874526978	-0.122892700135708	0.193554386496544	0.0331024155020714
-5.23871374130249	-8.34112453460693	-2.29640698432922	-0.122827224433422	0.19339357316494	0.0332182236015797
-5.2383975982666	-8.33858489990234	-2.28838086128235	-0.122858889400959	0.19341678917408	0.033319529145956
-5.23081111907959	-8.33704471588135	-2.28917717933655	-0.122886180877686	0.193364411592484	0.0334617383778095
-5.22507047653198	-8.3346996307373	-2.28499794006348	-0.122994519770145	0.193390160799026	0.0335708968341351
-5.22008657455444	-8.33506679534912	-2.26867938041687	-0.122986346483231	0.193400681018829	0.0336716622114182
-5.213547706604	-8.33586311340332	-2.27043151855469	-0.123091198503971	0.193493187427521	0.0337857864797115
-5.20642805099487	-8.32933139801025	-2.26459455490112	-0.123113356530666	0.193460822105408	0.0338226482272148
-5.20345592498779	-8.32804203033447	-2.26949977874756	-0.123123243451118	0.193551197648048	0.033865861594677
-5.19667196273804	-8.32777309417725	-2.26842021942139	-0.123184278607368	0.193393290042877	0.0339337848126888
-5.194260597229	-8.32449531555176	-2.26389980316162	-0.123201504349709	0.193501174449921	0.0340011790394783
-5.19069576263428	-8.32205104827881	-2.2656581401825	-0.123225599527359	0.193426489830017	0.0340318977832794
-5.18593263626099	-8.32144260406494	-2.25695586204529	-0.123168647289276	0.193328782916069	0.0340908281505108
-5.18168926239014	-8.31881904602051	-2.25883269309998	-0.123197712004185	0.193265676498413	0.0342032350599766
-5.17824840545654	-8.31826210021973	-2.25779008865356	-0.12322424352169	0.193328380584717	0.034199595451355
-5.17330837249756	-8.32033920288086	-2.25200223922729	-0.123252585530281	0.193264275789261	0.0342235416173935
-5.17039585113525	-8.31455707550049	-2.25024819374084	-0.12324696034193	0.193268358707428	0.0342039503157139
-5.16693353652954	-8.31320285797119	-2.24139761924744	-0.123256370425224	0.19333204627037	0.0343079939484596
-5.16003513336182	-8.30490493774414	-2.24344325065613	-0.123223766684532	0.193334981799126	0.0342557728290558
-5.16165781021118	-8.3056812286377	-2.24114847183228	-0.123269535601139	0.193332508206367	0.0343204252421856
-5.16029405593872	-8.2996883392334	-2.24139046669006	-0.123233743011951	0.193334639072418	0.0344215333461761
-5.162926197052	-8.29856300354004	-2.24649119377136	-0.123278595507145	0.193376883864403	0.0343983992934227
-5.16053295135498	-8.30098628997803	-2.25050115585327	-0.123203083872795	0.193288072943687	0.0344990976154804
-5.16110992431641	-8.30302333831787	-2.25087213516235	-0.12326741963625	0.193232774734497	0.0346445627510548
-5.15798377990723	-8.30230236053467	-2.24884676933289	-0.12320638448	0.19315242767334	0.0346511043608189
-5.15118217468262	-8.30779552459717	-2.23920392990112	-0.123241856694221	0.193035334348679	0.0346543230116367
-5.14665126800537	-8.30724334716797	-2.23160004615784	-0.123221732676029	0.192904412746429	0.034666646271944
-5.14349985122681	-8.30403995513916	-2.22444272041321	-0.123274318873882	0.193029209971428	0.0345987640321255
-5.13813591003418	-8.29595279693604	-2.22516179084778	-0.123272530734539	0.193010300397873	0.0345438532531261
-5.13957595825195	-8.29305934906006	-2.21884870529175	-0.12328152358532	0.193069696426392	0.0344695635139942
-5.13538980484009	-8.2869119644165	-2.22318172454834	-0.123264141380787	0.19303897023201	0.0345752872526646
-5.13949203491211	-8.28920364379883	-2.22094750404358	-0.123352102935314	0.193117201328278	0.0345009528100491
-5.13471841812134	-8.28865814208984	-2.2282931804657	-0.123304255306721	0.193004578351974	0.0345547124743462
-5.13389539718628	-8.29395484924316	-2.23110127449036	-0.123369418084621	0.192956849932671	0.0346003696322441
-5.13182973861694	-8.29123783111572	-2.23241257667542	-0.123279295861721	0.192901834845543	0.0345386825501919
-5.12704038619995	-8.29088306427002	-2.22790145874023	-0.123301535844803	0.192874684929848	0.0344289988279343
-5.12494516372681	-8.28405857086182	-2.22423124313354	-0.123209729790688	0.192819654941559	0.0344747193157673
-5.12346982955933	-8.28495502471924	-2.21951222419739	-0.123328983783722	0.192856311798096	0.0344012379646301
-5.12350416183472	-8.27648735046387	-2.22258853912354	-0.123274147510529	0.192863151431084	0.0343207381665707
-5.12749433517456	-8.28088665008545	-2.21535468101501	-0.123314812779427	0.192876085639	0.0343238264322281
-5.12744045257568	-8.28192520141602	-2.20915484428406	-0.123286865651608	0.192852184176445	0.0343290083110332
-5.12817621231079	-8.28390026092529	-2.2106602191925	-0.123337090015411	0.192812904715538	0.0342577546834946
-5.12825584411621	-8.2866792678833	-2.2098662853241	-0.123261407017708	0.1928591132164	0.0342137329280376
-5.13326168060303	-8.28837013244629	-2.21238112449646	-0.1233124807477	0.19298155605793	0.0341240800917149
-5.13041543960571	-8.28629779815674	-2.21990633010864	-0.123288631439209	0.19306543469429	0.0339888073503971
-5.13509368896484	-8.29033088684082	-2.22364449501038	-0.123306177556515	0.19313882291317	0.0339481085538864
-5.13288831710815	-8.28981971740723	-2.23037934303284	-0.123325847089291	0.193113803863525	0.0338869206607342
-5.13391256332397	-8.29140758514404	-2.24029231071472	-0.123381279408932	0.19321121275425	0.0337446741759777
-5.13717174530029	-8.28494644165039	-2.2429895401001	-0.123365730047226	0.193172097206116	0.0337122194468975
-5.14022731781006	-8.28458309173584	-2.25652956962585	-0.123380556702614	0.193126574158669	0.0336318425834179
-5.14232015609741	-8.2831563949585	-2.26082897186279	-0.123361490666866	0.192994177341461	0.0336444824934006
-5.14719772338867	-8.28579998016357	-2.25968408584595	-0.123365148901939	0.193040415644646	0.0336041860282421
-5.14280414581299	-8.28966808319092	-2.26439380645752	-0.123433731496334	0.192972660064697	0.0335586480796337
-5.14423274993896	-8.29081058502197	-2.25394225120544	-0.12339723110199	0.192996188998222	0.0335232019424438
-5.14233827590942	-8.29146766662598	-2.24912595748901	-0.123503431677818	0.193135842680931	0.0335286743938923
-5.1405463218689	-8.29094505310059	-2.24639463424683	-0.123493060469627	0.193220630288124	0.0335106141865253
-5.14073514938354	-8.29195880889893	-2.245365858078	-0.123511970043182	0.193318217992783	0.0334347523748875
-5.13723278045654	-8.2896785736084	-2.24696588516235	-0.123556420207024	0.193333610892296	0.0333908274769783
-5.13693714141846	-8.28621768951416	-2.24891114234924	-0.123632937669754	0.193412080407143	0.0333634726703167
-5.13367319107056	-8.27767276763916	-2.26171803474426	-0.123499490320683	0.193398609757423	0.0332962088286877
-5.13672828674316	-8.27367782592773	-2.26586151123047	-0.123456999659538	0.193283319473267	0.0333012863993645
-5.13704633712769	-8.27370738983154	-2.2662341594696	-0.123503088951111	0.193329900503159	0.0333027169108391
-5.13597869873047	-8.2759485244751	-2.26213574409485	-0.123537212610245	0.193315401673317	0.0332889631390572
-5.13337087631226	-8.27694988250732	-2.26832556724548	-0.123488143086433	0.193276092410088	0.0333544313907623
-5.13562965393066	-8.27822589874268	-2.25942873954773	-0.123577579855919	0.193393230438232	0.0333334095776081
-5.13549566268921	-8.27619934082031	-2.25664210319519	-0.123588800430298	0.19350953400135	0.0333427526056767
-5.13342761993408	-8.28232860565186	-2.26054334640503	-0.123690709471703	0.193565979599953	0.0333321206271648
-5.13369750976563	-8.27827453613281	-2.26381540298462	-0.1236841827631	0.193635612726212	0.0333301872014999
-5.13468885421753	-8.28094863891602	-2.25853419303894	-0.123710684478283	0.193684056401253	0.0333732962608337
-5.13162708282471	-8.27612781524658	-2.26306104660034	-0.123643256723881	0.19367142021656	0.0333249270915985
-5.13284111022949	-8.2791633605957	-2.26656007766724	-0.12372899055481	0.193630129098892	0.0333266481757164
-5.1300482749939	-8.27929782867432	-2.27417469024658	-0.123669385910034	0.193546444177628	0.0333080887794495
-5.13106441497803	-8.27943325042725	-2.27325844764709	-0.123765021562576	0.193618401885033	0.0332667976617813
-5.12752056121826	-8.27722358703613	-2.26644039154053	-0.12363775074482	0.193458706140518	0.0332542136311531
-5.12651014328003	-8.27519035339355	-2.2604923248291	-0.123670935630798	0.193564519286156	0.0332221686840057
-5.12024545669556	-8.2669153213501	-2.26441121101379	-0.12364387512207	0.19355097413063	0.0332033894956112
-5.12100076675415	-8.26272773742676	-2.2615704536438	-0.123703807592392	0.193684741854668	0.0332408584654331
-5.12360286712646	-8.25602245330811	-2.27520108222961	-0.123674653470516	0.193762943148613	0.0333644524216652
-5.12581586837769	-8.25741672515869	-2.27001547813416	-0.12367244809866	0.193790778517723	0.0333576202392578
-5.12098455429077	-8.26212406158447	-2.27361106872559	-0.123616121709347	0.193618446588516	0.0334422439336777
-5.12527799606323	-8.2692813873291	-2.27334189414978	-0.123649224638939	0.193545117974281	0.0334970764815807
-5.11892652511597	-8.27099800109863	-2.26341032981873	-0.123643472790718	0.193510770797729	0.0334529355168343
-5.1159348487854	-8.26844692230225	-2.26204943656921	-0.123631529510021	0.193551957607269	0.0334150642156601
-5.11711406707764	-8.26572132110596	-2.25813412666321	-0.123641885817051	0.19362673163414	0.0333031490445137
-5.1173095703125	-8.26359176635742	-2.25897097587585	-0.123697608709335	0.193674713373184	0.0333009846508503
-5.11693382263184	-8.26025772094727	-2.262779712677	-0.123640611767769	0.193724483251572	0.0332470387220383
-5.12138700485229	-8.26114177703857	-2.27101755142212	-0.123633794486523	0.193714037537575	0.033276055008173
-5.12358379364014	-8.2603759765625	-2.27427220344543	-0.123580552637577	0.193798050284386	0.0332502797245979
-5.12689352035522	-8.26500225067139	-2.27813076972961	-0.123686224222183	0.193755179643631	0.0332472771406174
-5.12743711471558	-8.2684211730957	-2.28235483169556	-0.12362726777792	0.193654775619507	0.033292081207037
-5.13249492645264	-8.2736177444458	-2.28687310218811	-0.123656019568443	0.1936304718256	0.0332976914942265
-5.12877511978149	-8.27327632904053	-2.28918051719666	-0.12360741943121	0.193631410598755	0.0332424901425838
-5.12700700759888	-8.27505016326904	-2.29024600982666	-0.123710289597511	0.193681702017784	0.0331625677645206
-5.1291971206665	-8.27114295959473	-2.29313659667969	-0.123635552823544	0.193617939949036	0.0331667102873325
-5.12935829162598	-8.26653289794922	-2.28440833091736	-0.123638369143009	0.193690538406372	0.0331826321780682
-5.13044404983521	-8.26506042480469	-2.28848123550415	-0.12366921454668	0.193654105067253	0.033168613910675
-5.13543748855591	-8.26940059661865	-2.28544878959656	-0.123647332191467	0.193659022450447	0.0332677364349365
-5.13549518585205	-8.2669038772583	-2.28054332733154	-0.123615376651287	0.193683549761772	0.0333085767924786
-5.13510942459106	-8.26960277557373	-2.27921581268311	-0.123655043542385	0.193702504038811	0.0332793071866035
-5.13073348999023	-8.26898193359375	-2.2801878452301	-0.123620867729187	0.193778872489929	0.033255510032177
-5.12471437454224	-8.26619529724121	-2.28899526596069	-0.123783491551876	0.193917080760002	0.0332018174231052
-5.12153625488281	-8.26006984710693	-2.29094052314758	-0.123675130307674	0.193908914923668	0.0332119017839432
-5.12216997146606	-8.25811004638672	-2.30477452278137	-0.123705044388771	0.193776175379753	0.0332896932959557
-5.12524700164795	-8.25900268554688	-2.30872344970703	-0.123689487576485	0.19374580681324	0.0333507806062698
-5.12287855148315	-8.26065349578857	-2.29625463485718	-0.12372275441885	0.193594142794609	0.0334002412855625
-5.12322616577148	-8.26069068908691	-2.29847764968872	-0.123625315725803	0.193607479333878	0.033394742757082
-5.119788646698	-8.26087474822998	-2.28739833831787	-0.123713441193104	0.193685218691826	0.0334914103150368
-5.11419582366943	-8.26009559631348	-2.27543568611145	-0.123785875737667	0.19377289712429	0.0334872305393219
-5.10850477218628	-8.2598352432251	-2.27865529060364	-0.123811066150665	0.193762704730034	0.0335301794111729
-5.11082029342651	-8.25401496887207	-2.28663182258606	-0.123797461390495	0.19390507042408	0.0335264392197132
-5.10756540298462	-8.24849796295166	-2.2877950668335	-0.123801119625568	0.19378525018692	0.0335807241499424
-5.10785531997681	-8.247239112854	-2.29272937774658	-0.123735696077347	0.19377763569355	0.0336303301155567
-5.10810995101929	-8.24721050262451	-2.29689717292786	-0.123791940510273	0.19365830719471	0.0336951911449432
-5.10699033737183	-8.24914741516113	-2.28816604614258	-0.123741164803505	0.193659722805023	0.0338532105088234
-5.10268497467041	-8.24940586090088	-2.28039002418518	-0.123765423893929	0.193652451038361	0.0339401215314865
-5.10140466690063	-8.25184917449951	-2.27744483947754	-0.123812668025494	0.193680390715599	0.0340140499174595
-5.09933710098267	-8.25136566162109	-2.27240967750549	-0.123841725289822	0.193778470158577	0.0341007933020592
-5.0979790687561	-8.25117874145508	-2.27068018913269	-0.12384157627821	0.193826749920845	0.0341258868575096
-5.09276580810547	-8.25125694274902	-2.27745604515076	-0.123895056545734	0.193759977817535	0.0342112630605698
-5.09625244140625	-8.24963092803955	-2.27291917800903	-0.123914636671543	0.193707585334778	0.0342253558337688
-5.09456062316895	-8.2501277923584	-2.273686170578	-0.123841382563114	0.19361723959446	0.0342006683349609
-5.09313869476318	-8.25216007232666	-2.26967811584473	-0.123889394104481	0.193632215261459	0.034277405589819
-5.08954238891602	-8.24904346466064	-2.26745796203613	-0.123864717781544	0.193598911166191	0.0342763103544712
-5.09007358551025	-8.24736309051514	-2.26118922233582	-0.123907625675201	0.193674772977829	0.0343053862452507
-5.09005308151245	-8.23943138122559	-2.26603484153748	-0.123802617192268	0.193656578660011	0.0343814715743065
-5.09626197814941	-8.24016571044922	-2.27147364616394	-0.123916991055012	0.19380646944046	0.0344715304672718
-5.09677648544312	-8.24220085144043	-2.27955269813538	-0.123773016035557	0.193627119064331	0.0346025712788105
-5.10232019424438	-8.25400543212891	-2.27394270896912	-0.123818010091782	0.193520307540894	0.0347388163208961
-5.09986400604248	-8.25502300262451	-2.27074670791626	-0.123806461691856	0.19352675974369	0.0347478985786438
-5.09645986557007	-8.25742149353027	-2.26865530014038	-0.123793818056583	0.193518444895744	0.0347243957221508
-5.09631204605103	-8.25423908233643	-2.25744700431824	-0.123734079301357	0.193508580327034	0.0347078554332256
-5.09719705581665	-8.25109004974365	-2.25391817092896	-0.123824313282967	0.193674981594086	0.0347404852509499
-5.09656763076782	-8.24573707580566	-2.26283717155457	-0.123828366398811	0.193600460886955	0.0347135812044144
-5.10150957107544	-8.24654102325439	-2.2701575756073	-0.123799838125706	0.193667858839035	0.0347904376685619
-5.10438823699951	-8.24679183959961	-2.27215600013733	-0.123790249228477	0.193683803081512	0.0348719470202923
-5.10566568374634	-8.25251007080078	-2.2753541469574	-0.123865321278572	0.193566665053368	0.0349231511354446
-5.10261487960815	-8.25433349609375	-2.28549885749817	-0.123771913349628	0.193460300564766	0.034940093755722
-5.10688924789429	-8.25782203674316	-2.27942490577698	-0.123788878321648	0.193538919091225	0.0350577607750893
-5.10139656066895	-8.25295639038086	-2.2786123752594	-0.123712651431561	0.1934724599123	0.0350432246923447
-5.10262441635132	-8.2543773651123	-2.27718353271484	-0.123768165707588	0.193450316786766	0.0350910723209381
-5.09868431091309	-8.2496919631958	-2.27541923522949	-0.123731940984726	0.19341678917408	0.0351009890437126
-5.10338640213013	-8.24751949310303	-2.27341628074646	-0.123758152127266	0.193502083420753	0.0351111181080341
-5.10045957565308	-8.2445182800293	-2.27544808387756	-0.123748630285263	0.193433284759521	0.0351177491247654
-5.10488796234131	-8.24564647674561	-2.26948165893555	-0.123737588524818	0.193506449460983	0.0352013297379017
-5.10367393493652	-8.24093341827393	-2.27128100395203	-0.123732559382915	0.193376779556274	0.0352328345179558
-5.10774993896484	-8.244215965271	-2.26210474967957	-0.123718246817589	0.193431526422501	0.0352957807481289
-5.10379219055176	-8.24739170074463	-2.25991177558899	-0.123708195984364	0.193254679441452	0.0353701114654541
-5.10821390151978	-8.25100231170654	-2.25778150558472	-0.123705700039864	0.193442046642303	0.0354079715907574
-5.10713052749634	-8.2525749206543	-2.25850868225098	-0.12374160438776	0.193425685167313	0.0354781933128834
-5.10931444168091	-8.25566101074219	-2.25638842582703	-0.123612105846405	0.193545639514923	0.0354661978781223
-5.10723066329956	-8.25522422790527	-2.25891733169556	-0.123692721128464	0.193520441651344	0.0354748666286469
-5.10865354537964	-8.25515460968018	-2.26787066459656	-0.123694784939289	0.19355520606041	0.0354802012443542
-5.10646915435791	-8.2563533782959	-2.27446627616882	-0.123760633170605	0.193605214357376	0.0354644395411015
-5.11253595352173	-8.25354099273682	-2.27630257606506	-0.123610869050026	0.193533465266228	0.0354508012533188
-5.11724472045898	-8.25543022155762	-2.28856468200684	-0.123596161603928	0.193424046039581	0.0355145037174225
-5.1215934753418	-8.25649070739746	-2.29236578941345	-0.123526357114315	0.19340592622757	0.0355422012507916
-5.12208890914917	-8.26437282562256	-2.2853057384491	-0.123577430844307	0.193303659558296	0.0355761907994747
-5.1259937286377	-8.26900196075439	-2.28440141677856	-0.123503051698208	0.193257391452789	0.0355646088719368
-5.12962436676025	-8.27229976654053	-2.27669191360474	-0.123525507748127	0.193303734064102	0.0356319732964039
-5.13123226165771	-8.27558708190918	-2.27857685089111	-0.123530872166157	0.193322718143463	0.0355941131711006
-5.12805652618408	-8.27982902526855	-2.26761078834534	-0.123577728867531	0.193393334746361	0.035571251064539
-5.13295698165894	-8.2751522064209	-2.28069043159485	-0.123568810522556	0.193487837910652	0.0355523563921452
-5.13433647155762	-8.27713108062744	-2.28711724281311	-0.12356012314558	0.193401142954826	0.0355207659304142
-5.13260126113892	-8.27572631835938	-2.28745603561401	-0.123513780534267	0.1933983117342	0.0354921333491802
-5.13728427886963	-8.2743616104126	-2.29152607917786	-0.123420789837837	0.193307101726532	0.0355332754552364
-5.13750743865967	-8.27736186981201	-2.29484295845032	-0.123396620154381	0.193265214562416	0.0355959348380566
-5.14294672012329	-8.28064250946045	-2.29515266418457	-0.123406432569027	0.193313360214233	0.0355698429048061
-5.14404058456421	-8.28233337402344	-2.29645729064941	-0.123320281505585	0.193280950188637	0.0355815961956978
-5.14551591873169	-8.28740692138672	-2.29083490371704	-0.123398646712303	0.193273052573204	0.0356593914330006
-5.15006971359253	-8.28897285461426	-2.29040002822876	-0.123317010700703	0.193305298686028	0.0356442704796791
-5.15130805969238	-8.2952766418457	-2.28616118431091	-0.123352110385895	0.193455174565315	0.0356345549225807
-5.15265512466431	-8.29536247253418	-2.28821492195129	-0.123370051383972	0.193467572331429	0.0356726720929146
-5.15300035476685	-8.30281639099121	-2.2888560295105	-0.123460471630096	0.193599820137024	0.0356537997722626
-5.15538311004639	-8.30270481109619	-2.29618430137634	-0.12343468517065	0.193615704774857	0.0356018543243408
-5.15858221054077	-8.30546379089355	-2.29758381843567	-0.123460084199905	0.193564862012863	0.035596139729023
-5.16001272201538	-8.30625915527344	-2.30311894416809	-0.123441807925701	0.193512097001076	0.0356107279658318
-5.1607141494751	-8.30731678009033	-2.30244040489197	-0.123429521918297	0.193588823080063	0.0356147922575474
-5.16090536117554	-8.3069372177124	-2.30756616592407	-0.123459883034229	0.193471029400826	0.0356214977800846
-5.16285514831543	-8.30757808685303	-2.30779385566711	-0.123398408293724	0.193468376994133	0.0356227979063988
-5.16223526000977	-8.30881023406982	-2.30492305755615	-0.123450949788094	0.193457752466202	0.0356489419937134
-5.16451930999756	-8.30463409423828	-2.30447340011597	-0.1234360486269	0.193480417132378	0.0357069335877895
-5.16161012649536	-8.31047058105469	-2.30124425888062	-0.123454093933105	0.193447276949883	0.0356650985777378
-5.16159248352051	-8.30647277832031	-2.30150938034058	-0.12341682612896	0.193455904722214	0.0357051603496075
-5.15917062759399	-8.30258083343506	-2.29359817504883	-0.123403124511242	0.193543806672096	0.0357790999114513
-5.1510181427002	-8.29240036010742	-2.30342221260071	-0.123339220881462	0.193534031510353	0.0357306934893131
-5.15207815170288	-8.29289150238037	-2.29963755607605	-0.123381413519382	0.193623751401901	0.0357874445617199
-5.15004634857178	-8.2899284362793	-2.2950394153595	-0.123432248830795	0.193584188818932	0.0359068363904953
-5.15120029449463	-8.2921199798584	-2.29646754264832	-0.123386263847351	0.193682193756104	0.0359356887638569
-5.15000295639038	-8.28998947143555	-2.30086731910706	-0.1234535202384	0.193636998534203	0.0360137224197388
-5.14969635009766	-8.28615188598633	-2.29879140853882	-0.123334810137749	0.193661615252495	0.0360978879034519
-5.15083932876587	-8.28794002532959	-2.29794907569885	-0.123376995325089	0.193665459752083	0.0361905209720135
-5.15222692489624	-8.28403377532959	-2.3023681640625	-0.123372115194798	0.193612977862358	0.0363002009689808
-5.15525245666504	-8.2897367477417	-2.29999780654907	-0.123422898352146	0.193602174520493	0.0363374501466751
-5.15203189849854	-8.29065132141113	-2.30682754516602	-0.123300284147263	0.193589746952057	0.0364592894911766
-5.15837860107422	-8.29557514190674	-2.30233955383301	-0.123389884829521	0.193522527813911	0.0366055890917778
-5.15113639831543	-8.29513168334961	-2.2995400428772	-0.123314552009106	0.193497851490974	0.0365909710526466
-5.15001487731934	-8.299880027771	-2.29253315925598	-0.12334943562746	0.193438768386841	0.0366491638123989
-5.14632701873779	-8.29810810089111	-2.28691005706787	-0.123261369764805	0.193332031369209	0.0366684198379517
-5.14642333984375	-8.29866123199463	-2.28179407119751	-0.123371511697769	0.19342839717865	0.0367254540324211
-5.14489603042603	-8.29758930206299	-2.28220462799072	-0.123344279825687	0.193390652537346	0.0367949679493904
-5.1469669342041	-8.29164600372314	-2.27399396896362	-0.123296171426773	0.193427175283432	0.0367777235805988
-5.14298725128174	-8.28732872009277	-2.27107858657837	-0.123288981616497	0.19337223470211	0.0368314906954765
-5.14651584625244	-8.28826141357422	-2.27505993843079	-0.123329617083073	0.193438485264778	0.0368083119392395
-5.14580011367798	-8.28567218780518	-2.27481198310852	-0.123339988291264	0.193463698029518	0.0368692092597485
-5.14336538314819	-8.2845287322998	-2.27425074577332	-0.123233385384083	0.193401053547859	0.0369298085570335
-5.14630460739136	-8.28616714477539	-2.2731192111969	-0.12327042222023	0.193386301398277	0.0370708890259266
-5.15004014968872	-8.28711318969727	-2.28409361839294	-0.123275920748711	0.19334502518177	0.0371393300592899
-5.1481499671936	-8.29308128356934	-2.28610062599182	-0.123284004628658	0.193265274167061	0.0371884442865849
-5.1473069190979	-8.29195499420166	-2.28590965270996	-0.123182833194733	0.193219244480133	0.0372704640030861
-5.15092802047729	-8.29596614837646	-2.28183221817017	-0.12319652736187	0.193220272660255	0.0373449511826038
-5.14538240432739	-8.29486179351807	-2.28352737426758	-0.123165160417557	0.193122684955597	0.037300381809473
-5.14853525161743	-8.29564666748047	-2.28362226486206	-0.123189337551594	0.193150520324707	0.0373292528092861
-5.14413690567017	-8.2942008972168	-2.27967405319214	-0.123075477778912	0.193031251430511	0.0373998880386353
-5.14697980880737	-8.29220867156982	-2.28196454048157	-0.123118840157986	0.193129017949104	0.0374030023813248
-5.14274311065674	-8.28699684143066	-2.27549242973328	-0.123131789267063	0.193075478076935	0.0373936966061592
-5.14319515228271	-8.28783798217773	-2.26601243019104	-0.123138926923275	0.193045362830162	0.0374297983944416
-5.14129590988159	-8.28212261199951	-2.26184344291687	-0.12309517711401	0.192923292517662	0.0374909639358521
-5.14602279663086	-8.28248500823975	-2.26427531242371	-0.123113192617893	0.192951485514641	0.0375251099467278
-5.14516544342041	-8.2839241027832	-2.25535988807678	-0.123129732906818	0.192904740571976	0.0376248434185982
-5.14691162109375	-8.28309535980225	-2.25603437423706	-0.123093783855438	0.192882478237152	0.0376187078654766
-5.14870882034302	-8.28884887695313	-2.24674677848816	-0.123123653233051	0.192873895168304	0.0377389527857304
-5.14892768859863	-8.28456687927246	-2.24626636505127	-0.12300580739975	0.192898571491241	0.0377456769347191
-5.14978170394897	-8.29036235809326	-2.24859380722046	-0.123100370168686	0.192848920822144	0.037787914276123
-5.14699268341064	-8.29077434539795	-2.2460834980011	-0.12306347489357	0.192753866314888	0.03780672326684
-5.14970207214355	-8.29499053955078	-2.24103260040283	-0.123040035367012	0.192829474806786	0.0378263518214226
-5.14784145355225	-8.29203987121582	-2.24969029426575	-0.123058348894119	0.192828044295311	0.0377960205078125
-5.14787435531616	-8.29414653778076	-2.24749279022217	-0.123019352555275	0.193016886711121	0.0378121882677078
-5.14506578445435	-8.29416656494141	-2.25327372550964	-0.123031713068485	0.192897573113441	0.0378486178815365
-5.14608192443848	-8.29479503631592	-2.25882411003113	-0.123044885694981	0.193019866943359	0.0378113649785519
-5.14801549911499	-8.29439258575439	-2.256507396698	-0.123162619769573	0.192916661500931	0.0378710441291332
-5.14548492431641	-8.29370403289795	-2.26091337203979	-0.123087212443352	0.192959263920784	0.0378527827560902
-5.1468768119812	-8.2913875579834	-2.26413226127625	-0.123060487210751	0.192842364311218	0.0378980003297329
-5.15144729614258	-8.29060173034668	-2.27463436126709	-0.123017348349094	0.192829206585884	0.0378748700022697
-5.15100574493408	-8.29165649414063	-2.27665400505066	-0.123071663081646	0.19282203912735	0.0379253663122654
-5.14746904373169	-8.28983783721924	-2.2708477973938	-0.122927658259869	0.192638531327248	0.0379674062132835
-5.15091848373413	-8.29214763641357	-2.26861429214478	-0.123029947280884	0.192693680524826	0.0380643345415592
-5.149817943573	-8.29005241394043	-2.27147340774536	-0.123034030199051	0.192654401063919	0.0380467586219311
-5.1522970199585	-8.29306983947754	-2.2655873298645	-0.12301854044199	0.192626535892487	0.0380790755152702
-5.15310955047607	-8.29396438598633	-2.2643871307373	-0.122998282313347	0.192656442523003	0.0381711572408676
-5.14990854263306	-8.29599571228027	-2.26787090301514	-0.122949279844761	0.192588120698929	0.0381726995110512
-5.15426349639893	-8.30115413665771	-2.25928473472595	-0.122951179742813	0.192644789814949	0.0382363423705101
-5.15308809280396	-8.30195236206055	-2.25122499465942	-0.123017132282257	0.192689210176468	0.0383005477488041
-5.15611267089844	-8.30765247344971	-2.25493741035461	-0.12307770550251	0.192707061767578	0.0382536314427853
-5.15493726730347	-8.3076286315918	-2.24962401390076	-0.122992634773254	0.192715972661972	0.0382958836853504
-5.15863227844238	-8.30813980102539	-2.25096583366394	-0.123039655387402	0.192779004573822	0.0383305661380291
-5.15789031982422	-8.3116626739502	-2.25507926940918	-0.123138055205345	0.192753344774246	0.0383573658764362
-5.15765285491943	-8.31160259246826	-2.25317764282227	-0.123009912669659	0.192822679877281	0.038419708609581
-5.15685033798218	-8.31369400024414	-2.24944639205933	-0.123143911361694	0.192813724279404	0.0383835211396217
-5.1557240486145	-8.31081199645996	-2.25529265403748	-0.123110376298428	0.192838445305824	0.0384001769125462
-5.15638446807861	-8.31109523773193	-2.24980020523071	-0.123206779360771	0.192930191755295	0.0384245775640011
-5.15562057495117	-8.30798816680908	-2.25598955154419	-0.123089268803596	0.192889794707298	0.03840421885252
-5.15686368942261	-8.30573844909668	-2.26961517333984	-0.123169921338558	0.192814975976944	0.0384316183626652
-5.1599497795105	-8.30327701568604	-2.2683379650116	-0.123071901500225	0.192763537168503	0.0385013371706009
-5.16503190994263	-8.29987525939941	-2.27363967895508	-0.123050771653652	0.192786321043968	0.0385421253740788
-5.16375350952148	-8.30392169952393	-2.26866793632507	-0.122965380549431	0.192660942673683	0.0386165045201778
-5.16508626937866	-8.30647373199463	-2.26596593856812	-0.123042158782482	0.192592233419418	0.0386305190622807
-5.16405725479126	-8.30456066131592	-2.26574182510376	-0.12300468236208	0.192640528082848	0.0386956259608269
-5.16363143920898	-8.30666637420654	-2.26138210296631	-0.123043522238731	0.192606002092361	0.038713563233614
-5.16705703735352	-8.30639743804932	-2.26151490211487	-0.123037338256836	0.192624300718307	0.0387458242475986
-5.16563749313354	-8.30814647674561	-2.26345682144165	-0.123001798987389	0.192630901932716	0.0387474521994591
-5.16686916351318	-8.3089427947998	-2.25946545600891	-0.123050801455975	0.192603439092636	0.0388047769665718
-5.1687388420105	-8.31092834472656	-2.25510334968567	-0.123033106327057	0.192591294646263	0.0388367436826229
-5.17156171798706	-8.31271362304688	-2.25891017913818	-0.123004838824272	0.192585855722427	0.0388354621827602
-5.17067813873291	-8.31493949890137	-2.25624871253967	-0.123041085898876	0.192519471049309	0.0388736836612225
-5.17601346969604	-8.31788158416748	-2.25464749336243	-0.123034775257111	0.192675992846489	0.038837943226099
-5.17605924606323	-8.32156944274902	-2.25666809082031	-0.123091354966164	0.192670658230782	0.0388426147401333
-5.17944860458374	-8.32128524780273	-2.25877857208252	-0.123064205050468	0.192724287509918	0.0388430505990982
-5.17851448059082	-8.32429695129395	-2.26088905334473	-0.123098999261856	0.192660138010979	0.0388195402920246
-5.18337726593018	-8.32431411743164	-2.26849150657654	-0.123142398893833	0.192652866244316	0.0388162806630135
-5.18260192871094	-8.32701587677002	-2.26954555511475	-0.12306834757328	0.192596599459648	0.0388587042689323
-5.18477296829224	-8.32716941833496	-2.26593470573425	-0.123058661818504	0.192512437701225	0.0388298407196999
-5.18727827072144	-8.33122062683105	-2.26601314544678	-0.123091951012611	0.192530825734138	0.0388283394277096
-5.18750286102295	-8.33134937286377	-2.26290488243103	-0.123009353876114	0.192399144172668	0.0388189442455769
-5.1880145072937	-8.33440589904785	-2.26453852653503	-0.123084008693695	0.192404955625534	0.0387804247438908
-5.18675899505615	-8.3305778503418	-2.26550197601318	-0.122989699244499	0.192347839474678	0.0388351567089558
-5.18730688095093	-8.32879066467285	-2.25753235816956	-0.123025745153427	0.192395731806755	0.0388654544949532
-5.18381834030151	-8.32570838928223	-2.26604127883911	-0.123004332184792	0.192375227808952	0.0388334169983864
-5.18548822402954	-8.32569694519043	-2.25989174842834	-0.122927404940128	0.192370191216469	0.0388245172798634
-5.18033933639526	-8.32232666015625	-2.25338745117188	-0.122907772660255	0.192300572991371	0.038850124925375
-5.18094253540039	-8.31604671478271	-2.25471425056458	-0.122950285673141	0.192415341734886	0.0388519093394279
-5.17860174179077	-8.31471633911133	-2.25516963005066	-0.12301055341959	0.192326962947845	0.0388460494577885
-5.17816781997681	-8.30784797668457	-2.2545485496521	-0.122888289391994	0.19237032532692	0.0388379767537117
-5.17902135848999	-8.30825901031494	-2.2582368850708	-0.122947074472904	0.192320853471756	0.0389193966984749
-5.1808066368103	-8.30445766448975	-2.25395107269287	-0.122866913676262	0.192308112978935	0.0390152558684349
-5.1833324432373	-8.30549621582031	-2.2566225528717	-0.122944846749306	0.192338362336159	0.0390028432011604
-5.17777442932129	-8.30504035949707	-2.25817179679871	-0.122900448739529	0.192174583673477	0.0390835851430893
-5.17907094955444	-8.30621528625488	-2.25036454200745	-0.122912012040615	0.192151427268982	0.039131686091423
-5.17666387557983	-8.30403327941895	-2.25939273834229	-0.122912622988224	0.192096918821335	0.0391621962189674
-5.17585897445679	-8.29912185668945	-2.25461649894714	-0.122868552803993	0.192157194018364	0.0391470491886139
-5.17761945724487	-8.30227661132813	-2.24948215484619	-0.122826933860779	0.192107826471329	0.0391182340681553
-5.17702150344849	-8.30026149749756	-2.25379109382629	-0.122794292867184	0.192074954509735	0.0391565337777138
-5.17847537994385	-8.30520820617676	-2.24984860420227	-0.122792802751064	0.192014798521996	0.0391535200178623
-5.17973947525024	-8.30652523040771	-2.2547390460968	-0.122728385031223	0.191949918866158	0.0391993895173073
-5.17953109741211	-8.30402851104736	-2.25675988197327	-0.122736670076847	0.191974490880966	0.0391516461968422
-5.18447160720825	-8.30931949615479	-2.24977350234985	-0.12274294346571	0.192062571644783	0.0391164310276508
-5.18448972702026	-8.30955791473389	-2.2562997341156	-0.12270376086235	0.191930666565895	0.0390735603868961
-5.19087743759155	-8.31352043151855	-2.25584983825684	-0.122691847383976	0.191974684596062	0.0391369052231312
-5.19142007827759	-8.31334114074707	-2.25833511352539	-0.12265095859766	0.191914722323418	0.0390653759241104
-5.19441270828247	-8.31522178649902	-2.25805044174194	-0.122595988214016	0.19196380674839	0.0390932559967041
-5.1961817741394	-8.3175630569458	-2.26094484329224	-0.122656486928463	0.191930085420609	0.0390843488276005
-5.19723033905029	-8.31684398651123	-2.26383328437805	-0.122606389224529	0.191901057958603	0.0390356853604317
-5.19905853271484	-8.32094192504883	-2.26492404937744	-0.122679509222507	0.191898003220558	0.0390624590218067
-5.19693803787231	-8.3189525604248	-2.26662468910217	-0.122648723423481	0.191882029175758	0.0389754362404346
-5.2002010345459	-8.31353378295898	-2.26772379875183	-0.122624069452286	0.191949635744095	0.0389992594718933
-5.20346784591675	-8.32058620452881	-2.2621054649353	-0.12270338088274	0.191914543509483	0.0390295758843422
-5.20091342926025	-8.32064247131348	-2.26760411262512	-0.12262811511755	0.191833257675171	0.0390000939369202
-5.20421934127808	-8.3255786895752	-2.26525139808655	-0.122655600309372	0.191750794649124	0.0390580520033836
-5.19787788391113	-8.32169914245605	-2.26607966423035	-0.122609861195087	0.19175024330616	0.0390650406479836
-5.19960737228394	-8.32315063476563	-2.26270937919617	-0.122739307582378	0.191784113645554	0.0390603989362717
-5.19772434234619	-8.32308387756348	-2.26342034339905	-0.122690640389919	0.191740870475769	0.0390670038759708
-5.19535779953003	-8.32264995574951	-2.26470255851746	-0.122667789459229	0.191753685474396	0.0391137190163136
-5.1967306137085	-8.32597160339355	-2.26241064071655	-0.122721269726753	0.191697031259537	0.0391454063355923
-5.19164037704468	-8.32045650482178	-2.26060056686401	-0.122568532824516	0.191676020622253	0.0391248613595963
-5.19162225723267	-8.32248306274414	-2.25688815116882	-0.122671194374561	0.191649869084358	0.0390895344316959
-5.18466854095459	-8.32258701324463	-2.25508809089661	-0.12259466201067	0.191546037793159	0.0391322076320648
-5.18377685546875	-8.32148361206055	-2.24906373023987	-0.122708790004253	0.191607534885406	0.0390974916517735
-5.18324661254883	-8.32137298583984	-2.24497628211975	-0.122723467648029	0.191585898399353	0.0391157977283001
-5.1827449798584	-8.32016658782959	-2.24010372161865	-0.12270849943161	0.191632762551308	0.039103277027607
-5.17805099487305	-8.32072257995605	-2.24085402488709	-0.122694946825504	0.191552951931953	0.0390818640589714
-5.17537593841553	-8.31949996948242	-2.23779535293579	-0.122606962919235	0.191509053111076	0.0390749238431454
-5.17629146575928	-8.31992340087891	-2.24095916748047	-0.122658349573612	0.191588386893272	0.0390483401715755
-5.17790842056274	-8.31759929656982	-2.23632454872131	-0.122660726308823	0.191609069705009	0.0390007309615612
-5.17622804641724	-8.31605911254883	-2.23178696632385	-0.122676037251949	0.191703870892525	0.0388817861676216
-5.1780686378479	-8.31411075592041	-2.23785281181335	-0.122674539685249	0.191774591803551	0.0388196632266045
-5.18075656890869	-8.31644916534424	-2.23846220970154	-0.122647315263748	0.191866904497147	0.0387880504131317
-5.18580627441406	-8.3151912689209	-2.23655605316162	-0.122654497623444	0.191952243447304	0.0387167409062386
-5.19176006317139	-8.31676864624023	-2.24423789978027	-0.122654944658279	0.191995680332184	0.0386389046907425
-5.19347715377808	-8.31806373596191	-2.25931620597839	-0.122721672058105	0.191973149776459	0.0386484265327454
-5.19659471511841	-8.31882190704346	-2.26253604888916	-0.122700676321983	0.192031502723694	0.0386013351380825
-5.19813108444214	-8.3213357925415	-2.26826786994934	-0.122707419097424	0.192008897662163	0.0385832637548447
-5.19901609420776	-8.32291889190674	-2.27350926399231	-0.122633203864098	0.191953718662262	0.0385250486433506
-5.19882297515869	-8.3224048614502	-2.27779054641724	-0.122800767421722	0.191958263516426	0.0385876558721066
-5.19639682769775	-8.32012939453125	-2.27180862426758	-0.122692286968231	0.191954642534256	0.0385440178215504
-5.19041776657104	-8.32018566131592	-2.27657461166382	-0.122793212532997	0.191957131028175	0.0384922996163368
-5.18591070175171	-8.31675243377686	-2.27503752708435	-0.12275218218565	0.191944152116776	0.0384811162948608
-5.18472146987915	-8.31403923034668	-2.27424883842468	-0.122808836400509	0.192002519965172	0.0384317487478256
-5.17851305007935	-8.3064603805542	-2.27117013931274	-0.122864581644535	0.191985130310059	0.0384671501815319
-5.17252779006958	-8.30013847351074	-2.26542687416077	-0.122885428369045	0.192014962434769	0.0384061597287655
-5.1683554649353	-8.29479503631592	-2.25822734832764	-0.122946389019489	0.191984459757805	0.0384298786520958
-5.16740894317627	-8.28864574432373	-2.26194071769714	-0.122947454452515	0.192096590995789	0.0384493805468082
-5.16209506988525	-8.28561305999756	-2.25166916847229	-0.122962921857834	0.192036762833595	0.0385503135621548
-5.15583658218384	-8.28335571289063	-2.25320792198181	-0.123014256358147	0.192037835717201	0.038583055138588
-5.15739583969116	-8.28133583068848	-2.24351525306702	-0.123057700693607	0.192079424858093	0.0386100858449936
-5.15510845184326	-8.27502250671387	-2.23980689048767	-0.122965857386589	0.19206015765667	0.0386761240661144
-5.15077877044678	-8.2794361114502	-2.23419117927551	-0.123031958937645	0.192076191306114	0.0386564396321774
-5.14482736587524	-8.27834129333496	-2.23615050315857	-0.12308868765831	0.191971197724342	0.0386872738599777
-5.14646196365356	-8.27998447418213	-2.23537683486938	-0.12311615049839	0.192117229104042	0.0387106351554394
-5.1412672996521	-8.2761287689209	-2.23329091072083	-0.123073592782021	0.1921097189188	0.0386396944522858
-5.14204454421997	-8.27451515197754	-2.22794437408447	-0.123043723404408	0.192198872566223	0.038659043610096
-5.13588666915894	-8.27896022796631	-2.23197150230408	-0.123134396970272	0.192132458090782	0.0386429093778133
-5.13323783874512	-8.27826118469238	-2.23096656799316	-0.123120710253716	0.192255765199661	0.0386211089789867
-5.13368844985962	-8.27664375305176	-2.23071694374084	-0.123176239430904	0.192324265837669	0.0386197417974472
-5.12941122055054	-8.27031230926514	-2.24128937721252	-0.12318304926157	0.192231357097626	0.0385234802961349
-5.13076162338257	-8.26959419250488	-2.24471521377563	-0.123233623802662	0.192232921719551	0.0384811908006668
-5.13030910491943	-8.26704692840576	-2.24817800521851	-0.123142845928669	0.192196533083916	0.0385580286383629
-5.13071346282959	-8.26756381988525	-2.25544857978821	-0.123151585459709	0.192202538251877	0.0385422296822071
-5.12797117233276	-8.2653923034668	-2.25651669502258	-0.123067125678062	0.192083358764648	0.0385095551609993
-5.12674999237061	-8.26687335968018	-2.25408697128296	-0.123139157891273	0.192003473639488	0.0385244227945805
-5.12407493591309	-8.26488018035889	-2.25067782402039	-0.123134389519691	0.191891729831696	0.0385906733572483
-5.12596368789673	-8.26660633087158	-2.24192094802856	-0.123119227588177	0.191914722323418	0.0385405160486698
-5.11969900131226	-8.26549053192139	-2.23416590690613	-0.123021028935909	0.191857427358627	0.0385721251368523
-5.11636304855347	-8.26849937438965	-2.22425484657288	-0.123140230774879	0.191883713006973	0.0385372303426266
-5.11136722564697	-8.26761436462402	-2.22003746032715	-0.123233191668987	0.191948682069778	0.0384822189807892
-5.10927248001099	-8.26519298553467	-2.21503281593323	-0.123169422149658	0.191971406340599	0.0384752564132214
-5.10503387451172	-8.26287841796875	-2.21154451370239	-0.123207613825798	0.191919341683388	0.0384179651737213
-5.10322093963623	-8.25975036621094	-2.21618556976318	-0.123161286115646	0.191959902644157	0.0383899174630642
-5.10176277160645	-8.25779628753662	-2.21233749389648	-0.123233579099178	0.191937655210495	0.0383839197456837
-5.09573841094971	-8.25356388092041	-2.21711349487305	-0.123204208910465	0.191896423697472	0.0383111834526062
-5.09656095504761	-8.25362491607666	-2.21519446372986	-0.123201139271259	0.191885128617287	0.0382992438971996
-5.09370517730713	-8.24952507019043	-2.2132420539856	-0.123140297830105	0.191848039627075	0.0382865034043789
-5.09440326690674	-8.24833202362061	-2.21355772018433	-0.123161137104034	0.191807821393013	0.0382060334086418
-5.09100151062012	-8.24620532989502	-2.21050786972046	-0.123138643801212	0.191734984517097	0.0381725542247295
-5.0924129486084	-8.24559688568115	-2.21357583999634	-0.123131945729256	0.191733375191689	0.0381126515567303
-5.09665250778198	-8.24543857574463	-2.22064161300659	-0.123147271573544	0.191684395074844	0.0380599051713943
-5.09641313552856	-8.24570846557617	-2.21720242500305	-0.122997336089611	0.191743955016136	0.0379958599805832
-5.09787750244141	-8.2497386932373	-2.21450209617615	-0.123055063188076	0.191711649298668	0.0379937700927258
-5.0978364944458	-8.25176048278809	-2.22268605232239	-0.123057387769222	0.191722571849823	0.0379199832677841
-5.10337543487549	-8.2587251663208	-2.21540260314941	-0.12312426418066	0.191796377301216	0.0378820262849331
-5.10664129257202	-8.2559175491333	-2.21507716178894	-0.12317618727684	0.191901430487633	0.0377522446215153
-5.10496377944946	-8.26286506652832	-2.22100591659546	-0.123211801052094	0.191869020462036	0.037702664732933
-5.10667562484741	-8.26178359985352	-2.21738505363464	-0.123254828155041	0.19193460047245	0.0376470312476158
-5.10978651046753	-8.26385402679443	-2.22461438179016	-0.123265668749809	0.192038998007774	0.0375966317951679
-5.10932397842407	-8.26163768768311	-2.22869205474854	-0.12322972714901	0.191992059350014	0.0374838523566723
-5.11261510848999	-8.26280975341797	-2.22848129272461	-0.12328102439642	0.192001923918724	0.0373920574784279
-5.10742330551147	-8.26321029663086	-2.23312258720398	-0.123261228203773	0.191970974206924	0.0373431518673897
-5.11281156539917	-8.2614278793335	-2.23503947257996	-0.12329038977623	0.192142531275749	0.0372707769274712
-5.10697460174561	-8.25884532928467	-2.23461675643921	-0.12323172390461	0.191935405135155	0.0372671410441399
-5.10783290863037	-8.25984764099121	-2.23082900047302	-0.123268686234951	0.192012250423431	0.0371567271649837
-5.10371732711792	-8.25754642486572	-2.23306822776794	-0.123318888247013	0.191972360014915	0.0371267460286617
-5.10028171539307	-8.25882625579834	-2.22931122779846	-0.123303346335888	0.191961720585823	0.0370832830667496
-5.0955023765564	-8.25932216644287	-2.22295904159546	-0.123366832733154	0.191981762647629	0.0370293483138084
-5.09225845336914	-8.25674057006836	-2.2261688709259	-0.123253636062145	0.191972345113754	0.0370091795921326
-5.09088182449341	-8.252197265625	-2.2148551940918	-0.123334385454655	0.19209498167038	0.036995142698288
-5.08656597137451	-8.24623584747314	-2.22520232200623	-0.123308032751083	0.192185372114182	0.0368991866707802
-5.08465433120728	-8.24589538574219	-2.22393202781677	-0.123340904712677	0.192211598157883	0.036888238042593
-5.08519220352173	-8.24075317382813	-2.22660684585571	-0.12329426407814	0.192224577069283	0.0368988364934921
-5.09086084365845	-8.23881530761719	-2.22615075111389	-0.123310528695583	0.192442834377289	0.036843117326498
-5.09094619750977	-8.24027824401855	-2.23229694366455	-0.123323954641819	0.192398950457573	0.0368657670915127
-5.09583473205566	-8.24478816986084	-2.23753547668457	-0.123291365802288	0.19239804148674	0.0368588604032993
-5.09595584869385	-8.24407863616943	-2.24286699295044	-0.123317576944828	0.192371964454651	0.0368664190173149
-5.09781312942505	-8.24642372131348	-2.24544167518616	-0.12326580286026	0.192396387457848	0.0368388295173645
-5.0910062789917	-8.25259685516357	-2.2339301109314	-0.12325931340456	0.192261978983879	0.0368183813989162
-5.0918664932251	-8.25138378143311	-2.23526644706726	-0.123311281204224	0.192334905266762	0.0367378629744053
-5.08457708358765	-8.24851036071777	-2.23252081871033	-0.123293310403824	0.192326441407204	0.0366732031106949
-5.08182096481323	-8.24662590026855	-2.22920703887939	-0.123365357518196	0.192463949322701	0.0365726538002491
-5.08142566680908	-8.24054050445557	-2.22704982757568	-0.123304255306721	0.19236458837986	0.0365623943507671
-5.08194732666016	-8.23788642883301	-2.22858834266663	-0.123385742306709	0.192523494362831	0.0364830158650875
-5.07717323303223	-8.23639488220215	-2.22608470916748	-0.123422801494598	0.192549198865891	0.0364764630794525
-5.07599782943726	-8.2324743270874	-2.22864866256714	-0.123347848653793	0.192609518766403	0.036419328302145
-5.07578325271606	-8.23178482055664	-2.234699010849	-0.123449772596359	0.192541211843491	0.0364943146705627
-5.07734298706055	-8.23040580749512	-2.23966979980469	-0.123356074094772	0.192565783858299	0.0365177169442177
-5.07122802734375	-8.23492908477783	-2.24689054489136	-0.123413302004337	0.192494198679924	0.0365347526967525
-5.06720924377441	-8.23523712158203	-2.24291205406189	-0.123398788273335	0.192498132586479	0.0365157686173916
-5.06340169906616	-8.23245429992676	-2.24575161933899	-0.123488761484623	0.192450821399689	0.0364955849945545
-5.05653047561646	-8.22605514526367	-2.23816561698914	-0.123405709862709	0.192462652921677	0.036453515291214
-5.05599975585938	-8.22260475158691	-2.23201704025269	-0.123472787439823	0.19245383143425	0.0364182628691196
-5.04785108566284	-8.21859359741211	-2.2275869846344	-0.123475573956966	0.19246631860733	0.0365109592676163
-5.05000925064087	-8.21421432495117	-2.22831320762634	-0.123521357774734	0.192484393715858	0.036447387188673
-5.04394817352295	-8.21251106262207	-2.22551107406616	-0.123435400426388	0.192450910806656	0.036447748541832
-5.04561233520508	-8.21191215515137	-2.22685050964355	-0.123507209122181	0.192461788654327	0.0365130193531513
-5.04663991928101	-8.21060085296631	-2.22425746917725	-0.123477958142757	0.192462518811226	0.0365611501038074
-5.04191923141479	-8.21133613586426	-2.21015310287476	-0.123518235981464	0.192493245005608	0.0365572087466717
-5.04343748092651	-8.21199321746826	-2.20973467826843	-0.123542048037052	0.192406177520752	0.036520704627037
-5.04225397109985	-8.21717643737793	-2.20969104766846	-0.123505339026451	0.19258551299572	0.0364944972097874
-5.04159927368164	-8.2154655456543	-2.21705555915833	-0.123487509787083	0.192621171474457	0.036460667848587
-5.03989410400391	-8.21695423126221	-2.21574687957764	-0.123542912304401	0.192690432071686	0.0364298596978188
-5.03194904327393	-8.21222972869873	-2.21958875656128	-0.123557403683662	0.192683786153793	0.0364124998450279
-5.03636741638184	-8.21174907684326	-2.23001861572266	-0.123599365353584	0.192791700363159	0.0363689102232456
-5.03263092041016	-8.20816230773926	-2.22491121292114	-0.123669624328613	0.192756995558739	0.0363954119384289
-5.03283548355103	-8.2045259475708	-2.23093199729919	-0.123585790395737	0.192718550562859	0.0363129675388336
-5.03283452987671	-8.20421600341797	-2.235600233078	-0.123648002743721	0.192708089947701	0.0363068580627441
-5.03105354309082	-8.19954776763916	-2.23890590667725	-0.123604744672775	0.192708313465118	0.0363444574177265
-5.03168487548828	-8.1980094909668	-2.24333691596985	-0.123696513473988	0.192699015140533	0.0363469123840332
-5.02399349212646	-8.1951150894165	-2.23842144012451	-0.123619794845581	0.192637532949448	0.0363597683608532
-5.02492809295654	-8.19320297241211	-2.23900318145752	-0.123675346374512	0.192582443356514	0.0363937206566334
-5.01915597915649	-8.18883419036865	-2.23890614509583	-0.12370178103447	0.192453503608704	0.0364264287054539
-5.01806640625	-8.18638896942139	-2.23418092727661	-0.123678728938103	0.192376807332039	0.0365140996873379
-5.01252126693726	-8.18803787231445	-2.22067880630493	-0.123690485954285	0.192408069968224	0.0365590788424015
-5.00756978988647	-8.18539237976074	-2.22443270683289	-0.123643860220909	0.192329108715057	0.0366005897521973
-5.00323057174683	-8.18367290496826	-2.22178864479065	-0.123773507773876	0.192334473133087	0.0366435647010803
-4.99694871902466	-8.17714786529541	-2.216383934021	-0.123792476952076	0.192318812012672	0.0366684980690479
-4.99212837219238	-8.17950534820557	-2.20863509178162	-0.123838618397713	0.192386135458946	0.0366844274103642
-4.9849214553833	-8.17741298675537	-2.20489287376404	-0.123832911252975	0.192319214344025	0.0367205291986465
-4.9862847328186	-8.17396354675293	-2.19584703445435	-0.123872384428978	0.192458987236023	0.0367537662386894
-4.97798299789429	-8.17361259460449	-2.19272303581238	-0.123999625444412	0.192439824342728	0.0366986766457558
-4.97381496429443	-8.17182540893555	-2.19325041770935	-0.123990163207054	0.192605048418045	0.0366723872721195
-4.96764612197876	-8.16824722290039	-2.19423198699951	-0.123997077345848	0.192521914839745	0.0366978012025356
-4.97013092041016	-8.16386222839355	-2.19708180427551	-0.12402156740427	0.192592114210129	0.0366505868732929
-4.96761465072632	-8.16307926177979	-2.18812084197998	-0.124064199626446	0.192562758922577	0.0366447009146214
-4.96521759033203	-8.15955638885498	-2.19726824760437	-0.124008856713772	0.192495912313461	0.0366393625736237
-4.96486616134644	-8.15994644165039	-2.19809365272522	-0.12402032315731	0.192513540387154	0.0366517119109631
-4.96518802642822	-8.15660095214844	-2.20763301849365	-0.123967736959457	0.192443132400513	0.0366411469876766
-4.96754598617554	-8.15547657012939	-2.20228505134583	-0.123982213437557	0.192458242177963	0.0366182588040829
-4.9652943611145	-8.15382766723633	-2.20114898681641	-0.123863771557808	0.192380085587502	0.0366413369774818
-4.96723365783691	-8.15957450866699	-2.19964408874512	-0.123985655605793	0.192362442612648	0.0366338081657887
-4.96591138839722	-8.15669822692871	-2.19218420982361	-0.123956099152565	0.192478165030479	0.0366703532636166
-4.96333694458008	-8.15840911865234	-2.1922128200531	-0.123979367315769	0.192515403032303	0.0366301126778126
-4.96005010604858	-8.15768241882324	-2.18387746810913	-0.12403766065836	0.192466601729393	0.0366368815302849
-4.95865535736084	-8.159743309021	-2.18593096733093	-0.124151468276978	0.192605227231979	0.036594245582819
-4.95528984069824	-8.15717506408691	-2.18244791030884	-0.124120749533176	0.192577794194221	0.036568820476532
-4.95517110824585	-8.15695667266846	-2.1876049041748	-0.124166123569012	0.192645460367203	0.0365146696567535
-4.95319938659668	-8.15551471710205	-2.18964838981628	-0.124170809984207	0.192539855837822	0.0364746637642384
-4.95281553268433	-8.15341281890869	-2.19387912750244	-0.124139346182346	0.192627876996994	0.0363863296806812
-4.95243692398071	-8.153733253479	-2.18917179107666	-0.124211117625237	0.192544937133789	0.0363484285771847
-4.95205163955688	-8.15357208251953	-2.19080400466919	-0.124140724539757	0.192559167742729	0.0362938642501831
-4.95061731338501	-8.15453910827637	-2.19090056419373	-0.124134950339794	0.192559987306595	0.0362233631312847
-4.95197629928589	-8.15323162078857	-2.19063901901245	-0.124108999967575	0.192485436797142	0.0361227057874203
-4.94943761825562	-8.15433311462402	-2.18397808074951	-0.12409246712923	0.192450672388077	0.0360032394528389
-4.95007514953613	-8.1481876373291	-2.19036817550659	-0.124081544578075	0.192601233720779	0.0359201543033123
-4.95213174819946	-8.14220333099365	-2.18407487869263	-0.12410081923008	0.192670077085495	0.0358582213521004
-4.94654607772827	-8.13817501068115	-2.18708825111389	-0.124066300690174	0.192656025290489	0.0358173586428165
-4.95537853240967	-8.13879489898682	-2.19340920448303	-0.124034993350506	0.192653730511665	0.0358109846711159
-4.95809173583984	-8.14012622833252	-2.19848155975342	-0.124008022248745	0.192747071385384	0.0358169563114643
-4.96119403839111	-8.14586925506592	-2.19599723815918	-0.124077700078487	0.192711308598518	0.0357640124857426
-4.96219921112061	-8.14989376068115	-2.20179557800293	-0.124034531414509	0.192605584859848	0.0357240475714207
-4.96434497833252	-8.15545845031738	-2.20444297790527	-0.124063916504383	0.192600682377815	0.0357094928622246
-4.96087312698364	-8.15689277648926	-2.20140981674194	-0.1240309253335	0.192546814680099	0.0356183089315891
-4.96266555786133	-8.15772438049316	-2.196373462677	-0.123999424278736	0.192627370357513	0.0355171896517277
-4.95811367034912	-8.15604591369629	-2.19116258621216	-0.123979635536671	0.192534402012825	0.0355081893503666
-4.96058654785156	-8.15854835510254	-2.19271802902222	-0.124011509120464	0.192560940980911	0.0353744551539421
-4.95989608764648	-8.15889930725098	-2.1904296875	-0.124051064252853	0.192580878734589	0.0352945402264595
-4.9623007774353	-8.15667152404785	-2.18992471694946	-0.123983755707741	0.19263368844986	0.0352285839617252
-4.96069669723511	-8.15670204162598	-2.19093823432922	-0.123975731432438	0.192579209804535	0.0351336821913719
-4.96212768554688	-8.15282535552979	-2.19126152992249	-0.124019749462605	0.192731574177742	0.0350329838693142
-4.96599388122559	-8.14991188049316	-2.19559669494629	-0.124027147889137	0.192781135439873	0.0349735915660858
-4.9667706489563	-8.14919757843018	-2.20171689987183	-0.123984135687351	0.192844271659851	0.0348927229642868
-4.96691989898682	-8.15306758880615	-2.20368909835815	-0.124077431857586	0.192746937274933	0.0349196530878544
-4.96944427490234	-8.15207386016846	-2.20654249191284	-0.124049782752991	0.192747786641121	0.0348678305745125
-4.97073411941528	-8.15611839294434	-2.207923412323	-0.123946458101273	0.192714437842369	0.0347945317625999
-4.96719837188721	-8.15756416320801	-2.21489405632019	-0.123995751142502	0.192653834819794	0.0346889682114124
-4.96869277954102	-8.15541362762451	-2.21818232536316	-0.1240019723773	0.192661941051483	0.0346344374120235
-4.96736812591553	-8.15066528320313	-2.20708656311035	-0.123959809541702	0.192738518118858	0.0345391966402531
-4.96907567977905	-8.14899253845215	-2.20448613166809	-0.123952351510525	0.192691445350647	0.0345824956893921
-4.97383642196655	-8.14626026153564	-2.20358514785767	-0.123987875878811	0.192783921957016	0.0345665439963341
-4.97597169876099	-8.14778709411621	-2.20228338241577	-0.123964220285416	0.192711785435677	0.0345626659691334
-4.97181177139282	-8.14737415313721	-2.19665575027466	-0.123988404870033	0.192645385861397	0.0344888307154179
-4.97125482559204	-8.14927196502686	-2.19600510597229	-0.12398637086153	0.192579284310341	0.0344855263829231
-4.9725341796875	-8.14836692810059	-2.19157552719116	-0.123935997486115	0.192662984132767	0.0344567000865936
-4.96864652633667	-8.1484546661377	-2.19652676582336	-0.123974904417992	0.192669585347176	0.0344458594918251
-4.96643209457397	-8.14947414398193	-2.20398688316345	-0.123924672603607	0.192735642194748	0.0343328081071377
-4.96846485137939	-8.14945888519287	-2.19634175300598	-0.124030776321888	0.192790165543556	0.0343554019927979
-4.96438312530518	-8.1445779800415	-2.20535397529602	-0.123997151851654	0.192798748612404	0.0342989787459373
-4.96533584594727	-8.14541053771973	-2.20738816261292	-0.123974651098251	0.19282802939415	0.034201093018055
-4.96244525909424	-8.14161205291748	-2.21391558647156	-0.1239859983325	0.192864283919334	0.0341868512332439
-4.96813774108887	-8.14126396179199	-2.21865630149841	-0.124003350734711	0.192862883210182	0.0340900495648384
-4.96539115905762	-8.13541507720947	-2.22425293922424	-0.123943775892258	0.19266676902771	0.0340746715664864
-4.96985816955566	-8.13870239257813	-2.22698736190796	-0.123898312449455	0.192610695958138	0.0340556800365448
-4.97446155548096	-8.13784408569336	-2.22768092155457	-0.123891048133373	0.19250026345253	0.0339968465268612
-4.97651195526123	-8.14437294006348	-2.22093605995178	-0.123898983001709	0.192543894052505	0.0339604429900646
-4.97741174697876	-8.14718055725098	-2.21941518783569	-0.123901419341564	0.192482307553291	0.0339364185929298
-4.98041772842407	-8.15089130401611	-2.21320605278015	-0.123808950185776	0.192629873752594	0.0338965766131878
-4.9811692237854	-8.14956951141357	-2.21709799766541	-0.123911485075951	0.192604288458824	0.0338074453175068
-4.98337078094482	-8.15090847015381	-2.21355104446411	-0.123860865831375	0.192653864622116	0.0337204486131668
-4.98443460464478	-8.15455341339111	-2.21141743659973	-0.123875007033348	0.192686408758163	0.0336382165551186
-4.98608350753784	-8.15219020843506	-2.21701002120972	-0.123900540173054	0.192625313997269	0.0336203426122665
-4.9893946647644	-8.15428161621094	-2.21135854721069	-0.123929634690285	0.192710310220718	0.0335932895541191
-4.98695945739746	-8.15145969390869	-2.21906852722168	-0.123891584575176	0.192732661962509	0.0335054807364941
-4.9898738861084	-8.14900302886963	-2.22089982032776	-0.12385605275631	0.192749232053757	0.033434696495533
-4.9900336265564	-8.14571285247803	-2.23025846481323	-0.123829185962677	0.192757666110992	0.033369418233633
-4.99507761001587	-8.14181995391846	-2.23098492622375	-0.123784333467484	0.192738115787506	0.033334843814373
-4.99341535568237	-8.14007377624512	-2.23641705513	-0.123755641281605	0.192554593086243	0.0333574488759041
-4.99569463729858	-8.14022731781006	-2.23004484176636	-0.123707145452499	0.192575961351395	0.0333230458199978
-4.99685955047607	-8.13685035705566	-2.23632478713989	-0.123720668256283	0.192438840866089	0.0333081297576427
-4.99896574020386	-8.14007377624512	-2.2317042350769	-0.123700827360153	0.192481994628906	0.0333494320511818
-5.00184154510498	-8.14012813568115	-2.23010969161987	-0.123656764626503	0.192363694310188	0.0332710593938828
-4.99969100952148	-8.13994026184082	-2.2344810962677	-0.123605065047741	0.192382991313934	0.0332556404173374
-5.00389528274536	-8.14388942718506	-2.22593855857849	-0.12370777130127	0.192445278167725	0.0332330167293549
-5.00506210327148	-8.14111614227295	-2.22523951530457	-0.123656138777733	0.192467048764229	0.0331665240228176
-5.00296211242676	-8.14608478546143	-2.22239398956299	-0.123755283653736	0.192520305514336	0.0330954045057297
-5.00509357452393	-8.14497661590576	-2.22612118721008	-0.123723715543747	0.192464932799339	0.0330445282161236
-5.00883626937866	-8.14834213256836	-2.22514581680298	-0.123804748058319	0.192468255758286	0.0329956077039242
-5.01080083847046	-8.1489372253418	-2.23328757286072	-0.123707219958305	0.192462652921677	0.0328534282743931
-5.01400518417358	-8.14938068389893	-2.22988224029541	-0.123726658523083	0.192424565553665	0.0327894128859043
-5.01377010345459	-8.15238571166992	-2.23250985145569	-0.123678743839264	0.192342832684517	0.0327467806637287
-5.02181386947632	-8.15646743774414	-2.23655366897583	-0.123689614236355	0.192416146397591	0.0325995907187462
-5.02392435073853	-8.15814113616943	-2.23448252677917	-0.12364849448204	0.192297250032425	0.0325438566505909
-5.02934169769287	-8.16061115264893	-2.23756384849548	-0.123586788773537	0.192268952727318	0.0324268415570259
-5.0317268371582	-8.16300582885742	-2.23794102668762	-0.123458564281464	0.192197486758232	0.0323351323604584
-5.0364875793457	-8.16283321380615	-2.22825980186462	-0.123450741171837	0.192207291722298	0.0321604013442993
-5.03828001022339	-8.16355037689209	-2.23474860191345	-0.123430125415325	0.192247211933136	0.032082986086607
-5.04611873626709	-8.16213130950928	-2.23344254493713	-0.123444020748138	0.192301869392395	0.0320167429745197
-5.05127334594727	-8.16327571868896	-2.23652601242065	-0.123368993401527	0.192282721400261	0.0319272875785828
-5.05417394638062	-8.16510391235352	-2.24311542510986	-0.123274527490139	0.192263528704643	0.0318013019859791
-5.0597448348999	-8.16915607452393	-2.24363136291504	-0.123312383890152	0.192232862114906	0.0317613370716572
-5.06679916381836	-8.16890811920166	-2.2485363483429	-0.123249486088753	0.19218984246254	0.0317490100860596
-5.07619285583496	-8.17465591430664	-2.249751329422	-0.123207308351994	0.192224755883217	0.0316437110304832
-5.07657957077026	-8.18108367919922	-2.25721788406372	-0.123174346983433	0.192106962203979	0.0316061079502106
-5.08607292175293	-8.18776798248291	-2.25578093528748	-0.12312676012516	0.192023307085037	0.0315736643970013
-5.08512926101685	-8.19341659545898	-2.25748991966248	-0.123111970722675	0.191945031285286	0.0315286181867123
-5.08708238601685	-8.19935417175293	-2.25643968582153	-0.123116679489613	0.191920757293701	0.0314076654613018
-5.08878421783447	-8.20178890228271	-2.2516770362854	-0.123006641864777	0.191762313246727	0.0313274785876274
-5.09333324432373	-8.20427131652832	-2.25876092910767	-0.123046793043613	0.191823691129684	0.0311869289726019
-5.10043382644653	-8.20796585083008	-2.25483846664429	-0.123021475970745	0.191831007599831	0.0311299674212933
-5.09787225723267	-8.2066764831543	-2.24857640266418	-0.122928492724895	0.19182276725769	0.0309462603181601
-5.09898662567139	-8.20845031738281	-2.24234175682068	-0.122930027544498	0.191841259598732	0.0307580139487982
-5.1052098274231	-8.20302772521973	-2.24636006355286	-0.122917547821999	0.191958397626877	0.0306236036121845
-5.10996437072754	-8.20714855194092	-2.25895667076111	-0.122938573360443	0.191991537809372	0.0305153597146273
-5.11714649200439	-8.2091703414917	-2.26540517807007	-0.122886225581169	0.19204007089138	0.030412208288908
-5.122483253479	-8.21425247192383	-2.26746988296509	-0.12293966114521	0.192047342658043	0.0303048193454742
-5.13071584701538	-8.21785640716553	-2.27706980705261	-0.12287125736475	0.19214354455471	0.0302178449928761
-5.13573265075684	-8.22392559051514	-2.28787875175476	-0.12295687943697	0.192068323493004	0.0301111396402121
-5.13731050491333	-8.22649383544922	-2.29285073280334	-0.122919112443924	0.192118585109711	0.0300352033227682
-5.14374256134033	-8.23205852508545	-2.29984927177429	-0.122925624251366	0.192106768488884	0.0299329739063978
-5.14320802688599	-8.23280239105225	-2.29765295982361	-0.122897282242775	0.192120045423508	0.029820529744029
-5.145667552948	-8.23503112792969	-2.30627083778381	-0.122914724051952	0.192084133625031	0.0297070927917957
-5.14240074157715	-8.23387908935547	-2.30788135528564	-0.122961528599262	0.192001417279243	0.0296491887420416
-5.14553213119507	-8.22794818878174	-2.30610299110413	-0.122987605631351	0.192159503698349	0.0295398198068142
-5.14436864852905	-8.22381019592285	-2.30589389801025	-0.122993551194668	0.192139357328415	0.0294355321675539
-5.14836072921753	-8.22577953338623	-2.3079047203064	-0.123057439923286	0.192146196961403	0.0294217560440302
-5.14480447769165	-8.22014331817627	-2.30359601974487	-0.123071722686291	0.192188307642937	0.0293766316026449
-5.1438102722168	-8.2192440032959	-2.29964423179626	-0.123079590499401	0.192136391997337	0.029312452301383
-5.14223337173462	-8.2210807800293	-2.29863023757935	-0.123078092932701	0.192088112235069	0.0292676296085119
-5.14031028747559	-8.22183227539063	-2.29658269882202	-0.123164050281048	0.192319557070732	0.0292824637144804
-5.13520479202271	-8.21464061737061	-2.30711627006531	-0.123140230774879	0.192415058612823	0.029232369735837
-5.13380813598633	-8.2130126953125	-2.30608630180359	-0.123160131275654	0.192489117383957	0.0292141232639551
-5.13130378723145	-8.21078014373779	-2.31074380874634	-0.123151622712612	0.192385315895081	0.0291635971516371
-5.13154888153076	-8.20965194702148	-2.31848192214966	-0.123183041810989	0.192501857876778	0.0291092339903116
-5.13127565383911	-8.20319175720215	-2.3177547454834	-0.123184360563755	0.192476317286491	0.0291035585105419
-5.13403654098511	-8.2033634185791	-2.32340359687805	-0.123125903308392	0.192418575286865	0.029050201177597
-5.13566827774048	-8.20286560058594	-2.32978916168213	-0.123106278479099	0.192350089550018	0.0290890205651522
-5.13877820968628	-8.20492458343506	-2.32933616638184	-0.123088710010052	0.192333728075027	0.0290604010224342
-5.13948631286621	-8.20923519134521	-2.31922817230225	-0.123071506619453	0.192209646105766	0.0290631037205458
-5.14156198501587	-8.21193599700928	-2.31646609306335	-0.123012892901897	0.192267641425133	0.0290186423808336
-5.1457462310791	-8.21489810943604	-2.3129415512085	-0.123061567544937	0.192335158586502	0.0289686340838671
-5.14376306533813	-8.21434879302979	-2.30963516235352	-0.123084977269173	0.19239242374897	0.0288807898759842
-5.14414215087891	-8.21841239929199	-2.3065972328186	-0.123116955161095	0.19244447350502	0.0288235731422901
-5.14745664596558	-8.21182537078857	-2.31903433799744	-0.12308357656002	0.19250850379467	0.0287009458988905
-5.14840936660767	-8.20824337005615	-2.32433581352234	-0.12304212898016	0.192454963922501	0.028643187135458
-5.15347576141357	-8.20514965057373	-2.33080911636353	-0.122948966920376	0.192388385534286	0.0286606978625059
-5.15643739700317	-8.20623302459717	-2.32964205741882	-0.122912503778934	0.192268043756485	0.0287327244877815
-5.15791416168213	-8.20854377746582	-2.31774592399597	-0.122934333980083	0.192362114787102	0.0287581812590361
-5.15560531616211	-8.2103214263916	-2.31434774398804	-0.122904799878597	0.192276731133461	0.0287717338651419
-5.15369033813477	-8.21442031860352	-2.30841946601868	-0.12301155179739	0.192408785223961	0.0287632886320353
-5.15438270568848	-8.21306324005127	-2.31365156173706	-0.122985683381557	0.192401170730591	0.0287167821079493
-5.15468215942383	-8.21048641204834	-2.31580138206482	-0.123047366738319	0.192350655794144	0.0287052299827337
-5.15090942382813	-8.20858573913574	-2.31812691688538	-0.122986368834972	0.19226285815239	0.0286800116300583
-5.15080785751343	-8.21267127990723	-2.30796527862549	-0.123012609779835	0.19221268594265	0.0285278521478176
-5.1447606086731	-8.20269584655762	-2.30191683769226	-0.122835218906403	0.192138090729713	0.0285715311765671
-5.14401817321777	-8.194091796875	-2.29702281951904	-0.122932605445385	0.192239940166473	0.0285982266068459
-5.1460657119751	-8.19102191925049	-2.29969882965088	-0.122826047241688	0.192202419042587	0.0286101475358009
-5.1486611366272	-8.19556427001953	-2.30823636054993	-0.122845150530338	0.192116752266884	0.0287044141441584
-5.14873647689819	-8.19474411010742	-2.30612730979919	-0.122803241014481	0.1920295804739	0.0287325084209442
-5.14084386825562	-8.19937801361084	-2.29521870613098	-0.122807070612907	0.19193197786808	0.0287636257708073
-5.13955116271973	-8.19870471954346	-2.29170393943787	-0.122813910245895	0.191952839493752	0.0286821015179157
-5.13394927978516	-8.19229888916016	-2.27842497825623	-0.122876532375813	0.191937178373337	0.0286338739097118
-5.13130760192871	-8.18726539611816	-2.27519154548645	-0.122853875160217	0.191964492201805	0.0285938791930676
-5.13402223587036	-8.18234443664551	-2.28030133247375	-0.122831754386425	0.192022949457169	0.0286595989018679
-5.13546228408813	-8.1891508102417	-2.28699207305908	-0.12283369153738	0.191928774118423	0.0286845061928034
-5.13502359390259	-8.19054508209229	-2.28962016105652	-0.122804671525955	0.191872715950012	0.0286497063934803
-5.13201951980591	-8.19390964508057	-2.28912854194641	-0.122826837003231	0.191812813282013	0.0286793578416109
-5.12824630737305	-8.18895626068115	-2.27725100517273	-0.122760228812695	0.191871076822281	0.0285748615860939
-5.12994861602783	-8.18786144256592	-2.27847671508789	-0.122838288545609	0.191799491643906	0.0285746902227402
-5.13353300094604	-8.18296718597412	-2.27741050720215	-0.122809916734695	0.191834226250648	0.0286158435046673
-5.13126945495605	-8.18508529663086	-2.26969242095947	-0.12282806634903	0.191748306155205	0.0286239236593246
-5.13683700561523	-8.18713665008545	-2.27068543434143	-0.122803308069706	0.191760078072548	0.028609586879611
-5.13619661331177	-8.19025135040283	-2.25954294204712	-0.122799500823021	0.191746592521667	0.0285907201468945
-5.13320446014404	-8.19168281555176	-2.26102304458618	-0.122825376689434	0.191926419734955	0.0285744834691286
-5.13006114959717	-8.18667697906494	-2.27124333381653	-0.122847951948643	0.191874414682388	0.0285403747111559
-5.13190937042236	-8.18575668334961	-2.28602623939514	-0.122949369251728	0.191902324557304	0.0284428093582392
-5.12981414794922	-8.18305206298828	-2.28847026824951	-0.122794426977634	0.19174300134182	0.0283901281654835
-5.13485431671143	-8.18610572814941	-2.28252053260803	-0.12278325855732	0.191636487841606	0.0284530241042376
-5.1335563659668	-8.19102191925049	-2.27918934822083	-0.122840993106365	0.191609263420105	0.0284598860889673
-5.1288743019104	-8.19641399383545	-2.26590824127197	-0.122898079454899	0.191668972373009	0.0284008719027042
-5.12853670120239	-8.19467544555664	-2.26428389549255	-0.122935920953751	0.191779792308807	0.0283175595104694
-5.12924528121948	-8.19310760498047	-2.26598072052002	-0.123025454580784	0.191855207085609	0.0282710045576096
-5.12914562225342	-8.18898582458496	-2.26865196228027	-0.122872218489647	0.191830426454544	0.028185049071908
-5.12992382049561	-8.19238662719727	-2.2690806388855	-0.122863084077835	0.191804021596909	0.0281381830573082
-5.13350915908813	-8.18867874145508	-2.2809624671936	-0.122795231640339	0.191779568791389	0.0281098913401365
-5.13817119598389	-8.18859672546387	-2.28286218643188	-0.122771061956882	0.191748172044754	0.0281010214239359
-5.13785552978516	-8.19542503356934	-2.28022956848145	-0.122771561145782	0.191672176122665	0.028071466833353
-5.14016628265381	-8.19857692718506	-2.26765179634094	-0.122852571308613	0.19175112247467	0.0280691888183355
-5.13836908340454	-8.19917392730713	-2.26455020904541	-0.122833885252476	0.19188492000103	0.0279870796948671
-5.1385383605957	-8.20286560058594	-2.27442336082459	-0.122887633740902	0.191831663250923	0.0278800334781408
-5.14530658721924	-8.20268154144287	-2.26894569396973	-0.122827045619488	0.191917225718498	0.0277686323970556
-5.14663887023926	-8.20755386352539	-2.26996541023254	-0.122877582907677	0.191879406571388	0.0276967752724886
-5.14972591400146	-8.20466423034668	-2.27769327163696	-0.122830413281918	0.191838204860687	0.02755007147789
-5.15402984619141	-8.20800971984863	-2.27620816230774	-0.122807167470455	0.19177882373333	0.0274701025336981
-5.15385341644287	-8.21133899688721	-2.2825243473053	-0.122767873108387	0.191755905747414	0.0273671634495258
-5.15554618835449	-8.21569538116455	-2.28021693229675	-0.122840739786625	0.191746860742569	0.0272009950131178
-5.15700006484985	-8.21543788909912	-2.27937579154968	-0.122738011181355	0.191644474864006	0.0270915608853102
-5.15989398956299	-8.21793651580811	-2.27978324890137	-0.122794046998024	0.191698998212814	0.0269945301115513
-5.15909624099731	-8.21421432495117	-2.28292536735535	-0.122723571956158	0.191719487309456	0.0268137734383345
-5.15973424911499	-8.21553993225098	-2.27505946159363	-0.122703701257706	0.191733449697495	0.0267588179558516
-5.16073083877563	-8.21248245239258	-2.28437423706055	-0.122707799077034	0.191695421934128	0.0267028491944075
-5.16940402984619	-8.20900344848633	-2.28084182739258	-0.122650288045406	0.191860064864159	0.0265870299190283
-5.17094421386719	-8.21040153503418	-2.29107642173767	-0.122650690376759	0.191827401518822	0.0265830866992474
-5.17891263961792	-8.21546077728271	-2.29535913467407	-0.122606761753559	0.191778525710106	0.0266288071870804
-5.17914915084839	-8.22271728515625	-2.29954242706299	-0.122639954090118	0.191723942756653	0.0265855621546507
-5.18566799163818	-8.22496223449707	-2.29782509803772	-0.122582674026489	0.191741138696671	0.0265241116285324
-5.18155717849731	-8.23126125335693	-2.29386925697327	-0.122490279376507	0.191605821251869	0.0264763254672289
-5.18549013137817	-8.23332023620605	-2.29301166534424	-0.122552238404751	0.191598325967789	0.0263642761856318
-5.18561315536499	-8.2339563369751	-2.28452444076538	-0.12259628623724	0.191620692610741	0.0262636598199606
-5.18508815765381	-8.231201171875	-2.28365635871887	-0.122565075755119	0.191764697432518	0.0261482000350952
-5.18633413314819	-8.2246732711792	-2.28763055801392	-0.12255947291851	0.191772043704987	0.0261299032717943
-5.19301986694336	-8.22921848297119	-2.29390168190002	-0.122606471180916	0.191852182149887	0.0260666981339455
-5.19318008422852	-8.2335090637207	-2.30409550666809	-0.122592277824879	0.191769629716873	0.0260868798941374
-5.20000314712524	-8.24307727813721	-2.30361008644104	-0.122552037239075	0.191694617271423	0.0261317789554596
-5.19519948959351	-8.23809337615967	-2.31096839904785	-0.122484624385834	0.191685736179352	0.0260649565607309
-5.19257211685181	-8.23893451690674	-2.30738139152527	-0.122511804103851	0.191647946834564	0.0260290913283825
-5.19065952301025	-8.23267841339111	-2.30334734916687	-0.122448422014713	0.191648811101913	0.0259854085743427
-5.19452667236328	-8.23201370239258	-2.30064129829407	-0.122522369027138	0.191673249006271	0.0260087326169014
-5.1938271522522	-8.23136520385742	-2.29649329185486	-0.122495017945766	0.191639468073845	0.0259446427226067
-5.19711494445801	-8.2331428527832	-2.28853964805603	-0.122465498745441	0.191618099808693	0.0261075850576162
-5.19333124160767	-8.23329925537109	-2.28236722946167	-0.122465327382088	0.19164676964283	0.0261174384504557
-5.18941068649292	-8.23606395721436	-2.28590559959412	-0.122583158314228	0.191691622138023	0.0261130519211292
-5.18969583511353	-8.23460006713867	-2.28962397575378	-0.122533395886421	0.191813498735428	0.0260822623968124
-5.18631935119629	-8.23044109344482	-2.29349780082703	-0.122640542685986	0.191849619150162	0.0260814186185598
-5.18352317810059	-8.22521877288818	-2.3022313117981	-0.122607231140137	0.191857576370239	0.0260669905692339
-5.18449544906616	-8.22422409057617	-2.3150577545166	-0.122663557529449	0.191651299595833	0.0260706394910812
-5.18563795089722	-8.22483062744141	-2.3063633441925	-0.122595548629761	0.19165962934494	0.0262030102312565
-5.18255758285522	-8.22816181182861	-2.29650235176086	-0.122549869120121	0.191517546772957	0.026258310303092
-5.18138122558594	-8.23202991485596	-2.28950357437134	-0.122630707919598	0.19166724383831	0.0262610465288162
-5.17705392837524	-8.23091125488281	-2.29137134552002	-0.12272685021162	0.191661536693573	0.0263053886592388
-5.17572689056396	-8.2285327911377	-2.27963757514954	-0.122712470591068	0.191780522465706	0.0263186059892178
-5.16653919219971	-8.2285737991333	-2.27752566337585	-0.122792474925518	0.19171130657196	0.0263531357049942
-5.16537714004517	-8.22575283050537	-2.27932214736938	-0.122760027647018	0.191804885864258	0.0263470560312271
-5.16307687759399	-8.22161865234375	-2.28079438209534	-0.122841618955135	0.191777691245079	0.026398703455925
-5.16131067276001	-8.21543216705322	-2.28299260139465	-0.122735351324081	0.191733494400978	0.0263670831918716
-5.15941143035889	-8.21416664123535	-2.28613877296448	-0.122795417904854	0.191662758588791	0.0264250803738832
-5.16147899627686	-8.21123790740967	-2.29020261764526	-0.122686415910721	0.191677182912827	0.0265171807259321
-5.15554761886597	-8.21128845214844	-2.28140544891357	-0.122746698558331	0.191612273454666	0.0265701804310083
-5.15693616867065	-8.21472930908203	-2.28022909164429	-0.122681602835655	0.191555097699165	0.0266443695873022
-5.15525245666504	-8.21542739868164	-2.2654857635498	-0.122808881103992	0.191667482256889	0.0267046727240086
-5.15208911895752	-8.21578121185303	-2.26426029205322	-0.122773289680481	0.191747426986694	0.026701120659709
-5.14987468719482	-8.21717071533203	-2.26590299606323	-0.122907117009163	0.19174987077713	0.0266692284494638
-5.15090847015381	-8.21564769744873	-2.2705090045929	-0.122883684933186	0.191780403256416	0.026599895209074
-5.14846277236938	-8.21690654754639	-2.26952719688416	-0.122857511043549	0.191669419407845	0.0265735369175673
-5.14965963363647	-8.21716117858887	-2.26848220825195	-0.122857809066772	0.191574931144714	0.0265505835413933
-5.14493322372437	-8.21371936798096	-2.2638304233551	-0.122844889760017	0.19155453145504	0.0264487061649561
-5.14679288864136	-8.21379661560059	-2.2644579410553	-0.122842736542225	0.191705539822578	0.0264170002192259
-5.14451789855957	-8.21033382415771	-2.2619616985321	-0.122864328324795	0.191677689552307	0.0264236237853765
-5.15172672271729	-8.20454406738281	-2.26409387588501	-0.122848518192768	0.19179567694664	0.026424678042531
-5.15245771408081	-8.20482349395752	-2.2755765914917	-0.122848883271217	0.191759407520294	0.0264746006578207
-5.15675020217896	-8.2118968963623	-2.27425909042358	-0.12285104393959	0.191688805818558	0.0265340749174356
-5.15499591827393	-8.21179103851318	-2.27371406555176	-0.122807793319225	0.191573053598404	0.0265247244387865
-5.15707921981812	-8.21590042114258	-2.27272534370422	-0.122817553579807	0.191644161939621	0.0265323873609304
-5.15151357650757	-8.21792316436768	-2.2716109752655	-0.122781664133072	0.1914953738451	0.026476813480258
-5.15346145629883	-8.219069480896	-2.27142119407654	-0.1227997392416	0.19150222837925	0.0264063458889723
-5.15080976486206	-8.2169771194458	-2.25805854797363	-0.122897490859032	0.191534385085106	0.0263007674366236
-5.14734649658203	-8.21003913879395	-2.25691342353821	-0.122792392969131	0.191627383232117	0.026214262470603
-5.14636325836182	-8.20366382598877	-2.26186633110046	-0.122886091470718	0.191642418503761	0.0262225177139044
-5.15367937088013	-8.20680904388428	-2.26411008834839	-0.122860945761204	0.191716060042381	0.0261912308633327
-5.15217781066895	-8.20806407928467	-2.27374935150146	-0.122864432632923	0.191608712077141	0.0261940602213144
-5.15460109710693	-8.21361255645752	-2.26993203163147	-0.122868552803993	0.191553294658661	0.0262383576482534
-5.15211820602417	-8.21266746520996	-2.2761242389679	-0.122782424092293	0.19154480099678	0.0261785015463829
-5.1486930847168	-8.21119117736816	-2.27384614944458	-0.12285515666008	0.191488102078438	0.0261351633816957
-5.15037441253662	-8.20422458648682	-2.27137804031372	-0.122856162488461	0.1915033608675	0.0261329021304846
-5.15000009536743	-8.20529174804688	-2.25934672355652	-0.122846879065037	0.191499277949333	0.0261688251048326
-5.15429592132568	-8.205397605896	-2.25778794288635	-0.12282382696867	0.191473096609116	0.0261885728687048
-5.15534687042236	-8.20927715301514	-2.25566983222961	-0.122871376574039	0.191444456577301	0.0262476485222578
-5.15518188476563	-8.21023273468018	-2.25524187088013	-0.122844390571117	0.191597282886505	0.0262316893786192
-5.1507568359375	-8.20895957946777	-2.25937175750732	-0.122867353260517	0.191654428839684	0.0262228809297085
-5.15393114089966	-8.20628356933594	-2.2685878276825	-0.1229287981987	0.191786706447601	0.0261516459286213
-5.14985513687134	-8.20451736450195	-2.27613925933838	-0.122992798686028	0.19161581993103	0.0261515509337187
-5.15506601333618	-8.20355892181396	-2.27913856506348	-0.122903011739254	0.191655814647675	0.026160104200244
-5.15673351287842	-8.20071887969971	-2.29087114334106	-0.122912235558033	0.191488265991211	0.0262276269495487
-5.15814018249512	-8.2074728012085	-2.28150320053101	-0.122893705964088	0.191512912511826	0.0262606106698513
-5.15655374526978	-8.21160793304443	-2.2662627696991	-0.122865244746208	0.19150073826313	0.0262804888188839
-5.15773105621338	-8.21341228485107	-2.26712012290955	-0.122997611761093	0.19166424870491	0.0262973792850971
-5.1513729095459	-8.20454978942871	-2.27021837234497	-0.122962072491646	0.191729590296745	0.0262533221393824
-5.15460157394409	-8.20456027984619	-2.27551817893982	-0.122963614761829	0.191736221313477	0.0262559484690428
-5.15825843811035	-8.20003128051758	-2.28435969352722	-0.122909210622311	0.19169570505619	0.0262661036103964
-5.15838670730591	-8.19946575164795	-2.28443694114685	-0.122908249497414	0.191686302423477	0.0263845436275005
-5.15817451477051	-8.20200538635254	-2.28099632263184	-0.12285103648901	0.191570773720741	0.0264206565916538
-5.15869045257568	-8.20419311523438	-2.27404856681824	-0.122944965958595	0.191663339734077	0.0265577305108309
-5.1575174331665	-8.20372676849365	-2.27124714851379	-0.122943758964539	0.191778630018234	0.0265770573168993
-5.15287399291992	-8.20523452758789	-2.27866101264954	-0.12302078306675	0.191772282123566	0.0266148336231709
-5.15548944473267	-8.20369815826416	-2.28048825263977	-0.123060315847397	0.191851660609245	0.0266471467912197
-5.15472078323364	-8.20530605316162	-2.27903032302856	-0.123053230345249	0.191702157258987	0.0266278423368931
-5.15420389175415	-8.20579719543457	-2.27239561080933	-0.123013965785503	0.191767767071724	0.0266456808894873
-5.14739370346069	-8.19681835174561	-2.27395534515381	-0.123032309114933	0.191765978932381	0.0266152508556843
-5.15090227127075	-8.19241809844971	-2.27570605278015	-0.123037055134773	0.191882967948914	0.0267571620643139
-5.15527677536011	-8.18585205078125	-2.28096437454224	-0.123010918498039	0.191944986581802	0.0268823020160198
-5.16016864776611	-8.19123458862305	-2.2823314666748	-0.123091995716095	0.191910281777382	0.0269768498837948
-5.1537013053894	-8.19470882415771	-2.28427195549011	-0.123015150427818	0.191820129752159	0.0270531848073006
-5.15642499923706	-8.20173263549805	-2.28802132606506	-0.123023077845573	0.191721245646477	0.0271852221339941
-5.15321779251099	-8.20101737976074	-2.27913117408752	-0.123008951544762	0.191743537783623	0.0271609425544739
-5.15022659301758	-8.20029544830322	-2.27131104469299	-0.123003579676151	0.191727250814438	0.0271332859992981
-5.14748048782349	-8.1953649520874	-2.26773238182068	-0.123012065887451	0.191825643181801	0.0271662157028914
-5.15159797668457	-8.19078826904297	-2.2721540927887	-0.123095504939556	0.191914662718773	0.0271715670824051
-5.14950132369995	-8.19047164916992	-2.26785373687744	-0.123103864490986	0.191932916641235	0.0272084195166826
-5.15407371520996	-8.19358921051025	-2.28099417686462	-0.123060308396816	0.191929295659065	0.0272437110543251
-5.15785503387451	-8.19387245178223	-2.28382539749146	-0.123044364154339	0.19195394217968	0.0273361727595329
-5.16107034683228	-8.19945430755615	-2.28594660758972	-0.123102933168411	0.191876843571663	0.0273776240646839
-5.16108894348145	-8.19948482513428	-2.29347229003906	-0.123026475310326	0.191866964101791	0.0274017434567213
-5.16428518295288	-8.20488357543945	-2.2898850440979	-0.123063266277313	0.191814392805099	0.0274035725742579
-5.16157007217407	-8.20697975158691	-2.29545116424561	-0.123057663440704	0.191826596856117	0.0274034086614847
-5.16300773620605	-8.20951747894287	-2.29198288917542	-0.123082742094994	0.191758200526237	0.0273803845047951
-5.16253709793091	-8.20689964294434	-2.28887939453125	-0.122952066361904	0.191700905561447	0.0274359267205
-5.16778039932251	-8.2079963684082	-2.28871512413025	-0.123054519295692	0.191847801208496	0.0274024493992329
-5.17240238189697	-8.20544052124023	-2.29345726966858	-0.123003996908665	0.191746443510056	0.0274088401347399
-5.17722654342651	-8.20907211303711	-2.28802227973938	-0.122930824756622	0.191830858588219	0.0274105817079544
-5.17883110046387	-8.20906352996826	-2.29450559616089	-0.123001798987389	0.191721543669701	0.0274791736155748
-5.18936061859131	-8.2155294418335	-2.28761076927185	-0.122991040349007	0.19189190864563	0.0274635255336761
-5.18619060516357	-8.2201099395752	-2.28635573387146	-0.122906841337681	0.191787987947464	0.0274847727268934
-5.19494104385376	-8.22769832611084	-2.28711032867432	-0.122963517904282	0.191918939352036	0.02747449465096
-5.19031667709351	-8.2258243560791	-2.29631686210632	-0.12291045486927	0.191979125142097	0.0274042952805758
-5.1946816444397	-8.2270040512085	-2.30313849449158	-0.122903436422348	0.192051976919174	0.027352711185813
-5.19732093811035	-8.22435855865479	-2.31623077392578	-0.122923918068409	0.191998228430748	0.0273219347000122
-5.2049880027771	-8.22716999053955	-2.32895541191101	-0.122969947755337	0.192058071494102	0.0272466391324997
-5.20528078079224	-8.23112964630127	-2.3363311290741	-0.122846983373165	0.191897660493851	0.0272148009389639
-5.2165789604187	-8.23702526092529	-2.32723498344421	-0.122877024114132	0.191908925771713	0.0272435508668423
-5.21535062789917	-8.24018383026123	-2.31990480422974	-0.12290083616972	0.191877633333206	0.0272451303899288
-5.22024774551392	-8.24881744384766	-2.31872820854187	-0.122898280620575	0.191969305276871	0.0271433908492327
-5.22376155853271	-8.25153350830078	-2.31907558441162	-0.122918412089348	0.192048311233521	0.027105376124382
-5.22557544708252	-8.25477695465088	-2.32028555870056	-0.122981816530228	0.192106142640114	0.0270465146750212
-5.2288613319397	-8.25224876403809	-2.32667875289917	-0.122888125479221	0.192159608006477	0.0269521120935678
-5.23394155502319	-8.25376224517822	-2.3396680355072	-0.122909285128117	0.192155927419662	0.0269096624106169
-5.23825311660767	-8.25146579742432	-2.34019184112549	-0.122812435030937	0.192137882113457	0.026886835694313
-5.24411392211914	-8.25532341003418	-2.34798145294189	-0.122855380177498	0.192143961787224	0.0268387850373983
-5.24635744094849	-8.25527858734131	-2.35104823112488	-0.122733883559704	0.191999301314354	0.0268613398075104
-5.25081300735474	-8.26034927368164	-2.35452604293823	-0.122768551111221	0.191985249519348	0.0268470384180546
-5.25234603881836	-8.26327037811279	-2.34970712661743	-0.122729085385799	0.192042112350464	0.0268965847790241
-5.25502777099609	-8.26663589477539	-2.34705662727356	-0.122746713459492	0.19207800924778	0.0268687978386879
-5.25649404525757	-8.27205371856689	-2.35206151008606	-0.122742153704166	0.19211234152317	0.026878634467721
-5.25919961929321	-8.27587604522705	-2.34720158576965	-0.122827246785164	0.192255899310112	0.0268373545259237
-5.25920438766479	-8.27584838867188	-2.35997819900513	-0.122784733772278	0.192250296473503	0.0267453789710999
-5.26633167266846	-8.27877616882324	-2.36124420166016	-0.122855737805367	0.192312091588974	0.0267525259405375
-5.2678394317627	-8.27944278717041	-2.3654887676239	-0.122888386249542	0.192213714122772	0.0267459955066442
-5.27310180664063	-8.28550243377686	-2.37033343315125	-0.122843645513058	0.192284882068634	0.0266838185489178
-5.2763876914978	-8.28621292114258	-2.37058520317078	-0.122827157378197	0.192170202732086	0.0266356188803911
-5.27702474594116	-8.28781223297119	-2.37013411521912	-0.122796252369881	0.192212969064713	0.0266392026096582
-5.28079843521118	-8.2885274887085	-2.37263345718384	-0.122825711965561	0.192188188433647	0.0266252066940069
-5.28029251098633	-8.2912540435791	-2.37279486656189	-0.122847057878971	0.192199438810349	0.0266181286424398
-5.28208112716675	-8.29149723052979	-2.37304019927979	-0.122820466756821	0.192217156291008	0.0265855770558119
-5.2846508026123	-8.28314876556396	-2.37247610092163	-0.122857376933098	0.192374005913734	0.0265641398727894
-5.2859148979187	-8.2806568145752	-2.37585639953613	-0.122818358242512	0.192395806312561	0.0266431495547295
-5.29081678390503	-8.28092956542969	-2.38195037841797	-0.122789837419987	0.192415460944176	0.0266901589930058
-5.29313468933105	-8.28086471557617	-2.38844060897827	-0.122756503522396	0.192350164055824	0.0268108453601599
-5.29871416091919	-8.28335571289063	-2.39338707923889	-0.122721381485462	0.192377269268036	0.0268848706036806
-5.29537200927734	-8.29236888885498	-2.386723279953	-0.122780054807663	0.19227135181427	0.0269657373428345
-5.29461002349854	-8.29333019256592	-2.38953399658203	-0.122748956084251	0.192259162664413	0.0269603878259659
-5.28796243667603	-8.29405975341797	-2.3812084197998	-0.122786201536655	0.192222148180008	0.0269888639450073
-5.28558874130249	-8.29113101959229	-2.37882995605469	-0.122744746506214	0.192274361848831	0.0269262790679932
-5.28426790237427	-8.28895950317383	-2.37683892250061	-0.122833482921124	0.192222982645035	0.026970349252224
-5.28483200073242	-8.28435134887695	-2.37770867347717	-0.122836448252201	0.192371487617493	0.0269943829625845
-5.28495740890503	-8.28063583374023	-2.38066673278809	-0.122846938669682	0.192474782466888	0.0270524639636278
-5.28741455078125	-8.28481864929199	-2.38674283027649	-0.122882686555386	0.192476838827133	0.0272146053612232
-5.28483104705811	-8.28723335266113	-2.39108324050903	-0.122880078852177	0.192375481128693	0.0273472554981709
-5.28661346435547	-8.28561592102051	-2.39317798614502	-0.122883073985577	0.192462936043739	0.027371471747756
-5.28259325027466	-8.28845119476318	-2.39498472213745	-0.122941344976425	0.192306980490685	0.0274532102048397
-5.28227424621582	-8.2863655090332	-2.39695882797241	-0.122899852693081	0.192356750369072	0.0274689197540283
-5.27670526504517	-8.2846851348877	-2.39597344398499	-0.122858792543411	0.19228133559227	0.0275259260088205
-5.27636623382568	-8.27595996856689	-2.38740372657776	-0.122796513140202	0.192318111658096	0.0275282617658377
-5.27521324157715	-8.27128601074219	-2.38152623176575	-0.122920416295528	0.192300513386726	0.0276048518717289
-5.27811574935913	-8.2677583694458	-2.3773729801178	-0.122908480465412	0.192309841513634	0.0276993177831173
-5.27134466171265	-8.26542282104492	-2.37390923500061	-0.122970424592495	0.192187696695328	0.0278148837387562
-5.27016592025757	-8.26418113708496	-2.37118673324585	-0.122884407639503	0.192155092954636	0.0278618298470974
-5.2662525177002	-8.26435279846191	-2.36484622955322	-0.122938007116318	0.19211320579052	0.0279807895421982
-5.26486968994141	-8.25984859466553	-2.36395335197449	-0.122898958623409	0.192233562469482	0.0280982740223408
-5.26167297363281	-8.26226615905762	-2.35744166374207	-0.1229432746768	0.192154303193092	0.0281548276543617
-5.25580263137817	-8.26137447357178	-2.36139178276062	-0.122885175049305	0.192068040370941	0.0282059218734503
-5.25441980361938	-8.26095771789551	-2.35195827484131	-0.122993439435959	0.19216550886631	0.0283242426812649
-5.25058126449585	-8.25583744049072	-2.35128235816956	-0.1228908598423	0.192174926400185	0.0283643435686827
-5.24872827529907	-8.25503826141357	-2.35397720336914	-0.122899256646633	0.192221879959106	0.0284527000039816
-5.24090194702148	-8.25515270233154	-2.35025405883789	-0.122990421950817	0.192106276750565	0.0285603273659945
-5.24211645126343	-8.25127696990967	-2.35245418548584	-0.122938878834248	0.192209914326668	0.02857312746346
-5.23837947845459	-8.24930000305176	-2.34832358360291	-0.123017191886902	0.192130982875824	0.028652049601078
-5.23399019241333	-8.24417018890381	-2.352379322052	-0.122987911105156	0.192089676856995	0.0286357738077641
-5.23289632797241	-8.24204349517822	-2.35689473152161	-0.122947856783867	0.191963851451874	0.0287059340626001
-5.23492956161499	-8.23652076721191	-2.36491465568542	-0.122857928276062	0.191899791359901	0.0287491902709007
-5.23464345932007	-8.23918914794922	-2.35834145545959	-0.122930191457272	0.191874220967293	0.0287921782582998
-5.23322772979736	-8.2403621673584	-2.35790777206421	-0.122812546789646	0.191617920994759	0.0289140827953815
-5.23437452316284	-8.24540233612061	-2.35005879402161	-0.122946068644524	0.191669121384621	0.0290197785943747
-5.23406648635864	-8.24470520019531	-2.34003973007202	-0.122884631156921	0.191684931516647	0.0290436744689941
-5.23324537277222	-8.24878787994385	-2.33676052093506	-0.122916594147682	0.19168558716774	0.029028844088316
-5.22981548309326	-8.24877071380615	-2.33318495750427	-0.122917309403419	0.191575407981873	0.0290329083800316
-5.22913408279419	-8.24838447570801	-2.33309721946716	-0.122964836657047	0.191677778959274	0.0290688145905733
-5.22814607620239	-8.2437915802002	-2.33765292167664	-0.122861437499523	0.191686049103737	0.0289932135492563
-5.23007202148438	-8.24764156341553	-2.33424377441406	-0.122920580208302	0.191641643643379	0.0290432684123516
-5.22933864593506	-8.24222087860107	-2.34409832954407	-0.122835859656334	0.191562488675117	0.0290159024298191
-5.23239278793335	-8.24279975891113	-2.34638690948486	-0.122871890664101	0.191644921898842	0.0289895553141832
-5.23511028289795	-8.23973846435547	-2.34372806549072	-0.122763708233833	0.191419780254364	0.02901073358953
-5.23718404769897	-8.24216747283936	-2.34385204315186	-0.122785329818726	0.191440686583519	0.0290081351995468
-5.24215269088745	-8.24102592468262	-2.34856820106506	-0.122674666345119	0.191298633813858	0.0290587209165096
-5.24462270736694	-8.2474946975708	-2.34148335456848	-0.122785069048405	0.191281840205193	0.0290572084486485
-5.24293851852417	-8.24814891815186	-2.33914017677307	-0.122734636068344	0.191316455602646	0.0290885008871555
-5.24355173110962	-8.25355052947998	-2.33818864822388	-0.12275568395853	0.191415175795555	0.0290528926998377
-5.24603462219238	-8.25305080413818	-2.34011554718018	-0.122782558202744	0.19141910970211	0.0290125068277121
-5.24953651428223	-8.25639247894287	-2.33976817131042	-0.122805826365948	0.19148813188076	0.0290072858333588
-5.25179195404053	-8.25879764556885	-2.34965777397156	-0.122790671885014	0.191466420888901	0.0289237517863512
-5.25891542434692	-8.26169776916504	-2.34985876083374	-0.122748665511608	0.191445469856262	0.028846861794591
-5.25682592391968	-8.26403999328613	-2.35229134559631	-0.122743517160416	0.191324532032013	0.0287952441722155
-5.26152181625366	-8.26841354370117	-2.35434913635254	-0.122765578329563	0.191322848200798	0.0287318285554647
-5.2631139755249	-8.26614570617676	-2.35280108451843	-0.122674003243446	0.191373884677887	0.0286713521927595
-5.26658630371094	-8.26431655883789	-2.35226511955261	-0.122672230005264	0.191376551985741	0.0285747144371271
-5.26826524734497	-8.259521484375	-2.35549855232239	-0.122633084654808	0.1914282143116	0.0286234263330698
-5.27980470657349	-8.25850772857666	-2.35897564888	-0.122614093124866	0.191579386591911	0.0286289881914854
-5.27938461303711	-8.26276016235352	-2.37369322776794	-0.122571796178818	0.191425353288651	0.0286614429205656
-5.2882866859436	-8.27510356903076	-2.37811875343323	-0.12260090559721	0.191448479890823	0.0287612751126289
-5.2862377166748	-8.27715873718262	-2.37151646614075	-0.122594594955444	0.191390618681908	0.0287433229386806
-5.28707504272461	-8.28092002868652	-2.36946988105774	-0.122563570737839	0.19137316942215	0.0286303348839283
-5.28357696533203	-8.28222751617432	-2.36981058120728	-0.122492998838425	0.191343784332275	0.0286031290888786
-5.28815937042236	-8.27572059631348	-2.36958837509155	-0.12256021052599	0.191483303904533	0.0285840425640345
-5.28734540939331	-8.27355289459229	-2.36780977249146	-0.122530743479729	0.191466569900513	0.0285291634500027
-5.29356288909912	-8.27626800537109	-2.36720085144043	-0.122546389698982	0.191563501954079	0.0285413041710854
-5.29861354827881	-8.27397346496582	-2.38073682785034	-0.122564904391766	0.191645413637161	0.028618423268199
-5.30389261245728	-8.27969551086426	-2.38595795631409	-0.122501358389854	0.191562756896019	0.0286371968686581
-5.30272102355957	-8.28139495849609	-2.39362692832947	-0.122498042881489	0.191483572125435	0.0286667868494987
-5.30833101272583	-8.28818702697754	-2.3940167427063	-0.122483536601067	0.191505238413811	0.0287171117961407
-5.30577611923218	-8.28451633453369	-2.3935067653656	-0.12246136367321	0.191464111208916	0.0287133473902941
-5.30820655822754	-8.28871440887451	-2.39468789100647	-0.122443318367004	0.191451355814934	0.0287233795970678
-5.3046760559082	-8.28786754608154	-2.39796924591064	-0.122434444725513	0.191483214497566	0.0287177171558142
-5.30911111831665	-8.28841018676758	-2.39846396446228	-0.122450537979603	0.191515013575554	0.0287628751248121
-5.30840635299683	-8.28593254089355	-2.39722514152527	-0.122476913034916	0.191495984792709	0.0287540070712566
-5.31023931503296	-8.28781509399414	-2.39098072052002	-0.122444353997707	0.191571295261383	0.0287508126348257
-5.31457471847534	-8.28414058685303	-2.39972472190857	-0.122390761971474	0.191520005464554	0.0288212094455957
-5.32049226760864	-8.28102779388428	-2.39490509033203	-0.122407875955105	0.191583037376404	0.0288683362305164
-5.32158899307251	-8.2880163192749	-2.39166831970215	-0.122447416186333	0.19148476421833	0.0289380587637424
-5.3279390335083	-8.2903470993042	-2.39130043983459	-0.122384570538998	0.191600129008293	0.0289844740182161
-5.33008289337158	-8.29561233520508	-2.39020538330078	-0.122390165925026	0.191573679447174	0.0290773753076792
-5.33090400695801	-8.29733467102051	-2.3955545425415	-0.122345253825188	0.191695258021355	0.0290567185729742
-5.32950019836426	-8.29699039459229	-2.39705204963684	-0.12232268601656	0.191727235913277	0.0290879756212235
-5.33211278915405	-8.29793453216553	-2.41555714607239	-0.122412875294685	0.191859498620033	0.0290518589317799
-5.33374643325806	-8.2938346862793	-2.422438621521	-0.122381761670113	0.191678240895271	0.0291112139821053
-5.33922624588013	-8.29668140411377	-2.43495869636536	-0.122299298644066	0.191626772284508	0.0291565023362637
-5.34278631210327	-8.29646396636963	-2.43715357780457	-0.122347451746464	0.191578298807144	0.0292201470583677
-5.34473371505737	-8.29871082305908	-2.42916393280029	-0.122306734323502	0.191558927297592	0.0292569529265165
-5.34668684005737	-8.29830932617188	-2.43217730522156	-0.122314646840096	0.191531091928482	0.029395742341876
-5.3475399017334	-8.30229473114014	-2.43400025367737	-0.122293286025524	0.191556543111801	0.0294235646724701
-5.34857654571533	-8.30657196044922	-2.42476224899292	-0.122364990413189	0.191606670618057	0.0294967107474804
-5.34875965118408	-8.30363655090332	-2.41854691505432	-0.122327968478203	0.191699907183647	0.029555469751358
-5.34669065475464	-8.30671977996826	-2.41752982139587	-0.122421637177467	0.191692769527435	0.0296010635793209
-5.34401178359985	-8.30525779724121	-2.41991972923279	-0.122440382838249	0.191831022500992	0.029589070007205
-5.34650230407715	-8.30330944061279	-2.42059278488159	-0.12251340597868	0.191842019557953	0.029682943597436
-5.34591150283813	-8.29976177215576	-2.42823386192322	-0.122396595776081	0.191853761672974	0.0296958517283201
-5.34508657455444	-8.29641723632813	-2.43529796600342	-0.122399002313614	0.19178281724453	0.0297568701207638
-5.34713363647461	-8.29167556762695	-2.43970799446106	-0.122383140027523	0.191744640469551	0.0298840887844563
-5.35078525543213	-8.29277992248535	-2.44236254692078	-0.122353442013264	0.191743299365044	0.0299495588988066
-5.35392236709595	-8.29560947418213	-2.44110369682312	-0.122274123132229	0.191629186272621	0.0300969518721104
-5.3566312789917	-8.29859638214111	-2.43761134147644	-0.122341066598892	0.191715613007545	0.0301925279200077
-5.35564041137695	-8.29842185974121	-2.43650794029236	-0.122350186109543	0.191792294383049	0.0302151180803776
-5.35471534729004	-8.3026180267334	-2.43239879608154	-0.12244338542223	0.191826999187469	0.0303037520498037
-5.3585991859436	-8.30234813690186	-2.43388080596924	-0.122421719133854	0.191810309886932	0.0302944742143154
-5.35938310623169	-8.30177688598633	-2.43726325035095	-0.122552260756493	0.191889747977257	0.0303953941911459
-5.36173105239868	-8.30083084106445	-2.44098353385925	-0.122420325875282	0.191828981041908	0.0304164309054613
-5.36966133117676	-8.30678272247314	-2.44648551940918	-0.12246423214674	0.191839084029198	0.0304325558245182
-5.36926698684692	-8.30483436584473	-2.45159006118774	-0.122434332966805	0.19177520275116	0.0305181685835123
-5.37073802947998	-8.31143379211426	-2.44650554656982	-0.122472293674946	0.191709190607071	0.0305229388177395
-5.37344980239868	-8.30982398986816	-2.44333362579346	-0.122388131916523	0.191608279943466	0.030558118596673
-5.3771595954895	-8.31354331970215	-2.44200372695923	-0.12244925647974	0.191645860671997	0.0306249670684338
-5.37552690505981	-8.30830764770508	-2.44305610656738	-0.122416071593761	0.191701352596283	0.0305750500410795
-5.37627935409546	-8.30898380279541	-2.44316697120667	-0.122394740581512	0.191730678081512	0.0306499041616917
-5.38098812103271	-8.30423164367676	-2.44970440864563	-0.122363269329071	0.191799223423004	0.0307518225163221
-5.3894100189209	-8.30614852905273	-2.4509813785553	-0.122348681092262	0.191877499222755	0.0308066178113222
-5.38884592056274	-8.30885791778564	-2.45318913459778	-0.122343704104424	0.191747099161148	0.0309133864939213
-5.3975191116333	-8.31638145446777	-2.45700836181641	-0.122324541211128	0.191743224859238	0.031091820448637
-5.39870405197144	-8.3251314163208	-2.45637392997742	-0.122241415083408	0.191543787717819	0.0312068834900856
-5.39818954467773	-8.33281517028809	-2.44714665412903	-0.122368857264519	0.191512063145638	0.031213803216815
-5.39482593536377	-8.33164215087891	-2.44029068946838	-0.122257761657238	0.191525608301163	0.0311791952699423
-5.3984317779541	-8.32757377624512	-2.43984627723694	-0.122289568185806	0.191623851656914	0.0311733614653349
-5.40301895141602	-8.32705783843994	-2.44111251831055	-0.122254081070423	0.191617920994759	0.0311690680682659
-5.4103832244873	-8.3307580947876	-2.45001673698425	-0.122261062264442	0.191639378666878	0.0312642864882946
-5.41504669189453	-8.33389663696289	-2.45378088951111	-0.12218976020813	0.191560328006744	0.0312979966402054
-5.41724014282227	-8.34182262420654	-2.45823669433594	-0.122265391051769	0.191562488675117	0.031310211867094
-5.41967439651489	-8.34683322906494	-2.46711373329163	-0.122174613177776	0.191491588950157	0.0313724093139172
-5.42442893981934	-8.34970855712891	-2.46244263648987	-0.122187539935112	0.191446468234062	0.0314188711345196
-5.42145109176636	-8.35044193267822	-2.4616322517395	-0.122186578810215	0.191404819488525	0.0314116105437279
-5.42423248291016	-8.34929180145264	-2.45652651786804	-0.122170299291611	0.191424936056137	0.0313827879726887
-5.42796611785889	-8.34606075286865	-2.46178960800171	-0.122153244912624	0.191414728760719	0.0314679145812988
-5.43259763717651	-8.34702587127686	-2.45542192459106	-0.122147612273693	0.191502660512924	0.0315247923135757
-5.43352890014648	-8.3503246307373	-2.45640897750854	-0.122148498892784	0.191343054175377	0.0315568558871746
-5.43917226791382	-8.35365390777588	-2.44609260559082	-0.122096031904221	0.191316530108452	0.0316956825554371
-5.44254779815674	-8.35913372039795	-2.44416904449463	-0.122082553803921	0.191464498639107	0.0317375361919403
-5.43946981430054	-8.36137771606445	-2.44369792938232	-0.122089445590973	0.191409289836884	0.0317782871425152
-5.43806934356689	-8.36053657531738	-2.45008897781372	-0.122104078531265	0.191485956311226	0.0318056531250477
-5.43939590454102	-8.35932445526123	-2.45653438568115	-0.122206971049309	0.191605567932129	0.0318697020411491
-5.4379243850708	-8.35648250579834	-2.46119499206543	-0.122173592448235	0.19154366850853	0.0318239815533161
-5.43855476379395	-8.35646820068359	-2.46368908882141	-0.122187435626984	0.191459938883781	0.0318777859210968
-5.43930196762085	-8.35358905792236	-2.46772694587708	-0.122127592563629	0.191416054964066	0.0319796428084373
-5.44222068786621	-8.35478496551514	-2.46922206878662	-0.122169531881809	0.191515251994133	0.0320602804422379
-5.44130086898804	-8.35426235198975	-2.46432280540466	-0.122111842036247	0.191491633653641	0.0321033447980881
-5.44589185714722	-8.35565662384033	-2.46971416473389	-0.122141152620316	0.191474437713623	0.0321524254977703
-5.44713068008423	-8.35312938690186	-2.47695708274841	-0.122112609446049	0.191308796405792	0.0322424173355103
-5.45182037353516	-8.35666179656982	-2.47656345367432	-0.122074566781521	0.191332042217255	0.0323075354099274
-5.45294904708862	-8.36234378814697	-2.47060585021973	-0.122064799070358	0.191291660070419	0.0323715023696423
-5.45777559280396	-8.36775016784668	-2.46375846862793	-0.122064724564552	0.191321015357971	0.0324094370007515
-5.45720195770264	-8.3680248260498	-2.45895600318909	-0.122161559760571	0.191384509205818	0.0324127599596977
-5.45819711685181	-8.36981201171875	-2.45416045188904	-0.122162684798241	0.191517174243927	0.0324276834726334
-5.45911312103271	-8.37135219573975	-2.46139359474182	-0.122155368328094	0.191531151533127	0.0324311107397079
-5.46539402008057	-8.36746501922607	-2.46048617362976	-0.122192695736885	0.191585659980774	0.0324240252375603
-5.46628141403198	-8.36472797393799	-2.47323417663574	-0.122127711772919	0.191492140293121	0.0324115715920925
-5.4709849357605	-8.36680889129639	-2.47678637504578	-0.122074797749519	0.191389545798302	0.0324488617479801
-5.47292566299438	-8.36405563354492	-2.48082780838013	-0.122024334967136	0.191336691379547	0.0325276851654053
-5.47832584381104	-8.36511898040771	-2.47779655456543	-0.122036516666412	0.191392198204994	0.0326361618936062
-5.47839403152466	-8.3695182800293	-2.47169232368469	-0.122047193348408	0.1912642121315	0.032675489783287
-5.48364686965942	-8.37527751922607	-2.46903014183044	-0.12207967787981	0.191377580165863	0.0327441543340683
-5.48137664794922	-8.37195873260498	-2.46691489219666	-0.122139357030392	0.191441148519516	0.0327458083629608
-5.48446178436279	-8.37574863433838	-2.47064471244812	-0.122134655714035	0.191510796546936	0.0327483154833317
-5.48156642913818	-8.37607669830322	-2.46801352500916	-0.12217964977026	0.191444024443626	0.0328051373362541
-5.48753595352173	-8.37387657165527	-2.47699427604675	-0.122104294598103	0.191529110074043	0.0328135900199413
-5.48629570007324	-8.37405204772949	-2.47744846343994	-0.122104912996292	0.191414281725883	0.0328206121921539
-5.48682689666748	-8.37446117401123	-2.47511148452759	-0.12205459177494	0.191362246870995	0.0328378230333328
-5.48664569854736	-8.37876796722412	-2.47087740898132	-0.122135639190674	0.191312849521637	0.0328655987977982
-5.48740005493164	-8.37691688537598	-2.47626161575317	-0.122101373970509	0.19140362739563	0.032864898443222
-5.48239707946777	-8.38015079498291	-2.46880149841309	-0.122112132608891	0.191362261772156	0.0328509472310543
-5.48524332046509	-8.37403297424316	-2.47078609466553	-0.122022964060307	0.191471606492996	0.0329039245843887
-5.48308849334717	-8.37069702148438	-2.46132135391235	-0.122100412845612	0.191512525081635	0.0329565331339836
-5.4812479019165	-8.36152935028076	-2.46857857704163	-0.122119039297104	0.191596835851669	0.0329236462712288
-5.48412799835205	-8.36716556549072	-2.4656720161438	-0.122120298445225	0.191631108522415	0.0330772027373314
-5.48345375061035	-8.35867023468018	-2.46849584579468	-0.122113063931465	0.191617339849472	0.0331771709024906
-5.48744678497314	-8.36042499542236	-2.4692211151123	-0.12214894592762	0.191712334752083	0.0331744849681854
-5.48520708084106	-8.36152458190918	-2.48052883148193	-0.122078187763691	0.191617876291275	0.0332705602049828
-5.48824834823608	-8.36717510223389	-2.47828102111816	-0.122082486748695	0.191637247800827	0.0334088169038296
-5.48166561126709	-8.36452007293701	-2.47537612915039	-0.122057713568211	0.191540971398354	0.0334775000810623
-5.47984981536865	-8.36973476409912	-2.47187995910645	-0.122127123177052	0.191553726792336	0.0334332473576069
-5.47081851959229	-8.36964511871338	-2.46637177467346	-0.122130326926708	0.191527232527733	0.0334927998483181
-5.46837615966797	-8.36237239837646	-2.45552825927734	-0.122227229177952	0.191661849617958	0.033481776714325
-5.46398639678955	-8.35945987701416	-2.4477686882019	-0.122189372777939	0.191684067249298	0.0334689691662788
-5.46024131774902	-8.35571765899658	-2.45163679122925	-0.12227114289999	0.191691711544991	0.0334916636347771
-5.46183204650879	-8.3525562286377	-2.45798277854919	-0.12219811975956	0.191795378923416	0.0336118787527084
-5.46415758132935	-8.35305023193359	-2.45993256568909	-0.122340627014637	0.191889181733131	0.0336187891662121
-5.46002340316772	-8.35582256317139	-2.46205878257751	-0.122307687997818	0.191785410046577	0.0336741991341114
-5.46380281448364	-8.35755729675293	-2.46918773651123	-0.122281529009342	0.191816315054893	0.0337376557290554
-5.4586329460144	-8.35755729675293	-2.46433544158936	-0.122281134128571	0.191836923360825	0.0337370671331882
-5.459876537323	-8.35797691345215	-2.46789264678955	-0.122307308018208	0.19187305867672	0.0337579697370529
-5.45469331741333	-8.36179447174072	-2.4692702293396	-0.122260339558125	0.191836073994637	0.033724058419466
-5.4553861618042	-8.35989570617676	-2.47410750389099	-0.12235613912344	0.191834554076195	0.0337441898882389
-5.4533748626709	-8.35773944854736	-2.46627950668335	-0.122360654175282	0.191813975572586	0.0337263494729996
-5.45165777206421	-8.3566198348999	-2.46615433692932	-0.122343733906746	0.191862404346466	0.0336948856711388
-5.45192623138428	-8.35379791259766	-2.46703577041626	-0.122389160096645	0.191847756505013	0.0336813107132912
-5.45701503753662	-8.34793472290039	-2.46366786956787	-0.122355468571186	0.191924974322319	0.0336766056716442
-5.45497941970825	-8.34716606140137	-2.45549416542053	-0.122385047376156	0.191860839724541	0.0337339229881763
-5.45895147323608	-8.35073947906494	-2.45734524726868	-0.12233605235815	0.191913276910782	0.0337244868278503
-5.4599437713623	-8.35275554656982	-2.45288348197937	-0.12240107357502	0.19190402328968	0.0337878540158272
-5.45986938476563	-8.3560733795166	-2.44903588294983	-0.122362673282623	0.192042365670204	0.0337455868721008
-5.45678806304932	-8.35475635528564	-2.45647835731506	-0.122353784739971	0.191990688443184	0.0336774997413158
-5.45894718170166	-8.35485935211182	-2.46375131607056	-0.122419133782387	0.192158326506615	0.0335838720202446
-5.45894908905029	-8.35150814056396	-2.47005677223206	-0.122440703213215	0.192160323262215	0.033535610884428
-5.4614725112915	-8.35225963592529	-2.47820830345154	-0.122467838227749	0.192098140716553	0.0334709696471691
-5.46542692184448	-8.35011863708496	-2.4871187210083	-0.122325509786606	0.192009449005127	0.0334568321704865
-5.47275447845459	-8.35183811187744	-2.48647856712341	-0.122285522520542	0.19191862642765	0.0333906933665276
-5.47278165817261	-8.35706043243408	-2.47997093200684	-0.12227725237608	0.191886723041534	0.0333989784121513
-5.47594976425171	-8.36133003234863	-2.48467493057251	-0.122241459786892	0.19188004732132	0.0333315022289753
-5.48116254806519	-8.36449813842773	-2.47895526885986	-0.122293494641781	0.191924408078194	0.0333125591278076
-5.48397541046143	-8.36452865600586	-2.4788601398468	-0.122254304587841	0.192033216357231	0.0331974178552628
-5.48474740982056	-8.37040901184082	-2.47197866439819	-0.122311495244503	0.192060962319374	0.0330904126167297
-5.48846578598022	-8.36652851104736	-2.48600792884827	-0.122298784554005	0.192156091332436	0.0330018065869808
-5.49107551574707	-8.36507701873779	-2.49175000190735	-0.122274614870548	0.192086860537529	0.0328765995800495
-5.49515867233276	-8.36334991455078	-2.4974946975708	-0.122183762490749	0.191988408565521	0.0327874608337879
-5.50242233276367	-8.36591911315918	-2.5015823841095	-0.122184179723263	0.191896855831146	0.0328357070684433
-5.5085129737854	-8.36893749237061	-2.49902677536011	-0.122110024094582	0.191912651062012	0.0327664129436016
-5.51124334335327	-8.36955451965332	-2.49130606651306	-0.122066304087639	0.191890403628349	0.0327753275632858
-5.51310205459595	-8.37255859375	-2.49836301803589	-0.12210650742054	0.191869422793388	0.0326908715069294
-5.51664400100708	-8.37676906585693	-2.50125122070313	-0.1221072524786	0.191953480243683	0.0326649099588394
-5.5196533203125	-8.37527561187744	-2.49612903594971	-0.122128419578075	0.191939249634743	0.0326300412416458
-5.52244472503662	-8.37969875335693	-2.49844121932983	-0.12210600823164	0.191965788602829	0.0325815230607986
-5.52000713348389	-8.38115119934082	-2.5017306804657	-0.122075982391834	0.192007720470428	0.0325385294854641
-5.525315284729	-8.38458061218262	-2.50630903244019	-0.122170053422451	0.192152097821236	0.0324484072625637
-5.52519941329956	-8.38453483581543	-2.51081705093384	-0.122081860899925	0.192117780447006	0.0323330648243427
-5.52849006652832	-8.38580417633057	-2.50396156311035	-0.122053995728493	0.192112445831299	0.0323064737021923
-5.52789068222046	-8.38478183746338	-2.50924587249756	-0.122061163187027	0.19207651913166	0.0322087965905666
-5.53364419937134	-8.38580703735352	-2.52076172828674	-0.122077099978924	0.192150890827179	0.0321389511227608
-5.53119039535522	-8.38627338409424	-2.51856303215027	-0.122007012367249	0.192033305764198	0.0321012511849403
-5.53409147262573	-8.39063835144043	-2.51957869529724	-0.122039422392845	0.19207176566124	0.0320231318473816
-5.537917137146	-8.3901948928833	-2.52016758918762	-0.122010841965675	0.192093387246132	0.0320456810295582
-5.53714561462402	-8.38769149780273	-2.52376914024353	-0.121994748711586	0.192064836621284	0.0319625847041607
-5.53784322738647	-8.3923225402832	-2.51370024681091	-0.122023522853851	0.192065700888634	0.0318799950182438
-5.5362868309021	-8.38710689544678	-2.51879453659058	-0.121974535286427	0.192078441381454	0.0318638607859612
-5.53664064407349	-8.38407802581787	-2.51273322105408	-0.122077569365501	0.192178994417191	0.0318734161555767
-5.53380823135376	-8.37631607055664	-2.51565909385681	-0.121964007616043	0.192211478948593	0.0318019762635231
-5.53868722915649	-8.37705612182617	-2.51842141151428	-0.122013717889786	0.192186653614044	0.0318925231695175
-5.54188537597656	-8.3708324432373	-2.52537655830383	-0.121939077973366	0.192268222570419	0.0318973287940025
-5.54672288894653	-8.37769508361816	-2.52825212478638	-0.121992334723473	0.192308664321899	0.0319714844226837
-5.54379940032959	-8.37924480438232	-2.53399515151978	-0.121998324990273	0.192256316542625	0.0320121496915817
-5.5406756401062	-8.38004016876221	-2.52902317047119	-0.12200041115284	0.192216783761978	0.0320806056261063
-5.53934717178345	-8.3812084197998	-2.52908658981323	-0.121958509087563	0.192186772823334	0.0320619270205498
-5.53792667388916	-8.38233280181885	-2.52771615982056	-0.121968127787113	0.192205831408501	0.0321204550564289
-5.53338718414307	-8.38302040100098	-2.52341842651367	-0.12196696549654	0.192131996154785	0.0321877859532833
-5.53332567214966	-8.38332653045654	-2.52308750152588	-0.121960453689098	0.192180469632149	0.0321040973067284
-5.52845239639282	-8.38250637054443	-2.52026224136353	-0.122012488543987	0.192151546478271	0.0321727804839611
-5.52375316619873	-8.37956523895264	-2.50843858718872	-0.122024461627007	0.192262887954712	0.0321160443127155
-5.52189254760742	-8.37514019012451	-2.50384020805359	-0.122053891420364	0.192337825894356	0.032081987708807
-5.52212762832642	-8.37219429016113	-2.50967407226563	-0.122057467699051	0.192516595125198	0.0320464037358761
-5.52329683303833	-8.36937713623047	-2.51351523399353	-0.122096568346024	0.192545622587204	0.0320494771003723
-5.52368211746216	-8.36841678619385	-2.51824831962585	-0.122069664299488	0.192545756697655	0.0320559218525887
-5.52176332473755	-8.37284469604492	-2.52301406860352	-0.122118420898914	0.192512467503548	0.0321103893220425
-5.52809810638428	-8.37159252166748	-2.52698159217834	-0.122114904224873	0.192563191056252	0.0321311093866825
-5.51959133148193	-8.37535762786865	-2.5322949886322	-0.122168943285942	0.192488700151443	0.0321741215884686
-5.52148246765137	-8.3740119934082	-2.52852869033813	-0.122100479900837	0.192549332976341	0.0321421176195145
-5.52046012878418	-8.37351036071777	-2.53193521499634	-0.122107051312923	0.19254258275032	0.0321708358824253
-5.51339244842529	-8.37074184417725	-2.53167819976807	-0.122158922255039	0.192459419369698	0.0321279764175415
-5.51419258117676	-8.37051200866699	-2.53316521644592	-0.122160606086254	0.19249364733696	0.0321243442595005
-5.5106782913208	-8.36115455627441	-2.52245020866394	-0.122144438326359	0.19245819747448	0.0321547091007233
-5.50866222381592	-8.35775089263916	-2.52526640892029	-0.122203052043915	0.192467704415321	0.0321548506617546
-5.50394010543823	-8.35121059417725	-2.51860857009888	-0.122178852558136	0.192480385303497	0.0321633704006672
-5.50496530532837	-8.35336875915527	-2.51717042922974	-0.122232995927334	0.192529857158661	0.0322012789547443
-5.50157403945923	-8.34647464752197	-2.51279878616333	-0.122220687568188	0.192480027675629	0.0322542525827885
-5.50091695785522	-8.34465312957764	-2.5090913772583	-0.122238464653492	0.19252835214138	0.0323236100375652
-5.49646425247192	-8.34621334075928	-2.50097942352295	-0.122262828052044	0.192334681749344	0.0323478393256664
-5.49463605880737	-8.34858512878418	-2.49511671066284	-0.122261948883533	0.192434102296829	0.0323898270726204
-5.48909091949463	-8.34675025939941	-2.49990940093994	-0.122270189225674	0.192505568265915	0.0323927402496338
-5.48625564575195	-8.34706497192383	-2.50168395042419	-0.122289709746838	0.192626401782036	0.0323379039764404
-5.48129510879517	-8.33729934692383	-2.50836086273193	-0.122277893126011	0.192583024501801	0.0323384813964367
-5.48076200485229	-8.33591365814209	-2.52060651779175	-0.122328735888004	0.192596703767776	0.0322872139513493
-5.47761201858521	-8.33224296569824	-2.5228750705719	-0.122284255921841	0.192435786128044	0.0323237329721451
-5.48050403594971	-8.33347225189209	-2.52216958999634	-0.122292369604111	0.192395091056824	0.0323259420692921
-5.4777045249939	-8.33210468292236	-2.51969289779663	-0.122276365756989	0.192300379276276	0.0323287211358547
-5.47718572616577	-8.33704662322998	-2.51376175880432	-0.122331291437149	0.192335039377213	0.0323447808623314
-5.47298908233643	-8.339111328125	-2.4969425201416	-0.122313894331455	0.192253589630127	0.0323199518024921
-5.47389936447144	-8.33924865722656	-2.49679231643677	-0.122413545846939	0.19249115884304	0.0323246717453003
-5.46683979034424	-8.33471488952637	-2.49823594093323	-0.122362151741982	0.192465171217918	0.0322077088057995
-5.46686983108521	-8.32934284210205	-2.50798392295837	-0.122383788228035	0.192356780171394	0.0321879498660564
-5.46752166748047	-8.32414054870605	-2.51282238960266	-0.122287161648273	0.19228957593441	0.0322246700525284
-5.46860837936401	-8.32513236999512	-2.50614356994629	-0.122285857796669	0.192271322011948	0.0322397723793983
-5.46516036987305	-8.32296371459961	-2.50738525390625	-0.12217715382576	0.192172721028328	0.0322601571679115
-5.46554470062256	-8.32408046722412	-2.49712204933167	-0.122311495244503	0.192234382033348	0.0323046892881393
-5.46050024032593	-8.32107353210449	-2.4914665222168	-0.122298017144203	0.192299082875252	0.0323055163025856
-5.45446491241455	-8.32344245910645	-2.48889589309692	-0.122381187975407	0.192318186163902	0.0322817414999008
-5.45213508605957	-8.31797504425049	-2.48919177055359	-0.122379839420319	0.192345827817917	0.0323156304657459
-5.45220518112183	-8.32019138336182	-2.4886999130249	-0.122468337416649	0.19233550131321	0.0322757661342621
-5.44550800323486	-8.3172492980957	-2.49069452285767	-0.122391194105148	0.192275449633598	0.0322275683283806
-5.44375371932983	-8.31660652160645	-2.49177527427673	-0.122408732771873	0.192153289914131	0.0322525911033154
-5.43832063674927	-8.31360912322998	-2.48682928085327	-0.122392304241657	0.192168042063713	0.0322131849825382
-5.43254423141479	-8.31558513641357	-2.4777398109436	-0.122405871748924	0.192109540104866	0.032160148024559
-5.42914724349976	-8.30729675292969	-2.47903776168823	-0.122343495488167	0.192075535655022	0.0321799106895924
-5.42787933349609	-8.30487251281738	-2.47391772270203	-0.122402258217335	0.19221031665802	0.0321566872298718
-5.42136240005493	-8.29909420013428	-2.47375774383545	-0.122386261820793	0.192206934094429	0.0321073122322559
-5.42089414596558	-8.29848575592041	-2.47054553031921	-0.122429691255093	0.192283168435097	0.032082561403513
-5.41898536682129	-8.2925329208374	-2.4769389629364	-0.122376956045628	0.192314803600311	0.0320677757263184
-5.42553186416626	-8.29138660430908	-2.47887444496155	-0.122368775308132	0.192403256893158	0.0319969095289707
-5.42566156387329	-8.29202079772949	-2.48586797714233	-0.122398942708969	0.192358553409576	0.0320260114967823
-5.43154144287109	-8.29838848114014	-2.49759292602539	-0.122388020157814	0.1923997849226	0.0320771783590317
-5.43105602264404	-8.29980278015137	-2.49937105178833	-0.122383661568165	0.192340239882469	0.0320214778184891
-5.43379831314087	-8.30581760406494	-2.49280881881714	-0.122410021722317	0.192418068647385	0.0319916717708111
-5.43207597732544	-8.30610466003418	-2.4923050403595	-0.122338265180588	0.192270144820213	0.0319675877690315
-5.43279790878296	-8.30594921112061	-2.49167943000793	-0.122401811182499	0.192300885915756	0.0319009348750114
-5.43434524536133	-8.30743312835693	-2.48998737335205	-0.12242516875267	0.192328065633774	0.0318269729614258
-5.43173837661743	-8.30364990234375	-2.48980498313904	-0.122351326048374	0.192334726452827	0.0317624844610691
-5.42779588699341	-8.29876899719238	-2.48551869392395	-0.122424684464931	0.192312568426132	0.0316629335284233
-5.42427730560303	-8.29518508911133	-2.48201847076416	-0.122465781867504	0.192395225167274	0.0316027253866196
-5.4261736869812	-8.28857707977295	-2.48192286491394	-0.122445121407509	0.192511767148972	0.0315775871276855
-5.42429733276367	-8.28242301940918	-2.48742914199829	-0.122455559670925	0.192557111382484	0.0315455347299576
-5.42548751831055	-8.28502082824707	-2.49438786506653	-0.122471451759338	0.192497059702873	0.0315749198198318
-5.42049789428711	-8.2817440032959	-2.49674677848816	-0.122529275715351	0.192572042346001	0.0316207595169544
-5.41683053970337	-8.28299903869629	-2.49332404136658	-0.122518487274647	0.192464277148247	0.0316662006080151
-5.41470527648926	-8.28232860565186	-2.49958658218384	-0.122515812516212	0.192469537258148	0.0316542722284794
-5.41074371337891	-8.28219699859619	-2.49381542205811	-0.122525542974472	0.192421466112137	0.0316955894231796
-5.40208196640015	-8.27950954437256	-2.49443221092224	-0.122527554631233	0.192462176084518	0.0316712781786919
-5.4002251625061	-8.27755355834961	-2.48638653755188	-0.122579097747803	0.192444875836372	0.0316191576421261
-5.39299249649048	-8.27171611785889	-2.48704695701599	-0.122483178973198	0.192440375685692	0.0316618122160435
-5.39622163772583	-8.27016544342041	-2.48523235321045	-0.122589714825153	0.192506700754166	0.0316477380692959
-5.38869571685791	-8.26084613800049	-2.48257088661194	-0.122560568153858	0.192466467618942	0.0316215865314007
-5.39186954498291	-8.26148509979248	-2.47836971282959	-0.122556425631046	0.19250276684761	0.0316831320524216
-5.38787841796875	-8.25848007202148	-2.47537231445313	-0.122608691453934	0.19250662624836	0.0317354090511799
-5.39270210266113	-8.25826644897461	-2.46780920028687	-0.122626662254333	0.192490920424461	0.0317346416413784
-5.38889694213867	-8.26173973083496	-2.46119809150696	-0.122591242194176	0.192328885197639	0.031758900731802
-5.38823080062866	-8.26344108581543	-2.45691323280334	-0.122677467763424	0.192445009946823	0.0318413451313972
-5.38436508178711	-8.26327514648438	-2.45852994918823	-0.122664026916027	0.192524328827858	0.0317893475294113
-5.38439989089966	-8.26367568969727	-2.46563029289246	-0.122664824128151	0.192706391215324	0.031723715364933
-5.3790922164917	-8.26135635375977	-2.46867561340332	-0.122687101364136	0.192616805434227	0.0317730791866779
-5.37931537628174	-8.25892066955566	-2.47426414489746	-0.122747868299484	0.192720234394073	0.0317277498543262
-5.37766456604004	-8.25479793548584	-2.47677493095398	-0.122746966779232	0.192628800868988	0.0316928811371326
-5.37691497802734	-8.25208377838135	-2.48119521141052	-0.122723139822483	0.192573055624962	0.0316501818597317
-5.37689304351807	-8.25310897827148	-2.48598599433899	-0.122772991657257	0.192452102899551	0.0317236669361591
-5.37828683853149	-8.25183868408203	-2.48881077766418	-0.122714310884476	0.192550867795944	0.0317173711955547
-5.37700843811035	-8.25209522247314	-2.48498368263245	-0.122718334197998	0.192413136363029	0.0317261256277561
-5.37830018997192	-8.25098896026611	-2.48764538764954	-0.122653551399708	0.192371636629105	0.0317025221884251
-5.37647771835327	-8.25531959533691	-2.47761464118958	-0.122784592211246	0.192345172166824	0.031726460903883
-5.37589406967163	-8.25292873382568	-2.47573137283325	-0.122713632881641	0.192356646060944	0.0317797362804413
-5.37836885452271	-8.25689220428467	-2.46992087364197	-0.122774966061115	0.192406624555588	0.0316739492118359
-5.37485122680664	-8.2587423324585	-2.46378254890442	-0.122704207897186	0.192382678389549	0.0316865555942059
-5.37642431259155	-8.2607479095459	-2.46908688545227	-0.122785598039627	0.192463934421539	0.0316085480153561
-5.37579727172852	-8.26204395294189	-2.46273136138916	-0.122809112071991	0.192495733499527	0.0315267592668533
-5.37823820114136	-8.2641658782959	-2.46248507499695	-0.122848674654961	0.192646667361259	0.0314462259411812
-5.37690162658691	-8.26314258575439	-2.46871304512024	-0.122871868312359	0.192604005336761	0.0312765128910542
-5.38230037689209	-8.25987529754639	-2.47928667068481	-0.122816205024719	0.192740887403488	0.0312092807143927
-5.38075113296509	-8.2590913772583	-2.48885178565979	-0.122790321707726	0.192586466670036	0.0311563760042191
-5.38704681396484	-8.26142311096191	-2.49328589439392	-0.122776247560978	0.192621320486069	0.031106024980545
-5.39592361450195	-8.26389408111572	-2.50192260742188	-0.12279112637043	0.19254358112812	0.0310820881277323
-5.39894437789917	-8.2695369720459	-2.49929761886597	-0.12279412150383	0.192606091499329	0.031003562733531
-5.40248107910156	-8.27135753631592	-2.4996325969696	-0.122799232602119	0.192596942186356	0.0310115795582533
-5.40732002258301	-8.27571296691895	-2.50119352340698	-0.122736841440201	0.192676141858101	0.0308775678277016
-5.40847587585449	-8.2816162109375	-2.49821376800537	-0.122839026153088	0.192707300186157	0.0308655221015215
-5.40958023071289	-8.28317642211914	-2.50310921669006	-0.122875869274139	0.192851096391678	0.0308053828775883
-5.4125804901123	-8.28366851806641	-2.50411200523376	-0.12292043119669	0.192907318472862	0.0307799354195595
-5.41349172592163	-8.28507328033447	-2.51529479026794	-0.12291581183672	0.192914977669716	0.0307061523199081
-5.41511249542236	-8.28352737426758	-2.51692938804626	-0.123011142015457	0.193017199635506	0.0306912530213594
-5.41218423843384	-8.28368759155273	-2.51754999160767	-0.12296436727047	0.192921340465546	0.0306140370666981
-5.41802501678467	-8.28450393676758	-2.51791167259216	-0.122960843145847	0.193002805113792	0.0305809509009123
-5.41499662399292	-8.27997875213623	-2.52191376686096	-0.122986286878586	0.19297556579113	0.0305451210588217
-5.41871166229248	-8.281662940979	-2.52445197105408	-0.122976452112198	0.193068817257881	0.0304963421076536
-5.413902759552	-8.28099250793457	-2.52288794517517	-0.122971393167973	0.192955270409584	0.0304606948047876
-5.41311311721802	-8.2808084487915	-2.52343130111694	-0.123028628528118	0.192989602684975	0.0305062383413315
-5.40676975250244	-8.27388763427734	-2.52030920982361	-0.122985482215881	0.19304732978344	0.0304546896368265
-5.4064245223999	-8.27058887481689	-2.51770973205566	-0.123013541102409	0.193104475736618	0.0305031985044479
-5.40111637115479	-8.26884269714355	-2.5132896900177	-0.1230274066329	0.193059086799622	0.030525291338563
-5.40006589889526	-8.26168918609619	-2.51827239990234	-0.123047411441803	0.193181857466698	0.0305565539747477
-5.3964262008667	-8.25669097900391	-2.5178439617157	-0.123076863586903	0.193271324038506	0.0306343454867601
-5.38857841491699	-8.24871635437012	-2.52192974090576	-0.123042657971382	0.193258196115494	0.0306711066514254
-5.38865852355957	-8.24505996704102	-2.52738404273987	-0.123092673718929	0.193336829543114	0.0307626500725746
-5.38974952697754	-8.23934459686279	-2.52682113647461	-0.123096793889999	0.193381205201149	0.0309285074472427
-5.38876438140869	-8.23695945739746	-2.52506136894226	-0.123124405741692	0.193490326404572	0.0309773832559586
-5.383216381073	-8.235182762146	-2.53193640708923	-0.123073235154152	0.193424627184868	0.0310851987451315
-5.38036775588989	-8.23886299133301	-2.53157687187195	-0.123147830367088	0.193392857909203	0.0313052274286747
-5.37731790542603	-8.23411846160889	-2.53309535980225	-0.123140826821327	0.193370208144188	0.0313976220786572
-5.3677282333374	-8.23664951324463	-2.52581381797791	-0.123205296695232	0.193433418869972	0.0314201414585114
-5.35750865936279	-8.23082065582275	-2.51422119140625	-0.123225912451744	0.193310260772705	0.0314788669347763
-5.35340213775635	-8.22453784942627	-2.50887870788574	-0.123279340565205	0.193421885371208	0.0315545834600925
-5.34825038909912	-8.21129322052002	-2.50531673431396	-0.123302452266216	0.193591713905334	0.0315271876752377
-5.3481125831604	-8.20685863494873	-2.50672650337219	-0.123339124023914	0.193660080432892	0.0316261388361454
-5.34754180908203	-8.20314502716064	-2.51253223419189	-0.12340397387743	0.193738117814064	0.0317755937576294
-5.34393119812012	-8.2052583694458	-2.52052092552185	-0.12345851957798	0.193664982914925	0.0318721868097782
-5.33898973464966	-8.2064094543457	-2.51922583580017	-0.123448491096497	0.193668484687805	0.031925480812788
-5.33471012115479	-8.20009708404541	-2.51495623588562	-0.123495124280453	0.193713158369064	0.03201599791646
-5.33098077774048	-8.19524765014648	-2.5114471912384	-0.123470656573772	0.193757772445679	0.0320333391427994
-5.32931327819824	-8.18881702423096	-2.5068039894104	-0.123475566506386	0.193740904331207	0.0320902466773987
-5.33244752883911	-8.18465232849121	-2.50877022743225	-0.123573429882526	0.193829342722893	0.0321724638342857
-5.330641746521	-8.18729400634766	-2.49987554550171	-0.123615138232708	0.193735390901566	0.0322383642196655
-5.33304071426392	-8.19194507598877	-2.50204563140869	-0.123618438839912	0.19382444024086	0.0322772189974785
-5.33125877380371	-8.18522834777832	-2.50314784049988	-0.123619377613068	0.193916991353035	0.0323519371449947
-5.32750129699707	-8.18641090393066	-2.49656534194946	-0.123619638383389	0.19403201341629	0.032319687306881
-5.33162403106689	-8.18812370300293	-2.50849580764771	-0.123651310801506	0.194000378251076	0.0322734974324703
-5.33182239532471	-8.18905544281006	-2.51990246772766	-0.123709000647068	0.194176271557808	0.0323097184300423
-5.33571243286133	-8.18807983398438	-2.52180218696594	-0.123729482293129	0.194183200597763	0.0322858765721321
-5.33691930770874	-8.18340301513672	-2.53137445449829	-0.123672537505627	0.194133207201958	0.0322584994137287
-5.34398984909058	-8.18202018737793	-2.53711700439453	-0.123667247593403	0.194058805704117	0.0322414822876453
-5.35077238082886	-8.18498420715332	-2.54700398445129	-0.12365236133337	0.194047510623932	0.0322716124355793
-5.35401105880737	-8.18606281280518	-2.54262447357178	-0.12359219789505	0.194032400846481	0.0323436371982098
-5.35656833648682	-8.18559646606445	-2.54592108726501	-0.12349658459425	0.193971365690231	0.032326877117157
-5.36350917816162	-8.19022178649902	-2.54816150665283	-0.123607099056244	0.194019600749016	0.0323634743690491
-5.36172771453857	-8.19208526611328	-2.54918885231018	-0.123528860509396	0.193989560008049	0.0324487760663033
-5.36799430847168	-8.19451522827148	-2.54549694061279	-0.123534008860588	0.194037988781929	0.0323786288499832
-5.3688063621521	-8.19462776184082	-2.53960013389587	-0.12353952974081	0.193991854786873	0.0324668884277344
-5.37071847915649	-8.19873237609863	-2.53848481178284	-0.123497724533081	0.194061830639839	0.0324426330626011
-5.37378692626953	-8.19765853881836	-2.54576373100281	-0.123527713119984	0.194124937057495	0.0323903895914555
-5.37445306777954	-8.20053005218506	-2.53799796104431	-0.123574562370777	0.194201841950417	0.0323499068617821
-5.37831830978394	-8.2010669708252	-2.5431969165802	-0.123542189598083	0.194154217839241	0.0322777032852173
-5.38250160217285	-8.19899368286133	-2.5526270866394	-0.123526938259602	0.194283798336983	0.0322394333779812
-5.38647651672363	-8.1977014541626	-2.55330562591553	-0.123515158891678	0.194269105792046	0.0321949236094952
-5.38653993606567	-8.19256687164307	-2.55804634094238	-0.123472012579441	0.194220408797264	0.0321047306060791
-5.39260530471802	-8.19356441497803	-2.56635355949402	-0.123443067073822	0.19408743083477	0.0320929810404778
-5.39675426483154	-8.19541454315186	-2.5671603679657	-0.123313814401627	0.194106861948967	0.0321455374360085
-5.39870500564575	-8.19654178619385	-2.5630795955658	-0.123315833508968	0.194056615233421	0.0321265012025833
-5.40131235122681	-8.1961555480957	-2.56111907958984	-0.123312719166279	0.194081917405128	0.03212920576334
-5.40140962600708	-8.20170116424561	-2.55904793739319	-0.123358599841595	0.194130137562752	0.0321287214756012
-5.40105485916138	-8.20304870605469	-2.55218458175659	-0.123351387679577	0.1941779255867	0.0321246236562729
-5.39903211593628	-8.2042875289917	-2.55234146118164	-0.123423278331757	0.194197684526443	0.0321229547262192
-5.40340232849121	-8.20548820495605	-2.5597071647644	-0.123461656272411	0.194256991147995	0.0321209616959095
-5.39997816085815	-8.20231342315674	-2.55972385406494	-0.12342669069767	0.194086134433746	0.0320678763091564
-5.40047645568848	-8.20273685455322	-2.5601851940155	-0.123422719538212	0.194063976407051	0.0320360884070396
-5.39782524108887	-8.20045852661133	-2.56099581718445	-0.12339324504137	0.19402651488781	0.0319880098104477
-5.39619922637939	-8.19670963287354	-2.55449438095093	-0.123371638357639	0.194132655858994	0.0319539345800877
-5.39205074310303	-8.1876745223999	-2.54973936080933	-0.123353883624077	0.194061264395714	0.0320171602070332
-5.39669370651245	-8.18492984771729	-2.54994010925293	-0.12349346280098	0.194261252880096	0.0320604629814625
-5.39455795288086	-8.18348121643066	-2.55682706832886	-0.123439818620682	0.194198504090309	0.0321177057921886
-5.39618349075317	-8.18828582763672	-2.55914735794067	-0.123408935964108	0.194136098027229	0.0322601646184921
-5.3923511505127	-8.18871212005615	-2.55589246749878	-0.12342444807291	0.194084227085114	0.0323295891284943
-5.38947534561157	-8.1915168762207	-2.55346894264221	-0.123459339141846	0.194093108177185	0.0323524996638298
-5.38276243209839	-8.19352531433105	-2.54823112487793	-0.123352460563183	0.193866401910782	0.0324163250625134
-5.38169384002686	-8.19178104400635	-2.53643417358398	-0.123491086065769	0.193963661789894	0.0323674269020557
-5.37525033950806	-8.18529987335205	-2.53426599502563	-0.123504392802715	0.193957149982452	0.032373633235693
-5.37623977661133	-8.18164920806885	-2.52680563926697	-0.123460575938225	0.194090887904167	0.0324025265872478
-5.3710789680481	-8.17833232879639	-2.5291907787323	-0.123533017933369	0.194086670875549	0.0324315391480923
-5.37368726730347	-8.1769323348999	-2.52799224853516	-0.123514451086521	0.194101229310036	0.0325361527502537
-5.37520742416382	-8.1776876449585	-2.53353238105774	-0.123518601059914	0.194189801812172	0.0325106047093868
-5.37471723556519	-8.17808628082275	-2.53425645828247	-0.123553529381752	0.194135516881943	0.0325997285544872
-5.37541770935059	-8.17882442474365	-2.54034304618835	-0.123549699783325	0.194043725728989	0.032691553235054
-5.37686681747437	-8.18029117584229	-2.53979897499084	-0.123529739677906	0.19411326944828	0.0327502936124802
-5.3686146736145	-8.18337345123291	-2.54236674308777	-0.123564809560776	0.194041281938553	0.0327848084270954
-5.37072849273682	-8.18379497528076	-2.53680658340454	-0.123591080307961	0.194056421518326	0.0327333696186543
-5.36503076553345	-8.1808967590332	-2.53673338890076	-0.12355300784111	0.194009497761726	0.0327577963471413
-5.36798572540283	-8.17840385437012	-2.5317759513855	-0.123583659529686	0.193994343280792	0.0327696949243546
-5.36753225326538	-8.1730375289917	-2.53099584579468	-0.12356973439455	0.19400443136692	0.0327986851334572
-5.36973094940186	-8.17378520965576	-2.52610802650452	-0.123587884008884	0.194051846861839	0.0328889191150665
-5.36997604370117	-8.17681407928467	-2.52190947532654	-0.123670719563961	0.193968325853348	0.0329052247107029
-5.37212705612183	-8.17596912384033	-2.51539492607117	-0.123606726527214	0.193985775113106	0.0330114662647247
-5.37184572219849	-8.17937088012695	-2.51877689361572	-0.123616486787796	0.194003090262413	0.0329905487596989
-5.36997652053833	-8.18050670623779	-2.51282072067261	-0.123591043055058	0.194107607007027	0.0329700112342834
-5.36735725402832	-8.17961120605469	-2.52116394042969	-0.123660318553448	0.1940947920084	0.0329672321677208
-5.37240743637085	-8.17445850372314	-2.53143930435181	-0.123679503798485	0.194218635559082	0.0329472869634628
-5.37051677703857	-8.17053318023682	-2.54400706291199	-0.123654626309872	0.194070309400558	0.0329357646405697
-5.37648248672485	-8.17292404174805	-2.54801344871521	-0.123569644987583	0.193996384739876	0.0329518243670464
-5.37780857086182	-8.17550182342529	-2.54122686386108	-0.123615719377995	0.193902999162674	0.0330052152276039
-5.37599182128906	-8.1812047958374	-2.53257322311401	-0.123694650828838	0.193999111652374	0.0329536087810993
-5.37412548065186	-8.18228626251221	-2.52806043624878	-0.123695708811283	0.194051057100296	0.0329671837389469
-5.37323808670044	-8.1791467666626	-2.53002524375916	-0.123771391808987	0.194141507148743	0.032924372702837
-5.37222909927368	-8.17461681365967	-2.53987717628479	-0.123707242310047	0.194086909294128	0.0328722037374973
-5.37416124343872	-8.17356491088867	-2.54535174369812	-0.123733587563038	0.194070234894753	0.03292091563344
-5.37915372848511	-8.1707878112793	-2.54750394821167	-0.123626843094826	0.194012016057968	0.0329765230417252
-5.3789005279541	-8.1729907989502	-2.54263687133789	-0.123662501573563	0.19395686686039	0.0330592207610607
-5.37775564193726	-8.17354202270508	-2.53873753547668	-0.123631954193115	0.193934813141823	0.0331266261637211
-5.37641143798828	-8.17288589477539	-2.52999877929688	-0.123782016336918	0.19403250515461	0.0331776887178421
-5.37583541870117	-8.17576026916504	-2.53101110458374	-0.123752869665623	0.194134682416916	0.0331943444907665
-5.37117385864258	-8.17817306518555	-2.5291965007782	-0.123840533196926	0.194062143564224	0.0332447849214077
-5.37167024612427	-8.17262363433838	-2.52756881713867	-0.123795099556446	0.194125533103943	0.0332722924649715
-5.37228536605835	-8.17322540283203	-2.5288987159729	-0.123898066580296	0.194089159369469	0.0333254411816597
-5.36834812164307	-8.17109394073486	-2.52556490898132	-0.123885370790958	0.194109931588173	0.0333332531154156
-5.36949396133423	-8.17367076873779	-2.53009986877441	-0.123913563787937	0.194106236100197	0.0334030799567699
-5.36738967895508	-8.16773700714111	-2.53488683700562	-0.123912207782269	0.194098979234695	0.0334469079971313
-5.36789655685425	-8.17139911651611	-2.54251956939697	-0.123920224606991	0.194164514541626	0.0334308445453644
-5.36458873748779	-8.17328071594238	-2.53486084938049	-0.123912781476974	0.194019660353661	0.0334323681890965
-5.36672592163086	-8.17527961730957	-2.53624415397644	-0.123956866562366	0.194104254245758	0.0334292203187943
-5.36784648895264	-8.17183685302734	-2.53462409973145	-0.123915709555149	0.19403500854969	0.0334310755133629
-5.36324739456177	-8.17055988311768	-2.53207039833069	-0.123902037739754	0.194118827581406	0.0334862023591995
-5.3600549697876	-8.17171382904053	-2.52859735488892	-0.123985536396503	0.19405223429203	0.0334971249103546
-5.36067819595337	-8.16447734832764	-2.52929472923279	-0.123973943293095	0.194187209010124	0.0335358828306198
-5.3581657409668	-8.1605978012085	-2.53015804290771	-0.124020531773567	0.194168224930763	0.0335830561816692
-5.35974264144897	-8.158935546875	-2.52995085716248	-0.123928420245647	0.194219410419464	0.0336400121450424
-5.3616886138916	-8.16194152832031	-2.53052616119385	-0.124000959098339	0.194201126694679	0.0337516292929649
-5.36237573623657	-8.1614408493042	-2.53833246231079	-0.123991370201111	0.194241464138031	0.0338398367166519
-5.36160230636597	-8.16934013366699	-2.53581738471985	-0.124093919992447	0.1941127628088	0.033985935151577
-5.36158752441406	-8.17281436920166	-2.53619337081909	-0.124030321836472	0.194113090634346	0.0340213291347027
-5.35868263244629	-8.17749500274658	-2.52982878684998	-0.124096505343914	0.194096699357033	0.0340722911059856
-5.35286378860474	-8.17613697052002	-2.52535080909729	-0.124034568667412	0.19412499666214	0.0340114012360573
-5.34774875640869	-8.17480278015137	-2.51598596572876	-0.12407872825861	0.19414184987545	0.0340146757662296
-5.34494924545288	-8.17304229736328	-2.51991415023804	-0.124052539467812	0.194208964705467	0.0340171381831169
-5.34667158126831	-8.17005825042725	-2.5140335559845	-0.124154932796955	0.194289773702621	0.034040991216898
-5.34369325637817	-8.16667079925537	-2.51887464523315	-0.124064534902573	0.194316565990448	0.0340734384953976
-5.34585094451904	-8.17045783996582	-2.52054357528687	-0.124150842428207	0.19432170689106	0.0341407954692841
-5.35069179534912	-8.17007637023926	-2.5227644443512	-0.124121956527233	0.19436739385128	0.0342113673686981
-5.35183095932007	-8.17650699615479	-2.53006792068481	-0.124193027615547	0.194372028112411	0.034206323325634
-5.35075998306274	-8.17909908294678	-2.5323760509491	-0.124188363552094	0.194268763065338	0.0342365205287933
-5.35022258758545	-8.1813907623291	-2.53296446800232	-0.124232113361359	0.194318503141403	0.0342150926589966
-5.34760856628418	-8.17531394958496	-2.53407073020935	-0.124181993305683	0.194294944405556	0.0341674089431763
-5.34600639343262	-8.17404270172119	-2.53482890129089	-0.124179072678089	0.194279700517654	0.0341146178543568
-5.35107660293579	-8.17033576965332	-2.52924299240112	-0.124144770205021	0.194353595376015	0.03414211794734
-5.35158061981201	-8.1707124710083	-2.5250551700592	-0.124277353286743	0.194298952817917	0.0341460146009922
-5.35323095321655	-8.17010021209717	-2.52203679084778	-0.124181598424911	0.194331362843513	0.0342158228158951
-5.35590839385986	-8.17123889923096	-2.5163300037384	-0.124219171702862	0.194242209196091	0.034272413700819
-5.3599157333374	-8.17238616943359	-2.51665139198303	-0.124237008392811	0.19439759850502	0.0342617966234684
-5.35360431671143	-8.17516040802002	-2.51370978355408	-0.124205991625786	0.194364011287689	0.034276194870472
-5.35096979141235	-8.17349910736084	-2.53257393836975	-0.124214112758636	0.194504842162132	0.0342732481658459
-5.35224771499634	-8.16968727111816	-2.53283023834229	-0.124257236719131	0.194542661309242	0.0342435762286186
-5.35055446624756	-8.16671848297119	-2.53378033638	-0.124259166419506	0.194421947002411	0.0342456214129925
-5.35282421112061	-8.16560363769531	-2.54743075370789	-0.124253138899803	0.19424669444561	0.0342997573316097
-5.35710287094116	-8.16551780700684	-2.54303812980652	-0.124189332127571	0.194263875484467	0.0343854986131191
-5.35420703887939	-8.16771602630615	-2.53828501701355	-0.124162092804909	0.194186449050903	0.0344530381262302
-5.35230159759521	-8.16695690155029	-2.52899575233459	-0.124195754528046	0.194267749786377	0.0345215909183025
-5.34648656845093	-8.17091846466064	-2.5234797000885	-0.124344952404499	0.19427153468132	0.034560713917017
-5.34206342697144	-8.16710948944092	-2.51510715484619	-0.124278850853443	0.194418013095856	0.0345391109585762
-5.33811950683594	-8.16488552093506	-2.52178812026978	-0.124313697218895	0.194374486804008	0.0345572158694267
-5.3395037651062	-8.15967178344727	-2.52589225769043	-0.124309442937374	0.194459721446037	0.0345751978456974
-5.33439779281616	-8.1536283493042	-2.52606177330017	-0.124310985207558	0.194300949573517	0.0346033349633217
-5.33699321746826	-8.15510368347168	-2.5237979888916	-0.124277710914612	0.194296836853027	0.0346760116517544
-5.33367395401001	-8.15356922149658	-2.52330040931702	-0.124318912625313	0.194273561239243	0.0347644872963429
-5.33536148071289	-8.15134620666504	-2.52134490013123	-0.124260611832142	0.194371551275253	0.0348268747329712
-5.33000612258911	-8.1560230255127	-2.51657390594482	-0.124293498694897	0.194234028458595	0.0348691083490849
-5.33310699462891	-8.15534973144531	-2.51859831809998	-0.1243010237813	0.194339916110039	0.0349153354763985
-5.32962131500244	-8.1575984954834	-2.51426696777344	-0.124272055923939	0.194365173578262	0.0349805802106857
-5.32562732696533	-8.15855503082275	-2.50498509407043	-0.124346323311329	0.194393202662468	0.0350218042731285
-5.32315874099731	-8.15909957885742	-2.50683522224426	-0.124433346092701	0.194480672478676	0.0350288562476635
-5.321702003479	-8.1565637588501	-2.50962376594543	-0.124478429555893	0.194534853100777	0.0350359678268433
-5.31760835647583	-8.15862560272217	-2.51110339164734	-0.124536700546741	0.194458916783333	0.0350380539894104
-5.31704759597778	-8.15526485443115	-2.51022696495056	-0.124448791146278	0.19446162879467	0.0349970124661922
-5.31610727310181	-8.1563606262207	-2.50794911384583	-0.124542601406574	0.194367244839668	0.0350526385009289
-5.31320953369141	-8.15456867218018	-2.50635266304016	-0.124470263719559	0.194389000535011	0.0350633189082146
-5.31102275848389	-8.16009902954102	-2.4995801448822	-0.124568961560726	0.194416403770447	0.0350493267178535
-5.30508422851563	-8.15320777893066	-2.5006115436554	-0.124560870230198	0.194360733032227	0.0350859798491001
-5.29864883422852	-8.15153503417969	-2.48564195632935	-0.124619416892529	0.194442123174667	0.0351232215762138
-5.29464530944824	-8.14085674285889	-2.49696612358093	-0.124676145613194	0.194503501057625	0.0351106412708759
-5.29637622833252	-8.13979816436768	-2.49323797225952	-0.12457761913538	0.194547742605209	0.0352404937148094
-5.29572296142578	-8.13534832000732	-2.49895811080933	-0.124564975500107	0.194556787610054	0.0353628024458885
-5.2919487953186	-8.13901615142822	-2.49486446380615	-0.124645225703716	0.194579556584358	0.0353179387748241
-5.29078674316406	-8.13934803009033	-2.49974703788757	-0.124557733535767	0.194501295685768	0.0354277044534683
-5.29135417938232	-8.14879512786865	-2.49956226348877	-0.124654062092304	0.194506511092186	0.0355390384793282
-5.28330516815186	-8.14782524108887	-2.49224138259888	-0.124630801379681	0.194436848163605	0.0355341210961342
-5.28476142883301	-8.14729404449463	-2.48668169975281	-0.124609738588333	0.194520890712738	0.0355257168412209
-5.27857065200806	-8.14560508728027	-2.4850594997406	-0.124657586216927	0.194427579641342	0.0355277918279171
-5.27582788467407	-8.14308166503906	-2.47291302680969	-0.124747253954411	0.194553941488266	0.0354744009673595
-5.27513027191162	-8.13911724090576	-2.48049545288086	-0.124781295657158	0.194599494338036	0.0354334712028503
-5.27442169189453	-8.13973045349121	-2.47146153450012	-0.124721303582191	0.194683268666267	0.0354988016188145
-5.27279949188232	-8.13269233703613	-2.47721290588379	-0.124805644154549	0.194761648774147	0.0355671457946301
-5.27663230895996	-8.13312339782715	-2.4786171913147	-0.124812722206116	0.194829225540161	0.0355784147977829
-5.27286767959595	-8.13350963592529	-2.47748231887817	-0.124895349144936	0.194792971014977	0.0356153063476086
-5.27226686477661	-8.13416290283203	-2.4842426776886	-0.124889448285103	0.194792553782463	0.0356855280697346
-5.27224779129028	-8.13795566558838	-2.48832869529724	-0.124866046011448	0.19472773373127	0.035812184214592
-5.27458667755127	-8.13542175292969	-2.48829793930054	-0.124866932630539	0.194820001721382	0.0358324125409126
-5.27119731903076	-8.13943576812744	-2.48623752593994	-0.124969020485878	0.194751173257828	0.0358616448938847
-5.27050113677979	-8.13925647735596	-2.48538255691528	-0.124934881925583	0.19477978348732	0.0358887501060963
-5.27101182937622	-8.14136219024658	-2.48779678344727	-0.124978341162205	0.194675415754318	0.0359619706869125
-5.26415395736694	-8.13527393341064	-2.48169875144959	-0.124958604574203	0.194733440876007	0.0358720570802689
-5.26256084442139	-8.13686752319336	-2.48510575294495	-0.124952644109726	0.1947330981493	0.0358850508928299
-5.26380968093872	-8.13112926483154	-2.47932720184326	-0.125011876225471	0.194700807332993	0.0359177067875862
-5.26448345184326	-8.13055515289307	-2.47587776184082	-0.125073686242104	0.194822132587433	0.0358796902000904
-5.26587820053101	-8.12967967987061	-2.48022890090942	-0.125003948807716	0.194788366556168	0.0358707420527935
-5.272545337677	-8.13156604766846	-2.47131586074829	-0.125014826655388	0.19484543800354	0.0358677618205547
-5.27588605880737	-8.13395690917969	-2.47483420372009	-0.124986596405506	0.194876626133919	0.035906009376049
-5.2808313369751	-8.13732147216797	-2.47795510292053	-0.125061303377151	0.19490011036396	0.0358200259506702
-5.28197717666626	-8.14093208312988	-2.47028708457947	-0.124979749321938	0.194846093654633	0.0357941277325153
-5.2877311706543	-8.14633750915527	-2.47679162025452	-0.124977573752403	0.195006594061852	0.035734374076128
-5.28946018218994	-8.14759254455566	-2.48275518417358	-0.125042110681534	0.195036396384239	0.0356696508824825
-5.29388093948364	-8.15127849578857	-2.48161625862122	-0.124954521656036	0.195172131061554	0.035665038973093
-5.29450798034668	-8.15387725830078	-2.49009275436401	-0.125026315450668	0.195165112614632	0.0356383509933949
-5.30090665817261	-8.15366649627686	-2.50048303604126	-0.124944157898426	0.19525021314621	0.0355189926922321
-5.29906892776489	-8.15417098999023	-2.49590587615967	-0.125070154666901	0.195284336805344	0.035506933927536
-5.29902696609497	-8.154052734375	-2.50956201553345	-0.125002413988113	0.195239678025246	0.0354211404919624
-5.30612087249756	-8.15124797821045	-2.5214741230011	-0.125007703900337	0.195215299725533	0.0354371331632137
-5.30618810653687	-8.15308952331543	-2.5206184387207	-0.125005766749382	0.195221960544586	0.0354106612503529
-5.31051731109619	-8.15426349639893	-2.51889491081238	-0.125017210841179	0.195280507206917	0.0353394001722336
-5.30999517440796	-8.1543493270874	-2.52254319190979	-0.12498950958252	0.195185214281082	0.0353683046996593
-5.31048154830933	-8.15575313568115	-2.52573442459106	-0.12494470924139	0.195161148905754	0.0353916697204113
-5.31128978729248	-8.15444183349609	-2.52912926673889	-0.124944649636745	0.194998204708099	0.0354475118219852
-5.31287431716919	-8.15689849853516	-2.51970672607422	-0.124908685684204	0.194977626204491	0.0354301743209362
-5.31252193450928	-8.163010597229	-2.5135772228241	-0.124899081885815	0.19494055211544	0.0354707390069962
-5.31230545043945	-8.16481494903564	-2.51320767402649	-0.124970264732838	0.19501131772995	0.0355129092931747
-5.30865049362183	-8.16437721252441	-2.49950385093689	-0.124982319772244	0.195081263780594	0.0355494096875191
-5.30566787719727	-8.16235542297363	-2.49810123443604	-0.124994851648808	0.195159703493118	0.0355153940618038
-5.30048274993896	-8.16253566741943	-2.49493312835693	-0.124994553625584	0.195093855261803	0.0355466306209564
-5.30057859420776	-8.15995121002197	-2.49907326698303	-0.124990403652191	0.195186272263527	0.0355118177831173
-5.29910326004028	-8.15560722351074	-2.50045990943909	-0.125046774744987	0.195168554782867	0.0354711078107357
-5.29547071456909	-8.15513229370117	-2.5061149597168	-0.12497840821743	0.195153549313545	0.0354937240481377
-5.2982120513916	-8.15445613861084	-2.50841927528381	-0.124972566962242	0.195072382688522	0.0355275236070156
-5.30183553695679	-8.14962387084961	-2.50872159004211	-0.12490800768137	0.195084869861603	0.035527765750885
-5.30067586898804	-8.15131378173828	-2.51179552078247	-0.124935798346996	0.195121943950653	0.0356001667678356
-5.29744338989258	-8.15176868438721	-2.51280975341797	-0.124798387289047	0.194988772273064	0.0356163196265697
-5.30135869979858	-8.1552619934082	-2.51028800010681	-0.124881468713284	0.194960057735443	0.0357767790555954
-5.30236291885376	-8.15597343444824	-2.50591516494751	-0.124850623309612	0.194922626018524	0.0358564294874668
-5.30155754089355	-8.15911674499512	-2.49528455734253	-0.124850057065487	0.194988161325455	0.0359297543764114
-5.29767084121704	-8.15621280670166	-2.49366307258606	-0.124826058745384	0.194912150502205	0.035969365388155
-5.29965591430664	-8.15876007080078	-2.4962854385376	-0.12498539686203	0.195020064711571	0.0360837765038013
-5.29642105102539	-8.1568431854248	-2.49531888961792	-0.124982893466949	0.1950463950634	0.0360617749392986
-5.2943639755249	-8.1566162109375	-2.49677586555481	-0.12498789280653	0.194997608661652	0.0361234657466412
-5.29191160202026	-8.15514469146729	-2.49742841720581	-0.124983504414558	0.194968715310097	0.0361705012619495
-5.28993654251099	-8.15859889984131	-2.49993205070496	-0.125027135014534	0.194906234741211	0.0361729115247726
-5.28708124160767	-8.15606307983398	-2.49123120307922	-0.124983012676239	0.194788634777069	0.0362315364181995
-5.28551292419434	-8.15525531768799	-2.48622870445251	-0.12501348555088	0.194904789328575	0.0362873449921608
-5.27544212341309	-8.14491939544678	-2.47871947288513	-0.124962277710438	0.194925606250763	0.0362510681152344
-5.27919483184814	-8.14414596557617	-2.47871780395508	-0.124992251396179	0.194943025708199	0.0363693386316299
-5.27866983413696	-8.13827800750732	-2.48453617095947	-0.124966040253639	0.194951668381691	0.036441296339035
-5.28152275085449	-8.13928699493408	-2.4788122177124	-0.125034898519516	0.195041224360466	0.0364634208381176
-5.27879095077515	-8.13953590393066	-2.4843316078186	-0.125036403536797	0.194971323013306	0.0365346521139145
-5.28488063812256	-8.1445951461792	-2.48558664321899	-0.1249595656991	0.19494141638279	0.0366465300321579
-5.28343725204468	-8.14699363708496	-2.49013733863831	-0.124990314245224	0.194866016507149	0.0367437042295933
-5.28673505783081	-8.15542697906494	-2.48923635482788	-0.124988675117493	0.194859012961388	0.0367971956729889
-5.28254842758179	-8.15918827056885	-2.48370981216431	-0.124967366456985	0.19470177590847	0.0367993153631687
-5.28730726242065	-8.16143131256104	-2.47919201850891	-0.124963104724884	0.194753482937813	0.0367298536002636
-5.28649950027466	-8.1549711227417	-2.46832513809204	-0.124907843768597	0.194789722561836	0.0366570875048637
-5.28762912750244	-8.15358829498291	-2.47462916374207	-0.124952033162117	0.194908171892166	0.0367072746157646
-5.29034090042114	-8.15203285217285	-2.48114371299744	-0.124941192567348	0.194866344332695	0.0368062816560268
-5.2965292930603	-8.15750122070313	-2.48775291442871	-0.124993093311787	0.194951683282852	0.0368025898933411
-5.29583597183228	-8.15771579742432	-2.49416399002075	-0.124981753528118	0.194906324148178	0.0368279106914997
-5.30153894424438	-8.16577434539795	-2.49019312858582	-0.124927259981632	0.194843411445618	0.0369637571275234
-5.29865264892578	-8.16547870635986	-2.49941921234131	-0.124944172799587	0.194737583398819	0.0369830541312695
-5.29778146743774	-8.16857814788818	-2.49608778953552	-0.124937020242214	0.194774851202965	0.0370462462306023
-5.29263877868652	-8.16712951660156	-2.49366021156311	-0.124921195209026	0.194614470005035	0.037045557051897
-5.29291105270386	-8.16672515869141	-2.48753523826599	-0.125010848045349	0.194698810577393	0.0370817705988884
-5.29150629043579	-8.16098594665527	-2.48533773422241	-0.124900214374065	0.194650858640671	0.0371362045407295
-5.29056549072266	-8.16276073455811	-2.47971200942993	-0.124907314777374	0.194664940237999	0.0371654145419598
-5.28796339035034	-8.15767288208008	-2.47497463226318	-0.124873608350754	0.194648385047913	0.0373150892555714
-5.29119920730591	-8.15864276885986	-2.47902703285217	-0.12493858486414	0.194749996066093	0.0373877361416817
-5.28520822525024	-8.15837860107422	-2.46494626998901	-0.124922774732113	0.194533362984657	0.0374675765633583
-5.28616189956665	-8.16099166870117	-2.46137309074402	-0.124896667897701	0.194561898708344	0.0375541485846043
-5.28529405593872	-8.16357326507568	-2.45817613601685	-0.124986678361893	0.194527208805084	0.0376306734979153
-5.2827296257019	-8.16181755065918	-2.44968056678772	-0.12489315867424	0.194590866565704	0.0376888290047646
-5.28184747695923	-8.1635627746582	-2.45150327682495	-0.124972596764565	0.194530785083771	0.0377105325460434
-5.28278779983521	-8.16429328918457	-2.44921946525574	-0.124870203435421	0.194614797830582	0.0376927442848682
-5.27996397018433	-8.1651668548584	-2.45310091972351	-0.125003710389137	0.194606974720955	0.0377674251794815
-5.2779393196106	-8.16470241546631	-2.45859265327454	-0.124969378113747	0.194664880633354	0.0376973003149033
-5.27521324157715	-8.16464233398438	-2.45486187934875	-0.124891027808189	0.194646909832954	0.037689283490181
-5.2754921913147	-8.1646671295166	-2.46060156822205	-0.124933049082756	0.194576904177666	0.0376957282423973
-5.27703285217285	-8.16602802276611	-2.47199630737305	-0.125019684433937	0.194703385233879	0.0377082526683807
-5.27716112136841	-8.16097068786621	-2.47707581520081	-0.125000670552254	0.194621920585632	0.0376766361296177
-5.28222322463989	-8.16488265991211	-2.47760391235352	-0.124964095652103	0.194545552134514	0.0376927591860294
-5.28340768814087	-8.16421222686768	-2.48448967933655	-0.124906726181507	0.194407165050507	0.0377167053520679
-5.28888559341431	-8.16710376739502	-2.47884726524353	-0.124865338206291	0.19441944360733	0.0377064011991024
-5.28594207763672	-8.17248725891113	-2.46524977684021	-0.124901160597801	0.19428850710392	0.0377517975866795
-5.29020690917969	-8.17715072631836	-2.46765780448914	-0.124916903674603	0.194464102387428	0.0377298444509506
-5.28621339797974	-8.17633152008057	-2.46410059928894	-0.124969288706779	0.194434881210327	0.0376903004944324
-5.28844547271729	-8.17866325378418	-2.4663782119751	-0.124978914856911	0.194553643465042	0.0376704782247543
-5.28583288192749	-8.17830753326416	-2.4624011516571	-0.124997071921825	0.194576367735863	0.037617739289999
-5.28901863098145	-8.17534923553467	-2.46725106239319	-0.124934352934361	0.194611370563507	0.0375479534268379
-5.28868865966797	-8.17310810089111	-2.47287368774414	-0.124970465898514	0.19452340900898	0.0375229567289352
-5.29161071777344	-8.17295742034912	-2.47767376899719	-0.12485209852457	0.194477811455727	0.0375064574182034
-5.29274654388428	-8.17238235473633	-2.48131966590881	-0.124801814556122	0.194401994347572	0.0375410541892052
-5.29726409912109	-8.17214393615723	-2.47975063323975	-0.124807879328728	0.194440186023712	0.0375413745641708
-5.29561376571655	-8.17440605163574	-2.47424697875977	-0.124719820916653	0.194363832473755	0.0375526249408722
-5.29619121551514	-8.17403697967529	-2.48325705528259	-0.124729685485363	0.194356918334961	0.0375261045992374
-5.3000340461731	-8.17861652374268	-2.47913312911987	-0.124847732484341	0.194407984614372	0.0375483371317387
-5.29762744903564	-8.17541313171387	-2.47427463531494	-0.124819085001945	0.194418519735336	0.0375882238149643
-5.29808521270752	-8.17816829681396	-2.47445368766785	-0.124806866049767	0.194460436701775	0.0375750623643398
-5.29427480697632	-8.1792573928833	-2.47337794303894	-0.124839052557945	0.19447423517704	0.0375819429755211
-5.29778146743774	-8.18083572387695	-2.47474336624146	-0.124904729425907	0.194567084312439	0.0375683642923832
-5.2958197593689	-8.1792106628418	-2.47536540031433	-0.124814927577972	0.19458581507206	0.0375167317688465
-5.29753923416138	-8.18264484405518	-2.47801351547241	-0.124862767755985	0.194527432322502	0.0375311188399792
-5.29656219482422	-8.17920112609863	-2.48216152191162	-0.124843582510948	0.194442018866539	0.0375498384237289
-5.29874897003174	-8.18282032012939	-2.48136854171753	-0.124945349991322	0.194503366947174	0.0375173427164555
-5.29523324966431	-8.18204879760742	-2.47769570350647	-0.12481352686882	0.194354698061943	0.0375360958278179
-5.29879713058472	-8.18462371826172	-2.46975684165955	-0.124896332621574	0.194414123892784	0.0375839881598949
-5.29665184020996	-8.18121528625488	-2.4748113155365	-0.124900318682194	0.194424360990524	0.0375447459518909
-5.29556703567505	-8.18375301361084	-2.47225594520569	-0.124832175672054	0.194411098957062	0.0375605076551437
-5.29407358169556	-8.18416309356689	-2.46921849250793	-0.124892838299274	0.194381505250931	0.0375678949058056
-5.29297971725464	-8.17997360229492	-2.47271251678467	-0.124836891889572	0.194425463676453	0.0376139618456364
-5.29095077514648	-8.17687225341797	-2.46686220169067	-0.12493334710598	0.194412142038345	0.0376734435558319
-5.28982734680176	-8.1719217300415	-2.4696159362793	-0.124861940741539	0.194502979516983	0.0376434810459614
-5.29240751266479	-8.17244625091553	-2.47286319732666	-0.124871894717216	0.194486767053604	0.0377436019480228
-5.29508638381958	-8.17017650604248	-2.48129940032959	-0.12483624368906	0.194522827863693	0.0378616787493229
-5.29766845703125	-8.17868518829346	-2.47755694389343	-0.124843128025532	0.194389477372169	0.0379836931824684
-5.297034740448	-8.18676567077637	-2.47377347946167	-0.124782860279083	0.194304540753365	0.0380471348762512
-5.29317140579224	-8.1871223449707	-2.47012138366699	-0.124847203493118	0.194256290793419	0.0380592904984951
-5.29064607620239	-8.18455028533936	-2.45720791816711	-0.124881647527218	0.19435752928257	0.0379756949841976
-5.28867197036743	-8.17745113372803	-2.4537353515625	-0.124843627214432	0.194338977336884	0.0379943624138832
-5.29022598266602	-8.17634582519531	-2.4574863910675	-0.124901689589024	0.194470018148422	0.0380139946937561
-5.29076862335205	-8.17768573760986	-2.4555823802948	-0.124865792691708	0.194419637322426	0.0380036979913712
-5.29313182830811	-8.17799854278564	-2.46148204803467	-0.124817579984665	0.194488912820816	0.038068626075983
-5.29209327697754	-8.17779159545898	-2.46050977706909	-0.124874152243137	0.194456085562706	0.0381420888006687
-5.29429721832275	-8.17953109741211	-2.46816658973694	-0.124811835587025	0.194420903921127	0.0381775312125683
-5.29427099227905	-8.18345928192139	-2.47088551521301	-0.124865986406803	0.194294571876526	0.0381534956395626
-5.29384088516235	-8.18464279174805	-2.46791529655457	-0.124799244105816	0.194273039698601	0.0381707884371281
-5.29626846313477	-8.18504047393799	-2.4725193977356	-0.124796830117702	0.194275721907616	0.0382215902209282
-5.29331684112549	-8.18335151672363	-2.46895861625671	-0.124831289052963	0.194200232625008	0.0382039844989777
-5.29213523864746	-8.18741035461426	-2.46443629264832	-0.124787122011185	0.194223269820213	0.0382108613848686
-5.28628873825073	-8.1862964630127	-2.46224331855774	-0.124712534248829	0.194092482328415	0.0382327698171139
-5.28841352462769	-8.18377494812012	-2.46263217926025	-0.124799445271492	0.194202274084091	0.0382006354629993
-5.28891468048096	-8.1847562789917	-2.46004152297974	-0.124767199158669	0.194121181964874	0.0382338725030422
-5.28935670852661	-8.17932796478271	-2.45010256767273	-0.124781027436256	0.194189503788948	0.0381930246949196
-5.2923150062561	-8.17830944061279	-2.45479559898376	-0.124752543866634	0.194183573126793	0.0382055789232254
-5.29311609268188	-8.18100929260254	-2.45235562324524	-0.124742329120636	0.194181129336357	0.0382352396845818
-5.29279375076294	-8.18247985839844	-2.45285630226135	-0.124848030507565	0.19419276714325	0.0382563397288322
-5.29412841796875	-8.18424320220947	-2.45180821418762	-0.124780736863613	0.194175705313683	0.0382483899593353
-5.29602384567261	-8.19142913818359	-2.4478759765625	-0.124823942780495	0.194087743759155	0.0383448600769043
-5.29992961883545	-8.19119834899902	-2.44765996932983	-0.124764271080494	0.194245666265488	0.0383244901895523
-5.29889678955078	-8.19619369506836	-2.44528031349182	-0.124728210270405	0.194257214665413	0.0383093096315861
-5.30106687545776	-8.19561386108398	-2.4499499797821	-0.124751940369606	0.194320768117905	0.0382980518043041
-5.29978227615356	-8.19599533081055	-2.45755553245544	-0.124858297407627	0.194347947835922	0.0383071303367615
-5.29821491241455	-8.19302177429199	-2.46817517280579	-0.12474550306797	0.194292604923248	0.0381721444427967
-5.30405235290527	-8.19329833984375	-2.47227120399475	-0.124832138419151	0.194247126579285	0.0381972827017307
-5.306312084198	-8.19348812103271	-2.48276948928833	-0.124733671545982	0.194188952445984	0.0382338687777519
-5.30951356887817	-8.19680213928223	-2.4839141368866	-0.124731637537479	0.194176271557808	0.0382665134966373
-5.31168031692505	-8.20266723632813	-2.48121023178101	-0.124722339212894	0.194099485874176	0.0382865406572819
-5.31335735321045	-8.20456314086914	-2.47160053253174	-0.124734982848167	0.194160923361778	0.038379680365324
-5.31484079360962	-8.20579433441162	-2.47277903556824	-0.124746978282928	0.194180801510811	0.0384183488786221
-5.31069421768188	-8.20847034454346	-2.46553134918213	-0.124767392873764	0.194241732358932	0.0383827313780785
-5.31412363052368	-8.212890625	-2.46556568145752	-0.124771736562252	0.194286108016968	0.0384164825081825
-5.31355619430542	-8.21110439300537	-2.4682092666626	-0.124881915748119	0.194431155920029	0.0384610816836357
-5.30945444107056	-8.2045373916626	-2.48118209838867	-0.124762050807476	0.194349050521851	0.0384133979678154
-5.31011199951172	-8.20475673675537	-2.47888660430908	-0.124801836907864	0.194325715303421	0.0385041870176792
-5.312171459198	-8.20043659210205	-2.48636531829834	-0.124786145985126	0.19435079395771	0.0385573692619801
-5.31142520904541	-8.20300388336182	-2.48132085800171	-0.124777913093567	0.194251760840416	0.0386476218700409
-5.31265449523926	-8.2005672454834	-2.48347592353821	-0.124686978757381	0.19421449303627	0.0387237183749676
-5.3123893737793	-8.20428371429443	-2.47549962997437	-0.12472753226757	0.194168969988823	0.0388719476759434
-5.31013488769531	-8.20229244232178	-2.47716069221497	-0.124720811843872	0.194253236055374	0.0389568321406841
-5.30774831771851	-8.20692253112793	-2.4709746837616	-0.124813988804817	0.194249257445335	0.0390107035636902
-5.30962324142456	-8.20704460144043	-2.47491049766541	-0.124785676598549	0.194259360432625	0.0391096360981464
-5.308265209198	-8.21091270446777	-2.46800255775452	-0.124954491853714	0.194378048181534	0.0391568765044212
-5.30626249313354	-8.2069263458252	-2.47314190864563	-0.124872796237469	0.194371223449707	0.0391175746917725
-5.3078465461731	-8.20881080627441	-2.47216367721558	-0.124899677932262	0.194284215569496	0.0391658209264278
-5.30354261398315	-8.20885467529297	-2.47469305992126	-0.124901071190834	0.194250613451004	0.0392471849918365
-5.30819940567017	-8.20979881286621	-2.47461533546448	-0.124861612915993	0.194297358393669	0.0392641015350819
-5.30440807342529	-8.21012496948242	-2.47592377662659	-0.124867238104343	0.194198027253151	0.0392931215465069
-5.30788850784302	-8.20969772338867	-2.47412967681885	-0.124865770339966	0.19415420293808	0.0393335856497288
-5.30729246139526	-8.21245861053467	-2.47308969497681	-0.124905526638031	0.19422248005867	0.0394108630716801
-5.30835151672363	-8.212965965271	-2.47760796546936	-0.124828100204468	0.19419564306736	0.0394290313124657
-5.31194877624512	-8.21621990203857	-2.47760343551636	-0.124765157699585	0.194192841649055	0.0393906123936176
-5.31008863449097	-8.21743392944336	-2.47456526756287	-0.124774284660816	0.194045662879944	0.0394440405070782
-5.3143253326416	-8.21751022338867	-2.47061038017273	-0.124797195196152	0.194060206413269	0.0394608117640018
-5.31510782241821	-8.2191276550293	-2.47203183174133	-0.124823220074177	0.193985655903816	0.0394828468561172
-5.31587409973145	-8.21697807312012	-2.46615886688232	-0.124713465571404	0.193962827324867	0.0394893027842045
-5.3155083656311	-8.22200107574463	-2.46999788284302	-0.124741271138191	0.19393914937973	0.0394170694053173
-5.31990337371826	-8.21992206573486	-2.46812510490417	-0.124651059508324	0.193863049149513	0.0394279882311821
-5.31998538970947	-8.22479057312012	-2.46658515930176	-0.124793708324432	0.193919524550438	0.0394574999809265
-5.31920623779297	-8.2225399017334	-2.46505904197693	-0.124681226909161	0.193899556994438	0.0394295677542686
-5.32104444503784	-8.22083377838135	-2.4629807472229	-0.124643981456757	0.193920940160751	0.0394064970314503
-5.32240533828735	-8.2247428894043	-2.45992302894592	-0.124652363359928	0.193879500031471	0.0393869318068028
-5.32454776763916	-8.22076892852783	-2.46706032752991	-0.124586760997772	0.193880468606949	0.0394024215638638
-5.32531356811523	-8.22027397155762	-2.46211075782776	-0.12460795044899	0.193857595324516	0.0394128523766994
-5.32485008239746	-8.21857261657715	-2.46118259429932	-0.124608643352985	0.193862304091454	0.0393281355500221
-5.32976675033569	-8.22259712219238	-2.46487617492676	-0.124609753489494	0.193848878145218	0.0393439531326294
-5.33022546768188	-8.21865844726563	-2.45944094657898	-0.124505497515202	0.193826600909233	0.0393667779862881
-5.33600854873657	-8.21664047241211	-2.46791529655457	-0.12452570348978	0.193900898098946	0.0393736511468887
-5.33596515655518	-8.21742725372314	-2.46728897094727	-0.124511733651161	0.193889543414116	0.0393614806234837
-5.34190940856934	-8.21774387359619	-2.47173070907593	-0.124391384422779	0.193895399570465	0.0394143089652061
-5.34604644775391	-8.22215366363525	-2.4779634475708	-0.124436989426613	0.193805798888206	0.0394368357956409
-5.34751272201538	-8.22300052642822	-2.48030185699463	-0.124376572668552	0.193793952465057	0.0394636951386929
-5.34768962860107	-8.22776889801025	-2.47714614868164	-0.12441361695528	0.193684935569763	0.0395129881799221
-5.34813833236694	-8.22932624816895	-2.48314666748047	-0.124357379972935	0.193642824888229	0.0395229980349541
-5.34902000427246	-8.23349761962891	-2.47982692718506	-0.124437175691128	0.193550005555153	0.0395016334950924
-5.34799861907959	-8.2290096282959	-2.47532844543457	-0.124337635934353	0.193605542182922	0.0394703634083271
-5.34663915634155	-8.22954368591309	-2.48112773895264	-0.124390378594398	0.193629771471024	0.0394200757145882
-5.3456563949585	-8.22917366027832	-2.47238492965698	-0.124348603188992	0.193558886647224	0.0394516475498676
-5.348801612854	-8.22859001159668	-2.46858668327332	-0.124370023608208	0.19368003308773	0.0393501706421375
-5.34658622741699	-8.22165203094482	-2.47220540046692	-0.124344885349274	0.193618506193161	0.0393426641821861
-5.34682178497314	-8.22233581542969	-2.46725559234619	-0.124395929276943	0.193785414099693	0.039294172078371
-5.34426784515381	-8.21842956542969	-2.46677589416504	-0.124363720417023	0.193780228495598	0.0392710231244564
-5.3434476852417	-8.21523094177246	-2.47350215911865	-0.124365754425526	0.193872943520546	0.0392350256443024
-5.34539175033569	-8.21376323699951	-2.4665539264679	-0.124448880553246	0.193941965699196	0.039248526096344
-5.33950805664063	-8.2105073928833	-2.4715268611908	-0.124412596225739	0.19390481710434	0.039177194237709
-5.34340715408325	-8.20958518981934	-2.47700428962708	-0.124378189444542	0.193950086832047	0.0392316728830338
-5.34496116638184	-8.20729732513428	-2.47823667526245	-0.124386347830296	0.193996712565422	0.0392763502895832
-5.34797620773315	-8.20979499816895	-2.48493480682373	-0.124462775886059	0.194028154015541	0.0392687097191811
-5.34493589401245	-8.20966815948486	-2.48919343948364	-0.124401450157166	0.193986639380455	0.0393688566982746
-5.35014247894287	-8.21186447143555	-2.48839092254639	-0.124438688158989	0.194022640585899	0.0393781065940857
-5.34598636627197	-8.21273994445801	-2.49225664138794	-0.124457255005836	0.193999588489532	0.039389755576849
-5.34289312362671	-8.21535301208496	-2.49184775352478	-0.124454736709595	0.193995267152786	0.0393752008676529
-5.34256505966187	-8.21265983581543	-2.49339938163757	-0.124446071684361	0.193976134061813	0.0393815971910954
-5.34241724014282	-8.20956325531006	-2.4894106388092	-0.124472908675671	0.194055333733559	0.0393359810113907
-5.34392213821411	-8.2061014175415	-2.49576640129089	-0.124397873878479	0.193975061178207	0.0393106862902641
-5.34256505966187	-8.20507431030273	-2.49362730979919	-0.124439790844917	0.194105505943298	0.0392919667065144
-5.34242105484009	-8.20243358612061	-2.49110531806946	-0.124455936253071	0.194094657897949	0.0392855182290077
-5.34563636779785	-8.20288467407227	-2.49110245704651	-0.124365597963333	0.194131836295128	0.0393023006618023
-5.34524393081665	-8.20265674591064	-2.48933506011963	-0.124471686780453	0.194161474704742	0.0392773151397705
-5.34805631637573	-8.20154571533203	-2.49665284156799	-0.124415718019009	0.194190144538879	0.0392612032592297
-5.35336399078369	-8.20186328887939	-2.49088978767395	-0.124445289373398	0.194215357303619	0.0393341518938541
-5.35397672653198	-8.2017183303833	-2.49347472190857	-0.124395653605461	0.194259583950043	0.0393426083028317
-5.35787343978882	-8.20171356201172	-2.49063467979431	-0.12443670630455	0.194258108735085	0.0393190197646618
-5.35694646835327	-8.20499038696289	-2.48724794387817	-0.124372228980064	0.194179221987724	0.039309423416853
-5.36053323745728	-8.20663070678711	-2.49223160743713	-0.124398529529572	0.194305300712585	0.0393308028578758
-5.36055946350098	-8.20864772796631	-2.49223780632019	-0.124392032623291	0.194377541542053	0.0392916649580002
-5.36056423187256	-8.21009540557861	-2.49118137359619	-0.124367721378803	0.194520577788353	0.039256114512682
-5.35849905014038	-8.20856666564941	-2.49874687194824	-0.124374888837337	0.194437846541405	0.0392457917332649
-5.36074686050415	-8.20910358428955	-2.50553774833679	-0.124442018568516	0.194568425416946	0.0391934290528297
-5.359778881073	-8.20257186889648	-2.51123881340027	-0.124477028846741	0.194565713405609	0.0391614884138107
-5.3608193397522	-8.20059680938721	-2.5119321346283	-0.124352991580963	0.194485127925873	0.0390624701976776
-5.36136102676392	-8.19940662384033	-2.52065062522888	-0.12438228726387	0.194465711712837	0.0390990935266018
-5.36208248138428	-8.19550895690918	-2.51901412010193	-0.124293446540833	0.194482415914536	0.0391438156366348
-5.36295366287231	-8.19553184509277	-2.52670121192932	-0.124382212758064	0.194525495171547	0.0390787534415722
-5.36488437652588	-8.19549560546875	-2.52804803848267	-0.124350294470787	0.194451600313187	0.039040632545948
-5.36665534973145	-8.19533729553223	-2.52498817443848	-0.124275207519531	0.194485381245613	0.0391210317611694
-5.36745977401733	-8.19522476196289	-2.53251028060913	-0.124297119677067	0.194288730621338	0.0391008034348488
-5.37182235717773	-8.19538879394531	-2.53203010559082	-0.124235294759274	0.19434729218483	0.0391258746385574
-5.37172269821167	-8.19946193695068	-2.52658557891846	-0.124247923493385	0.194285944104195	0.0391457378864288
-5.37216329574585	-8.20256996154785	-2.52400875091553	-0.124145574867725	0.194280758500099	0.0391761250793934
-5.37295198440552	-8.20347023010254	-2.5148823261261	-0.124220177531242	0.194282248616219	0.0392152294516563
-5.37253856658936	-8.20483779907227	-2.51848745346069	-0.124228201806545	0.194339260458946	0.039212916046381
-5.37085437774658	-8.20766925811768	-2.50626921653748	-0.124269463121891	0.194360688328743	0.0391784012317657
-5.36812305450439	-8.20305728912354	-2.51070690155029	-0.124171614646912	0.194308936595917	0.0392211154103279
-5.37092638015747	-8.20198440551758	-2.50251412391663	-0.124219931662083	0.194360703229904	0.0392148569226265
-5.37065315246582	-8.20174312591553	-2.50599336624146	-0.124194890260696	0.19441382586956	0.0391857847571373
-5.36976766586304	-8.20122337341309	-2.50358390808105	-0.124219864606857	0.194439619779587	0.0392268784344196
-5.36423349380493	-8.19656467437744	-2.50806427001953	-0.124244958162308	0.194311127066612	0.0391942299902439
-5.36702394485474	-8.19223880767822	-2.51568150520325	-0.124199062585831	0.194337949156761	0.0391495004296303
-5.36480522155762	-8.1902494430542	-2.51446032524109	-0.124120891094208	0.194230556488037	0.0392208024859428
-5.36412000656128	-8.18940544128418	-2.51574015617371	-0.124107137322426	0.19422173500061	0.0392546691000462
-5.36446285247803	-8.18858337402344	-2.513916015625	-0.124155715107918	0.19407331943512	0.0393406860530376
-5.36431264877319	-8.18600463867188	-2.50901389122009	-0.12409570813179	0.194080635905266	0.0394032560288906
-5.36271524429321	-8.18621826171875	-2.50220036506653	-0.124045208096504	0.194016486406326	0.0394356399774551
-5.36088514328003	-8.18695068359375	-2.50298070907593	-0.124033734202385	0.193953201174736	0.0395226255059242
-5.35883474349976	-8.18403911590576	-2.49502992630005	-0.124092109501362	0.193992361426353	0.0395683795213699
-5.35809373855591	-8.18483543395996	-2.49405169487	-0.124124310910702	0.194054335355759	0.0396316014230251
-5.35243272781372	-8.1880407333374	-2.4873423576355	-0.12412553280592	0.194029748439789	0.0397132188081741
-5.35075712203979	-8.18535614013672	-2.48314332962036	-0.124104559421539	0.193908706307411	0.0397377498447895
-5.35038328170776	-8.1869478225708	-2.48303246498108	-0.124154105782509	0.194059357047081	0.0397519618272781
-5.34713792800903	-8.18347549438477	-2.47952198982239	-0.124185279011726	0.194002911448479	0.0397224873304367
-5.34783887863159	-8.18294048309326	-2.4818594455719	-0.124157577753067	0.194024220108986	0.0397505983710289
-5.34382295608521	-8.18527698516846	-2.4870228767395	-0.124150551855564	0.193995773792267	0.039748203009367
-5.34514284133911	-8.18224620819092	-2.48211097717285	-0.124166570603848	0.193950176239014	0.0397652983665466
-5.34497451782227	-8.18354797363281	-2.48031520843506	-0.124240286648273	0.193881511688232	0.039774976670742
-5.34342336654663	-8.17980861663818	-2.48462748527527	-0.124175310134888	0.193878680467606	0.0396926887333393
-5.34294271469116	-8.18248176574707	-2.48331832885742	-0.12412029504776	0.193931952118874	0.0397108979523182
-5.34111785888672	-8.1789026260376	-2.48708939552307	-0.124119333922863	0.193844944238663	0.0396876744925976
-5.3432445526123	-8.17884349822998	-2.48214387893677	-0.124176874756813	0.193908035755157	0.0396361276507378
-5.33924579620361	-8.17743682861328	-2.47984957695007	-0.124179400503635	0.193821296095848	0.0396634861826897
-5.34095859527588	-8.17568302154541	-2.48208928108215	-0.124111033976078	0.193796098232269	0.0396400280296803
-5.34138870239258	-8.17477035522461	-2.48331928253174	-0.124132916331291	0.193784222006798	0.0396779701113701
-5.33961343765259	-8.17365741729736	-2.47852206230164	-0.124143108725548	0.19374006986618	0.0396136902272701
-5.3393030166626	-8.17651748657227	-2.48489856719971	-0.124137066304684	0.19370174407959	0.0396203361451626
-5.33968067169189	-8.17440986633301	-2.48128867149353	-0.124085374176502	0.193680658936501	0.039662841707468
-5.33600187301636	-8.17578411102295	-2.47639274597168	-0.124156095087528	0.193695083260536	0.0396134182810783
-5.33891534805298	-8.17544555664063	-2.47875308990479	-0.124106720089912	0.19364982843399	0.0396204516291618
-5.34022951126099	-8.17116451263428	-2.47738909721375	-0.124046243727207	0.193641826510429	0.0396028533577919
-5.33693981170654	-8.17400360107422	-2.48276400566101	-0.124081663787365	0.193626582622528	0.0395562648773193
-5.33676147460938	-8.17157936096191	-2.47921776771545	-0.124021984636784	0.193528667092323	0.0395752713084221
-5.34009408950806	-8.17278957366943	-2.47592234611511	-0.124027542769909	0.193589478731155	0.0395766496658325
-5.3369460105896	-8.17102813720703	-2.47671890258789	-0.124047487974167	0.193607315421104	0.0394970998167992
-5.34100866317749	-8.16952991485596	-2.47697997093201	-0.123976916074753	0.193652883172035	0.0394770205020905
-5.34070777893066	-8.1674747467041	-2.47725820541382	-0.123932346701622	0.193669438362122	0.0394866652786732
-5.34654712677002	-8.16779518127441	-2.47967171669006	-0.123977363109589	0.193720072507858	0.0395017378032207
-5.35020875930786	-8.16573333740234	-2.48304295539856	-0.123997956514359	0.193740367889404	0.0395149067044258
-5.35023498535156	-8.16827583312988	-2.48376893997192	-0.1239118501544	0.193784222006798	0.0394642688333988
-5.3558669090271	-8.16961479187012	-2.4883143901825	-0.1239368095994	0.193690985441208	0.0395086072385311
-5.36077356338501	-8.16914367675781	-2.49075531959534	-0.123907893896103	0.193792536854744	0.0395668856799603
-5.3677077293396	-8.17053318023682	-2.49261260032654	-0.12394979596138	0.193852856755257	0.0394877046346664
-5.36615371704102	-8.17207622528076	-2.49517869949341	-0.123884104192257	0.193697184324265	0.0395521931350231
-5.36590719223022	-8.17531967163086	-2.49488735198975	-0.123853445053101	0.193764790892601	0.0395818278193474
-5.37032461166382	-8.17685985565186	-2.49874901771545	-0.12390149384737	0.193702086806297	0.0396498963236809
-5.37330436706543	-8.17634391784668	-2.50617933273315	-0.123845420777798	0.193762391805649	0.0397002659738064
-5.37351655960083	-8.18010997772217	-2.50091743469238	-0.123895533382893	0.193660467863083	0.0397263430058956
-5.37260961532593	-8.18347358703613	-2.50907516479492	-0.123831532895565	0.193613514304161	0.0397177524864674
-5.37412881851196	-8.189040184021	-2.50537586212158	-0.1238878890872	0.193584650754929	0.039807990193367
-5.37051391601563	-8.18558979034424	-2.50042915344238	-0.123828269541264	0.193582966923714	0.0397881865501404
-5.36737680435181	-8.187331199646	-2.49728608131409	-0.123882360756397	0.193564847111702	0.0397111400961876
-5.36482381820679	-8.18700885772705	-2.49863386154175	-0.123862743377686	0.193476840853691	0.0397192388772964
-5.36930322647095	-8.18778038024902	-2.49043774604797	-0.123859658837318	0.193557426333427	0.0397023111581802
-5.37006044387817	-8.18530654907227	-2.49643659591675	-0.123818211257458	0.193591430783272	0.0397455655038357
-5.37095975875854	-8.18567276000977	-2.49455332756042	-0.12378353625536	0.193605527281761	0.0397176444530487
-5.36892366409302	-8.18074512481689	-2.49124813079834	-0.123852252960205	0.193575993180275	0.0396725870668888
-5.36996030807495	-8.17996311187744	-2.4959864616394	-0.123778194189072	0.193703889846802	0.0396796688437462
-5.36982393264771	-8.17701244354248	-2.49107480049133	-0.123878739774227	0.193750321865082	0.0396396890282631
-5.36941432952881	-8.1767520904541	-2.49952864646912	-0.123831667006016	0.193720266222954	0.0395966917276382
-5.37266206741333	-8.17445468902588	-2.49927687644959	-0.123817697167397	0.193756610155106	0.0396281555294991
-5.37153100967407	-8.17311191558838	-2.50077867507935	-0.123840279877186	0.193640023469925	0.0396576300263405
-5.37671089172363	-8.17526721954346	-2.50315046310425	-0.123877674341202	0.193749397993088	0.0396846421062946
-5.37368392944336	-8.17395877838135	-2.50267148017883	-0.123838372528553	0.19370424747467	0.0396397337317467
-5.37840509414673	-8.17376708984375	-2.51243948936462	-0.1237822920084	0.193645924329758	0.0396956987679005
-5.37315893173218	-8.17684268951416	-2.51192951202393	-0.123861595988274	0.193559199571609	0.0397346690297127
-5.37682008743286	-8.1759729385376	-2.51022553443909	-0.1238067522645	0.193603038787842	0.0397309809923172
-5.37194108963013	-8.17724418640137	-2.5091757774353	-0.123833604156971	0.19352713227272	0.0397435314953327
-5.374755859375	-8.17449188232422	-2.51118087768555	-0.123777620494366	0.193515732884407	0.0397282689809799
-5.37161540985107	-8.17600250244141	-2.50492334365845	-0.12380226701498	0.193496972322464	0.0397691428661346
-5.37002229690552	-8.17465400695801	-2.51031041145325	-0.123813636600971	0.19347108900547	0.0397715047001839
-5.37192916870117	-8.17674160003662	-2.50835490226746	-0.123818814754486	0.193533450365067	0.0397318415343761
-5.36531639099121	-8.17678260803223	-2.50400161743164	-0.123766101896763	0.193389907479286	0.0397507436573505
-5.36734104156494	-8.17866897583008	-2.5029411315918	-0.123761013150215	0.193440198898315	0.0396903343498707
-5.36653709411621	-8.17611789703369	-2.50190782546997	-0.123749971389771	0.193392470479012	0.0397207997739315
-5.36405658721924	-8.17503643035889	-2.49839091300964	-0.123758487403393	0.193464234471321	0.0396519377827644
-5.36624193191528	-8.17795753479004	-2.49616026878357	-0.1237763017416	0.19343689084053	0.039650734513998
-5.36741495132446	-8.17633724212646	-2.5028989315033	-0.123672224581242	0.19342902302742	0.039647601544857
-5.3734884262085	-8.17493057250977	-2.49701309204102	-0.123744413256645	0.193449735641479	0.0396353490650654
-5.37493848800659	-8.17338085174561	-2.48808908462524	-0.123659662902355	0.193513080477715	0.0396407954394817
-5.37752151489258	-8.17723369598389	-2.49415349960327	-0.123688071966171	0.19346795976162	0.0396567732095718
-5.38135099411011	-8.17929363250732	-2.49320006370544	-0.123691588640213	0.193486362695694	0.0396586358547211
-5.38429689407349	-8.18146514892578	-2.49573278427124	-0.12369641661644	0.193512991070747	0.0396153479814529
-5.38366889953613	-8.18319320678711	-2.48864459991455	-0.123707838356495	0.193337425589561	0.0396382324397564
-5.38488674163818	-8.18631172180176	-2.48977446556091	-0.123679228127003	0.193485453724861	0.0397017523646355
-5.38550090789795	-8.18873691558838	-2.48846983909607	-0.123676374554634	0.193399772047997	0.0396920666098595
-5.38493728637695	-8.18766498565674	-2.48239827156067	-0.123580329120159	0.193490743637085	0.0396597571671009
-5.38164377212524	-8.18971729278564	-2.47891974449158	-0.123718038201332	0.193445011973381	0.039623960852623
-5.37992811203003	-8.18803215026855	-2.48679280281067	-0.123645342886448	0.193396523594856	0.0395866222679615
-5.38218688964844	-8.18759632110596	-2.47780847549438	-0.123767398297787	0.193484604358673	0.0396410189568996
-5.37828540802002	-8.18659210205078	-2.48026466369629	-0.123751267790794	0.193447932600975	0.039632260799408
-5.38005018234253	-8.18856334686279	-2.47921776771545	-0.123661391437054	0.193537011742592	0.0396159179508686
-5.37516212463379	-8.1876392364502	-2.47582602500916	-0.123712465167046	0.193413257598877	0.0396410524845123
-5.37388563156128	-8.18863201141357	-2.48013281822205	-0.123700715601444	0.193474933505058	0.0396176613867283
-5.37463045120239	-8.18800163269043	-2.47675752639771	-0.123792044818401	0.193592041730881	0.039671067148447
-5.37069368362427	-8.18603610992432	-2.48191905021667	-0.12372550368309	0.193579018115997	0.0395975634455681
-5.37235116958618	-8.18790149688721	-2.48029541969299	-0.123787507414818	0.193675205111504	0.0395976454019547
-5.36775350570679	-8.18761444091797	-2.48118805885315	-0.123750396072865	0.193589821457863	0.0396606288850307
-5.37170362472534	-8.18697166442871	-2.48786497116089	-0.123755365610123	0.193682789802551	0.0395740903913975
-5.37091302871704	-8.18961429595947	-2.48766350746155	-0.123882628977299	0.193676948547363	0.0396192967891693
-5.37186193466187	-8.1877613067627	-2.491619348526	-0.123817384243011	0.193690970540047	0.0395937971770763
-5.37326717376709	-8.18782997131348	-2.49782967567444	-0.123792387545109	0.193663820624352	0.0395938046276569
-5.37479734420776	-8.18518257141113	-2.49760866165161	-0.123803772032261	0.193570971488953	0.0396258570253849
-5.37737941741943	-8.18533706665039	-2.50118255615234	-0.123813167214394	0.193660959601402	0.0396260991692543
-5.3728404045105	-8.18340396881104	-2.49792814254761	-0.123751945793629	0.193530768156052	0.0396295562386513
-5.37643337249756	-8.185546875	-2.50290846824646	-0.123770445585251	0.193495273590088	0.0396762602031231
-5.37504148483276	-8.18563365936279	-2.50400853157043	-0.123807929456234	0.193442583084106	0.0396474413573742
-5.37641286849976	-8.18367576599121	-2.4954617023468	-0.123775154352188	0.193430706858635	0.0396751761436462
-5.37472629547119	-8.18415451049805	-2.49822616577148	-0.12382997572422	0.193378984928131	0.0396703109145164
-5.37293481826782	-8.18400096893311	-2.49923372268677	-0.123707287013531	0.193285495042801	0.03966910764575
-5.37518978118896	-8.18708515167236	-2.4966504573822	-0.123777724802494	0.193304494023323	0.0397331453859806
-5.37536191940308	-8.19002056121826	-2.49099612236023	-0.123787194490433	0.193267494440079	0.0397622846066952
-5.37480306625366	-8.19058990478516	-2.48314380645752	-0.123766697943211	0.193280100822449	0.039721317589283
-5.37130451202393	-8.18989372253418	-2.47988176345825	-0.123791143298149	0.193235859274864	0.039801362901926
-5.37354803085327	-8.19356250762939	-2.47502779960632	-0.123807281255722	0.193271726369858	0.0398262925446033
-5.36862277984619	-8.19404888153076	-2.47293376922607	-0.123861566185951	0.193313851952553	0.0397942252457142
-5.36921119689941	-8.19685077667236	-2.47051858901978	-0.123892731964588	0.193398982286453	0.0397636964917183
-5.36685943603516	-8.19809532165527	-2.46892595291138	-0.123830392956734	0.193350031971931	0.0397276878356934
-5.37181043624878	-8.1972484588623	-2.47680258750916	-0.123836688697338	0.193475812673569	0.0396932661533356
-5.37214517593384	-8.20073127746582	-2.47389078140259	-0.12389262765646	0.193538039922714	0.0396972075104713
-5.37591123580933	-8.20045757293701	-2.48045802116394	-0.123838163912296	0.193530380725861	0.0395795404911041
-5.37556886672974	-8.20212650299072	-2.48215317726135	-0.123868837952614	0.193520024418831	0.0395528636872768
-5.3821702003479	-8.19994735717773	-2.49074840545654	-0.123795248568058	0.193439692258835	0.0395431257784367
-5.38789939880371	-8.20219326019287	-2.49754047393799	-0.123756691813469	0.19350928068161	0.0395079590380192
-5.38927841186523	-8.20301628112793	-2.50552320480347	-0.123683497309685	0.193409129977226	0.039493203163147
-5.39391565322876	-8.20404434204102	-2.49857354164124	-0.123702086508274	0.193382039666176	0.0395008213818073
-5.39604234695435	-8.20489120483398	-2.5092031955719	-0.123683467507362	0.193323463201523	0.039540708065033
-5.39895391464233	-8.20491504669189	-2.50680351257324	-0.123670518398285	0.193385019898415	0.0395455919206142
-5.40049409866333	-8.20820426940918	-2.50097799301147	-0.123660035431385	0.193325087428093	0.0395371876657009
-5.39904117584229	-8.20893001556396	-2.50116086006165	-0.123667284846306	0.193294778466225	0.0395669974386692
-5.40108823776245	-8.21252727508545	-2.50070238113403	-0.123796515166759	0.193410813808441	0.0395833663642406
-5.3987135887146	-8.21014881134033	-2.49797868728638	-0.123812094330788	0.19340991973877	0.0395868457853794
-5.39668750762939	-8.21153259277344	-2.49242115020752	-0.123799711465836	0.193458557128906	0.0395870916545391
-5.3947548866272	-8.20950412750244	-2.49071431159973	-0.123812779784203	0.193347916007042	0.0396402142941952
-5.39504814147949	-8.20662975311279	-2.4903130531311	-0.123812459409237	0.193389967083931	0.0396500080823898
-5.38736772537231	-8.20716762542725	-2.4892590045929	-0.123852424323559	0.193408399820328	0.0396846570074558
-5.38442659378052	-8.20511245727539	-2.48652529716492	-0.123827338218689	0.193435057997704	0.0397214815020561
-5.38073492050171	-8.204270362854	-2.48571991920471	-0.123869627714157	0.193354070186615	0.0397164896130562
-5.37813186645508	-8.20336532592773	-2.48633146286011	-0.123924180865288	0.193419277667999	0.0397356301546097
-5.38089609146118	-8.20481014251709	-2.47979831695557	-0.123946078121662	0.193430498242378	0.0397596806287766
-5.37328386306763	-8.19819259643555	-2.48323011398315	-0.123900301754475	0.193345323204994	0.0398030877113342
-5.37532043457031	-8.20255470275879	-2.47967576980591	-0.123939253389835	0.19343201816082	0.0397843010723591
-5.37322473526001	-8.20099353790283	-2.48924493789673	-0.123876020312309	0.193331524729729	0.0397633239626884
-5.37920904159546	-8.20153331756592	-2.48833870887756	-0.123889565467834	0.193434730172157	0.0397062078118324
-5.37762308120728	-8.20566272735596	-2.47821950912476	-0.1238943785429	0.193397387862206	0.0397176668047905
-5.38193845748901	-8.20535659790039	-2.48538565635681	-0.123836107552052	0.19337771832943	0.0396329239010811
-5.38617277145386	-8.20817852020264	-2.48837447166443	-0.123925521969795	0.19337859749794	0.0396609306335449
-5.38897609710693	-8.2090892791748	-2.49492383003235	-0.123816631734371	0.193364679813385	0.0395892485976219
-5.39189338684082	-8.21241569519043	-2.49877500534058	-0.123818561434746	0.193353906273842	0.0395101830363274
-5.39342546463013	-8.21397018432617	-2.49494886398315	-0.123788893222809	0.193215191364288	0.0394923500716686
-5.39939785003662	-8.21205234527588	-2.49875116348267	-0.123795084655285	0.193353846669197	0.0394678004086018
-5.39879560470581	-8.21490859985352	-2.50261235237122	-0.123789183795452	0.19328185915947	0.0394406653940678
-5.40173530578613	-8.21666622161865	-2.49579048156738	-0.123718149960041	0.193247348070145	0.0394178181886673
-5.40084552764893	-8.21626472473145	-2.49606657028198	-0.123808220028877	0.193215236067772	0.0393263250589371
-5.40279626846313	-8.21317768096924	-2.50259590148926	-0.123723745346069	0.193266198039055	0.0393106304109097
-5.39909076690674	-8.20900917053223	-2.49234461784363	-0.123791493475437	0.193315044045448	0.0393424965441227
-5.39626455307007	-8.20437431335449	-2.49254179000854	-0.123688265681267	0.193327933549881	0.0393501035869122
-5.39864349365234	-8.20330905914307	-2.49375820159912	-0.123711332678795	0.193290635943413	0.0393820591270924
-5.39805936813354	-8.19945240020752	-2.49326300621033	-0.123620204627514	0.193269670009613	0.0393909104168415
-5.39691019058228	-8.19790458679199	-2.49846220016479	-0.123774245381355	0.193360269069672	0.0394260324537754
-5.39487314224243	-8.19543075561523	-2.48893332481384	-0.123721547424793	0.193290010094643	0.0394507870078087
-5.39262962341309	-8.19445133209229	-2.48165249824524	-0.123683452606201	0.19329971075058	0.0395193062722683
-5.39083909988403	-8.19327735900879	-2.49182820320129	-0.123744145035744	0.193282335996628	0.0395913422107697
-5.38960647583008	-8.19008636474609	-2.48262882232666	-0.123751260340214	0.193251967430115	0.0396493710577488
-5.3903751373291	-8.18918800354004	-2.477947473526	-0.123740322887897	0.193283542990685	0.0396350771188736
-5.38266515731812	-8.18649005889893	-2.4827401638031	-0.12373710423708	0.1931973695755	0.0397055260837078
-5.38466835021973	-8.18930625915527	-2.48000836372375	-0.123751133680344	0.193189069628716	0.0397663153707981
-5.3804817199707	-8.19148540496826	-2.47764134407043	-0.123712778091431	0.193183839321136	0.0398195758461952
-5.38238286972046	-8.18988037109375	-2.48334670066834	-0.123766802251339	0.193170815706253	0.0398429706692696
-5.38289833068848	-8.19185638427734	-2.47779750823975	-0.123740650713444	0.193123638629913	0.0398232191801071
-5.382004737854	-8.19088172912598	-2.48136067390442	-0.123675562441349	0.193192690610886	0.0397699661552906
-5.38470649719238	-8.19741916656494	-2.48177528381348	-0.123739711940289	0.193115904927254	0.0397971644997597
-5.38203430175781	-8.19584941864014	-2.48230719566345	-0.123726531863213	0.193127810955048	0.0397730618715286
-5.38456630706787	-8.1991720199585	-2.48200464248657	-0.123792715370655	0.193139418959618	0.0397214516997337
-5.38448476791382	-8.19905185699463	-2.47949528694153	-0.123752012848854	0.193069860339165	0.0397159904241562
-5.38504505157471	-8.1999979019165	-2.48527264595032	-0.12376631051302	0.193088710308075	0.0396833792328835
-5.38635349273682	-8.20151615142822	-2.48709225654602	-0.123773291707039	0.193045005202293	0.0397336259484291
-5.3833794593811	-8.19674205780029	-2.48219060897827	-0.123770788311958	0.193063125014305	0.0396467223763466
-5.38595342636108	-8.19869804382324	-2.48236298561096	-0.123808309435844	0.193096935749054	0.0395933203399181
-5.38227701187134	-8.19811630249023	-2.48185563087463	-0.123739555478096	0.19306355714798	0.0395870208740234
-5.38759088516235	-8.19668483734131	-2.48184442520142	-0.123790703713894	0.193063020706177	0.0395218096673489
-5.3796968460083	-8.19386577606201	-2.48428130149841	-0.123894929885864	0.193069353699684	0.0395106114447117
-5.38096332550049	-8.19308757781982	-2.4745409488678	-0.123796880245209	0.193189695477486	0.0394761115312576
-5.38000106811523	-8.19122409820557	-2.47369265556335	-0.123845115303993	0.19318725168705	0.0394744016230106
-5.37934160232544	-8.19001865386963	-2.47626495361328	-0.123851299285889	0.193236172199249	0.0394825004041195
-5.3794059753418	-8.18606662750244	-2.48098278045654	-0.123937219381332	0.193331062793732	0.0394561216235161
-5.37342882156372	-8.18448352813721	-2.47691106796265	-0.123846128582954	0.193328902125359	0.0394416265189648
-5.37442970275879	-8.18398666381836	-2.47250771522522	-0.123913340270519	0.193387418985367	0.0394825451076031
-5.38091611862183	-8.18320560455322	-2.47905421257019	-0.123888358473778	0.193490549921989	0.0394923761487007
-5.38226270675659	-8.1840295791626	-2.48479580879211	-0.123922914266586	0.193509370088577	0.0394678600132465
-5.37941694259644	-8.18584251403809	-2.48435425758362	-0.123915143311024	0.193444520235062	0.0394993424415588
-5.38038110733032	-8.18535041809082	-2.48883938789368	-0.123918600380421	0.193512827157974	0.0394896864891052
-5.38003396987915	-8.18560218811035	-2.49090385437012	-0.123971581459045	0.193490132689476	0.0395166128873825
-5.38001489639282	-8.18070125579834	-2.49503707885742	-0.123932056128979	0.193462461233139	0.0395620763301849
-5.3833384513855	-8.18445491790771	-2.49155116081238	-0.123945862054825	0.193529158830643	0.0395039953291416
-5.38191032409668	-8.18387699127197	-2.49568200111389	-0.123905956745148	0.193440318107605	0.0395156964659691
-5.38608264923096	-8.18924331665039	-2.49881935119629	-0.12397862225771	0.193444192409515	0.0395721644163132
-5.38415336608887	-8.18749046325684	-2.5002601146698	-0.123914830386639	0.193389415740967	0.0395441725850105
-5.38323545455933	-8.19131946563721	-2.50108957290649	-0.123900309205055	0.193470105528831	0.0395196415483952
-5.38033819198608	-8.18968296051025	-2.50256586074829	-0.123867861926556	0.193357855081558	0.0394596569240093
-5.38150787353516	-8.18936634063721	-2.50382494926453	-0.123881436884403	0.193432688713074	0.0394507981836796
-5.38319158554077	-8.18577480316162	-2.50091123580933	-0.123879194259644	0.193382859230042	0.0394262708723545
-5.38413000106812	-8.18447494506836	-2.50414681434631	-0.123869217932224	0.193455770611763	0.0394089408218861
-5.38543844223022	-8.18832111358643	-2.50662279129028	-0.123892888426781	0.193479105830193	0.0393941923975945
-5.38620471954346	-8.18759346008301	-2.50837111473084	-0.123830430209637	0.193473532795906	0.0394100248813629
-5.38821172714233	-8.18584060668945	-2.50902152061462	-0.123860582709312	0.19357405602932	0.0393705926835537
-5.38758134841919	-8.18541717529297	-2.50798201560974	-0.123861491680145	0.193547710776329	0.0393630005419254
-5.39179420471191	-8.1856803894043	-2.50731301307678	-0.123876646161079	0.193566307425499	0.0393212288618088
-5.39478158950806	-8.18204689025879	-2.50452589988709	-0.123876944184303	0.193596050143242	0.0393390767276287
-5.40109729766846	-8.18296051025391	-2.50540900230408	-0.123860612511635	0.193650349974632	0.0394090451300144
-5.39937019348145	-8.1859073638916	-2.49720692634583	-0.123886071145535	0.19357667863369	0.0394367165863514
-5.40430545806885	-8.19225883483887	-2.4937801361084	-0.123873233795166	0.193661868572235	0.0394630208611488
-5.40140581130981	-8.19445514678955	-2.49696207046509	-0.123825885355473	0.193749070167542	0.0395055487751961
-5.40497636795044	-8.19401264190674	-2.5002338886261	-0.123764380812645	0.193782970309258	0.0394597500562668
-5.39950704574585	-8.19516849517822	-2.5012731552124	-0.123859003186226	0.19383405148983	0.0394560098648071
-5.40192699432373	-8.19468116760254	-2.50785779953003	-0.123892493546009	0.193925336003304	0.039437647908926
-5.40121221542358	-8.19528484344482	-2.50304889678955	-0.123969323933125	0.193940877914429	0.0394640415906906
-5.39923763275146	-8.18795871734619	-2.5185546875	-0.123900048434734	0.193944945931435	0.0393838174641132
-5.40083074569702	-8.18790721893311	-2.51848483085632	-0.123941734433174	0.193955317139626	0.0393928587436676
-5.40144300460815	-8.18399715423584	-2.52680373191834	-0.123915612697601	0.193871721625328	0.0394907705485821
-5.40390110015869	-8.18363952636719	-2.53091931343079	-0.123916275799274	0.193914413452148	0.0394219905138016
-5.40303897857666	-8.18335247039795	-2.53353929519653	-0.123815648257732	0.193730637431145	0.0394893288612366
-5.40605735778809	-8.18582725524902	-2.52534675598145	-0.123891368508339	0.193742379546165	0.0395879596471787
-5.40141725540161	-8.18452262878418	-2.52238774299622	-0.123916171491146	0.19366829097271	0.0396220497786999
-5.40249729156494	-8.18394756317139	-2.51914930343628	-0.123968526721001	0.193779617547989	0.0395905114710331
-5.40021657943726	-8.18477153778076	-2.51488900184631	-0.123951740562916	0.193660199642181	0.0396171100437641
-5.40054225921631	-8.18712043762207	-2.51674938201904	-0.123986810445786	0.193782493472099	0.0395907461643219
-5.39823007583618	-8.18725490570068	-2.50884246826172	-0.12400708347559	0.19378687441349	0.039592981338501
-5.39811897277832	-8.18584060668945	-2.50090336799622	-0.124009810388088	0.193944647908211	0.0396071448922157
-5.39573335647583	-8.18662929534912	-2.50050330162048	-0.12409495562315	0.193945944309235	0.0395414903759956
-5.3970365524292	-8.18471717834473	-2.50741767883301	-0.124059528112411	0.193949118256569	0.0395236015319824
-5.3974084854126	-8.18451595306396	-2.5029034614563	-0.124119974672794	0.19400429725647	0.03948974609375
-5.39433670043945	-8.18066501617432	-2.50930237770081	-0.124063767492771	0.193992286920547	0.039462972432375
-5.39788961410522	-8.18499660491943	-2.50900840759277	-0.124055422842503	0.19398720562458	0.0394335128366947
-5.39415121078491	-8.18266868591309	-2.50740051269531	-0.124065645039082	0.193953812122345	0.039422832429409
-5.39738988876343	-8.18022441864014	-2.51243424415588	-0.124008662998676	0.193987682461739	0.0393653213977814
-5.39626932144165	-8.18056488037109	-2.51223945617676	-0.124032072722912	0.193931132555008	0.0393498875200748
-5.39758110046387	-8.17921924591064	-2.51179122924805	-0.124060720205307	0.19393253326416	0.0393507145345211
-5.39874124526978	-8.17817974090576	-2.51594710350037	-0.124035865068436	0.19385801255703	0.0393075197935104
-5.39822435379028	-8.17518711090088	-2.51817154884338	-0.123951852321625	0.193794801831245	0.0393547266721725
-5.4004693031311	-8.17656230926514	-2.51538872718811	-0.123956277966499	0.193870976567268	0.0392976701259613
-5.39921808242798	-8.1769552230835	-2.51839518547058	-0.123942524194717	0.193740487098694	0.0393257215619087
-5.401207447052	-8.18015193939209	-2.51355767250061	-0.123962230980396	0.193764463067055	0.03934545814991
-5.40142393112183	-8.17648410797119	-2.51022505760193	-0.123969487845898	0.193725645542145	0.0393230281770229
-5.40220165252686	-8.18060302734375	-2.50409150123596	-0.12403130531311	0.193722575902939	0.0393285527825356
-5.39708709716797	-8.18054389953613	-2.49652218818665	-0.12398099899292	0.193634197115898	0.0393275432288647
-5.39936923980713	-8.18257141113281	-2.50077700614929	-0.123951934278011	0.193700075149536	0.0393038019537926
-5.39890956878662	-8.18268966674805	-2.49479699134827	-0.123996056616306	0.193725511431694	0.0392646677792072
-5.39776229858398	-8.18322658538818	-2.49050498008728	-0.123969122767448	0.193753331899643	0.0392951406538486
-5.39194202423096	-8.18341827392578	-2.48898410797119	-0.124112911522388	0.193709552288055	0.0392822846770287
-5.39326906204224	-8.18283843994141	-2.49298977851868	-0.124049387872219	0.193797498941422	0.0391831547021866
-5.38923454284668	-8.18277645111084	-2.49143934249878	-0.124209649860859	0.193795576691628	0.0391615331172943
-5.39106369018555	-8.18099403381348	-2.49722957611084	-0.12406799942255	0.193751007318497	0.039088137447834
-5.39316320419312	-8.18437767028809	-2.49711084365845	-0.12412752956152	0.193659886717796	0.0390843935310841
-5.39131784439087	-8.18340110778809	-2.49657940864563	-0.124065324664116	0.193673610687256	0.0390711799263954
-5.3940634727478	-8.18667411804199	-2.49379682540894	-0.124088853597641	0.193694949150085	0.0389767661690712
-5.38966035842896	-8.18660259246826	-2.50080871582031	-0.124037399888039	0.19352388381958	0.0389542616903782
-5.39214372634888	-8.18649196624756	-2.49247765541077	-0.1240364164114	0.193568333983421	0.0389124639332294
-5.39233779907227	-8.18549823760986	-2.49292302131653	-0.124064341187477	0.193540409207344	0.0388954468071461
-5.39370107650757	-8.18460083007813	-2.49578094482422	-0.124047435820103	0.193602621555328	0.0388346798717976
-5.39077472686768	-8.18672561645508	-2.49601078033447	-0.124118290841579	0.193553611636162	0.0387828275561333
-5.39206409454346	-8.18336868286133	-2.49318194389343	-0.12401120364666	0.193556115031242	0.0387558750808239
-5.38737630844116	-8.18147850036621	-2.48862457275391	-0.12410095334053	0.193636953830719	0.0388125777244568
-5.38388586044312	-8.17702102661133	-2.49267935752869	-0.124099612236023	0.193600803613663	0.0387574210762978
-5.38763761520386	-8.1784143447876	-2.48731112480164	-0.124063521623611	0.193658798933029	0.0387278571724892
-5.38372659683228	-8.1729040145874	-2.49302673339844	-0.124040588736534	0.193591639399529	0.0387525334954262
-5.3915114402771	-8.16650772094727	-2.49322485923767	-0.124037533998489	0.193832978606224	0.0387360975146294
-5.38775253295898	-8.16577625274658	-2.49553442001343	-0.124039679765701	0.193705514073372	0.0388395972549915
-5.38984107971191	-8.1710786819458	-2.5008282661438	-0.124057926237583	0.193731680512428	0.0389400608837605
-5.38775444030762	-8.17189693450928	-2.49708676338196	-0.124147467315197	0.193600937724113	0.038992527872324
-5.38514566421509	-8.17158794403076	-2.49902057647705	-0.124134838581085	0.193638488650322	0.0390229634940624
-5.37989044189453	-8.17640972137451	-2.49344611167908	-0.124083161354065	0.193516835570335	0.0390751659870148
-5.38139247894287	-8.17390441894531	-2.4943950176239	-0.1240603774786	0.193574726581573	0.0390268824994564
-5.37869548797607	-8.17869853973389	-2.48673963546753	-0.124096661806107	0.193579882383347	0.0390970073640347
-5.37205696105957	-8.17572021484375	-2.48548555374146	-0.124139122664928	0.193579569458961	0.0389888808131218
-5.37276697158813	-8.17498874664307	-2.48678088188171	-0.124156855046749	0.193651542067528	0.0389589406549931
-5.37202501296997	-8.17732238769531	-2.48629689216614	-0.124132737517357	0.193608939647675	0.0390026904642582
-5.37243366241455	-8.1735954284668	-2.4855580329895	-0.124177068471909	0.193644359707832	0.0389208719134331
-5.37312936782837	-8.17382717132568	-2.48285245895386	-0.124147988855839	0.193653523921967	0.0388686656951904
-5.37109136581421	-8.16920566558838	-2.48107504844666	-0.124149404466152	0.19377700984478	0.0388185493648052
-5.37001848220825	-8.17096996307373	-2.47910809516907	-0.124229855835438	0.193766966462135	0.0387849174439907
-5.37371301651001	-8.16456890106201	-2.47893524169922	-0.124196633696556	0.193842172622681	0.0388131961226463
-5.37367534637451	-8.16311168670654	-2.48006510734558	-0.124216593801975	0.19386450946331	0.0387694500386715
-5.37280702590942	-8.16247081756592	-2.48634600639343	-0.124204240739346	0.193839862942696	0.0387396514415741
-5.37652587890625	-8.16226577758789	-2.48928236961365	-0.124164745211601	0.193867757916451	0.0387711301445961
-5.37822246551514	-8.15987110137939	-2.49138903617859	-0.12418756633997	0.193903043866158	0.038791362196207
-5.38003206253052	-8.16330909729004	-2.49447083473206	-0.124236114323139	0.193924933671951	0.0387880802154541
-5.37921810150146	-8.165940284729	-2.49890971183777	-0.124204613268375	0.193904459476471	0.0388278216123581
-5.38075637817383	-8.16556358337402	-2.49859380722046	-0.124229036271572	0.193916529417038	0.0388786196708679
-5.37856674194336	-8.16676616668701	-2.49992728233337	-0.124193660914898	0.193882092833519	0.0388759151101112
-5.3789758682251	-8.17023086547852	-2.49701333045959	-0.124248936772346	0.193882256746292	0.038889966905117
-5.37514114379883	-8.16951274871826	-2.49984908103943	-0.124233454465866	0.193770214915276	0.0389267764985561
-5.37487888336182	-8.17176055908203	-2.5028817653656	-0.124178513884544	0.193732157349586	0.0389113314449787
-5.37456560134888	-8.17445468902588	-2.49564433097839	-0.124254308640957	0.193753600120544	0.0389625653624535
-5.37345838546753	-8.17196941375732	-2.49601221084595	-0.124134480953217	0.193753138184547	0.0389695577323437
-5.37056684494019	-8.17514514923096	-2.49386072158813	-0.124204449355602	0.193645253777504	0.0389334224164486
-5.36660766601563	-8.17099380493164	-2.48976182937622	-0.124146871268749	0.193614289164543	0.0389364175498486
-5.36919212341309	-8.16738700866699	-2.48589897155762	-0.124218419194221	0.1937036216259	0.0389056578278542
-5.36823320388794	-8.16311454772949	-2.48355174064636	-0.124134682118893	0.193674549460411	0.038862556219101
-5.37165069580078	-8.16592121124268	-2.48257780075073	-0.124133333563805	0.193706259131432	0.0388757288455963
-5.3744592666626	-8.16559505462646	-2.47918486595154	-0.124112270772457	0.193707168102264	0.0388397127389908
-5.37807273864746	-8.16829395294189	-2.48130321502686	-0.124141320586205	0.193735763430595	0.0387545749545097
-5.38016080856323	-8.16707515716553	-2.4877622127533	-0.12413664162159	0.193710878491402	0.0387231670320034
-5.38521909713745	-8.1743860244751	-2.48292684555054	-0.124098226428032	0.193708047270775	0.0386939197778702
-5.38951349258423	-8.17663860321045	-2.48021268844604	-0.124117389321327	0.193686366081238	0.03872150182724
-5.39340353012085	-8.1766529083252	-2.48135757446289	-0.124055378139019	0.193723350763321	0.0386555828154087
-5.39459037780762	-8.18319511413574	-2.47951889038086	-0.124069608747959	0.193759217858315	0.0386373549699783
-5.39671421051025	-8.18393802642822	-2.48773527145386	-0.124020986258984	0.193739667534828	0.0385701395571232
-5.39770269393921	-8.18709468841553	-2.48744606971741	-0.124074764549732	0.193763300776482	0.0385347902774811
-5.39330244064331	-8.18202686309814	-2.49113798141479	-0.124046914279461	0.193807825446129	0.0384531505405903
-5.39665651321411	-8.17952156066895	-2.50188970565796	-0.124044269323349	0.193844184279442	0.0384047739207745
-5.39517736434937	-8.17699337005615	-2.51717352867126	-0.124039389193058	0.193754494190216	0.0383979491889477
-5.3997654914856	-8.17611980438232	-2.51291346549988	-0.124026492238045	0.193720504641533	0.0383586101233959
-5.39837980270386	-8.17886638641357	-2.51934313774109	-0.123957753181458	0.193508043885231	0.0384044647216797
-5.40111398696899	-8.18416595458984	-2.50837731361389	-0.124027989804745	0.193518772721291	0.038464117795229
-5.39960384368896	-8.18244361877441	-2.49733328819275	-0.124026440083981	0.193599626421928	0.0384296998381615
-5.39164209365845	-8.18480110168457	-2.49162030220032	-0.124092318117619	0.193617224693298	0.0383856818079948
-5.39228773117065	-8.18166065216064	-2.49359655380249	-0.124103158712387	0.193709850311279	0.0383611395955086
-5.38913488388062	-8.17863941192627	-2.49106955528259	-0.12414626032114	0.193740218877792	0.0383728183805943
-5.38409662246704	-8.17498397827148	-2.49642848968506	-0.124088644981384	0.193683803081512	0.0383486822247505
-5.38456964492798	-8.17357444763184	-2.49367737770081	-0.124052748084068	0.193625077605247	0.0383718386292458
-5.37938737869263	-8.17045116424561	-2.49211549758911	-0.124037958681583	0.193598583340645	0.0383683852851391
-5.37976026535034	-8.16842174530029	-2.49232602119446	-0.124097391963005	0.193652540445328	0.0383468195796013
-5.37478637695313	-8.17098712921143	-2.49311232566834	-0.124078951776028	0.193581536412239	0.0384442023932934
-5.37397718429565	-8.16538906097412	-2.48837208747864	-0.124088615179062	0.19354335963726	0.0383866131305695
-5.37394571304321	-8.1668643951416	-2.49408960342407	-0.124061606824398	0.19341316819191	0.0384504124522209
-5.37527370452881	-8.16392707824707	-2.49058651924133	-0.123935908079147	0.193494036793709	0.0384445525705814
-5.3757963180542	-8.16589164733887	-2.48733329772949	-0.12400733679533	0.19344574213028	0.0384045019745827
-5.37435150146484	-8.16474914550781	-2.49452567100525	-0.123952746391296	0.193404570221901	0.0383745841681957
-5.37816190719604	-8.16840553283691	-2.48987579345703	-0.124041847884655	0.193464174866676	0.0383364744484425
-5.3820366859436	-8.17062187194824	-2.49413967132568	-0.124003402888775	0.193450003862381	0.0383029505610466
-5.38785982131958	-8.17447662353516	-2.49270296096802	-0.123982317745686	0.193487912416458	0.0383156351745129
-5.38637208938599	-8.1813793182373	-2.4864068031311	-0.124005362391472	0.193445861339569	0.0382980220019817
-5.39112329483032	-8.18371963500977	-2.49500775337219	-0.124047383666039	0.19359615445137	0.0382988676428795
-5.39179277420044	-8.18568992614746	-2.49036884307861	-0.124046482145786	0.193615451455116	0.038206797093153
-5.39345121383667	-8.18871688842773	-2.49087738990784	-0.124111711978912	0.193699359893799	0.0381957590579987
-5.392991065979	-8.1903190612793	-2.49727582931519	-0.124107696115971	0.193623870611191	0.0382077395915985
-5.39657688140869	-8.18884181976318	-2.4951856136322	-0.12407124042511	0.193675875663757	0.0381668247282505
-5.39725399017334	-8.1896276473999	-2.50575661659241	-0.12410257011652	0.193604454398155	0.038067851215601
-5.39670562744141	-8.1912145614624	-2.5051634311676	-0.124062694609165	0.193578824400902	0.0380434691905975
-5.39847850799561	-8.19032764434814	-2.50301623344421	-0.124068915843964	0.193533465266228	0.038044810295105
-5.39590501785278	-8.18865203857422	-2.50732946395874	-0.124113097786903	0.19357393682003	0.0380336120724678
-5.39495754241943	-8.1921854019165	-2.50131297111511	-0.124117620289326	0.193548679351807	0.0380158163607121
-5.38912343978882	-8.18697166442871	-2.5021595954895	-0.124091982841492	0.193556591868401	0.0380062311887741
-5.38620185852051	-8.1848316192627	-2.49446058273315	-0.124130941927433	0.193624630570412	0.0380296111106873
-5.37759733200073	-8.17731666564941	-2.49191904067993	-0.124136440455914	0.193603917956352	0.0380385667085648
-5.37717628479004	-8.17569351196289	-2.48763942718506	-0.124143458902836	0.193662762641907	0.0380525216460228
-5.37660551071167	-8.16438674926758	-2.49074912071228	-0.124099783599377	0.19368888437748	0.0381530001759529
-5.38052177429199	-8.16416358947754	-2.48846840858459	-0.124127708375454	0.193782240152359	0.0381928384304047
-5.37386894226074	-8.1663293838501	-2.49848198890686	-0.124118819832802	0.193580746650696	0.0383043698966503
-5.37900686264038	-8.17178535461426	-2.49304556846619	-0.124167390167713	0.193606808781624	0.038374699652195
-5.37001991271973	-8.17018795013428	-2.48761868476868	-0.12412166595459	0.193449035286903	0.0384421795606613
-5.36776685714722	-8.17569065093994	-2.48139142990112	-0.124202162027359	0.193439528346062	0.0383537672460079
-5.36155796051025	-8.17283344268799	-2.47089266777039	-0.124162025749683	0.193400695919991	0.0383375845849514
-5.35980033874512	-8.16566467285156	-2.46354985237122	-0.124241352081299	0.193551763892174	0.0382654033601284
-5.35574579238892	-8.16040229797363	-2.46853184700012	-0.124187789857388	0.193597868084908	0.0381949543952942
-5.36035108566284	-8.16150951385498	-2.47062349319458	-0.124143101274967	0.193626537919044	0.0381936728954315
-5.36370277404785	-8.16135215759277	-2.47463178634644	-0.124146856367588	0.193649560213089	0.038197472691536
-5.36826372146606	-8.16657066345215	-2.47834205627441	-0.124164067208767	0.193638995289803	0.0381757393479347
-5.36924266815186	-8.17002105712891	-2.49115443229675	-0.124142095446587	0.193565770983696	0.0381623692810535
-5.37484550476074	-8.17620849609375	-2.49072480201721	-0.124203696846962	0.193543061614037	0.0381463021039963
-5.37124061584473	-8.17739677429199	-2.48936414718628	-0.12411380559206	0.193463996052742	0.0381328612565994
-5.37428712844849	-8.17707252502441	-2.4870023727417	-0.124138861894608	0.193521231412888	0.0380853116512299
-5.37134742736816	-8.1746826171875	-2.48813247680664	-0.124166697263718	0.193507134914398	0.0380858890712261
-5.37685060501099	-8.17544555664063	-2.48527336120605	-0.124211549758911	0.193535402417183	0.0380409397184849
-5.3730149269104	-8.1713695526123	-2.48833394050598	-0.124105617403984	0.193492949008942	0.0379980318248272
-5.38096618652344	-8.17192077636719	-2.4841136932373	-0.124154038727283	0.193515047430992	0.0379892513155937
-5.38207530975342	-8.17048072814941	-2.4793541431427	-0.124124184250832	0.193544298410416	0.0380556657910347
-5.38401222229004	-8.17325782775879	-2.48060321807861	-0.124147765338421	0.193528950214386	0.0380086787045002
-5.38354206085205	-8.17414569854736	-2.47543931007385	-0.124154768884182	0.19339619576931	0.0380392298102379
-5.38327217102051	-8.17639255523682	-2.47206139564514	-0.124146796762943	0.193457335233688	0.037970881909132
-5.38231134414673	-8.17679691314697	-2.47476077079773	-0.1241764575243	0.193451821804047	0.0380215495824814
[truncated: 16,043 more rows]
