# Supplementary material for: Identification of Haptic Based Guiding Using Hard Reins
Source: PLoS One. 2015 Jul 22;10(7):e0132020. doi: 10.1371/journal.pone.0132020 (PMC4511788; doi:10.1371/journal.pone.0132020)
Supplement: S6 File — (ZIP) [file pone.0132020.s006.zip › Exp2_ForceData2/Subject10/path3/T10.csv]

Force X (N)	Force Y (N)	Force Z (N)	Torque X (N-m)	Torque Y (N-m)	Torque Z (N-m)	Frequency = 10000	Averaging Level = 16	F/T Serial Number = FT11772	Time Started = 19/02/2013 17:55:58
-5.63768672943115	-7.79708623886108	-0.556991159915924	-0.104580543935299	0.133193135261536	0.0118368975818157
-5.6369194984436	-7.80427408218384	-0.551529288291931	-0.104576908051968	0.133253261446953	0.0119986087083817
-5.63042736053467	-7.80366325378418	-0.555240154266357	-0.104506529867649	0.133190244436264	0.011906991712749
-5.64003086090088	-7.80624866485596	-0.558342576026917	-0.104274414479733	0.133172988891602	0.0120106656104326
-5.63494205474854	-7.81088256835938	-0.551530539989471	-0.104271158576012	0.133083641529083	0.0119902351871133
-5.63563299179077	-7.80279588699341	-0.553539991378784	-0.104118995368481	0.132950186729431	0.0119825238361955
-5.63781499862671	-7.81099224090576	-0.552845478057861	-0.10419274866581	0.133047074079514	0.0121619608253241
-5.63416194915771	-7.81024074554443	-0.557012021541595	-0.104025423526764	0.132958084344864	0.0120884170755744
-5.6385440826416	-7.81076622009277	-0.559106349945068	-0.103847742080688	0.132848367094994	0.0122069725766778
-5.63461112976074	-7.81492519378662	-0.555432319641113	-0.103859849274158	0.132818907499313	0.0122172869741917
-5.63435029983521	-7.80848598480225	-0.560112953186035	-0.10372281819582	0.132695361971855	0.012272865511477
-5.63129425048828	-7.81160259246826	-0.562405407428741	-0.103740558028221	0.132775291800499	0.0124580012634397
-5.62693071365356	-7.81074953079224	-0.556059658527374	-0.103572309017181	0.132605999708176	0.0124295931309462
-5.6285228729248	-7.81348752975464	-0.565494656562805	-0.103480957448483	0.132532298564911	0.0126004014164209
-5.62375259399414	-7.81888341903687	-0.565272867679596	-0.103490956127644	0.132474973797798	0.0125848334282637
-5.62471580505371	-7.81090068817139	-0.559713780879974	-0.103292942047119	0.13233095407486	0.0126697458326817
-5.62355709075928	-7.81855058670044	-0.563381016254425	-0.103331454098225	0.132409811019897	0.0128544950857759
-5.61657094955444	-7.81630706787109	-0.562000513076782	-0.103252112865448	0.13230200111866	0.0127694671973586
-5.62090444564819	-7.81734991073608	-0.568018853664398	-0.103080198168755	0.132265150547028	0.0129787754267454
-5.61596345901489	-7.82346391677856	-0.561508595943451	-0.103210985660553	0.13228565454483	0.0129278246313334
-5.61359739303589	-7.81337833404541	-0.564773678779602	-0.103097669780254	0.132147341966629	0.012978264130652
-5.61262941360474	-7.81798601150513	-0.563665628433228	-0.103101052343845	0.132156103849411	0.0131218247115612
-5.60516691207886	-7.81763887405396	-0.565316319465637	-0.103078246116638	0.132147327065468	0.013103561475873
-5.60924196243286	-7.8201265335083	-0.566482126712799	-0.102874897420406	0.132084459066391	0.0132666919380426
-5.60215950012207	-7.82454442977905	-0.561520755290985	-0.102963149547577	0.132049024105072	0.013259744271636
-5.60198307037354	-7.81635522842407	-0.563263356685638	-0.102822579443455	0.131897792220116	0.0132997818291187
-5.59905910491943	-7.81897640228271	-0.563149571418762	-0.102828070521355	0.131977304816246	0.0135409031063318
-5.58911752700806	-7.81610774993896	-0.564945638179779	-0.102789714932442	0.131948232650757	0.0134840859100223
-5.59339618682861	-7.81500244140625	-0.565079092979431	-0.102584280073643	0.13181759417057	0.0136764775961637
-5.58506774902344	-7.82223463058472	-0.558728396892548	-0.102646298706532	0.13190034031868	0.0137287322431803
-5.58447933197021	-7.82057905197144	-0.564824104309082	-0.102541387081146	0.131736978888512	0.0137697579339147
-5.58246564865112	-7.82073736190796	-0.557541906833649	-0.102524086833	0.131790712475777	0.0139712952077389
-5.57330751419067	-7.81981754302979	-0.567766427993774	-0.102541334927082	0.131756111979485	0.0139435455203056
-5.57687616348267	-7.81989526748657	-0.564730584621429	-0.102328360080719	0.13169851899147	0.014089728705585
-5.5713324546814	-7.8271050453186	-0.558118999004364	-0.102407321333885	0.13178363442421	0.0141372848302126
-5.5712685585022	-7.82088613510132	-0.57026469707489	-0.102319814264774	0.131617367267609	0.0141783561557531
-5.56930637359619	-7.82470417022705	-0.554875195026398	-0.102389596402645	0.131691113114357	0.0144169321283698
-5.55908536911011	-7.82248449325562	-0.566252708435059	-0.102369800209999	0.131656363606453	0.0143788484856486
-5.56677389144897	-7.82142210006714	-0.563554525375366	-0.102194882929325	0.131667077541351	0.01453164126724
-5.5594801902771	-7.82731533050537	-0.56054413318634	-0.102416455745697	0.1316849142313	0.0145573019981384
-5.56068325042725	-7.81771326065063	-0.561399161815643	-0.102301888167858	0.131637990474701	0.0145941125229001
-5.55379438400269	-7.82272052764893	-0.566556453704834	-0.102466143667698	0.131769567728043	0.0147916227579117
-5.5526876449585	-7.82198858261108	-0.556849122047424	-0.102407276630402	0.131653010845184	0.0147644793614745
-5.55383634567261	-7.8237042427063	-0.562310755252838	-0.102428086102009	0.131798982620239	0.0149429813027382
-5.54426431655884	-7.8252158164978	-0.563069224357605	-0.102482505142689	0.131651118397713	0.0149188125506043
-5.54896402359009	-7.81456279754639	-0.551552712917328	-0.102431938052177	0.131777659058571	0.0150037137791514
-5.53949689865112	-7.81680107116699	-0.562082171440125	-0.102575682103634	0.131778001785278	0.0151122314855456
-5.53718090057373	-7.81612825393677	-0.560263276100159	-0.10245655477047	0.131720513105392	0.0151522420346737
-5.53667783737183	-7.81768798828125	-0.56747841835022	-0.102552972733974	0.131755620241165	0.015283016487956
-5.52940797805786	-7.81394100189209	-0.566844940185547	-0.102569133043289	0.131673887372017	0.0152391558513045
-5.53411817550659	-7.8089427947998	-0.555614411830902	-0.102573461830616	0.131756320595741	0.0153260547667742
-5.5236668586731	-7.80946111679077	-0.563768923282623	-0.102568708360195	0.131819799542427	0.0154084758833051
-5.52561950683594	-7.80700969696045	-0.557786226272583	-0.102511510252953	0.131816297769547	0.0154551239684224
-5.52161598205566	-7.81055212020874	-0.562302470207214	-0.102636560797691	0.131894811987877	0.0155041227117181
-5.51804733276367	-7.80777454376221	-0.563281297683716	-0.102674186229706	0.131779432296753	0.0154757956042886
-5.52040672302246	-7.80116891860962	-0.557120561599731	-0.102780312299728	0.131862357258797	0.0155931627377868
-5.51115226745605	-7.80075597763062	-0.565312743186951	-0.102819263935089	0.13194328546524	0.0156132411211729
-5.51308727264404	-7.79888105392456	-0.560156047344208	-0.102715499699116	0.131869837641716	0.0157179087400436
-5.50990056991577	-7.80368280410767	-0.557406604290009	-0.102891035377979	0.132032662630081	0.0156865380704403
-5.51177740097046	-7.79874706268311	-0.569511353969574	-0.102816097438335	0.131898254156113	0.0157076064497232
-5.5084376335144	-7.79435777664185	-0.557613074779511	-0.102919094264507	0.132021069526672	0.0158220510929823
-5.50081777572632	-7.79630470275879	-0.563295841217041	-0.103009976446629	0.132011234760284	0.0157224759459496
-5.50728273391724	-7.79326391220093	-0.567263424396515	-0.102825067937374	0.132081434130669	0.0158878676593304
-5.50042581558228	-7.79910326004028	-0.558800160884857	-0.103114552795887	0.132135689258575	0.0157705135643482
-5.50357055664063	-7.79204225540161	-0.565112948417664	-0.103058725595474	0.132092520594597	0.0157927423715591
-5.50369834899902	-7.79695892333984	-0.557474434375763	-0.103176906704903	0.132177859544754	0.01591956615448
-5.4952507019043	-7.79392910003662	-0.563796699047089	-0.103213422000408	0.132111042737961	0.0157756526023149
-5.50193023681641	-7.79431247711182	-0.562676310539246	-0.103083893656731	0.132229343056679	0.0159792639315128
-5.498215675354	-7.79529666900635	-0.558650314807892	-0.103299684822559	0.132259547710419	0.0158228036016226
-5.50473833084106	-7.79001569747925	-0.559058785438538	-0.103233836591244	0.132256671786308	0.0158861558884382
-5.49748182296753	-7.79399061203003	-0.568160474300385	-0.10336272418499	0.132305651903152	0.0158930774778128
-5.49682760238647	-7.79235744476318	-0.558127582073212	-0.103257060050964	0.132276564836502	0.0158110968768597
-5.49931192398071	-7.79665517807007	-0.562466979026794	-0.103352509438992	0.132392689585686	0.0159343052655458
-5.49927568435669	-7.79512119293213	-0.564906060695648	-0.103377729654312	0.132352352142334	0.0158761981874704
-5.5003981590271	-7.7940731048584	-0.550979018211365	-0.103280231356621	0.13241271674633	0.0159528441727161
-5.49043369293213	-7.79994773864746	-0.566588699817657	-0.10332302749157	0.132454365491867	0.0159516539424658
-5.49741172790527	-7.79681015014648	-0.56080561876297	-0.103269018232822	0.132435709238052	0.0159636922180653
-5.49484205245972	-7.80237054824829	-0.567918181419373	-0.103355713188648	0.132499858736992	0.015974385663867
-5.4974308013916	-7.79746866226196	-0.566770136356354	-0.103339500725269	0.132399052381516	0.0159326437860727
-5.49895095825195	-7.7968282699585	-0.560857951641083	-0.103388279676437	0.1325713545084	0.0159736834466457
-5.49028873443604	-7.796555519104	-0.567259788513184	-0.103461228311062	0.132534354925156	0.0158711206167936
-5.49569368362427	-7.79680013656616	-0.569489419460297	-0.103340998291969	0.132617995142937	0.0159775950014591
-5.49299287796021	-7.79945850372314	-0.568598628044128	-0.103519335389137	0.132648646831512	0.0158711075782776
-5.49987649917603	-7.79060411453247	-0.576683819293976	-0.103381238877773	0.13253279030323	0.0158963799476624
-5.49329662322998	-7.79258680343628	-0.567787706851959	-0.10351150482893	0.132617026567459	0.0159386117011309
-5.48951387405396	-7.78820562362671	-0.579832553863525	-0.103487424552441	0.132696270942688	0.0158258676528931
-5.49218130111694	-7.78844118118286	-0.576434016227722	-0.103431306779385	0.132660463452339	0.0159874651581049
-5.48853302001953	-7.78783464431763	-0.574819445610046	-0.103555761277676	0.132691264152527	0.0158688761293888
-5.4905424118042	-7.78128385543823	-0.581695020198822	-0.10352049022913	0.132570147514343	0.0159575045108795
-5.48109340667725	-7.78296041488647	-0.579230070114136	-0.103628665208817	0.132654011249542	0.0160405803471804
-5.4818902015686	-7.77740716934204	-0.581269383430481	-0.103592038154602	0.132679000496864	0.0160407908260822
-5.48145627975464	-7.77882432937622	-0.587861120700836	-0.103653483092785	0.132646054029465	0.0161912608891726
-5.47714757919312	-7.77751636505127	-0.576883018016815	-0.103688590228558	0.132632851600647	0.0161174573004246
-5.47991943359375	-7.77009582519531	-0.58094710111618	-0.103588484227657	0.132709980010986	0.0162495039403439
-5.46761846542358	-7.77122640609741	-0.59273087978363	-0.103722177445889	0.132730603218079	0.0162615738809109
-5.46868896484375	-7.76934003829956	-0.5845787525177	-0.103588186204433	0.132665693759918	0.0163951646536589
-5.46514320373535	-7.77158117294312	-0.591235280036926	-0.103752158582211	0.132798135280609	0.0164225865155458
-5.46158266067505	-7.76830768585205	-0.587877452373505	-0.103746518492699	0.132629111409187	0.0164840016514063
-5.46134948730469	-7.76441192626953	-0.587461352348328	-0.103627927601337	0.132745161652565	0.0165963098406792
-5.45459222793579	-7.76284742355347	-0.593441843986511	-0.103774666786194	0.132724687457085	0.0166035816073418
-5.45774412155151	-7.76340866088867	-0.582860887050629	-0.103616513311863	0.132674604654312	0.016754848882556
-5.45440721511841	-7.76547813415527	-0.587942719459534	-0.103779882192612	0.132768139243126	0.0166787672787905
-5.45859432220459	-7.76036548614502	-0.591346979141235	-0.103675827383995	0.132743164896965	0.0167941376566887
-5.44756174087524	-7.76346778869629	-0.585066199302673	-0.103804565966129	0.132765412330627	0.0168418977409601
-5.45005178451538	-7.76096343994141	-0.590277075767517	-0.103735081851482	0.132798984646797	0.01683184877038
-5.45278787612915	-7.76704549789429	-0.585582792758942	-0.103672064840794	0.132808610796928	0.0169186964631081
-5.45008754730225	-7.76488971710205	-0.582049429416656	-0.10382092744112	0.132798433303833	0.0167950578033924
-5.45487070083618	-7.75939846038818	-0.588082671165466	-0.103663064539433	0.132811814546585	0.016891872510314
-5.44629192352295	-7.76181745529175	-0.586299002170563	-0.103829801082611	0.132827714085579	0.0168933253735304
-5.45143938064575	-7.76015758514404	-0.579586088657379	-0.103653743863106	0.132803454995155	0.0168777722865343
-5.45211124420166	-7.76430988311768	-0.581789493560791	-0.103740982711315	0.132904708385468	0.0168573223054409
-5.45279264450073	-7.76244211196899	-0.582950592041016	-0.103689283132553	0.132711008191109	0.0168666299432516
-5.45555114746094	-7.76114273071289	-0.579437911510468	-0.103718847036362	0.132891297340393	0.0168792586773634
-5.45109462738037	-7.76179504394531	-0.586786687374115	-0.103800490498543	0.132823556661606	0.0168138835579157
-5.45835447311401	-7.76918315887451	-0.580652177333832	-0.10367601364851	0.132842168211937	0.0168269276618958
-5.45571136474609	-7.76446723937988	-0.582149744033813	-0.103743985295296	0.132868841290474	0.0167015790939331
-5.4660325050354	-7.76401281356812	-0.583767414093018	-0.103626251220703	0.1328284740448	0.0167552176862955
-5.45922183990479	-7.76710891723633	-0.574871778488159	-0.103744812309742	0.13282123208046	0.0166348721832037
-5.46675729751587	-7.7636547088623	-0.583008706569672	-0.1036037504673	0.132774233818054	0.0165280997753143
-5.47013568878174	-7.77199077606201	-0.58536022901535	-0.103605702519417	0.13287664949894	0.0165294017642736
-5.46869230270386	-7.76651048660278	-0.580520331859589	-0.103646822273731	0.13275745511055	0.0163764152675867
-5.47833395004272	-7.76689577102661	-0.583974063396454	-0.103605158627033	0.132856041193008	0.0164248403161764
-5.47555828094482	-7.76885652542114	-0.579325973987579	-0.103697702288628	0.132909879088402	0.0163097083568573
-5.47966003417969	-7.76490592956543	-0.588694453239441	-0.103466689586639	0.132800668478012	0.0161892399191856
-5.48530578613281	-7.77200555801392	-0.590970575809479	-0.103533841669559	0.132886707782745	0.0162004586309195
-5.48379898071289	-7.76701927185059	-0.583122432231903	-0.10360562056303	0.132807448506355	0.0160252340137959
-5.48986434936523	-7.76671934127808	-0.591817378997803	-0.103512212634087	0.132811591029167	0.0160867776721716
-5.48536157608032	-7.76985120773315	-0.58480304479599	-0.103602901101112	0.132885053753853	0.015982873737812
-5.48808145523071	-7.76640224456787	-0.593097865581512	-0.103484578430653	0.132800400257111	0.0159635990858078
-5.49118328094482	-7.77509737014771	-0.593545317649841	-0.103503786027431	0.132864579558372	0.0159394200891256
-5.49152708053589	-7.7696099281311	-0.589732468128204	-0.103547252714634	0.132778495550156	0.0157946515828371
-5.49754667282104	-7.76740455627441	-0.586252808570862	-0.103493198752403	0.132855698466301	0.0158299505710602
-5.49059152603149	-7.77006053924561	-0.590839922428131	-0.103605650365353	0.132801324129105	0.01572460308671
-5.49758625030518	-7.76748371124268	-0.584136188030243	-0.1034215092659	0.132865428924561	0.0156864188611507
-5.5007529258728	-7.77414321899414	-0.600899815559387	-0.103511936962605	0.132919445633888	0.0155993448570371
-5.5012035369873	-7.77046632766724	-0.588720381259918	-0.103537432849407	0.132775813341141	0.015466402284801
-5.50456523895264	-7.76557540893555	-0.599199533462524	-0.10350625962019	0.132856696844101	0.0155107816681266
-5.49835109710693	-7.77012348175049	-0.599347829818726	-0.103696644306183	0.132926985621452	0.0154271898791194
-5.50405740737915	-7.7674412727356	-0.59440141916275	-0.103493176400661	0.132865145802498	0.0154003361240029
-5.50242710113525	-7.77010440826416	-0.599791765213013	-0.103674314916134	0.133013218641281	0.01537283975631
-5.50613880157471	-7.76355409622192	-0.602148294448853	-0.10362982749939	0.132837921380997	0.0153065817430615
-5.50378131866455	-7.76335477828979	-0.596289575099945	-0.103712946176529	0.132946789264679	0.0153277423232794
-5.49717283248901	-7.76560831069946	-0.602055311203003	-0.103820338845253	0.13300521671772	0.0152958696708083
-5.50329160690308	-7.76022720336914	-0.597958922386169	-0.103662393987179	0.132888272404671	0.0152836665511131
-5.50053596496582	-7.76409339904785	-0.604591846466064	-0.103828907012939	0.133024930953979	0.0152956675738096
-5.5034966468811	-7.75858306884766	-0.598122894763947	-0.103836730122566	0.132896602153778	0.0152237191796303
-5.50097227096558	-7.75498342514038	-0.591856300830841	-0.103925876319408	0.133040130138397	0.0152695616707206
-5.49276638031006	-7.75596141815186	-0.602310180664063	-0.104084350168705	0.13304790854454	0.0152600612491369
-5.49432611465454	-7.74980401992798	-0.594646394252777	-0.103906534612179	0.133001834154129	0.0152569115161896
-5.49209308624268	-7.7548770904541	-0.593304753303528	-0.104073189198971	0.133127585053444	0.0152947958558798
-5.48889493942261	-7.74805927276611	-0.591371655464172	-0.104128837585449	0.133054435253143	0.0152335129678249
-5.49308967590332	-7.74592065811157	-0.59845370054245	-0.104237340390682	0.133138313889503	0.0152845727279782
-5.48536920547485	-7.74743556976318	-0.593658447265625	-0.104432933032513	0.133220478892326	0.0152721926569939
-5.48735427856445	-7.74553251266479	-0.591126799583435	-0.104192890226841	0.133185163140297	0.0152476467192173
-5.48544931411743	-7.74875402450562	-0.594796180725098	-0.104352302849293	0.133282676339149	0.0152448238804936
-5.48856258392334	-7.74320936203003	-0.590834856033325	-0.104386873543262	0.133130490779877	0.0152043774724007
-5.48542356491089	-7.74139165878296	-0.586489200592041	-0.104486465454102	0.133311986923218	0.0152223659679294
-5.4841947555542	-7.74419355392456	-0.601944923400879	-0.104422740638256	0.13329291343689	0.0152027131989598
-5.48714351654053	-7.7464075088501	-0.594352245330811	-0.104467801749706	0.133360609412193	0.0151811074465513
-5.48696231842041	-7.74365520477295	-0.59291797876358	-0.104621030390263	0.13332188129425	0.0150723941624165
-5.49092292785645	-7.74128437042236	-0.598821401596069	-0.104494817554951	0.133253872394562	0.0152282742783427
-5.48330211639404	-7.74306011199951	-0.601015388965607	-0.104671366512775	0.133377969264984	0.0151040526106954
-5.48479604721069	-7.7395658493042	-0.600019872188568	-0.104438178241253	0.133348748087883	0.0150717617943883
-5.48466920852661	-7.73956680297852	-0.600404500961304	-0.104673437774181	0.133433058857918	0.015104042366147
-5.48843097686768	-7.73444032669067	-0.598276913166046	-0.10463709384203	0.1332678347826	0.0150037687271833
-5.48673343658447	-7.73301792144775	-0.599903047084808	-0.104692377150059	0.133476123213768	0.0150422621518373
-5.48370027542114	-7.73228597640991	-0.603984177112579	-0.104628928005695	0.13342447578907	0.0149537669494748
-5.48744201660156	-7.73451709747314	-0.6053067445755	-0.104694224894047	0.133440881967545	0.0149732893332839
-5.48274803161621	-7.72900390625	-0.606156885623932	-0.104752227663994	0.133445963263512	0.014895660802722
-5.48885583877563	-7.72625112533569	-0.605868279933929	-0.104693777859211	0.13338877260685	0.0149753829464316
-5.4785041809082	-7.72805738449097	-0.602279007434845	-0.104902863502502	0.133581399917603	0.0148544115945697
-5.48499059677124	-7.72587537765503	-0.610872447490692	-0.104798205196857	0.133447960019112	0.014876751229167
-5.48466444015503	-7.73142576217651	-0.605227172374725	-0.104787141084671	0.133573561906815	0.0148574048653245
-5.48424863815308	-7.72449445724487	-0.607690215110779	-0.104804314672947	0.133437499403954	0.0147095872089267
-5.48333835601807	-7.72095680236816	-0.609501957893372	-0.104892700910568	0.133577078580856	0.0147789120674133
-5.48237657546997	-7.72457075119019	-0.612937748432159	-0.104943409562111	0.133522734045982	0.0147021096199751
-5.48715448379517	-7.72266960144043	-0.612467229366302	-0.104747980833054	0.133513316512108	0.0146745759993792
-5.48328733444214	-7.72730588912964	-0.622834444046021	-0.104903504252434	0.13355028629303	0.0146331712603569
-5.48634576797485	-7.72299194335938	-0.61622029542923	-0.104798875749111	0.133421286940575	0.0145650217309594
-5.48521995544434	-7.72001791000366	-0.622533023357391	-0.10489372164011	0.133585676550865	0.0146146267652512
-5.48248052597046	-7.72462463378906	-0.621281445026398	-0.104886710643768	0.133552879095078	0.0145639348775148
-5.4892692565918	-7.72213888168335	-0.623833119869232	-0.104680359363556	0.133446767926216	0.014523483812809
-5.48887777328491	-7.73023891448975	-0.631683170795441	-0.104822672903538	0.133517667651176	0.014528876170516
-5.49061965942383	-7.72250318527222	-0.634054601192474	-0.104743234813213	0.133376836776733	0.01433773804456
-5.48689603805542	-7.71893739700317	-0.637430906295776	-0.104796200990677	0.133523806929588	0.0144090121611953
-5.48950958251953	-7.7188925743103	-0.643032371997833	-0.104807019233704	0.133493006229401	0.0143469478935003
-5.4929404258728	-7.72162675857544	-0.633398711681366	-0.104711294174194	0.133551061153412	0.014332253485918
-5.48747301101685	-7.71839618682861	-0.647762537002563	-0.104812420904636	0.133499771356583	0.0141815952956676
-5.49444389343262	-7.71600532531738	-0.642786085605621	-0.104762136936188	0.133464276790619	0.0142232216894627
-5.48825931549072	-7.71798801422119	-0.64664500951767	-0.104960456490517	0.133588582277298	0.0141030512750149
-5.4940333366394	-7.71248865127563	-0.64949506521225	-0.104735113680363	0.133485078811646	0.0140603566542268
-5.49134254455566	-7.72118806838989	-0.644273936748505	-0.104879185557365	0.133607044816017	0.0140909096226096
-5.49542474746704	-7.71495485305786	-0.652437388896942	-0.104864604771137	0.133512079715729	0.0139604909345508
-5.50031995773315	-7.71238708496094	-0.649339616298676	-0.104882180690765	0.13358137011528	0.0140018537640572
-5.48862886428833	-7.7173547744751	-0.646037757396698	-0.105004712939262	0.133662700653076	0.0138682974502444
-5.49861097335815	-7.71205997467041	-0.651571273803711	-0.104778610169888	0.133597701787949	0.0138494996353984
-5.49802780151367	-7.71770715713501	-0.655809760093689	-0.104983828961849	0.133635759353638	0.0138328820466995
-5.49972295761108	-7.71144533157349	-0.652624547481537	-0.104936465620995	0.133535459637642	0.0137600218877196
-5.49810075759888	-7.71151399612427	-0.660468518733978	-0.105026960372925	0.133673131465912	0.0137524614110589
-5.49416160583496	-7.71049356460571	-0.65966808795929	-0.104870542883873	0.133607536554337	0.0137125691398978
-5.49832105636597	-7.71634960174561	-0.65780383348465	-0.104913726449013	0.133686855435371	0.0136644951999187
-5.50178623199463	-7.7076849937439	-0.66749382019043	-0.104870431125164	0.133565902709961	0.013574936427176
-5.50730752944946	-7.7117772102356	-0.66146993637085	-0.104859434068203	0.133587688207626	0.0136582609266043
-5.49808597564697	-7.71015596389771	-0.670567512512207	-0.104923002421856	0.13359309732914	0.0134790726006031
-5.50584697723389	-7.70754432678223	-0.672576725482941	-0.104731418192387	0.133617356419563	0.0134914219379425
-5.50594568252563	-7.71559762954712	-0.677535712718964	-0.104863882064819	0.133593872189522	0.0134295634925365
-5.51091003417969	-7.70990705490112	-0.676005005836487	-0.104796648025513	0.133492916822433	0.0133713819086552
-5.50790309906006	-7.71279335021973	-0.682395100593567	-0.104863509535789	0.133591547608376	0.013326401822269
-5.51035356521606	-7.71283102035522	-0.677699327468872	-0.104734517633915	0.133488893508911	0.0132228564471006
-5.51355409622192	-7.71600103378296	-0.680622696876526	-0.104772210121155	0.133519381284714	0.0131697664037347
-5.5134105682373	-7.71518278121948	-0.691393494606018	-0.10483480244875	0.13346366584301	0.0130897788330913
-5.51865768432617	-7.71138334274292	-0.681815207004547	-0.104738816618919	0.133501812815666	0.0131060378625989
-5.51167488098145	-7.71415710449219	-0.68775600194931	-0.104843311011791	0.133472323417664	0.0129458447918296
-5.52244567871094	-7.71009635925293	-0.692301690578461	-0.104669377207756	0.133446753025055	0.0129648502916098
-5.52100133895874	-7.7183518409729	-0.690429270267487	-0.104810409247875	0.13348026573658	0.012891398742795
-5.52752304077148	-7.71060752868652	-0.69711047410965	-0.104715801775455	0.133347451686859	0.0128027871251106
-5.52791118621826	-7.71346998214722	-0.701438426971436	-0.104741156101227	0.13350248336792	0.0128500042483211
-5.52227067947388	-7.71079111099243	-0.697533130645752	-0.104750834405422	0.133371606469154	0.0126645332202315
-5.53396606445313	-7.71044826507568	-0.702764093875885	-0.104704596102238	0.133467003703117	0.01265165861696
-5.53151369094849	-7.71422576904297	-0.700836360454559	-0.104829803109169	0.133349910378456	0.0125587591901422
-5.5353102684021	-7.70961856842041	-0.700691223144531	-0.104806609451771	0.133414447307587	0.0125325843691826
-5.52920722961426	-7.71074438095093	-0.70776891708374	-0.104895494878292	0.133485853672028	0.0124993324279785
-5.53265237808228	-7.70755290985107	-0.700421154499054	-0.104846157133579	0.133433550596237	0.0124354241415858
-5.5357494354248	-7.71206617355347	-0.700719118118286	-0.10488835722208	0.133500248193741	0.0124028827995062
-5.53444051742554	-7.71223020553589	-0.701219081878662	-0.104987569153309	0.133427500724792	0.0123003786429763
-5.53759622573853	-7.70556354522705	-0.698196828365326	-0.105013459920883	0.133435487747192	0.0123614985495806
-5.53423929214478	-7.70511341094971	-0.709937155246735	-0.1050745844841	0.133468002080917	0.0122095542028546
-5.53997564315796	-7.70515537261963	-0.70435905456543	-0.104959227144718	0.133465021848679	0.0122371148318052
-5.54050254821777	-7.71009874343872	-0.706733822822571	-0.10512737184763	0.133575662970543	0.0121840434148908
-5.54067277908325	-7.70319032669067	-0.710664570331573	-0.105089075863361	0.133435547351837	0.0120919588953257
-5.54202079772949	-7.70426750183105	-0.705746948719025	-0.105180338025093	0.133557721972466	0.0121494643390179
-5.53527402877808	-7.70332145690918	-0.712299287319183	-0.105288706719875	0.133572831749916	0.0120541173964739
-5.54444217681885	-7.70044231414795	-0.712552666664124	-0.105109788477421	0.133551850914955	0.0120875500142574
-5.53904819488525	-7.70496559143066	-0.711457312107086	-0.105235807597637	0.133640766143799	0.0120045207440853
-5.54291296005249	-7.69828081130981	-0.717377007007599	-0.105220928788185	0.133495703339577	0.011972963809967
-5.54383134841919	-7.70131301879883	-0.716400861740112	-0.105313211679459	0.13360458612442	0.0121080325916409
-5.53628492355347	-7.69607067108154	-0.722329437732697	-0.105346970260143	0.133603692054749	0.0119500169530511
-5.54461812973022	-7.69531726837158	-0.723574876785278	-0.105222545564175	0.133565455675125	0.0119901020079851
-5.54031419754028	-7.7012734413147	-0.726468563079834	-0.105328008532524	0.133648693561554	0.0119507415220141
-5.54083108901978	-7.69166946411133	-0.728891491889954	-0.105293527245522	0.133580893278122	0.0118876062333584
-5.54261875152588	-7.69148588180542	-0.721045851707459	-0.105413794517517	0.133725523948669	0.0120517564937472
-5.53702592849731	-7.68808460235596	-0.729709684848785	-0.105441346764565	0.133712917566299	0.0118888430297375
-5.54278659820557	-7.68720388412476	-0.740090429782867	-0.105329409241676	0.133727878332138	0.0119944512844086
-5.53839159011841	-7.6923360824585	-0.728477537631989	-0.105586417019367	0.133737295866013	0.0118408901616931
-5.54221487045288	-7.68237924575806	-0.730654120445251	-0.105471819639206	0.133657649159431	0.0118284048512578
-5.54216718673706	-7.68328666687012	-0.73452353477478	-0.105592951178551	0.133748441934586	0.0118758296594024
-5.53886032104492	-7.68277835845947	-0.735534369945526	-0.105647675693035	0.133784592151642	0.0117530301213264
-5.54343605041504	-7.68405294418335	-0.743213355541229	-0.105487681925297	0.13382862508297	0.0118067227303982
-5.54018449783325	-7.68421173095703	-0.738955736160278	-0.105685971677303	0.133816495537758	0.0116892475634813
-5.54881191253662	-7.6769905090332	-0.741894721984863	-0.105593986809254	0.133804097771645	0.0116350166499615
-5.5441255569458	-7.67874240875244	-0.743067264556885	-0.105728022754192	0.13386444747448	0.0116499597206712
-5.54456186294556	-7.67824983596802	-0.743424713611603	-0.105688691139221	0.133815944194794	0.0115715591236949
-5.55051136016846	-7.67975902557373	-0.753095149993896	-0.105648539960384	0.133911192417145	0.0116346795111895
-5.54358577728271	-7.6787314414978	-0.745372593402863	-0.105792947113514	0.133816882967949	0.0114860665053129
-5.55379772186279	-7.67095756530762	-0.742922365665436	-0.10568867623806	0.1338881701231	0.0114500857889652
-5.54607772827148	-7.67515325546265	-0.755249679088593	-0.105800405144691	0.133913367986679	0.0114616844803095
-5.54895925521851	-7.67479085922241	-0.75063169002533	-0.105693399906158	0.133881330490112	0.0114409867674112
-5.55119180679321	-7.67880868911743	-0.7498739361763	-0.105681762099266	0.134013548493385	0.0114417672157288
-5.5514178276062	-7.67503213882446	-0.756199479103088	-0.105685025453568	0.133806943893433	0.0112528530880809
-5.55502223968506	-7.67225790023804	-0.746008992195129	-0.105686478316784	0.133863896131516	0.0113503355532885
-5.54962062835693	-7.67558574676514	-0.75201553106308	-0.105836190283298	0.133911564946175	0.0112410131841898
-5.55666351318359	-7.67264270782471	-0.760284602642059	-0.10559056699276	0.133869931101799	0.0112680392339826
-5.55653476715088	-7.67720603942871	-0.753590047359467	-0.105723984539509	0.133976191282272	0.0111482040956616
-5.55844402313232	-7.67339038848877	-0.764388501644135	-0.105689115822315	0.133868485689163	0.0111398035660386
-5.56228494644165	-7.67432928085327	-0.751002430915833	-0.105708219110966	0.133920297026634	0.0111601008102298
-5.55628108978271	-7.6730842590332	-0.763099849224091	-0.105726540088654	0.133913293480873	0.0109692951664329
-5.56723403930664	-7.67121887207031	-0.763137400150299	-0.105485148727894	0.133887097239494	0.0110135180875659
-5.56397438049316	-7.68100833892822	-0.758250772953033	-0.105660125613213	0.133945405483246	0.0109266825020313
-5.57211351394653	-7.66849517822266	-0.766697347164154	-0.105624370276928	0.133819788694382	0.010802861303091
-5.57424688339233	-7.67557668685913	-0.762085676193237	-0.105698779225349	0.133900716900826	0.0108832744881511
-5.5661826133728	-7.67353534698486	-0.766750335693359	-0.105692878365517	0.133941918611526	0.0106910904869437
-5.57717704772949	-7.67166376113892	-0.761813282966614	-0.105491325259209	0.133946567773819	0.0107469856739044
-5.57217693328857	-7.67820930480957	-0.760178327560425	-0.105734929442406	0.134017661213875	0.010641603730619
-5.57779312133789	-7.66985464096069	-0.766899585723877	-0.105603694915771	0.133873760700226	0.0105666350573301
-5.5783543586731	-7.67112398147583	-0.761726260185242	-0.10574808716774	0.133984178304672	0.0106285326182842
-5.57227468490601	-7.66804361343384	-0.769962906837463	-0.105801872909069	0.133941397070885	0.010453530587256
-5.57993793487549	-7.66563940048218	-0.766082167625427	-0.105623066425323	0.133945688605309	0.0105481678619981
-5.57782888412476	-7.67234945297241	-0.764022946357727	-0.105799347162247	0.134045571088791	0.010447601787746
-5.58148050308228	-7.6666955947876	-0.77510929107666	-0.105762906372547	0.133914083242416	0.0103920688852668
-5.58406019210815	-7.66562128067017	-0.763732314109802	-0.105887748301029	0.134060144424438	0.0104722175747156
-5.57581615447998	-7.66567659378052	-0.772114872932434	-0.105956241488457	0.133993372321129	0.0103239994496107
-5.58361530303955	-7.66615009307861	-0.763884603977203	-0.105787038803101	0.134001910686493	0.0104255024343729
-5.58455944061279	-7.67046546936035	-0.762709200382233	-0.105993911623955	0.133992835879326	0.0102983321994543
-5.58996438980103	-7.6624755859375	-0.762881815433502	-0.105957105755806	0.133965075016022	0.0102426959201694
-5.58745193481445	-7.66390800476074	-0.759426534175873	-0.10609420388937	0.134049639105797	0.0103404298424721
-5.58473825454712	-7.66475200653076	-0.764776349067688	-0.106095008552074	0.134062945842743	0.0101841744035482
-5.59015226364136	-7.66287326812744	-0.764514267444611	-0.105950616300106	0.134083315730095	0.010285341180861
-5.58700084686279	-7.66750812530518	-0.755976021289825	-0.10623811930418	0.134190648794174	0.0101969819515944
-5.59641551971436	-7.6599178314209	-0.763118088245392	-0.106148809194565	0.13410758972168	0.0102076791226864
-5.59138917922974	-7.66224431991577	-0.758774816989899	-0.106252700090408	0.134152442216873	0.0102042984217405
-5.58939266204834	-7.66034317016602	-0.758615553379059	-0.106222212314606	0.134073704481125	0.0100713782012463
-5.59587955474854	-7.66110420227051	-0.763092398643494	-0.106143482029438	0.134135782718658	0.0102174272760749
-5.5947208404541	-7.66255331039429	-0.753951728343964	-0.106317944824696	0.134137228131294	0.010042579844594
-5.600417137146	-7.65631723403931	-0.75972592830658	-0.106304787099361	0.134077027440071	0.0100871967151761
-5.5948657989502	-7.66271018981934	-0.759535372257233	-0.106379002332687	0.134152129292488	0.0101489676162601
-5.59327220916748	-7.65753650665283	-0.761893212795258	-0.106304012238979	0.134148493409157	0.00994637422263622
-5.60038709640503	-7.6604585647583	-0.761453688144684	-0.106225095689297	0.134226992726326	0.010049145668745
-5.59868335723877	-7.66340970993042	-0.757797241210938	-0.106441222131252	0.134218171238899	0.00989487022161484
-5.60817289352417	-7.65730333328247	-0.758749186992645	-0.106317929923534	0.134189650416374	0.00988795422017574
-5.60465860366821	-7.66408157348633	-0.766628205776215	-0.106420256197453	0.134227097034454	0.00995610095560551
-5.60586786270142	-7.65783882141113	-0.762184679508209	-0.106246016919613	0.134146735072136	0.00978117063641548
-5.60857343673706	-7.6634783744812	-0.765091419219971	-0.106324352324009	0.134217351675034	0.00984906125813723
-5.61101675033569	-7.66353559494019	-0.759346902370453	-0.106366008520126	0.134116217494011	0.00978190172463655
-5.61635494232178	-7.65724229812622	-0.760297954082489	-0.106268592178822	0.13417974114418	0.0097930459305644
-5.61208868026733	-7.6620078086853	-0.768031477928162	-0.106458410620689	0.134220972657204	0.00978307146579027
-5.61355924606323	-7.66038846969604	-0.766436040401459	-0.106278114020824	0.134107887744904	0.00966559816151857
-5.61683130264282	-7.66303157806396	-0.764054954051971	-0.106272794306278	0.134208083152771	0.00977437198162079
-5.61687088012695	-7.66368722915649	-0.75801032781601	-0.106356270611286	0.134116664528847	0.00959316175431013
-5.62238216400146	-7.65709495544434	-0.76014631986618	-0.106280818581581	0.134151697158813	0.00967468973249197
-5.61886692047119	-7.66332578659058	-0.764938771724701	-0.106359571218491	0.134213224053383	0.00966500211507082
-5.61891460418701	-7.6600170135498	-0.759255945682526	-0.106280826032162	0.134122207760811	0.00953302066773176
-5.62370538711548	-7.66225337982178	-0.762380659580231	-0.106150656938553	0.134199440479279	0.00959415547549725
-5.6234302520752	-7.6656060218811	-0.754196643829346	-0.106334343552589	0.134151339530945	0.00947426538914442
-5.63052034378052	-7.65958452224731	-0.758342981338501	-0.106200322508812	0.134151354432106	0.00950709264725447
-5.62600088119507	-7.66932153701782	-0.760225057601929	-0.106343857944012	0.134158492088318	0.00952682923525572
-5.62597846984863	-7.66435432434082	-0.753385484218597	-0.106198415160179	0.134070053696632	0.0093622263520956
-5.63577842712402	-7.66741991043091	-0.755059361457825	-0.106097728013992	0.134161740541458	0.0094675337895751
-5.63510894775391	-7.67219114303589	-0.749240636825562	-0.106216363608837	0.134158596396446	0.00936086103320122
-5.63971900939941	-7.67004203796387	-0.754916071891785	-0.106132477521896	0.134142324328423	0.00930980127304792
-5.64078378677368	-7.67378664016724	-0.751365661621094	-0.106152445077896	0.134155839681625	0.00933106709271669
-5.64005517959595	-7.6756763458252	-0.751214385032654	-0.106038346886635	0.134060770273209	0.00918374769389629
-5.64895868301392	-7.67699193954468	-0.748025178909302	-0.105891615152359	0.134118616580963	0.00931410398334265
-5.64638423919678	-7.6839919090271	-0.741645753383636	-0.106011159718037	0.134061485528946	0.0091390972957015
-5.65549325942993	-7.67585515975952	-0.755096316337585	-0.105839908123016	0.134002342820168	0.00913080666214228
-5.6535496711731	-7.684250831604	-0.743932664394379	-0.105908028781414	0.134029343724251	0.0091848224401474
-5.65335178375244	-7.68230295181274	-0.745614111423492	-0.105772845447063	0.133922666311264	0.00900519732385874
-5.66142702102661	-7.68694353103638	-0.750437915325165	-0.10571464151144	0.133979812264442	0.00913057569414377
-5.66368341445923	-7.69223546981812	-0.740436017513275	-0.105795815587044	0.13397853076458	0.00893266033381224
-5.66834163665771	-7.68628454208374	-0.74604058265686	-0.105650030076504	0.133906498551369	0.00904175732284784
-5.66877698898315	-7.69431352615356	-0.742676079273224	-0.105681903660297	0.133940055966377	0.0090218260884285
-5.66669321060181	-7.69089603424072	-0.742515444755554	-0.105576671659946	0.133853867650032	0.00879405811429024
-5.6750922203064	-7.69327306747437	-0.739987015724182	-0.105390019714832	0.1338921636343	0.00892958696931601
-5.67574453353882	-7.6975679397583	-0.732869267463684	-0.105515085160732	0.13394358754158	0.00881415605545044
-5.67851734161377	-7.69415855407715	-0.740898072719574	-0.10546050965786	0.133800059556961	0.00879967864602804
-5.68248462677002	-7.69608545303345	-0.730989873409271	-0.105393409729004	0.133853882551193	0.00882056262344122
-5.67929458618164	-7.69862508773804	-0.735155165195465	-0.105418466031551	0.13385371863842	0.00872298423200846
-5.68715953826904	-7.6973557472229	-0.729011952877045	-0.105203218758106	0.133818760514259	0.00875781290233135
-5.68924713134766	-7.70749235153198	-0.732626259326935	-0.105322182178497	0.133847832679749	0.00869520381093025
-5.69289875030518	-7.70334529876709	-0.734974086284637	-0.105242751538754	0.13375435769558	0.0086152283474803
-5.69935512542725	-7.70139503479004	-0.723576664924622	-0.105192378163338	0.133741661906242	0.00865422002971172
-5.69680690765381	-7.7085165977478	-0.732683062553406	-0.105263687670231	0.133814781904221	0.00859654974192381
-5.69912099838257	-7.7050609588623	-0.72567754983902	-0.10508494079113	0.133714526891708	0.00854254979640245
-5.70515012741089	-7.70919799804688	-0.723321616649628	-0.105083577334881	0.133771926164627	0.00858287420123816
-5.70295429229736	-7.71269083023071	-0.721908748149872	-0.105155758559704	0.133687421679497	0.00845379382371902
-5.70910263061523	-7.70582628250122	-0.720219552516937	-0.104941256344318	0.133628651499748	0.0084493774920702
-5.71001672744751	-7.71055603027344	-0.721070945262909	-0.105119176208973	0.13375523686409	0.00857716146856546
-5.7088451385498	-7.71148061752319	-0.718509018421173	-0.105134971439838	0.133726537227631	0.0083950525149703
-5.7165699005127	-7.7101469039917	-0.726878225803375	-0.104882061481476	0.133677467703819	0.00848929863423109
-5.71328926086426	-7.71852874755859	-0.710498154163361	-0.105052746832371	0.133729547262192	0.00837846752256155
-5.71701097488403	-7.71101522445679	-0.716947972774506	-0.104945436120033	0.1336350440979	0.00833491515368223
-5.71766662597656	-7.71661806106567	-0.713402509689331	-0.105015590786934	0.1337621062994	0.00845085643231869
-5.71755790710449	-7.71944522857666	-0.70718789100647	-0.104983314871788	0.133725896477699	0.00827596709132195
-5.72476625442505	-7.72139978408813	-0.711701333522797	-0.104874134063721	0.133759424090385	0.00839386880397797
-5.72259950637817	-7.72778081893921	-0.703810453414917	-0.104919768869877	0.133726343512535	0.0082814060151577
-5.73002862930298	-7.72097873687744	-0.705113708972931	-0.104772120714188	0.133630648255348	0.00822383631020784
-5.73029184341431	-7.72789239883423	-0.700255155563354	-0.104809552431107	0.133728936314583	0.00837517250329256
-5.7245454788208	-7.72743940353394	-0.705439388751984	-0.104816652834415	0.133721843361855	0.00823138188570738
-5.73489189147949	-7.72840404510498	-0.70185798406601	-0.104713328182697	0.133754923939705	0.00829541217535734
-5.73108816146851	-7.73809003829956	-0.695532858371735	-0.104790270328522	0.133814930915833	0.00823593325912952
-5.73411130905151	-7.73217058181763	-0.698840796947479	-0.104718521237373	0.133533328771591	0.00812721624970436
-5.74040746688843	-7.7354907989502	-0.689694106578827	-0.104694828391075	0.133757144212723	0.00829363614320755
-5.73362922668457	-7.73677444458008	-0.697379112243652	-0.104729689657688	0.133713930845261	0.00817511510103941
-5.743088722229	-7.73858451843262	-0.694756388664246	-0.104600861668587	0.133691549301147	0.0081811910495162
-5.73935031890869	-7.74489402770996	-0.692476153373718	-0.10470799356699	0.133778139948845	0.00816007237881422
-5.74201345443726	-7.73974227905273	-0.691188454627991	-0.104656361043453	0.133594706654549	0.00809792056679726
-5.74659776687622	-7.74147415161133	-0.686093986034393	-0.104581952095032	0.133743792772293	0.00819042138755322
-5.73911666870117	-7.74386358261108	-0.69348156452179	-0.104690954089165	0.133788824081421	0.00806805025786161
-5.74764394760132	-7.74525690078735	-0.688260674476624	-0.104556642472744	0.133725181221962	0.00812383927404881
-5.74714279174805	-7.75217056274414	-0.682346701622009	-0.104613929986954	0.133816435933113	0.00808982271701097
-5.74527740478516	-7.74828481674194	-0.685627222061157	-0.104547075927258	0.133648157119751	0.00800718553364277
-5.75195360183716	-7.75042295455933	-0.678010523319244	-0.104580409824848	0.133789882063866	0.00813326239585876
-5.74469757080078	-7.75117540359497	-0.687635540962219	-0.104619085788727	0.133796215057373	0.0080069387331605
-5.75323343276978	-7.7497935295105	-0.687360405921936	-0.104429692029953	0.1337551176548	0.00811669416725636
-5.75033140182495	-7.7593092918396	-0.682968199253082	-0.104669526219368	0.133808061480522	0.00810432434082031
-5.75027084350586	-7.75431251525879	-0.689191460609436	-0.104574285447598	0.133673086762428	0.00807341001927853
-5.75385236740112	-7.75418710708618	-0.685421407222748	-0.104526363313198	0.133765041828156	0.0081618782132864
-5.74489641189575	-7.75494050979614	-0.689132571220398	-0.104617416858673	0.133800804615021	0.00812364369630814
-5.749596118927	-7.75577259063721	-0.686224341392517	-0.104528091847897	0.133712857961655	0.00806450843811035
-5.75467681884766	-7.75721549987793	-0.684943735599518	-0.104509182274342	0.133788138628006	0.00815766118466854
-5.74987697601318	-7.76051473617554	-0.684038877487183	-0.104623705148697	0.133733361959457	0.00813371129333973
-5.75033712387085	-7.75397205352783	-0.683102309703827	-0.104508250951767	0.133748337626457	0.00819110218435526
-5.75024080276489	-7.75541830062866	-0.685231387615204	-0.104616865515709	0.133826658129692	0.00826512556523085
-5.74338388442993	-7.75294971466064	-0.684664487838745	-0.104625351727009	0.133782267570496	0.00814545713365078
-5.75001239776611	-7.75462102890015	-0.680414199829102	-0.104530222713947	0.133800238370895	0.00825890060514212
-5.74673700332642	-7.75751209259033	-0.676460206508636	-0.10468802601099	0.133795157074928	0.00822912901639938
-5.74620628356934	-7.7495231628418	-0.683514952659607	-0.104564137756824	0.13369320333004	0.00828151870518923
-5.74487972259521	-7.75318288803101	-0.682868957519531	-0.104648642241955	0.133739203214645	0.0083534037694335
-5.73719882965088	-7.75379705429077	-0.679843127727509	-0.104674994945526	0.133798465132713	0.00825713109225035
-5.74667406082153	-7.75197792053223	-0.679760694503784	-0.104473873972893	0.133802741765976	0.00838059559464455
-5.74195671081543	-7.75743865966797	-0.675086498260498	-0.104637488722801	0.133857697248459	0.0083802742883563
-5.74303674697876	-7.7519907951355	-0.679498493671417	-0.104560263454914	0.133728995919228	0.00841086264699697
-5.74367141723633	-7.75265979766846	-0.678197622299194	-0.104596264660358	0.133734151721001	0.00855318643152714
-5.73229837417603	-7.75614738464355	-0.679080903530121	-0.104581989347935	0.133776098489761	0.00844102445989847
-5.7415943145752	-7.75352621078491	-0.674947023391724	-0.104401089251041	0.133776098489761	0.00855383649468422
-5.73702001571655	-7.76485919952393	-0.675507307052612	-0.104596182703972	0.13377320766449	0.00854734890162945
-5.74072217941284	-7.75825977325439	-0.674716830253601	-0.104448713362217	0.133720353245735	0.00848537404090166
-5.73897504806519	-7.75955486297607	-0.672103643417358	-0.104479402303696	0.1336759775877	0.00867949146777391
-5.73200035095215	-7.75923109054565	-0.673247754573822	-0.104485251009464	0.133715316653252	0.00852125883102417
-5.74056529998779	-7.75941896438599	-0.673356592655182	-0.104277327656746	0.133738458156586	0.00864731334149837
-5.7393913269043	-7.76843738555908	-0.664758384227753	-0.104461476206779	0.133714064955711	0.00861278176307678
-5.74122858047485	-7.75830841064453	-0.670238792896271	-0.104338064789772	0.133648246526718	0.00855306349694729
-5.73961400985718	-7.76321411132813	-0.670592665672302	-0.104374311864376	0.133720338344574	0.00869655795395374
-5.73396444320679	-7.76568937301636	-0.66329038143158	-0.104369431734085	0.133652478456497	0.00858957413583994
-5.74437808990479	-7.7674560546875	-0.666141867637634	-0.104172833263874	0.13372603058815	0.00868806429207325
-5.74103021621704	-7.77550458908081	-0.658769547939301	-0.104450017213821	0.133692145347595	0.00867620948702097
-5.74385452270508	-7.7694263458252	-0.664873123168945	-0.104275032877922	0.133609220385551	0.0086017306894064
-5.7390775680542	-7.77268838882446	-0.670470297336578	-0.104279264807701	0.133673012256622	0.00873901415616274
-5.73697090148926	-7.77360439300537	-0.658047616481781	-0.104252301156521	0.133614063262939	0.00861672218888998
-5.74457168579102	-7.77484941482544	-0.66303539276123	-0.104099832475185	0.133692100644112	0.00872544106096029
-5.7419056892395	-7.78335189819336	-0.657243132591248	-0.104257293045521	0.133672952651978	0.00871370825916529
-5.74535512924194	-7.77819299697876	-0.66417795419693	-0.1041139960289	0.133519396185875	0.00862790551036596
-5.7452540397644	-7.77969837188721	-0.657516658306122	-0.104133978486061	0.133573740720749	0.00877973809838295
-5.73786163330078	-7.78235292434692	-0.658552646636963	-0.104171372950077	0.133616968989372	0.0086485892534256
-5.74611282348633	-7.77716493606567	-0.659202337265015	-0.103997461497784	0.133515805006027	0.00875771138817072
-5.74323272705078	-7.78754949569702	-0.658378064632416	-0.104138880968094	0.133589625358582	0.0086814733222127
-5.74844455718994	-7.78312397003174	-0.65639716386795	-0.104050472378731	0.1334358304739	0.00864256732165813
-5.74923515319824	-7.78062868118286	-0.653511226177216	-0.104033097624779	0.133485391736031	0.00875653699040413
-5.74077272415161	-7.78497123718262	-0.65682977437973	-0.104070857167244	0.13354580104351	0.00866768974810839
-5.74664974212646	-7.78303623199463	-0.654600918292999	-0.103837221860886	0.133462652564049	0.00870279781520367
-5.74884700775146	-7.79125165939331	-0.655761897563934	-0.104055352509022	0.13350947201252	0.0086746895685792
-5.74867868423462	-7.78650999069214	-0.65981388092041	-0.104019552469254	0.133366405963898	0.00862930808216333
-5.75260925292969	-7.78607797622681	-0.656303703784943	-0.103901974856853	0.133378922939301	0.00874000322073698
-5.7454833984375	-7.78719139099121	-0.651800334453583	-0.1040433421731	0.133450508117676	0.00870345160365105
-5.74707746505737	-7.78411197662354	-0.654288589954376	-0.103841356933117	0.133327201008797	0.00877842400223017
-5.74992322921753	-7.78915119171143	-0.650727272033691	-0.103877559304237	0.133407831192017	0.00874961540102959
-5.75014305114746	-7.78822803497314	-0.65600198507309	-0.10400303453207	0.133348152041435	0.00874212011694908
-5.75451231002808	-7.78469038009644	-0.648399114608765	-0.103908322751522	0.133297517895699	0.0087369391694665
-5.7512674331665	-7.78656721115112	-0.653364539146423	-0.103956744074821	0.133407145738602	0.00883220974355936
-5.746253490448	-7.78714895248413	-0.649505734443665	-0.103913560509682	0.133340954780579	0.00875426083803177
-5.75052213668823	-7.78539180755615	-0.651334822177887	-0.103883907198906	0.133428514003754	0.00881561543792486
-5.74977159500122	-7.79142570495605	-0.650269150733948	-0.104017570614815	0.133397698402405	0.00881948135793209
-5.75244331359863	-7.78481769561768	-0.649224460124969	-0.103936858475208	0.133253902196884	0.00876856409013271
-5.74951648712158	-7.78817462921143	-0.653836488723755	-0.104027219116688	0.133462771773338	0.00890759099274874
-5.7427225112915	-7.78686571121216	-0.643319725990295	-0.104035079479218	0.13335345685482	0.00886766240000725
-5.74915599822998	-7.78688907623291	-0.64668083190918	-0.103950314223766	0.133439064025879	0.0088910236954689
-5.74927806854248	-7.79157686233521	-0.648683786392212	-0.104082867503166	0.133440390229225	0.00884138979017735
-5.75077295303345	-7.78385496139526	-0.641812264919281	-0.103987492620945	0.133347943425179	0.00886228494346142
-5.74679231643677	-7.79024791717529	-0.641676545143127	-0.104143477976322	0.133485361933708	0.0089675672352314
-5.74386310577393	-7.78941488265991	-0.643417954444885	-0.104042626917362	0.133416160941124	0.0088971359655261
-5.74589490890503	-7.78828716278076	-0.634289503097534	-0.104057267308235	0.133518025279045	0.00897944439202547
-5.74391031265259	-7.79299640655518	-0.636120021343231	-0.104177802801132	0.133409783244133	0.00894385017454624
-5.75114774703979	-7.78876161575317	-0.630927801132202	-0.104074858129025	0.133444979786873	0.00903502479195595
-5.74041700363159	-7.79059839248657	-0.638457179069519	-0.104243539273739	0.133560836315155	0.00896168407052755
-5.7477445602417	-7.78910398483276	-0.630772352218628	-0.104085229337215	0.13352607190609	0.00900191534310579
-5.74670267105103	-7.80040264129639	-0.628673076629639	-0.104245372116566	0.133611038327217	0.00904154032468796
-5.74777984619141	-7.79026222229004	-0.632781624794006	-0.104227833449841	0.133413523435593	0.00900741945952177
-5.74671649932861	-7.78967809677124	-0.625723421573639	-0.104221679270267	0.133502304553986	0.00918833538889885
-5.74028491973877	-7.79010009765625	-0.632754802703857	-0.104295343160629	0.13356614112854	0.00904587376862764
-5.74596357345581	-7.78997945785522	-0.622236847877502	-0.104117766022682	0.133555099368095	0.0091354725882411
-5.74597215652466	-7.79577970504761	-0.618552148342133	-0.104280643165112	0.133571237325668	0.00914836768060923
-5.74823808670044	-7.79245185852051	-0.624029040336609	-0.104233041405678	0.13343508541584	0.00912053324282169
-5.74993371963501	-7.79294633865356	-0.615764200687408	-0.104250766336918	0.13353805243969	0.00917528476566076
-5.74191570281982	-7.79419803619385	-0.620419979095459	-0.104399256408215	0.13364040851593	0.00916976295411587
-5.74552869796753	-7.79228973388672	-0.613308370113373	-0.104188166558743	0.133532211184502	0.00918795168399811
-5.74587631225586	-7.79889011383057	-0.611716866493225	-0.104352377355099	0.133590593934059	0.00921513605862856
-5.74670124053955	-7.79703092575073	-0.616499662399292	-0.104319773614407	0.133498981595039	0.00920768640935421
-5.74759912490845	-7.79696750640869	-0.60882306098938	-0.10436162352562	0.133562341332436	0.00931097846478224
-5.73887491226196	-7.79742336273193	-0.611543476581573	-0.104399546980858	0.133627116680145	0.00924326665699482
-5.74541091918945	-7.79419612884521	-0.606226146221161	-0.104206904768944	0.133532389998436	0.00933779403567314
-5.74323129653931	-7.80002498626709	-0.604366600513458	-0.104329213500023	0.133635029196739	0.00929856114089489
-5.74359655380249	-7.80046606063843	-0.608863711357117	-0.104367189109325	0.133512631058693	0.00927668157964945
-5.74830865859985	-7.79781007766724	-0.594900488853455	-0.104294992983341	0.133469223976135	0.00936285592615604
-5.74063014984131	-7.80128240585327	-0.606605648994446	-0.104388400912285	0.133603677153587	0.00936538353562355
-5.74132299423218	-7.79974555969238	-0.602772831916809	-0.104302681982517	0.133549049496651	0.00943081453442574
-5.74444246292114	-7.80273723602295	-0.596337139606476	-0.104183159768581	0.133521914482117	0.00945423543453217
-5.74379587173462	-7.81074523925781	-0.594296336174011	-0.104339689016342	0.133520752191544	0.00950374826788902
-5.74418497085571	-7.80311441421509	-0.593180954456329	-0.1042126044631	0.133441880345345	0.00940060801804066
-5.74692487716675	-7.80709838867188	-0.593854010105133	-0.104321248829365	0.133537366986275	0.00954268965870142
-5.74009084701538	-7.80933475494385	-0.592342078685761	-0.104343488812447	0.133520752191544	0.00941445585340261
-5.74531602859497	-7.80677604675293	-0.589932203292847	-0.104244083166122	0.133506268262863	0.00950832199305296
-5.74536800384521	-7.81710958480835	-0.583927750587463	-0.104285947978497	0.133584856987	0.00950381346046925
-5.74498224258423	-7.81100082397461	-0.591361165046692	-0.104304157197475	0.133508428931236	0.00946538615971804
-5.74982070922852	-7.81296730041504	-0.577524244785309	-0.104257419705391	0.133490145206451	0.00953469518572092
-5.74161958694458	-7.81339120864868	-0.583169519901276	-0.104364432394505	0.133488714694977	0.00947917997837067
-5.7470178604126	-7.81453323364258	-0.582170248031616	-0.104176200926304	0.133502334356308	0.00947459414601326
-5.74991655349731	-7.81730842590332	-0.579293787479401	-0.104196585714817	0.133546739816666	0.00945950485765934
-5.74902772903442	-7.82033061981201	-0.586023271083832	-0.104289256036282	0.133504152297974	0.00946252141147852
-5.75298690795898	-7.8159818649292	-0.574179649353027	-0.104165785014629	0.133433014154434	0.00946508068591356
-5.74829626083374	-7.81921863555908	-0.58366721868515	-0.104363285005093	0.13353618979454	0.0094332592561841
-5.75313711166382	-7.82020044326782	-0.584850192070007	-0.104195177555084	0.133451104164124	0.00940300989896059
-5.75509643554688	-7.82397747039795	-0.580708861351013	-0.10416717082262	0.133572295308113	0.00939084310084581
-5.75672197341919	-7.82396602630615	-0.585798144340515	-0.104230605065823	0.133588239550591	0.00936297979205847
-5.76020002365112	-7.82305812835693	-0.580956101417542	-0.10419574379921	0.133427202701569	0.00932241510599852
-5.75910806655884	-7.82541275024414	-0.583752393722534	-0.104289188981056	0.133587747812271	0.00937252398580313
-5.75547552108765	-7.8267560005188	-0.586043119430542	-0.104285925626755	0.13350622355938	0.00928730517625809
-5.76282167434692	-7.82754278182983	-0.582991540431976	-0.104162193834782	0.133574932813644	0.00931509397923946
-5.75964546203613	-7.82974195480347	-0.589369535446167	-0.104294821619987	0.133575052022934	0.00926023814827204
-5.76566505432129	-7.82368135452271	-0.579496741294861	-0.104182615876198	0.133499845862389	0.00922117847949266
-5.76516342163086	-7.82306528091431	-0.586605548858643	-0.104311406612396	0.133656144142151	0.00925631914287806
-5.76266765594482	-7.82561445236206	-0.586337804794312	-0.104240775108337	0.133548095822334	0.00918443128466606
-5.7688102722168	-7.82426929473877	-0.586187958717346	-0.104112207889557	0.133602276444435	0.00916444417089224
-5.76626396179199	-7.82850694656372	-0.587654232978821	-0.104350447654724	0.133663132786751	0.00915632396936417
-5.76912927627563	-7.82160615921021	-0.585350155830383	-0.104249358177185	0.133467748761177	0.00910947844386101
-5.7720685005188	-7.82278156280518	-0.587622463703156	-0.1043311804533	0.13363990187645	0.00921518541872501
-5.76462602615356	-7.82463359832764	-0.585892796516418	-0.104360401630402	0.133590683341026	0.00910190399736166
-5.77022933959961	-7.8227014541626	-0.584735929965973	-0.104099832475185	0.133569851517677	0.00914786290377378
-5.76868772506714	-7.82812881469727	-0.586199045181274	-0.104335375130177	0.133661940693855	0.00911182537674904
-5.77134418487549	-7.82213354110718	-0.589700996875763	-0.104282885789871	0.133528113365173	0.00898856110870838
-5.77683925628662	-7.8227481842041	-0.582935631275177	-0.104326315224171	0.133646667003632	0.00914931483566761
-5.77070951461792	-7.82314014434814	-0.58802729845047	-0.104356527328491	0.133680418133736	0.00904940813779831
-5.77329587936401	-7.8196177482605	-0.585220158100128	-0.104165054857731	0.133641749620438	0.0090568270534277
-5.77058506011963	-7.82592010498047	-0.588589310646057	-0.104359559714794	0.133700832724571	0.00907046440988779
-5.77277994155884	-7.81935596466064	-0.579210460186005	-0.104248568415642	0.133522212505341	0.00904147047549486
-5.77560234069824	-7.81986856460571	-0.5840864777565	-0.104311779141426	0.133719310164452	0.00913823768496513
-5.76861095428467	-7.82239437103271	-0.583585321903229	-0.104365423321724	0.133637070655823	0.00904267933219671
-5.77172040939331	-7.81875658035278	-0.584318041801453	-0.104203701019287	0.13366225361824	0.00909372512251139
-5.7691125869751	-7.82479286193848	-0.58177524805069	-0.104320459067822	0.13370044529438	0.00910348072648048
-5.77087163925171	-7.81875658035278	-0.583694279193878	-0.104319803416729	0.133575677871704	0.00902208592742682
-5.77346229553223	-7.81830596923828	-0.577889442443848	-0.104334369301796	0.133680179715157	0.00916734430938959
-5.76467370986938	-7.82066822052002	-0.577353060245514	-0.104391261935234	0.133666679263115	0.00911047123372555
-5.77095985412598	-7.81738185882568	-0.578284680843353	-0.104204945266247	0.133608490228653	0.00916241575032473
-5.76874971389771	-7.8268141746521	-0.570909559726715	-0.104349493980408	0.133693099021912	0.0091938367113471
-5.76901626586914	-7.82124423980713	-0.579728186130524	-0.104343637824059	0.133644476532936	0.00907284859567881
-5.77094459533691	-7.82180404663086	-0.571660697460175	-0.104311496019363	0.133626714348793	0.00918905902653933
-5.76611566543579	-7.823805809021	-0.571679890155792	-0.104408524930477	0.133761942386627	0.00911248475313187
-5.76682901382446	-7.82464599609375	-0.57312947511673	-0.104334563016891	0.133586511015892	0.0092077124863863
-5.76888179779053	-7.82649230957031	-0.555581033229828	-0.104243911802769	0.133659511804581	0.00921427924185991
-5.76629734039307	-7.83006381988525	-0.570256233215332	-0.104334838688374	0.133694067597389	0.00919497385621071
-5.76801443099976	-7.82568407058716	-0.562998712062836	-0.104199141263962	0.133494734764099	0.00917504075914621
-5.76596021652222	-7.82358121871948	-0.565465211868286	-0.104269161820412	0.133715614676476	0.00922775082290173
-5.76382684707642	-7.82879114151001	-0.565272331237793	-0.104339927434921	0.13360171020031	0.00930020865052938
-5.76859617233276	-7.82820177078247	-0.551482617855072	-0.104093573987484	0.133589535951614	0.00933279935270548
-5.76510334014893	-7.83542966842651	-0.557497322559357	-0.104266241192818	0.133637502789497	0.00929628405719996
-5.76382541656494	-7.82878828048706	-0.557763636112213	-0.104201480746269	0.133393689990044	0.0092709744349122
-5.7639536857605	-7.82780933380127	-0.556722521781921	-0.104205563664436	0.133555173873901	0.00940469279885292
-5.75884389877319	-7.83117818832397	-0.555252313613892	-0.104300476610661	0.133606642484665	0.00931974686682224
-5.76355743408203	-7.82942724227905	-0.550254583358765	-0.104065418243408	0.133528843522072	0.00935499835759401
-5.76458263397217	-7.83910369873047	-0.548220813274384	-0.104191280901432	0.133582711219788	0.00937069207429886
-5.76222801208496	-7.83299970626831	-0.553372383117676	-0.104213751852512	0.133503079414368	0.00929505098611116
-5.76664066314697	-7.83435869216919	-0.545332133769989	-0.104084126651287	0.133481383323669	0.00941761583089828
-5.76011419296265	-7.8363561630249	-0.544603586196899	-0.104209519922733	0.133566245436668	0.00926209334284067
-5.76033735275269	-7.83432245254517	-0.551926136016846	-0.104124091565609	0.133497089147568	0.00931824184954166
-5.76440715789795	-7.83820581436157	-0.546470820903778	-0.104033477604389	0.133504405617714	0.00936504919081926
-5.76296472549438	-7.83732843399048	-0.551578521728516	-0.104190990328789	0.133473515510559	0.00931119360029697
-5.76865196228027	-7.83729696273804	-0.545001566410065	-0.104129746556282	0.133348599076271	0.00926460232585669
-5.76590919494629	-7.83644771575928	-0.544733345508575	-0.104130007326603	0.133481949567795	0.00933044590055943
-5.75955009460449	-7.84078216552734	-0.549661636352539	-0.104199163615704	0.13344307243824	0.00929252430796623
-5.76628971099854	-7.8333215713501	-0.546495378017426	-0.103981338441372	0.133394330739975	0.00927454698830843
-5.76179647445679	-7.84261322021484	-0.549942493438721	-0.104137554764748	0.133478596806526	0.00939615909010172
-5.76162433624268	-7.83812475204468	-0.54607218503952	-0.104219950735569	0.133364632725716	0.00926588103175163
-5.76396989822388	-7.83566379547119	-0.544521927833557	-0.104075841605663	0.133300557732582	0.0094247730448842
-5.75662469863892	-7.83328533172607	-0.537898540496826	-0.104244284331799	0.13341549038887	0.00940009299665689
-5.75611972808838	-7.83553791046143	-0.549215316772461	-0.104225754737854	0.133377775549889	0.00940996501594782
-5.75648784637451	-7.8376293182373	-0.535337805747986	-0.104102402925491	0.13331738114357	0.00944633781909943
-5.75116300582886	-7.8369288444519	-0.539319574832916	-0.104296989738941	0.13342073559761	0.00943312607705593
-5.75527048110962	-7.83150196075439	-0.537296533584595	-0.104193553328514	0.133214622735977	0.00947245862334967
-5.75223350524902	-7.8318395614624	-0.532010793685913	-0.10429871827364	0.133414551615715	0.00951981265097857
-5.74667263031006	-7.83584642410278	-0.536462247371674	-0.104377999901772	0.133405268192291	0.00950509402900934
-5.75091934204102	-7.83098840713501	-0.534109950065613	-0.10417852550745	0.133361890912056	0.00949782598763704
-5.75000810623169	-7.83875513076782	-0.534014463424683	-0.10429522395134	0.133499130606651	0.00954566430300474
-5.74728012084961	-7.83678102493286	-0.532194674015045	-0.104389637708664	0.133453324437141	0.00946169905364513
-5.75189733505249	-7.83477020263672	-0.54071980714798	-0.104290045797825	0.133398965001106	0.0095408596098423
-5.74861478805542	-7.83535242080688	-0.530384719371796	-0.104393377900124	0.133507564663887	0.00953441765159369
-5.74594497680664	-7.83557415008545	-0.544763743877411	-0.104422621428967	0.133439347147942	0.00951507966965437
-5.75251960754395	-7.83719062805176	-0.531959772109985	-0.104251727461815	0.133430063724518	0.00951194390654564
-5.75159406661987	-7.84091806411743	-0.536118030548096	-0.104352451860905	0.133506894111633	0.00948593951761723
-5.75511121749878	-7.83837699890137	-0.534018456935883	-0.104409396648407	0.133357256650925	0.00943399406969547
-5.75499534606934	-7.83543920516968	-0.535316050052643	-0.104295693337917	0.133428648114204	0.00953331030905247
-5.74823093414307	-7.83893918991089	-0.544859826564789	-0.104482442140579	0.133404791355133	0.00950070191174746
-5.75648736953735	-7.83351135253906	-0.539051949977875	-0.1042475476861	0.133369654417038	0.00950663257390261
-5.75519371032715	-7.84049940109253	-0.541232585906982	-0.104317411780357	0.133454009890556	0.00950048491358757
-5.75562572479248	-7.83671092987061	-0.536754369735718	-0.104327499866486	0.133388504385948	0.00936887506395578
-5.75970125198364	-7.83382320404053	-0.539213538169861	-0.104296505451202	0.133340150117874	0.00947905611246824
-5.75381422042847	-7.83510112762451	-0.542933523654938	-0.10434115678072	0.133475244045258	0.00940967909991741
-5.75594615936279	-7.83419466018677	-0.53856348991394	-0.104270830750465	0.133375093340874	0.00936371367424726
-5.75926971435547	-7.83889245986938	-0.544110298156738	-0.104282848536968	0.133458003401756	0.00942366756498814
-5.75792694091797	-7.837646484375	-0.536603629589081	-0.104347415268421	0.133381277322769	0.00926729943603277
-5.76368951797485	-7.83391237258911	-0.544639825820923	-0.104268789291382	0.133411288261414	0.0093807578086853
-5.75699615478516	-7.83661222457886	-0.540670692920685	-0.1043546423316	0.13343220949173	0.00927799381315708
-5.76280069351196	-7.83343553543091	-0.541825711727142	-0.104249626398087	0.133469611406326	0.00925723649561405
-5.76557874679565	-7.84088659286499	-0.545813739299774	-0.104190930724144	0.133392751216888	0.00923473760485649
-5.76630783081055	-7.83933067321777	-0.538943946361542	-0.10427238047123	0.133442461490631	0.00903358310461044
-5.77351856231689	-7.83472871780396	-0.545115172863007	-0.104175709187984	0.133385851979256	0.00911939609795809
-5.76781892776489	-7.84138917922974	-0.544231474399567	-0.104279913008213	0.133459985256195	0.0090289693325758
-5.77341794967651	-7.83765411376953	-0.545514762401581	-0.104164890944958	0.133317515254021	0.00894912425428629
-5.77706623077393	-7.84552526473999	-0.544297993183136	-0.104069612920284	0.133417353034019	0.00896615069359541
-5.77902507781982	-7.84317636489868	-0.545731246471405	-0.104199655354023	0.133319512009621	0.00878365617245436
-5.78498649597168	-7.83839416503906	-0.550917387008667	-0.10412485897541	0.133315920829773	0.00879488699138165
-5.77987623214722	-7.84419202804565	-0.546118021011353	-0.104226715862751	0.133378639817238	0.00876476243138313
-5.78432607650757	-7.83915328979492	-0.546005129814148	-0.104063533246517	0.133349597454071	0.00865109171718359
-5.7901873588562	-7.84682559967041	-0.54795241355896	-0.104010917246342	0.133332923054695	0.00867063365876675
-5.78564310073853	-7.8467583656311	-0.543567597866058	-0.104129530489445	0.133349552750587	0.00855166558176279
-5.79287719726563	-7.84482192993164	-0.548503696918488	-0.104025892913342	0.133213326334953	0.0085780918598175
-5.78639793395996	-7.8464241027832	-0.540998697280884	-0.104142718017101	0.133348748087883	0.00854047015309334
-5.78859233856201	-7.84674501419067	-0.546002686023712	-0.104116454720497	0.133350789546967	0.0084636053070426
-5.79584884643555	-7.84882354736328	-0.538635849952698	-0.104011043906212	0.133297681808472	0.00850821752101183
-5.79537582397461	-7.85208415985107	-0.541768670082092	-0.104127414524555	0.13334895670414	0.00844101421535015
-5.79627180099487	-7.84983158111572	-0.541634857654572	-0.104114048182964	0.13324573636055	0.00842326506972313
-5.79631662368774	-7.84806203842163	-0.529669463634491	-0.104071743786335	0.133358031511307	0.00844769366085529
-5.79073667526245	-7.85105800628662	-0.541789591312408	-0.104224719107151	0.133350804448128	0.00842264387756586
-5.79598331451416	-7.84916591644287	-0.529127418994904	-0.104025706648827	0.133265286684036	0.00840087421238422
-5.7965407371521	-7.853675365448	-0.534241616725922	-0.104081064462662	0.133399575948715	0.00846109073609114
-5.79630517959595	-7.85571908950806	-0.531929790973663	-0.104269631206989	0.13329903781414	0.00828713178634644
-5.80207967758179	-7.85298538208008	-0.527621984481812	-0.104117915034294	0.133374974131584	0.00837771780788898
-5.79301023483276	-7.85377025604248	-0.528939962387085	-0.104212149977684	0.133419260382652	0.00836873333901167
-5.79440355300903	-7.85393667221069	-0.528878927230835	-0.104201033711433	0.133410796523094	0.00823770929127932
-5.79826402664185	-7.85714149475098	-0.530722856521606	-0.104161135852337	0.133469343185425	0.00840469356626272
-5.79754257202148	-7.86068868637085	-0.52374541759491	-0.104264482855797	0.133469551801682	0.00822560489177704
-5.80036067962646	-7.85758447647095	-0.525587201118469	-0.104195557534695	0.133350938558578	0.00836954638361931
-5.79230356216431	-7.85694217681885	-0.525612473487854	-0.104257494211197	0.133463352918625	0.00838848855346441
-5.79252672195435	-7.85761642456055	-0.524583876132965	-0.104215353727341	0.133451014757156	0.00837467331439257
-5.79704570770264	-7.85996866226196	-0.527194201946259	-0.104140296578407	0.133490458130836	0.00847375486046076
-5.79443264007568	-7.86425161361694	-0.524826884269714	-0.104321554303169	0.133506909012794	0.00832675117999315
-5.7986478805542	-7.85683822631836	-0.53298431634903	-0.104301899671555	0.13337254524231	0.00839555356651545
-5.79578447341919	-7.85780143737793	-0.520278096199036	-0.104315020143986	0.133454412221909	0.0084590082988143
-5.78643465042114	-7.856276512146	-0.533555507659912	-0.104369230568409	0.133441373705864	0.00836785510182381
-5.79455947875977	-7.85676097869873	-0.518685162067413	-0.104199588298798	0.133395984768867	0.00847965478897095
-5.78850746154785	-7.86038446426392	-0.526961147785187	-0.104320451617241	0.133489385247231	0.0084540918469429
-5.78926753997803	-7.85728979110718	-0.523098170757294	-0.104489356279373	0.133439734578133	0.00838947761803865
-5.79562520980835	-7.85369825363159	-0.525420069694519	-0.104350574314594	0.133481472730637	0.00848415959626436
-5.78796577453613	-7.85768556594849	-0.532610356807709	-0.104498237371445	0.133538633584976	0.00846983771771193
-5.7857813835144	-7.85241794586182	-0.529309213161469	-0.104357644915581	0.133467689156532	0.008407237008214
-5.78871917724609	-7.85392951965332	-0.531006634235382	-0.104386024177074	0.133575543761253	0.0085003562271595
-5.78524303436279	-7.85564708709717	-0.525244295597076	-0.104552738368511	0.133500516414642	0.00839990098029375
-5.7900013923645	-7.84665107727051	-0.531939923763275	-0.104427203536034	0.133478626608849	0.00851236563175917
-5.78394508361816	-7.85660934448242	-0.532196998596191	-0.104671135544777	0.133622616529465	0.00855782255530357
-5.78011798858643	-7.84943199157715	-0.533536493778229	-0.104566864669323	0.133515879511833	0.00840289145708084
-5.78657484054565	-7.84741544723511	-0.535462141036987	-0.104491353034973	0.133599191904068	0.00856973882764578
-5.78310441970825	-7.85105323791504	-0.525755226612091	-0.104776427149773	0.133625343441963	0.00842095445841551
-5.78503751754761	-7.84730052947998	-0.534182786941528	-0.104632310569286	0.13360308110714	0.00848768651485443
-5.78212881088257	-7.85025691986084	-0.531731486320496	-0.104798600077629	0.133625581860542	0.00860925763845444
-5.7763729095459	-7.849449634552	-0.535474896430969	-0.104783162474632	0.133681610226631	0.00843151286244392
-5.78571033477783	-7.84569406509399	-0.535596311092377	-0.104619391262531	0.133585765957832	0.00858107581734657
-5.78100156784058	-7.85181427001953	-0.532637298107147	-0.10488236695528	0.133727058768272	0.00848800037056208
-5.7795205116272	-7.84374856948853	-0.539909422397614	-0.10480397939682	0.133577108383179	0.00852448493242264
-5.78140640258789	-7.8435230255127	-0.531130850315094	-0.104905836284161	0.13366112112999	0.00860070530325174
-5.77323389053345	-7.84234666824341	-0.545152366161346	-0.104982852935791	0.133706718683243	0.00855658855289221
-5.77680635452271	-7.84113121032715	-0.532787084579468	-0.104852296411991	0.133668318390846	0.00859413854777813
-5.77702569961548	-7.8438401222229	-0.540318489074707	-0.104934841394424	0.133807867765427	0.00861326884478331
-5.77429294586182	-7.84209680557251	-0.540202558040619	-0.105051212012768	0.13368085026741	0.00852873176336288
-5.77791023254395	-7.83529281616211	-0.527784764766693	-0.104960158467293	0.133702993392944	0.00865017529577017
-5.77011156082153	-7.83988094329834	-0.538094878196716	-0.105135388672352	0.133781775832176	0.00867829378694296
-5.76953029632568	-7.83786869049072	-0.528219401836395	-0.10510715842247	0.133779421448708	0.00858897715806961
-5.775465965271	-7.83971405029297	-0.539752542972565	-0.105046756565571	0.133838713169098	0.00871668104082346
-5.76971197128296	-7.8436803817749	-0.535303235054016	-0.105184651911259	0.133822530508041	0.0085982158780098
-5.77248573303223	-7.83386754989624	-0.536379039287567	-0.105108484625816	0.133814319968224	0.00858303252607584
-5.77030611038208	-7.83729887008667	-0.535572648048401	-0.105262018740177	0.133905723690987	0.0087425671517849
-5.76510572433472	-7.8333101272583	-0.533651828765869	-0.105289191007614	0.133929371833801	0.00865900423377752
-5.76990270614624	-7.83427572250366	-0.533367276191711	-0.105120681226254	0.13391937315464	0.00876567792147398
-5.76576948165894	-7.83954620361328	-0.526360511779785	-0.105283118784428	0.133970275521278	0.00874694529920816
-5.76603698730469	-7.83147096633911	-0.538790762424469	-0.105234660208225	0.133819922804832	0.00872474070638418
-5.76575088500977	-7.8337869644165	-0.530146658420563	-0.105277426540852	0.133884415030479	0.0088964169844985
-5.75736284255981	-7.83318996429443	-0.532655894756317	-0.105340145528316	0.133969068527222	0.00881798751652241
-5.76422357559204	-7.83123397827148	-0.532882452011108	-0.105178773403168	0.133873179554939	0.00888366904109716
-5.76038360595703	-7.83580303192139	-0.528898417949677	-0.105273589491844	0.133999317884445	0.00888458546251059
-5.76064968109131	-7.83179712295532	-0.53692889213562	-0.10525981336832	0.133884340524673	0.00887312646955252
-5.76213073730469	-7.82959413528442	-0.53168386220932	-0.10527104139328	0.13389465212822	0.00896630343049765
-5.7531943321228	-7.83086967468262	-0.537044167518616	-0.10542019456625	0.133980751037598	0.00892326608300209
-5.75849723815918	-7.83039379119873	-0.533408284187317	-0.105255804955959	0.133927792310715	0.0089906882494688
-5.75673055648804	-7.83351802825928	-0.530511975288391	-0.105372175574303	0.13402085006237	0.00896476767957211
-5.75718832015991	-7.83472633361816	-0.533447980880737	-0.105377644300461	0.13393722474575	0.00899846572428942
-5.7582802772522	-7.83261060714722	-0.524955928325653	-0.105326615273952	0.133995741605759	0.00898947194218636
-5.75262355804443	-7.831871509552	-0.534289121627808	-0.105416342616081	0.134036913514137	0.00905978959053755
-5.75290489196777	-7.8308801651001	-0.534521043300629	-0.105297826230526	0.133945405483246	0.00897975265979767
-5.75737714767456	-7.83152103424072	-0.529346764087677	-0.105327159166336	0.13408637046814	0.00908297207206488
-5.75300788879395	-7.83815050125122	-0.528603315353394	-0.105456471443176	0.134000897407532	0.0090432483702898
-5.75578165054321	-7.83030557632446	-0.526696503162384	-0.105370119214058	0.134010717272758	0.00899465288966894
-5.7542519569397	-7.83300590515137	-0.532858371734619	-0.105479530990124	0.134043186903	0.00909849815070629
-5.74549102783203	-7.83445692062378	-0.532843053340912	-0.10552291572094	0.13406166434288	0.00898406375199556
-5.75453615188599	-7.83072805404663	-0.538119316101074	-0.105332933366299	0.134093925356865	0.00912000704556704
-5.75370597839355	-7.84087991714478	-0.531675100326538	-0.105466417968273	0.134224712848663	0.00906678009778261
-5.75312995910645	-7.83476972579956	-0.537184059619904	-0.105526827275753	0.134054034948349	0.00901479460299015
-5.75609636306763	-7.83386993408203	-0.527528464794159	-0.105481036007404	0.134075239300728	0.00904554780572653
-5.7520923614502	-7.83950424194336	-0.540539622306824	-0.105583973228931	0.134204313158989	0.00912339799106121
-5.75153732299805	-7.84027242660522	-0.534475922584534	-0.105518467724323	0.134154513478279	0.00905879028141499
-5.75690603256226	-7.83827018737793	-0.539848029613495	-0.105438373982906	0.134218275547028	0.0090546477586031
-5.75426912307739	-7.84625673294067	-0.532909989356995	-0.105669401586056	0.134230956435204	0.0090548237785697
-5.75833368301392	-7.83990335464478	-0.533857762813568	-0.10553152859211	0.134067103266716	0.00897359196096659
-5.76156997680664	-7.84438896179199	-0.542221307754517	-0.105646677315235	0.134285494685173	0.00908976513892412
-5.75248384475708	-7.84411001205444	-0.540737986564636	-0.10569853335619	0.134236425161362	0.00898370705544949
-5.75919961929321	-7.84384393692017	-0.541952788829803	-0.105571709573269	0.134262353181839	0.00905135553330183
-5.75776672363281	-7.8494086265564	-0.536416590213776	-0.10572274774313	0.134363070130348	0.0090198302641511
-5.75962066650391	-7.8453688621521	-0.535902738571167	-0.105717301368713	0.13421656191349	0.008979557082057
-5.7583327293396	-7.84753561019897	-0.537946283817291	-0.10586728900671	0.134362727403641	0.00908599048852921
-5.75247716903687	-7.84606027603149	-0.541443586349487	-0.105770967900753	0.13436733186245	0.00900728348642588
-5.75864839553833	-7.84524488449097	-0.543071031570435	-0.105742491781712	0.134414628148079	0.00903020985424519
-5.7579231262207	-7.85349321365356	-0.540852010250092	-0.105913951992989	0.134544596076012	0.00902005005627871
-5.75721740722656	-7.84450626373291	-0.542372643947601	-0.105919204652309	0.134394630789757	0.00898322928696871
-5.75729846954346	-7.84559011459351	-0.539110422134399	-0.105959601700306	0.134636595845222	0.00911755207926035
-5.74805879592896	-7.84611415863037	-0.544058561325073	-0.106043376028538	0.134571358561516	0.00897153466939926
-5.75359535217285	-7.84439897537231	-0.551494956016541	-0.105932720005512	0.134515106678009	0.00905958004295826
-5.75248098373413	-7.85178136825562	-0.544611990451813	-0.106065839529037	0.13461235165596	0.0090628182515502
-5.75237655639648	-7.8427586555481	-0.55084353685379	-0.106067888438702	0.134505748748779	0.00901267025619745
-5.75654888153076	-7.84425020217896	-0.546377658843994	-0.106223687529564	0.13463132083416	0.00914013292640448
-5.74615716934204	-7.84403944015503	-0.550694406032562	-0.106228522956371	0.134709626436234	0.0090426504611969
-5.74950981140137	-7.8412880897522	-0.556461274623871	-0.106119513511658	0.134675741195679	0.00913133565336466
-5.75091600418091	-7.84701871871948	-0.556993961334229	-0.106346346437931	0.13480743765831	0.00911837536841631
-5.75293827056885	-7.83904838562012	-0.554211437702179	-0.10633198171854	0.134696409106255	0.00906460080295801
-5.74995613098145	-7.84125709533691	-0.561603486537933	-0.106510154902935	0.134821712970734	0.00917334947735071
-5.74557542800903	-7.83956718444824	-0.554573118686676	-0.106427691876888	0.134867861866951	0.00910078175365925
-5.74882507324219	-7.83606100082397	-0.563493251800537	-0.106421880424023	0.13489331305027	0.00916741974651814
-5.74896764755249	-7.8409276008606	-0.565411925315857	-0.106625579297543	0.134912475943565	0.00913035869598389
-5.74906539916992	-7.83166074752808	-0.56156587600708	-0.106626398861408	0.134820818901062	0.00909794308245182
-5.74673080444336	-7.83370351791382	-0.566541254520416	-0.106782644987106	0.135063007473946	0.00925067719072104
-5.74099063873291	-7.83241605758667	-0.56871223449707	-0.106723107397556	0.134975522756577	0.00918993819504976
-5.74433422088623	-7.83009815216064	-0.571909606456757	-0.106744930148125	0.13504333794117	0.00934075657278299
-5.74443101882935	-7.8300404548645	-0.579721927642822	-0.106939002871513	0.134937360882759	0.00930524058640003
-5.74080181121826	-7.82435941696167	-0.57503342628479	-0.10695207118988	0.134967431426048	0.00939707364886999
-5.73527574539185	-7.82150554656982	-0.583787798881531	-0.107074096798897	0.135113716125488	0.0094078229740262
-5.73740386962891	-7.82196235656738	-0.579259514808655	-0.106989942491055	0.13511398434639	0.00946354307234287
-5.73648452758789	-7.8274097442627	-0.579976618289948	-0.10719446092844	0.135241657495499	0.0095195984467864
-5.73478555679321	-7.81952381134033	-0.582804381847382	-0.10713241994381	0.135042995214462	0.00951289013028145
-5.73689603805542	-7.81838369369507	-0.580715000629425	-0.107289478182793	0.135138690471649	0.00968557875603437
-5.72498893737793	-7.8192663192749	-0.581647872924805	-0.107416927814484	0.135264351963997	0.00963763147592545
-5.73053455352783	-7.81343364715576	-0.576788127422333	-0.107314102351665	0.135262504220009	0.00985070783644915
-5.72583961486816	-7.82281160354614	-0.58231645822525	-0.107495792210102	0.13530233502388	0.00983894802629948
-5.72662830352783	-7.81208038330078	-0.583324670791626	-0.107512339949608	0.135223224759102	0.00985933281481266
-5.72527027130127	-7.81046962738037	-0.583712100982666	-0.107540592551231	0.135376289486885	0.0100581208243966
-5.71443557739258	-7.81299686431885	-0.581509172916412	-0.107709519565105	0.135335013270378	0.00991263799369335
-5.72221946716309	-7.80930471420288	-0.584747433662415	-0.107599824666977	0.135425373911858	0.0100880386307836
-5.71583127975464	-7.81616830825806	-0.580467879772186	-0.107792489230633	0.135400384664536	0.0101043516770005
-5.71712398529053	-7.80802536010742	-0.583268821239471	-0.107692413032055	0.135374322533607	0.0100907851010561
-5.71409177780151	-7.81244230270386	-0.579902946949005	-0.107781574130058	0.135485589504242	0.0102807497605681
-5.70889091491699	-7.81334590911865	-0.579189658164978	-0.107822977006435	0.135467350482941	0.0101860538125038
-5.71570730209351	-7.80878782272339	-0.582482397556305	-0.10770259052515	0.135510072112083	0.0103549743071198
-5.71151351928711	-7.81736421585083	-0.579012811183929	-0.107854880392551	0.135510638356209	0.0103844692930579
-5.71211671829224	-7.80783033370972	-0.579028725624084	-0.107783876359463	0.135457277297974	0.010384714230895
-5.70916986465454	-7.81128692626953	-0.578146517276764	-0.10780069231987	0.135542273521423	0.0105365347117186
-5.70389080047607	-7.81228590011597	-0.574822962284088	-0.107838474214077	0.135414659976959	0.0104934750124812
-5.71084403991699	-7.81338596343994	-0.570812344551086	-0.107716336846352	0.135510250926018	0.0105982683598995
-5.7062783241272	-7.82087659835815	-0.573604822158813	-0.107896246016026	0.135469034314156	0.0105882091447711
-5.71047401428223	-7.81500577926636	-0.568810343742371	-0.107748478651047	0.13537372648716	0.0106383357197046
-5.70463895797729	-7.81611299514771	-0.573433995246887	-0.107791066169739	0.135487124323845	0.0107081746682525
-5.70368671417236	-7.81795024871826	-0.569243729114532	-0.107805237174034	0.135478377342224	0.0106136277318001
-5.7090916633606	-7.81964683532715	-0.566879749298096	-0.107692584395409	0.135552421212196	0.0107759358361363
-5.70710325241089	-7.82674837112427	-0.566521644592285	-0.1078020632267	0.135481983423233	0.0107477465644479
-5.70886182785034	-7.81946897506714	-0.56732439994812	-0.107706107199192	0.13543838262558	0.0107746673747897
-5.70627212524414	-7.82212972640991	-0.570981383323669	-0.107773318886757	0.135484248399734	0.010867758654058
-5.70548629760742	-7.82569789886475	-0.561242520809174	-0.107719928026199	0.135389447212219	0.0107949813827872
-5.71095705032349	-7.82678699493408	-0.568934500217438	-0.107597969472408	0.13551290333271	0.0109634306281805
-5.70884704589844	-7.83133983612061	-0.567048490047455	-0.10772331058979	0.135387644171715	0.0109939901158214
-5.71093845367432	-7.82588195800781	-0.561644375324249	-0.107619151473045	0.135348454117775	0.0109988134354353
-5.70826292037964	-7.8306040763855	-0.570333898067474	-0.107651703059673	0.13544112443924	0.0111616300418973
-5.70402669906616	-7.83059692382813	-0.56191748380661	-0.107650704681873	0.135385945439339	0.0111048230901361
-5.71310424804688	-7.82848024368286	-0.56497597694397	-0.107497103512287	0.135441914200783	0.0112515641376376
-5.70834302902222	-7.83896970748901	-0.561781287193298	-0.107665941119194	0.135347902774811	0.0112137040123343
-5.71314811706543	-7.8309326171875	-0.564391851425171	-0.107528388500214	0.135316088795662	0.0111676631495357
-5.70849609375	-7.83275508880615	-0.566246211528778	-0.107612796127796	0.135371312499046	0.011354680173099
-5.70613098144531	-7.83001518249512	-0.572066307067871	-0.107550092041492	0.135299414396286	0.011267576366663
-5.71326208114624	-7.83304834365845	-0.567315220832825	-0.10745582729578	0.135313779115677	0.0114148436114192
-5.70960426330566	-7.83654260635376	-0.562497794628143	-0.10759548842907	0.13528710603714	0.0114021962508559
-5.71074342727661	-7.83253335952759	-0.563911199569702	-0.107484146952629	0.135244488716125	0.0114253098145127
-5.7057466506958	-7.83128452301025	-0.565725147724152	-0.10758600383997	0.135277584195137	0.01151217892766
-5.71017837524414	-7.82984685897827	-0.563747882843018	-0.107457257807255	0.135227233171463	0.0114497151225805
-5.70983791351318	-7.83398675918579	-0.561578154563904	-0.107488624751568	0.135253772139549	0.0115648880600929
-5.71163129806519	-7.83405780792236	-0.562660872936249	-0.107512228190899	0.135177090764046	0.0115287462249398
-5.71438217163086	-7.83526134490967	-0.55921071767807	-0.10747442394495	0.135256960988045	0.0116876568645239
-5.70294904708862	-7.83511638641357	-0.567246973514557	-0.107570603489876	0.13527025282383	0.0116518894210458
-5.70827960968018	-7.8309006690979	-0.555119633674622	-0.107416450977325	0.135214105248451	0.0117127308622003
-5.70845460891724	-7.83613252639771	-0.557855069637299	-0.10752110928297	0.135261967778206	0.0117653617635369
-5.70514535903931	-7.83459663391113	-0.557645320892334	-0.107446223497391	0.135097771883011	0.0117248939350247
-5.70872640609741	-7.8379693031311	-0.551050841808319	-0.107496537268162	0.135235086083412	0.0118946256116033
-5.69982385635376	-7.83828592300415	-0.555073797702789	-0.10757865011692	0.135169193148613	0.0118048023432493
-5.70969724655151	-7.83718204498291	-0.556628346443176	-0.107362635433674	0.135183230042458	0.0119821801781654
-5.70143175125122	-7.84208869934082	-0.551208794116974	-0.107533827424049	0.135177418589592	0.0119445491582155
-5.70591020584106	-7.83433437347412	-0.549491405487061	-0.107351548969746	0.135110542178154	0.0119725288823247
-5.70411539077759	-7.83967733383179	-0.545504629611969	-0.107463873922825	0.135217979550362	0.0121038882061839
-5.6961088180542	-7.83977890014648	-0.545522332191467	-0.107465282082558	0.135161891579628	0.0120133366435766
-5.70488882064819	-7.84245109558105	-0.549321174621582	-0.10735610127449	0.135199591517448	0.0121606197208166
-5.69739866256714	-7.84662008285522	-0.547864556312561	-0.107480175793171	0.135154604911804	0.0120735820382833
-5.70178318023682	-7.83837652206421	-0.546925127506256	-0.107374913990498	0.135145112872124	0.0121103674173355
-5.69830274581909	-7.84379053115845	-0.54100489616394	-0.107503481209278	0.135238230228424	0.0122558753937483
-5.69670724868774	-7.84111404418945	-0.537855744361877	-0.107404090464115	0.13513819873333	0.0121755562722683
-5.69880390167236	-7.84574365615845	-0.539185285568237	-0.107315346598625	0.135199710726738	0.0122730312868953
-5.69524669647217	-7.84833145141602	-0.543904542922974	-0.107409954071045	0.135100811719894	0.0122155416756868
-5.70074653625488	-7.84315729141235	-0.531947016716003	-0.10734636336565	0.135191857814789	0.0122395735234022
-5.6932315826416	-7.84718608856201	-0.542133927345276	-0.107478521764278	0.135209769010544	0.0122383153066039
-5.69749927520752	-7.84909820556641	-0.530172646045685	-0.107242532074451	0.135179966688156	0.0123142963275313
-5.69710350036621	-7.85535717010498	-0.525963723659515	-0.107403136789799	0.135254561901093	0.0122243380174041
-5.7023868560791	-7.84804058074951	-0.535555005073547	-0.107338421046734	0.13511823117733	0.0121919205412269
-5.70283699035645	-7.85264921188354	-0.528476119041443	-0.10734923183918	0.135318398475647	0.0122708417475224
-5.6969780921936	-7.85286855697632	-0.531733512878418	-0.107409164309502	0.135311171412468	0.012083656154573
-5.70538187026978	-7.85538816452026	-0.529698669910431	-0.107216961681843	0.135282561182976	0.0121785337105393
-5.70383262634277	-7.85975456237793	-0.531582951545715	-0.107321508228779	0.135306015610695	0.012091651558876
-5.709641456604	-7.85358333587646	-0.535130262374878	-0.107226386666298	0.135210454463959	0.0120948348194361
-5.70726299285889	-7.85493087768555	-0.536459565162659	-0.107357449829578	0.135329559445381	0.0121292816475034
-5.70349979400635	-7.85500907897949	-0.537589967250824	-0.107274770736694	0.135296896100044	0.0120119396597147
-5.70679235458374	-7.858238697052	-0.53859281539917	-0.107289791107178	0.135276511311531	0.0121469823643565
-5.7066707611084	-7.85531806945801	-0.533914566040039	-0.107410863041878	0.135185942053795	0.0120963715016842
-5.71226501464844	-7.85035037994385	-0.536238789558411	-0.1072778403759	0.135328054428101	0.0121984463185072
-5.69872426986694	-7.85470914840698	-0.548259377479553	-0.107371740043163	0.135327786207199	0.0121914092451334
-5.70375680923462	-7.85092544555664	-0.534308910369873	-0.107290372252464	0.135312229394913	0.0122812548652291
-5.70285367965698	-7.85412740707397	-0.533545672893524	-0.10743747651577	0.135414138436317	0.0122273229062557
-5.70061731338501	-7.84774732589722	-0.540957152843475	-0.107426285743713	0.135228514671326	0.0122673418372869
-5.70019817352295	-7.84852027893066	-0.535164296627045	-0.107498049736023	0.13534788787365	0.0123780062422156
-5.68930959701538	-7.8436975479126	-0.539908707141876	-0.107556149363518	0.135328486561775	0.012328714132309
-5.69441223144531	-7.84354972839355	-0.537517666816711	-0.107519045472145	0.135413303971291	0.0124879032373428
-5.68933439254761	-7.84574270248413	-0.531149983406067	-0.107656411826611	0.135437667369843	0.0123745845630765
-5.68956184387207	-7.83740901947021	-0.536708176136017	-0.107648953795433	0.135370567440987	0.0125083839520812
-5.68218278884888	-7.84019613265991	-0.533410429954529	-0.107738569378853	0.135503068566322	0.0125399185344577
-5.67862892150879	-7.83368158340454	-0.531897366046906	-0.107732102274895	0.135480910539627	0.0125206774100661
-5.68066120147705	-7.83710145950317	-0.540784537792206	-0.107715383172035	0.13554573059082	0.0127014927566051
-5.68105459213257	-7.83690452575684	-0.533560037612915	-0.107854820787907	0.135472670197487	0.0125749818980694
-5.67784452438354	-7.82981252670288	-0.532423675060272	-0.107781045138836	0.135526940226555	0.0126351714134216
-5.66965770721436	-7.83088111877441	-0.539675533771515	-0.107888169586658	0.135549440979958	0.0126521103084087
-5.67365550994873	-7.82996273040771	-0.532104432582855	-0.107795529067516	0.135564357042313	0.0127483000978827
-5.67025232315063	-7.83343887329102	-0.528011918067932	-0.107963837683201	0.135637372732162	0.0126331429928541
-5.67385530471802	-7.82588815689087	-0.536464035511017	-0.107861772179604	0.135547697544098	0.0126958917826414
-5.66915464401245	-7.82616710662842	-0.529783248901367	-0.107957862317562	0.13565531373024	0.0127004887908697
-5.66656875610352	-7.82405185699463	-0.53417307138443	-0.107937835156918	0.135589733719826	0.0126938382163644
-5.67209672927856	-7.82935762405396	-0.536322951316834	-0.107887826859951	0.135622471570969	0.0127503182739019
-5.66636753082275	-7.82760715484619	-0.53158563375473	-0.107994616031647	0.135609328746796	0.0126203605905175
-5.66671514511108	-7.82064151763916	-0.535302340984344	-0.107867434620857	0.135643631219864	0.0127334361895919
-5.66047143936157	-7.82136392593384	-0.535829961299896	-0.108060382306576	0.135670527815819	0.0127467066049576
-5.66645765304565	-7.82093667984009	-0.531874775886536	-0.107856929302216	0.135638400912285	0.0127438418567181
-5.66301202774048	-7.82655382156372	-0.530473113059998	-0.107978709042072	0.135740667581558	0.0126984687522054
-5.66390323638916	-7.82070589065552	-0.531478822231293	-0.107960008084774	0.135524749755859	0.0126952910795808
-5.66122388839722	-7.81745719909668	-0.529120445251465	-0.10800014436245	0.135764896869659	0.0127119794487953
-5.65682983398438	-7.81748819351196	-0.537637770175934	-0.108005508780479	0.135723069310188	0.0126245114952326
-5.66183280944824	-7.82163381576538	-0.529584765434265	-0.107927821576595	0.135694280266762	0.012677519582212
-5.65965509414673	-7.82147073745728	-0.528855860233307	-0.107990115880966	0.135740458965302	0.0125532047823071
-5.66361474990845	-7.81942415237427	-0.531199753284454	-0.107902981340885	0.13567516207695	0.0126149617135525
-5.65745449066162	-7.82113313674927	-0.527305960655212	-0.108078151941299	0.135794550180435	0.0125555107370019
-5.65579605102539	-7.81763505935669	-0.534160971641541	-0.108013927936554	0.135739400982857	0.0124975582584739
-5.6607084274292	-7.82249164581299	-0.524971127510071	-0.107901871204376	0.135785475373268	0.0124373212456703
-5.6585865020752	-7.82248306274414	-0.526297509670258	-0.108035430312157	0.135884493589401	0.0123204281553626
-5.66437673568726	-7.81769895553589	-0.532097280025482	-0.107953391969204	0.135765746235847	0.0123787522315979
-5.66147661209106	-7.82016611099243	-0.526390135288239	-0.108024843037128	0.135873764753342	0.0122562274336815
-5.6611385345459	-7.81649827957153	-0.536924421787262	-0.107845850288868	0.135804817080498	0.0122333783656359
-5.66404342651367	-7.82202339172363	-0.540187954902649	-0.107909247279167	0.135914340615273	0.012191510759294
-5.66557264328003	-7.81538677215576	-0.539138436317444	-0.107911594212055	0.135781109333038	0.0120985619723797
-5.66474342346191	-7.81447505950928	-0.535852491855621	-0.10792288184166	0.13590806722641	0.0121558271348476
-5.65911245346069	-7.81726694107056	-0.545799851417542	-0.107979856431484	0.135790809988976	0.0120726227760315
-5.66351985931396	-7.81637001037598	-0.538935482501984	-0.107759959995747	0.135798916220665	0.0120296142995358
-5.66259145736694	-7.81855010986328	-0.549704134464264	-0.10795334726572	0.135928452014923	0.0119713144376874
-5.66793251037598	-7.81133127212524	-0.541267991065979	-0.107895150780678	0.135771691799164	0.0119794821366668
-5.66272592544556	-7.81162118911743	-0.542839348316193	-0.107961468398571	0.135892108082771	0.0119111416861415
-5.66043663024902	-7.80984497070313	-0.557504594326019	-0.107909768819809	0.135874807834625	0.011906523257494
-5.66269302368164	-7.81369018554688	-0.540122330188751	-0.107866548001766	0.135932311415672	0.01189059112221
-5.66098165512085	-7.81069183349609	-0.550241112709045	-0.10806205868721	0.135938361287117	0.0117666516453028
-5.66626644134521	-7.80685043334961	-0.554725468158722	-0.107945613563061	0.135831981897354	0.0118645429611206
-5.65691661834717	-7.80792665481567	-0.543404996395111	-0.108119204640388	0.135977908968925	0.0117974933236837
-5.65676689147949	-7.8035717010498	-0.554235756397247	-0.107997231185436	0.135950982570648	0.0118410363793373
-5.65891647338867	-7.80843162536621	-0.545718848705292	-0.108044676482677	0.136010900139809	0.0118458764627576
-5.6559591293335	-7.8043360710144	-0.55401998758316	-0.108143284916878	0.136017844080925	0.0117307566106319
-5.66031217575073	-7.80184984207153	-0.551981091499329	-0.108102142810822	0.13596023619175	0.011844439432025
-5.65213918685913	-7.80346012115479	-0.55522233247757	-0.108240775763988	0.136046424508095	0.0117790102958679
-5.65208959579468	-7.79871654510498	-0.550767183303833	-0.108074337244034	0.135986119508743	0.0117690972983837
-5.65163469314575	-7.80526876449585	-0.55112236738205	-0.108220607042313	0.136081263422966	0.011795905418694
-5.65038776397705	-7.80117511749268	-0.542669832706451	-0.108229264616966	0.136039301753044	0.011783180758357
-5.65251970291138	-7.79764366149902	-0.540063679218292	-0.108175568282604	0.136119529604912	0.0118653895333409
-5.64219188690186	-7.79644441604614	-0.549639463424683	-0.108253717422485	0.136173218488693	0.0118060708045959
-5.6435694694519	-7.79659748077393	-0.538508832454681	-0.108152657747269	0.136118173599243	0.0118697248399258
-5.64302587509155	-7.79479646682739	-0.541414201259613	-0.108317099511623	0.136142045259476	0.0118569731712341
-5.64118003845215	-7.79412174224854	-0.542903602123261	-0.108258247375488	0.136072352528572	0.0119436215609312
-5.63241958618164	-7.79288578033447	-0.537989377975464	-0.108421474695206	0.136206895112991	0.0119208935648203
-5.63883447647095	-7.78801774978638	-0.54562509059906	-0.108266815543175	0.136200025677681	0.0119081223383546
-5.63557243347168	-7.79619121551514	-0.540222525596619	-0.108413524925709	0.136211007833481	0.0119402408599854
-5.63280344009399	-7.78974676132202	-0.541124880313873	-0.10840679705143	0.136116027832031	0.0118723390623927
-5.63637828826904	-7.78364992141724	-0.535356044769287	-0.10832617431879	0.136183053255081	0.0119577823206782
-5.62653398513794	-7.78549337387085	-0.533677697181702	-0.108527712523937	0.136222466826439	0.0118708591908216
-5.63287305831909	-7.78251075744629	-0.532047510147095	-0.108356028795242	0.136237412691116	0.0118932463228703
-5.6318473815918	-7.78837442398071	-0.526961505413055	-0.108397848904133	0.136272445321083	0.011919854208827
-5.62904024124146	-7.78035402297974	-0.530478537082672	-0.108431302011013	0.13614659011364	0.0118135316297412
-5.63318729400635	-7.78026580810547	-0.530161380767822	-0.108386009931564	0.136177211999893	0.0118779642507434
-5.62524652481079	-7.78173112869263	-0.528495073318481	-0.108548365533352	0.136257752776146	0.011785882525146
-5.631422996521	-7.7772045135498	-0.526786506175995	-0.10830957442522	0.136146247386932	0.0117879053577781
-5.63070154190063	-7.78681516647339	-0.525594592094421	-0.10849741846323	0.136257544159889	0.0117836194112897
-5.62798166275024	-7.77798986434937	-0.522622346878052	-0.108394883573055	0.136057078838348	0.0116772567853332
-5.62973880767822	-7.77720594406128	-0.522050023078918	-0.108436264097691	0.136203199625015	0.0117347473278642
-5.62738561630249	-7.77765321731567	-0.531314432621002	-0.108460523188114	0.136115282773972	0.0116995321586728
-5.63042068481445	-7.78023815155029	-0.513360977172852	-0.108312003314495	0.136133328080177	0.0117138922214508
-5.62970685958862	-7.78168487548828	-0.520996451377869	-0.108451776206493	0.136158213019371	0.0116555141285062
-5.63327598571777	-7.77909898757935	-0.515823900699615	-0.108316443860531	0.136030122637749	0.0116231795400381
-5.6277756690979	-7.7798924446106	-0.519699215888977	-0.108410105109215	0.136177688837051	0.0115676466375589
-5.62854337692261	-7.7765097618103	-0.517069697380066	-0.108292877674103	0.136071518063545	0.0115814264863729
-5.63331604003906	-7.78295660018921	-0.50852632522583	-0.108320876955986	0.136181950569153	0.0115621453151107
-5.63114547729492	-7.78220653533936	-0.524749517440796	-0.108397267758846	0.136117503046989	0.0114130033180118
-5.63561916351318	-7.7788987159729	-0.515844762325287	-0.108285084366798	0.136036038398743	0.0114337326958776
-5.6293363571167	-7.7787299156189	-0.517396926879883	-0.108422376215458	0.136120691895485	0.0113553069531918
-5.63613271713257	-7.78161668777466	-0.51479583978653	-0.108349062502384	0.136021271348	0.0113308876752853
-5.63873767852783	-7.78435564041138	-0.503512740135193	-0.108199700713158	0.136170282959938	0.0112998373806477
-5.63903188705444	-7.78774070739746	-0.516048431396484	-0.108346067368984	0.136129543185234	0.0112243602052331
-5.64288425445557	-7.78283643722534	-0.508898138999939	-0.108192428946495	0.135997742414474	0.0111056510359049
-5.64236497879028	-7.78495407104492	-0.507926285266876	-0.10824491083622	0.136144012212753	0.0111170643940568
-5.64080762863159	-7.78444576263428	-0.512973070144653	-0.108291909098625	0.136100053787231	0.0110149960964918
-5.64891338348389	-7.78135204315186	-0.511988997459412	-0.108109593391418	0.136098593473434	0.0110257528722286
-5.64909219741821	-7.7903208732605	-0.513882100582123	-0.10827811807394	0.13615295290947	0.0109706148505211
-5.65023183822632	-7.78312110900879	-0.512166857719421	-0.108238123357296	0.135953813791275	0.0107775572687387
-5.65311861038208	-7.78132009506226	-0.510330617427826	-0.108177825808525	0.136016204953194	0.0109028303995728
-5.6479549407959	-7.78536367416382	-0.508469820022583	-0.10830145329237	0.136091351509094	0.0107554066926241
-5.65421295166016	-7.78164863586426	-0.514564454555511	-0.108168222010136	0.136065021157265	0.0107509503141046
-5.65322685241699	-7.78878879547119	-0.514603435993195	-0.108253657817841	0.136090442538261	0.0107384901493788
-5.6542706489563	-7.78290843963623	-0.511931180953979	-0.108171939849854	0.13593964278698	0.0106295058503747
-5.65680122375488	-7.78316402435303	-0.511103212833405	-0.108197286725044	0.136102199554443	0.0107062123715878
-5.6487889289856	-7.78402328491211	-0.51552814245224	-0.10834339261055	0.136059701442719	0.0105718560516834
-5.65818405151367	-7.78204393386841	-0.510249435901642	-0.108102053403854	0.13601042330265	0.0106132505461574
-5.65554618835449	-7.78823566436768	-0.514392852783203	-0.108263120055199	0.13609367609024	0.010540178976953
-5.65632486343384	-7.78006982803345	-0.513024926185608	-0.108171850442886	0.135936573147774	0.0104575883597136
-5.65801620483398	-7.78064918518066	-0.51137101650238	-0.108196504414082	0.136106088757515	0.0105143953114748
-5.65357732772827	-7.78332710266113	-0.51611340045929	-0.108317077159882	0.136064812541008	0.010420591570437
-5.6559681892395	-7.77846050262451	-0.512541115283966	-0.108085349202156	0.136067047715187	0.0103990361094475
-5.65664863586426	-7.7901930809021	-0.511101186275482	-0.108265317976475	0.136109441518784	0.0103924758732319
-5.65671539306641	-7.78212213516235	-0.509740889072418	-0.108166173100471	0.136005416512489	0.0103076128289104
-5.659743309021	-7.78211545944214	-0.51431006193161	-0.108134463429451	0.136120945215225	0.0103895887732506
-5.65459632873535	-7.7837929725647	-0.513304233551025	-0.108259826898575	0.136153623461723	0.0102808475494385
-5.65987157821655	-7.78246355056763	-0.516248106956482	-0.108008734881878	0.136102840304375	0.0102908257395029
-5.65855073928833	-7.78687572479248	-0.524903237819672	-0.108207739889622	0.136111125349998	0.0101991463452578
-5.66087341308594	-7.78097724914551	-0.518031418323517	-0.108131475746632	0.136028155684471	0.0101703647524118
-5.65788650512695	-7.77849388122559	-0.525313436985016	-0.108217529952526	0.136121466755867	0.0101593378931284
-5.65938234329224	-7.77892065048218	-0.526414513587952	-0.10814606398344	0.136135116219521	0.0101588005200028
-5.6600980758667	-7.782883644104	-0.514961242675781	-0.108152195811272	0.136137276887894	0.0101818609982729
-5.6576976776123	-7.78093194961548	-0.528736293315887	-0.10826151072979	0.136092692613602	0.010101892054081
-5.6592493057251	-7.77584838867188	-0.526169717311859	-0.108198411762714	0.13603413105011	0.0102069629356265
-5.65378570556641	-7.77770185470581	-0.530526459217072	-0.108389124274254	0.136195585131645	0.0101956240832806
-5.65344715118408	-7.77272367477417	-0.532891809940338	-0.108313106000423	0.136132210493088	0.0101510491222143
-5.655677318573	-7.77548313140869	-0.521674871444702	-0.108229912817478	0.136202245950699	0.0102074714377522
-5.65226650238037	-7.7761492729187	-0.53223592042923	-0.108423538506031	0.13615357875824	0.0102188838645816
-5.65097522735596	-7.77139711380005	-0.527147471904755	-0.108349159359932	0.136187642812729	0.010308644734323
-5.64184427261353	-7.7711386680603	-0.525449454784393	-0.108547963202	0.136247485876083	0.010257382877171
-5.64697313308716	-7.7695369720459	-0.529686152935028	-0.108434818685055	0.136152222752571	0.0103482874110341
-5.64212799072266	-7.77618074417114	-0.516434013843536	-0.10849853605032	0.136279195547104	0.0104067772626877
-5.64175653457642	-7.77007436752319	-0.524365842342377	-0.108508557081223	0.136276409029961	0.0103075122460723
-5.64272546768188	-7.76968669891357	-0.523495197296143	-0.108526721596718	0.136332094669342	0.0104641672223806
-5.63388776779175	-7.7711329460144	-0.52459979057312	-0.108707405626774	0.136390849947929	0.0103811854496598
-5.64171886444092	-7.76734590530396	-0.523648142814636	-0.108471848070621	0.13631397485733	0.0104258917272091
-5.63992834091187	-7.77517557144165	-0.517965793609619	-0.108690097928047	0.136425361037254	0.0104358429089189
-5.63887453079224	-7.76874399185181	-0.524757087230682	-0.108587875962257	0.136279925704002	0.0103319268673658
-5.64021492004395	-7.76995515823364	-0.523951172828674	-0.108759522438049	0.136516690254211	0.0104496544227004
-5.63624858856201	-7.77189970016479	-0.524064242839813	-0.108701638877392	0.13646574318409	0.0104228286072612
-5.63805246353149	-7.7717809677124	-0.522194802761078	-0.108581326901913	0.136488810181618	0.0104392440989614
-5.63528728485107	-7.77094984054565	-0.531975924968719	-0.10875478386879	0.136470571160316	0.0104134166613221
-5.64245748519897	-7.76823854446411	-0.521867394447327	-0.108668938279152	0.136419862508774	0.0104808863252401
-5.63371562957764	-7.7692985534668	-0.532166421413422	-0.108774267137051	0.136544570326805	0.0104482481256127
-5.63689947128296	-7.77143573760986	-0.527245759963989	-0.108615852892399	0.136463552713394	0.0105041395872831
-5.63608407974243	-7.77474975585938	-0.525577247142792	-0.108735933899879	0.136588677763939	0.0105015356093645
-5.63455772399902	-7.76725769042969	-0.533272445201874	-0.108731120824814	0.136430785059929	0.0104851797223091
-5.63900709152222	-7.76722478866577	-0.525285601615906	-0.108737282454967	0.136464208364487	0.0106547167524695
-5.62559223175049	-7.76726675033569	-0.527170181274414	-0.10882655531168	0.136484518647194	0.0105996141210198
-5.63253879547119	-7.76389980316162	-0.531293988227844	-0.108658514916897	0.136513963341713	0.0106344763189554
-5.63064241409302	-7.77120971679688	-0.524098098278046	-0.10887336730957	0.136569485068321	0.0106759602203965
-5.6286301612854	-7.76505041122437	-0.530914902687073	-0.108848743140697	0.136441454291344	0.0106736719608307
-5.62946844100952	-7.76548147201538	-0.522526383399963	-0.108878560364246	0.136603996157646	0.0108199501410127
-5.61967372894287	-7.76507902145386	-0.525540709495544	-0.108899354934692	0.136561125516891	0.0107396971434355
-5.62380647659302	-7.76314640045166	-0.519203066825867	-0.10884353518486	0.136567965149879	0.0108651705086231
-5.61986446380615	-7.76821279525757	-0.524639070034027	-0.108958475291729	0.136586382985115	0.0108568035066128
-5.62008380889893	-7.76073169708252	-0.516752600669861	-0.108895771205425	0.136479541659355	0.0108239930123091
-5.61977243423462	-7.76501512527466	-0.519240736961365	-0.108943425118923	0.136568009853363	0.010955392383039
-5.61350393295288	-7.76563882827759	-0.517230808734894	-0.109017334878445	0.136549770832062	0.0108647476881742
-5.61949729919434	-7.76313638687134	-0.524226725101471	-0.108912393450737	0.136630162596703	0.0109451105818152
-5.6189432144165	-7.76959991455078	-0.520904719829559	-0.10898495465517	0.136637926101685	0.0108990902081132
-5.61855745315552	-7.76272630691528	-0.512615919113159	-0.108919620513916	0.136499390006065	0.0108507387340069
-5.61824607849121	-7.76617860794067	-0.52195805311203	-0.109048828482628	0.136648491024971	0.0109226694330573
-5.61539602279663	-7.76611280441284	-0.522460341453552	-0.108857393264771	0.136561885476112	0.0108694117516279
-5.61953449249268	-7.76809358596802	-0.518600702285767	-0.108955457806587	0.136669978499413	0.0108902528882027
-5.62167644500732	-7.76932001113892	-0.520308911800385	-0.109000638127327	0.136600658297539	0.0108314557000995
-5.62393856048584	-7.76503944396973	-0.517097532749176	-0.108987763524055	0.136551737785339	0.0108839944005013
-5.61755228042603	-7.76679277420044	-0.522839426994324	-0.109108060598373	0.136679738759995	0.0108561972156167
-5.6223030090332	-7.76426649093628	-0.522905945777893	-0.108780212700367	0.136569783091545	0.0108564905822277
-5.6223030090332	-7.77186155319214	-0.525114178657532	-0.108999043703079	0.136658877134323	0.0108735645189881
-5.62382841110229	-7.76588821411133	-0.529218673706055	-0.108909793198109	0.136487573385239	0.0108244977891445
-5.62530469894409	-7.76456260681152	-0.518657565116882	-0.108871385455132	0.13653439283371	0.0109083326533437
-5.61697340011597	-7.76655006408691	-0.52423357963562	-0.108975857496262	0.136688858270645	0.0108669400215149
-5.62170028686523	-7.76175165176392	-0.529636144638062	-0.108824156224728	0.136602714657784	0.0109561011195183
-5.61727142333984	-7.77027654647827	-0.521661400794983	-0.109013311564922	0.136633723974228	0.0109684001654387
-5.61587715148926	-7.76113653182983	-0.525171399116516	-0.108932547271252	0.136488422751427	0.0109489224851131
-5.61447191238403	-7.76337575912476	-0.522911965847015	-0.109033666551113	0.136605590581894	0.0111130308359861
-5.60211420059204	-7.76274538040161	-0.524684131145477	-0.10905148088932	0.136574000120163	0.0110314721241593
-5.61297559738159	-7.75924301147461	-0.52139413356781	-0.108965210616589	0.136609986424446	0.0112498635426164
-5.60935592651367	-7.76337814331055	-0.521077871322632	-0.109098978340626	0.136557266116142	0.0112293353304267
-5.60553503036499	-7.75774908065796	-0.513897299766541	-0.10910352319479	0.136569395661354	0.011271252296865
-5.59848308563232	-7.75676536560059	-0.51934802532196	-0.109186507761478	0.136644765734673	0.0113846529275179
-5.59591245651245	-7.75736713409424	-0.510661900043488	-0.109098941087723	0.136568561196327	0.0114071145653725
-5.59499788284302	-7.75915765762329	-0.51148533821106	-0.109219528734684	0.136720791459084	0.0114838285371661
-5.59026861190796	-7.75554466247559	-0.516482591629028	-0.109280057251453	0.136588215827942	0.0115035008639097
-5.59333038330078	-7.75707054138184	-0.509803473949432	-0.109268598258495	0.136691078543663	0.0116488030180335
-5.58198118209839	-7.75463485717773	-0.514839708805084	-0.109425999224186	0.136761918663979	0.0115982471033931
-5.58584451675415	-7.75259876251221	-0.514715552330017	-0.109301663935184	0.136700481176376	0.0117774959653616
-5.58023118972778	-7.76161527633667	-0.510713517665863	-0.109427660703659	0.136784881353378	0.0117343692108989
-5.58536148071289	-7.75042009353638	-0.512134969234467	-0.109347924590111	0.136704429984093	0.0117912497371435
-5.57924604415894	-7.75542211532593	-0.513016581535339	-0.109542921185493	0.136875227093697	0.011950564570725
-5.57574462890625	-7.75254917144775	-0.508724272251129	-0.109489001333714	0.136806234717369	0.0119167119264603
-5.57767009735107	-7.75693082809448	-0.50671923160553	-0.109509080648422	0.136922091245651	0.0120372883975506
-5.57182502746582	-7.75584936141968	-0.515113472938538	-0.109563156962395	0.136864528059959	0.0120484745129943
-5.57490396499634	-7.75042104721069	-0.504878401756287	-0.109619736671448	0.136863514780998	0.0121947368606925
-5.56370115280151	-7.75190544128418	-0.512490332126617	-0.109776891767979	0.13699759542942	0.0122425761073828
-5.56749248504639	-7.74974155426025	-0.506937384605408	-0.109622336924076	0.136968016624451	0.0123335588723421
-5.56209993362427	-7.75659227371216	-0.504480600357056	-0.109817735850811	0.137028157711029	0.0124073456972837
-5.56179761886597	-7.74974727630615	-0.512681663036346	-0.109840162098408	0.136910319328308	0.0124523304402828
-5.56075239181519	-7.74887228012085	-0.49746760725975	-0.109909147024155	0.137019485235214	0.0126025853678584
-5.55111885070801	-7.74733257293701	-0.509425222873688	-0.109972178936005	0.136979416012764	0.0125413816422224
-5.55571794509888	-7.7506046295166	-0.506993651390076	-0.109868511557579	0.137080788612366	0.0127334473654628
-5.54754877090454	-7.75187540054321	-0.501013278961182	-0.110086873173714	0.137034565210342	0.0126547738909721
-5.55215644836426	-7.74332809448242	-0.503487825393677	-0.110046595335007	0.1370999366045	0.012816577218473
-5.54557037353516	-7.74800300598145	-0.502799808979034	-0.110221460461617	0.137165278196335	0.0129013322293758
-5.54059457778931	-7.74498653411865	-0.497282028198242	-0.110134296119213	0.137133702635765	0.0128562925383449
-5.54196739196777	-7.74866104125977	-0.505508244037628	-0.110165491700172	0.137242630124092	0.0130171049386263
-5.54028654098511	-7.74720621109009	-0.498608142137527	-0.110313691198826	0.137193009257317	0.0130044622346759
-5.53999376296997	-7.74639463424683	-0.489875465631485	-0.110339380800724	0.137221783399582	0.0131367733702064
-5.53344583511353	-7.74706315994263	-0.500572264194489	-0.110441483557224	0.137345254421234	0.0131121855229139
-5.54024124145508	-7.74747276306152	-0.492419928312302	-0.110312111675739	0.137300938367844	0.0131439948454499
-5.53564167022705	-7.75311279296875	-0.494829446077347	-0.110462635755539	0.137507259845734	0.013108292594552
-5.54108715057373	-7.74806642532349	-0.493614137172699	-0.11040423065424	0.137396544218063	0.013121010735631
-5.53816652297974	-7.74940395355225	-0.489213168621063	-0.110474519431591	0.137510910630226	0.0131665971130133
-5.53598880767822	-7.74781799316406	-0.495835930109024	-0.110482811927795	0.137512624263763	0.0130447782576084
-5.54179239273071	-7.75107097625732	-0.497709333896637	-0.110439211130142	0.137534558773041	0.0131732514128089
-5.54358816146851	-7.75709915161133	-0.491436779499054	-0.110632285475731	0.137664094567299	0.0129716461524367
-5.54835939407349	-7.7519211769104	-0.503739416599274	-0.110469423234463	0.137579426169395	0.0130296591669321
-5.54455375671387	-7.75369024276733	-0.498539566993713	-0.110579371452332	0.137674659490585	0.0130100371316075
-5.54847431182861	-7.7506890296936	-0.495245665311813	-0.110539801418781	0.13760282099247	0.0129436133429408
-5.5515251159668	-7.75502157211304	-0.502933979034424	-0.110559195280075	0.137703567743301	0.0130022102966905
-5.55068492889404	-7.75622653961182	-0.501497149467468	-0.110627174377441	0.137622311711311	0.0129115311428905
-5.55543899536133	-7.75115442276001	-0.500252723693848	-0.110558055341244	0.137695446610451	0.0129358870908618
-5.5477294921875	-7.75414991378784	-0.505277693271637	-0.110691115260124	0.137775272130966	0.0129634561017156
-5.55503463745117	-7.75122594833374	-0.503882229328156	-0.11052417755127	0.13762179017067	0.012979288585484
-5.55428743362427	-7.7547402381897	-0.50648820400238	-0.110623985528946	0.137769743800163	0.0129875317215919
-5.55264329910278	-7.75248575210571	-0.507944107055664	-0.110590398311615	0.137638837099075	0.0129422508180141
-5.55245399475098	-7.75145387649536	-0.50229024887085	-0.110582061111927	0.137731000781059	0.0130239706486464
-5.5543737411499	-7.7517466545105	-0.513817548751831	-0.110665433108807	0.137748762965202	0.012959523126483
-5.55541038513184	-7.75352954864502	-0.505606532096863	-0.11053030192852	0.137698918581009	0.0130874868482351
-5.5520281791687	-7.75538301467896	-0.500718414783478	-0.110664993524551	0.137726083397865	0.0129764545708895
-5.55609607696533	-7.75011205673218	-0.51165372133255	-0.110535360872746	0.137665152549744	0.0130851455032825
-5.54794454574585	-7.75175523757935	-0.509259223937988	-0.110679790377617	0.13772451877594	0.0130764674395323
-5.55108547210693	-7.75038290023804	-0.50373911857605	-0.110579416155815	0.137733116745949	0.0130945267155766
-5.55050611495972	-7.75574588775635	-0.508071839809418	-0.11057448387146	0.137683644890785	0.0131639447063208
-5.55108165740967	-7.75248289108276	-0.502393126487732	-0.110627137124538	0.137681841850281	0.013089383020997
-5.55501699447632	-7.7492151260376	-0.504077076911926	-0.110484719276428	0.137689113616943	0.0132103310897946
-5.54695892333984	-7.75149917602539	-0.504809319972992	-0.110623769462109	0.137707158923149	0.0130976503714919
-5.55378532409668	-7.75426816940308	-0.503022313117981	-0.110455103218555	0.137667909264565	0.0131651004776359
-5.55077409744263	-7.75849056243896	-0.502928733825684	-0.110553249716759	0.137715116143227	0.0131393782794476
-5.5562219619751	-7.75662660598755	-0.506858050823212	-0.110457845032215	0.137655004858971	0.0131172444671392
-5.55705404281616	-7.75676774978638	-0.503506064414978	-0.110509783029556	0.137667313218117	0.0131821092218161
-5.55213165283203	-7.75730180740356	-0.507697820663452	-0.110539935529232	0.137683972716331	0.0131048271432519
-5.55999374389648	-7.75959825515747	-0.499946802854538	-0.110350027680397	0.137635767459869	0.0131619721651077
-5.55813598632813	-7.76419496536255	-0.506479561328888	-0.110434733331203	0.137729316949844	0.0131260501220822
-5.56130790710449	-7.76202964782715	-0.505208134651184	-0.110386580228806	0.137585207819939	0.0131657877936959
-5.5592679977417	-7.76139640808105	-0.504507184028625	-0.110405653715134	0.137663692235947	0.0132198072969913
-5.55642175674438	-7.75952053070068	-0.514077842235565	-0.110371574759483	0.13755951821804	0.0131905870512128
-5.56167936325073	-7.76487398147583	-0.507448971271515	-0.110254675149918	0.137592986226082	0.0133001785725355
-5.55925178527832	-7.76038885116577	-0.506707370281219	-0.11036678403616	0.137681677937508	0.0132093420252204
-5.56176614761353	-7.75600814819336	-0.515820682048798	-0.110278025269508	0.137513235211372	0.0133973648771644
-5.55435609817505	-7.75846290588379	-0.504445016384125	-0.110418021678925	0.13761243224144	0.0133636184036732
-5.55457401275635	-7.75400972366333	-0.507880449295044	-0.110209435224533	0.137494534254074	0.0134036000818014
-5.55264282226563	-7.75945043563843	-0.517707228660584	-0.110285550355911	0.137550964951515	0.0134705184027553
-5.55111074447632	-7.75412082672119	-0.507121920585632	-0.11031748354435	0.137431591749191	0.0134682897478342
-5.54846620559692	-7.75014400482178	-0.503383755683899	-0.110330335795879	0.137522041797638	0.0136125031858683
-5.54518985748291	-7.75229358673096	-0.511825859546661	-0.110406912863255	0.137494117021561	0.0136619508266449
-5.54470539093018	-7.75288486480713	-0.500478208065033	-0.110287316143513	0.137409344315529	0.0137599417939782
-5.54149055480957	-7.7519474029541	-0.510749459266663	-0.11046115309	0.137446850538254	0.013682609423995
-5.54576873779297	-7.74614572525024	-0.506427109241486	-0.110306702554226	0.137354180216789	0.0138707114383578
-5.5360255241394	-7.74764394760132	-0.499252885580063	-0.110439077019691	0.137495681643486	0.0139371622353792
-5.53437185287476	-7.7451114654541	-0.508288264274597	-0.110419318079948	0.137465909123421	0.0139689827337861
-5.53535032272339	-7.74950647354126	-0.497235000133514	-0.110360540449619	0.137507006525993	0.0140440696850419
-5.53031396865845	-7.75121545791626	-0.500998735427856	-0.110558912158012	0.13757136464119	0.013999454677105
-5.53696346282959	-7.74554967880249	-0.500300168991089	-0.110427767038345	0.137374430894852	0.0141698578372598
-5.52444839477539	-7.7484335899353	-0.495583981275558	-0.110556952655315	0.137484908103943	0.0141702517867088
-5.52853631973267	-7.74586200714111	-0.504681766033173	-0.11041908711195	0.137505188584328	0.0141641115769744
-5.53100490570068	-7.75418376922607	-0.492511421442032	-0.110499829053879	0.137560531497002	0.0142772728577256
-5.52991724014282	-7.74908447265625	-0.497296273708344	-0.110512107610703	0.137443199753761	0.0141371358186007
-5.53471279144287	-7.7483491897583	-0.500996291637421	-0.110459312796593	0.137445315718651	0.0142511120066047
-5.52407693862915	-7.74922943115234	-0.499491095542908	-0.110622458159924	0.137551814317703	0.0142341358587146
-5.52961301803589	-7.74495840072632	-0.501175701618195	-0.110416196286678	0.137493252754211	0.0142343044281006
-5.53080797195435	-7.7544116973877	-0.496081411838531	-0.110516250133514	0.1375832259655	0.0143158780410886
-5.53074407577515	-7.74872255325317	-0.497400462627411	-0.110561735928059	0.137500420212746	0.0141779314726591
-5.53510618209839	-7.7481541633606	-0.501961827278137	-0.110476404428482	0.137508273124695	0.0143115557730198
-5.52855348587036	-7.7488374710083	-0.494336873292923	-0.110575646162033	0.137555226683617	0.014237467199564
-5.52996921539307	-7.74390172958374	-0.501087009906769	-0.110486268997192	0.137492567300797	0.0142680620774627
-5.53254699707031	-7.75068092346191	-0.492537438869476	-0.110461518168449	0.1375692486763	0.0143139474093914
-5.53307867050171	-7.74608898162842	-0.497802734375	-0.110588878393173	0.137501031160355	0.0141914309933782
-5.53348827362061	-7.74503421783447	-0.501000940799713	-0.11049047857523	0.137460812926292	0.0142835257574916
-5.52863025665283	-7.74540662765503	-0.498246192932129	-0.110617823898792	0.137535899877548	0.0142125245183706
-5.53311681747437	-7.74237155914307	-0.496275633573532	-0.110449470579624	0.137475252151489	0.014195173047483
-5.53244733810425	-7.74967241287231	-0.498474627733231	-0.110586993396282	0.137538820505142	0.0142903504893184
-5.53575038909912	-7.74531888961792	-0.497935920953751	-0.110521845519543	0.137367457151413	0.0141315888613462
-5.53667831420898	-7.74533128738403	-0.492522537708282	-0.110497884452343	0.137494400143623	0.0141707565635443
-5.53047466278076	-7.74738645553589	-0.500257432460785	-0.110554225742817	0.137439325451851	0.0141537692397833
-5.53775405883789	-7.74340963363647	-0.493191480636597	-0.110340520739555	0.137439891695976	0.0141098378226161
-5.53857660293579	-7.74728107452393	-0.497031480073929	-0.110499233007431	0.137540727853775	0.0141019783914089
-5.54138517379761	-7.74648427963257	-0.492023915052414	-0.110397860407829	0.137350037693977	0.0140783824026585
-5.53902435302734	-7.74730777740479	-0.490225315093994	-0.110530316829681	0.137556686997414	0.0140409460291266
-5.53600692749023	-7.74643707275391	-0.499437391757965	-0.110477425158024	0.137411862611771	0.0139632113277912
-5.5439248085022	-7.74800491333008	-0.492110043764114	-0.110354945063591	0.13749198615551	0.0139689231291413
-5.5455322265625	-7.74950122833252	-0.49978494644165	-0.110476024448872	0.137528866529465	0.0138631472364068
-5.54916095733643	-7.74705505371094	-0.493037074804306	-0.110282883048058	0.137402966618538	0.0139293847605586
-5.5422568321228	-7.75054550170898	-0.494487375020981	-0.110504820942879	0.137511670589447	0.0138260675594211
-5.54952526092529	-7.7476749420166	-0.503451466560364	-0.110293708741665	0.137497112154961	0.0137804672122002
-5.55085515975952	-7.75634717941284	-0.500365018844604	-0.110376432538033	0.137461841106415	0.0138356927782297
-5.55301427841187	-7.74967193603516	-0.499812066555023	-0.110369615256786	0.137343212962151	0.0136860497295856
-5.55485534667969	-7.75139665603638	-0.496047466993332	-0.110231496393681	0.137418374419212	0.0138266636058688
-5.55216073989868	-7.75046300888062	-0.498937219381332	-0.110372334718704	0.137475609779358	0.0136781670153141
-5.55620813369751	-7.75125694274902	-0.494068145751953	-0.110166288912296	0.137361943721771	0.0137384422123432
-5.55378723144531	-7.7550573348999	-0.50784969329834	-0.110267631709576	0.137420535087585	0.0137342996895313
-5.55210018157959	-7.7498517036438	-0.50015252828598	-0.110205724835396	0.137285426259041	0.0137136550620198
-5.55023860931396	-7.75026321411133	-0.506397187709808	-0.11031686514616	0.137513533234596	0.0137570826336741
-5.55066108703613	-7.74726486206055	-0.508920729160309	-0.110219389200211	0.137301459908485	0.013756612315774
-5.55329322814941	-7.7534818649292	-0.497365981340408	-0.110216200351715	0.137403249740601	0.0137999188154936
-5.55118036270142	-7.74958038330078	-0.508671164512634	-0.11025109142065	0.137394785881042	0.0137118231505156
-5.55521631240845	-7.74567127227783	-0.502858400344849	-0.110177919268608	0.137313395738602	0.0138130085542798
-5.54843044281006	-7.74556303024292	-0.507745563983917	-0.110334046185017	0.137452363967896	0.0137884458526969
-5.55017518997192	-7.7447772026062	-0.502923309803009	-0.110221363604069	0.137332409620285	0.0137971639633179
-5.55172681808472	-7.74844026565552	-0.492540180683136	-0.11018943041563	0.137418583035469	0.0138283325359225
-5.54976606369019	-7.74821949005127	-0.509249448776245	-0.110274992883205	0.137471929192543	0.0137694887816906
-5.55514192581177	-7.74434232711792	-0.501301467418671	-0.110247127711773	0.137348100543022	0.0138273378834128
-5.54560089111328	-7.74585390090942	-0.503582537174225	-0.110355749726295	0.13743868470192	0.0137104820460081
-5.55252075195313	-7.74550199508667	-0.506286680698395	-0.110166519880295	0.137406036257744	0.013835565187037
-5.55313158035278	-7.75352382659912	-0.502463638782501	-0.110275089740753	0.137481987476349	0.0137782543897629
-5.55386114120483	-7.74577236175537	-0.50069797039032	-0.11015934497118	0.13739487528801	0.0136734088882804
-5.55745267868042	-7.7462944984436	-0.506051003932953	-0.110193975269794	0.137471914291382	0.0137588232755661
-5.55390453338623	-7.75051832199097	-0.501999735832214	-0.110280230641365	0.137458816170692	0.0136700654402375
-5.55863046646118	-7.74934959411621	-0.502557754516602	-0.110082872211933	0.137487635016441	0.0136617589741945
-5.5567569732666	-7.75284099578857	-0.509756803512573	-0.110184706747532	0.137425199151039	0.0136328190565109
-5.5626916885376	-7.74841737747192	-0.501050889492035	-0.110118038952351	0.137382537126541	0.0136287659406662
-5.56027221679688	-7.74921560287476	-0.510270059108734	-0.110185265541077	0.137456774711609	0.0135716963559389
-5.55992555618286	-7.74729871749878	-0.513051152229309	-0.109996929764748	0.137314572930336	0.013581670820713
-5.56428003311157	-7.75333976745605	-0.509055614471436	-0.110093519091606	0.137428462505341	0.0134814539924264
-5.5636944770813	-7.74768924713135	-0.513648808002472	-0.110000967979431	0.137241095304489	0.013407152146101
-5.56871175765991	-7.75032377243042	-0.513403713703156	-0.110040612518787	0.13731874525547	0.0134722050279379
-5.56236362457275	-7.75099992752075	-0.51241797208786	-0.109959624707699	0.137314632534981	0.0133507922291756
-5.57098245620728	-7.75072050094604	-0.517329752445221	-0.109884068369865	0.137311264872551	0.0133191691711545
-5.57205867767334	-7.75505685806274	-0.511439204216003	-0.109974771738052	0.137318462133408	0.0132737858220935
-5.57882595062256	-7.75296449661255	-0.511321723461151	-0.109843954443932	0.137245714664459	0.0132519183680415
-5.57174730300903	-7.75544309616089	-0.514601469039917	-0.109897904098034	0.13727867603302	0.0131974471732974
-5.57964086532593	-7.75434541702271	-0.516377747058868	-0.1097292304039	0.137222215533257	0.0131979966536164
-5.57943296432495	-7.7637767791748	-0.512095212936401	-0.109882660210133	0.137308150529861	0.0131237963214517
-5.58352136611938	-7.75665712356567	-0.516945719718933	-0.109737753868103	0.137159615755081	0.0130142290145159
-5.58710241317749	-7.76209020614624	-0.512457191944122	-0.109687052667141	0.137287214398384	0.0130813838914037
-5.58166122436523	-7.76141023635864	-0.515166580677032	-0.109720759093761	0.137265294790268	0.0128475185483694
-5.59156084060669	-7.76385927200317	-0.513922095298767	-0.109579809010029	0.137296959757805	0.0129350936040282
-5.59209251403809	-7.77054643630981	-0.514678716659546	-0.109711065888405	0.137268096208572	0.0128279943019152
-5.59582662582397	-7.7680835723877	-0.515113115310669	-0.109531067311764	0.137204095721245	0.0127787506207824
-5.58974313735962	-7.76943778991699	-0.521097540855408	-0.109584294259548	0.137268349528313	0.0127860018983483
-5.59752464294434	-7.76913213729858	-0.518151879310608	-0.109450682997704	0.137208059430122	0.0127653675153852
-5.59735536575317	-7.77372026443481	-0.515383303165436	-0.109465055167675	0.13730625808239	0.0126676047220826
-5.59823560714722	-7.77242755889893	-0.520671010017395	-0.109394930303097	0.137069135904312	0.0126366969197989
-5.59789752960205	-7.77442502975464	-0.515269339084625	-0.109457895159721	0.137180298566818	0.0127664869651198
-5.59310626983643	-7.77346277236938	-0.521743714809418	-0.109455540776253	0.137157633900642	0.0126222502440214
-5.6021876335144	-7.77316188812256	-0.526308596134186	-0.109347894787788	0.137102603912354	0.0127212489023805
-5.59677505493164	-7.77932405471802	-0.52331930398941	-0.109384313225746	0.1370849609375	0.012667671777308
-5.59962177276611	-7.77085971832275	-0.521682262420654	-0.109290987253189	0.137009501457214	0.0126000484451652
-5.5984354019165	-7.77508592605591	-0.519978284835815	-0.109451659023762	0.137129351496696	0.0127612175419927
-5.5949010848999	-7.77328014373779	-0.518216252326965	-0.109330609440804	0.137001007795334	0.0126257874071598
-5.59569883346558	-7.77327728271484	-0.522525429725647	-0.109385214745998	0.137102618813515	0.0127118732780218
-5.59415149688721	-7.77246379852295	-0.525023996829987	-0.109414659440517	0.136980056762695	0.0126221310347319
-5.59840393066406	-7.76690578460693	-0.513838827610016	-0.109385900199413	0.137090295553207	0.012704549357295
-5.58843946456909	-7.77008676528931	-0.520709931850433	-0.109514571726322	0.137069001793861	0.0126654943451285
-5.59372854232788	-7.7694034576416	-0.514551341533661	-0.109333679080009	0.136978670954704	0.012716868892312
-5.59111595153809	-7.77701377868652	-0.513875603675842	-0.109560899436474	0.137128159403801	0.0126590197905898
-5.59514236450195	-7.7679123878479	-0.521391153335571	-0.1094139367342	0.137031883001328	0.0126648489385843
-5.59479570388794	-7.77230310440063	-0.511517226696014	-0.109523914754391	0.13711641728878	0.0127151245251298
-5.588547706604	-7.77041578292847	-0.519892811775208	-0.10951966792345	0.137070760130882	0.0126246931031346
-5.59220504760742	-7.77284002304077	-0.516772866249084	-0.109408996999264	0.137114465236664	0.0127190798521042
-5.59314823150635	-7.77437305450439	-0.516315758228302	-0.10955473035574	0.137099146842957	0.0126133477315307
-5.59861087799072	-7.77080774307251	-0.514219164848328	-0.109462432563305	0.137088522315025	0.0126331066712737
-5.59383964538574	-7.77342462539673	-0.526125490665436	-0.109576776623726	0.137144327163696	0.0126225063577294
-5.59837484359741	-7.77223491668701	-0.51448780298233	-0.109424971044064	0.137104585766792	0.0125954626128078
-5.59736347198486	-7.77599000930786	-0.521542429924011	-0.109577752649784	0.137226521968842	0.0126068675890565
-5.60128974914551	-7.77183532714844	-0.522652268409729	-0.109616346657276	0.137084722518921	0.0125843789428473
-5.59846544265747	-7.77427768707275	-0.516116142272949	-0.109643340110779	0.137142956256866	0.0126473242416978
-5.59359884262085	-7.76861715316772	-0.521555423736572	-0.109560333192348	0.13717520236969	0.0125899808481336
-5.60143709182739	-7.77078771591187	-0.52016419172287	-0.109527781605721	0.137167870998383	0.0127530246973038
-5.59711313247681	-7.77367782592773	-0.517823278903961	-0.109716385602951	0.137065708637238	0.0126356519758701
-5.60180282592773	-7.76825428009033	-0.519255101680756	-0.109601773321629	0.137132540345192	0.0127819245681167
-5.59361457824707	-7.77042818069458	-0.521660029888153	-0.109697185456753	0.137156784534454	0.0127310790121555
-5.59506893157959	-7.76763200759888	-0.513795852661133	-0.10964410752058	0.137087553739548	0.0127595327794552
-5.59981250762939	-7.7725305557251	-0.518681764602661	-0.109595119953156	0.137146323919296	0.0128615591675043
-5.59798192977905	-7.76954984664917	-0.512151181697845	-0.109719879925251	0.137040138244629	0.0127729568630457
-5.59982061386108	-7.76515007019043	-0.515083611011505	-0.109691731631756	0.137106031179428	0.0128739438951015
-5.59130477905273	-7.76671266555786	-0.515802204608917	-0.109735377132893	0.137172639369965	0.0128453653305769
-5.59857654571533	-7.76790046691895	-0.510184586048126	-0.109597526490688	0.137110307812691	0.012895755469799
-5.59474802017212	-7.77337217330933	-0.513050079345703	-0.109708324074745	0.137097880244255	0.0128909591585398
-5.60146570205688	-7.76928234100342	-0.519153356552124	-0.109578229486942	0.136980384588242	0.0128905130550265
-5.59879922866821	-7.76799821853638	-0.50631445646286	-0.109634377062321	0.137070491909981	0.0128875756636262
-5.59821891784668	-7.76870441436768	-0.511636316776276	-0.109671600162983	0.137024790048599	0.0128865260630846
-5.60473728179932	-7.77580976486206	-0.510208010673523	-0.109518200159073	0.137047857046127	0.0129324262961745
-5.60387086868286	-7.77618217468262	-0.504768013954163	-0.109609708189964	0.136988595128059	0.0127843944355845
-5.61102104187012	-7.7734580039978	-0.506475269794464	-0.109457090497017	0.137013003230095	0.0128479152917862
-5.60678434371948	-7.77647256851196	-0.510715007781982	-0.109591633081436	0.137008652091026	0.0127923553809524
-5.61242151260376	-7.77793788909912	-0.502770483493805	-0.109375067055225	0.137000411748886	0.0127106830477715
-5.61452293395996	-7.78544139862061	-0.51146936416626	-0.109476394951344	0.137088268995285	0.0127291064709425
-5.61976671218872	-7.78093147277832	-0.507019937038422	-0.109350763261318	0.136870205402374	0.0126468604430556
-5.61850214004517	-7.78508186340332	-0.498506098985672	-0.109432749450207	0.136974394321442	0.0126667059957981
-5.6199197769165	-7.78128719329834	-0.513101577758789	-0.109298124909401	0.136893466114998	0.0126003734767437
-5.62690830230713	-7.79233598709106	-0.504919648170471	-0.109193630516529	0.136921733617783	0.012647433206439
-5.62813138961792	-7.7898268699646	-0.501854777336121	-0.109237566590309	0.136849731206894	0.0125349499285221
-5.63392305374146	-7.78662633895874	-0.500639736652374	-0.109117060899734	0.136885210871696	0.0125378808006644
-5.6289210319519	-7.79168462753296	-0.504677891731262	-0.109159141778946	0.13687102496624	0.0125174280256033
-5.63563108444214	-7.79258441925049	-0.496882528066635	-0.108969196677208	0.136852771043777	0.0124666914343834
-5.63577604293823	-7.79639482498169	-0.509378790855408	-0.109102942049503	0.136868715286255	0.0124189276248217
-5.64286088943481	-7.79326677322388	-0.502840220928192	-0.108999021351337	0.136678427457809	0.012408391572535
-5.64240550994873	-7.79286766052246	-0.495130389928818	-0.10894937068224	0.13683132827282	0.012437111698091
-5.64127635955811	-7.79308986663818	-0.503732800483704	-0.108996294438839	0.136740401387215	0.0123920384794474
-5.64432287216187	-7.79525709152222	-0.499722421169281	-0.108847551047802	0.136656284332275	0.0123986853286624
-5.64221286773682	-7.80176067352295	-0.499032706022263	-0.108958899974823	0.13676980137825	0.0122757079079747
-5.65414524078369	-7.79420566558838	-0.497017025947571	-0.108773283660412	0.136575073003769	0.0123069584369659
-5.64947986602783	-7.79471635818481	-0.491021692752838	-0.108910731971264	0.136688038706779	0.0122442860156298
-5.6516375541687	-7.79983854293823	-0.500707745552063	-0.108741968870163	0.136622622609138	0.0122272511944175
-5.65385246276855	-7.80420637130737	-0.486835360527039	-0.108731284737587	0.13664735853672	0.0122887287288904
-5.65781879425049	-7.8041090965271	-0.491440027952194	-0.108815036714077	0.136596336960793	0.0121069410815835
-5.66378307342529	-7.80095863342285	-0.491665184497833	-0.108681216835976	0.136522322893143	0.0121793020516634
-5.65720272064209	-7.80507230758667	-0.496222168207169	-0.108777970075607	0.136584311723709	0.0120673682540655
-5.66367483139038	-7.8044581413269	-0.494257748126984	-0.108558252453804	0.136548697948456	0.012020911090076
-5.66882514953613	-7.81009387969971	-0.492211699485779	-0.108776949346066	0.136680215597153	0.011982693336904
-5.6717209815979	-7.80690622329712	-0.48951119184494	-0.108604155480862	0.136402487754822	0.0119189023971558
-5.66951131820679	-7.81125211715698	-0.493943750858307	-0.10862722992897	0.136572495102882	0.011889761313796
-5.66906213760376	-7.80958080291748	-0.505156099796295	-0.108566306531429	0.136577591300011	0.0118899373337626
-5.673255443573	-7.81381750106812	-0.493370056152344	-0.108495861291885	0.136500999331474	0.0118584940209985
-5.67438125610352	-7.8122091293335	-0.501128852367401	-0.108532749116421	0.136523455381393	0.0117950467392802
-5.67963647842407	-7.81060123443604	-0.499014914035797	-0.108392558991909	0.136442914605141	0.0118466224521399
-5.67007875442505	-7.81644058227539	-0.499331295490265	-0.10859739780426	0.136519461870193	0.0118078170344234
-5.67796802520752	-7.81271886825562	-0.502503275871277	-0.108337581157684	0.136403724551201	0.0118269696831703
-5.67847633361816	-7.81908655166626	-0.50324684381485	-0.108515448868275	0.136444553732872	0.0118643427267671
-5.67836952209473	-7.81415224075317	-0.49977833032608	-0.108397334814072	0.136344760656357	0.0117254564538598
-5.6789436340332	-7.81291437149048	-0.502520024776459	-0.108476042747498	0.136516124010086	0.0118588842451572
-5.67652702331543	-7.8142614364624	-0.505078911781311	-0.108511373400688	0.136445820331573	0.0118601731956005
-5.67807817459106	-7.81172943115234	-0.493317127227783	-0.108341380953789	0.136395484209061	0.0118276905268431
-5.67597103118896	-7.81865167617798	-0.508034229278564	-0.108513981103897	0.136402145028114	0.011841026134789
-5.67731380462646	-7.81133222579956	-0.496839612722397	-0.108442366123199	0.136328563094139	0.0118731129914522
-5.67000484466553	-7.8095645904541	-0.503867745399475	-0.108586676418781	0.136505022644997	0.0118802450597286
-5.67162609100342	-7.809326171875	-0.503917455673218	-0.108506709337234	0.136309161782265	0.011909106746316
-5.67286348342896	-7.81189918518066	-0.490092992782593	-0.108494155108929	0.136495009064674	0.0119464872404933
-5.66839265823364	-7.80844593048096	-0.50029057264328	-0.108559459447861	0.136441290378571	0.0118937538936734
-5.67023086547852	-7.80681753158569	-0.493229448795319	-0.108594872057438	0.136474192142487	0.0120385298505425
-5.66436529159546	-7.80781412124634	-0.49069482088089	-0.108661994338036	0.136572062969208	0.0120029486715794
-5.6674485206604	-7.80774784088135	-0.496763646602631	-0.108481861650944	0.136432960629463	0.0120509527623653
-5.66393518447876	-7.81240081787109	-0.492477566003799	-0.10866517573595	0.136533841490746	0.0120602324604988
-5.6654200553894	-7.80650758743286	-0.495536774396896	-0.108592472970486	0.136433348059654	0.0119696026667953
-5.66261005401611	-7.80637121200562	-0.494455933570862	-0.108650900423527	0.136558815836906	0.0121239833533764
-5.66174840927124	-7.80997848510742	-0.493649482727051	-0.108668625354767	0.136564612388611	0.0120298871770501
-5.66450309753418	-7.81089973449707	-0.491861432790756	-0.10860587656498	0.136676803231239	0.0120745012536645
-5.66214036941528	-7.81060743331909	-0.497394263744354	-0.108745254576206	0.136610954999924	0.0120425028726459
-5.66712665557861	-7.80982875823975	-0.48770010471344	-0.108722686767578	0.136519178748131	0.0120806321501732
-5.65930938720703	-7.81154775619507	-0.495567381381989	-0.108793914318085	0.136611074209213	0.0121189067140222
-5.66130018234253	-7.81028318405151	-0.487719863653183	-0.1086790189147	0.136569246649742	0.012145210057497
-5.66137599945068	-7.81305694580078	-0.486723840236664	-0.108731456100941	0.136682480573654	0.0121645648032427
-5.66025972366333	-7.81029176712036	-0.492941439151764	-0.108810648322105	0.136596828699112	0.0121632590889931
-5.66446685791016	-7.81067895889282	-0.483402371406555	-0.108736671507359	0.136540368199348	0.012270794250071
-5.6559910774231	-7.81278133392334	-0.488236784934998	-0.108935885131359	0.136649832129478	0.0122510427609086
-5.65765857696533	-7.81104040145874	-0.492642760276794	-0.108741901814938	0.136599704623222	0.0122960172593594
-5.65494775772095	-7.81539869308472	-0.484332054853439	-0.108807310461998	0.136720046401024	0.0123462555930018
-5.65534496307373	-7.80932664871216	-0.491108536720276	-0.108843058347702	0.136565059423447	0.0123102944344282
-5.66087102890015	-7.81121969223022	-0.486974090337753	-0.108847819268703	0.136666432023048	0.0124307423830032
-5.648118019104	-7.8115348815918	-0.491475582122803	-0.108932107686996	0.136648043990135	0.0123344631865621
-5.6547474861145	-7.81063795089722	-0.488002479076386	-0.108758263289928	0.136575356125832	0.0124433115124702
-5.65294122695923	-7.8158392906189	-0.487573534250259	-0.108925707638264	0.136695772409439	0.0124295130372047
-5.65364551544189	-7.8103404045105	-0.487873435020447	-0.108858458697796	0.136561006307602	0.0123255765065551
-5.65551233291626	-7.81314945220947	-0.485350608825684	-0.108958423137665	0.136708870530128	0.012481102719903
-5.64968872070313	-7.8126049041748	-0.482891470193863	-0.108879439532757	0.136667773127556	0.0123565951362252
-5.65656566619873	-7.81138896942139	-0.491901814937592	-0.108778074383736	0.136673495173454	0.0123469959944487
-5.65691375732422	-7.8171181678772	-0.493717521429062	-0.108877047896385	0.136718273162842	0.0122760962694883
-5.66235494613647	-7.8105902671814	-0.486862897872925	-0.108796030282974	0.136621206998825	0.0122132143005729
-5.66014862060547	-7.81920194625854	-0.493619382381439	-0.108784504234791	0.136791586875916	0.012170821428299
-5.66475486755371	-7.81637191772461	-0.491032242774963	-0.108677960932255	0.136648789048195	0.0120989065617323
-5.66845464706421	-7.82230520248413	-0.492164433002472	-0.108700416982174	0.136747896671295	0.0120651638135314
-5.67055463790894	-7.82004642486572	-0.505061566829681	-0.108677700161934	0.136591821908951	0.0118939867243171
-5.67901086807251	-7.82070064544678	-0.494566559791565	-0.108631983399391	0.136697605252266	0.0119865071028471
-5.67113590240479	-7.82320976257324	-0.507778227329254	-0.108677461743355	0.136723473668098	0.0118756704032421
-5.67899799346924	-7.81992340087891	-0.503856539726257	-0.108405023813248	0.136643886566162	0.011919355019927
-5.67809343338013	-7.82731533050537	-0.496630698442459	-0.108577772974968	0.136667057871819	0.0118355005979538
-5.68309116363525	-7.8215765953064	-0.501142621040344	-0.108449168503284	0.136568412184715	0.011777626350522
-5.68195295333862	-7.8224081993103	-0.504852771759033	-0.108444415032864	0.136589884757996	0.0118908463045955
-5.67734622955322	-7.82049942016602	-0.505917370319366	-0.108451932668686	0.136581435799599	0.0117981005460024
-5.682776927948	-7.82173490524292	-0.503655076026917	-0.108383134007454	0.136649802327156	0.0118558779358864
-5.67856645584106	-7.8236231803894	-0.508809685707092	-0.10846483707428	0.136538565158844	0.0118203237652779
-5.68244314193726	-7.81994819641113	-0.502149045467377	-0.108363822102547	0.136618807911873	0.0119096906855702
-5.67278575897217	-7.81822395324707	-0.510628759860992	-0.108444422483444	0.136628121137619	0.0118753667920828
-5.67686700820923	-7.81828594207764	-0.504622340202332	-0.108264952898026	0.136561244726181	0.0119748329743743
-5.67470741271973	-7.82349252700806	-0.498251676559448	-0.108392752707005	0.136638298630714	0.0119591094553471
-5.67315149307251	-7.81685733795166	-0.506601333618164	-0.108316227793694	0.13648396730423	0.0119693204760551
-5.67407083511353	-7.82023954391479	-0.496787995100021	-0.108371339738369	0.136695131659508	0.0121617177501321
-5.66557550430298	-7.8183856010437	-0.506270825862885	-0.108361445367336	0.136560127139091	0.0120827555656433
-5.67319536209106	-7.81935787200928	-0.50588071346283	-0.10825601965189	0.136594071984291	0.0121920043602586
-5.66419219970703	-7.82595586776733	-0.497648626565933	-0.108384810388088	0.136595502495766	0.0121917901560664
-5.66666793823242	-7.81740617752075	-0.497569561004639	-0.108323998749256	0.136522367596626	0.0122292302548885
-5.66127872467041	-7.82163572311401	-0.504411578178406	-0.108401447534561	0.136636197566986	0.0123338922858238
-5.66399002075195	-7.82224178314209	-0.498061686754227	-0.108265481889248	0.136528074741364	0.012350064702332
-5.6587028503418	-7.82385492324829	-0.497518360614777	-0.108325906097889	0.136639609932899	0.0124200657010078
-5.66172456741333	-7.81852293014526	-0.500911295413971	-0.108214870095253	0.13647697865963	0.0124149704352021
-5.66240501403809	-7.82212924957275	-0.495378762483597	-0.108389757573605	0.13657583296299	0.0125394659116864
-5.65361261367798	-7.82088232040405	-0.500238299369812	-0.108301892876625	0.136521577835083	0.0124298548325896
-5.65810108184814	-7.82396936416626	-0.494893431663513	-0.108154572546482	0.136592775583267	0.0125956777483225
-5.65529584884644	-7.82403755187988	-0.489771336317062	-0.108317084610462	0.136417806148529	0.012529126368463
-5.65834951400757	-7.81868743896484	-0.489850550889969	-0.108268029987812	0.136545091867447	0.0126931685954332
-5.64619493484497	-7.82486867904663	-0.49589616060257	-0.108316384255886	0.136516094207764	0.0126678412780166
-5.649827003479	-7.81986570358276	-0.486530750989914	-0.108170658349991	0.136465132236481	0.0127660473808646
-5.64964628219604	-7.8266978263855	-0.487518787384033	-0.108321703970432	0.136598393321037	0.0127851273864508
-5.65187072753906	-7.82205629348755	-0.493981331586838	-0.108281500637531	0.136444628238678	0.0128409545868635
-5.64507150650024	-7.82134962081909	-0.484162181615829	-0.10830894857645	0.136544063687325	0.0128742568194866
-5.64202117919922	-7.82074737548828	-0.487943857908249	-0.108279772102833	0.136526897549629	0.0128240110352635
-5.64695119857788	-7.82435369491577	-0.485450863838196	-0.108287364244461	0.136580377817154	0.0129879470914602
-5.64490699768066	-7.82484102249146	-0.484116107225418	-0.108364894986153	0.136533081531525	0.0128270005807281
-5.64525747299194	-7.81888628005981	-0.479791611433029	-0.108300551772118	0.136508628726006	0.0129911378026009
-5.6376748085022	-7.82106781005859	-0.485594302415848	-0.108378052711487	0.136633649468422	0.0129520790651441
-5.63969707489014	-7.82390642166138	-0.480628728866577	-0.108306035399437	0.136500969529152	0.01299406029284
-5.64205980300903	-7.82600355148315	-0.483368873596191	-0.108351141214371	0.136606693267822	0.0129249328747392
-5.64320087432861	-7.82101821899414	-0.485685527324677	-0.108272969722748	0.136395901441574	0.0129258530214429
-5.64115810394287	-7.82118940353394	-0.4814513027668	-0.108379565179348	0.136572197079659	0.0129817547276616
-5.63840341567993	-7.82132244110107	-0.485140055418015	-0.108399637043476	0.136532366275787	0.0129613569006324
-5.64314079284668	-7.82371807098389	-0.479928612709045	-0.108279354870319	0.13656210899353	0.0130149107426405
-5.64014053344727	-7.82555198669434	-0.478492230176926	-0.108376532793045	0.136521175503731	0.0129124848172069
-5.64454555511475	-7.81994915008545	-0.485751152038574	-0.108303546905518	0.136524170637131	0.0130047239363194
-5.63696622848511	-7.82530784606934	-0.487071752548218	-0.10849841684103	0.136598661541939	0.0130096534267068
-5.64017963409424	-7.81965732574463	-0.480049818754196	-0.108356222510338	0.13652566075325	0.012960497289896
-5.63915586471558	-7.82761240005493	-0.481912463903427	-0.108412079513073	0.136567279696465	0.0130365416407585
-5.63849878311157	-7.82395648956299	-0.482448905706406	-0.108434289693832	0.136435210704803	0.0130125377327204
-5.63842296600342	-7.81912994384766	-0.484969675540924	-0.108417764306068	0.136608615517616	0.0131045076996088
-5.63387680053711	-7.81831836700439	-0.487418830394745	-0.108436539769173	0.136563748121262	0.0130836665630341
-5.639235496521	-7.82124996185303	-0.480179995298386	-0.10834314674139	0.136608839035034	0.0131832519546151
-5.63425636291504	-7.82137203216553	-0.484284818172455	-0.108536452054977	0.136680901050568	0.0130612533539534
-5.63400316238403	-7.81597232818604	-0.483491241931915	-0.108437292277813	0.136435896158218	0.0131938736885786
-5.6286940574646	-7.81816148757935	-0.477160155773163	-0.108606316149235	0.136684000492096	0.0131709882989526
-5.62974643707275	-7.81331586837769	-0.486942976713181	-0.108529575169086	0.136573955416679	0.0131718572229147
-5.63164615631104	-7.81995725631714	-0.482626587152481	-0.108480043709278	0.136716768145561	0.0132712917402387
-5.62582492828369	-7.81572341918945	-0.47398430109024	-0.108673416078091	0.136648461222649	0.0131695168092847
-5.63145780563354	-7.81367015838623	-0.481307536363602	-0.108591683208942	0.136688530445099	0.0133177926763892
-5.6225061416626	-7.81635618209839	-0.478621035814285	-0.108818292617798	0.136736735701561	0.0133115593343973
-5.62314224243164	-7.81034851074219	-0.482990682125092	-0.108611553907394	0.13674384355545	0.0132869509980083
-5.62434339523315	-7.81643533706665	-0.485063701868057	-0.108652755618095	0.136754795908928	0.0133818937465549
-5.61968994140625	-7.81460523605347	-0.477917283773422	-0.108783736824989	0.136835396289825	0.0132554834708571
-5.62255191802979	-7.81278944015503	-0.481574445962906	-0.108783259987831	0.136792063713074	0.0134107423946261
-5.6158971786499	-7.81158208847046	-0.476909071207047	-0.10887199640274	0.136867269873619	0.0133958784863353
-5.61847305297852	-7.81080341339111	-0.481961220502853	-0.108753219246864	0.136786490678787	0.0133667010813951
-5.61903190612793	-7.81869745254517	-0.482912361621857	-0.108823418617249	0.136860340833664	0.0134564284235239
-5.61738920211792	-7.81448841094971	-0.483405649662018	-0.108859166502953	0.136864379048347	0.0134565057232976
-5.62203788757324	-7.80907964706421	-0.486354619264603	-0.108798921108246	0.136820495128632	0.0135660897940397
-5.61075448989868	-7.81158924102783	-0.48573225736618	-0.108928188681602	0.136873453855515	0.0135430404916406
-5.61412239074707	-7.80822658538818	-0.489194363355637	-0.108852677047253	0.13682222366333	0.0135813839733601
-5.615065574646	-7.81187009811401	-0.492171257734299	-0.108877964317799	0.136881977319717	0.0136784613132477
-5.61305999755859	-7.81033372879028	-0.48642235994339	-0.108974151313305	0.136830523610115	0.0136419571936131
-5.6124587059021	-7.80572175979614	-0.492546498775482	-0.108972854912281	0.136857748031616	0.0137748066335917
-5.60419750213623	-7.80826759338379	-0.490011215209961	-0.109024479985237	0.136889591813087	0.0137644708156586
-5.60787773132324	-7.8050651550293	-0.488456875085831	-0.108907751739025	0.136858448386192	0.0137280328199267
-5.6057071685791	-7.81031465530396	-0.494168609380722	-0.108983121812344	0.136962711811066	0.0138334622606635
-5.60645961761475	-7.8048734664917	-0.48363122344017	-0.109072059392929	0.136851012706757	0.0137296654284
-5.60573720932007	-7.80160236358643	-0.488609105348587	-0.109078541398048	0.136954590678215	0.0138893779367208
-5.5972318649292	-7.80538892745972	-0.48852014541626	-0.109219163656235	0.136982500553131	0.0139000853523612
-5.6019344329834	-7.80181360244751	-0.483808994293213	-0.108937568962574	0.136907041072845	0.0139354979619384
-5.60071325302124	-7.80974245071411	-0.492443025112152	-0.109150074422359	0.137067422270775	0.0139490086585283
-5.60103845596313	-7.80260896682739	-0.483418017625809	-0.109161764383316	0.136883184313774	0.0139250243082643
-5.60183000564575	-7.8021993637085	-0.481365591287613	-0.109126091003418	0.137029394507408	0.0140264201909304
-5.59347581863403	-7.80662059783936	-0.486884921789169	-0.109270386397839	0.137064576148987	0.0139870960265398
-5.59539794921875	-7.80144453048706	-0.482400327920914	-0.109066523611546	0.136957824230194	0.0140160797163844
-5.59542751312256	-7.80673742294312	-0.492955595254898	-0.109136261045933	0.137117654085159	0.013984140008688
-5.59958553314209	-7.79938983917236	-0.486417055130005	-0.109129339456558	0.136919155716896	0.0140004204586148
-5.59235382080078	-7.80296421051025	-0.482712060213089	-0.109226010739803	0.136998251080513	0.014006320387125
-5.59595108032227	-7.80515909194946	-0.491915673017502	-0.109136179089546	0.137066796422005	0.0139841726049781
-5.59915685653687	-7.80903816223145	-0.48696169257164	-0.109207950532436	0.137130886316299	0.0140333734452724
-5.59869909286499	-7.80538463592529	-0.48483818769455	-0.109263971447945	0.13693793118	0.013895689509809
-5.6005277633667	-7.80313444137573	-0.49036318063736	-0.109134659171104	0.137017026543617	0.0140143670141697
-5.59398603439331	-7.80780124664307	-0.489092648029327	-0.109307415783405	0.13702854514122	0.0138904796913266
-5.60197448730469	-7.80125665664673	-0.484554767608643	-0.109082460403442	0.137091562151909	0.0139038786292076
-5.60254430770874	-7.80594968795776	-0.490012645721436	-0.109272174537182	0.137110948562622	0.0139532247558236
-5.60484886169434	-7.80358457565308	-0.484133422374725	-0.109128765761852	0.136950522661209	0.013994506560266
-5.59398317337036	-7.80591917037964	-0.483087062835693	-0.109288312494755	0.137093007564545	0.0139326201751828
-5.59843778610229	-7.80094957351685	-0.490690737962723	-0.109096214175224	0.137002319097519	0.0140058770775795
-5.60134315490723	-7.80837535858154	-0.488888770341873	-0.109126657247543	0.137116014957428	0.0140743870288134
-5.59638404846191	-7.80316591262817	-0.486379504203796	-0.10919152200222	0.136948555707932	0.013965867459774
-5.60135221481323	-7.80207872390747	-0.48208475112915	-0.109139613807201	0.136964648962021	0.0141425337642431
-5.58868837356567	-7.80246686935425	-0.490816980600357	-0.109237231314182	0.13706924021244	0.0140562150627375
-5.5978307723999	-7.8022518157959	-0.483949899673462	-0.109027005732059	0.13704214990139	0.0141225438565016
-5.59666156768799	-7.80885076522827	-0.481873273849487	-0.109246522188187	0.137086778879166	0.0141767123714089
-5.59512376785278	-7.80026912689209	-0.486998647451401	-0.109138734638691	0.136921226978302	0.0140784773975611
-5.59254217147827	-7.79988479614258	-0.483631581068039	-0.109092585742474	0.137121886014938	0.0142410797998309
-5.58805751800537	-7.80397987365723	-0.482740819454193	-0.109192609786987	0.13700570166111	0.0142089137807488
-5.59359836578369	-7.80376100540161	-0.474214255809784	-0.109006211161613	0.137060686945915	0.0142454728484154
-5.58987474441528	-7.80902576446533	-0.47873717546463	-0.109176754951477	0.137047067284584	0.0142443403601646
-5.59372568130493	-7.80345773696899	-0.475483149290085	-0.109028525650501	0.137020424008369	0.0142509862780571
-5.58724880218506	-7.80475759506226	-0.478382110595703	-0.109170712530613	0.137166455388069	0.0142619051039219
-5.58848190307617	-7.80567502975464	-0.480843126773834	-0.109012141823769	0.13700444996357	0.0142823355272412
-5.59128665924072	-7.81030416488647	-0.466112792491913	-0.109067678451538	0.1371079236269	0.0142779108136892
-5.58954048156738	-7.80914545059204	-0.477645665407181	-0.109015792608261	0.136993333697319	0.0142114525660872
-5.59600448608398	-7.8063907623291	-0.470530986785889	-0.109027959406376	0.137078568339348	0.0143716353923082
-5.58665895462036	-7.81275320053101	-0.472511023283005	-0.109091855585575	0.137077257037163	0.0142983738332987
-5.59105968475342	-7.8074197769165	-0.476475119590759	-0.10893190652132	0.137037083506584	0.0143501376733184
-5.59020137786865	-7.81566095352173	-0.466038554906845	-0.108999587595463	0.137110680341721	0.0143200783059001
-5.58960008621216	-7.80922317504883	-0.477561920881271	-0.108990900218487	0.136952757835388	0.0142992297187448
-5.59225082397461	-7.81049633026123	-0.468343436717987	-0.10898707062006	0.136995777487755	0.0144340367987752
-5.5850133895874	-7.81242847442627	-0.470438152551651	-0.109025880694389	0.136974334716797	0.0143282180652022
-5.59115219116211	-7.808265209198	-0.47100630402565	-0.108792118728161	0.136907085776329	0.0143772149458528
-5.58836269378662	-7.81682109832764	-0.46572071313858	-0.108950272202492	0.13701406121254	0.0144545072689652
-5.58859014511108	-7.81054067611694	-0.46593764424324	-0.108933880925179	0.136920392513275	0.0143928797915578
-5.58982467651367	-7.80932569503784	-0.465164452791214	-0.108892798423767	0.136986002326012	0.0145189659669995
-5.58127021789551	-7.81403684616089	-0.465985685586929	-0.109047502279282	0.136948674917221	0.014474187977612
-5.58600902557373	-7.81302976608276	-0.463850498199463	-0.10887822508812	0.137005537748337	0.0145403044298291
-5.58218002319336	-7.81624126434326	-0.463214516639709	-0.109098769724369	0.13701368868351	0.0145513061434031
-5.58358573913574	-7.80893325805664	-0.454708129167557	-0.108999542891979	0.13686041533947	0.0145173454657197
-5.58271265029907	-7.81176328659058	-0.458779394626617	-0.109025619924068	0.137088879942894	0.0146010732278228
-5.57545232772827	-7.80951356887817	-0.457719922065735	-0.109040573239326	0.136963292956352	0.0145425628870726
-5.57752418518066	-7.81344652175903	-0.448613196611404	-0.108984775841236	0.136979177594185	0.0145965591073036
-5.57465362548828	-7.81119680404663	-0.466797649860382	-0.109052911400795	0.137010887265205	0.0146094718948007
-5.58033609390259	-7.80949735641479	-0.447097599506378	-0.109019592404366	0.136956721544266	0.0146147096529603
-5.57303857803345	-7.80889749526978	-0.454421043395996	-0.109065890312195	0.137040093541145	0.0146208154037595
-5.57328987121582	-7.80873489379883	-0.457500487565994	-0.10904349386692	0.137000292539597	0.0145743936300278
-5.57449531555176	-7.81103944778442	-0.44820511341095	-0.109056457877159	0.137107983231544	0.0145800746977329
-5.57449722290039	-7.81007099151611	-0.464790046215057	-0.109163701534271	0.137127563357353	0.0145997675135732
-5.57883453369141	-7.80642414093018	-0.445834219455719	-0.109034270048141	0.137011751532555	0.0146399578079581
-5.56867218017578	-7.8096776008606	-0.459683328866959	-0.109206907451153	0.137126758694649	0.0146178118884563
-5.57300567626953	-7.80569362640381	-0.457869678735733	-0.109023809432983	0.137064397335052	0.014670766890049
-5.57183408737183	-7.80984783172607	-0.449313312768936	-0.109130069613457	0.137170046567917	0.014706676825881
-5.56821346282959	-7.80479907989502	-0.459718197584152	-0.109166905283928	0.137020573019981	0.0147061021998525
-5.5690712928772	-7.80355834960938	-0.45307719707489	-0.109165124595165	0.137070059776306	0.0148860076442361
-5.55661344528198	-7.80117130279541	-0.459483712911606	-0.109219625592232	0.137153014540672	0.0148467076942325
-5.56131172180176	-7.8003888130188	-0.456043750047684	-0.10906920582056	0.13712677359581	0.0149256819859147
-5.55739736557007	-7.80531120300293	-0.455754369497299	-0.109219737350941	0.137192994356155	0.0150179546326399
-5.55530595779419	-7.79923057556152	-0.462741911411285	-0.109247706830502	0.137095332145691	0.0150085436180234
-5.56021213531494	-7.79703330993652	-0.450248926877975	-0.109254188835621	0.137163236737251	0.0152090843766928
-5.54345369338989	-7.79896116256714	-0.456784576177597	-0.109370574355125	0.137226551771164	0.0151843195781112
-5.54659748077393	-7.79567956924438	-0.460264801979065	-0.109246753156185	0.137183502316475	0.0152410976588726
-5.5403904914856	-7.79781579971313	-0.452214598655701	-0.109331898391247	0.137288361787796	0.0153130572289228
-5.53997707366943	-7.79316091537476	-0.453920125961304	-0.109415829181671	0.137233376502991	0.0153388055041432
-5.54040908813477	-7.792405128479	-0.442379325628281	-0.109425753355026	0.137215837836266	0.0155011098831892
-5.52891969680786	-7.78988075256348	-0.452532023191452	-0.109524622559547	0.137322008609772	0.0155025357380509
-5.53004026412964	-7.79113960266113	-0.452275484800339	-0.109435193240643	0.137224659323692	0.0155815780162811
-5.52846336364746	-7.79568672180176	-0.446724891662598	-0.109470754861832	0.13738588988781	0.0156483929604292
-5.52487754821777	-7.79039525985718	-0.451728105545044	-0.109525389969349	0.137348517775536	0.0156643595546484
-5.53024959564209	-7.78730392456055	-0.445718795061111	-0.109538398683071	0.137325003743172	0.0158291645348072
-5.5176305770874	-7.78707122802734	-0.450272142887115	-0.109638027846813	0.137417539954185	0.0158416852355003
-5.51906156539917	-7.78838968276978	-0.450938761234283	-0.109463848173618	0.137375324964523	0.0159131716936827
-5.51968336105347	-7.793625831604	-0.443993389606476	-0.109602116048336	0.137442097067833	0.0159774199128151
-5.51446676254272	-7.78453779220581	-0.448574781417847	-0.109627805650234	0.1373570561409	0.0159165784716606
-5.51793003082275	-7.78613996505737	-0.441415786743164	-0.109627664089203	0.137351840734482	0.0161056891083717
-5.50919723510742	-7.78540658950806	-0.448203712701797	-0.109662026166916	0.13742570579052	0.0160544831305742
-5.5104603767395	-7.78607654571533	-0.445565402507782	-0.109554439783096	0.137400522828102	0.0161650497466326
-5.51048898696899	-7.79098272323608	-0.437198996543884	-0.109649024903774	0.137510985136032	0.0162030383944511
-5.50826978683472	-7.7871527671814	-0.445899993181229	-0.109649740159512	0.137413293123245	0.0161812771111727
-5.50965261459351	-7.78785753250122	-0.438982576131821	-0.109728969633579	0.137489661574364	0.0163174364715815
-5.49973201751709	-7.78648233413696	-0.437781870365143	-0.109650164842606	0.137483850121498	0.0162651725113392
-5.50738191604614	-7.78504371643066	-0.443162709474564	-0.109620220959187	0.137546181678772	0.0163571368902922
-5.50142383575439	-7.79225587844849	-0.436759918928146	-0.109790802001953	0.137581825256348	0.0163574554026127
-5.50642204284668	-7.78483438491821	-0.433198541402817	-0.109634637832642	0.137454465031624	0.0163012482225895
-5.50247097015381	-7.79052972793579	-0.43557208776474	-0.109820201992989	0.137609243392944	0.0164404381066561
-5.49825763702393	-7.78813648223877	-0.431151688098907	-0.109690621495247	0.137603312730789	0.0163813102990389
-5.50257539749146	-7.79127788543701	-0.426759570837021	-0.109654031693935	0.13762529194355	0.0164018236100674
-5.50006723403931	-7.7944803237915	-0.431851625442505	-0.109730504453182	0.137596696615219	0.0163704790174961
-5.50311136245728	-7.78917455673218	-0.424243211746216	-0.109715342521667	0.137556105852127	0.0163524784147739
-5.49718189239502	-7.79203367233276	-0.431412488222122	-0.109872184693813	0.137722536921501	0.0163302458822727
-5.50174283981323	-7.79055738449097	-0.427777349948883	-0.109629943966866	0.137647897005081	0.0163051635026932
-5.50067949295044	-7.79728031158447	-0.422394216060638	-0.109835669398308	0.137713760137558	0.0162706226110458
-5.50392484664917	-7.79299831390381	-0.423307985067368	-0.109697341918945	0.137565970420837	0.0161938238888979
-5.50747489929199	-7.79358196258545	-0.426680058240891	-0.109781995415688	0.137748301029205	0.0162728931754828
-5.49858331680298	-7.79214191436768	-0.424814641475677	-0.109842762351036	0.137688025832176	0.0161399934440851
-5.50790643692017	-7.79015254974365	-0.425661116838455	-0.109651006758213	0.137772262096405	0.0161916725337505
-5.50570726394653	-7.80100393295288	-0.420880198478699	-0.109916061162949	0.137759059667587	0.0161132328212261
-5.51030111312866	-7.79295873641968	-0.420327991247177	-0.109741903841496	0.137703955173492	0.016061082482338
-5.5066704750061	-7.79547929763794	-0.429172039031982	-0.109802827239037	0.137753933668137	0.0161293130367994
-5.50611686706543	-7.7949013710022	-0.419996738433838	-0.109788909554482	0.137740314006805	0.0159653071314096
-5.51350927352905	-7.79744625091553	-0.419429153203964	-0.109696142375469	0.137836441397667	0.0160088036209345
-5.50872421264648	-7.80204820632935	-0.424429088830948	-0.10990646481514	0.137813627719879	0.0159633588045836
-5.51326036453247	-7.79628419876099	-0.417386472225189	-0.109818495810032	0.137780278921127	0.0158752370625734
-5.50902795791626	-7.79736852645874	-0.424750745296478	-0.109921082854271	0.137865886092186	0.0159224644303322
-5.51224851608276	-7.7965259552002	-0.416043996810913	-0.109854005277157	0.137822732329369	0.0158993843942881
-5.51173973083496	-7.80083894729614	-0.420280784368515	-0.109884820878506	0.137910008430481	0.0158443171530962
-5.51437377929688	-7.79780530929565	-0.415970087051392	-0.109808728098869	0.137791603803635	0.0157816763967276
-5.51518392562866	-7.79837465286255	-0.415239155292511	-0.109924897551537	0.137976944446564	0.0158996786922216
-5.50612115859985	-7.79704904556274	-0.414696782827377	-0.109956346452236	0.137966856360435	0.0157483965158463
-5.5174298286438	-7.79894733428955	-0.417918235063553	-0.10984792560339	0.1379554271698	0.0158336516469717
-5.50888681411743	-7.80209589004517	-0.412159234285355	-0.110037252306938	0.137925133109093	0.0157444216310978
-5.51597356796265	-7.79199075698853	-0.409120798110962	-0.109942138195038	0.137901172041893	0.0157405380159616
-5.5098876953125	-7.79834938049316	-0.414388418197632	-0.110151171684265	0.138056740164757	0.0157877411693335
-5.51212978363037	-7.79657506942749	-0.404944032430649	-0.110003381967545	0.138017818331718	0.0157488211989403
-5.50869083404541	-7.80219078063965	-0.41293016076088	-0.11007534712553	0.138064593076706	0.0157667808234692
-5.511962890625	-7.79638147354126	-0.413037985563278	-0.110100291669369	0.138046965003014	0.0157114025205374
-5.51084470748901	-7.79511117935181	-0.406389117240906	-0.110197380185127	0.138128742575645	0.0158467795699835
-5.5032753944397	-7.79396915435791	-0.4145268201828	-0.11023160815239	0.138109385967255	0.015749080106616
-5.50727319717407	-7.79523468017578	-0.403215646743774	-0.110150530934334	0.138107657432556	0.0158911999315023
-5.50275945663452	-7.79899978637695	-0.403148770332336	-0.110335595905781	0.13814240694046	0.015809265896678
-5.50649976730347	-7.78875207901001	-0.405849993228912	-0.110289350152016	0.138080611824989	0.0158467646688223
-5.50237226486206	-7.79244232177734	-0.396085947751999	-0.110448531806469	0.138176113367081	0.0159964952617884
-5.49309301376343	-7.79057121276855	-0.401928156614304	-0.110415451228619	0.138164758682251	0.0159264616668224
-5.50017166137695	-7.79017066955566	-0.401906192302704	-0.110345371067524	0.138225272297859	0.0160812679678202
-5.49375677108765	-7.78956031799316	-0.395091027021408	-0.110571295022964	0.138206481933594	0.0159838888794184
-5.49866533279419	-7.78173208236694	-0.392528355121613	-0.110461823642254	0.138249933719635	0.016104694455862
-5.49072599411011	-7.78942584991455	-0.399335563182831	-0.110635563731194	0.138313978910446	0.0161570478230715
-5.48563861846924	-7.78593158721924	-0.385899394750595	-0.110573321580887	0.138262942433357	0.0161080472171307
-5.48801231384277	-7.78607130050659	-0.387728124856949	-0.110609114170074	0.138367608189583	0.0162881035357714
-5.48418760299683	-7.79013919830322	-0.382801681756973	-0.110731333494186	0.138360723853111	0.0161950048059225
-5.48719596862793	-7.78320693969727	-0.380656957626343	-0.110688880085945	0.138411864638329	0.0162849482148886
-5.48048162460327	-7.78862333297729	-0.38757187128067	-0.110779456794262	0.138465121388435	0.0163290966302156
-5.48160171508789	-7.78695249557495	-0.382529735565186	-0.110724166035652	0.138443544507027	0.0163072478026152
-5.48233461380005	-7.7908091545105	-0.383327543735504	-0.110864274203777	0.138547584414482	0.0163507796823978
-5.48338174819946	-7.78878307342529	-0.378550887107849	-0.110822238028049	0.138481840491295	0.0162905864417553
-5.48388862609863	-7.78987455368042	-0.37212660908699	-0.11085556447506	0.138589888811111	0.0164061244577169
-5.47616195678711	-7.79072093963623	-0.378238081932068	-0.110940746963024	0.138628333806992	0.0163195114582777
-5.48486948013306	-7.7912425994873	-0.371115744113922	-0.11076845228672	0.138622283935547	0.0163847468793392
-5.48214912414551	-7.79421281814575	-0.378988862037659	-0.110869251191616	0.138721495866776	0.0163236521184444
-5.48492431640625	-7.79249429702759	-0.377105057239532	-0.110887661576271	0.138507917523384	0.0163022931665182
-5.48855257034302	-7.789794921875	-0.370339214801788	-0.110875189304352	0.13868810236454	0.0163890160620213
-5.48241710662842	-7.78903865814209	-0.376709759235382	-0.110926121473312	0.138675734400749	0.016302015632391
-5.48881483078003	-7.79139232635498	-0.376397758722305	-0.11076182872057	0.138700619339943	0.0163855012506247
-5.48761081695557	-7.79356288909912	-0.377237856388092	-0.110933490097523	0.138689085841179	0.0162647273391485
-5.49311351776123	-7.78827810287476	-0.385004639625549	-0.110745057463646	0.138598099350929	0.0163690689951181
-5.48617172241211	-7.79093456268311	-0.375746339559555	-0.11084308475256	0.138713449239731	0.0163709726184607
-5.48380470275879	-7.78875684738159	-0.37892934679985	-0.110826261341572	0.138663694262505	0.016296960413456
-5.49289131164551	-7.79141283035278	-0.379664331674576	-0.110790133476257	0.13870844244957	0.016444630920887
-5.49121618270874	-7.79315805435181	-0.37280410528183	-0.110854022204876	0.13873302936554	0.0162311363965273
-5.49245500564575	-7.78954124450684	-0.372792810201645	-0.110749892890453	0.138651132583618	0.0163610093295574
-5.48538446426392	-7.79226160049438	-0.379156827926636	-0.110877834260464	0.138666123151779	0.0163537543267012
-5.48953151702881	-7.78759098052979	-0.374216794967651	-0.110738523304462	0.138732522726059	0.0163047779351473
-5.49308633804321	-7.79358196258545	-0.376698017120361	-0.110873885452747	0.138832777738571	0.0163128320127726
-5.49307441711426	-7.7921028137207	-0.375336021184921	-0.110843621194363	0.138676390051842	0.0162696279585361
-5.49392604827881	-7.78768062591553	-0.371245354413986	-0.110847353935242	0.138819828629494	0.0163191687315702
-5.48809289932251	-7.78732299804688	-0.384559541940689	-0.110933497548103	0.138826996088028	0.0162887368351221
-5.49560832977295	-7.79181957244873	-0.372239202260971	-0.11078043282032	0.138808831572533	0.0163501482456923
-5.49059200286865	-7.79318952560425	-0.370337069034576	-0.110955663025379	0.138814076781273	0.0162470508366823
-5.49675464630127	-7.78766870498657	-0.379438698291779	-0.110781379044056	0.138741984963417	0.0162939243018627
-5.49008512496948	-7.78904438018799	-0.37337464094162	-0.110960923135281	0.138865977525711	0.0162657834589481
-5.49176549911499	-7.78594923019409	-0.369669795036316	-0.110876083374023	0.138820812106133	0.0162385888397694
-5.49582147598267	-7.79368257522583	-0.374213337898254	-0.110821418464184	0.138788625597954	0.0162577219307423
-5.49044895172119	-7.78760099411011	-0.372071772813797	-0.110912919044495	0.138741835951805	0.0161775201559067
-5.493248462677	-7.78586149215698	-0.372574329376221	-0.11086492985487	0.138779893517494	0.0163095649331808
-5.48342514038086	-7.78522634506226	-0.374584168195724	-0.111021995544434	0.138794720172882	0.016250180080533
-5.49218034744263	-7.78941583633423	-0.362485617399216	-0.1108762845397	0.138812988996506	0.0162852164357901
-5.48776245117188	-7.79120540618896	-0.372039437294006	-0.111059486865997	0.138875365257263	0.0162330809980631
-5.49113273620605	-7.78617382049561	-0.36852490901947	-0.110913336277008	0.138749346137047	0.0162879917770624
-5.48673391342163	-7.78742647171021	-0.365927457809448	-0.111023768782616	0.138835877180099	0.0162541512399912
-5.48421287536621	-7.78631162643433	-0.372358441352844	-0.111061170697212	0.138812497258186	0.0162655375897884
-5.48819065093994	-7.79136037826538	-0.373055398464203	-0.110980033874512	0.138853013515472	0.0163270179182291
-5.482985496521	-7.78842401504517	-0.370601087808609	-0.111129052937031	0.138893380761147	0.0162273906171322
-5.48697185516357	-7.78325510025024	-0.37246635556221	-0.111036337912083	0.138812452554703	0.0163797121495008
-5.47767972946167	-7.78738832473755	-0.36736661195755	-0.111277833580971	0.138956412672997	0.0163802690804005
-5.48038005828857	-7.7824821472168	-0.368459135293961	-0.111091308295727	0.138949647545815	0.016359468922019
-5.48166084289551	-7.78907632827759	-0.373889595270157	-0.111150406301022	0.138981267809868	0.0164838377386332
-5.47804641723633	-7.78549957275391	-0.371004164218903	-0.11128892749548	0.139002725481987	0.016388138756156
-5.48152160644531	-7.77980089187622	-0.374400556087494	-0.111233755946159	0.138959214091301	0.0164950620383024
-5.47054767608643	-7.78224182128906	-0.365851819515228	-0.111338347196579	0.139041155576706	0.0164915379136801
-5.47276878356934	-7.78076648712158	-0.371845036745071	-0.111334890127182	0.138995036482811	0.0164943765848875
-5.47286891937256	-7.78445291519165	-0.373663544654846	-0.111339710652828	0.139022052288055	0.0165194198489189
-5.47126388549805	-7.77833032608032	-0.368225455284119	-0.111487179994583	0.138961553573608	0.0164322014898062
-5.4729380607605	-7.7743821144104	-0.37006688117981	-0.111458607017994	0.139045730233192	0.0165434367954731
-5.46487379074097	-7.77787160873413	-0.375311255455017	-0.111637406051159	0.13911709189415	0.0165331680327654
-5.4668984413147	-7.77276992797852	-0.370543956756592	-0.111433811485767	0.139039605855942	0.0166110973805189
-5.46559762954712	-7.77724075317383	-0.37327116727829	-0.111602790653706	0.13916389644146	0.0166426636278629
-5.46505355834961	-7.7719464302063	-0.371063023805618	-0.111629001796246	0.139112293720245	0.0165967475622892
-5.46256160736084	-7.76959466934204	-0.36774879693985	-0.111699648201466	0.139179676771164	0.0166822802275419
-5.46002006530762	-7.77220058441162	-0.368291437625885	-0.111819662153721	0.139282464981079	0.0166561733931303
-5.45931005477905	-7.76957368850708	-0.363605886697769	-0.111646592617035	0.139193639159203	0.0166448652744293
-5.45678567886353	-7.77211236953735	-0.369708806276321	-0.111698597669601	0.139281913638115	0.0166697092354298
-5.45812606811523	-7.76747417449951	-0.363784641027451	-0.111751914024353	0.139234870672226	0.0166374016553164
-5.46056222915649	-7.76350355148315	-0.360678821802139	-0.111768931150436	0.139332786202431	0.0167287178337574
-5.45240449905396	-7.76434230804443	-0.370398283004761	-0.111872002482414	0.139324516057968	0.01666409522295
-5.45703506469727	-7.76548910140991	-0.358596503734589	-0.11175400018692	0.139313325285912	0.0167070832103491
-5.45442867279053	-7.76595211029053	-0.365865111351013	-0.111914165318012	0.139372631907463	0.0166155844926834
-5.45852756500244	-7.76198530197144	-0.368068605661392	-0.111803844571114	0.139241427183151	0.0166697856038809
-5.4533839225769	-7.76567888259888	-0.357489168643951	-0.111986972391605	0.139420166611671	0.0165991578251123
-5.45574808120728	-7.76234769821167	-0.366397172212601	-0.111809059977531	0.13945797085762	0.016627861186862
-5.45814180374146	-7.76973724365234	-0.354225546121597	-0.111815214157104	0.139500558376312	0.0166388414800167
-5.45621871948242	-7.76420068740845	-0.364153206348419	-0.112014673650265	0.139450430870056	0.0165402442216873
-5.46396636962891	-7.76346921920776	-0.363277494907379	-0.111894235014915	0.139462471008301	0.0165617354214191
-5.45468616485596	-7.7666187286377	-0.361405104398727	-0.112004719674587	0.139478668570518	0.0164993908256292
-5.46424436569214	-7.76303243637085	-0.360714763402939	-0.111774064600468	0.139533951878548	0.016462292522192
-5.46409749984741	-7.76505517959595	-0.364277750253677	-0.111885949969292	0.139526605606079	0.0164191145449877
-5.46741676330566	-7.76354789733887	-0.359439730644226	-0.11182065308094	0.139411270618439	0.0163991190493107
-5.46221208572388	-7.76625490188599	-0.358500868082047	-0.111970394849777	0.139563649892807	0.0163596756756306
-5.46680688858032	-7.76004600524902	-0.362620025873184	-0.111830562353134	0.13949179649353	0.0162885636091232
-5.47145557403564	-7.76586532592773	-0.356493175029755	-0.111774995923042	0.139512971043587	0.0162991359829903
-5.46795654296875	-7.76264953613281	-0.365351587533951	-0.111939147114754	0.139477148652077	0.0162067748606205
-5.4739146232605	-7.75844621658325	-0.358642518520355	-0.111732043325901	0.139306649565697	0.0162576287984848
-5.46762704849243	-7.75950145721436	-0.361058562994003	-0.111892655491829	0.139524817466736	0.0161202028393745
-5.47466850280762	-7.757981300354	-0.364984095096588	-0.11174637824297	0.139457106590271	0.0161143112927675
-5.47562503814697	-7.76781368255615	-0.361921042203903	-0.111852243542671	0.13954958319664	0.0161044336855412
-5.47399473190308	-7.75903081893921	-0.365374654531479	-0.111810676753521	0.139345750212669	0.0159388836473227
-5.48021078109741	-7.75878047943115	-0.362360000610352	-0.111802659928799	0.139353603124619	0.016064178198576
-5.47341918945313	-7.76106834411621	-0.362872689962387	-0.111929342150688	0.139416724443436	0.0159435756504536
-5.48076820373535	-7.75610208511353	-0.365120351314545	-0.111678831279278	0.139426127076149	0.0160158388316631
-5.48136425018311	-7.76547050476074	-0.371694892644882	-0.111757151782513	0.139464542269707	0.0160353370010853
-5.48059940338135	-7.75854635238647	-0.362500220537186	-0.111630946397781	0.13928259909153	0.0159088503569365
-5.47909021377563	-7.75427293777466	-0.370490401983261	-0.111724749207497	0.139463141560555	0.0160063020884991
-5.47542810440063	-7.75873899459839	-0.3717340528965	-0.111771546304226	0.13937509059906	0.0159969162195921
-5.47847127914429	-7.75831508636475	-0.364339351654053	-0.111599892377853	0.139344587922096	0.0160164404660463
-5.47549390792847	-7.76181125640869	-0.368491619825363	-0.111693702638149	0.139389291405678	0.0160302184522152
-5.47927331924438	-7.75484228134155	-0.360351741313934	-0.111613735556602	0.139267534017563	0.0159970913082361
-5.47457122802734	-7.75484895706177	-0.364526122808456	-0.111732937395573	0.139449656009674	0.0160234961658716
-5.47453165054321	-7.75567388534546	-0.368371099233627	-0.111589230597019	0.139311939477921	0.0161360315978527
-5.47420406341553	-7.75873899459839	-0.359341621398926	-0.111625373363495	0.139382794499397	0.016095906496048
-5.47253513336182	-7.75458383560181	-0.365917801856995	-0.111587680876255	0.139315202832222	0.0160830393433571
-5.47378921508789	-7.75391578674316	-0.359012573957443	-0.111653067171574	0.139370083808899	0.0162427183240652
-5.4667763710022	-7.75464296340942	-0.360845327377319	-0.111731588840485	0.139446958899498	0.0161486621946096
-5.46901893615723	-7.7540168762207	-0.364357769489288	-0.11157963424921	0.139334782958031	0.0161821022629738
-5.46780633926392	-7.76076364517212	-0.358542740345001	-0.11168148368597	0.139412179589272	0.0162204634398222
-5.4661340713501	-7.75110864639282	-0.359051167964935	-0.111653327941895	0.139290526509285	0.0161770768463612
-5.47065782546997	-7.75412178039551	-0.359102249145508	-0.111710242927074	0.139410763978958	0.0163290333002806
-5.46069049835205	-7.75273656845093	-0.363992631435394	-0.111786521971226	0.139358401298523	0.0162669830024242
-5.46512174606323	-7.75030660629272	-0.360916584730148	-0.111591666936874	0.139404937624931	0.0162732936441898
-5.46136379241943	-7.75659465789795	-0.364521056413651	-0.111776910722256	0.139403983950615	0.0162963178008795
-5.46477937698364	-7.75115919113159	-0.353903144598007	-0.111739061772823	0.139321848750114	0.0163089744746685
-5.46144390106201	-7.75289011001587	-0.357819229364395	-0.111808709800243	0.139481350779533	0.0163697376847267
-5.46118640899658	-7.7520809173584	-0.359921902418137	-0.111709989607334	0.139450401067734	0.0163143556565046
-5.4588451385498	-7.75587272644043	-0.35399055480957	-0.111750595271587	0.139553248882294	0.0163674727082253
-5.45764112472534	-7.74947023391724	-0.360543251037598	-0.111840650439262	0.139449432492256	0.0163176879286766
-5.46256732940674	-7.75146722793579	-0.349624007940292	-0.111818887293339	0.139523401856422	0.0164157506078482
-5.45242214202881	-7.75366926193237	-0.350247263908386	-0.111888475716114	0.139550060033798	0.0162896271795034
-5.45747900009155	-7.74935531616211	-0.356903731822968	-0.111709088087082	0.13952811062336	0.0164013504981995
-5.45743083953857	-7.75402736663818	-0.352442175149918	-0.111878782510757	0.139591872692108	0.016356248408556
-5.45932769775391	-7.74996376037598	-0.342340558767319	-0.111858680844307	0.139491334557533	0.0162870269268751
-5.45378303527832	-7.75243425369263	-0.347649604082108	-0.111912190914154	0.13962110877037	0.0162893626838923
-5.45429515838623	-7.75013732910156	-0.347403675317764	-0.111792206764221	0.139535397291183	0.016265457496047
-5.46054983139038	-7.7512674331665	-0.350730329751968	-0.111799009144306	0.139590263366699	0.0162451714277267
-5.45912551879883	-7.75557518005371	-0.353393852710724	-0.111905284225941	0.139551311731339	0.0162269864231348
-5.46615648269653	-7.75330638885498	-0.346686750650406	-0.111825920641422	0.139492124319077	0.0161332506686449
-5.45952463150024	-7.7535662651062	-0.35438460111618	-0.111865110695362	0.139680191874504	0.0161518100649118
-5.46176385879517	-7.75556230545044	-0.345951914787292	-0.111777059733868	0.139549776911736	0.0160780772566795
-5.46641206741333	-7.75787544250488	-0.35031595826149	-0.111779071390629	0.13965480029583	0.0160806067287922
-5.46872138977051	-7.75988245010376	-0.358321875333786	-0.111800901591778	0.139534488320351	0.0159580763429403
-5.47516107559204	-7.76043939590454	-0.353000372648239	-0.111695006489754	0.139590337872505	0.0159221757203341
-5.46843862533569	-7.76211738586426	-0.360517114400864	-0.111839316785336	0.139660522341728	0.0158404354006052
-5.4753475189209	-7.76164722442627	-0.359232723712921	-0.111599050462246	0.139631703495979	0.0157696381211281
-5.48099803924561	-7.77029180526733	-0.357874542474747	-0.111742317676544	0.13972170650959	0.0157045144587755
-5.48373794555664	-7.76411771774292	-0.36249777674675	-0.111649058759212	0.139568090438843	0.0155729502439499
-5.48471403121948	-7.76398038864136	-0.364345580339432	-0.111642278730869	0.139678671956062	0.0156145310029387
-5.47999048233032	-7.76422071456909	-0.363739371299744	-0.111658968031406	0.139666691422462	0.0154547011479735
-5.49085807800293	-7.76341819763184	-0.372829526662827	-0.111477926373482	0.139667242765427	0.0155575945973396
-5.48692941665649	-7.77138233184814	-0.36801666021347	-0.111636765301228	0.139669120311737	0.0154639855027199
-5.49165058135986	-7.76510047912598	-0.37875434756279	-0.111578546464443	0.139545828104019	0.0153556475415826
-5.49428176879883	-7.76523160934448	-0.366809457540512	-0.111571691930294	0.139579504728317	0.0154659496620297
-5.4848313331604	-7.76758909225464	-0.375979363918304	-0.111684612929821	0.139614552259445	0.0153081547468901
-5.49653768539429	-7.76502370834351	-0.373379439115524	-0.111448310315609	0.139640524983406	0.0153993843123317
-5.49600505828857	-7.77252674102783	-0.373819380998611	-0.111639253795147	0.139625132083893	0.0153313502669334
-5.49898386001587	-7.76426219940186	-0.378576397895813	-0.111540958285332	0.139592528343201	0.015276393853128
-5.49743556976318	-7.7662091255188	-0.376871883869171	-0.111591495573521	0.13963021337986	0.0153910405933857
-5.49225616455078	-7.76531505584717	-0.377097427845001	-0.111632265150547	0.139588996767998	0.0152595592662692
-5.50119113922119	-7.7640643119812	-0.378867655992508	-0.111530445516109	0.13975402712822	0.0153472414240241
-5.49587488174438	-7.77006912231445	-0.378896772861481	-0.111729800701141	0.139679580926895	0.0153438309207559
-5.49675130844116	-7.75838851928711	-0.383801311254501	-0.111558645963669	0.139612525701523	0.0152968037873507
-5.49124622344971	-7.76183652877808	-0.385149300098419	-0.1117197945714	0.139709800481796	0.0154743902385235
-5.48555755615234	-7.7578592300415	-0.381633728742599	-0.111713401973248	0.139643594622612	0.0153398336842656
-5.49345207214355	-7.76066112518311	-0.377993077039719	-0.111584350466728	0.139694228768349	0.0154677918180823
-5.48936128616333	-7.75960445404053	-0.378158152103424	-0.111708492040634	0.139698714017868	0.0154810026288033
-5.49142932891846	-7.7552695274353	-0.380663931369781	-0.111689634621143	0.139743402600288	0.0155746694654226
-5.47956800460815	-7.75520133972168	-0.381114035844803	-0.111847311258316	0.139759689569473	0.015578187070787
-5.48283815383911	-7.7552285194397	-0.377603530883789	-0.111661829054356	0.139741405844688	0.0157416108995676
-5.47977209091187	-7.76206541061401	-0.379369050264359	-0.111792482435703	0.139778509736061	0.0157119948416948
-5.4822998046875	-7.75210380554199	-0.368148446083069	-0.11175213009119	0.139780804514885	0.0157563574612141
-5.47350215911865	-7.75231647491455	-0.373976141214371	-0.11192411929369	0.139766544103622	0.0158646758645773
-5.47467136383057	-7.75171232223511	-0.366057902574539	-0.111822597682476	0.139788791537285	0.0159284137189388
-5.47238683700562	-7.75456094741821	-0.370122909545898	-0.111863262951374	0.13985875248909	0.0160462819039822
-5.46610927581787	-7.75176382064819	-0.370453655719757	-0.111898683011532	0.139733612537384	0.0160556044429541
-5.47002220153809	-7.7492470741272	-0.359413117170334	-0.111962459981441	0.139889597892761	0.0162549279630184
-5.45808267593384	-7.75028657913208	-0.368083089590073	-0.112018741667271	0.139821201562881	0.0162542965263128
-5.46236705780029	-7.74795532226563	-0.359661132097244	-0.111847639083862	0.139828190207481	0.016417782753706
-5.45555734634399	-7.75351333618164	-0.358964771032333	-0.112073726952076	0.139929339289665	0.0164597220718861
-5.45610809326172	-7.7463231086731	-0.359793841838837	-0.112001992762089	0.139722838997841	0.0164844747632742
-5.45412588119507	-7.74721050262451	-0.346199512481689	-0.112124115228653	0.139897763729095	0.0166472028940916
-5.44378423690796	-7.74464225769043	-0.353490561246872	-0.112142659723759	0.139916986227036	0.0165988933295012
-5.44656419754028	-7.74304533004761	-0.348701000213623	-0.11205792427063	0.139814496040344	0.0167288836091757
-5.44199657440186	-7.74819660186768	-0.339276164770126	-0.1121990904212	0.139976322650909	0.016766058281064
-5.44253730773926	-7.74041414260864	-0.344692140817642	-0.11220720410347	0.1399065554142	0.0168203637003899
-5.44084930419922	-7.74231576919556	-0.343179434537888	-0.112239144742489	0.139957398176193	0.016965763643384
-5.43173456192017	-7.73867797851563	-0.340423673391342	-0.112284883856773	0.139940172433853	0.0168975796550512
-5.43488264083862	-7.74254846572876	-0.340822994709015	-0.11219984292984	0.13994799554348	0.0170589778572321
-5.428955078125	-7.74130964279175	-0.336101144552231	-0.112406931817532	0.139982864260674	0.0170066356658936
-5.43097448348999	-7.73320960998535	-0.33061346411705	-0.112296424806118	0.139898255467415	0.0171265974640846
-5.42592096328735	-7.73820400238037	-0.334820657968521	-0.112435691058636	0.139989376068115	0.0172308664768934
-5.41917181015015	-7.73396825790405	-0.330076634883881	-0.112357847392559	0.139889508485794	0.0171218533068895
-5.42331790924072	-7.73664712905884	-0.332745939493179	-0.112342655658722	0.139990508556366	0.0172936096787453
-5.42155456542969	-7.73485469818115	-0.327625960111618	-0.112483076751232	0.139925688505173	0.0172398649156094
-5.42318534851074	-7.73038387298584	-0.323030978441238	-0.11247880756855	0.139963269233704	0.0173634830862284
-5.41051769256592	-7.73178672790527	-0.324618339538574	-0.112568810582161	0.139984935522079	0.0173472035676241
-5.41791915893555	-7.72915315628052	-0.320077210664749	-0.112471394240856	0.13998407125473	0.0174082778394222
-5.41040420532227	-7.73446369171143	-0.322461932897568	-0.112660393118858	0.140128418803215	0.0174111220985651
-5.41321563720703	-7.73016929626465	-0.31864121556282	-0.112591579556465	0.139997959136963	0.0174827333539724
-5.4087438583374	-7.72986364364624	-0.310434311628342	-0.112640835344791	0.140051111578941	0.0175564084202051
-5.40408945083618	-7.72536468505859	-0.3194420337677	-0.112654983997345	0.139999881386757	0.0174800641834736
-5.40837430953979	-7.73203754425049	-0.319936603307724	-0.112659089267254	0.140134036540985	0.0176047552376986
-5.4081130027771	-7.7338752746582	-0.312021493911743	-0.112773440778255	0.140098661184311	0.0175085160881281
-5.40544700622559	-7.72743368148804	-0.308496743440628	-0.112677507102489	0.140044689178467	0.0176122579723597
-5.39646673202515	-7.73036003112793	-0.312345206737518	-0.11280232667923	0.140152305364609	0.017570648342371
-5.40476512908936	-7.73244524002075	-0.302817136049271	-0.112665422260761	0.140049189329147	0.0176497604697943
-5.40141201019287	-7.73385524749756	-0.306242972612381	-0.112818986177444	0.140103697776794	0.0175515059381723
-5.40616798400879	-7.7290210723877	-0.307998776435852	-0.112725913524628	0.140089705586433	0.0175975915044546
-5.39900064468384	-7.73037958145142	-0.308610081672668	-0.112791463732719	0.140113547444344	0.0176336690783501
-5.40424966812134	-7.73008251190186	-0.302916765213013	-0.112672291696072	0.140160396695137	0.017588697373867
-5.40288114547729	-7.73504304885864	-0.304686307907104	-0.112758375704288	0.140222385525703	0.0175901763141155
-5.40492486953735	-7.73356342315674	-0.302582502365112	-0.112717814743519	0.14009416103363	0.01760677061975
-5.40228366851807	-7.73460817337036	-0.299980968236923	-0.112771481275558	0.140210539102554	0.0175948459655046
-5.40284633636475	-7.73063135147095	-0.307003706693649	-0.112740471959114	0.140182837843895	0.0175290983170271
-5.4045877456665	-7.73942041397095	-0.298706024885178	-0.112689532339573	0.140121459960938	0.0175633765757084
-5.40208911895752	-7.73804330825806	-0.298400789499283	-0.112751230597496	0.140162855386734	0.0174643322825432
-5.4093279838562	-7.73281192779541	-0.30160191655159	-0.112627200782299	0.140161290764809	0.0175498127937317
-5.40346145629883	-7.73803997039795	-0.300266414880753	-0.112760245800018	0.140249535441399	0.0174781866371632
-5.40511465072632	-7.73628950119019	-0.300234705209732	-0.112608939409256	0.140136569738388	0.0174597650766373
-5.40421056747437	-7.73733234405518	-0.305773377418518	-0.112686388194561	0.140259608626366	0.0174028389155865
-5.40916204452515	-7.73395919799805	-0.304303675889969	-0.112618416547775	0.140090480446815	0.017444334924221
-5.40456914901733	-7.73745822906494	-0.30011922121048	-0.112759962677956	0.140246272087097	0.0174213852733374
-5.40496063232422	-7.73804044723511	-0.312196791172028	-0.112668395042419	0.140247836709023	0.0173944514244795
-5.40796422958374	-7.740553855896	-0.299671798944473	-0.112665876746178	0.140287235379219	0.0174146834760904
-5.40775108337402	-7.73847341537476	-0.310269832611084	-0.112774662673473	0.140337511897087	0.0172730553895235
-5.41158628463745	-7.73852729797363	-0.308887302875519	-0.112649634480476	0.140243604779243	0.0174078959971666
-5.40491771697998	-7.74249601364136	-0.302014052867889	-0.112791560590267	0.140336096286774	0.0173367634415627
-5.4099588394165	-7.73892736434937	-0.308222562074661	-0.112544447183609	0.140383079648018	0.0173202250152826
-5.41047954559326	-7.74485158920288	-0.311124473810196	-0.112735204398632	0.140422388911247	0.0173395238816738
-5.41179323196411	-7.74079036712646	-0.308871507644653	-0.11275427043438	0.140277028083801	0.0173102952539921
-5.40506649017334	-7.74145078659058	-0.304862558841705	-0.112735033035278	0.140469253063202	0.0173159576952457
-5.40640878677368	-7.73953914642334	-0.315372139215469	-0.112750165164471	0.140330046415329	0.0173167176544666
-5.41000652313232	-7.74137258529663	-0.306336462497711	-0.11271084100008	0.140442818403244	0.0173017960041761
-5.40449953079224	-7.73966836929321	-0.315400153398514	-0.112832233309746	0.14042441546917	0.0172439701855183
-5.40797901153564	-7.73642110824585	-0.308150917291641	-0.112705729901791	0.140412658452988	0.0173190254718065
-5.39878273010254	-7.73809480667114	-0.308770954608917	-0.112927578389645	0.140500217676163	0.0172495748847723
-5.40405321121216	-7.73216676712036	-0.309139221906662	-0.112724475562572	0.140461966395378	0.017296539619565
-5.4024543762207	-7.74023771286011	-0.304526776075363	-0.112913131713867	0.140549674630165	0.0173249542713165
-5.39895153045654	-7.73423004150391	-0.302906066179276	-0.112820588052273	0.14045375585556	0.0172818414866924
-5.39823198318481	-7.73041772842407	-0.305543512105942	-0.112864688038826	0.140639379620552	0.0174011997878551
-5.39383506774902	-7.73195791244507	-0.309574037790298	-0.11297845095396	0.140589103102684	0.0173853635787964
-5.3955512046814	-7.73351097106934	-0.297342419624329	-0.112867392599583	0.140632927417755	0.0174432229250669
-5.38867473602295	-7.73486995697021	-0.307456821203232	-0.11296658962965	0.140628531575203	0.0173858124762774
-5.38971996307373	-7.73071193695068	-0.297477722167969	-0.112985372543335	0.140633851289749	0.0175287295132875
-5.38163661956787	-7.73178577423096	-0.303632259368896	-0.113111585378647	0.140754744410515	0.0175384264439344
-5.3827953338623	-7.72944021224976	-0.298821747303009	-0.112959913909435	0.140641704201698	0.0175913274288177
-5.37983369827271	-7.73623991012573	-0.295768320560455	-0.113088108599186	0.140838608145714	0.0176285170018673
-5.37621021270752	-7.72703742980957	-0.293002039194107	-0.113068997859955	0.140706896781921	0.017647510394454
-5.37793159484863	-7.72710800170898	-0.29461795091629	-0.113107994198799	0.140840977430344	0.0178287737071514
-5.36736583709717	-7.72837400436401	-0.294090330600739	-0.113122850656509	0.140838101506233	0.0178263857960701
-5.36816835403442	-7.72669458389282	-0.291983127593994	-0.113095283508301	0.140869915485382	0.0178297385573387
-5.35949516296387	-7.72413396835327	-0.296972930431366	-0.113273702561855	0.140900418162346	0.0179502125829458
-5.36194467544556	-7.71993541717529	-0.280311524868011	-0.113190770149231	0.140803679823875	0.0180319771170616
-5.35016584396362	-7.71817541122437	-0.286484360694885	-0.113358482718468	0.140999108552933	0.018068328499794
-5.3485107421875	-7.71796798706055	-0.285984098911285	-0.11325578391552	0.140914857387543	0.018230140209198
-5.34436750411987	-7.72072792053223	-0.284035623073578	-0.113382786512375	0.141024485230446	0.0183230936527252
-5.33988857269287	-7.71486854553223	-0.28285625576973	-0.11343489587307	0.140995666384697	0.0183402132242918
-5.34235811233521	-7.7130765914917	-0.272711992263794	-0.113431863486767	0.141015246510506	0.018578689545393
-5.32808780670166	-7.71306228637695	-0.27409091591835	-0.113591864705086	0.141114488244057	0.0185363385826349
-5.32856225967407	-7.7092719078064	-0.277425765991211	-0.113517768681049	0.141095981001854	0.0187078416347504
-5.32374858856201	-7.71514797210693	-0.276554048061371	-0.113628536462784	0.141181543469429	0.0187730379402637
-5.32282114028931	-7.70454835891724	-0.269870787858963	-0.113606102764606	0.141013815999031	0.0188426300883293
-5.31716251373291	-7.70864152908325	-0.265633881092072	-0.11380573362112	0.141244322061539	0.0189849995076656
-5.3096981048584	-7.7044825553894	-0.268462300300598	-0.113660424947739	0.141151949763298	0.0190304815769196
-5.30925559997559	-7.70498323440552	-0.262861043214798	-0.11376103758812	0.141254663467407	0.0191461741924286
-5.30600357055664	-7.70341062545776	-0.265408128499985	-0.113899230957031	0.141114607453346	0.0191459860652685
-5.30413007736206	-7.69976091384888	-0.264631450176239	-0.113904409110546	0.14123223721981	0.0193049944937229
-5.29316234588623	-7.69901323318481	-0.263922870159149	-0.113942340016365	0.141260609030724	0.0192893259227276
-5.29985475540161	-7.69512033462524	-0.261702001094818	-0.113826096057892	0.141305088996887	0.0194073654711246
-5.29275274276733	-7.70217370986938	-0.257847875356674	-0.11399594694376	0.141324415802956	0.0194407645612955
-5.29416513442993	-7.69350957870483	-0.258644998073578	-0.11394714564085	0.141238436102867	0.0194694977253675
-5.29090881347656	-7.69571685791016	-0.255986213684082	-0.114051677286625	0.141312077641487	0.019635584205389
-5.28252220153809	-7.69368028640747	-0.255633294582367	-0.11402316391468	0.141246378421783	0.0195550359785557
-5.28968858718872	-7.69531726837158	-0.245945915579796	-0.113989785313606	0.141411527991295	0.0196702852845192
-5.28356647491455	-7.69538497924805	-0.255694955587387	-0.114068657159805	0.141299471259117	0.0196025259792805
-5.28706741333008	-7.69453287124634	-0.245819360017776	-0.114083774387836	0.141410782933235	0.0197468437254429
-5.27717781066895	-7.69333267211914	-0.250449568033218	-0.114045552909374	0.141358286142349	0.019625922665
-5.28478050231934	-7.69441032409668	-0.252552688121796	-0.113970838487148	0.141383275389671	0.019774179905653
-5.2785964012146	-7.69934272766113	-0.243511393666267	-0.114080347120762	0.141391173005104	0.0197413079440594
-5.28368377685547	-7.69137382507324	-0.243930503726006	-0.113979406654835	0.141337752342224	0.0197109170258045
-5.27750873565674	-7.69525575637817	-0.243131875991821	-0.114049442112446	0.141435652971268	0.0197870563715696
-5.28011798858643	-7.69359302520752	-0.238750800490379	-0.11394128203392	0.141374439001083	0.0197753235697746
-5.27723026275635	-7.70269870758057	-0.239192321896553	-0.114047840237617	0.141443207859993	0.0197557527571917
-5.2799072265625	-7.69473505020142	-0.244696229696274	-0.113971374928951	0.141315206885338	0.0197857413440943
-5.27693796157837	-7.69837522506714	-0.241910591721535	-0.11402303725481	0.141394972801208	0.0198941193521023
-5.27296543121338	-7.69735431671143	-0.239911705255508	-0.113876521587372	0.141354158520699	0.019776402041316
-5.27876567840576	-7.70057964324951	-0.238783702254295	-0.113836087286472	0.141405612230301	0.0199041869491339
-5.27880668640137	-7.70156908035278	-0.240095406770706	-0.113899439573288	0.141348853707314	0.0198319964110851
-5.27852916717529	-7.69880628585815	-0.231745779514313	-0.113823525607586	0.141409292817116	0.0199216809123755
-5.27020645141602	-7.69678688049316	-0.243401274085045	-0.113764680922031	0.141381815075874	0.0198346562683582
-5.27860403060913	-7.70361089706421	-0.241936877369881	-0.113718084990978	0.141423761844635	0.0199862737208605
-5.27564573287964	-7.70229625701904	-0.233375549316406	-0.113782592117786	0.141299694776535	0.0198429506272078
-5.27683973312378	-7.69996786117554	-0.233067512512207	-0.113704301416874	0.141298472881317	0.0199916567653418
-5.27050161361694	-7.70131683349609	-0.236527621746063	-0.113761320710182	0.141407549381256	0.0199586637318134
-5.27463483810425	-7.70132303237915	-0.231396749615669	-0.113649219274521	0.141366004943848	0.0199926309287548
-5.27026653289795	-7.70614194869995	-0.236250042915344	-0.113723389804363	0.141375511884689	0.0199745278805494
-5.27736616134644	-7.70206737518311	-0.237931236624718	-0.113636188209057	0.141349300742149	0.0200412068516016
-5.2680721282959	-7.70211696624756	-0.232748329639435	-0.113762684166431	0.141373082995415	0.0200918838381767
-5.26813936233521	-7.70314311981201	-0.238099649548531	-0.113710336387157	0.141402050852776	0.0201054308563471
-5.27121543884277	-7.70770072937012	-0.230023384094238	-0.113629445433617	0.141373157501221	0.0201947223395109
-5.26738023757935	-7.70764875411987	-0.22710770368576	-0.113734975457191	0.14133495092392	0.0201073456555605
-5.26995468139648	-7.70536756515503	-0.226912125945091	-0.113739617168903	0.141456738114357	0.0202463734894991
-5.26420307159424	-7.70750761032104	-0.232893422245979	-0.113808892667294	0.141470789909363	0.0202382300049067
-5.268385887146	-7.70850229263306	-0.221766397356987	-0.1136289909482	0.141445428133011	0.0203063674271107
-5.26406478881836	-7.71362781524658	-0.227611154317856	-0.113726243376732	0.141499921679497	0.0203236397355795
-5.26662111282349	-7.70782661437988	-0.226547956466675	-0.113670535385609	0.141388222575188	0.0204258244484663
-5.26300239562988	-7.71188402175903	-0.21673421561718	-0.113829754292965	0.141527593135834	0.0204279813915491
-5.26400566101074	-7.71095705032349	-0.225820437073708	-0.113670960068703	0.141478061676025	0.0204658154398203
-5.26326131820679	-7.71804189682007	-0.224914476275444	-0.113657407462597	0.141490668058395	0.0205925386399031
-5.26364469528198	-7.71537971496582	-0.214104533195496	-0.113716065883636	0.141419768333435	0.0205146986991167
-5.26525163650513	-7.71636390686035	-0.224117696285248	-0.113683059811592	0.141473382711411	0.0207024645060301
-5.25788927078247	-7.71980142593384	-0.224721536040306	-0.113803386688232	0.141527637839317	0.0206756927073002
-5.26175451278687	-7.7195839881897	-0.214391574263573	-0.113510020077229	0.141450300812721	0.0207255110144615
-5.26010608673096	-7.72496891021729	-0.221130549907684	-0.11371124535799	0.141551196575165	0.0207714959979057
-5.25984191894531	-7.72007942199707	-0.219829484820366	-0.113643981516361	0.14139312505722	0.0207560267299414
-5.25921535491943	-7.72064447402954	-0.211772486567497	-0.113654635846615	0.141596004366875	0.020830363035202
-5.25861787796021	-7.72199296951294	-0.221628308296204	-0.113594606518745	0.141563847661018	0.0208526980131865
-5.26118850708008	-7.72639560699463	-0.213086232542992	-0.113586850464344	0.141589298844337	0.0209217146039009
-5.25816059112549	-7.72670555114746	-0.217606663703918	-0.113702990114689	0.141568765044212	0.0208522211760283
-5.2641167640686	-7.72616004943848	-0.218969747424126	-0.113604292273521	0.141491234302521	0.0209806617349386
-5.25382137298584	-7.72544860839844	-0.219614252448082	-0.113786019384861	0.141598582267761	0.0209615882486105
-5.2571325302124	-7.72327709197998	-0.217866957187653	-0.113589741289616	0.141591399908066	0.0209494475275278
-5.25778293609619	-7.72867298126221	-0.216423436999321	-0.113777801394463	0.141698226332664	0.0210198778659105
-5.26019859313965	-7.72793245315552	-0.2139051258564	-0.113707348704338	0.141538202762604	0.0210361033678055
-5.25413417816162	-7.72891807556152	-0.211229830980301	-0.113820001482964	0.141673967242241	0.0210784170776606
-5.25081396102905	-7.72745895385742	-0.227408900856972	-0.113754794001579	0.141607120633125	0.021083926782012
-5.25728988647461	-7.73611211776733	-0.218520849943161	-0.113719910383224	0.141681984066963	0.0211668871343136
-5.25075578689575	-7.73145341873169	-0.219135388731956	-0.113764084875584	0.141589924693108	0.0211390387266874
-5.25495862960815	-7.72989749908447	-0.217916637659073	-0.113695420324802	0.141664952039719	0.0212696176022291
-5.2509560585022	-7.73203468322754	-0.224676713347435	-0.113849475979805	0.141694441437721	0.0212425496429205
-5.25464773178101	-7.73141193389893	-0.217306688427925	-0.113599985837936	0.141660913825035	0.021292133256793
-5.25026226043701	-7.73812437057495	-0.222342565655708	-0.113837100565434	0.141734436154366	0.0213223174214363
-5.25292730331421	-7.73148488998413	-0.223963230848312	-0.113755941390991	0.14163738489151	0.0213576480746269
-5.24885606765747	-7.73293542861938	-0.227280348539352	-0.11383668333292	0.141782060265541	0.0213908441364765
-5.2501368522644	-7.72962760925293	-0.223825037479401	-0.113639920949936	0.141642406582832	0.0214334428310394
-5.2504711151123	-7.73923492431641	-0.226849138736725	-0.113823920488358	0.141762256622314	0.0214693620800972
-5.25073099136353	-7.72991371154785	-0.218668296933174	-0.113699361681938	0.141630932688713	0.0214009862393141
-5.25282955169678	-7.73024845123291	-0.230372250080109	-0.113739646971226	0.141763523221016	0.0215478055179119
-5.24740409851074	-7.73486948013306	-0.235554292798042	-0.113752067089081	0.1417266279459	0.0215015802532434
-5.25056409835815	-7.73500061035156	-0.225180581212044	-0.113640621304512	0.141691341996193	0.0216293558478355
-5.24741077423096	-7.73058319091797	-0.230346962809563	-0.113677978515625	0.141623556613922	0.0216856859624386
-5.25022172927856	-7.72822618484497	-0.222488895058632	-0.113610453903675	0.141562551259995	0.021867323666811
-5.24128580093384	-7.72781467437744	-0.225610658526421	-0.113579042255878	0.141617104411125	0.0218842290341854
-5.24734210968018	-7.72838354110718	-0.225326851010323	-0.113410212099552	0.141525641083717	0.0219941511750221
-5.2469162940979	-7.73840951919556	-0.229167193174362	-0.113577961921692	0.141613736748695	0.0220802295953035
-5.248206615448	-7.72904062271118	-0.228358566761017	-0.11356221139431	0.141477689146996	0.02202008664608
-5.24685573577881	-7.73294067382813	-0.235084533691406	-0.113611131906509	0.141594275832176	0.0221960302442312
-5.23860692977905	-7.73119688034058	-0.237240731716156	-0.113476939499378	0.141565024852753	0.0222234595566988
-5.23868370056152	-7.73299980163574	-0.230403751134872	-0.113529406487942	0.141627177596092	0.0223158579319716
-5.23493528366089	-7.72769689559937	-0.234761133790016	-0.113552577793598	0.141494750976563	0.022373091429472
-5.2352237701416	-7.72640419006348	-0.235009327530861	-0.113529913127422	0.141604706645012	0.0225302949547768
-5.2285943031311	-7.7276496887207	-0.235692515969276	-0.113558076322079	0.141609221696854	0.0225332882255316
-5.23320484161377	-7.72562408447266	-0.234742134809494	-0.113416098058224	0.141641467809677	0.0226792339235544
-5.22739219665527	-7.7320876121521	-0.234913736581802	-0.113633118569851	0.141563594341278	0.0227192491292953
-5.23100519180298	-7.72587251663208	-0.229836612939835	-0.113533593714237	0.1416195333004	0.022780641913414
-5.22182989120483	-7.72479867935181	-0.2427718937397	-0.1136439666152	0.141654416918755	0.0229091960936785
-5.22547769546509	-7.72575664520264	-0.239251762628555	-0.113453902304173	0.141591101884842	0.0230716541409492
-5.22025060653687	-7.73468685150146	-0.236687555909157	-0.113557122647762	0.141634806990623	0.0230948496609926
-5.22293090820313	-7.72310781478882	-0.239469543099403	-0.113467492163181	0.14156585931778	0.0231282971799374
-5.21514511108398	-7.7251615524292	-0.240290150046349	-0.113557703793049	0.141622349619865	0.0233142711222172
-5.21628141403198	-7.72595882415771	-0.23728896677494	-0.11349032074213	0.141511082649231	0.0233577843755484
-5.21382856369019	-7.72955703735352	-0.243293479084969	-0.113516889512539	0.141579538583755	0.0234650857746601
-5.21306562423706	-7.72511768341064	-0.249591469764709	-0.113497711718082	0.141436606645584	0.0234956387430429
-5.21292114257813	-7.72514247894287	-0.239002376794815	-0.113567993044853	0.141570881009102	0.0236841347068548
-5.20348310470581	-7.72476053237915	-0.24660025537014	-0.113481730222702	0.14150133728981	0.0236049517989159
-5.20961093902588	-7.72612285614014	-0.250423908233643	-0.113372586667538	0.141545295715332	0.0237787775695324
-5.20826053619385	-7.72477865219116	-0.248925015330315	-0.113509312272072	0.141510710120201	0.0237252693623304
-5.21020412445068	-7.71978187561035	-0.244106560945511	-0.113498285412788	0.141479045152664	0.0238751135766506
-5.20235157012939	-7.72042417526245	-0.248047694563866	-0.113503023982048	0.141564607620239	0.023864982649684
-5.2091817855835	-7.72439289093018	-0.250261545181274	-0.113428540527821	0.141552850604057	0.0240690093487501
-5.20315551757813	-7.7265567779541	-0.246516048908234	-0.113583609461784	0.141446635127068	0.0239297486841679
-5.2062931060791	-7.72126531600952	-0.247957617044449	-0.113433115184307	0.141452118754387	0.0241167824715376
-5.19834232330322	-7.72359609603882	-0.248982831835747	-0.113489061594009	0.141483530402184	0.0241641402244568
-5.20160293579102	-7.72180891036987	-0.249845400452614	-0.113415606319904	0.141369089484215	0.0242148283869028
-5.20228958129883	-7.72712373733521	-0.252429813146591	-0.113401852548122	0.141470953822136	0.0242840852588415
-5.20117473602295	-7.72450828552246	-0.251864969730377	-0.113398723304272	0.141277074813843	0.0243022367358208
-5.19794654846191	-7.72527742385864	-0.24498125910759	-0.113359421491623	0.14141309261322	0.0243635401129723
-5.19628858566284	-7.72415637969971	-0.253745555877686	-0.113389812409878	0.141349658370018	0.0243931394070387
-5.19954442977905	-7.73045825958252	-0.250380367040634	-0.113233305513859	0.141386210918427	0.024494955316186
-5.19867610931396	-7.72821044921875	-0.249815240502357	-0.113291375339031	0.141314193606377	0.0244454797357321
-5.20011520385742	-7.72708177566528	-0.250409722328186	-0.113183178007603	0.141316384077072	0.0245571248233318
-5.19774580001831	-7.72677373886108	-0.256603002548218	-0.113255605101585	0.141301363706589	0.0245486479252577
-5.20218849182129	-7.73169851303101	-0.253464370965958	-0.113133274018764	0.141265407204628	0.0246339160948992
-5.1973671913147	-7.73067617416382	-0.248525604605675	-0.113167308270931	0.141257539391518	0.0245230738073587
-5.19961643218994	-7.72918128967285	-0.255741685628891	-0.113019242882729	0.141194745898247	0.0246761348098516
-5.19517469406128	-7.73485946655273	-0.255651891231537	-0.113113686442375	0.141223058104515	0.0246480498462915
-5.19910907745361	-7.73330020904541	-0.249965533614159	-0.112952634692192	0.141069680452347	0.0246873665601015
-5.19640350341797	-7.73846101760864	-0.256473362445831	-0.113083451986313	0.141148939728737	0.0246430598199368
-5.20297288894653	-7.73623371124268	-0.255370408296585	-0.112910836935043	0.141005098819733	0.0247673653066158
-5.19262599945068	-7.73870515823364	-0.261068284511566	-0.112954244017601	0.141057223081589	0.0247020572423935
-5.19943428039551	-7.7350754737854	-0.253941714763641	-0.112720035016537	0.140956670045853	0.0247350484132767
-5.20265436172485	-7.7439341545105	-0.259558320045471	-0.112824887037277	0.141028836369514	0.0247905310243368
-5.20274639129639	-7.74054622650146	-0.254962235689163	-0.11272818595171	0.14081035554409	0.0248469673097134
-5.19688510894775	-7.73864603042603	-0.256261765956879	-0.112816207110882	0.140961900353432	0.0248430445790291
-5.19735860824585	-7.73911285400391	-0.264882832765579	-0.11266165971756	0.140855759382248	0.0249026957899332
-5.20015954971313	-7.74500274658203	-0.260783761739731	-0.112708106637001	0.140930533409119	0.0249443277716637
-5.19798755645752	-7.74248266220093	-0.262501537799835	-0.112703688442707	0.140747994184494	0.0248574987053871
-5.19959926605225	-7.74063539505005	-0.262185215950012	-0.112585537135601	0.140810936689377	0.0250190142542124
-5.19191551208496	-7.74257898330688	-0.265207082033157	-0.112690985202789	0.140765681862831	0.0249897614121437
-5.19751405715942	-7.7414813041687	-0.263305962085724	-0.112519696354866	0.140674322843552	0.0250550750643015
-5.19659233093262	-7.74670743942261	-0.271532088518143	-0.112598292529583	0.140774786472321	0.0250166319310665
-5.19804763793945	-7.74205875396729	-0.26799476146698	-0.112472668290138	0.140576183795929	0.0251016430556774
-5.19400835037231	-7.74304819107056	-0.270906299352646	-0.112572655081749	0.140750616788864	0.0251048896461725
-5.19589996337891	-7.73976945877075	-0.274490058422089	-0.112381719052792	0.140615001320839	0.0251532699912786
-5.19404792785645	-7.74791049957275	-0.267737925052643	-0.112497165799141	0.140675812959671	0.0252377148717642
-5.19303607940674	-7.74113368988037	-0.275572776794434	-0.112377010285854	0.140470087528229	0.0251791030168533
-5.19428157806396	-7.74127817153931	-0.268852174282074	-0.112456731498241	0.140617281198502	0.0253285951912403
-5.18559265136719	-7.74442291259766	-0.273754268884659	-0.112440928816795	0.140506580471992	0.0252516474574804
-5.18912267684937	-7.74271869659424	-0.269932687282562	-0.112234719097614	0.140564739704132	0.0253459624946117
-5.18571758270264	-7.74534225463867	-0.280797183513641	-0.112423375248909	0.140529245138168	0.0254307221621275
-5.18742513656616	-7.74135160446167	-0.273063749074936	-0.112311385571957	0.140370637178421	0.0254222732037306
-5.18364572525024	-7.74206161499023	-0.274604469537735	-0.112399615347385	0.140490293502808	0.0255122631788254
-5.18098258972168	-7.74560260772705	-0.278203159570694	-0.112123847007751	0.140456065535545	0.0255463048815727
-5.18333768844604	-7.74853563308716	-0.282785624265671	-0.112282156944275	0.140549853444099	0.0256260484457016
-5.18130397796631	-7.74182605743408	-0.287290096282959	-0.112232930958271	0.140377461910248	0.0256219115108252
-5.18270015716553	-7.74378156661987	-0.286142647266388	-0.112281411886215	0.140359669923782	0.0257808081805706
-5.17440795898438	-7.74131774902344	-0.292872071266174	-0.112140521407127	0.140334650874138	0.0257595106959343
-5.1799373626709	-7.74210548400879	-0.289199948310852	-0.112117946147919	0.140447705984116	0.0258852876722813
-5.1747350692749	-7.7475700378418	-0.293348550796509	-0.112249583005905	0.140308260917664	0.0258993711322546
-5.17953538894653	-7.74336385726929	-0.286034852266312	-0.112101562321186	0.14029948413372	0.0260397624224424
-5.17162609100342	-7.74372673034668	-0.294882506132126	-0.112202152609825	0.140331089496613	0.0259886719286442
-5.1737117767334	-7.7423243522644	-0.291550606489182	-0.111963957548141	0.140287861227989	0.0260814391076565
-5.17319440841675	-7.75082588195801	-0.287935703992844	-0.112117178738117	0.140347197651863	0.0261776708066463
-5.17063283920288	-7.74372959136963	-0.295693278312683	-0.112008161842823	0.140196710824966	0.0261879283934832
-5.1733283996582	-7.74349880218506	-0.288844674825668	-0.111989907920361	0.140247046947479	0.0263389088213444
-5.16153335571289	-7.74674081802368	-0.295398503541946	-0.112062096595764	0.140232369303703	0.0262682382017374
-5.17196369171143	-7.7435245513916	-0.29485759139061	-0.111874483525753	0.140282869338989	0.0264096073806286
-5.16390657424927	-7.75045919418335	-0.291056305170059	-0.111963920295238	0.14021173119545	0.0264811608940363
-5.16707801818848	-7.74124050140381	-0.296303957700729	-0.111829541623592	0.140134006738663	0.0264181569218636
-5.16396617889404	-7.74342107772827	-0.302662491798401	-0.111844711005688	0.140170648694038	0.0266246795654297
-5.16321468353271	-7.74407434463501	-0.298587054014206	-0.11170219630003	0.140102297067642	0.026569414883852
-5.16373777389526	-7.74769830703735	-0.303287953138351	-0.111678227782249	0.140124216675758	0.0267012026160955
-5.16468381881714	-7.74719190597534	-0.305227667093277	-0.111682936549187	0.139968141913414	0.0267059728503227
-5.16589403152466	-7.74472093582153	-0.307187974452972	-0.111499801278114	0.139904871582985	0.026834424585104
-5.15549564361572	-7.74472570419312	-0.307795912027359	-0.111544281244278	0.139857769012451	0.0267819538712502
-5.15999937057495	-7.7449951171875	-0.312887519598007	-0.111270308494568	0.139770030975342	0.0269630253314972
-5.1521463394165	-7.75064373016357	-0.308540284633636	-0.111270591616631	0.139734283089638	0.0270302202552557
-5.15274429321289	-7.7415189743042	-0.318687587976456	-0.111042030155659	0.139591082930565	0.0270859189331532
-5.14355278015137	-7.74449157714844	-0.325763314962387	-0.111014448106289	0.139519348740578	0.0273335073143244
-5.13944482803345	-7.7419114112854	-0.317277312278748	-0.110794119536877	0.139410197734833	0.0273544155061245
-5.14160823822021	-7.74703979492188	-0.330768257379532	-0.110583677887917	0.139294058084488	0.0275800172239542
-5.13105726242065	-7.74692630767822	-0.33676216006279	-0.110470481216908	0.13913768529892	0.0276249255985022
-5.13149547576904	-7.73990201950073	-0.337841182947159	-0.110307112336159	0.138959348201752	0.0278497096151114
-5.11794376373291	-7.74169683456421	-0.354308992624283	-0.110089667141438	0.138871639966965	0.0279704965651035
-5.11777305603027	-7.74132108688354	-0.350284934043884	-0.109738990664482	0.138543903827667	0.028232803568244
-5.11043357849121	-7.7425479888916	-0.357672095298767	-0.109631255269051	0.138368263840675	0.0283067021518946
-5.10974550247192	-7.73575401306152	-0.373890072107315	-0.109234116971493	0.138166472315788	0.028573939576745
-5.09834098815918	-7.73817920684814	-0.380635559558868	-0.109084732830524	0.13801534473896	0.0288707055151463
-5.0832691192627	-7.73715019226074	-0.389733970165253	-0.108625113964081	0.137661844491959	0.028987318277359
-5.08042144775391	-7.73619174957275	-0.404438704252243	-0.108275793492794	0.137496918439865	0.0293422415852547
-5.07485914230347	-7.73428249359131	-0.420599341392517	-0.10801062732935	0.137175649404526	0.0295677948743105
-5.05886793136597	-7.73508882522583	-0.427366197109222	-0.107618175446987	0.136880129575729	0.0299375094473362
-5.0445351600647	-7.72702169418335	-0.4460429251194	-0.107128381729126	0.136601224541664	0.0301941260695457
-5.03687715530396	-7.73187828063965	-0.461289435625076	-0.106728956103325	0.136299178004265	0.0306544713675976
-5.02450799942017	-7.72910118103027	-0.47582072019577	-0.106330297887325	0.135835587978363	0.0308432094752789
-5.01172828674316	-7.72120809555054	-0.48947548866272	-0.105900809168816	0.135587528347969	0.0312859639525414
-4.99830198287964	-7.71966791152954	-0.510256350040436	-0.105482041835785	0.135260537266731	0.0315975211560726
-4.98981094360352	-7.72316932678223	-0.515647649765015	-0.104920580983162	0.134978339076042	0.0320341065526009
-4.97857284545898	-7.72099542617798	-0.530321776866913	-0.104543030261993	0.134535983204842	0.0322412885725498
-4.96828603744507	-7.7172999382019	-0.550692677497864	-0.10412023961544	0.134335473179817	0.0326896943151951
-4.95380306243896	-7.71671485900879	-0.567061364650726	-0.103680051863194	0.133995562791824	0.0329521559178829
-4.94735288619995	-7.716796875	-0.575904905796051	-0.10315702855587	0.133713886141777	0.0333640091121197
-4.93322706222534	-7.71195459365845	-0.595737278461456	-0.102806903421879	0.133428514003754	0.0335807166993618
-4.93662071228027	-7.70898532867432	-0.603700041770935	-0.102289967238903	0.133089795708656	0.033951610326767
-4.92330169677734	-7.71609354019165	-0.61934220790863	-0.101867243647575	0.132744863629341	0.0341493748128414
-4.91761493682861	-7.71881103515625	-0.635056018829346	-0.101369000971317	0.132604017853737	0.0344600565731525
-4.91721487045288	-7.71675586700439	-0.645884871482849	-0.101197138428688	0.132397264242172	0.0345361270010471
-4.90694189071655	-7.71872997283936	-0.656911671161652	-0.100832864642143	0.13218879699707	0.0349808819591999
-4.89631223678589	-7.71748924255371	-0.677906572818756	-0.100406222045422	0.131948247551918	0.0352504253387451
-4.89076375961304	-7.71823406219482	-0.675576567649841	-0.100153617560863	0.131739675998688	0.0354856140911579
-4.87831354141235	-7.70432376861572	-0.693006873130798	-0.0997635275125504	0.131451949477196	0.035536602139473
-4.87541437149048	-7.69458246231079	-0.70214581489563	-0.099509209394455	0.131364718079567	0.0355995818972588
-4.86777353286743	-7.692702293396	-0.717480897903442	-0.0991223379969597	0.131005421280861	0.0359126813709736
-4.85914516448975	-7.69835901260376	-0.723016619682312	-0.0988853499293327	0.130893498659134	0.0362993255257607
-4.85234594345093	-7.69527292251587	-0.722243964672089	-0.0986027121543884	0.130655482411385	0.0365798063576221
-4.84009504318237	-7.69533920288086	-0.745093524456024	-0.0984081402420998	0.130661055445671	0.0368816442787647
-4.83559894561768	-7.69288539886475	-0.754478335380554	-0.0979547873139381	0.130527585744858	0.0371485650539398
-4.8294529914856	-7.6999716758728	-0.760808110237122	-0.097901739180088	0.130373477935791	0.0374173298478127
-4.82567930221558	-7.69094133377075	-0.760519981384277	-0.0976102352142334	0.130212187767029	0.0376973636448383
-4.80653095245361	-7.69227600097656	-0.776563048362732	-0.0975263640284538	0.13015741109848	0.0379577800631523
-4.80533981323242	-7.69006872177124	-0.774135291576386	-0.0972655043005943	0.130094856023788	0.0382493771612644
-4.7966456413269	-7.6943359375	-0.78001469373703	-0.0971523895859718	0.129887610673904	0.038481842726469
-4.79100275039673	-7.69047451019287	-0.779736995697021	-0.0969860032200813	0.129925474524498	0.0387576557695866
-4.78174591064453	-7.68641567230225	-0.790619015693665	-0.0968228280544281	0.129810392856598	0.038898628205061
-4.7788405418396	-7.68886804580688	-0.802850544452667	-0.0966060981154442	0.129739493131638	0.0391965173184872
-4.77136945724487	-7.68998384475708	-0.80090993642807	-0.0965458452701569	0.129509642720222	0.0393499545753002
-4.77192258834839	-7.68512201309204	-0.802054643630981	-0.0964320972561836	0.129524916410446	0.0395993888378143
-4.76023960113525	-7.68376398086548	-0.806658923625946	-0.096249170601368	0.12942436337471	0.0396279208362103
-4.76029300689697	-7.68806076049805	-0.811338365077972	-0.0960021242499352	0.129419714212418	0.0399296022951603
-4.75683832168579	-7.68876600265503	-0.809878647327423	-0.0959061160683632	0.129368916153908	0.0400009527802467
-4.75405025482178	-7.68914127349854	-0.806677043437958	-0.0957986786961555	0.129451662302017	0.0402524694800377
-4.7404408454895	-7.69401168823242	-0.816298723220825	-0.0957667231559753	0.129463419318199	0.0403595231473446
-4.74707651138306	-7.6957893371582	-0.813792645931244	-0.0956865772604942	0.129489347338676	0.0406045019626617
-4.75619602203369	-7.67904996871948	-0.811267673969269	-0.0956714153289795	0.129392549395561	0.0398768074810505
-4.77008104324341	-7.65763378143311	-0.82060581445694	-0.0954768881201744	0.129196316003799	0.0388819128274918
-4.74623966217041	-7.66502904891968	-0.825602054595947	-0.0954573005437851	0.129015371203423	0.0397033654153347
-4.73695421218872	-7.67565202713013	-0.826544046401978	-0.0952273011207581	0.128922685980797	0.0404413007199764
-4.72874021530151	-7.68478584289551	-0.830541729927063	-0.0951364412903786	0.128851607441902	0.0405298620462418
-4.72192287445068	-7.6837592124939	-0.830086290836334	-0.0949642062187195	0.128920838236809	0.0409203730523586
-4.71923303604126	-7.68646574020386	-0.836559593677521	-0.0947374254465103	0.128792002797127	0.0410426706075668
-4.71645832061768	-7.69470643997192	-0.838293731212616	-0.0947235822677612	0.128736034035683	0.0412979833781719
-4.71753168106079	-7.68834447860718	-0.840434432029724	-0.0945739820599556	0.128698468208313	0.0414828434586525
-4.70817708969116	-7.69154834747314	-0.839323341846466	-0.0945068970322609	0.128747701644897	0.0416131764650345
-4.70923376083374	-7.69165992736816	-0.837762832641602	-0.0942226052284241	0.128693446516991	0.0416820012032986
-4.70607662200928	-7.69381761550903	-0.845403254032135	-0.094265416264534	0.128756359219551	0.0418678633868694
-4.70465993881226	-7.69378137588501	-0.841621458530426	-0.0940320491790771	0.128598257899284	0.0420121438801289
-4.69068717956543	-7.69642019271851	-0.843786060810089	-0.094135969877243	0.128707140684128	0.0420226380228996
-4.69311904907227	-7.69844675064087	-0.83753913640976	-0.0938546434044838	0.128641530871391	0.0422033295035362
-4.68058061599731	-7.70028257369995	-0.843223392963409	-0.0937932431697845	0.12858147919178	0.0422692447900772
-4.67860555648804	-7.693687915802	-0.843745589256287	-0.0936853885650635	0.128494620323181	0.0425661914050579
-4.67201995849609	-7.69653511047363	-0.843585073947906	-0.0936340689659119	0.128540888428688	0.0425847060978413
-4.67371320724487	-7.69890975952148	-0.844879269599915	-0.0934043303132057	0.128499180078506	0.0426877550780773
-4.67172813415527	-7.69894409179688	-0.851657688617706	-0.0933027714490891	0.12825420498848	0.0426981449127197
-4.67275619506836	-7.69960308074951	-0.859246134757996	-0.0931992307305336	0.128390192985535	0.0428196042776108
-4.67181921005249	-7.69984340667725	-0.855227887630463	-0.0929532870650291	0.128271773457527	0.0428039394319057
-4.6714506149292	-7.70445251464844	-0.857832729816437	-0.0929596945643425	0.128263935446739	0.0428804941475391
-4.67458391189575	-7.70240116119385	-0.857227981090546	-0.0927603095769882	0.128121107816696	0.0428320579230785
-4.67145776748657	-7.70352077484131	-0.864964783191681	-0.09258783608675	0.128210157155991	0.0429289415478706
-4.67154598236084	-7.70596933364868	-0.867935836315155	-0.0923492237925529	0.12810967862606	0.0430910885334015
-4.66476488113403	-7.71440267562866	-0.867342114448547	-0.0923434272408485	0.12803752720356	0.0430236645042896
-4.66717290878296	-7.71224594116211	-0.863324105739594	-0.0922346636652946	0.128036424517632	0.0432354547083378
-4.65864896774292	-7.71639728546143	-0.866732776165009	-0.0921236574649811	0.127957791090012	0.0431996509432793
-4.66136503219604	-7.71823120117188	-0.871569812297821	-0.0919251143932343	0.128092139959335	0.0433271490037441
-4.65998554229736	-7.71445941925049	-0.874631583690643	-0.0918752402067184	0.12784643471241	0.0434123538434505
-4.65037965774536	-7.71064710617065	-0.874685347080231	-0.0917953625321388	0.127906009554863	0.0434045493602753
-4.65212869644165	-7.70958995819092	-0.876243531703949	-0.0916047468781471	0.12784306704998	0.0434912480413914
-4.64887428283691	-7.71120643615723	-0.880534529685974	-0.0915984958410263	0.12770126760006	0.0435201190412045
-4.65131759643555	-7.70649576187134	-0.891300976276398	-0.0913812965154648	0.127677872776985	0.0436564907431602
-4.64431762695313	-7.7043080329895	-0.895764648914337	-0.0913419127464294	0.127654328942299	0.0436479896306992
-4.6412501335144	-7.70645809173584	-0.90071827173233	-0.09111487865448	0.127494305372238	0.0438041538000107
-4.64052963256836	-7.70001268386841	-0.902177810668945	-0.0909746810793877	0.12734217941761	0.0438807755708694
-4.63642835617065	-7.70316886901855	-0.902327120304108	-0.0908995121717453	0.127451941370964	0.0439688265323639
-4.63609409332275	-7.69819974899292	-0.90938526391983	-0.0907278656959534	0.127323344349861	0.044009692966938
-4.63699436187744	-7.7001690864563	-0.916238725185394	-0.0907900631427765	0.127409800887108	0.04408223554492
-4.63642263412476	-7.69912815093994	-0.913590908050537	-0.0905655696988106	0.127153590321541	0.0441877730190754
-4.62790489196777	-7.69770622253418	-0.924803018569946	-0.0906112864613533	0.127276986837387	0.0441833510994911
-4.62987279891968	-7.69278144836426	-0.928572952747345	-0.0903469100594521	0.127171099185944	0.0443221218883991
-4.62737941741943	-7.69575786590576	-0.93406093120575	-0.0904642716050148	0.127077758312225	0.0443004742264748
-4.62530422210693	-7.68819808959961	-0.941858053207397	-0.0903374999761581	0.127076268196106	0.0444411858916283
-4.61865663528442	-7.68590688705444	-0.944583415985107	-0.0902599468827248	0.126984998583794	0.0444872118532658
-4.62161159515381	-7.68624591827393	-0.952908992767334	-0.0901849046349525	0.127110078930855	0.0444978550076485
-4.61820077896118	-7.67641353607178	-0.960649907588959	-0.0901120826601982	0.126857563853264	0.0445586554706097
-4.61515617370605	-7.67644166946411	-0.9623983502388	-0.0901531726121902	0.126963526010513	0.04468909278512
-4.61465120315552	-7.67257356643677	-0.965991914272308	-0.0899725332856178	0.126866921782494	0.0447513610124588
-4.61262369155884	-7.67794466018677	-0.972401559352875	-0.0900662019848824	0.126856938004494	0.0448134727776051
-4.61265897750854	-7.66566514968872	-0.971829950809479	-0.089950367808342	0.126872777938843	0.0448358170688152
-4.60280179977417	-7.66635274887085	-0.979633748531342	-0.0899371057748795	0.126884520053864	0.0448616407811642
-4.61086082458496	-7.66473054885864	-0.98121303319931	-0.0898137092590332	0.126863658428192	0.0449883230030537
-4.60389232635498	-7.66304063796997	-0.984371721744537	-0.0899086892604828	0.126837149262428	0.0448977015912533
[truncated: 10,277 more rows]
