# Supplementary material for: Identification of Haptic Based Guiding Using Hard Reins
Source: PLoS One. 2015 Jul 22;10(7):e0132020. doi: 10.1371/journal.pone.0132020 (PMC4511788; doi:10.1371/journal.pone.0132020)
Supplement: S6 File — (ZIP) [file pone.0132020.s006.zip › Exp2_ForceData2/Subject10/path3/T2.csv]

Force X (N)	Force Y (N)	Force Z (N)	Torque X (N-m)	Torque Y (N-m)	Torque Z (N-m)	Frequency = 10000	Averaging Level = 16	F/T Serial Number = FT11772	Time Started = 19/02/2013 17:29:30
-5.57249307632446	-8.0082483291626	-1.51029062271118	-0.10144966840744	0.177975013852119	0.0905813574790955
-5.57164335250854	-8.01028823852539	-1.50859224796295	-0.101446002721786	0.177957206964493	0.0905563980340958
-5.57475423812866	-8.0110445022583	-1.50696110725403	-0.101349115371704	0.178042769432068	0.0905014500021935
-5.57633113861084	-8.0135669708252	-1.505610704422	-0.101371362805367	0.178036257624626	0.0904878228902817
-5.57246875762939	-8.01481819152832	-1.50575578212738	-0.101392060518265	0.177939966320992	0.0903973206877708
-5.57657718658447	-8.01808452606201	-1.50815749168396	-0.101311273872852	0.177987679839134	0.0903154239058495
-5.57712316513062	-8.0157470703125	-1.50433230400085	-0.101359449326992	0.177981212735176	0.090289480984211
-5.57920217514038	-8.01824188232422	-1.50539481639862	-0.101311445236206	0.178008735179901	0.0902665555477142
-5.57497215270996	-8.01930141448975	-1.49945271015167	-0.101301789283752	0.177963703870773	0.0901014879345894
-5.57551050186157	-8.01932239532471	-1.50926578044891	-0.101298831403255	0.178028181195259	0.0901109501719475
-5.57747554779053	-8.02103233337402	-1.50122702121735	-0.101303972303867	0.178020805120468	0.0901604071259499
-5.57640171051025	-8.02054405212402	-1.50161063671112	-0.101284503936768	0.178057596087456	0.0900520756840706
-5.5706844329834	-8.02205276489258	-1.50137376785278	-0.101285979151726	0.177937909960747	0.0899583771824837
-5.57561063766479	-8.02070903778076	-1.50223255157471	-0.10129938274622	0.178099393844604	0.0898873433470726
-5.57878684997559	-8.02379417419434	-1.49836409091949	-0.101402543485165	0.178045839071274	0.0899308770895004
-5.57299709320068	-8.02109622955322	-1.49933207035065	-0.101320154964924	0.177941396832466	0.0898443609476089
-5.57143640518188	-8.02418518066406	-1.50109732151031	-0.101301729679108	0.177969068288803	0.0897833630442619
-5.57520771026611	-8.02303028106689	-1.49324178695679	-0.101397678256035	0.178014248609543	0.0898078829050064
-5.57024955749512	-8.02450084686279	-1.49635815620422	-0.101420201361179	0.177960902452469	0.0897379890084267
-5.57188940048218	-8.02334976196289	-1.49578857421875	-0.101413354277611	0.177937984466553	0.0896862521767616
-5.57010984420776	-8.02335929870605	-1.49455583095551	-0.101399645209312	0.178005322813988	0.0896648392081261
-5.56856966018677	-8.02026748657227	-1.49695348739624	-0.101425811648369	0.177973344922066	0.089677058160305
-5.56821775436401	-8.02774143218994	-1.49232423305511	-0.101536862552166	0.177904650568962	0.0896183773875237
-5.56584930419922	-8.02126884460449	-1.48871243000031	-0.10153790563345	0.178041204810143	0.0895238444209099
-5.56554126739502	-8.02216243743896	-1.50371527671814	-0.101468823850155	0.177979454398155	0.0895501598715782
-5.56324768066406	-8.02598476409912	-1.48660719394684	-0.101451270282269	0.17794194817543	0.0895326510071754
-5.56436491012573	-8.02167415618896	-1.49179756641388	-0.101486094295979	0.178048387169838	0.0894978195428848
-5.5660343170166	-8.02253818511963	-1.49652349948883	-0.101460009813309	0.178091615438461	0.0894634649157524
-5.56113004684448	-8.02610301971436	-1.49780225753784	-0.101585946977139	0.178096562623978	0.0893842950463295
-5.56195783615112	-8.02502250671387	-1.49254703521729	-0.101442292332649	0.178089246153831	0.0894154384732246
-5.56331253051758	-8.0246753692627	-1.4900803565979	-0.101508140563965	0.178127557039261	0.0892742499709129
-5.56512403488159	-8.02433013916016	-1.49630427360535	-0.10151806473732	0.178165599703789	0.0892312377691269
-5.56435489654541	-8.02834415435791	-1.49988329410553	-0.1014394313097	0.178182438015938	0.0892810150980949
-5.56722021102905	-8.02761745452881	-1.49488055706024	-0.101428434252739	0.178123444318771	0.0891702398657799
-5.56888628005981	-8.02907562255859	-1.49571311473846	-0.10149173438549	0.178220257163048	0.0890927165746689
-5.57294511795044	-8.03128337860107	-1.50431823730469	-0.101507969200611	0.178272619843483	0.0891312211751938
-5.57357931137085	-8.02970314025879	-1.50276792049408	-0.101453579962254	0.1782406270504	0.0890599936246872
-5.57339429855347	-8.03318405151367	-1.50272619724274	-0.101433411240578	0.178285628557205	0.0890530943870544
-5.57778739929199	-8.02920532226563	-1.50552582740784	-0.10146564245224	0.178398281335831	0.0890077352523804
-5.57458066940308	-8.02928924560547	-1.50750434398651	-0.101475805044174	0.178281113505363	0.0890101939439774
-5.5747971534729	-8.02535915374756	-1.4986515045166	-0.101390741765499	0.178327009081841	0.089008092880249
-5.57413911819458	-8.03118133544922	-1.50620746612549	-0.101465500891209	0.178335338830948	0.0889977365732193
-5.57125949859619	-8.02601146697998	-1.50788366794586	-0.10150708258152	0.178447708487511	0.0889148265123367
-5.57132530212402	-8.02625560760498	-1.50876140594482	-0.101431459188461	0.178392857313156	0.0889532044529915
-5.56882762908936	-8.02412223815918	-1.50187516212463	-0.101402439177036	0.178435072302818	0.0890562683343887
-5.56818103790283	-8.02629280090332	-1.50023233890533	-0.101436495780945	0.178418159484863	0.0889571830630302
-5.56879854202271	-8.02355194091797	-1.50216484069824	-0.101412571966648	0.178510621190071	0.088986724615097
-5.56595945358276	-8.0234203338623	-1.50797474384308	-0.101403824985027	0.178510218858719	0.0889992341399193
-5.56247663497925	-8.02705383300781	-1.50014221668243	-0.101355247199535	0.178468585014343	0.0889588668942451
-5.56234169006348	-8.02184772491455	-1.49957346916199	-0.101309344172478	0.17859274148941	0.0889885202050209
-5.56315994262695	-8.02557373046875	-1.49947118759155	-0.101344563066959	0.178592801094055	0.0889853164553642
-5.56061935424805	-8.02713298797607	-1.49991154670715	-0.101323805749416	0.178605541586876	0.088993139564991
-5.56229019165039	-8.02662658691406	-1.49167823791504	-0.101247534155846	0.17860159277916	0.0889465734362602
-5.56431674957275	-8.02667617797852	-1.49709403514862	-0.101210437715054	0.178594201803207	0.0888964682817459
-5.5649847984314	-8.03007125854492	-1.49870884418488	-0.101229198276997	0.178667888045311	0.0888945385813713
-5.56466388702393	-8.0311107635498	-1.4902116060257	-0.101152695715427	0.178644433617592	0.0888913944363594
-5.56585693359375	-8.03082656860352	-1.49327158927917	-0.101123422384262	0.178651690483093	0.0888498350977898
-5.56968641281128	-8.0303840637207	-1.49321448802948	-0.101146951317787	0.178679302334785	0.0888386815786362
-5.56955194473267	-8.03156471252441	-1.50065779685974	-0.101052597165108	0.17860022187233	0.0887651741504669
-5.56725358963013	-8.0311336517334	-1.48783123493195	-0.101076319813728	0.178649812936783	0.0887650027871132
-5.57235956192017	-8.03357887268066	-1.49491405487061	-0.101052984595299	0.178636401891708	0.0888444632291794
-5.56818103790283	-8.03417587280273	-1.49423348903656	-0.101076774299145	0.178576365113258	0.0887356922030449
-5.56929302215576	-8.03041553497314	-1.49078583717346	-0.100971087813377	0.178624585270882	0.0886902064085007
-5.57231521606445	-8.03336715698242	-1.49095284938812	-0.101089529693127	0.178673386573792	0.0887349769473076
-5.56642818450928	-8.03072547912598	-1.48505342006683	-0.100964643061161	0.178571254014969	0.0886942595243454
-5.56557703018188	-8.03302574157715	-1.48554086685181	-0.100935682654381	0.178623646497726	0.0886357501149178
-5.56669855117798	-8.03253173828125	-1.48348772525787	-0.100987061858177	0.178632378578186	0.0886956080794334
-5.56524467468262	-8.03219509124756	-1.48488855361938	-0.100973568856716	0.178570657968521	0.0886415392160416
-5.5656681060791	-8.03406143188477	-1.48352456092834	-0.100932747125626	0.178602933883667	0.0885273963212967
-5.56328010559082	-8.03226184844971	-1.4786069393158	-0.100985758006573	0.178688019514084	0.0885280445218086
-5.56543684005737	-8.02970600128174	-1.48419392108917	-0.101013019680977	0.178624674677849	0.0885114073753357
-5.56360769271851	-8.03238487243652	-1.47952425479889	-0.10097298771143	0.178525656461716	0.0885055363178253
-5.56833028793335	-8.02788543701172	-1.47567200660706	-0.10097586363554	0.178645625710487	0.0883273929357529
-5.56937026977539	-8.03101539611816	-1.48693823814392	-0.101004481315613	0.178638398647308	0.0883122459053993
-5.57089900970459	-8.03253078460693	-1.48173797130585	-0.100965805351734	0.178599610924721	0.0883577615022659
-5.57260608673096	-8.0293550491333	-1.48189580440521	-0.100948072969913	0.178576409816742	0.0882732570171356
-5.5765118598938	-8.03307819366455	-1.48208093643188	-0.100982993841171	0.17863766849041	0.0881680622696877
-5.57501411437988	-8.03322505950928	-1.48444414138794	-0.101045310497284	0.178595513105392	0.0881382822990417
-5.5788311958313	-8.03279972076416	-1.48256933689117	-0.100894421339035	0.178561717271805	0.088170014321804
-5.57894039154053	-8.0322208404541	-1.48021423816681	-0.101032689213753	0.178630381822586	0.0880733802914619
-5.58165407180786	-8.03378486633301	-1.48388016223907	-0.10102204978466	0.178630620241165	0.0880058631300926
-5.58366727828979	-8.03241634368896	-1.48623931407928	-0.101032413542271	0.178680539131165	0.087984211742878
-5.58408975601196	-8.03421783447266	-1.47824144363403	-0.101025938987732	0.178591012954712	0.0880363658070564
-5.58133411407471	-8.03171253204346	-1.47224318981171	-0.10101193189621	0.178675711154938	0.0879343897104263
-5.58172559738159	-8.03412532806396	-1.48390066623688	-0.101094909012318	0.178678542375565	0.0879268497228622
-5.58399963378906	-8.03277778625488	-1.48318648338318	-0.101074330508709	0.178733870387077	0.087985061109066
-5.58462142944336	-8.03581619262695	-1.47698569297791	-0.101112097501755	0.178672388195992	0.0879149362444878
-5.58222246170044	-8.03471183776855	-1.47483944892883	-0.101062372326851	0.178706169128418	0.0878212153911591
-5.58019351959229	-8.03495311737061	-1.47535288333893	-0.101116478443146	0.178775548934937	0.0878954380750656
-5.58030366897583	-8.03580760955811	-1.46779954433441	-0.101083561778069	0.178696110844612	0.0879676342010498
-5.57878398895264	-8.037278175354	-1.47596573829651	-0.101095132529736	0.17865777015686	0.0879328399896622
-5.57801055908203	-8.03353118896484	-1.46774983406067	-0.101088128983974	0.178714975714684	0.0878879800438881
-5.57909965515137	-8.03432655334473	-1.47484469413757	-0.101128168404102	0.178758770227432	0.0879742875695229
-5.57971286773682	-8.03560924530029	-1.46988892555237	-0.101058140397072	0.178728014230728	0.0880298092961311
-5.57645893096924	-8.03702640533447	-1.46545422077179	-0.101110890507698	0.178761452436447	0.0879581719636917
-5.57894849777222	-8.03522777557373	-1.46831595897675	-0.101148597896099	0.178816452622414	0.0880290791392326
-5.57613468170166	-8.03570365905762	-1.47754967212677	-0.101127557456493	0.178782984614372	0.0880454257130623
-5.57484149932861	-8.03648090362549	-1.46494877338409	-0.101110801100731	0.178720742464066	0.0880517885088921
-5.57684469223022	-8.03340530395508	-1.46315598487854	-0.101169496774673	0.178774580359459	0.0880896225571632
-5.57564210891724	-8.03549766540527	-1.48062753677368	-0.101171649992466	0.178767278790474	0.0881311297416687
-5.57376718521118	-8.03483772277832	-1.46760475635529	-0.101178131997585	0.178747624158859	0.0881372392177582
-5.5723557472229	-8.02984523773193	-1.46502685546875	-0.101255297660828	0.178784176707268	0.0881724059581757
-5.57379579544067	-8.03179168701172	-1.46683657169342	-0.10121900588274	0.178787440061569	0.0882464274764061
-5.57335042953491	-8.03176021575928	-1.46617150306702	-0.101212844252586	0.178795590996742	0.0882727801799774
-5.56956720352173	-8.0274019241333	-1.4678590297699	-0.101241782307625	0.178778603672981	0.0883783102035522
-5.56628561019897	-8.03156471252441	-1.46487772464752	-0.101311281323433	0.17878532409668	0.0884665995836258
-5.56619119644165	-8.02795505523682	-1.46765065193176	-0.101358607411385	0.178800702095032	0.088489942252636
-5.56308031082153	-8.02340698242188	-1.4681351184845	-0.101330757141113	0.178691834211349	0.0885788947343826
-5.56027173995972	-8.02112865447998	-1.46114945411682	-0.101444907486439	0.178782641887665	0.0886608585715294
-5.56265449523926	-8.02260971069336	-1.46349942684174	-0.10145728290081	0.178798601031303	0.0887765660881996
-5.55593156814575	-8.02131462097168	-1.46770870685577	-0.101458594202995	0.178690642118454	0.0887686982750893
-5.55215740203857	-8.01822757720947	-1.46748423576355	-0.101473592221737	0.178709283471107	0.0888491496443748
-5.55563974380493	-8.01859474182129	-1.46410524845123	-0.101638667285442	0.17882265150547	0.0889818370342255
-5.54972076416016	-8.0159740447998	-1.45824670791626	-0.101497747004032	0.178731128573418	0.0890886932611465
-5.55009651184082	-8.01715278625488	-1.46412563323975	-0.101564712822437	0.178728625178337	0.0891115367412567
-5.5481014251709	-8.0147819519043	-1.46232640743256	-0.101597957313061	0.178749442100525	0.089211031794548
-5.54615116119385	-8.01292133331299	-1.45905578136444	-0.101637005805969	0.17874051630497	0.0892826244235039
-5.54578113555908	-8.01338291168213	-1.45549368858337	-0.101610958576202	0.178678914904594	0.0894168168306351
-5.54665231704712	-8.01272201538086	-1.4601891040802	-0.101640954613686	0.178735077381134	0.0893979072570801
-5.54638957977295	-8.01379585266113	-1.44978821277618	-0.101655602455139	0.178719222545624	0.0894824415445328
-5.54859209060669	-8.01029968261719	-1.45535957813263	-0.101620241999626	0.178765058517456	0.0895174965262413
-5.54920101165771	-8.01424789428711	-1.45802271366119	-0.101673811674118	0.178622141480446	0.0895339995622635
-5.54999971389771	-8.0145788192749	-1.46476900577545	-0.101635098457336	0.178650110960007	0.0896228775382042
-5.55287313461304	-8.01492786407471	-1.46365475654602	-0.101675465703011	0.178644463419914	0.0895952507853508
-5.55764865875244	-8.01457405090332	-1.46098256111145	-0.101640723645687	0.17867174744606	0.0896502137184143
-5.56056070327759	-8.02204895019531	-1.46386826038361	-0.101703703403473	0.178638860583305	0.0897328704595566
-5.56319761276245	-8.02317047119141	-1.46198809146881	-0.101543262600899	0.178577184677124	0.0897708684206009
-5.56819772720337	-8.02222728729248	-1.46314573287964	-0.101572804152966	0.178659364581108	0.0897974818944931
-5.57236671447754	-8.02488613128662	-1.47063553333282	-0.101553320884705	0.178569912910461	0.0899092182517052
-5.57093811035156	-8.0332498550415	-1.47035837173462	-0.101511374115944	0.178571790456772	0.0898867323994637
-5.57388591766357	-8.02935218811035	-1.47597968578339	-0.101454421877861	0.178506344556808	0.0899109542369843
-5.57430648803711	-8.03279590606689	-1.46375334262848	-0.101467214524746	0.178618192672729	0.0900278389453888
-5.57637453079224	-8.03701782226563	-1.46721422672272	-0.101442500948906	0.17855928838253	0.0901113599538803
-5.57513475418091	-8.04115772247314	-1.46978294849396	-0.101438075304031	0.178514733910561	0.0900753811001778
-5.57713317871094	-8.03931140899658	-1.47508490085602	-0.101380944252014	0.178545475006104	0.0901519581675529
-5.58147048950195	-8.04224109649658	-1.46688425540924	-0.101410940289497	0.178709596395493	0.0902453139424324
-5.57829570770264	-8.04111862182617	-1.4691379070282	-0.101344026625156	0.178568467497826	0.090271033346653
-5.57887601852417	-8.04632186889648	-1.4672634601593	-0.10137514770031	0.178581312298775	0.0902983397245407
-5.5774097442627	-8.04642772674561	-1.46805000305176	-0.101367183029652	0.178634762763977	0.0903663486242294
-5.57899141311646	-8.04623794555664	-1.46918594837189	-0.101392671465874	0.178682446479797	0.090444914996624
-5.57686853408813	-8.04755592346191	-1.46916460990906	-0.101332440972328	0.178575977683067	0.0905235856771469
-5.57363319396973	-8.0484733581543	-1.46963930130005	-0.101302564144135	0.17860534787178	0.0905252397060394
-5.57589054107666	-8.04685115814209	-1.46637010574341	-0.101386673748493	0.178663045167923	0.0906753391027451
-5.57511711120605	-8.04623794555664	-1.46716177463531	-0.101368367671967	0.178720355033875	0.090748131275177
-5.5720157623291	-8.04989051818848	-1.47120499610901	-0.101315669715405	0.178653120994568	0.0907938405871391
-5.57147789001465	-8.04799556732178	-1.47332787513733	-0.101339124143124	0.178680926561356	0.0908200070261955
-5.57018136978149	-8.04622173309326	-1.4687864780426	-0.101430624723434	0.178812652826309	0.0909866765141487
-5.5691237449646	-8.05057811737061	-1.47148585319519	-0.101414412260056	0.178742200136185	0.0910238400101662
-5.56626844406128	-8.0481128692627	-1.46774673461914	-0.101449199020863	0.178835362195969	0.0909630879759789
-5.56800746917725	-8.04435157775879	-1.47720551490784	-0.101468831300735	0.178776234388351	0.0911271572113037
-5.56482744216919	-8.0463228225708	-1.47699987888336	-0.101523004472256	0.178792834281921	0.0912582874298096
-5.56337118148804	-8.04526233673096	-1.47322487831116	-0.101530402898788	0.17879444360733	0.091223768889904
-5.56564140319824	-8.04346370697021	-1.47586715221405	-0.101614490151405	0.178892359137535	0.0912630259990692
-5.56238889694214	-8.04525279998779	-1.4878933429718	-0.10159133374691	0.178943932056427	0.0914165377616882
-5.56041717529297	-8.0416431427002	-1.47940003871918	-0.101603277027607	0.178960889577866	0.0914267301559448
-5.55896854400635	-8.04324245452881	-1.48091447353363	-0.101750209927559	0.179042294621468	0.0914649367332459
-5.56153678894043	-8.04088973999023	-1.48267269134521	-0.101766295731068	0.179101452231407	0.091583639383316
-5.56362628936768	-8.04256534576416	-1.48725199699402	-0.101783335208893	0.179112896323204	0.0916257053613663
-5.55678606033325	-8.04105758666992	-1.48514759540558	-0.101789906620979	0.179092451930046	0.0916926711797714
-5.56145763397217	-8.03956317901611	-1.48748242855072	-0.10190524160862	0.179232999682426	0.0917477831244469
-5.55938386917114	-8.04000568389893	-1.49504208564758	-0.101960100233555	0.179281696677208	0.0918336659669876
-5.55574369430542	-8.0383472442627	-1.49124801158905	-0.101915091276169	0.17918761074543	0.0918962061405182
-5.55412912368774	-8.03778743743896	-1.49285638332367	-0.10197364538908	0.17922979593277	0.0919580459594727
-5.55569982528687	-8.03543472290039	-1.49768590927124	-0.102089397609234	0.179395034909248	0.0919428616762161
-5.55720710754395	-8.03662776947021	-1.50509357452393	-0.102033041417599	0.179327219724655	0.092022180557251
-5.55555486679077	-8.03514957427979	-1.49195718765259	-0.102086409926414	0.179316490888596	0.0920947343111038
-5.55246591567993	-8.03303623199463	-1.49436688423157	-0.10207936912775	0.179342687129974	0.0921146124601364
-5.55487871170044	-8.03035831451416	-1.49598872661591	-0.102124527096748	0.179376170039177	0.0921613946557045
-5.55261135101318	-8.02938270568848	-1.50409615039825	-0.102134935557842	0.179366454482079	0.092212587594986
-5.55071926116943	-8.02987670898438	-1.50128996372223	-0.102123223245144	0.179388865828514	0.0922514945268631
-5.55399560928345	-8.023756980896	-1.50209271907806	-0.102180510759354	0.179518088698387	0.0922849923372269
-5.55325317382813	-8.02402973175049	-1.50610291957855	-0.102187633514404	0.179466292262077	0.0923356935381889
-5.55174112319946	-8.02570533752441	-1.50387156009674	-0.102282904088497	0.179466903209686	0.0923370271921158
-5.55378866195679	-8.02004146575928	-1.50268363952637	-0.102186493575573	0.179440811276436	0.0923869088292122
-5.55592441558838	-8.02289390563965	-1.50680255889893	-0.102234818041325	0.179498136043549	0.0924097374081612
-5.55263423919678	-8.02316284179688	-1.51343262195587	-0.102213010191917	0.179504126310349	0.0924580693244934
-5.55709171295166	-8.02184009552002	-1.50435018539429	-0.102137006819248	0.179470598697662	0.0923909693956375
-5.55986261367798	-8.02103805541992	-1.50752985477448	-0.10228381305933	0.17953684926033	0.0924555361270905
-5.55735111236572	-8.02145862579346	-1.50686860084534	-0.102211475372314	0.17952087521553	0.0923744142055511
-5.56036520004272	-8.01831531524658	-1.50778329372406	-0.102180004119873	0.179426223039627	0.092373438179493
-5.56436157226563	-8.01720523834229	-1.50675082206726	-0.102178253233433	0.179520413279533	0.0924734398722649
-5.56871557235718	-8.01678085327148	-1.50888562202454	-0.102137133479118	0.179495558142662	0.0924666672945023
-5.56506729125977	-8.0208854675293	-1.50819909572601	-0.10207574814558	0.179394528269768	0.0923711061477661
-5.56885480880737	-8.01668930053711	-1.50734305381775	-0.102070569992065	0.179548591375351	0.0923697128891945
-5.57222509384155	-8.01820659637451	-1.51003098487854	-0.102094404399395	0.179415747523308	0.0923889949917793
-5.57156181335449	-8.01428318023682	-1.50856173038483	-0.101975880563259	0.179390877485275	0.0923430994153023
-5.57209968566895	-8.01598739624023	-1.50584316253662	-0.101948596537113	0.179367676377296	0.0922851711511612
-5.57871770858765	-8.01436233520508	-1.50589334964752	-0.102006584405899	0.179374843835831	0.0923246070742607
-5.57637929916382	-8.01251697540283	-1.50700080394745	-0.101903505623341	0.179366320371628	0.0922475978732109
-5.57898759841919	-8.01497650146484	-1.50444328784943	-0.101903639733791	0.179317235946655	0.0921831950545311
-5.58082914352417	-8.01271343231201	-1.50545823574066	-0.101893238723278	0.179340898990631	0.0922419503331184
-5.58157634735107	-8.0096960067749	-1.50566065311432	-0.101802982389927	0.17925862967968	0.0921886637806892
-5.58087730407715	-8.01431179046631	-1.50089418888092	-0.101798057556152	0.179250404238701	0.0921839401125908
-5.58166360855103	-8.00950622558594	-1.4949357509613	-0.101799875497818	0.179240569472313	0.0920467302203178
-5.5802001953125	-8.00958633422852	-1.5089259147644	-0.101736858487129	0.179253533482552	0.0920364707708359
-5.58039999008179	-8.00929260253906	-1.49503815174103	-0.101685725152493	0.179162889719009	0.0920710414648056
-5.5812554359436	-8.00772666931152	-1.49105703830719	-0.101744674146175	0.17917463183403	0.0919748023152351
-5.5846209526062	-8.00714683532715	-1.49391388893127	-0.101670324802399	0.179210528731346	0.0919314548373222
-5.58252286911011	-8.00921440124512	-1.49442207813263	-0.101624168455601	0.179125383496284	0.091905415058136
-5.58252620697021	-8.00220203399658	-1.48925840854645	-0.101589486002922	0.179157346487045	0.091875284910202
-5.58151483535767	-8.0065746307373	-1.49545133113861	-0.101601667702198	0.179137095808983	0.0918288603425026
-5.58305978775024	-8.00693798065186	-1.4921897649765	-0.10150520503521	0.179044604301453	0.0917574018239975
-5.58191061019897	-8.00271797180176	-1.48835265636444	-0.101562142372131	0.179071292281151	0.0917752534151077
-5.58434295654297	-8.0037670135498	-1.49021816253662	-0.101609505712986	0.179065182805061	0.091750793159008
-5.58263778686523	-8.00176906585693	-1.49255084991455	-0.101559996604919	0.179040968418121	0.0916807055473328
-5.58330249786377	-8.00152206420898	-1.4863406419754	-0.101466536521912	0.178904920816422	0.0915944650769234
-5.58009099960327	-7.99750852584839	-1.48456156253815	-0.10154727846384	0.179034501314163	0.0916658639907837
-5.58491992950439	-7.99718284606934	-1.48629069328308	-0.101536810398102	0.178953364491463	0.0916222929954529
-5.57696104049683	-7.99661445617676	-1.49132633209229	-0.101494625210762	0.178845688700676	0.0915000587701797
-5.57846879959106	-7.99346446990967	-1.49031162261963	-0.101489938795567	0.17895133793354	0.0914719551801682
-5.57882738113403	-7.99361228942871	-1.48771321773529	-0.101557299494743	0.17888168990612	0.0914549306035042
-5.57550191879272	-7.98967981338501	-1.48663425445557	-0.101504050195217	0.17887656390667	0.0914206355810165
-5.57547950744629	-7.98961973190308	-1.48824715614319	-0.101492337882519	0.178909510374069	0.0913333222270012
-5.57920837402344	-7.98971939086914	-1.48532521724701	-0.101524733006954	0.17894446849823	0.0913750976324081
-5.57496929168701	-7.98710870742798	-1.49213528633118	-0.101567886769772	0.178955093026161	0.0912860855460167
-5.57242393493652	-7.98822402954102	-1.48728108406067	-0.101581312716007	0.178911983966827	0.0912422090768814
-5.5722131729126	-7.98525857925415	-1.49138057231903	-0.101638965308666	0.178967848420143	0.091210849583149
-5.56997632980347	-7.98244476318359	-1.48896586894989	-0.101581916213036	0.178942933678627	0.0911959707736969
-5.56666898727417	-7.98414039611816	-1.49076735973358	-0.101620443165302	0.178914859890938	0.091114766895771
-5.56768751144409	-7.97923851013184	-1.48788797855377	-0.101698413491249	0.179018676280975	0.0910114794969559
-5.56905698776245	-7.98094892501831	-1.49708390235901	-0.101682096719742	0.178946077823639	0.0909974500536919
-5.56717109680176	-7.97786426544189	-1.49702787399292	-0.101630292832851	0.179013535380363	0.090961255133152
-5.56782865524292	-7.97296905517578	-1.49565839767456	-0.101713567972183	0.178993836045265	0.0908666253089905
-5.5692458152771	-7.97608518600464	-1.49975848197937	-0.101647637784481	0.178976878523827	0.0908269211649895
-5.56894254684448	-7.97562503814697	-1.50601375102997	-0.101679399609566	0.179018780589104	0.0907682478427887
-5.56788635253906	-7.97337484359741	-1.50331318378448	-0.101735159754753	0.179020196199417	0.0907089859247208
-5.57112503051758	-7.97560930252075	-1.51123809814453	-0.101745612919331	0.178947478532791	0.0906381085515022
-5.5743579864502	-7.97581243515015	-1.51920223236084	-0.101721696555614	0.179020181298256	0.0905671864748001
-5.57382678985596	-7.9751148223877	-1.51197552680969	-0.101742506027222	0.178971692919731	0.0905376672744751
-5.57516384124756	-7.97572422027588	-1.51097869873047	-0.101746238768101	0.179023042321205	0.090445764362812
-5.58297634124756	-7.9774284362793	-1.51941668987274	-0.101810447871685	0.179066866636276	0.0903811678290367
-5.58470249176025	-7.97954702377319	-1.52632009983063	-0.101765766739845	0.178967013955116	0.0903325527906418
-5.58601808547974	-7.97732734680176	-1.52047741413116	-0.101733200252056	0.179067701101303	0.0902386605739594
-5.59230327606201	-7.97783184051514	-1.52504503726959	-0.10177905857563	0.179113730788231	0.0902351140975952
-5.58705139160156	-7.98202514648438	-1.53075551986694	-0.101755425333977	0.17902572453022	0.0901447460055351
-5.59321308135986	-7.98115062713623	-1.52953016757965	-0.101691126823425	0.179125964641571	0.0900719314813614
-5.59653854370117	-7.98215198516846	-1.53372311592102	-0.101682744920254	0.179141789674759	0.0900933891534805
-5.5966968536377	-7.98396015167236	-1.52948379516602	-0.101680748164654	0.179134413599968	0.0900372564792633
-5.59764289855957	-7.98820018768311	-1.53638124465942	-0.101624429225922	0.179123193025589	0.089966781437397
-5.60058403015137	-7.98882913589478	-1.53614413738251	-0.101633258163929	0.17917788028717	0.0899299830198288
-5.60601615905762	-7.98854207992554	-1.54100000858307	-0.101565472781658	0.179261893033981	0.0899603217840195
-5.60598468780518	-7.99432754516602	-1.54344117641449	-0.10145054012537	0.179191172122955	0.0898977890610695
-5.60531663894653	-7.99650907516479	-1.54147720336914	-0.101469777524471	0.179291680455208	0.0898775234818459
-5.61151647567749	-7.99724292755127	-1.54520702362061	-0.10138800740242	0.179289877414703	0.0899520143866539
-5.61250782012939	-8.00246238708496	-1.54591810703278	-0.101434305310249	0.179289445281029	0.0899512618780136
-5.61257219314575	-8.00431346893311	-1.5479496717453	-0.101371236145496	0.17924527823925	0.0898896083235741
-5.61506366729736	-8.00369071960449	-1.55031621456146	-0.101293288171291	0.179244145750999	0.0899138376116753
-5.61698579788208	-8.00544738769531	-1.54783809185028	-0.101348280906677	0.179317370057106	0.0899195745587349
-5.61600494384766	-8.00818157196045	-1.55020105838776	-0.101252570748329	0.179191634058952	0.0899676531553268
-5.61938953399658	-8.00936794281006	-1.5432505607605	-0.101228274405003	0.17922867834568	0.0898371785879135
-5.61943531036377	-8.00848579406738	-1.54678213596344	-0.101214066147804	0.179294779896736	0.0899337530136108
-5.61732387542725	-8.0110034942627	-1.545823097229	-0.101194091141224	0.179222613573074	0.0900276452302933
-5.61817741394043	-8.01248550415039	-1.54281520843506	-0.101193204522133	0.17926687002182	0.090002603828907
-5.61790466308594	-8.01158905029297	-1.54532158374786	-0.10118206590414	0.179297640919685	0.0900694951415062
-5.61732578277588	-8.0128002166748	-1.54586017131805	-0.101148597896099	0.179289758205414	0.0901648327708244
-5.61190032958984	-8.01099491119385	-1.54080092906952	-0.101143546402454	0.1792121976614	0.0902053415775299
-5.61310338973999	-8.00813293457031	-1.53818202018738	-0.101176254451275	0.179252043366432	0.0902447178959847
-5.61036348342896	-8.00796127319336	-1.53703105449677	-0.101163871586323	0.179272532463074	0.0903479233384132
-5.60678386688232	-8.00831127166748	-1.53437781333923	-0.101168878376484	0.179154828190804	0.0904644802212715
-5.60055732727051	-8.00770473480225	-1.52967929840088	-0.101202107965946	0.179195389151573	0.0905064567923546
-5.6036205291748	-8.00679779052734	-1.53462660312653	-0.101216323673725	0.179210364818573	0.0906230211257935
-5.59784030914307	-8.00593662261963	-1.53580570220947	-0.10113712400198	0.179136171936989	0.0906766057014465
-5.5969705581665	-8.00201606750488	-1.51963210105896	-0.101214036345482	0.179228499531746	0.0907773599028587
-5.59472036361694	-8.00162601470947	-1.52593302726746	-0.101227276027203	0.17922343313694	0.0908930003643036
-5.59439373016357	-8.00580883026123	-1.52071964740753	-0.101179257035255	0.179142370820045	0.090945266187191
-5.59348154067993	-8.00378894805908	-1.52114319801331	-0.10128366202116	0.179152861237526	0.091084398329258
-5.5924973487854	-8.00181484222412	-1.51975500583649	-0.101272657513618	0.179170042276382	0.0912112295627594
-5.59218788146973	-8.00429248809814	-1.51840341091156	-0.101221494376659	0.179120853543282	0.0912768319249153
-5.59102487564087	-8.00453186035156	-1.51713705062866	-0.101262219250202	0.179136604070663	0.0914122834801674
-5.59244632720947	-8.00085163116455	-1.51765632629395	-0.10121613740921	0.179157048463821	0.0915746912360191
-5.58596611022949	-8.00323867797852	-1.50965130329132	-0.101218447089195	0.179045021533966	0.0916989371180534
-5.58792543411255	-8.00184535980225	-1.50765120983124	-0.101277582347393	0.179120555520058	0.0917046368122101
-5.58732128143311	-7.99992656707764	-1.52315199375153	-0.101275630295277	0.179149523377419	0.0918289870023727
-5.58623647689819	-8.00038814544678	-1.51218223571777	-0.101170405745506	0.179043263196945	0.0919684395194054
-5.58712482452393	-7.99927186965942	-1.50290858745575	-0.101173490285873	0.179123803973198	0.0920196175575256
-5.58777809143066	-8.00069904327393	-1.51317608356476	-0.101222455501556	0.179092854261398	0.0921351537108421
-5.58476495742798	-8.00364780426025	-1.51256132125854	-0.101294323801994	0.179103091359138	0.0922248587012291
-5.58566474914551	-7.99977684020996	-1.4983161687851	-0.101073957979679	0.17909562587738	0.0923506394028664
-5.58412313461304	-8.00672721862793	-1.5014443397522	-0.101169556379318	0.179057434201241	0.0924451500177383
-5.58496332168579	-8.00411605834961	-1.50776410102844	-0.101150333881378	0.178986132144928	0.0925750657916069
-5.58337879180908	-8.00455570220947	-1.49440026283264	-0.10112538933754	0.178965523838997	0.0926853939890862
-5.58250284194946	-8.00568962097168	-1.48890256881714	-0.101183958351612	0.179027184844017	0.0927489772439003
-5.58603239059448	-8.0072546005249	-1.50050675868988	-0.101162366569042	0.178994745016098	0.0928369536995888
-5.58339357376099	-8.0081787109375	-1.49664950370789	-0.101103372871876	0.178890451788902	0.0929142236709595
-5.58201503753662	-8.00910472869873	-1.48896765708923	-0.101105950772762	0.178987249732018	0.0930545255541801
-5.58336639404297	-8.01028251647949	-1.49261915683746	-0.101110845804214	0.178986862301826	0.0931791216135025
-5.5809006690979	-8.01335716247559	-1.48790645599365	-0.10098547488451	0.178903236985207	0.0930952355265617
-5.58541584014893	-8.01516437530518	-1.49287343025208	-0.101045124232769	0.179067492485046	0.093259684741497
-5.58720016479492	-8.01741313934326	-1.48436188697815	-0.101030573248863	0.178932592272758	0.0933714285492897
-5.5889687538147	-8.02181720733643	-1.48675096035004	-0.101014278829098	0.179010912775993	0.0934323519468308
-5.59334468841553	-8.02099227905273	-1.49065840244293	-0.100970536470413	0.179040506482124	0.0935468673706055
-5.59516286849976	-8.02549362182617	-1.49576580524445	-0.100974574685097	0.178972840309143	0.0936632007360458
-5.59466409683228	-8.02802848815918	-1.49043369293213	-0.10089410841465	0.178969398140907	0.093675471842289
-5.59638977050781	-8.02822494506836	-1.49349510669708	-0.100909136235714	0.178986445069313	0.0937590748071671
-5.59952640533447	-8.02848434448242	-1.49848759174347	-0.100880511105061	0.17893773317337	0.0938604921102524
-5.60175514221191	-8.03303527832031	-1.49450302124023	-0.10083957016468	0.178881973028183	0.0939143970608711
-5.60059452056885	-8.03082275390625	-1.49159681797028	-0.100888818502426	0.178937554359436	0.0940159931778908
-5.60481309890747	-8.03479766845703	-1.50082457065582	-0.10085878521204	0.178896129131317	0.0940887406468391
-5.60202217102051	-8.03711032867432	-1.49193692207336	-0.100902959704399	0.178895726799965	0.0941494926810265
-5.60481786727905	-8.0323314666748	-1.49096155166626	-0.100896373391151	0.178936704993248	0.0942795276641846
-5.60496664047241	-8.03417110443115	-1.49388802051544	-0.100884549319744	0.178918734192848	0.0943177938461304
-5.60000038146973	-8.0371561050415	-1.4918087720871	-0.100951075553894	0.178882896900177	0.0944122895598412
-5.60079908370972	-8.03271579742432	-1.49385380744934	-0.100910358130932	0.178908541798592	0.0945652052760124
-5.5993447303772	-8.03458786010742	-1.49489271640778	-0.100968904793262	0.178893730044365	0.0947127938270569
-5.59633588790894	-8.03328990936279	-1.49098813533783	-0.100945651531219	0.178923442959785	0.0946481600403786
-5.59651517868042	-8.03228282928467	-1.4921258687973	-0.101060643792152	0.178934782743454	0.0948662087321281
-5.59375762939453	-8.03190994262695	-1.48300099372864	-0.100882455706596	0.178922608494759	0.0949658080935478
-5.5925931930542	-8.03168392181396	-1.48303592205048	-0.100918985903263	0.178968384861946	0.0949225053191185
-5.59084224700928	-8.0315465927124	-1.48917198181152	-0.101027242839336	0.178933158516884	0.0951000526547432
-5.58965921401978	-8.03458595275879	-1.48696494102478	-0.100983247160912	0.178953617811203	0.0951517820358276
-5.58886241912842	-8.03545188903809	-1.48514378070831	-0.101027622818947	0.178949251770973	0.0952060967683792
-5.5925440788269	-8.03698062896729	-1.48830592632294	-0.100982531905174	0.178974449634552	0.0952084213495255
-5.59265279769897	-8.03873348236084	-1.49897444248199	-0.100979454815388	0.178950980305672	0.0952111333608627
-5.59509515762329	-8.03907108306885	-1.49411237239838	-0.1010477617383	0.17903670668602	0.0952438116073608
-5.59949684143066	-8.04108619689941	-1.49403786659241	-0.100989244878292	0.17900849878788	0.0952709838747978
-5.5983362197876	-8.04121494293213	-1.49932467937469	-0.100969396531582	0.178973883390427	0.0951792672276497
-5.60358238220215	-8.0429220199585	-1.50014650821686	-0.101025491952896	0.17908638715744	0.095239944756031
-5.60475063323975	-8.04610347747803	-1.50210475921631	-0.100955925881863	0.178944662213326	0.0952245444059372
-5.60840702056885	-8.04791164398193	-1.50127637386322	-0.100919507443905	0.179027616977692	0.095149964094162
-5.61122941970825	-8.04638576507568	-1.51417684555054	-0.101000472903252	0.178998842835426	0.0952089577913284
-5.60955476760864	-8.0488166809082	-1.50715351104736	-0.100959353148937	0.178935363888741	0.0952017530798912
-5.61431884765625	-8.04877758026123	-1.50989079475403	-0.101012460887432	0.178977087140083	0.0951421707868576
-5.61325883865356	-8.04848575592041	-1.51480901241302	-0.101057067513466	0.17897392809391	0.0951299518346787
-5.61231184005737	-8.04965209960938	-1.51975119113922	-0.100981034338474	0.178948029875755	0.0951624810695648
-5.61344575881958	-8.04966640472412	-1.50538647174835	-0.10099671036005	0.179018571972847	0.09515281021595
-5.61723756790161	-8.04931354522705	-1.51553547382355	-0.101047053933144	0.178959101438522	0.0951857939362526
-5.61197853088379	-8.05434894561768	-1.51434016227722	-0.101004332304001	0.17897866666317	0.0951294228434563
-5.6166615486145	-8.05144500732422	-1.50690770149231	-0.1010777130723	0.179004892706871	0.0951904356479645
-5.61397838592529	-8.05499649047852	-1.51575744152069	-0.101021014153957	0.17899551987648	0.0953183844685555
-5.61363506317139	-8.05141639709473	-1.51137757301331	-0.101032748818398	0.17902447283268	0.0952711552381516
-5.61550807952881	-8.0532808303833	-1.524529337883	-0.101026982069016	0.179110825061798	0.0953049808740616
-5.61210680007935	-8.05500316619873	-1.52384757995605	-0.10104314237833	0.179029777646065	0.095351442694664
-5.61146640777588	-8.05287456512451	-1.50866615772247	-0.101019963622093	0.179070934653282	0.0953913182020187
-5.61460494995117	-8.05680179595947	-1.52322721481323	-0.101054720580578	0.179085671901703	0.0954357832670212
-5.61276245117188	-8.05458641052246	-1.52073538303375	-0.101012274622917	0.179011955857277	0.0954666808247566
-5.61264848709106	-8.05375385284424	-1.51856136322021	-0.10101193934679	0.179169908165932	0.0954847410321236
-5.61405372619629	-8.05765724182129	-1.51601278781891	-0.101059094071388	0.17909462749958	0.0955487415194511
-5.61453008651733	-8.05893135070801	-1.52203702926636	-0.100971013307571	0.179083213210106	0.0955609232187271
-5.61438131332397	-8.05199241638184	-1.51799762248993	-0.101043224334717	0.179123282432556	0.0955836623907089
-5.61416578292847	-8.05526828765869	-1.51932346820831	-0.101026825606823	0.179111063480377	0.0956901386380196
-5.61006784439087	-8.05521011352539	-1.51728069782257	-0.101043783128262	0.179089039564133	0.0956512689590454
-5.60998487472534	-8.05466938018799	-1.52017796039581	-0.101092770695686	0.179144695401192	0.0956960618495941
-5.61201763153076	-8.05458545684814	-1.51386559009552	-0.101028926670551	0.179045170545578	0.0958189889788628
-5.60781049728394	-8.05204772949219	-1.51439619064331	-0.101045064628124	0.179106593132019	0.0957989245653152
-5.60602951049805	-8.05182266235352	-1.51812553405762	-0.10108357667923	0.179104387760162	0.0958928391337395
-5.60626411437988	-8.05219650268555	-1.51738905906677	-0.101072140038013	0.179023340344429	0.0959805101156235
-5.59842300415039	-8.05115604400635	-1.51254487037659	-0.101149223744869	0.178983688354492	0.0959732085466385
-5.60356283187866	-8.0515718460083	-1.51980710029602	-0.101161643862724	0.179126560688019	0.0960613563656807
-5.60163402557373	-8.04905033111572	-1.51556539535522	-0.101120755076408	0.17909286916256	0.0961212739348412
-5.59729957580566	-8.0474796295166	-1.51434290409088	-0.101129375398159	0.179094672203064	0.0961363464593887
-5.59717082977295	-8.04347991943359	-1.51360905170441	-0.101146705448627	0.17912270128727	0.0962511450052261
-5.59526824951172	-8.04623603820801	-1.50957643985748	-0.10120802372694	0.179140537977219	0.0963337272405624
-5.59378528594971	-8.04275798797607	-1.51059603691101	-0.101131848990917	0.179138839244843	0.0963207706809044
-5.59452152252197	-8.04289150238037	-1.50522446632385	-0.101223111152649	0.17914716899395	0.0964358970522881
-5.59105587005615	-8.04074764251709	-1.50977540016174	-0.101169236004353	0.179075241088867	0.0965056419372559
-5.5905876159668	-8.04168796539307	-1.51105535030365	-0.101236574351788	0.179156750440598	0.0964425951242447
-5.58936548233032	-8.03888893127441	-1.50894474983215	-0.101230055093765	0.179200053215027	0.0966408029198647
-5.58814144134521	-8.04193687438965	-1.50878036022186	-0.101267203688622	0.179096162319183	0.0967324748635292
-5.58777141571045	-8.03410625457764	-1.50468027591705	-0.101261831820011	0.179139047861099	0.0967019498348236
-5.58944797515869	-8.03395080566406	-1.50831997394562	-0.101339042186737	0.179173305630684	0.0967959240078926
-5.58640289306641	-8.03415679931641	-1.5067902803421	-0.101328730583191	0.179142743349075	0.0968632847070694
-5.58459329605103	-8.03224086761475	-1.50014460086823	-0.101383522152901	0.17918786406517	0.0968770012259483
-5.58800220489502	-8.03033256530762	-1.50858318805695	-0.10139261931181	0.179238885641098	0.0969474986195564
-5.5833592414856	-8.03119564056396	-1.50836586952209	-0.101466208696365	0.179189771413803	0.0969466418027878
-5.58742141723633	-8.02499866485596	-1.50601887702942	-0.101442538201809	0.179206699132919	0.0969973430037498
-5.58779716491699	-8.02689075469971	-1.51040577888489	-0.101461283862591	0.179184034466743	0.0970411226153374
-5.59038877487183	-8.0265474319458	-1.50914621353149	-0.101400025188923	0.179150328040123	0.0970446318387985
-5.59403896331787	-8.02144050598145	-1.50116860866547	-0.101511724293232	0.179254069924355	0.0970344692468643
-5.59769105911255	-8.02450466156006	-1.51148843765259	-0.101458683609962	0.179226592183113	0.0971215963363647
-5.59543514251709	-8.02513694763184	-1.5062655210495	-0.101472765207291	0.179193124175072	0.097032904624939
-5.60270309448242	-8.0270881652832	-1.51140487194061	-0.101514078676701	0.179286658763885	0.0970496460795403
-5.60367393493652	-8.0276985168457	-1.5081444978714	-0.101487725973129	0.179099351167679	0.097116082906723
-5.60723686218262	-8.02698612213135	-1.50655341148376	-0.101453118026257	0.179183036088943	0.0970030426979065
-5.61206483840942	-8.02896022796631	-1.51773011684418	-0.10144031047821	0.179254963994026	0.0970495492219925
-5.61440706253052	-8.02833080291748	-1.51115500926971	-0.101383551955223	0.179174244403839	0.097037747502327
-5.61577558517456	-8.02992248535156	-1.51580166816711	-0.101366631686687	0.179133489727974	0.097065769135952
-5.62165069580078	-8.03129386901855	-1.51764488220215	-0.1013228520751	0.179176479578018	0.0970705896615982
-5.62083005905151	-8.03305625915527	-1.5173887014389	-0.101180009543896	0.179087162017822	0.0970297083258629
-5.62339496612549	-8.03770351409912	-1.5146746635437	-0.101284384727478	0.179286658763885	0.0971219465136528
-5.62803030014038	-8.03643035888672	-1.52002847194672	-0.101219616830349	0.179211229085922	0.0971405133605003
-5.62751770019531	-8.04081058502197	-1.51659059524536	-0.101195320487022	0.179224103689194	0.0971113443374634
-5.63370800018311	-8.0383939743042	-1.518031001091	-0.101130850613117	0.179314494132996	0.0971531346440315
-5.63110876083374	-8.04394912719727	-1.51814794540405	-0.101130962371826	0.17923030257225	0.0971939414739609
-5.63312435150146	-8.04299449920654	-1.52104878425598	-0.101055406033993	0.179279044270515	0.0971342697739601
-5.63244485855103	-8.04207801818848	-1.5166107416153	-0.101102292537689	0.179328560829163	0.0972418338060379
-5.63040542602539	-8.04601955413818	-1.51380801200867	-0.100998871028423	0.179264381527901	0.0973068624734879
-5.63041877746582	-8.0447359085083	-1.51235556602478	-0.100943550467491	0.179332807660103	0.0973163172602654
-5.63298273086548	-8.04593849182129	-1.51480197906494	-0.10098535567522	0.179338529706001	0.0973380580544472
-5.62848567962646	-8.04444217681885	-1.51311993598938	-0.100914664566517	0.179342150688171	0.0974330976605415
-5.62652730941772	-8.04217147827148	-1.50630402565002	-0.100887648761272	0.179329216480255	0.0974828228354454
-5.62814426422119	-8.04352378845215	-1.50714671611786	-0.100955374538898	0.179421663284302	0.0975671112537384
-5.62278842926025	-8.04675102233887	-1.50755321979523	-0.100950546562672	0.179387807846069	0.0976061522960663
-5.62441253662109	-8.04151725769043	-1.50155103206635	-0.100942768156528	0.179452002048492	0.0976666361093521
-5.61976909637451	-8.04428100585938	-1.50442719459534	-0.100903645157814	0.17939193546772	0.0978105291724205
-5.61952686309814	-8.04455471038818	-1.50245893001556	-0.100963421165943	0.179407522082329	0.0977998524904251
-5.6173243522644	-8.04348087310791	-1.50580012798309	-0.100961454212666	0.17947843670845	0.0978955402970314
-5.61308717727661	-8.04466438293457	-1.49569427967072	-0.10086502879858	0.17942576110363	0.0980399549007416
-5.61379289627075	-8.04262447357178	-1.48481869697571	-0.100946344435215	0.179503440856934	0.0979649126529694
-5.61195993423462	-8.04026317596436	-1.49513936042786	-0.101042993366718	0.179491132497787	0.0980837047100067
-5.60989141464233	-8.04308223724365	-1.48335540294647	-0.100900217890739	0.179473012685776	0.0981806889176369
-5.60462760925293	-8.04287338256836	-1.4792674779892	-0.100993052124977	0.179483652114868	0.0981953516602516
-5.60769987106323	-8.04536056518555	-1.48911046981812	-0.100983485579491	0.179546386003494	0.098293349146843
-5.60550689697266	-8.04422092437744	-1.48277449607849	-0.100944347679615	0.17948579788208	0.0983027890324593
-5.60293388366699	-8.04632663726807	-1.47413420677185	-0.10100556910038	0.179590031504631	0.0984809622168541
-5.60389089584351	-8.04689979553223	-1.4752140045166	-0.100968755781651	0.179606646299362	0.0984773635864258
-5.59753942489624	-8.04659938812256	-1.47406649589539	-0.100926481187344	0.179496243596077	0.0984881222248077
-5.60006141662598	-8.04554271697998	-1.47380661964417	-0.100929200649261	0.179706692695618	0.0986495614051819
-5.59569263458252	-8.04515743255615	-1.46809232234955	-0.100890807807446	0.179514408111572	0.0987080335617065
-5.59813499450684	-8.04602909088135	-1.47140181064606	-0.100949607789516	0.179564893245697	0.0987116172909737
-5.59792613983154	-8.04559516906738	-1.47234869003296	-0.100971698760986	0.179635301232338	0.0987926125526428
-5.59444618225098	-8.04506206512451	-1.46567523479462	-0.100871793925762	0.179480284452438	0.0987921729683876
-5.59711027145386	-8.04697704315186	-1.46507501602173	-0.100942045450211	0.17951163649559	0.0988201275467873
-5.59753179550171	-8.04657745361328	-1.46227514743805	-0.100967302918434	0.179526746273041	0.0988168269395828
-5.59350824356079	-8.04547214508057	-1.46137607097626	-0.100849904119968	0.179478213191032	0.0988275185227394
-5.59705257415771	-8.04605484008789	-1.45567846298218	-0.101049259305	0.179496333003044	0.0989197343587875
-5.59499549865723	-8.0477180480957	-1.45154821872711	-0.100952416658401	0.179427042603493	0.0988764688372612
-5.5943341255188	-8.05000019073486	-1.45811533927917	-0.100974425673485	0.179464101791382	0.0988840758800507
-5.59557580947876	-8.04703807830811	-1.45033299922943	-0.100993894040585	0.179462477564812	0.0989617109298706
-5.59372901916504	-8.05254364013672	-1.44893836975098	-0.100941278040409	0.179373130202293	0.0990426540374756
-5.59408807754517	-8.04626178741455	-1.44550204277039	-0.100956566631794	0.179409176111221	0.0989510789513588
-5.59356880187988	-8.04858589172363	-1.4514307975769	-0.100950561463833	0.179368391633034	0.098983570933342
-5.59190511703491	-8.05027389526367	-1.43941938877106	-0.100913926959038	0.179273009300232	0.0990415960550308
-5.59253168106079	-8.04634761810303	-1.43356871604919	-0.100930646061897	0.179418131709099	0.0989453867077827
-5.59535646438599	-8.04727840423584	-1.4457061290741	-0.10094853490591	0.179304823279381	0.0989519581198692
-5.59380531311035	-8.04988956451416	-1.43503630161285	-0.100957356393337	0.179235726594925	0.0989133939146996
-5.59451246261597	-8.05059337615967	-1.4312618970871	-0.100930958986282	0.17924827337265	0.0988512709736824
-5.59644985198975	-8.05098915100098	-1.43559908866882	-0.100868217647076	0.179238215088844	0.0988220199942589
-5.59609746932983	-8.05333137512207	-1.43193292617798	-0.100783869624138	0.179169178009033	0.0987133979797363
-5.60193014144897	-8.05140209197998	-1.42717015743256	-0.100856833159924	0.179220989346504	0.0986630320549011
-5.60803604125977	-8.05654144287109	-1.42973208427429	-0.100863382220268	0.179207757115364	0.0986963361501694
-5.6024489402771	-8.05773544311523	-1.42994797229767	-0.100763544440269	0.179124087095261	0.0984787493944168
-5.6094012260437	-8.05881595611572	-1.43400323390961	-0.100785113871098	0.179124593734741	0.0983791649341583
-5.6098165512085	-8.05982780456543	-1.42937862873077	-0.100689403712749	0.179052740335464	0.0983713939785957
-5.61090469360352	-8.06393432617188	-1.41845190525055	-0.100644953548908	0.178956508636475	0.0981877744197845
-5.61496925354004	-8.06693935394287	-1.42692852020264	-0.100569196045399	0.179006725549698	0.0980395451188087
-5.62081623077393	-8.06809711456299	-1.42320191860199	-0.100560665130615	0.179001420736313	0.0980361104011536
-5.61918067932129	-8.07143688201904	-1.41422522068024	-0.10048533976078	0.178884461522102	0.0978987514972687
-5.62200593948364	-8.07182502746582	-1.42232203483582	-0.100465416908264	0.17884373664856	0.0977371260523796
-5.62542343139648	-8.07125377655029	-1.4230762720108	-0.100422203540802	0.178907543420792	0.0976381972432137
-5.62643527984619	-8.07480621337891	-1.42113327980042	-0.100266702473164	0.17874214053154	0.0975508540868759
-5.62573862075806	-8.07945919036865	-1.41998112201691	-0.100214123725891	0.178755089640617	0.0974228531122208
-5.62831163406372	-8.07387638092041	-1.41745889186859	-0.100165285170078	0.178784117102623	0.0972956866025925
-5.63037204742432	-8.07912731170654	-1.42153894901276	-0.10014396905899	0.178692832589149	0.0972146093845367
-5.62615251541138	-8.08013248443604	-1.41123700141907	-0.100038841366768	0.17866650223732	0.0971778780221939
-5.62730932235718	-8.07822799682617	-1.41401469707489	-0.100023187696934	0.178722634911537	0.0970275700092316
-5.62670612335205	-8.083664894104	-1.41498744487762	-0.0999245122075081	0.178582698106766	0.0969518944621086
-5.62569904327393	-8.08270931243896	-1.40724420547485	-0.099900133907795	0.178690686821938	0.0968387722969055
-5.6263427734375	-8.07969284057617	-1.40748798847198	-0.0998012498021126	0.178643628954887	0.096755363047123
-5.62668418884277	-8.08681201934814	-1.4103307723999	-0.0997362434864044	0.178561791777611	0.0966592729091644
-5.62497186660767	-8.08576202392578	-1.40262937545776	-0.0996741577982903	0.178560674190521	0.0965639278292656
-5.62765789031982	-8.07949352264404	-1.40326166152954	-0.0996305271983147	0.178617492318153	0.0964809581637383
-5.62552738189697	-8.08405017852783	-1.4087997674942	-0.0996033027768135	0.178481221199036	0.0964982435107231
-5.62389087677002	-8.08426856994629	-1.40873920917511	-0.09950340539217	0.178531631827354	0.096281535923481
-5.62268590927124	-8.08287239074707	-1.40816175937653	-0.0995026007294655	0.178534924983978	0.0962638184428215
-5.61998701095581	-8.08498859405518	-1.40379309654236	-0.0994079932570457	0.178417176008224	0.0962461233139038
-5.61931657791138	-8.08176040649414	-1.39717400074005	-0.099432073533535	0.178493052721024	0.0960901007056236
-5.61996269226074	-8.08160209655762	-1.40125930309296	-0.0994740128517151	0.178511053323746	0.0960373431444168
-5.61455011367798	-8.08122253417969	-1.39949643611908	-0.099360890686512	0.178430482745171	0.096062496304512
-5.61124277114868	-8.07849788665771	-1.39477825164795	-0.0994247496128082	0.178430140018463	0.0959319993853569
-5.61128997802734	-8.07483959197998	-1.40212798118591	-0.0994724705815315	0.178487032651901	0.0958814769983292
-5.60923719406128	-8.07705593109131	-1.40377378463745	-0.0993784964084625	0.17840750515461	0.0958312004804611
-5.6020622253418	-8.07135105133057	-1.40334224700928	-0.0994246080517769	0.178461134433746	0.0957831665873528
-5.60189247131348	-8.07119083404541	-1.40245366096497	-0.0994511172175407	0.178452372550964	0.0957965776324272
-5.59356260299683	-8.0694751739502	-1.39892673492432	-0.0994398891925812	0.178381338715553	0.0956718251109123
-5.59278392791748	-8.06550025939941	-1.4051433801651	-0.0995049476623535	0.178521633148193	0.0956617742776871
-5.58871364593506	-8.06522750854492	-1.40001046657562	-0.0995224192738533	0.178395122289658	0.0957162827253342
-5.58513689041138	-8.06386280059814	-1.40564453601837	-0.0994902029633522	0.178411573171616	0.0955665707588196
-5.58170604705811	-8.05911254882813	-1.40564095973969	-0.0996099933981895	0.178526043891907	0.095575362443924
-5.57650661468506	-8.05482769012451	-1.40169525146484	-0.0995913147926331	0.178456678986549	0.0956204831600189
-5.57102251052856	-8.05655384063721	-1.40412175655365	-0.0996278300881386	0.178442820906639	0.0955754593014717
-5.56313991546631	-8.0480375289917	-1.40369844436646	-0.0997418388724327	0.178562015295029	0.0955128148198128
-5.56051921844482	-8.04402923583984	-1.41312944889069	-0.0996591150760651	0.178423345088959	0.0954907462000847
-5.55568552017212	-8.04000854492188	-1.40236866474152	-0.0998320356011391	0.178492799401283	0.0955223739147186
-5.5522780418396	-8.03357982635498	-1.40873074531555	-0.0999181047081947	0.17853955924511	0.0954587161540985
-5.54593515396118	-8.03622913360596	-1.41726100444794	-0.0998836606740952	0.178485378623009	0.0953748673200607
-5.54395437240601	-8.03158664703369	-1.40995109081268	-0.0999758839607239	0.178598910570145	0.0954100489616394
-5.54081249237061	-8.02755069732666	-1.41431510448456	-0.100043766200542	0.178594976663589	0.0953884571790695
-5.53704881668091	-8.02340888977051	-1.42093288898468	-0.100102461874485	0.178563475608826	0.0952934324741364
-5.53420400619507	-8.02009201049805	-1.41712880134583	-0.100150354206562	0.178637206554413	0.0952901393175125
-5.52871942520142	-8.01292037963867	-1.42195796966553	-0.100195877254009	0.178648248314857	0.0953217148780823
-5.52411651611328	-8.01243877410889	-1.42647624015808	-0.100274294614792	0.178603127598763	0.0953114777803421
-5.5180926322937	-8.00942707061768	-1.4258394241333	-0.100306898355484	0.178590819239616	0.0952254235744476
-5.51476716995239	-8.00260257720947	-1.42638564109802	-0.100363105535507	0.178643226623535	0.0952172949910164
-5.50917387008667	-7.99824142456055	-1.42682015895844	-0.100457310676575	0.178632333874702	0.0952718704938889
-5.5045485496521	-7.99161767959595	-1.42329716682434	-0.100458137691021	0.17868235707283	0.0951465889811516
-5.50127267837524	-7.99224948883057	-1.42741930484772	-0.100542515516281	0.178647324442863	0.0950758531689644
-5.49776172637939	-7.98598957061768	-1.43690419197083	-0.100598946213722	0.178756818175316	0.0950911790132523
-5.4917311668396	-7.98245763778687	-1.42833137512207	-0.100612409412861	0.178631514310837	0.0950578153133392
-5.48950624465942	-7.98040628433228	-1.42838037014008	-0.100728899240494	0.178771868348122	0.0949716344475746
-5.48518228530884	-7.97852373123169	-1.43181753158569	-0.100741773843765	0.178799018263817	0.0950224697589874
-5.47941064834595	-7.97250699996948	-1.43084824085236	-0.100717663764954	0.178722694516182	0.0949471443891525
-5.48003625869751	-7.96781826019287	-1.43583762645721	-0.100805915892124	0.178844481706619	0.0948735103011131
-5.47699165344238	-7.96793031692505	-1.44060456752777	-0.100853756070137	0.178825944662094	0.0948274508118629
-5.47561359405518	-7.96315956115723	-1.4443176984787	-0.10085965692997	0.178809195756912	0.0946769490838051
-5.47686243057251	-7.96487474441528	-1.44183743000031	-0.100939780473709	0.178951978683472	0.0946642681956291
-5.47737646102905	-7.961021900177	-1.444464802742	-0.100935965776443	0.178861558437347	0.0946808010339737
-5.47530460357666	-7.96226024627686	-1.44750106334686	-0.10091070830822	0.178792223334312	0.0945106893777847
-5.47892475128174	-7.96216535568237	-1.45233738422394	-0.100979767739773	0.178920477628708	0.0944729298353195
-5.47862577438354	-7.95831441879272	-1.45398938655853	-0.100937366485596	0.178874015808105	0.0944432318210602
-5.47375631332397	-7.95840835571289	-1.45828688144684	-0.100922077894211	0.178816094994545	0.0943293124437332
-5.47626876831055	-7.95594596862793	-1.458904504776	-0.101018086075783	0.178884580731392	0.0942799299955368
-5.47583913803101	-7.95394659042358	-1.45424234867096	-0.101004540920258	0.178904384374619	0.0942831635475159
-5.47253084182739	-7.95747756958008	-1.46373069286346	-0.100985415279865	0.178844183683395	0.0942326337099075
-5.47395133972168	-7.95098781585693	-1.46458745002747	-0.101036176085472	0.178914412856102	0.0940914303064346
-5.47332668304443	-7.94898366928101	-1.46812963485718	-0.10101655870676	0.178908079862595	0.0940461531281471
-5.47323036193848	-7.95075464248657	-1.46747124195099	-0.101008109748363	0.178917482495308	0.0940395295619965
-5.47186660766602	-7.94768571853638	-1.46655833721161	-0.101038157939911	0.178897067904472	0.0939556434750557
-5.47393703460693	-7.94911575317383	-1.47706830501556	-0.101066611707211	0.178885966539383	0.0938736721873283
-5.47311210632324	-7.95127964019775	-1.47981190681458	-0.101106099784374	0.178859353065491	0.0938589498400688
-5.4754204750061	-7.94678783416748	-1.47997891902924	-0.100964888930321	0.178890064358711	0.0938557535409927
-5.4741530418396	-7.94851207733154	-1.47726511955261	-0.10103365033865	0.178894639015198	0.0937440618872643
-5.47539472579956	-7.94557332992554	-1.47833061218262	-0.101050786674023	0.17893573641777	0.0937568843364716
-5.47547388076782	-7.94806814193726	-1.47786498069763	-0.101033233106136	0.178866222500801	0.0937742218375206
-5.47368955612183	-7.94860076904297	-1.48045945167542	-0.101073421537876	0.17882527410984	0.0937427803874016
-5.4788122177124	-7.94453763961792	-1.48371458053589	-0.101131767034531	0.178839594125748	0.0936646088957787
-5.4739818572998	-7.9442572593689	-1.4861980676651	-0.101015523076057	0.178743705153465	0.093712218105793
-5.46965074539185	-7.94213485717773	-1.47789764404297	-0.101100668311119	0.178736329078674	0.093697264790535
-5.47495365142822	-7.94169139862061	-1.48494386672974	-0.101162560284138	0.178783938288689	0.0937772393226624
-5.46580362319946	-7.9390549659729	-1.48050820827484	-0.101115100085735	0.178653284907341	0.093750961124897
-5.46507358551025	-7.93863534927368	-1.48650562763214	-0.101149827241898	0.178663909435272	0.093734011054039
-5.4678635597229	-7.93727397918701	-1.48180615901947	-0.101189292967319	0.178682953119278	0.093857504427433
-5.46396541595459	-7.93491840362549	-1.48086667060852	-0.101168550550938	0.178606241941452	0.0938550904393196
-5.46019840240479	-7.93571710586548	-1.47854995727539	-0.101152993738651	0.178572207689285	0.0938717052340508
-5.46088027954102	-7.93545341491699	-1.477952003479	-0.101220674812794	0.178556740283966	0.0939592346549034
-5.45948457717896	-7.93416547775269	-1.4802508354187	-0.101241767406464	0.178614810109138	0.0940134078264236
-5.45555782318115	-7.9358959197998	-1.47490978240967	-0.101181656122208	0.178499355912209	0.0940841883420944
-5.45624446868896	-7.93674087524414	-1.47215795516968	-0.101262025535107	0.178532481193542	0.0941523164510727
-5.45833969116211	-7.93364667892456	-1.47622108459473	-0.101182453334332	0.178516298532486	0.0942314341664314
-5.45741653442383	-7.93996143341064	-1.47213184833527	-0.101192116737366	0.178491577506065	0.0943392217159271
-5.45822048187256	-7.93870258331299	-1.47325372695923	-0.101188242435455	0.17850786447525	0.094307117164135
-5.46281719207764	-7.94231224060059	-1.48107361793518	-0.1012267395854	0.178570181131363	0.094417467713356
-5.46296119689941	-7.94520616531372	-1.47177982330322	-0.101180754601955	0.178514748811722	0.0944893658161163
-5.46620464324951	-7.94558477401733	-1.47549211978912	-0.101183794438839	0.17850860953331	0.094557911157608
-5.4668083190918	-7.94642210006714	-1.47610437870026	-0.101136051118374	0.178516611456871	0.0945945754647255
-5.46671724319458	-7.94825601577759	-1.48073744773865	-0.101239241659641	0.178470805287361	0.0947352796792984
-5.47074890136719	-7.94930505752563	-1.47423768043518	-0.101104244589806	0.178340628743172	0.0948523208498955
-5.47085571289063	-7.95059204101563	-1.47500503063202	-0.101169712841511	0.178414165973663	0.0948482900857925
-5.47433567047119	-7.95333433151245	-1.47452592849731	-0.101179115474224	0.178406730294228	0.094977430999279
-5.47690439224243	-7.95311880111694	-1.4727109670639	-0.101084008812904	0.178351506590843	0.0951071828603745
-5.47607374191284	-7.95721435546875	-1.47358369827271	-0.101167947053909	0.178418979048729	0.0951485633850098
-5.48401594161987	-7.9564356803894	-1.47703909873962	-0.101171806454659	0.178431078791618	0.0952124446630478
-5.4823169708252	-7.95834970474243	-1.48357629776001	-0.101135574281216	0.17831626534462	0.0953224375844002
-5.48538827896118	-7.95970153808594	-1.47449743747711	-0.101196944713593	0.178476318717003	0.0954486057162285
-5.48929643630981	-7.95910882949829	-1.47776556015015	-0.101196594536304	0.17838928103447	0.0955503061413765
-5.4874906539917	-7.95881700515747	-1.48025393486023	-0.101106531918049	0.178273946046829	0.0955457463860512
-5.49258422851563	-7.96142482757568	-1.48088204860687	-0.101219616830349	0.178487688302994	0.0956955552101135
-5.49267053604126	-7.96181440353394	-1.47829008102417	-0.101192377507687	0.17828480899334	0.0957568883895874
-5.49216079711914	-7.96162557601929	-1.47813034057617	-0.101227685809135	0.178315952420235	0.0958639085292816
-5.49531841278076	-7.9636402130127	-1.48236334323883	-0.101285755634308	0.178378969430923	0.0959593653678894
-5.49805307388306	-7.96238422393799	-1.48381376266479	-0.101234138011932	0.178335428237915	0.0960268750786781
-5.50017547607422	-7.96684646606445	-1.47968864440918	-0.10126917809248	0.178349807858467	0.0961318463087082
-5.50388097763062	-7.96602773666382	-1.48530888557434	-0.101287089288235	0.178393989801407	0.0962096005678177
-5.50152587890625	-7.96841382980347	-1.48849403858185	-0.101251825690269	0.178359359502792	0.0962502658367157
-5.50833511352539	-7.9677848815918	-1.48070573806763	-0.101330615580082	0.178436785936356	0.0963579565286636
-5.51111888885498	-7.96934509277344	-1.48292565345764	-0.101303301751614	0.178382039070129	0.0964385643601418
-5.51044702529907	-7.97320079803467	-1.48108124732971	-0.101339139044285	0.178315132856369	0.0964828059077263
-5.51496839523315	-7.97105264663696	-1.48648035526276	-0.101340338587761	0.178386628627777	0.0965819209814072
-5.514817237854	-7.97723484039307	-1.48675942420959	-0.101287811994553	0.178329572081566	0.0966597497463226
-5.52094507217407	-7.97540473937988	-1.4847823381424	-0.101312391459942	0.178406655788422	0.0966304019093513
-5.52701902389526	-7.97873306274414	-1.49134135246277	-0.101345203816891	0.178398713469505	0.0967251881957054
-5.52754402160645	-7.98518514633179	-1.48159074783325	-0.101293690502644	0.178275138139725	0.0967797487974167
-5.53083515167236	-7.98319482803345	-1.47893464565277	-0.101300410926342	0.178409695625305	0.0968177169561386
-5.53416061401367	-7.98554801940918	-1.49157774448395	-0.101264320313931	0.178331017494202	0.0969386845827103
-5.53340625762939	-7.99234962463379	-1.48162472248077	-0.101210609078407	0.178373649716377	0.09697125852108
-5.53646278381348	-7.99048519134521	-1.4762008190155	-0.101216956973076	0.178357288241386	0.0970211997628212
-5.54190158843994	-7.9930944442749	-1.48413896560669	-0.101203121244907	0.178292080760002	0.0970971807837486
-5.54398250579834	-7.99699735641479	-1.48174858093262	-0.101086415350437	0.178330540657043	0.0971223413944244
-5.54521179199219	-7.99875736236572	-1.47917652130127	-0.10116159170866	0.178281739354134	0.097213976085186
-5.55011653900146	-8.00197887420654	-1.47770297527313	-0.101130902767181	0.178304687142372	0.0972834154963493
-5.54969930648804	-8.00757884979248	-1.47838819026947	-0.101018160581589	0.178261995315552	0.0972591117024422
-5.55099534988403	-8.00723075866699	-1.47424817085266	-0.101058319211006	0.178267225623131	0.0972810238599777
-5.55486631393433	-8.01208209991455	-1.47266805171967	-0.101015031337738	0.178279995918274	0.0974341481924057
-5.55833530426025	-8.01633453369141	-1.46778452396393	-0.100942485034466	0.178252711892128	0.097360223531723
-5.55887508392334	-8.01796245574951	-1.47701144218445	-0.100968398153782	0.17823414504528	0.097464382648468
-5.56268072128296	-8.02550888061523	-1.47398102283478	-0.100921913981438	0.178231105208397	0.0975482240319252
-5.55943870544434	-8.02872276306152	-1.4674379825592	-0.100848622620106	0.178091615438461	0.0975379943847656
-5.56651258468628	-8.03010559082031	-1.46178662776947	-0.100780919194221	0.178237900137901	0.0975364968180656
-5.57010555267334	-8.03491973876953	-1.47057020664215	-0.100767739117146	0.178165420889854	0.0976098477840424
-5.57438898086548	-8.03611087799072	-1.45567035675049	-0.10058955848217	0.178160175681114	0.0976076126098633
-5.57507038116455	-8.04160785675049	-1.46148669719696	-0.100625023245811	0.178158387541771	0.0976369008421898
-5.57843112945557	-8.04517555236816	-1.46164548397064	-0.100615955889225	0.178185164928436	0.0975968912243843
-5.58232641220093	-8.0466775894165	-1.47108852863312	-0.100471876561642	0.178091287612915	0.0976214036345482
-5.58552408218384	-8.05286979675293	-1.45565521717072	-0.100516870617867	0.178145065903664	0.0976542606949806
-5.58620500564575	-8.05305004119873	-1.46488296985626	-0.100464798510075	0.178062975406647	0.0976699516177177
-5.5903000831604	-8.05970764160156	-1.45971035957336	-0.100343503057957	0.178003951907158	0.0976526439189911
-5.59372138977051	-8.06102466583252	-1.45765686035156	-0.100358165800571	0.178019106388092	0.0976865217089653
-5.59419870376587	-8.06039428710938	-1.45763945579529	-0.100370019674301	0.178058788180351	0.0976900309324265
-5.59773588180542	-8.06506729125977	-1.46095216274261	-0.100307501852512	0.177966520190239	0.0977286249399185
-5.59738922119141	-8.06876468658447	-1.45405912399292	-0.100272998213768	0.177966773509979	0.0977418422698975
-5.60033321380615	-8.06621932983398	-1.45224046707153	-0.100275225937366	0.177936658263206	0.097833663225174
-5.59667253494263	-8.07284641265869	-1.45069587230682	-0.100196771323681	0.177910298109055	0.0978759825229645
-5.59646987915039	-8.07295417785645	-1.45095932483673	-0.100289732217789	0.17792372405529	0.0977715253829956
-5.59856653213501	-8.07092666625977	-1.4525318145752	-0.100298397243023	0.177939772605896	0.0978796780109406
-5.59948110580444	-8.07510566711426	-1.44432818889618	-0.100168086588383	0.177956134080887	0.0979559570550919
-5.59653043746948	-8.07560920715332	-1.44394612312317	-0.100276350975037	0.177944093942642	0.0978727713227272
-5.59639453887939	-8.07455062866211	-1.44999265670776	-0.100318811833858	0.177974447607994	0.0979812294244766
-5.5960693359375	-8.07933902740479	-1.45007598400116	-0.100286260247231	0.177918642759323	0.0980523675680161
-5.59633684158325	-8.07631492614746	-1.44420623779297	-0.100239925086498	0.1779775172472	0.0980187356472015
-5.59791803359985	-8.07729816436768	-1.45704650878906	-0.100365996360779	0.177984207868576	0.0980682745575905
-5.59381341934204	-8.07798767089844	-1.45172321796417	-0.100319601595402	0.17798262834549	0.0981152802705765
-5.59323501586914	-8.07456302642822	-1.44644415378571	-0.10031970590353	0.177996724843979	0.0981121137738228
-5.59399127960205	-8.07663822174072	-1.44803953170776	-0.100449040532112	0.178043097257614	0.0982427299022675
-5.59206676483154	-8.07375144958496	-1.45149791240692	-0.10045799612999	0.178005397319794	0.0982759967446327
-5.59001159667969	-8.06884956359863	-1.44977712631226	-0.100395187735558	0.17792934179306	0.0982582867145538
-5.59105348587036	-8.06819438934326	-1.45139670372009	-0.100540593266487	0.178050965070724	0.0983824208378792
-5.58486986160278	-8.0645694732666	-1.44792783260345	-0.100557051599026	0.17800360918045	0.0983635112643242
-5.58281946182251	-8.06943035125732	-1.44993031024933	-0.100587241351604	0.178001791238785	0.0984064638614655
-5.57952785491943	-8.06597232818604	-1.44631230831146	-0.100612804293633	0.178061008453369	0.0984501987695694
-5.58027839660645	-8.06145191192627	-1.44920086860657	-0.100684829056263	0.178076133131981	0.0985390618443489
-5.57305812835693	-8.06207466125488	-1.44823133945465	-0.100621126592159	0.178063198924065	0.0985748991370201
-5.56988430023193	-8.05916118621826	-1.44094562530518	-0.10072910040617	0.178106978535652	0.0985798761248589
-5.56781625747681	-8.05631542205811	-1.44469618797302	-0.100729152560234	0.17815525829792	0.0987164080142975
-5.56424713134766	-8.05748081207275	-1.44312286376953	-0.100739680230618	0.178148418664932	0.0987934246659279
-5.55987644195557	-8.05313873291016	-1.43641877174377	-0.1008016243577	0.178247511386871	0.0987317562103271
-5.5602970123291	-8.05333232879639	-1.44485068321228	-0.100848212838173	0.17831327021122	0.0987837687134743
-5.55566644668579	-8.05390071868896	-1.43741035461426	-0.100788570940495	0.178231865167618	0.0988414585590363
-5.55382680892944	-8.05269241333008	-1.43117785453796	-0.100872248411179	0.17833623290062	0.0988282933831215
-5.55615949630737	-8.05488777160645	-1.44444131851196	-0.100843787193298	0.178371146321297	0.0987873077392578
-5.55577802658081	-8.05354595184326	-1.44765067100525	-0.100843042135239	0.178432047367096	0.0988019034266472
-5.55531167984009	-8.05556583404541	-1.43637406826019	-0.100781247019768	0.178398877382278	0.0987758785486221
-5.55727195739746	-8.05673980712891	-1.4386420249939	-0.100860647857189	0.178470760583878	0.0987414717674255
-5.55699777603149	-8.05371570587158	-1.45133817195892	-0.100853055715561	0.178450509905815	0.0987363085150719
-5.55807209014893	-8.0526008605957	-1.4453604221344	-0.100907906889915	0.178453698754311	0.0986917987465858
-5.5615553855896	-8.05595302581787	-1.44713449478149	-0.100921981036663	0.178531527519226	0.0987064242362976
-5.56062650680542	-8.05853366851807	-1.45186400413513	-0.100918278098106	0.17851847410202	0.0986669287085533
-5.56136655807495	-8.05120754241943	-1.4525785446167	-0.100945688784122	0.17847628891468	0.0985203012824059
-5.56467723846436	-8.05266284942627	-1.44444632530212	-0.100949607789516	0.178613066673279	0.098612941801548
-5.56434869766235	-8.0530834197998	-1.44966697692871	-0.100991487503052	0.178522258996964	0.0985267758369446
-5.56302785873413	-8.05246734619141	-1.45285677909851	-0.100977271795273	0.178519397974014	0.098405085504055
-5.56646633148193	-8.05179882049561	-1.44950830936432	-0.101021073758602	0.178582653403282	0.0984479039907455
-5.56425952911377	-8.0480785369873	-1.44865560531616	-0.101008132100105	0.17854069173336	0.0983667075634003
-5.56469631195068	-8.049485206604	-1.44825291633606	-0.101108081638813	0.178568050265312	0.0982494726777077
-5.5660662651062	-8.04992961883545	-1.45160937309265	-0.101174712181091	0.178659066557884	0.0982222855091095
-5.56759595870972	-8.04705238342285	-1.45386290550232	-0.101112104952335	0.178591430187225	0.0982077345252037
-5.56787109375	-8.05025100708008	-1.4535768032074	-0.101090751588345	0.178587973117828	0.0980616509914398
-5.56984806060791	-8.04561614990234	-1.45613217353821	-0.101136080920696	0.178641766309738	0.0979053825139999
-5.57295417785645	-8.04872512817383	-1.45782721042633	-0.10108444839716	0.178612381219864	0.0978801175951958
-5.57214069366455	-8.05046939849854	-1.45193576812744	-0.101104184985161	0.178597375750542	0.0977742597460747
-5.57929372787476	-8.04558753967285	-1.45549643039703	-0.101121723651886	0.178708150982857	0.0976264029741287
-5.58548450469971	-8.05265712738037	-1.46822094917297	-0.101117506623268	0.178643211722374	0.0975601226091385
-5.5862865447998	-8.05757141113281	-1.46161592006683	-0.101138390600681	0.178600639104843	0.0974523946642876
-5.59829902648926	-8.05238723754883	-1.46625053882599	-0.101065963506699	0.178639873862267	0.0973229706287384
-5.6032862663269	-8.06010818481445	-1.47396445274353	-0.101002685725689	0.178622618317604	0.0971964374184608
-5.60560846328735	-8.05718421936035	-1.47904455661774	-0.101007245481014	0.178573727607727	0.0970886200666428
-5.61197566986084	-8.05456256866455	-1.47434735298157	-0.10103353112936	0.178616762161255	0.0970233753323555
-5.61184453964233	-8.05575561523438	-1.48045742511749	-0.100975409150124	0.178497150540352	0.0969702899456024
-5.61545848846436	-8.05813598632813	-1.47913062572479	-0.100988231599331	0.178500309586525	0.0967513471841812
-5.61973714828491	-8.0552864074707	-1.48683702945709	-0.100973680615425	0.178509294986725	0.0967493504285812
-5.61890935897827	-8.05461597442627	-1.47531127929688	-0.100866623222828	0.17839203774929	0.09666608273983
-5.62051057815552	-8.05674457550049	-1.48453390598297	-0.100906074047089	0.178472012281418	0.0965613499283791
-5.62007665634155	-8.05100250244141	-1.48533010482788	-0.100911766290665	0.178469449281693	0.0965204909443855
-5.61676025390625	-8.05172634124756	-1.4747189283371	-0.100852720439434	0.178384214639664	0.0965308994054794
-5.61452436447144	-8.04816341400146	-1.47666001319885	-0.100838139653206	0.178402692079544	0.0964298918843269
-5.61697149276733	-8.0471019744873	-1.4744930267334	-0.100843586027622	0.178423881530762	0.0964329838752747
-5.61078023910522	-8.04739379882813	-1.47749316692352	-0.100835420191288	0.178296342492104	0.0963460952043533
-5.60636472702026	-8.04450798034668	-1.46776747703552	-0.100837863981724	0.178376778960228	0.0963300839066505
-5.60937643051147	-8.0399694442749	-1.47060334682465	-0.100839577615261	0.178423762321472	0.0963091254234314
-5.60070848464966	-8.04095077514648	-1.46444416046143	-0.100830070674419	0.178246662020683	0.0962162166833878
-5.59877490997314	-8.03909873962402	-1.46166968345642	-0.100843481719494	0.178415313363075	0.0962244421243668
-5.59486770629883	-8.0390796661377	-1.46449244022369	-0.100859552621841	0.178318873047829	0.0962379351258278
-5.59105539321899	-8.03716087341309	-1.45793461799622	-0.100790664553642	0.178307116031647	0.0961259678006172
-5.59114265441895	-8.03634357452393	-1.45964312553406	-0.100826494395733	0.178383126854897	0.0961035564541817
-5.58863353729248	-8.0340747833252	-1.45631563663483	-0.100799344480038	0.178296983242035	0.0961177796125412
-5.58782148361206	-8.03696823120117	-1.45227491855621	-0.100809894502163	0.17829817533493	0.0960588678717613
-5.58648109436035	-8.03265285491943	-1.45463812351227	-0.100766763091087	0.178380534052849	0.0959734991192818
-5.5864839553833	-8.03411865234375	-1.45998764038086	-0.10076829046011	0.178331777453423	0.0959591716527939
-5.58639192581177	-8.03739452362061	-1.45461082458496	-0.100658759474754	0.178298085927963	0.0958448648452759
-5.58721351623535	-8.03511333465576	-1.45315146446228	-0.100695610046387	0.178372740745544	0.0958011820912361
-5.59057998657227	-8.03701114654541	-1.45954751968384	-0.100719250738621	0.178292751312256	0.0957512035965919
-5.5847315788269	-8.03961849212646	-1.46017205715179	-0.100688405334949	0.178325921297073	0.0956385880708694
-5.58542776107788	-8.03464031219482	-1.45711493492126	-0.100640222430229	0.178375318646431	0.0956057980656624
-5.5886173248291	-8.0334587097168	-1.46180880069733	-0.100668638944626	0.178335085511208	0.0955834463238716
-5.58281898498535	-8.03658866882324	-1.45735311508179	-0.10069777816534	0.178327843546867	0.095555454492569
-5.58052110671997	-8.03303050994873	-1.45683813095093	-0.100716792047024	0.178387671709061	0.0955073088407516
-5.58061504364014	-8.03211688995361	-1.45880126953125	-0.100696198642254	0.178351297974586	0.0955089181661606
-5.57503414154053	-8.03005123138428	-1.45555055141449	-0.100746415555477	0.178394004702568	0.0954214185476303
-5.57293224334717	-8.02756881713867	-1.46019864082336	-0.100755356252193	0.178365752100945	0.0953531861305237
-5.56648063659668	-8.02527713775635	-1.449955701828	-0.100776650011539	0.178434491157532	0.0954115763306618
-5.56400394439697	-8.02397346496582	-1.44644069671631	-0.100765123963356	0.178453922271729	0.0953638479113579
-5.55772256851196	-8.02181339263916	-1.44662928581238	-0.100823797285557	0.178439021110535	0.095275342464447
-5.55285310745239	-8.02002620697021	-1.44979906082153	-0.100907951593399	0.178508266806602	0.0953182131052017
-5.54747629165649	-8.01466464996338	-1.44814848899841	-0.100883617997169	0.178377151489258	0.0952693969011307
-5.54120254516602	-8.01247692108154	-1.44428551197052	-0.10093080252409	0.178452044725418	0.0951655581593513
-5.54056406021118	-8.01335334777832	-1.4426851272583	-0.100967086851597	0.178571566939354	0.0951991751790047
-5.53396844863892	-8.01320838928223	-1.43706524372101	-0.100990250706673	0.178455039858818	0.0951508805155754
-5.53266620635986	-8.00766944885254	-1.43793725967407	-0.100967675447464	0.178508654236794	0.0950665920972824
-5.52984571456909	-8.00962066650391	-1.43981838226318	-0.100989647209644	0.178634032607079	0.0950725823640823
-5.52726984024048	-8.00973701477051	-1.44595217704773	-0.100951001048088	0.178501218557358	0.095031164586544
-5.52309942245483	-8.01058101654053	-1.43719208240509	-0.101013615727425	0.178606733679771	0.0949974358081818
-5.52647495269775	-8.00808525085449	-1.4477207660675	-0.101008281111717	0.178686648607254	0.0949514582753181
-5.52562665939331	-8.01370716094971	-1.44818484783173	-0.100950829684734	0.178628548979759	0.0949005261063576
-5.52602386474609	-8.01348876953125	-1.45216631889343	-0.100956648588181	0.178681388497353	0.0947838649153709
-5.52836847305298	-8.01236343383789	-1.44175362586975	-0.101056821644306	0.17876535654068	0.0948071703314781
-5.53067588806152	-8.01685523986816	-1.45212197303772	-0.100979715585709	0.178706973791122	0.0947011485695839
-5.52890396118164	-8.01759243011475	-1.45578265190125	-0.101016156375408	0.178818807005882	0.0946504771709442
-5.5317645072937	-8.01585292816162	-1.45105016231537	-0.101057358086109	0.178816810250282	0.0946353152394295
-5.52979469299316	-8.01841068267822	-1.46151614189148	-0.101053655147552	0.178809210658073	0.0946387872099876
-5.52602195739746	-8.01896381378174	-1.45735692977905	-0.101138427853584	0.178791090846062	0.0945220366120338
-5.52947759628296	-8.0191822052002	-1.46656823158264	-0.101186826825142	0.178883373737335	0.0945953950285912
-5.52837419509888	-8.02393054962158	-1.45733857154846	-0.101183570921421	0.178934782743454	0.0945596173405647
-5.52619457244873	-8.01796913146973	-1.46021938323975	-0.101253092288971	0.178974688053131	0.0945335105061531
-5.52689409255981	-8.02137565612793	-1.46612012386322	-0.101256273686886	0.179018929600716	0.09454195946455
-5.52068138122559	-8.02015495300293	-1.46754276752472	-0.101356096565723	0.179074257612228	0.0946109741926193
-5.51770067214966	-8.01502132415771	-1.45788943767548	-0.101341985166073	0.179063186049461	0.0945765674114227
-5.5129542350769	-8.01391410827637	-1.46260142326355	-0.101426832377911	0.179109826683998	0.09457628428936
-5.51076698303223	-8.01239681243896	-1.46684908866882	-0.101452872157097	0.179132163524628	0.0946256965398788
-5.50562572479248	-8.00893402099609	-1.45813250541687	-0.101475700736046	0.17911271750927	0.0946733802556992
-5.50056552886963	-8.01155376434326	-1.46030354499817	-0.101580604910851	0.179173052310944	0.094757966697216
-5.49743461608887	-8.00864601135254	-1.46226298809052	-0.101682744920254	0.179241076111794	0.0947263166308403
-5.49457120895386	-8.00534629821777	-1.4612945318222	-0.101653583347797	0.179217517375946	0.0947468131780624
-5.48995447158813	-8.00571346282959	-1.45979952812195	-0.101755328476429	0.179331496357918	0.0948744863271713
-5.48897314071655	-8.00250148773193	-1.46027088165283	-0.101762101054192	0.179281502962112	0.0948984548449516
-5.48316431045532	-8.00341892242432	-1.46214163303375	-0.101816527545452	0.179312035441399	0.0947810485959053
-5.48498773574829	-8.00459289550781	-1.46405184268951	-0.101828783750534	0.179495200514793	0.0948922261595726
-5.48804616928101	-8.00241279602051	-1.45867121219635	-0.101875141263008	0.179322764277458	0.0949081480503082
-5.48879051208496	-8.00294780731201	-1.46774363517761	-0.101878866553307	0.17940928041935	0.0948084741830826
-5.49065160751343	-8.00162792205811	-1.47184026241302	-0.101935155689716	0.179539710283279	0.0948940142989159
-5.49262237548828	-8.00115966796875	-1.47053146362305	-0.101940102875233	0.179452165961266	0.0949083268642426
-5.49239540100098	-8.00402927398682	-1.47307908535004	-0.101937651634216	0.179450362920761	0.0948879942297935
-5.49817991256714	-7.99892807006836	-1.47968220710754	-0.101983956992626	0.17953559756279	0.0948753580451012
-5.49629735946655	-7.99911642074585	-1.4878351688385	-0.101994380354881	0.179474994540215	0.0948768779635429
-5.49997758865356	-8.00156307220459	-1.47888100147247	-0.102076418697834	0.179496109485626	0.0948874279856682
-5.50051927566528	-7.99277353286743	-1.48586511611938	-0.102089509367943	0.17954908311367	0.094878762960434
-5.50057506561279	-7.99674701690674	-1.48777532577515	-0.10208985209465	0.179522395133972	0.094838485121727
-5.50344705581665	-7.99299049377441	-1.48745739459991	-0.102168053388596	0.17949166893959	0.0948930531740189
-5.50638484954834	-7.99262523651123	-1.49452221393585	-0.102222055196762	0.179520606994629	0.0949916690587997
-5.5031156539917	-7.98847103118896	-1.49352693557739	-0.102180153131485	0.179504483938217	0.0948870033025742
-5.50528240203857	-7.98700094223022	-1.50261032581329	-0.102265655994415	0.179549604654312	0.0949112176895142
-5.50423240661621	-7.988037109375	-1.49592399597168	-0.102243810892105	0.17951412498951	0.0949717313051224
-5.50385189056396	-7.98368263244629	-1.49380207061768	-0.102324284613132	0.179552406072617	0.0949621200561523
-5.50647878646851	-7.98508310317993	-1.50019419193268	-0.102403901517391	0.179637119174004	0.0950385332107544
-5.50204706192017	-7.98400497436523	-1.4993896484375	-0.102390691637993	0.179634600877762	0.0950712934136391
-5.50138473510742	-7.97973394393921	-1.49106073379517	-0.102333433926105	0.179604843258858	0.0951696410775185
-5.50600147247314	-7.98243951797485	-1.49914908409119	-0.102510772645473	0.179625496268272	0.0951603502035141
-5.50386667251587	-7.98111820220947	-1.49901020526886	-0.102397233247757	0.179602771997452	0.0952242761850357
-5.50578546524048	-7.97790050506592	-1.4980593919754	-0.102443397045135	0.179722160100937	0.0952747613191605
-5.50602149963379	-7.9816746711731	-1.49676096439362	-0.10239864885807	0.17970210313797	0.0954350978136063
-5.5050745010376	-7.98224544525146	-1.50148868560791	-0.10241711884737	0.179653495550156	0.0954152420163155
-5.50733518600464	-7.97716951370239	-1.50371861457825	-0.102357782423496	0.179658636450768	0.0954296514391899
-5.50698471069336	-7.98241329193115	-1.49703443050385	-0.102398745715618	0.179731875658035	0.0955328792333603
-5.50838899612427	-7.98136711120605	-1.49978291988373	-0.102416202425957	0.179681748151779	0.0955536812543869
-5.50584745407104	-7.98007583618164	-1.50252890586853	-0.102361485362053	0.179633781313896	0.0955018401145935
-5.51033067703247	-7.98115587234497	-1.50371873378754	-0.10241362452507	0.179697915911675	0.0956381782889366
-5.50628709793091	-7.97974586486816	-1.49868094921112	-0.102367453277111	0.179616540670395	0.0956681743264198
-5.51129961013794	-7.98029136657715	-1.50521993637085	-0.102374233305454	0.179638743400574	0.0956714078783989
-5.51132965087891	-7.97954702377319	-1.50614035129547	-0.102393560111523	0.179617196321487	0.0957908630371094
-5.50633430480957	-7.97860860824585	-1.50153934955597	-0.10236881673336	0.179537564516068	0.0958034545183182
-5.50832033157349	-7.97794151306152	-1.49782276153564	-0.102375909686089	0.179501160979271	0.0958545356988907
-5.50608491897583	-7.97729921340942	-1.50437521934509	-0.102437227964401	0.179531186819077	0.0959054380655289
-5.50178670883179	-7.9779200553894	-1.5044264793396	-0.10238428413868	0.179510965943336	0.0959424376487732
-5.50262069702148	-7.97656059265137	-1.49057984352112	-0.102413035929203	0.17956654727459	0.0960477143526077
-5.50270986557007	-7.97182607650757	-1.49123668670654	-0.102380372583866	0.179547041654587	0.0961266607046127
-5.49423742294312	-7.97850131988525	-1.49441266059875	-0.102401629090309	0.179467767477036	0.0961496010422707
-5.49844217300415	-7.97425985336304	-1.48782730102539	-0.102456152439117	0.1795784085989	0.0962420329451561
-5.4934401512146	-7.97386741638184	-1.48593318462372	-0.102360591292381	0.179512560367584	0.0963532403111458
-5.49049234390259	-7.97131252288818	-1.48211097717285	-0.102424591779709	0.179544270038605	0.0963495150208473
-5.49134254455566	-7.97059488296509	-1.48632025718689	-0.102413319051266	0.179505065083504	0.0964201539754868
-5.48642587661743	-7.97065258026123	-1.47927844524384	-0.102461099624634	0.179562494158745	0.0965886190533638
-5.48420190811157	-7.97239589691162	-1.47847318649292	-0.10242336243391	0.179607376456261	0.0965669453144073
-5.48736095428467	-7.97191667556763	-1.47926151752472	-0.102464720606804	0.179572731256485	0.0965695381164551
-5.48606300354004	-7.97410535812378	-1.4833163022995	-0.102464452385902	0.179637491703033	0.0967224389314651
-5.48829555511475	-7.97539615631104	-1.47588884830475	-0.10229367762804	0.179649278521538	0.0967466607689857
-5.49248790740967	-7.97789525985718	-1.47948062419891	-0.10232412815094	0.179658994078636	0.0966792032122612
-5.49808788299561	-7.98115491867065	-1.48406136035919	-0.102412343025208	0.17973318696022	0.0967715010046959
-5.50106573104858	-7.98331356048584	-1.47838962078094	-0.102236285805702	0.179645836353302	0.096758134663105
-5.50283813476563	-7.98230361938477	-1.48684918880463	-0.102275304496288	0.179656475782394	0.0968028381466866
-5.51249361038208	-7.98332834243774	-1.49777293205261	-0.102300614118576	0.179674878716469	0.0968220829963684
-5.51434230804443	-7.98230361938477	-1.49920320510864	-0.102192617952824	0.179530933499336	0.0967944636940956
-5.51794481277466	-7.98228883743286	-1.48770320415497	-0.10227408260107	0.179635301232338	0.0968120321631432
-5.52442264556885	-7.98270034790039	-1.50224912166595	-0.102269798517227	0.179690062999725	0.0969023331999779
-5.52081346511841	-7.98647117614746	-1.50132179260254	-0.102291442453861	0.17950414121151	0.0967878997325897
-5.52731657028198	-7.98428010940552	-1.50096046924591	-0.102273605763912	0.179596304893494	0.0968631282448769
-5.52757453918457	-7.98607635498047	-1.49376022815704	-0.102342613041401	0.179412320256233	0.0969261899590492
-5.53083181381226	-7.98668479919434	-1.49595284461975	-0.102225348353386	0.179394826292992	0.0969225540757179
-5.53224420547485	-7.98506116867065	-1.50375521183014	-0.102313928306103	0.179503485560417	0.0969439670443535
-5.53410959243774	-7.98518562316895	-1.49554097652435	-0.102254934608936	0.179449498653412	0.09703678637743
-5.52838468551636	-7.99127388000488	-1.49825501441956	-0.102317661046982	0.179374471306801	0.0970354750752449
-5.53186559677124	-7.9853982925415	-1.49399614334106	-0.102321654558182	0.179513201117516	0.097041018307209
-5.53088045120239	-7.98744010925293	-1.50363874435425	-0.102221824228764	0.17937046289444	0.0971006825566292
-5.52982330322266	-7.99393653869629	-1.48482298851013	-0.102294914424419	0.179417699575424	0.097124844789505
-5.53186988830566	-7.98726511001587	-1.48617231845856	-0.102233089506626	0.179460600018501	0.0971804037690163
-5.5329704284668	-7.99436140060425	-1.49002134799957	-0.102154709398746	0.179338559508324	0.0971415787935257
-5.53468370437622	-7.99403619766235	-1.48093557357788	-0.102186225354671	0.179417252540588	0.0971734821796417
-5.53948307037354	-7.99696111679077	-1.48106408119202	-0.102080658078194	0.179409518837929	0.0972218289971352
-5.5410099029541	-8.00360774993896	-1.4874587059021	-0.102107353508472	0.179370000958443	0.0971179157495499
-5.54527759552002	-8.00559043884277	-1.48742151260376	-0.102046057581902	0.179366528987885	0.0971148982644081
-5.5511474609375	-8.0098123550415	-1.48153245449066	-0.101971551775932	0.17933015525341	0.0971361771225929
-5.55606842041016	-8.01319122314453	-1.48226690292358	-0.101875841617584	0.179358899593353	0.0970223173499107
-5.56838607788086	-8.01987648010254	-1.48882341384888	-0.101904273033142	0.179441645741463	0.0969919413328171
-5.57031726837158	-8.02566242218018	-1.48743236064911	-0.101757749915123	0.179328873753548	0.0969212725758553
-5.57685708999634	-8.02584552764893	-1.48927307128906	-0.10181437432766	0.179382652044296	0.0968677625060081
-5.58244466781616	-8.03519439697266	-1.48909735679626	-0.101699814200401	0.179239481687546	0.0969133526086807
-5.5868616104126	-8.03534984588623	-1.49010944366455	-0.101540140807629	0.179200455546379	0.0968537032604218
-5.59206342697144	-8.03649139404297	-1.49514210224152	-0.101544536650181	0.179282546043396	0.0968459621071815
-5.59523057937622	-8.04085445404053	-1.49073338508606	-0.101398773491383	0.179175496101379	0.0967983528971672
-5.5981240272522	-8.0451135635376	-1.48931205272675	-0.101481825113297	0.179161921143532	0.0967612713575363
-5.60115051269531	-8.0463981628418	-1.4960743188858	-0.101444631814957	0.17919647693634	0.0967972353100777
-5.60054969787598	-8.04826927185059	-1.48507213592529	-0.101363301277161	0.179081678390503	0.0967524349689484
-5.60560417175293	-8.04992580413818	-1.48306179046631	-0.101360887289047	0.179073676466942	0.0967428758740425
-5.60723352432251	-8.04950904846191	-1.49351787567139	-0.101314529776573	0.179055169224739	0.0967876985669136
-5.60505294799805	-8.05319404602051	-1.48520505428314	-0.101271405816078	0.178993716835976	0.0967730432748795
-5.60730409622192	-8.05430698394775	-1.48420083522797	-0.101258024573326	0.179045766592026	0.0968527346849442
-5.60468435287476	-8.05611515045166	-1.48358857631683	-0.101223178207874	0.179024577140808	0.0968594551086426
-5.60042142868042	-8.05461692810059	-1.47446644306183	-0.10119517147541	0.178970158100128	0.0968934744596481
-5.6022629737854	-8.05551528930664	-1.47339487075806	-0.101272292435169	0.179022222757339	0.0969716310501099
-5.59945964813232	-8.05581378936768	-1.46990120410919	-0.101170890033245	0.178923234343529	0.0969681069254875
-5.5977029800415	-8.05513381958008	-1.46903121471405	-0.101226411759853	0.17897891998291	0.0969622954726219
-5.59726047515869	-8.05437183380127	-1.46871447563171	-0.101264283061028	0.178933501243591	0.0970399230718613
-5.59307718276978	-8.05616760253906	-1.46616613864899	-0.101245164871216	0.178898766636848	0.0970642566680908
-5.59107303619385	-8.05519962310791	-1.45954120159149	-0.10129289329052	0.17891089618206	0.0970597788691521
-5.58785963058472	-8.05505847930908	-1.47000122070313	-0.10125295817852	0.17888118326664	0.0971475914120674
-5.58660459518433	-8.05822849273682	-1.45431697368622	-0.10127080976963	0.178849458694458	0.0971618741750717
-5.58784198760986	-8.05503177642822	-1.45840644836426	-0.101277679204941	0.178923189640045	0.0971580520272255
-5.58363389968872	-8.06215667724609	-1.46525824069977	-0.101282142102718	0.178915321826935	0.0970982313156128
-5.58806180953979	-8.06301593780518	-1.44881355762482	-0.101342514157295	0.178891912102699	0.0971466451883316
-5.59009122848511	-8.05915832519531	-1.45797479152679	-0.101375304162502	0.17892998456955	0.0971803367137909
-5.58849000930786	-8.06389045715332	-1.45914912223816	-0.101323068141937	0.178914070129395	0.097086988389492
-5.59202718734741	-8.06271743774414	-1.46110415458679	-0.101321287453175	0.17890240252018	0.0970436185598373
-5.59326839447021	-8.06000518798828	-1.45730650424957	-0.101446375250816	0.178969472646713	0.0971001163125038
-5.59168291091919	-8.06437492370605	-1.46813857555389	-0.101345665752888	0.178895771503448	0.0970285311341286
-5.59550714492798	-8.06164932250977	-1.46328473091125	-0.101492218673229	0.178948298096657	0.0968634933233261
-5.59622669219971	-8.06083202362061	-1.4764176607132	-0.101563520729542	0.179009705781937	0.096914678812027
-5.59377479553223	-8.05904006958008	-1.46504616737366	-0.101444631814957	0.178919151425362	0.0969162359833717
-5.59587383270264	-8.0597448348999	-1.46631944179535	-0.101598270237446	0.178979828953743	0.0967779755592346
-5.59377241134644	-8.05549335479736	-1.47366344928741	-0.101593658328056	0.178941071033478	0.0968136489391327
-5.59352254867554	-8.05447959899902	-1.46643888950348	-0.101622126996517	0.178930789232254	0.0967734307050705
-5.58986806869507	-8.05219459533691	-1.46399855613708	-0.101700522005558	0.178947061300278	0.0966881364583969
-5.59019565582275	-8.05222797393799	-1.47337532043457	-0.101755425333977	0.178957477211952	0.0966741368174553
-5.58826589584351	-8.04576110839844	-1.47430562973022	-0.101736716926098	0.178929075598717	0.0965735986828804
-5.58746528625488	-8.04449653625488	-1.4680153131485	-0.101849347352982	0.178957104682922	0.0965872704982758
-5.58582830429077	-8.0421199798584	-1.46877133846283	-0.101840168237686	0.178931534290314	0.0965579673647881
-5.58391809463501	-8.04416370391846	-1.47377276420593	-0.101926319301128	0.17894846200943	0.0964241027832031
-5.58304023742676	-8.03885364532471	-1.47057259082794	-0.10194730758667	0.179080709815025	0.0964675545692444
-5.57989072799683	-8.03934764862061	-1.466392993927	-0.102036483585835	0.178941443562508	0.0963759049773216
-5.5816330909729	-8.03846168518066	-1.47274434566498	-0.101998269557953	0.178992435336113	0.0962702706456184
-5.58044338226318	-8.03758716583252	-1.47060084342957	-0.102049477398396	0.179045870900154	0.0962559580802917
-5.57966136932373	-8.03752994537354	-1.4669189453125	-0.101924203336239	0.178969606757164	0.0962273254990578
-5.58254957199097	-8.03766250610352	-1.47014081478119	-0.10195218026638	0.179063990712166	0.0961501970887184
-5.58275842666626	-8.0376615524292	-1.48198986053467	-0.101951986551285	0.17902635037899	0.0960889384150505
-5.58427238464355	-8.03813648223877	-1.48133659362793	-0.101876229047775	0.179110527038574	0.0959431678056717
-5.59033298492432	-8.03781127929688	-1.47844302654266	-0.10193657875061	0.179200232028961	0.0959163010120392
-5.59200382232666	-8.03963661193848	-1.48403477668762	-0.101939268410206	0.179111555218697	0.0958599075675011
-5.59437227249146	-8.04072570800781	-1.48470604419708	-0.101872324943542	0.179127022624016	0.0956681072711945
-5.60158395767212	-8.03906154632568	-1.48851358890533	-0.101887702941895	0.179152756929398	0.0956319943070412
-5.60366010665894	-8.04538154602051	-1.49039268493652	-0.101866170763969	0.179089769721031	0.0955817177891731
-5.60571146011353	-8.04042911529541	-1.49081110954285	-0.101907327771187	0.179218515753746	0.0954190343618393
-5.61165904998779	-8.0417308807373	-1.50087201595306	-0.101883664727211	0.179117351770401	0.0953611880540848
-5.60989284515381	-8.04256439208984	-1.49554228782654	-0.101833961904049	0.178971335291862	0.0952387601137161
-5.61552000045776	-8.03904342651367	-1.49854159355164	-0.101920679211617	0.17913156747818	0.0951399430632591
-5.61637830734253	-8.03946495056152	-1.50634336471558	-0.101885721087456	0.179061740636826	0.0950794070959091
-5.61575555801392	-8.039306640625	-1.50549030303955	-0.101840421557426	0.179073825478554	0.0949444621801376
-5.6171727180481	-8.03649806976318	-1.50377345085144	-0.10188876837492	0.179102346301079	0.0949359014630318
-5.6187891960144	-8.03472518920898	-1.5066739320755	-0.101946160197258	0.179093822836876	0.094809278845787
-5.61749410629272	-8.03443145751953	-1.50282227993011	-0.101856708526611	0.17901124060154	0.094730868935585
-5.61491632461548	-8.02817344665527	-1.50680029392242	-0.101922400295734	0.17912332713604	0.0946852341294289
-5.61610460281372	-8.03337478637695	-1.50907576084137	-0.101962670683861	0.179116100072861	0.0946343019604683
-5.60969972610474	-8.03411769866943	-1.50122463703156	-0.101915344595909	0.179058343172073	0.0945129245519638
-5.61276149749756	-8.03073978424072	-1.50636565685272	-0.102005504071712	0.17905692756176	0.0944602265954018
-5.61253118515015	-8.03057670593262	-1.50300633907318	-0.101946875452995	0.179055586457253	0.0944546014070511
-5.60940790176392	-8.03081035614014	-1.49899852275848	-0.101867847144604	0.179010704159737	0.0943300947546959
-5.60839223861694	-8.03069686889648	-1.50961792469025	-0.102014780044556	0.17909899353981	0.0942918434739113
-5.61057233810425	-8.03149890899658	-1.50255858898163	-0.101984277367592	0.179031953215599	0.0942858979105949
-5.60802793502808	-8.03054428100586	-1.50260484218597	-0.10191660374403	0.17898416519165	0.0941734835505486
-5.6137375831604	-8.0313081741333	-1.50265693664551	-0.101973749697208	0.179084479808807	0.0941749811172485
-5.61198377609253	-8.030198097229	-1.50804328918457	-0.101912915706635	0.178914859890938	0.0940756127238274
-5.6115255355835	-8.02726173400879	-1.50517141819	-0.101975046098232	0.179035604000092	0.093963123857975
-5.61326265335083	-8.02663135528564	-1.50494968891144	-0.101964741945267	0.179041847586632	0.093965157866478
-5.61326026916504	-8.02752876281738	-1.50749659538269	-0.101884096860886	0.178940698504448	0.0938685685396194
-5.61168432235718	-8.02701473236084	-1.50429081916809	-0.101949974894524	0.179016217589378	0.0938341841101646
-5.61270999908447	-8.0261287689209	-1.50816833972931	-0.101938612759113	0.179021805524826	0.0938208624720573
-5.61212635040283	-8.02470397949219	-1.50221192836761	-0.101858161389828	0.178944855928421	0.0937167033553123
-5.61422538757324	-8.02310085296631	-1.51091957092285	-0.101934373378754	0.179028689861298	0.0937021821737289
-5.60854816436768	-8.01902103424072	-1.51257920265198	-0.101886466145515	0.178952395915985	0.0937375575304031
-5.60607624053955	-8.02062511444092	-1.51265585422516	-0.101909093558788	0.178958341479301	0.0936645045876503
-5.60354375839233	-8.01490306854248	-1.50454711914063	-0.101944282650948	0.179000407457352	0.0935549736022949
-5.60012006759644	-8.01367568969727	-1.51553273200989	-0.101907715201378	0.178928717970848	0.0935865491628647
-5.59777545928955	-8.01513862609863	-1.50488090515137	-0.101886607706547	0.178927809000015	0.0935695320367813
-5.59604835510254	-8.00763988494873	-1.5018208026886	-0.101914070546627	0.178970918059349	0.0935502797365189
-5.59207677841187	-8.00590038299561	-1.50743055343628	-0.101963937282562	0.178930759429932	0.0935530662536621
-5.58577871322632	-8.00368404388428	-1.50264549255371	-0.101967014372349	0.178918942809105	0.0935446545481682
-5.58329963684082	-8.00195693969727	-1.49684619903564	-0.101919896900654	0.178945660591125	0.0934721827507019
-5.58163166046143	-8.0031042098999	-1.49619245529175	-0.10193907469511	0.178936496376991	0.0934725180268288
-5.58151578903198	-8.00306034088135	-1.49707961082458	-0.101908318698406	0.178928092122078	0.0934718921780586
-5.57749366760254	-7.99595832824707	-1.49838447570801	-0.101936213672161	0.17896956205368	0.0934027656912804
-5.5760440826416	-7.9987907409668	-1.49294924736023	-0.101918645203114	0.178983926773071	0.0934574753046036
-5.57312107086182	-7.99713182449341	-1.49571132659912	-0.101923361420631	0.178934589028358	0.0933627560734749
-5.57066917419434	-7.99618816375732	-1.49431610107422	-0.101922497153282	0.178911194205284	0.0933252424001694
-5.57049226760864	-7.9974365234375	-1.48840796947479	-0.101926177740097	0.178947865962982	0.0934062972664833
-5.57142305374146	-7.99707126617432	-1.48724436759949	-0.101893752813339	0.178940564393997	0.0933290347456932
-5.56639099121094	-7.99546575546265	-1.48828113079071	-0.101933501660824	0.178920105099678	0.0932383239269257
-5.57208299636841	-7.99735307693481	-1.49026250839233	-0.101920619606972	0.179055392742157	0.093263752758503
-5.57029724121094	-7.99664735794067	-1.48522508144379	-0.101951032876968	0.178976997733116	0.093206413090229
-5.56660795211792	-7.99469518661499	-1.48963844776154	-0.101917803287506	0.178851529955864	0.0930385887622833
-5.56687450408936	-7.99418258666992	-1.48913323879242	-0.10194344073534	0.179019421339035	0.0930619388818741
-5.57005643844604	-7.9923849105835	-1.48702228069305	-0.101931490004063	0.178918913006783	0.0930523350834847
-5.56899309158325	-7.99593782424927	-1.48748064041138	-0.101942472159863	0.178892612457275	0.0929858386516571
-5.57049083709717	-7.99295997619629	-1.4910991191864	-0.101945601403713	0.179006993770599	0.0928368791937828
-5.57061100006104	-7.99376535415649	-1.48958897590637	-0.101961359381676	0.178900107741356	0.0928386524319649
-5.56997203826904	-7.99362277984619	-1.48604381084442	-0.101939961314201	0.178903609514236	0.0927886366844177
-5.5724196434021	-7.99335289001465	-1.48341512680054	-0.101920947432518	0.179015442728996	0.0926401540637016
-5.57450342178345	-7.99733972549438	-1.48630499839783	-0.101978227496147	0.178982973098755	0.0926109254360199
-5.57110786437988	-7.99435234069824	-1.49132788181305	-0.101908825337887	0.17892187833786	0.0924952551722527
-5.57306861877441	-7.99517107009888	-1.48266041278839	-0.101876258850098	0.178881630301476	0.0924067348241806
-5.57587003707886	-7.99294424057007	-1.48811733722687	-0.101925626397133	0.179015293717384	0.0922672525048256
-5.57556486129761	-7.9979305267334	-1.49093759059906	-0.101818732917309	0.178992733359337	0.0922466069459915
-5.57815933227539	-7.99772596359253	-1.4913238286972	-0.101820282638073	0.178961470723152	0.0920866802334785
-5.58629274368286	-7.99760818481445	-1.49132132530212	-0.10182648897171	0.179063856601715	0.0919815227389336
-5.58811855316162	-8.0036563873291	-1.49758720397949	-0.101794488728046	0.17895819246769	0.0918644219636917
-5.59112548828125	-8.00233364105225	-1.4966721534729	-0.101707018911839	0.178944066166878	0.0917884409427643
-5.59245872497559	-8.00047779083252	-1.49513387680054	-0.101837545633316	0.179023817181587	0.091731384396553
-5.59816646575928	-8.0013599395752	-1.50268030166626	-0.101763375103474	0.178971976041794	0.0916677042841911
-5.597900390625	-8.00367164611816	-1.49970185756683	-0.101661115884781	0.178954631090164	0.0915266051888466
-5.59834432601929	-7.99978065490723	-1.5092670917511	-0.101716406643391	0.178948774933815	0.0914191603660584
-5.60260009765625	-8.0001163482666	-1.50938296318054	-0.101682394742966	0.178950473666191	0.091468334197998
-5.60192346572876	-8.00148296356201	-1.50479757785797	-0.101721495389938	0.178931176662445	0.0913359448313713
-5.60159635543823	-7.99943161010742	-1.51082336902618	-0.101619459688663	0.178925380110741	0.0912398770451546
-5.60081768035889	-7.99791431427002	-1.51157832145691	-0.10165710747242	0.178973838686943	0.0913179665803909
-5.60109663009644	-7.99604082107544	-1.50625061988831	-0.101661689579487	0.178793877363205	0.0911769196391106
-5.5995078086853	-7.99738645553589	-1.50916361808777	-0.101631335914135	0.178874537348747	0.0910797640681267
-5.59900283813477	-7.99330854415894	-1.51386189460754	-0.101707510650158	0.178971618413925	0.0910828784108162
-5.59809827804565	-7.99433040618896	-1.51010322570801	-0.101651817560196	0.178849563002586	0.0910608246922493
-5.5975866317749	-7.9944896697998	-1.51037526130676	-0.101656317710876	0.178854659199715	0.0910144224762917
-5.59635925292969	-7.98782444000244	-1.51222348213196	-0.101709760725498	0.178923577070236	0.090965211391449
-5.59437561035156	-7.98822355270386	-1.51323139667511	-0.101660370826721	0.178793475031853	0.0909132212400436
-5.59257507324219	-7.9894585609436	-1.51149797439575	-0.10168345272541	0.178823620080948	0.0909132063388824
-5.5894718170166	-7.98750495910645	-1.50673806667328	-0.101625747978687	0.178828164935112	0.0908853262662888
-5.59038639068604	-7.98454856872559	-1.50853526592255	-0.101664938032627	0.178882226347923	0.0908134207129478
-5.59095239639282	-7.98567581176758	-1.51441371440887	-0.101597383618355	0.17882040143013	0.0907657742500305
-5.58836650848389	-7.98725032806396	-1.50633609294891	-0.101570755243301	0.178807646036148	0.0907502621412277
-5.59217596054077	-7.98690366744995	-1.50861513614655	-0.101594924926758	0.178863242268562	0.0907481536269188
-5.59128332138062	-7.99170351028442	-1.51242172718048	-0.101646289229393	0.17886871099472	0.0906893759965897
-5.58935213088989	-7.99170923233032	-1.50989401340485	-0.101634636521339	0.178815603256226	0.0906950309872627
-5.59023475646973	-7.98918199539185	-1.50495636463165	-0.101507790386677	0.178790494799614	0.0906538665294647
-5.59031820297241	-7.99054908752441	-1.50451278686523	-0.101592071354389	0.178811058402061	0.0905856043100357
-5.59279775619507	-7.99037551879883	-1.50553798675537	-0.101565279066563	0.178800761699677	0.0906161218881607
-5.59188842773438	-7.99279356002808	-1.50643265247345	-0.101462945342064	0.178806900978088	0.090630792081356
-5.58988666534424	-7.98954582214355	-1.5076630115509	-0.101516216993332	0.178724318742752	0.0905450955033302
-5.59074926376343	-7.99320697784424	-1.50149893760681	-0.101435989141464	0.178776308894157	0.0904994383454323
-5.59266757965088	-7.99280166625977	-1.50868356227875	-0.101478211581707	0.17876660823822	0.0905286222696304
-5.59238529205322	-7.99253749847412	-1.50745975971222	-0.101440511643887	0.178774133324623	0.090512253344059
-5.58901691436768	-7.99353837966919	-1.50159680843353	-0.101417191326618	0.178728595376015	0.0904558673501015
-5.58876037597656	-7.99298620223999	-1.49970674514771	-0.101429417729378	0.178690522909164	0.0904358923435211
-5.59044981002808	-7.9943642616272	-1.49839377403259	-0.101425029337406	0.178803846240044	0.0904073417186737
-5.59038305282593	-7.99285697937012	-1.50247836112976	-0.101357482373714	0.178686574101448	0.0904768109321594
-5.58901834487915	-7.99671173095703	-1.50127792358398	-0.10134632140398	0.178692117333412	0.0903782844543457
-5.58976745605469	-7.99664068222046	-1.49886178970337	-0.101428546011448	0.178748577833176	0.0903564915060997
-5.58952856063843	-7.99649286270142	-1.50284802913666	-0.101323738694191	0.178681612014771	0.090334989130497
-5.58706712722778	-7.99899816513062	-1.4915417432785	-0.101299360394478	0.178695470094681	0.0903150960803032
-5.5874228477478	-7.99961376190186	-1.49348890781403	-0.101299732923508	0.178702220320702	0.0902842208743095
-5.58887386322021	-7.99941635131836	-1.49414157867432	-0.101316377520561	0.17868959903717	0.0902531296014786
-5.58886528015137	-8.00194263458252	-1.49547505378723	-0.101251229643822	0.178708046674728	0.0902196690440178
-5.58881998062134	-8.00160217285156	-1.48721480369568	-0.101237505674362	0.178685396909714	0.0901710391044617
-5.59348487854004	-8.00073719024658	-1.49491107463837	-0.101252391934395	0.178717270493507	0.0901217609643936
-5.59155797958374	-8.00590419769287	-1.49487817287445	-0.101229384541512	0.178679093718529	0.0901175662875175
-5.5938868522644	-8.00501251220703	-1.49474895000458	-0.101180963218212	0.178666055202484	0.0900720581412315
-5.59540987014771	-8.00823974609375	-1.49407243728638	-0.101128190755844	0.178720012307167	0.0900658294558525
-5.59683227539063	-8.00948810577393	-1.48980987071991	-0.101198174059391	0.1786118298769	0.0899874046444893
-5.60259246826172	-8.0105619430542	-1.49484181404114	-0.101073786616325	0.178615927696228	0.0899049714207649
-5.60439538955688	-8.01387500762939	-1.49986433982849	-0.101243391633034	0.178677082061768	0.0899737402796745
-5.60792255401611	-8.01393985748291	-1.49815344810486	-0.101101711392403	0.178566560149193	0.0898753479123116
-5.61028385162354	-8.01674365997314	-1.50001049041748	-0.101153075695038	0.178601294755936	0.0898241773247719
-5.6130108833313	-8.02035522460938	-1.50633013248444	-0.101156800985336	0.178674161434174	0.0898086801171303
-5.61577796936035	-8.0173282623291	-1.50425457954407	-0.10115946829319	0.178535044193268	0.0897884368896484
-5.61725425720215	-8.01852798461914	-1.50232303142548	-0.101181201636791	0.178569182753563	0.089740052819252
-5.62159252166748	-8.01802825927734	-1.50417912006378	-0.10120102763176	0.178594633936882	0.0897374451160431
-5.62357807159424	-8.02061557769775	-1.51091778278351	-0.101173996925354	0.17857663333416	0.0897864624857903
-5.62183475494385	-8.02166938781738	-1.50459921360016	-0.101162284612656	0.178512811660767	0.0897284597158432
-5.62976455688477	-8.02112007141113	-1.51001930236816	-0.101205252110958	0.178629025816917	0.0897159799933434
-5.62647533416748	-8.01966953277588	-1.5232926607132	-0.101233839988708	0.17849412560463	0.0897661820054054
-5.62834215164185	-8.02180576324463	-1.51474237442017	-0.101190760731697	0.178572118282318	0.0897272229194641
-5.63198900222778	-8.02056980133057	-1.51651537418365	-0.101230978965759	0.178616225719452	0.0897922143340111
-5.63260364532471	-8.02426338195801	-1.51833987236023	-0.101243413984776	0.178474292159081	0.0898257791996002
-5.63037014007568	-8.02101802825928	-1.51847434043884	-0.101264551281929	0.178575977683067	0.089759387075901
-5.63313007354736	-8.02174854278564	-1.51705884933472	-0.101270198822021	0.178608447313309	0.0898152962327003
-5.63309001922607	-8.02134323120117	-1.51698780059814	-0.101242803037167	0.178577676415443	0.0899015441536903
-5.63252067565918	-8.02603816986084	-1.52311825752258	-0.101323343813419	0.178519934415817	0.0898540467023849
-5.63294649124146	-8.02559661865234	-1.51638388633728	-0.1012988910079	0.178524911403656	0.0899531170725822
-5.63455629348755	-8.02371692657471	-1.51651620864868	-0.10134544223547	0.178513631224632	0.0899961665272713
-5.63611507415771	-8.02720546722412	-1.52162528038025	-0.101308450102806	0.178458675742149	0.0899836868047714
-5.63594102859497	-8.0275993347168	-1.51456499099731	-0.1012347266078	0.178513512015343	0.0900231227278709
-5.63806629180908	-8.02473640441895	-1.51495695114136	-0.101320967078209	0.178541213274002	0.0901754125952721
-5.63684988021851	-8.0296745300293	-1.52135837078094	-0.101277492940426	0.178444296121597	0.0901769250631332
-5.63645935058594	-8.0279598236084	-1.51404559612274	-0.101235672831535	0.178468897938728	0.0900908261537552
-5.64015769958496	-8.028733253479	-1.52389693260193	-0.101267971098423	0.178478866815567	0.0901787132024765
-5.64324235916138	-8.03129482269287	-1.51898634433746	-0.101200968027115	0.178545296192169	0.0903077349066734
-5.64196014404297	-8.0305347442627	-1.52196979522705	-0.10122687369585	0.178441897034645	0.0903379246592522
-5.64171695709229	-8.03347873687744	-1.5175085067749	-0.101182520389557	0.178459212183952	0.0903024524450302
-5.64342880249023	-8.03356552124023	-1.51686990261078	-0.101196974515915	0.178511574864388	0.0904328152537346
-5.6460337638855	-8.03600883483887	-1.51229393482208	-0.101174533367157	0.178395673632622	0.0904684811830521
-5.64384078979492	-8.03685569763184	-1.5145525932312	-0.101128861308098	0.178421020507813	0.0904134958982468
-5.64629650115967	-8.04016208648682	-1.51855278015137	-0.101162984967232	0.178403273224831	0.0905414223670959
-5.646315574646	-8.03840732574463	-1.51448547840118	-0.10112252086401	0.178389310836792	0.0905973017215729
-5.64356374740601	-8.04307174682617	-1.50862789154053	-0.101139463484287	0.178316473960876	0.0906256809830666
-5.64777040481567	-8.04362773895264	-1.50996768474579	-0.101143762469292	0.178392142057419	0.0906834006309509
-5.6466588973999	-8.04281711578369	-1.50738966464996	-0.101154178380966	0.17829792201519	0.0907220095396042
-5.64487648010254	-8.04494476318359	-1.50076413154602	-0.101062171161175	0.178230151534081	0.0907794460654259
-5.64498567581177	-8.04874229431152	-1.50684416294098	-0.101063504815102	0.178155183792114	0.0908339321613312
-5.6463885307312	-8.04750061035156	-1.49978196620941	-0.101066440343857	0.178282856941223	0.0908165648579597
-5.64684820175171	-8.04856491088867	-1.50914323329926	-0.100979365408421	0.178229331970215	0.0909063667058945
-5.64767837524414	-8.0490894317627	-1.49516630172729	-0.100994013249874	0.178216993808746	0.0909371748566628
-5.64645385742188	-8.05246162414551	-1.50085091590881	-0.101027481257915	0.178153872489929	0.0909629911184311
-5.6513786315918	-8.05438041687012	-1.50222396850586	-0.100989744067192	0.178169533610344	0.091004878282547
-5.64933347702026	-8.05433750152588	-1.50032711029053	-0.1009751111269	0.178162753582001	0.0910159796476364
-5.64894199371338	-8.05717468261719	-1.49368453025818	-0.100904710590839	0.178082183003426	0.0910482332110405
-5.6522068977356	-8.055419921875	-1.49192595481873	-0.100933492183685	0.178110420703888	0.0910501480102539
-5.65614986419678	-8.0593786239624	-1.49879670143127	-0.10093992203474	0.178029805421829	0.0911103561520576
-5.65405130386353	-8.06079959869385	-1.49029695987701	-0.100881606340408	0.178012296557426	0.0911091268062592
-5.65422391891479	-8.05831527709961	-1.49600982666016	-0.100925333797932	0.178000167012215	0.0911651700735092
-5.65758752822876	-8.06116485595703	-1.49765717983246	-0.100862398743629	0.177936300635338	0.0911915525794029
-5.65705966949463	-8.06398296356201	-1.49360466003418	-0.100777000188828	0.177891001105309	0.091213084757328
-5.65779399871826	-8.05996608734131	-1.49282968044281	-0.100907385349274	0.177962481975555	0.0912677198648453
-5.66065692901611	-8.06345272064209	-1.49100196361542	-0.100826449692249	0.17788727581501	0.0913460850715637
-5.65822792053223	-8.0642032623291	-1.49070143699646	-0.10080748051405	0.177854254841805	0.0912785679101944
-5.65857839584351	-8.06361770629883	-1.49955689907074	-0.100864969193935	0.177911400794983	0.0913392379879951
-5.66521263122559	-8.0627613067627	-1.49404549598694	-0.100837849080563	0.177842319011688	0.0914368703961372
-5.66097640991211	-8.06520938873291	-1.49329745769501	-0.100841172039509	0.177802816033363	0.0913660004734993
-5.66152715682983	-8.06259250640869	-1.50135469436646	-0.100896425545216	0.177820950746536	0.0914144515991211
-5.66317367553711	-8.06417179107666	-1.497767329216	-0.100879326462746	0.177827909588814	0.0915163531899452
-5.65906524658203	-8.06497669219971	-1.48931956291199	-0.10088823735714	0.177711263298988	0.0914730727672577
-5.66342210769653	-8.06284236907959	-1.49233734607697	-0.1009356752038	0.177812293171883	0.0915602147579193
-5.66270732879639	-8.06153678894043	-1.49948477745056	-0.100881993770599	0.17768731713295	0.0915718674659729
-5.66031360626221	-8.06162643432617	-1.48901164531708	-0.100883804261684	0.177701309323311	0.0915855839848518
-5.66650629043579	-8.05911254882813	-1.49406480789185	-0.100931338965893	0.177722707390785	0.0915818586945534
-5.66364765167236	-8.0646505355835	-1.49652934074402	-0.100934721529484	0.177670270204544	0.0916230082511902
-5.66311407089233	-8.05956554412842	-1.49880278110504	-0.100913375616074	0.177670329809189	0.091607965528965
-5.66724920272827	-8.06020736694336	-1.49120831489563	-0.100897304713726	0.17775984108448	0.0916359946131706
-5.66805553436279	-8.06065464019775	-1.49562811851501	-0.100895136594772	0.177666381001472	0.0916949957609177
-5.6672477722168	-8.06270503997803	-1.49417889118195	-0.100883036851883	0.177708968520164	0.0916380137205124
-5.66942882537842	-8.06197547912598	-1.48980724811554	-0.100898705422878	0.17765836417675	0.091694675385952
-5.67189598083496	-8.06334495544434	-1.49977147579193	-0.100914023816586	0.177675157785416	0.0917083695530891
-5.67004632949829	-8.06709671020508	-1.49642336368561	-0.100846864283085	0.177621707320213	0.091669388115406
-5.67346858978271	-8.06550216674805	-1.49940884113312	-0.100845694541931	0.1776222884655	0.0916631743311882
-5.67518424987793	-8.06305027008057	-1.49764060974121	-0.100886531174183	0.17765811085701	0.0916903242468834
-5.6748743057251	-8.06762504577637	-1.5005784034729	-0.100828804075718	0.177625507116318	0.0917197316884995
-5.67599105834961	-8.06842708587646	-1.49194943904877	-0.100812263786793	0.177616760134697	0.0915946140885353
-5.6776385307312	-8.06661415100098	-1.49702405929565	-0.100761212408543	0.177611082792282	0.0916858017444611
-5.68138694763184	-8.06922721862793	-1.49857175350189	-0.100847199559212	0.177641466259956	0.0916745662689209
-5.68222284317017	-8.07116794586182	-1.49971067905426	-0.100772246718407	0.177640020847321	0.0916348546743393
-5.68200635910034	-8.07359886169434	-1.49634218215942	-0.100819408893585	0.177577137947083	0.0915362536907196
-5.68742704391479	-8.07377243041992	-1.50454783439636	-0.100818693637848	0.177734225988388	0.0915623530745506
-5.69005489349365	-8.07535171508789	-1.50238466262817	-0.100772932171822	0.177572518587112	0.091584824025631
-5.69164848327637	-8.07625484466553	-1.50540256500244	-0.100780829787254	0.177613958716393	0.0915249437093735
-5.69583654403687	-8.07864570617676	-1.508704662323	-0.100752711296082	0.177698463201523	0.0915485769510269
-5.69955015182495	-8.08060836791992	-1.50565850734711	-0.100706160068512	0.177617624402046	0.0915641561150551
-5.69433403015137	-8.08113956451416	-1.50836312770844	-0.100726597011089	0.177550703287125	0.0915003046393394
-5.70133686065674	-8.08064937591553	-1.5136616230011	-0.100749082863331	0.17764113843441	0.0914420187473297
-5.70406150817871	-8.08056259155273	-1.517458319664	-0.100777670741081	0.177626311779022	0.0914390385150909
-5.70435857772827	-8.07942867279053	-1.51327681541443	-0.100715920329094	0.177535653114319	0.0914292261004448
-5.70504140853882	-8.08324241638184	-1.51569640636444	-0.100795105099678	0.177629992365837	0.09141755849123
-5.70630359649658	-8.08204555511475	-1.51872491836548	-0.100784704089165	0.17759695649147	0.0914061740040779
-5.70545339584351	-8.07923889160156	-1.52641260623932	-0.100760713219643	0.177550494670868	0.0913194790482521
-5.70795869827271	-8.08061695098877	-1.51359629631042	-0.10078801214695	0.177543833851814	0.0914084538817406
-5.70709562301636	-8.07732200622559	-1.51814270019531	-0.100810721516609	0.177628397941589	0.0913940519094467
-5.70894193649292	-8.08141994476318	-1.52768802642822	-0.100810028612614	0.177539870142937	0.0913948714733124
-5.70505332946777	-8.07803535461426	-1.51296699047089	-0.100876294076443	0.177586942911148	0.0914001390337944
-5.70721578598022	-8.07349967956543	-1.52540731430054	-0.100887514650822	0.177666500210762	0.091395415365696
-5.70534706115723	-8.0776252746582	-1.52493155002594	-0.100904196500778	0.177586331963539	0.0913965404033661
-5.70258235931396	-8.0759105682373	-1.52287018299103	-0.100896276533604	0.177598088979721	0.0913927853107452
-5.70196008682251	-8.07211208343506	-1.52680265903473	-0.100991785526276	0.177696391940117	0.0914793312549591
-5.70003461837769	-8.07516860961914	-1.52571773529053	-0.1009476557374	0.177625298500061	0.091510221362114
-5.69846487045288	-8.07319736480713	-1.52222669124603	-0.100984610617161	0.177686810493469	0.0914042815566063
-5.70120906829834	-8.07061958312988	-1.53476500511169	-0.101017765700817	0.177722305059433	0.0914502292871475
-5.6991548538208	-8.07205963134766	-1.53060615062714	-0.100982993841171	0.177686780691147	0.0915563851594925
-5.69614362716675	-8.06934452056885	-1.52218616008759	-0.101028442382813	0.177723243832588	0.0914813429117203
-5.69755983352661	-8.06830310821533	-1.53001439571381	-0.101132221519947	0.177779540419579	0.0914715230464935
-5.69573354721069	-8.06784629821777	-1.53179740905762	-0.101023606956005	0.177789688110352	0.0915138497948647
-5.69196033477783	-8.06714153289795	-1.52604591846466	-0.101124852895737	0.177707448601723	0.0914878770709038
-5.69666051864624	-8.06739330291748	-1.52720594406128	-0.10114935785532	0.177839562296867	0.0914954096078873
-5.69389009475708	-8.06737422943115	-1.53062200546265	-0.101100765168667	0.177785590291023	0.0915724486112595
-5.68959999084473	-8.06588840484619	-1.52646553516388	-0.101075880229473	0.177711576223373	0.0915713980793953
-5.69245433807373	-8.06298351287842	-1.53574120998383	-0.101193375885487	0.177822455763817	0.0915936157107353
-5.68637466430664	-8.06308174133301	-1.53198158740997	-0.101203061640263	0.177829220890999	0.0915785133838654
-5.68537092208862	-8.06005859375	-1.53238296508789	-0.101153194904327	0.177746742963791	0.0915286764502525
-5.68828630447388	-8.05996036529541	-1.52402591705322	-0.101270690560341	0.177838504314423	0.0915854051709175
-5.68375968933105	-8.05962181091309	-1.53107714653015	-0.101200848817825	0.177811816334724	0.0915285721421242
-5.6830883026123	-8.05849170684814	-1.5283682346344	-0.101167932152748	0.177839860320091	0.0915124118328094
-5.68471813201904	-8.05930328369141	-1.52647197246552	-0.101257115602493	0.177897468209267	0.0915609896183014
-5.68039321899414	-8.06033325195313	-1.52700436115265	-0.101225078105927	0.177873089909554	0.0915362909436226
-5.67934513092041	-8.05898761749268	-1.52481079101563	-0.101209618151188	0.177863508462906	0.0914514064788818
-5.68202972412109	-8.05804252624512	-1.52960324287415	-0.10131674259901	0.177967190742493	0.0914486348628998
-5.68010520935059	-8.05618667602539	-1.53141784667969	-0.101242877542973	0.177914813160896	0.0914725288748741
-5.67942953109741	-8.06022930145264	-1.52503085136414	-0.101259551942348	0.177878126502037	0.0913916081190109
-5.68063259124756	-8.05657577514648	-1.52745580673218	-0.101289063692093	0.177996575832367	0.0913357585668564
-5.68026351928711	-8.05838394165039	-1.53452336788177	-0.101344637572765	0.177937671542168	0.0912786945700645
-5.67990636825562	-8.05992126464844	-1.52454948425293	-0.101298302412033	0.177874028682709	0.0912367552518845
-5.67929601669312	-8.05549144744873	-1.5272262096405	-0.101333573460579	0.177990943193436	0.091177374124527
-5.68388748168945	-8.05763530731201	-1.53595125675201	-0.101297236979008	0.177976176142693	0.0911607518792152
-5.67983913421631	-8.05927562713623	-1.53237020969391	-0.101320333778858	0.177945792675018	0.0911264345049858
-5.6815071105957	-8.05611228942871	-1.53233349323273	-0.101293787360191	0.177944555878639	0.0910298004746437
-5.68398571014404	-8.05621337890625	-1.53025758266449	-0.101345889270306	0.177949354052544	0.0909136533737183
-5.68419361114502	-8.05763149261475	-1.53533709049225	-0.101396486163139	0.177982985973358	0.0908963978290558
-5.68648672103882	-8.05644798278809	-1.53434681892395	-0.101340018212795	0.17793507874012	0.0908693894743919
-5.68351411819458	-8.05680656433105	-1.53628718852997	-0.101338222622871	0.177932843565941	0.0907163172960281
-5.68937063217163	-8.05533123016357	-1.53588533401489	-0.101334370672703	0.177979156374931	0.0906478688120842
-5.69062852859497	-8.05739879608154	-1.54291641712189	-0.101311430335045	0.177980616688728	0.0906437486410141
-5.68996524810791	-8.05666351318359	-1.541184425354	-0.101296350359917	0.17797426879406	0.0905184224247932
-5.69276857376099	-8.05682754516602	-1.53888392448425	-0.101324371993542	0.178008392453194	0.0904186367988586
-5.69702863693237	-8.05775833129883	-1.53966927528381	-0.101336881518364	0.178031072020531	0.0904024839401245
-5.69902420043945	-8.05646991729736	-1.55332565307617	-0.101344242691994	0.177952274680138	0.0902636647224426
-5.69916820526123	-8.05945301055908	-1.54226171970367	-0.101416543126106	0.178090170025826	0.0902720987796783
-5.70127773284912	-8.05633640289307	-1.54665529727936	-0.101404696702957	0.17805615067482	0.0902138724923134
-5.70242977142334	-8.06146621704102	-1.54604661464691	-0.101343750953674	0.178002282977104	0.0901527851819992
-5.70220756530762	-8.05639266967773	-1.54560840129852	-0.101347707211971	0.178051978349686	0.0900538563728333
-5.70268058776855	-8.0563325881958	-1.54789364337921	-0.101429976522923	0.178110644221306	0.090039074420929
-5.69988822937012	-8.05439949035645	-1.54510045051575	-0.101362340152264	0.178006932139397	0.0899973213672638
-5.69848346710205	-8.05473136901855	-1.54825222492218	-0.101368963718414	0.178050979971886	0.0898724421858788
-5.70243406295776	-8.0515718460083	-1.5400470495224	-0.10145092010498	0.178084343671799	0.0898720920085907
-5.70204448699951	-8.05258083343506	-1.5502268075943	-0.101490125060081	0.178130924701691	0.0898998156189919
-5.70168781280518	-8.0557804107666	-1.5490950345993	-0.101466096937656	0.178135916590691	0.0897534638643265
-5.69914102554321	-8.05251312255859	-1.54636716842651	-0.101489201188087	0.178155347704887	0.0897664204239845
-5.70199298858643	-8.0499210357666	-1.5440069437027	-0.101532772183418	0.178264543414116	0.0897306129336357
-5.69818210601807	-8.04938411712646	-1.54606640338898	-0.101478651165962	0.178121387958527	0.0897318869829178
-5.69653415679932	-8.04946613311768	-1.54285204410553	-0.101494029164314	0.178220584988594	0.0895576402544975
-5.69504308700562	-8.04474353790283	-1.54949188232422	-0.10155376791954	0.178197503089905	0.0895968824625015
-5.69428205490112	-8.04554748535156	-1.54195487499237	-0.101519368588924	0.178284868597984	0.0896429196000099
-5.69335412979126	-8.0453519821167	-1.54272866249084	-0.101527966558933	0.17822091281414	0.0895545408129692
-5.69169425964355	-8.04663181304932	-1.54372143745422	-0.101551681756973	0.178208127617836	0.0894310995936394
-5.69153547286987	-8.04406547546387	-1.54584550857544	-0.101580493152142	0.17824350297451	0.0894569829106331
-5.69342422485352	-8.04162120819092	-1.54222476482391	-0.101632721722126	0.178133592009544	0.089437335729599
-5.69034385681152	-8.04173278808594	-1.53751587867737	-0.101562827825546	0.178199246525764	0.0893396362662315
-5.68951511383057	-8.04037475585938	-1.54627680778503	-0.101604402065277	0.178203150629997	0.0893473923206329
-5.68786287307739	-8.04005241394043	-1.54484641551971	-0.101597845554352	0.178241640329361	0.0893149524927139
-5.68479251861572	-8.0369815826416	-1.53999412059784	-0.101649038493633	0.178155809640884	0.0893148183822632
-5.68362140655518	-8.03664016723633	-1.53999781608582	-0.101557098329067	0.178183332085609	0.0892178192734718
-5.68238735198975	-8.03759574890137	-1.53947448730469	-0.101599603891373	0.1782336384058	0.089257650077343
-5.6818699836731	-8.03256893157959	-1.53657722473145	-0.101624116301537	0.17819832265377	0.0892447978258133
-5.68040990829468	-8.03635120391846	-1.54513490200043	-0.101608723402023	0.17818221449852	0.0892203897237778
-5.67722368240356	-8.03141212463379	-1.54190957546234	-0.101630419492722	0.178290367126465	0.0891366824507713
-5.68075513839722	-8.03022193908691	-1.54339206218719	-0.101569920778275	0.178255841135979	0.0891728103160858
-5.67748594284058	-8.02781009674072	-1.54289305210114	-0.101539798080921	0.178215309977531	0.0891553238034248
-5.67475461959839	-8.02885437011719	-1.54286456108093	-0.101620651781559	0.178284749388695	0.0891281217336655
-5.67418336868286	-8.02599048614502	-1.53690266609192	-0.101706795394421	0.17834734916687	0.0890843272209167
-5.67133855819702	-8.02280330657959	-1.54619562625885	-0.101698875427246	0.178256988525391	0.0891041308641434
-5.67056226730347	-8.02372360229492	-1.53662979602814	-0.101662151515484	0.178281888365746	0.0890722125768662
-5.67000436782837	-8.01908302307129	-1.53619527816772	-0.101637840270996	0.178308337926865	0.0889914408326149
-5.67022705078125	-8.02203178405762	-1.54649341106415	-0.10172063857317	0.178337052464485	0.0890340059995651
-5.66765069961548	-8.02393341064453	-1.54367172718048	-0.101765863597393	0.178345859050751	0.0890354365110397
-5.66698122024536	-8.0167121887207	-1.54263627529144	-0.101736404001713	0.178345784544945	0.0889661908149719
-5.66953659057617	-8.022047996521	-1.54054570198059	-0.101798444986343	0.17839777469635	0.0889450162649155
-5.667555809021	-8.01960563659668	-1.54389333724976	-0.101763978600502	0.178296804428101	0.0889293476939201
-5.6685209274292	-8.01649856567383	-1.54078960418701	-0.101741164922714	0.178342893719673	0.0888869613409042
-5.6654224395752	-8.01811122894287	-1.54123640060425	-0.101807057857513	0.17839540541172	0.0888307839632034
-5.66814756393433	-8.01938915252686	-1.54497003555298	-0.10191697627306	0.178444653749466	0.0887939184904099
-5.66902256011963	-8.01804828643799	-1.5466136932373	-0.101744100451469	0.178396880626678	0.0888115167617798
-5.66762590408325	-8.01660537719727	-1.53835833072662	-0.101798690855503	0.17842011153698	0.08873600512743
-5.67045640945435	-8.01874828338623	-1.54509878158569	-0.101888865232468	0.178465887904167	0.0886909291148186
-5.67339468002319	-8.02201366424561	-1.55017423629761	-0.101874932646751	0.178471490740776	0.0886685103178024
-5.67288064956665	-8.0211877822876	-1.54973530769348	-0.101791560649872	0.178423285484314	0.0885884389281273
-5.66956281661987	-8.0184965133667	-1.54299068450928	-0.101831324398518	0.178507089614868	0.0885415375232697
-5.67351675033569	-8.02196598052979	-1.54610550403595	-0.101873435080051	0.178550720214844	0.0884893164038658
-5.67589330673218	-8.02207660675049	-1.54699456691742	-0.101863831281662	0.178519904613495	0.0884460359811783
-5.67168998718262	-8.02279186248779	-1.55116057395935	-0.101851813495159	0.178550586104393	0.0884059891104698
-5.67922830581665	-8.02085399627686	-1.54719769954681	-0.101887188851833	0.178625985980034	0.0884037241339684
-5.67766761779785	-8.01777172088623	-1.55444741249084	-0.101855583488941	0.178558334708214	0.088345043361187
-5.68110322952271	-8.02393627166748	-1.56725776195526	-0.101863346993923	0.178513899445534	0.0882424712181091
-5.68113613128662	-8.02377223968506	-1.55239629745483	-0.101936683058739	0.178630471229553	0.0882563367486
-5.68374300003052	-8.02014255523682	-1.55504286289215	-0.101934835314751	0.178707525134087	0.0882056057453156
-5.68278169631958	-8.02427577972412	-1.55823338031769	-0.101938873529434	0.178607642650604	0.0881843864917755
-5.68379640579224	-8.02406120300293	-1.5569144487381	-0.10195004940033	0.178686782717705	0.0881851762533188
-5.68436098098755	-8.02236557006836	-1.56189346313477	-0.10198337584734	0.178676471114159	0.0881352871656418
-5.68249464035034	-8.02181816101074	-1.56554913520813	-0.102015256881714	0.178730875253677	0.0881184935569763
-5.68198871612549	-8.0242862701416	-1.56377696990967	-0.102043569087982	0.178653866052628	0.0881302282214165
-5.68389463424683	-8.02483367919922	-1.56683194637299	-0.101963877677917	0.178705766797066	0.0881009623408318
-5.68930339813232	-8.01909065246582	-1.57232308387756	-0.102052487432957	0.178788527846336	0.0881058052182198
-5.68580484390259	-8.02290725708008	-1.57277131080627	-0.102056547999382	0.178753942251205	0.0880779176950455
-5.68936157226563	-8.02114868164063	-1.5747846364975	-0.10217397660017	0.178833171725273	0.0880710408091545
-5.69039678573608	-8.02091121673584	-1.5765209197998	-0.102095551788807	0.178808063268661	0.0881007611751556
-5.68684911727905	-8.01953506469727	-1.5742255449295	-0.102132998406887	0.178864911198616	0.0880785658955574
-5.68826103210449	-8.0211238861084	-1.57536768913269	-0.102244764566422	0.178875789046288	0.0880755633115768
-5.69196653366089	-8.01946544647217	-1.57349824905396	-0.102180048823357	0.17896793782711	0.0880438089370728
-5.69287729263306	-8.02073001861572	-1.58385169506073	-0.102246224880219	0.178864628076553	0.0880899205803871
-5.69394445419312	-8.02023887634277	-1.58110666275024	-0.102177269756794	0.179021805524826	0.0880803689360619
-5.69586277008057	-8.02131080627441	-1.58199119567871	-0.102233424782753	0.179005935788155	0.088156096637249
-5.69701814651489	-8.0238733291626	-1.58468091487885	-0.102320775389671	0.179069682955742	0.0881111398339272
-5.69911766052246	-8.02236938476563	-1.59309613704681	-0.102213136851788	0.178996294736862	0.088137224316597
-5.70185279846191	-8.02154636383057	-1.5833432674408	-0.102265387773514	0.179018914699554	0.0881788209080696
-5.70325231552124	-8.01937484741211	-1.58800554275513	-0.102265648543835	0.179135739803314	0.0882123783230782
-5.7021861076355	-8.023850440979	-1.59191656112671	-0.102338507771492	0.179062306880951	0.0882445946335793
-5.70439577102661	-8.0204029083252	-1.59353458881378	-0.102388396859169	0.179068982601166	0.0883076041936874
-5.70425605773926	-8.01989555358887	-1.58542156219482	-0.102380573749542	0.179164886474609	0.0882942974567413
-5.70512199401855	-8.01675987243652	-1.5975878238678	-0.102340824902058	0.179155349731445	0.0883802473545074
-5.70609569549561	-8.01864051818848	-1.59919452667236	-0.102350533008575	0.179179146885872	0.0884172841906548
-5.70510625839233	-8.02063083648682	-1.5967378616333	-0.102376602590084	0.179152131080627	0.0884684696793556
-5.70475912094116	-8.01554679870605	-1.5971542596817	-0.102397568523884	0.179180055856705	0.0885340943932533
-5.70279216766357	-8.01827621459961	-1.5987948179245	-0.102437540888786	0.179166465997696	0.0885486304759979
-5.70594120025635	-8.01517391204834	-1.59826922416687	-0.102443367242813	0.179210543632507	0.088625505566597
-5.70174598693848	-8.01595020294189	-1.59220778942108	-0.102414928376675	0.179157897830009	0.0887446105480194
-5.70195388793945	-8.0147066116333	-1.59778785705566	-0.102427065372467	0.179249867796898	0.0887243673205376
-5.70142030715942	-8.01301002502441	-1.59579432010651	-0.102445259690285	0.179274559020996	0.0887918323278427
-5.70297431945801	-8.01325511932373	-1.59759759902954	-0.102439120411873	0.179263889789581	0.0888747125864029
-5.6998233795166	-8.01146697998047	-1.59569931030273	-0.102475345134735	0.179127350449562	0.0889074355363846
-5.69598150253296	-8.01211071014404	-1.58814120292664	-0.10250199586153	0.179167672991753	0.0889724716544151
-5.7000470161438	-8.00987434387207	-1.59487795829773	-0.102484993636608	0.179267019033432	0.0890442952513695
-5.70010757446289	-8.00852966308594	-1.59806346893311	-0.102501176297665	0.179195553064346	0.0890804305672646
-5.69473028182983	-8.00595283508301	-1.5928521156311	-0.102413438260555	0.179227501153946	0.0891224518418312
-5.69982767105103	-8.00522041320801	-1.59281313419342	-0.102491468191147	0.179191052913666	0.0892295688390732
-5.69853019714355	-8.00811576843262	-1.5914363861084	-0.102477483451366	0.179246455430984	0.0892791897058487
-5.69480323791504	-8.00584316253662	-1.59479296207428	-0.102466359734535	0.179172471165657	0.0892530456185341
-5.69475221633911	-8.00734043121338	-1.58539736270905	-0.102528460323811	0.179108932614326	0.089355580508709
-5.69351577758789	-8.0015344619751	-1.58246767520905	-0.102500416338444	0.179152846336365	0.089411124587059
-5.69389533996582	-8.00848960876465	-1.58467411994934	-0.102467343211174	0.179104015231133	0.0894560366868973
-5.69124507904053	-8.00711727142334	-1.58317375183105	-0.102430127561092	0.179106593132019	0.0895325392484665
-5.69356298446655	-8.00433826446533	-1.57635068893433	-0.102392271161079	0.179075747728348	0.0895576551556587
-5.69259881973267	-8.00810432434082	-1.57745587825775	-0.102439641952515	0.179004698991776	0.089635543525219
-5.69044208526611	-8.00811290740967	-1.57896459102631	-0.102443337440491	0.178970158100128	0.089652456343174
-5.69121885299683	-8.00746631622314	-1.57513248920441	-0.102363184094429	0.178988710045815	0.0896896198391914
-5.69004964828491	-8.00794315338135	-1.57249653339386	-0.102442651987076	0.178999677300453	0.0896948203444481
-5.69182109832764	-8.01076412200928	-1.5666708946228	-0.102325215935707	0.178929224610329	0.0897655412554741
-5.69072532653809	-8.01290702819824	-1.57057023048401	-0.102275818586349	0.178848385810852	0.0897552520036697
-5.69113922119141	-8.01111507415771	-1.5655825138092	-0.102293252944946	0.17888168990612	0.0898117944598198
-5.69232654571533	-8.01388454437256	-1.56716549396515	-0.102282606065273	0.178833484649658	0.089876614511013
-5.69363927841187	-8.01388931274414	-1.56460762023926	-0.102309890091419	0.178846120834351	0.0898342654109001
-5.69340705871582	-8.01682281494141	-1.57020711898804	-0.102205619215965	0.178687661886215	0.0898603871464729
-5.69803380966187	-8.01521587371826	-1.55759024620056	-0.102150157094002	0.178804323077202	0.0898479670286179
-5.7011775970459	-8.02287006378174	-1.56270956993103	-0.102171562612057	0.178763926029205	0.0898799151182175
-5.6983528137207	-8.02537727355957	-1.56220936775208	-0.102125726640224	0.17871367931366	0.0898019075393677
-5.70129489898682	-8.02438163757324	-1.56308388710022	-0.102091662585735	0.178727775812149	0.0897892415523529
-5.70615243911743	-8.02948570251465	-1.56175899505615	-0.102113418281078	0.178682148456573	0.0898593291640282
-5.70338296890259	-8.03143501281738	-1.56139445304871	-0.101996503770351	0.178615048527718	0.0899017304182053
-5.70677804946899	-8.03546905517578	-1.5667769908905	-0.101987637579441	0.178677305579185	0.0897783115506172
-5.71146106719971	-8.03542518615723	-1.55939483642578	-0.101914465427399	0.178652957081795	0.0898658186197281
-5.71252965927124	-8.03800964355469	-1.56557488441467	-0.101918898522854	0.178639635443687	0.0898371785879135
-5.71456050872803	-8.04259204864502	-1.56173753738403	-0.101857677102089	0.17859610915184	0.0897870808839798
-5.71880149841309	-8.04186725616455	-1.56189179420471	-0.101882785558701	0.178655683994293	0.089772030711174
-5.71870279312134	-8.04184055328369	-1.56621992588043	-0.101796679198742	0.178608283400536	0.0898005366325378
-5.72317171096802	-8.04970836639404	-1.5703284740448	-0.101797953248024	0.178603515028954	0.089776523411274
-5.72287893295288	-8.04738712310791	-1.56766712665558	-0.101761609315872	0.17863854765892	0.0897367671132088
-5.72735071182251	-8.04843044281006	-1.57829880714417	-0.101721704006195	0.178576901555061	0.0897614732384682
-5.72584962844849	-8.05164527893066	-1.57066512107849	-0.10174835473299	0.178526237607002	0.0898371189832687
-5.72666883468628	-8.05209445953369	-1.57027232646942	-0.101744845509529	0.178554385900497	0.08979182690382
-5.73180198669434	-8.05321216583252	-1.57521903514862	-0.101757191121578	0.178559303283691	0.0898607820272446
-5.72668743133545	-8.05480194091797	-1.57334864139557	-0.101722232997417	0.178534418344498	0.0898785442113876
-5.72785806655884	-8.04894542694092	-1.5692321062088	-0.101732850074768	0.178523153066635	0.0898131132125854
-5.72836256027222	-8.05282878875732	-1.57547128200531	-0.101743675768375	0.178480714559555	0.0898942723870277
-5.72777605056763	-8.0535135269165	-1.5782675743103	-0.101689770817757	0.178505882620811	0.0899125933647156
-5.72740268707275	-8.0492467880249	-1.57479166984558	-0.101791694760323	0.178529769182205	0.0899452790617943
-5.72777223587036	-8.04773902893066	-1.573037981987	-0.101782739162445	0.178504884243011	0.0900057181715965
-5.72606420516968	-8.04940414428711	-1.58099794387817	-0.10178978741169	0.178513839840889	0.0899609699845314
-5.72513484954834	-8.04875755310059	-1.57933974266052	-0.101771302521229	0.178485289216042	0.0899543166160584
-5.72456789016724	-8.04949855804443	-1.57953321933746	-0.101823918521404	0.178544878959656	0.0900917574763298
-5.72589063644409	-8.05002880096436	-1.5703387260437	-0.101823136210442	0.178501233458519	0.0900726318359375
-5.72140693664551	-8.04872512817383	-1.57991480827332	-0.101781196892262	0.178460538387299	0.090045802295208
-5.7194037437439	-8.04940032958984	-1.58040046691895	-0.10187166929245	0.178577691316605	0.0901041328907013
-5.72350215911865	-8.04995250701904	-1.57803320884705	-0.10188964754343	0.178495794534683	0.0902319625020027
-5.71702527999878	-8.05174350738525	-1.57350635528564	-0.101838655769825	0.178468227386475	0.0901744589209557
-5.72139072418213	-8.05053329467773	-1.57727766036987	-0.10183622688055	0.178514763712883	0.0902010798454285
-5.72045946121216	-8.05069160461426	-1.57798111438751	-0.101885743439198	0.178526267409325	0.0902949497103691
-5.71748971939087	-8.05279636383057	-1.57419383525848	-0.101843148469925	0.178434655070305	0.0902897268533707
-5.72090244293213	-8.05386352539063	-1.57996809482574	-0.101820982992649	0.178541630506516	0.0902387201786041
-5.72193145751953	-8.05249881744385	-1.57906472682953	-0.101809374988079	0.178508281707764	0.0902975797653198
-5.71839475631714	-8.05344104766846	-1.57863759994507	-0.101776026189327	0.178486168384552	0.090348407626152
-5.71755647659302	-8.05888366699219	-1.57493877410889	-0.1017662063241	0.178436979651451	0.0903441980481148
-5.71947574615479	-8.05272388458252	-1.57130646705627	-0.101827055215836	0.17854218184948	0.0903486758470535
-5.71941041946411	-8.05647087097168	-1.58173811435699	-0.101819276809692	0.178467035293579	0.0903546437621117
-5.71833896636963	-8.05738067626953	-1.56965410709381	-0.101637996733189	0.178378075361252	0.0904018878936768
-5.71838903427124	-8.05868244171143	-1.57229542732239	-0.101776704192162	0.178442716598511	0.0903905853629112
-5.72207069396973	-8.06073093414307	-1.58078849315643	-0.101745888590813	0.178388580679893	0.090401753783226
-5.71966361999512	-8.06226062774658	-1.57692754268646	-0.101703591644764	0.178421005606651	0.090438611805439
-5.71943378448486	-8.06357383728027	-1.57246553897858	-0.101668067276478	0.178386986255646	0.0904279798269272
-5.72364377975464	-8.06327629089355	-1.57669520378113	-0.101707398891449	0.178397879004478	0.0903962478041649
-5.72267293930054	-8.06643962860107	-1.57770228385925	-0.101678900420666	0.178372874855995	0.0904354453086853
-5.72342252731323	-8.0621280670166	-1.56922280788422	-0.101664029061794	0.178336843848228	0.090440459549427
-5.72597551345825	-8.06469821929932	-1.57465398311615	-0.101673819124699	0.178374856710434	0.0904688388109207
-5.72618627548218	-8.06603527069092	-1.57407653331757	-0.101659700274467	0.178327649831772	0.0904127731919289
-5.72221517562866	-8.06706619262695	-1.57757103443146	-0.101626396179199	0.17819818854332	0.0904272422194481
-5.72605562210083	-8.06482601165771	-1.56828272342682	-0.101658798754215	0.178285628557205	0.0904518887400627
-5.72948360443115	-8.06519889831543	-1.57549011707306	-0.101668111979961	0.17827282845974	0.0904577597975731
-5.72174072265625	-8.0645580291748	-1.56994080543518	-0.101673737168312	0.178122863173485	0.0903889015316963
-5.72290134429932	-8.06648063659668	-1.56770884990692	-0.101669557392597	0.178277298808098	0.0904034301638603
-5.726233959198	-8.06398582458496	-1.57124042510986	-0.101714141666889	0.178180709481239	0.0904696062207222
-5.72369766235352	-8.06417274475098	-1.56675326824188	-0.101606719195843	0.178127199411392	0.0904005914926529
-5.72399806976318	-8.06506538391113	-1.56712877750397	-0.101624064147472	0.178188562393188	0.0904057621955872
-5.72444629669189	-8.06441211700439	-1.56677889823914	-0.101627960801125	0.178101152181625	0.0905288383364677
-5.72101497650146	-8.06622791290283	-1.56385469436646	-0.101617701351643	0.178016155958176	0.0905036106705666
-5.71833372116089	-8.06340599060059	-1.56498873233795	-0.101634800434113	0.178112715482712	0.0904960781335831
-5.72091770172119	-8.06804370880127	-1.56811857223511	-0.101618699729443	0.178038001060486	0.0904873907566071
-5.72049236297607	-8.06638431549072	-1.55535209178925	-0.101545378565788	0.177976354956627	0.0905186012387276
-5.71795415878296	-8.06178855895996	-1.55547714233398	-0.101540386676788	0.178045317530632	0.0905046314001083
-5.72258329391479	-8.06753444671631	-1.55725598335266	-0.101523660123348	0.17802406847477	0.0905042067170143
-5.72060251235962	-8.0683069229126	-1.55715179443359	-0.101467840373516	0.177996695041656	0.0904703512787819
-5.72454023361206	-8.06753158569336	-1.55633652210236	-0.101440958678722	0.178019464015961	0.0904203429818153
-5.72560119628906	-8.07438945770264	-1.55380284786224	-0.101425565779209	0.177992314100266	0.090470589697361
-5.72468376159668	-8.07629680633545	-1.55191040039063	-0.101408928632736	0.177959844470024	0.0904439836740494
-5.7276930809021	-8.07607650756836	-1.55480515956879	-0.10137203335762	0.177937582135201	0.0905225425958633
-5.73011779785156	-8.07725715637207	-1.55971014499664	-0.101355731487274	0.177900448441505	0.0905078947544098
-5.73008966445923	-8.07927322387695	-1.55336761474609	-0.101293623447418	0.17785581946373	0.0904679968953133
-5.72879362106323	-8.08175086975098	-1.55420005321503	-0.101264618337154	0.177820026874542	0.0904915034770966
-5.73333835601807	-8.08144569396973	-1.55550456047058	-0.101291157305241	0.177872613072395	0.0905738919973373
-5.73478603363037	-8.08342933654785	-1.55374956130981	-0.10121238976717	0.177846372127533	0.0906220749020576
-5.72837257385254	-8.08591938018799	-1.5536812543869	-0.10124085098505	0.177732229232788	0.0905396416783333
-5.73175430297852	-8.08362865447998	-1.55528390407562	-0.101253896951675	0.177755087614059	0.0906086787581444
-5.73319816589355	-8.08565807342529	-1.54765975475311	-0.101184338331223	0.177745580673218	0.09072145819664
-5.73050594329834	-8.08583927154541	-1.54523515701294	-0.101129002869129	0.177743434906006	0.0906727463006973
-5.72829008102417	-8.08524990081787	-1.55384981632233	-0.101141564548016	0.177687764167786	0.0906600058078766
-5.73128414154053	-8.08670520782471	-1.55105972290039	-0.101145133376122	0.177784889936447	0.0907677412033081
-5.72754049301147	-8.0870189666748	-1.54612338542938	-0.101086959242821	0.177635416388512	0.0907083451747894
-5.73361682891846	-8.08868312835693	-1.55023324489594	-0.101145371794701	0.177683934569359	0.0907052755355835
-5.73553800582886	-8.08827018737793	-1.55229020118713	-0.101132452487946	0.17766273021698	0.0907677635550499
-5.73251819610596	-8.08786964416504	-1.55038356781006	-0.101084865629673	0.177577465772629	0.0908368825912476
-5.73862171173096	-8.09205913543701	-1.55213129520416	-0.101089790463448	0.177607208490372	0.0908444598317146
-5.73624563217163	-8.08878612518311	-1.55222356319427	-0.101104110479355	0.177666962146759	0.090824618935585
-5.73784351348877	-8.09115600585938	-1.55883812904358	-0.101059913635254	0.177501365542412	0.0908422470092773
-5.73589420318604	-8.09301471710205	-1.54475653171539	-0.101128675043583	0.177511900663376	0.0909282639622688
-5.73616218566895	-8.08646106719971	-1.55322921276093	-0.101098954677582	0.177544847130775	0.0909308344125748
-5.73804378509521	-8.09080028533936	-1.55447745323181	-0.101153694093227	0.177420988678932	0.0910281985998154
-5.73332262039185	-8.08912181854248	-1.55031597614288	-0.101174756884575	0.177454724907875	0.0909908190369606
-5.73296594619751	-8.08225154876709	-1.55211615562439	-0.101066723465919	0.17747475206852	0.0910917595028877
-5.73241186141968	-8.08878993988037	-1.54759848117828	-0.101135440170765	0.177419900894165	0.0911576375365257
-5.72872924804688	-8.08702182769775	-1.54971039295197	-0.101169943809509	0.17744617164135	0.0912178233265877
-5.73012781143188	-8.08299255371094	-1.55217182636261	-0.101214051246643	0.177488580346107	0.0913066267967224
-5.728919506073	-8.08605575561523	-1.55469834804535	-0.101126678287983	0.177428275346756	0.0913787558674812
-5.72602081298828	-8.08588123321533	-1.55139780044556	-0.101146303117275	0.177469789981842	0.0912953391671181
-5.72781324386597	-8.08421421051025	-1.55272459983826	-0.101187445223331	0.177471026778221	0.0914073660969734
-5.72550964355469	-8.08398532867432	-1.5495263338089	-0.101116038858891	0.177389368414879	0.0914876759052277
-5.72470045089722	-8.0893440246582	-1.54806268215179	-0.10118293017149	0.177490681409836	0.0915043354034424
-5.72790050506592	-8.0875940322876	-1.55499970912933	-0.10119553655386	0.177479818463326	0.0915847048163414
-5.72712230682373	-8.09111976623535	-1.55504536628723	-0.101257495582104	0.177481085062027	0.0916352421045303
-5.72447061538696	-8.0872688293457	-1.55606722831726	-0.101200789213181	0.177436843514442	0.0916321501135826
-5.72754383087158	-8.08779907226563	-1.5539642572403	-0.101254187524319	0.177493169903755	0.0916866213083267
-5.72803354263306	-8.08901882171631	-1.5558043718338	-0.101248070597649	0.177496656775475	0.0917365103960037
-5.72817897796631	-8.08921432495117	-1.55359208583832	-0.101199381053448	0.177452445030212	0.0918296650052071
-5.72444438934326	-8.08987808227539	-1.55076837539673	-0.101250164210796	0.177434533834457	0.0918628424406052
-5.72788906097412	-8.08994102478027	-1.55331611633301	-0.101276591420174	0.177570015192032	0.0919730961322784
-5.72239446640015	-8.08941173553467	-1.55687975883484	-0.101234838366508	0.177358686923981	0.0919886082410812
-5.72188329696655	-8.09049606323242	-1.54887115955353	-0.101235821843147	0.177498787641525	0.0920315608382225
-5.72281122207642	-8.08958435058594	-1.5484836101532	-0.101299725472927	0.177477940917015	0.0921312794089317
-5.7194972038269	-8.09441184997559	-1.5533744096756	-0.101254157721996	0.177475407719612	0.0921553671360016
-5.71742486953735	-8.09297466278076	-1.54399585723877	-0.101244397461414	0.177492916584015	0.092175230383873
-5.71522283554077	-8.09018135070801	-1.54584455490112	-0.101250633597374	0.177488029003143	0.0922968238592148
-5.71520519256592	-8.09308242797852	-1.54749143123627	-0.101201683282852	0.177436903119087	0.0923486202955246
-5.71331739425659	-8.09603786468506	-1.54340422153473	-0.101179495453835	0.177489548921585	0.0923526957631111
-5.71338129043579	-8.09506797790527	-1.54474854469299	-0.101171046495438	0.177594631910324	0.0924785062670708
-5.71387720108032	-8.09896278381348	-1.54314076900482	-0.101090505719185	0.177546069025993	0.0925685092806816
-5.71335649490356	-8.09960746765137	-1.53996241092682	-0.101134553551674	0.17756912112236	0.0925071388483047
-5.71734666824341	-8.10249519348145	-1.54660987854004	-0.10112950950861	0.17756886780262	0.092584639787674
-5.71655559539795	-8.10519218444824	-1.54978978633881	-0.101049244403839	0.177516147494316	0.0926414653658867
-5.72231531143188	-8.10610580444336	-1.54474329948425	-0.101034410297871	0.177667006850243	0.0926534384489059
-5.72822952270508	-8.10847949981689	-1.55827009677887	-0.101037837564945	0.177642777562141	0.0926884487271309
-5.72756910324097	-8.11111259460449	-1.55571746826172	-0.101030319929123	0.177507743239403	0.0926717817783356
-5.72939109802246	-8.11021900177002	-1.55577957630157	-0.101073667407036	0.177607551217079	0.0927407890558243
-5.73371124267578	-8.1104621887207	-1.55928885936737	-0.101065933704376	0.177546337246895	0.0928060263395309
-5.73575353622437	-8.10931015014648	-1.5615701675415	-0.100896410644054	0.17746864259243	0.0928142443299294
-5.73715353012085	-8.10917568206787	-1.56247472763062	-0.101123251020908	0.177521347999573	0.0929393991827965
-5.73562717437744	-8.11089611053467	-1.55932402610779	-0.100976914167404	0.177441626787186	0.0929972156882286
-5.73634910583496	-8.11066818237305	-1.56438052654266	-0.101042464375496	0.177468746900558	0.0930064991116524
-5.7378888130188	-8.10711669921875	-1.56533980369568	-0.10102167725563	0.177496954798698	0.093137800693512
-5.73470211029053	-8.1087760925293	-1.55934655666351	-0.101043820381165	0.177413001656532	0.0931490734219551
-5.73708391189575	-8.10696315765381	-1.55865657329559	-0.101148329675198	0.177476853132248	0.0932752043008804
-5.73638677597046	-8.10767459869385	-1.55756866931915	-0.10100170224905	0.177396237850189	0.0934005603194237
-5.73022222518921	-8.10439300537109	-1.55215263366699	-0.101111523807049	0.177440106868744	0.0934863984584808
-5.73129892349243	-8.10583877563477	-1.55963575839996	-0.101127602159977	0.177506387233734	0.0936085432767868
-5.72615003585815	-8.11039257049561	-1.5561146736145	-0.101123481988907	0.177453309297562	0.0936899706721306
-5.72549915313721	-8.10585594177246	-1.55272698402405	-0.101126961410046	0.177535608410835	0.0937184020876884
-5.72666311264038	-8.10841083526611	-1.55069851875305	-0.101184666156769	0.17749248445034	0.0938887670636177
-5.72568655014038	-8.10993099212646	-1.55272102355957	-0.101114474236965	0.177505180239677	0.0938468724489212
-5.72889280319214	-8.1100025177002	-1.55634915828705	-0.101070255041122	0.177598297595978	0.0940047949552536
-5.7305121421814	-8.11332130432129	-1.54975259304047	-0.101059593260288	0.177582174539566	0.0940926969051361
-5.72961711883545	-8.11667346954346	-1.55308747291565	-0.101058922708035	0.177487224340439	0.0941397696733475
-5.7279486656189	-8.11181735992432	-1.5553297996521	-0.101058155298233	0.17756499350071	0.0941338762640953
-5.73104429244995	-8.11368846893311	-1.56407523155212	-0.10106236487627	0.177507102489471	0.094271220266819
-5.72717428207397	-8.11561298370361	-1.55259239673615	-0.101016499102116	0.177446573972702	0.0942704454064369
-5.72877788543701	-8.11213684082031	-1.55612301826477	-0.101100511848927	0.177507922053337	0.0943203121423721
-5.72863864898682	-8.11699771881104	-1.56197679042816	-0.101092495024204	0.177432984113693	0.094378761947155
-5.72881126403809	-8.11582279205322	-1.55533361434937	-0.101046144962311	0.177435219287872	0.0944332107901573
-5.73032379150391	-8.11456489562988	-1.55260646343231	-0.101126983761787	0.177483662962914	0.0944990366697311
-5.72914981842041	-8.11581420898438	-1.55559706687927	-0.101117633283138	0.17732235789299	0.0945283770561218
-5.72573566436768	-8.11610984802246	-1.55306029319763	-0.101127058267593	0.177334249019623	0.0945290550589561
-5.72709465026855	-8.11010551452637	-1.55252599716187	-0.101172782480717	0.177411690354347	0.0946408808231354
-5.72434711456299	-8.11419296264648	-1.5463924407959	-0.101164780557156	0.177341237664223	0.0947433859109879
-5.72044038772583	-8.11389636993408	-1.54757440090179	-0.101189866662025	0.177356824278831	0.094682089984417
-5.72220945358276	-8.11233901977539	-1.55210828781128	-0.101194970309734	0.177378356456757	0.0948150157928467
-5.71784639358521	-8.11206340789795	-1.54528141021729	-0.101148754358292	0.177299305796623	0.0948953554034233
-5.71355676651001	-8.11302852630615	-1.54342436790466	-0.101174481213093	0.177285060286522	0.0948582515120506
-5.71338653564453	-8.11297512054443	-1.54015266895294	-0.101280592381954	0.177350059151649	0.0950000509619713
-5.71169567108154	-8.11473846435547	-1.54055571556091	-0.101177178323269	0.177299067378044	0.0950910821557045
-5.70745515823364	-8.1134090423584	-1.53567969799042	-0.101229749619961	0.177274271845818	0.0950890406966209
-5.70972347259521	-8.11196231842041	-1.53373026847839	-0.101235806941986	0.177251145243645	0.095102533698082
-5.70619106292725	-8.116379737854	-1.53088283538818	-0.101156994700432	0.177205562591553	0.0951926857233047
-5.7039270401001	-8.11474895477295	-1.51848113536835	-0.101152658462524	0.177267521619797	0.0952284187078476
-5.70716571807861	-8.1173210144043	-1.52373659610748	-0.101280562579632	0.177287399768829	0.0953113958239555
-5.70155572891235	-8.11993789672852	-1.52679836750031	-0.101163633167744	0.177243232727051	0.0951994955539703
-5.70043134689331	-8.11991882324219	-1.52686977386475	-0.101215943694115	0.177321299910545	0.0952786132693291
-5.705885887146	-8.12424850463867	-1.5202419757843	-0.101163528859615	0.177331060171127	0.0953589156270027
-5.70458173751831	-8.12710094451904	-1.51849937438965	-0.101094737648964	0.177277743816376	0.0952425226569176
-5.71189594268799	-8.13020324707031	-1.5253963470459	-0.101100355386734	0.177439525723457	0.0952205434441566
-5.71766901016235	-8.12954902648926	-1.52468609809875	-0.100992508232594	0.177382469177246	0.0953027009963989
-5.72188806533813	-8.13820171356201	-1.53161633014679	-0.101053766906261	0.177400812506676	0.0951937288045883
-5.72612476348877	-8.13890933990479	-1.5345675945282	-0.101019784808159	0.177493676543236	0.0951819643378258
-5.73223829269409	-8.14192581176758	-1.54389631748199	-0.101011291146278	0.177394300699234	0.0951602905988693
-5.73363590240479	-8.14521980285645	-1.53586578369141	-0.101013511419296	0.177414372563362	0.0951852649450302
-5.73869180679321	-8.14097309112549	-1.53990137577057	-0.101073674857616	0.177448570728302	0.0951660349965096
-5.74193859100342	-8.14842700958252	-1.55150830745697	-0.101066365838051	0.177381679415703	0.0951686874032021
-5.74472856521606	-8.14588260650635	-1.54536032676697	-0.101042069494724	0.177353143692017	0.0951494798064232
-5.74500036239624	-8.1423864364624	-1.54619193077087	-0.101034797728062	0.177380308508873	0.0952157229185104
-5.7468433380127	-8.14579582214355	-1.55029165744781	-0.10113400220871	0.177291065454483	0.0952354520559311
-5.74579477310181	-8.14369869232178	-1.55010890960693	-0.101141460239887	0.177313342690468	0.0952426344156265
-5.74655199050903	-8.13910865783691	-1.55238056182861	-0.10116820782423	0.177436843514442	0.0953278392553329
-5.74542808532715	-8.14179992675781	-1.55696105957031	-0.101157657802105	0.177351698279381	0.0954228416085243
-5.73983335494995	-8.13836765289307	-1.55241525173187	-0.101227574050426	0.177369102835655	0.0953543186187744
-5.73947954177856	-8.13311576843262	-1.55802011489868	-0.101305216550827	0.177440166473389	0.095505602657795
-5.73341274261475	-8.13211822509766	-1.55099165439606	-0.101203918457031	0.177394315600395	0.0956371501088142
-5.72720003128052	-8.13064193725586	-1.54547560214996	-0.101321384310722	0.177437677979469	0.095602385699749
-5.72930908203125	-8.12767505645752	-1.55125856399536	-0.101391471922398	0.177421346306801	0.0957406386733055
-5.72370958328247	-8.12572574615479	-1.54542279243469	-0.101385615766048	0.177417501807213	0.0958816632628441
-5.71871042251587	-8.12713623046875	-1.5400732755661	-0.101417116820812	0.177433058619499	0.0958935767412186
-5.71896886825562	-8.12557411193848	-1.54392468929291	-0.101517982780933	0.17750546336174	0.0960038006305695
-5.71521949768066	-8.12352657318115	-1.54725563526154	-0.101440772414207	0.177451476454735	0.0960374176502228
-5.71271896362305	-8.1233081817627	-1.54089558124542	-0.101486451923847	0.177532225847244	0.0961489155888557
-5.71603965759277	-8.12204265594482	-1.54183530807495	-0.101478055119514	0.177611663937569	0.0962280780076981
-5.70798635482788	-8.12424278259277	-1.54587304592133	-0.101463012397289	0.177522227168083	0.0961604863405228
-5.71026515960693	-8.12275791168213	-1.54330933094025	-0.101530440151691	0.177651807665825	0.0962585359811783
-5.71134996414185	-8.12694931030273	-1.54401445388794	-0.101542711257935	0.177573695778847	0.0963110998272896
-5.70909357070923	-8.1228141784668	-1.54649770259857	-0.101505599915981	0.177541241049767	0.0963207706809044
-5.70935297012329	-8.12674045562744	-1.54526078701019	-0.101527638733387	0.177672401070595	0.0963618233799934
-5.71274995803833	-8.1251163482666	-1.54425287246704	-0.101561710238457	0.177591815590858	0.0964571312069893
-5.71036052703857	-8.12834548950195	-1.54099249839783	-0.10152518004179	0.17757759988308	0.096505343914032
-5.71167612075806	-8.12604808807373	-1.54289650917053	-0.101622596383095	0.177649885416031	0.0964633673429489
-5.7125244140625	-8.12427234649658	-1.54732179641724	-0.101589851081371	0.177577629685402	0.0965660586953163
-5.70893096923828	-8.12679672241211	-1.5387157201767	-0.101559579372406	0.177610650658607	0.0966244116425514
-5.70977401733398	-8.12173557281494	-1.54104709625244	-0.101638428866863	0.177651420235634	0.0966438427567482
-5.70634365081787	-8.12632274627686	-1.54307556152344	-0.101627372205257	0.17758384346962	0.0967237651348114
-5.70500230789185	-8.12428569793701	-1.5403003692627	-0.101678252220154	0.177626207470894	0.0967210158705711
-5.70297241210938	-8.11885929107666	-1.53922367095947	-0.101725526154041	0.177646934986115	0.0967897102236748
-5.70113134384155	-8.12028026580811	-1.54181778430939	-0.101678572595119	0.177583292126656	0.096810407936573
-5.70112419128418	-8.12082862854004	-1.53245568275452	-0.101684488356113	0.177638798952103	0.0969197303056717
-5.69842052459717	-8.11825752258301	-1.53340315818787	-0.101796135306358	0.177640110254288	0.0970064178109169
-5.69722652435303	-8.12049865722656	-1.52910125255585	-0.101759396493435	0.177562966942787	0.0970429256558418
-5.69608354568481	-8.11838340759277	-1.53253448009491	-0.101822607219219	0.17768669128418	0.0970155298709869
-5.69295930862427	-8.11273860931396	-1.53368318080902	-0.101776950061321	0.177629575133324	0.0971064269542694
-5.69000959396362	-8.11532688140869	-1.51930475234985	-0.101804837584496	0.177630230784416	0.0971182435750961
-5.69130516052246	-8.11567687988281	-1.52415990829468	-0.101863950490952	0.177620142698288	0.0971122458577156
-5.69271898269653	-8.11485862731934	-1.52112078666687	-0.101828038692474	0.177621215581894	0.0971674844622612
-5.68882322311401	-8.11217308044434	-1.51333093643188	-0.101760119199753	0.177604451775551	0.0971969813108444
-5.69163513183594	-8.11389446258545	-1.51739060878754	-0.101884089410305	0.17764176428318	0.097226046025753
-5.68812656402588	-8.1179666519165	-1.52319550514221	-0.101846501231194	0.177589133381844	0.0972185581922531
-5.69121694564819	-8.11695098876953	-1.5263124704361	-0.101775139570236	0.17750158905983	0.0971633568406105
-5.69623136520386	-8.11775970458984	-1.51797688007355	-0.101811848580837	0.177665680646896	0.0972113609313965
-5.6980185508728	-8.11959743499756	-1.52207660675049	-0.101790532469749	0.177625745534897	0.0971584916114807
-5.70189571380615	-8.12592601776123	-1.52296352386475	-0.101774752140045	0.177543938159943	0.0970241650938988
-5.70811128616333	-8.12466239929199	-1.5307309627533	-0.101734727621078	0.177667200565338	0.0971018671989441
-5.71036195755005	-8.12900638580322	-1.52832210063934	-0.101744458079338	0.17753678560257	0.09707260876894
-5.71379470825195	-8.13107872009277	-1.5294497013092	-0.101651020348072	0.177559942007065	0.0970195084810257
-5.71897220611572	-8.13298225402832	-1.53384447097778	-0.101674966514111	0.177636697888374	0.0969869643449783
-5.72163820266724	-8.13540458679199	-1.53653240203857	-0.101667322218418	0.1774992197752	0.0970231592655182
-5.72313404083252	-8.13889217376709	-1.53677618503571	-0.101646915078163	0.177545592188835	0.0969404280185699
-5.72699594497681	-8.1376838684082	-1.53948557376862	-0.101706296205521	0.177624821662903	0.0969201326370239
-5.72640562057495	-8.13735294342041	-1.54956948757172	-0.101667009294033	0.177523925900459	0.0969507396221161
-5.72855758666992	-8.13822174072266	-1.53812825679779	-0.101719669997692	0.177519857883453	0.0969597920775414
-5.72726917266846	-8.1352014541626	-1.54223024845123	-0.101697206497192	0.17750608921051	0.0970047265291214
-5.72592163085938	-8.14238739013672	-1.54662215709686	-0.10172476619482	0.177487924695015	0.0969832241535187
-5.7272744178772	-8.13884925842285	-1.53645217418671	-0.101790525019169	0.177564561367035	0.097052738070488
-5.72791147232056	-8.13925170898438	-1.5447119474411	-0.101693376898766	0.177505537867546	0.0971829295158386
-5.72047138214111	-8.14030647277832	-1.5392918586731	-0.101737059652805	0.177544116973877	0.0971007645130157
-5.72365140914917	-8.13940334320068	-1.54750037193298	-0.10173362493515	0.177621364593506	0.0971772521734238
-5.72005748748779	-8.13842868804932	-1.53956878185272	-0.101768888533115	0.17755189538002	0.0972288548946381
-5.71779441833496	-8.13512516021729	-1.52934944629669	-0.101789005100727	0.177602097392082	0.0972393527626991
-5.7204909324646	-8.13716411590576	-1.54179239273071	-0.101819276809692	0.177569434046745	0.0973093286156654
-5.71687412261963	-8.13797760009766	-1.53435802459717	-0.101776756346226	0.177582249045372	0.0973217859864235
-5.71816444396973	-8.13346481323242	-1.53650450706482	-0.10182186961174	0.17762091755867	0.0973282903432846
-5.71954345703125	-8.13652229309082	-1.54259967803955	-0.101822093129158	0.177589401602745	0.0973620936274529
-5.71723985671997	-8.14003849029541	-1.5454169511795	-0.101701989769936	0.177608162164688	0.0973892733454704
-5.71970176696777	-8.13676166534424	-1.54401481151581	-0.101820811629295	0.177704155445099	0.0974067375063896
-5.72613859176636	-8.14112186431885	-1.55089247226715	-0.101734362542629	0.177713841199875	0.0974778681993485
-5.72166633605957	-8.14334106445313	-1.54478085041046	-0.101751752197742	0.177664622664452	0.0974172279238701
-5.72560119628906	-8.14177227020264	-1.54737961292267	-0.101808339357376	0.177724957466125	0.0974939242005348
-5.72800827026367	-8.14064407348633	-1.55007410049438	-0.10178155452013	0.177649274468422	0.0975818634033203
-5.72573900222778	-8.14296054840088	-1.54767632484436	-0.10186880081892	0.177662089467049	0.0975482910871506
-5.72759199142456	-8.14148616790771	-1.54992413520813	-0.101859398186207	0.177681103348732	0.0976363718509674
-5.7275538444519	-8.14202213287354	-1.55057013034821	-0.101806730031967	0.177617445588112	0.0976712852716446
-5.72514915466309	-8.14194774627686	-1.55434560775757	-0.10192096978426	0.177716359496117	0.097665898501873
-5.72702693939209	-8.13896179199219	-1.55211412906647	-0.101982422173023	0.177674174308777	0.0977248772978783
-5.72246551513672	-8.13773822784424	-1.55230510234833	-0.10184033960104	0.177649915218353	0.0977409183979034
-5.72393703460693	-8.13501071929932	-1.54711699485779	-0.101999096572399	0.177798256278038	0.0978458300232887
-5.71683406829834	-8.13502311706543	-1.5450187921524	-0.101998277008533	0.177697584033012	0.097906731069088
-5.71308660507202	-8.13547039031982	-1.54792892932892	-0.101990826427937	0.177720099687576	0.0978402346372604
-5.7145037651062	-8.13393020629883	-1.54019773006439	-0.102030463516712	0.177829176187515	0.0979975685477257
-5.70745897293091	-8.13223361968994	-1.54086983203888	-0.10206051170826	0.177811667323112	0.0980569422245026
-5.7047438621521	-8.13001346588135	-1.53975474834442	-0.102059036493301	0.177779361605644	0.097988985478878
-5.70536804199219	-8.12956523895264	-1.53764176368713	-0.10213814675808	0.177791759371758	0.0980817675590515
-5.70201969146729	-8.12868595123291	-1.53471660614014	-0.102067098021507	0.177733242511749	0.0981327593326569
-5.69555425643921	-8.12922382354736	-1.53496491909027	-0.102066747844219	0.177742004394531	0.0981685221195221
-5.69725322723389	-8.12597179412842	-1.53004860877991	-0.102143913507462	0.177845254540443	0.0981235727667809
-5.69501495361328	-8.12718963623047	-1.53539681434631	-0.102080889046192	0.177830070257187	0.0981770381331444
-5.69055461883545	-8.1265344619751	-1.53058588504791	-0.102079294621944	0.17778654396534	0.0981552973389626
-5.69391441345215	-8.12500667572021	-1.53115117549896	-0.102155171334744	0.177828595042229	0.0981424525380135
-5.69173526763916	-8.12777709960938	-1.53048098087311	-0.102116264402866	0.177836284041405	0.0981758534908295
-5.69506883621216	-8.12832641601563	-1.53124463558197	-0.10206063836813	0.17785732448101	0.0980692878365517
-5.69921493530273	-8.12977409362793	-1.53577196598053	-0.102121509611607	0.177897185087204	0.0980985164642334
-5.69900798797607	-8.13231086730957	-1.53386795520782	-0.102099202573299	0.177904978394508	0.0980624631047249
-5.6985912322998	-8.12914657592773	-1.53954946994781	-0.102082014083862	0.177877739071846	0.0980329811573029
-5.70304250717163	-8.13228034973145	-1.54308938980103	-0.102163732051849	0.177917301654816	0.0981253609061241
-5.70375442504883	-8.13555526733398	-1.53548920154572	-0.102059438824654	0.177864953875542	0.0980694368481636
-5.70701885223389	-8.13228130340576	-1.54245364665985	-0.10218657553196	0.177897870540619	0.0980636924505234
-5.70285320281982	-8.13390064239502	-1.54329657554626	-0.102184727787971	0.177877977490425	0.0981013625860214
-5.70135974884033	-8.13136100769043	-1.54045557975769	-0.102186538279057	0.177783310413361	0.0980437621474266
-5.70427656173706	-8.13013553619385	-1.54447901248932	-0.102221675217152	0.177846193313599	0.0980286821722984
-5.7044472694397	-8.12882041931152	-1.5476268529892	-0.102232277393341	0.177848652005196	0.0980870500206947
-5.69962167739868	-8.12679004669189	-1.54105484485626	-0.102299325168133	0.177782565355301	0.0980831757187843
-5.70543718338013	-8.12545490264893	-1.54639458656311	-0.102409176528454	0.177946671843529	0.0981166437268257
-5.6953125	-8.12435913085938	-1.54539513587952	-0.102397933602333	0.177777662873268	0.098049983382225
-5.69385290145874	-8.1211633682251	-1.54175162315369	-0.102397300302982	0.177924975752831	0.0980944186449051
-5.69653511047363	-8.1182804107666	-1.54200148582458	-0.102535173296928	0.177894815802574	0.0981573909521103
-5.69106769561768	-8.11883068084717	-1.54013216495514	-0.102476991713047	0.177830338478088	0.0980441272258759
-5.69046449661255	-8.11561679840088	-1.54601049423218	-0.102578490972519	0.177881568670273	0.0981086045503616
-5.68571949005127	-8.11276912689209	-1.54606986045837	-0.102545820176601	0.177813306450844	0.0981855615973473
-5.68612289428711	-8.11455249786377	-1.53828716278076	-0.102614223957062	0.177894830703735	0.0981616824865341
-5.68557119369507	-8.11080074310303	-1.54600858688354	-0.102686077356339	0.177977383136749	0.0981440618634224
-5.68153190612793	-8.10927391052246	-1.55308187007904	-0.102679446339607	0.177886679768562	0.0980464294552803
-5.68346071243286	-8.10860633850098	-1.54544317722321	-0.102717697620392	0.177944958209991	0.0981198027729988
-5.68287181854248	-8.10448169708252	-1.54591071605682	-0.102621629834175	0.177948027849197	0.0982180014252663
-5.68201160430908	-8.10782432556152	-1.54662072658539	-0.102689489722252	0.177890241146088	0.0980876758694649
-5.68393564224243	-8.10613441467285	-1.54859232902527	-0.102767936885357	0.177976071834564	0.0981583595275879
-5.68007135391235	-8.10811042785645	-1.55128335952759	-0.102731510996819	0.177910342812538	0.0981091782450676
-5.68405246734619	-8.10134220123291	-1.55155646800995	-0.102773003280163	0.178010672330856	0.0980702936649323
-5.6807713508606	-8.10525989532471	-1.55476975440979	-0.102767884731293	0.177934020757675	0.0980627089738846
-5.68112993240356	-8.09770011901855	-1.55088555812836	-0.10268397629261	0.177962303161621	0.0980744063854218
-5.68333101272583	-8.09934043884277	-1.55550050735474	-0.102779999375343	0.177902176976204	0.0980434641242027
-5.67891407012939	-8.10046195983887	-1.5540771484375	-0.102803438901901	0.177867978811264	0.098005898296833
-5.68183279037476	-8.09857273101807	-1.55374205112457	-0.10282614082098	0.178023785352707	0.0980585962533951
-5.68011999130249	-8.09689617156982	-1.55323612689972	-0.10281153768301	0.177960693836212	0.0980120450258255
-5.68034029006958	-8.09747886657715	-1.55308389663696	-0.102824784815311	0.178025290369987	0.097933329641819
-5.67803812026978	-8.0975170135498	-1.5546133518219	-0.102804377675056	0.177999749779701	0.0979505479335785
-5.67750883102417	-8.09611415863037	-1.55573260784149	-0.102812930941582	0.178071409463882	0.0979204699397087
-5.67675065994263	-8.09473609924316	-1.55461382865906	-0.102911867201328	0.177995085716248	0.0979304015636444
-5.67199373245239	-8.09374713897705	-1.55427229404449	-0.102759584784508	0.177978426218033	0.0978645086288452
-5.67245531082153	-8.090500831604	-1.55357730388641	-0.102879412472248	0.178041711449623	0.0978562906384468
-5.67486238479614	-8.09110069274902	-1.55628550052643	-0.102804712951183	0.178032249212265	0.0979322046041489
-5.66708946228027	-8.09422302246094	-1.54629921913147	-0.102826923131943	0.178036451339722	0.0977315828204155
-5.66919326782227	-8.08936214447021	-1.5552921295166	-0.102839633822441	0.178148984909058	0.0977464690804482
-5.66483926773071	-8.09074783325195	-1.54939901828766	-0.102817744016647	0.177994191646576	0.0977350473403931
-5.66449546813965	-8.08959579467773	-1.54797327518463	-0.102892190217972	0.178072527050972	0.097634881734848
-5.66634607315063	-8.09157562255859	-1.55354738235474	-0.102838210761547	0.178083166480064	0.0976135805249214
-5.66324663162231	-8.08831787109375	-1.54248642921448	-0.102754987776279	0.178013041615486	0.0975385680794716
-5.6713924407959	-8.09331893920898	-1.55341494083405	-0.102740049362183	0.178182616829872	0.0975210294127464
-5.66734647750854	-8.09290409088135	-1.55127823352814	-0.102749302983284	0.178134933114052	0.0973993018269539
-5.67149782180786	-8.09297466278076	-1.55580711364746	-0.102718181908131	0.17820917069912	0.097334012389183
-5.6793851852417	-8.09483623504639	-1.55457198619843	-0.102761961519718	0.178279295563698	0.097312219440937
-5.67644643783569	-8.09906196594238	-1.5608241558075	-0.102679751813412	0.178161799907684	0.0971503630280495
-5.68440246582031	-8.09754371643066	-1.57033634185791	-0.102696359157562	0.178328216075897	0.0971403941512108
-5.68562698364258	-8.09885787963867	-1.56808066368103	-0.102656699717045	0.178195461630821	0.0970766991376877
-5.69132852554321	-8.10016059875488	-1.56767296791077	-0.102640919387341	0.178255543112755	0.0969812721014023
-5.69181108474731	-8.10160446166992	-1.57957339286804	-0.102703176438808	0.178246378898621	0.0969788953661919
-5.69095373153687	-8.09834480285645	-1.57959270477295	-0.102661803364754	0.178214609622955	0.0968811735510826
-5.69104862213135	-8.09806537628174	-1.56984877586365	-0.102760933339596	0.178223043680191	0.0969073474407196
-5.68914937973022	-8.09965419769287	-1.57874703407288	-0.102641969919205	0.178174242377281	0.0968942046165466
-5.69195652008057	-8.09647846221924	-1.57671546936035	-0.102772943675518	0.178199216723442	0.0968984887003899
-5.68990612030029	-8.09611988067627	-1.57437896728516	-0.102728649973869	0.178159281611443	0.0969493463635445
-5.6836404800415	-8.09244155883789	-1.57836294174194	-0.102782145142555	0.178213432431221	0.0969195440411568
-5.68454647064209	-8.09283542633057	-1.57670223712921	-0.102857150137424	0.178270161151886	0.0969742089509964
-5.67694234848022	-8.09250545501709	-1.57261335849762	-0.102849528193474	0.178192406892776	0.0969280079007149
-5.67542123794556	-8.08660507202148	-1.5724241733551	-0.10284861177206	0.178265303373337	0.0969978719949722
-5.67067861557007	-8.08738899230957	-1.57380950450897	-0.10284224152565	0.178164541721344	0.0969775021076202
-5.66897964477539	-8.08475112915039	-1.57276117801666	-0.102847464382648	0.178252905607224	0.0969994887709618
-5.66504907608032	-8.08409404754639	-1.57068586349487	-0.102880902588367	0.178202584385872	0.0971562042832375
-5.66181564331055	-8.08245468139648	-1.56574153900146	-0.102861985564232	0.178213402628899	0.0970745906233788
-5.66378450393677	-8.08161640167236	-1.56734299659729	-0.1028997823596	0.178327307105064	0.0971098765730858
-5.65955877304077	-8.08519077301025	-1.56601774692535	-0.102883584797382	0.178230226039886	0.0971647053956985
-5.65966796875	-8.08225917816162	-1.56008446216583	-0.10289902985096	0.178321197628975	0.0971350222826004
-5.66024732589722	-8.08387565612793	-1.56448090076447	-0.102894730865955	0.178294062614441	0.0971894189715385
-5.65886735916138	-8.08277988433838	-1.56955921649933	-0.102813594043255	0.178327083587646	0.0971458852291107
-5.65892791748047	-8.08143043518066	-1.56268429756165	-0.102946080267429	0.178360521793365	0.0972615852952003
-5.65637922286987	-8.08253288269043	-1.55835330486298	-0.102840289473534	0.17829529941082	0.0972263962030411
-5.65527439117432	-8.08261013031006	-1.56744658946991	-0.102923594415188	0.17835296690464	0.0972577556967735
-5.65704393386841	-8.08506298065186	-1.56433284282684	-0.102901935577393	0.178309336304665	0.0973189398646355
-5.6506404876709	-8.08487892150879	-1.55961608886719	-0.102883003652096	0.178289845585823	0.0972455814480782
-5.65584659576416	-8.08390235900879	-1.56070971488953	-0.102927401661873	0.178389877080917	0.0973081216216087
-5.65137004852295	-8.08432292938232	-1.56503391265869	-0.102903090417385	0.178272232413292	0.0973495617508888
-5.65049505233765	-8.08383274078369	-1.55456292629242	-0.102917142212391	0.178373023867607	0.0973318964242935
-5.65008354187012	-8.08299255371094	-1.5600323677063	-0.102918185293674	0.178379461169243	0.097421258687973
-5.644211769104	-8.08545207977295	-1.55526006221771	-0.102888122200966	0.178258523344994	0.0973712056875229
-5.64398431777954	-8.08431243896484	-1.5572509765625	-0.10298690199852	0.178462505340576	0.0974111407995224
-5.64168977737427	-8.08201789855957	-1.54764521121979	-0.10294571518898	0.178225353360176	0.0975136682391167
-5.63900327682495	-8.08228206634521	-1.54876065254211	-0.102943509817123	0.178362533450127	0.0974846333265305
-5.63891744613647	-8.08052158355713	-1.55274450778961	-0.102982357144356	0.178378328680992	0.0975462570786476
-5.63306045532227	-8.08008003234863	-1.54661309719086	-0.102948345243931	0.178300976753235	0.0975934788584709
-5.63206386566162	-8.0798978805542	-1.5457546710968	-0.102993026375771	0.178224995732307	0.0975890904664993
-5.62792253494263	-8.08018684387207	-1.54554438591003	-0.103040277957916	0.178355395793915	0.0975770056247711
-5.62602043151855	-8.07750034332275	-1.54866826534271	-0.102925218641758	0.178312912583351	0.0976180359721184
-5.62533330917358	-8.07888984680176	-1.5337108373642	-0.103061392903328	0.178343951702118	0.0976639166474342
-5.6242504119873	-8.07541465759277	-1.53944027423859	-0.102945365011692	0.178363099694252	0.0976683124899864
-5.61896657943726	-8.08249568939209	-1.53687989711761	-0.103005409240723	0.178363561630249	0.0975800305604935
-5.6215033531189	-8.0763053894043	-1.53320598602295	-0.103039897978306	0.178326606750488	0.097650870680809
-5.62344932556152	-8.08024120330811	-1.53722298145294	-0.102956615388393	0.178328782320023	0.0976683422923088
-5.62040901184082	-8.07896995544434	-1.53352904319763	-0.102988414466381	0.17833137512207	0.0975725501775742
-5.62638139724731	-8.08003044128418	-1.5462658405304	-0.102951981127262	0.178401842713356	0.097586028277874
-5.62712144851685	-8.08533573150635	-1.53705251216888	-0.102879524230957	0.178311035037041	0.0975774973630905
-5.63266468048096	-8.08244800567627	-1.53718256950378	-0.102990217506886	0.17840088903904	0.0975343659520149
-5.63605213165283	-8.09011459350586	-1.55050945281982	-0.102904915809631	0.17839252948761	0.0975703001022339
-5.63556003570557	-8.08835315704346	-1.54178297519684	-0.102895349264145	0.178351074457169	0.0975765064358711
-5.63670873641968	-8.08755874633789	-1.54860353469849	-0.102912247180939	0.178422763943672	0.0975736305117607
-5.63686466217041	-8.09033012390137	-1.54922759532928	-0.102892011404037	0.178209245204926	0.0975921005010605
-5.63956832885742	-8.09053039550781	-1.55056202411652	-0.102859131991863	0.178269878029823	0.0975328609347343
-5.64266729354858	-8.0881929397583	-1.54764246940613	-0.102880835533142	0.17825511097908	0.0976291224360466
-5.64345359802246	-8.09142589569092	-1.5538375377655	-0.102845825254917	0.178197547793388	0.0976147875189781
-5.6433744430542	-8.08971786499023	-1.54806911945343	-0.102912940084934	0.178182676434517	0.0975892022252083
-5.64362573623657	-8.09052562713623	-1.55145168304443	-0.102795012295246	0.178238317370415	0.0976802781224251
-5.64390134811401	-8.09143829345703	-1.54396533966064	-0.10278756916523	0.178200930356979	0.0976734533905983
-5.64727830886841	-8.09124183654785	-1.55099701881409	-0.102793820202351	0.178173556923866	0.0976614877581596
-5.64527082443237	-8.0924711227417	-1.55212497711182	-0.102803893387318	0.178200826048851	0.0977796912193298
-5.64511203765869	-8.09149265289307	-1.54477477073669	-0.102691225707531	0.178090587258339	0.0977784767746925
-5.64691352844238	-8.09334182739258	-1.54654550552368	-0.10271605104208	0.178180620074272	0.0978258401155472
-5.64644813537598	-8.09767818450928	-1.55108320713043	-0.102766886353493	0.178167715668678	0.097871907055378
-5.64712190628052	-8.09842777252197	-1.5472925901413	-0.10266999155283	0.178153231739998	0.0978745073080063
-5.65274524688721	-8.10086631774902	-1.54914724826813	-0.102686539292336	0.178222417831421	0.0979838147759438
-5.65313053131104	-8.10330772399902	-1.54883933067322	-0.102565437555313	0.178171798586845	0.097940057516098
-5.65729999542236	-8.10698795318604	-1.5525209903717	-0.102663487195969	0.178228780627251	0.0979014188051224
-5.6644401550293	-8.10888481140137	-1.55452048778534	-0.102569259703159	0.178214460611343	0.0979743301868439
-5.66387414932251	-8.11270713806152	-1.55272960662842	-0.102528959512711	0.17819319665432	0.098020888864994
-5.66759347915649	-8.11415576934814	-1.55835843086243	-0.102577857673168	0.178226664662361	0.0980388000607491
-5.66789674758911	-8.11750030517578	-1.55849599838257	-0.10255890339613	0.178189873695374	0.0980681702494621
-5.67242193222046	-8.11463165283203	-1.55889356136322	-0.10258561372757	0.178172662854195	0.0982373207807541
-5.66955280303955	-8.12011051177979	-1.55593454837799	-0.102493815124035	0.178031623363495	0.0982466787099838
-5.67118120193481	-8.12033462524414	-1.5627828836441	-0.102628938853741	0.178149804472923	0.0982845574617386
-5.67633676528931	-8.11862182617188	-1.56036961078644	-0.102484710514545	0.178071588277817	0.0984102636575699
-5.67164087295532	-8.11859512329102	-1.5569976568222	-0.102535672485828	0.178062900900841	0.0983876287937164
-5.67455387115479	-8.11938095092773	-1.5630851984024	-0.102598831057549	0.17812605202198	0.0985556170344353
-5.67070722579956	-8.12058925628662	-1.55455136299133	-0.102582111954689	0.178037539124489	0.0985861495137215
-5.67220592498779	-8.11592102050781	-1.55322921276093	-0.102556012570858	0.178120255470276	0.09867163002491
-5.66798830032349	-8.11797904968262	-1.55610799789429	-0.102591946721077	0.178001329302788	0.0987747609615326
-5.66632509231567	-8.11591815948486	-1.55389595031738	-0.102636434137821	0.178063735365868	0.0988404154777527
-5.66863775253296	-8.11659908294678	-1.552117228508	-0.102637782692909	0.178055763244629	0.0990298092365265
-5.66116714477539	-8.11499786376953	-1.54657292366028	-0.102717615664005	0.178039953112602	0.0990679562091827
-5.66550827026367	-8.11538696289063	-1.55307590961456	-0.102674454450607	0.178047865629196	0.0991457104682922
-5.65846681594849	-8.11832237243652	-1.54738593101501	-0.102704249322414	0.17793008685112	0.0992809385061264
-5.66355895996094	-8.11455726623535	-1.54541909694672	-0.102654419839382	0.178037285804749	0.0993290320038795
-5.66059017181396	-8.11938858032227	-1.54880034923553	-0.102686807513237	0.177988722920418	0.0994828119874001
-5.65959024429321	-8.11850261688232	-1.54325735569	-0.102602705359459	0.177974805235863	0.0995501279830933
-5.66306972503662	-8.11839771270752	-1.54741132259369	-0.102740243077278	0.178032070398331	0.0996812283992767
-5.66239261627197	-8.11952209472656	-1.54081046581268	-0.102618336677551	0.178022041916847	0.0997328236699104
-5.66407108306885	-8.11878776550293	-1.54276251792908	-0.102713912725449	0.178054615855217	0.09980309009552
-5.66497898101807	-8.12455081939697	-1.54576766490936	-0.102661475539207	0.178013116121292	0.0999171361327171
-5.66568326950073	-8.1235237121582	-1.5378440618515	-0.102637566626072	0.178054943680763	0.0999400541186333
-5.67412614822388	-8.12424087524414	-1.54690110683441	-0.102673694491386	0.17814527451992	0.100083462893963
-5.67409563064575	-8.12893962860107	-1.54358470439911	-0.102631017565727	0.178029790520668	0.100149497389793
-5.67434167861938	-8.12714195251465	-1.54323387145996	-0.102611914277077	0.178139165043831	0.100278563797474
-5.67613315582275	-8.12973880767822	-1.54383563995361	-0.102593287825584	0.178092435002327	0.100444309413433
-5.67539596557617	-8.13018894195557	-1.55005085468292	-0.102583706378937	0.178084716200829	0.100445002317429
-5.67784976959229	-8.13034343719482	-1.54951810836792	-0.102625533938408	0.178172543644905	0.100628651678562
-5.67517042160034	-8.13231754302979	-1.5448340177536	-0.102550618350506	0.178006276488304	0.100687995553017
-5.67765522003174	-8.13217353820801	-1.54594993591309	-0.102572917938232	0.178064346313477	0.100772887468338
-5.67870426177979	-8.13061428070068	-1.55009913444519	-0.102556332945824	0.177995964884758	0.100907914340496
-5.67583560943604	-8.12700080871582	-1.5415403842926	-0.102544046938419	0.178050130605698	0.100991539657116
-5.68037128448486	-8.12745761871338	-1.53936553001404	-0.102610990405083	0.178058505058289	0.101087085902691
-5.67657661437988	-8.13014698028564	-1.54184639453888	-0.102573946118355	0.177948892116547	0.101201124489307
-5.67598628997803	-8.12557220458984	-1.54226648807526	-0.102597936987877	0.177985697984695	0.101256236433983
-5.67708826065063	-8.12495803833008	-1.54479134082794	-0.102632813155651	0.178025588393211	0.10142757743597
-5.67450189590454	-8.12662792205811	-1.538609623909	-0.102560259401798	0.17797614634037	0.101471334695816
-5.67634344100952	-8.12716960906982	-1.54299974441528	-0.102674320340157	0.178001001477242	0.101614512503147
-5.67447471618652	-8.12651824951172	-1.53550374507904	-0.102606281638145	0.177894204854965	0.101712264120579
-5.67493629455566	-8.12254238128662	-1.53001844882965	-0.10255803912878	0.17802968621254	0.101714938879013
-5.67799139022827	-8.12840175628662	-1.5405375957489	-0.102520100772381	0.177928984165192	0.101781636476517
-5.67736101150513	-8.12867259979248	-1.53284597396851	-0.102570489048958	0.177994534373283	0.101902775466442
-5.67958211898804	-8.12667465209961	-1.53297185897827	-0.102573156356812	0.177975714206696	0.101977571845055
-5.67900085449219	-8.13053131103516	-1.53534388542175	-0.102542661130428	0.177951604127884	0.101939551532269
-5.68214178085327	-8.13376998901367	-1.53645718097687	-0.102565377950668	0.178033113479614	0.101967744529247
-5.67721176147461	-8.13257217407227	-1.52902936935425	-0.102527059614658	0.177992388606071	0.102022744715214
-5.67647266387939	-8.12869930267334	-1.52641606330872	-0.102565675973892	0.178083181381226	0.101912051439285
-5.67721557617188	-8.12931251525879	-1.53252553939819	-0.102598652243614	0.178064793348312	0.101950481534004
-5.67129039764404	-8.12749767303467	-1.52284276485443	-0.10251173377037	0.178004518151283	0.101983413100243
-5.6754937171936	-8.12484359741211	-1.52928495407104	-0.102579906582832	0.178004637360573	0.102079331874847
-5.67115879058838	-8.12742805480957	-1.52838611602783	-0.102568052709103	0.177981957793236	0.102136582136154
-5.67252922058105	-8.12550449371338	-1.52986752986908	-0.102562621235847	0.177962586283684	0.102167993783951
-5.67316961288452	-8.12845897674561	-1.5206127166748	-0.102494344115257	0.177899777889252	0.102390319108963
-5.67148494720459	-8.12753868103027	-1.51939868927002	-0.102509267628193	0.177973300218582	0.102345496416092
-5.67270994186401	-8.12938594818115	-1.52431929111481	-0.102548211812973	0.177941501140594	0.102454245090485
-5.6678352355957	-8.12876224517822	-1.51714336872101	-0.102531492710114	0.177883356809616	0.10245830565691
-5.66864490509033	-8.12537288665771	-1.51602363586426	-0.102438755333424	0.177912473678589	0.102596044540405
-5.66379594802856	-8.12963104248047	-1.51525211334229	-0.102448791265488	0.177822574973106	0.102528721094131
-5.66524696350098	-8.12706661224365	-1.5128630399704	-0.102464959025383	0.177887558937073	0.102557085454464
-5.66321134567261	-8.12911319732666	-1.50378584861755	-0.102414958178997	0.177813321352005	0.102668903768063
-5.66157102584839	-8.12973785400391	-1.50935626029968	-0.102465361356735	0.17785869538784	0.102630130946636
-5.66200876235962	-8.13095283508301	-1.51350474357605	-0.102464616298676	0.177807122468948	0.102720662951469
-5.6622314453125	-8.13157653808594	-1.50627827644348	-0.102389067411423	0.177844315767288	0.102718234062195
-5.66854858398438	-8.1345796585083	-1.50688934326172	-0.10239340364933	0.177911192178726	0.102788232266903
-5.66238927841187	-8.13731479644775	-1.50282728672028	-0.102307587862015	0.177844166755676	0.102713376283646
-5.66677618026733	-8.14059162139893	-1.51495862007141	-0.102366022765636	0.177928015589714	0.102788046002388
-5.66964530944824	-8.14335346221924	-1.5053505897522	-0.102265529334545	0.177727431058884	0.102800190448761
-5.67283821105957	-8.14328765869141	-1.51190900802612	-0.102291822433472	0.177828311920166	0.102791830897331
-5.67435503005981	-8.14579486846924	-1.51303553581238	-0.102318987250328	0.17774997651577	0.102858103811741
-5.6759033203125	-8.14557647705078	-1.50814068317413	-0.1022654697299	0.177765965461731	0.102857396006584
-5.68053102493286	-8.14480304718018	-1.51828551292419	-0.102316699922085	0.177768588066101	0.102881133556366
-5.67835474014282	-8.14906883239746	-1.51704454421997	-0.102320164442062	0.177770256996155	0.102808572351933
-5.68178939819336	-8.14622783660889	-1.51937139034271	-0.102295823395252	0.177672237157822	0.102863326668739
-5.67920112609863	-8.15132331848145	-1.52213168144226	-0.102278731763363	0.177623495459557	0.102855525910854
-5.68184995651245	-8.1467170715332	-1.52162110805511	-0.102366209030151	0.177775591611862	0.102874614298344
-5.67848682403564	-8.14583492279053	-1.53072667121887	-0.102288573980331	0.177661165595055	0.102898433804512
-5.68266344070435	-8.14923191070557	-1.51548504829407	-0.102415323257446	0.177694946527481	0.102924548089504
-5.6802773475647	-8.14196395874023	-1.52800297737122	-0.102394640445709	0.177717477083206	0.102976843714714
-5.67921876907349	-8.14699649810791	-1.52644681930542	-0.102413080632687	0.177650317549706	0.102961830794811
-5.68065404891968	-8.14397048950195	-1.5252890586853	-0.102448306977749	0.177773654460907	0.103016689419746
-5.67994689941406	-8.14728736877441	-1.52185130119324	-0.102398976683617	0.17769168317318	0.103035569190979
-5.67622709274292	-8.13996982574463	-1.52258408069611	-0.102505303919315	0.177835166454315	0.103012345731258
-5.67811250686646	-8.13896560668945	-1.5316549539566	-0.102559149265289	0.17781063914299	0.10307577252388
-5.67395210266113	-8.13726711273193	-1.51923155784607	-0.102493464946747	0.177698940038681	0.103047415614128
-5.6775016784668	-8.13689041137695	-1.52421176433563	-0.102603159844875	0.177790284156799	0.103048719465733
-5.67094326019287	-8.14240074157715	-1.53035283088684	-0.102629452943802	0.177739888429642	0.103083543479443
-5.67477893829346	-8.13781642913818	-1.52750027179718	-0.10270994156599	0.177818357944489	0.103095464408398
-5.67273044586182	-8.13863086700439	-1.52749860286713	-0.102644123136997	0.177738159894943	0.103165373206139
-5.67457628250122	-8.13857746124268	-1.52737355232239	-0.102693550288677	0.177848547697067	0.103024125099182
-5.67422962188721	-8.13908672332764	-1.53288543224335	-0.102801829576492	0.177804991602898	0.103164523839951
-5.67531728744507	-8.13847351074219	-1.52037584781647	-0.102697946131229	0.177826747298241	0.103138856589794
-5.67595481872559	-8.13940620422363	-1.53243482112885	-0.102751165628433	0.177853912115097	0.103186964988708
-5.67870044708252	-8.1365213394165	-1.53627288341522	-0.1026731133461	0.177779525518417	0.103101320564747
-5.67554998397827	-8.13369846343994	-1.53104341030121	-0.102787174284458	0.177817776799202	0.103167317807674
-5.67634248733521	-8.1348705291748	-1.53479111194611	-0.102634072303772	0.177752256393433	0.103168241679668
-5.67802381515503	-8.1350679397583	-1.5316766500473	-0.102805532515049	0.177758529782295	0.103123642504215
-5.67744874954224	-8.13662052154541	-1.53355586528778	-0.102734550833702	0.17776495218277	0.103192843496799
-5.67494249343872	-8.13556003570557	-1.53080523014069	-0.102797344326973	0.177779600024223	0.10316576063633
-5.67763519287109	-8.13709354400635	-1.53677141666412	-0.102783001959324	0.177761361002922	0.103146433830261
-5.67511653900146	-8.1358118057251	-1.53370106220245	-0.102777153253555	0.177704140543938	0.10309399664402
-5.67728567123413	-8.13519859313965	-1.53306615352631	-0.102781794965267	0.177800729870796	0.103226207196712
-5.67370843887329	-8.13521575927734	-1.52940618991852	-0.10273802280426	0.177751526236534	0.103150323033333
-5.6746973991394	-8.13700675964355	-1.53289687633514	-0.102750651538372	0.177712455391884	0.10305742174387
-5.67685270309448	-8.13806247711182	-1.53138518333435	-0.102788463234901	0.177743211388588	0.103169664740562
-5.67294311523438	-8.13993358612061	-1.52610945701599	-0.102657124400139	0.177629992365837	0.103064395487309
-5.67756938934326	-8.13871192932129	-1.53273332118988	-0.102788858115673	0.17772014439106	0.103104442358017
-5.67562627792358	-8.14022731781006	-1.53528010845184	-0.102656655013561	0.177544832229614	0.10306691378355
-5.67892360687256	-8.14409923553467	-1.52357041835785	-0.102778896689415	0.177716255187988	0.102991551160812
-5.67904281616211	-8.1433219909668	-1.52961218357086	-0.10269433259964	0.17763563990593	0.103030674159527
-5.67936658859253	-8.14656352996826	-1.52608180046082	-0.10267947614193	0.17766410112381	0.10290203243494
-5.68921232223511	-8.14698028564453	-1.52713668346405	-0.102692194283009	0.177685290575027	0.102958589792252
-5.68628883361816	-8.153076171875	-1.52676844596863	-0.102638378739357	0.177632629871368	0.102901682257652
-5.69038438796997	-8.15015983581543	-1.53960537910461	-0.102695062756538	0.177782505750656	0.102837264537811
-5.68943691253662	-8.15370464324951	-1.5413533449173	-0.102600373327732	0.177588656544685	0.102861680090427
-5.69315433502197	-8.15446281433105	-1.52625775337219	-0.1026311814785	0.177685037255287	0.102869667112827
-5.69344329833984	-8.15402889251709	-1.53546547889709	-0.102609649300575	0.177627712488174	0.102889649569988
-5.69372129440308	-8.15855121612549	-1.5375303030014	-0.10262805968523	0.177611842751503	0.102872356772423
-5.69744729995728	-8.15473175048828	-1.53466773033142	-0.102663062512875	0.177605628967285	0.102926753461361
-5.69721698760986	-8.16044998168945	-1.53240358829498	-0.102656997740269	0.17752768099308	0.102963469922543
-5.69370222091675	-8.15719604492188	-1.52909457683563	-0.102724179625511	0.177593633532524	0.102901004254818
-5.69066047668457	-8.15971660614014	-1.54396855831146	-0.102683514356613	0.177601724863052	0.103008180856705
-5.68890476226807	-8.15666198730469	-1.53099322319031	-0.102655187249184	0.177556291222572	0.103035867214203
-5.68910884857178	-8.15673351287842	-1.52791786193848	-0.102661661803722	0.17760357260704	0.10308550298214
-5.68575859069824	-8.1553373336792	-1.52903056144714	-0.102698460221291	0.177623674273491	0.103079542517662
-5.68211030960083	-8.15352725982666	-1.52576768398285	-0.102729357779026	0.177620753645897	0.103167466819286
-5.68086624145508	-8.15571784973145	-1.52794468402863	-0.102771282196045	0.177571147680283	0.103270344436169
-5.67632627487183	-8.1533784866333	-1.52086472511292	-0.102758802473545	0.177649542689323	0.103194586932659
-5.67464399337769	-8.15436744689941	-1.52702510356903	-0.102885790169239	0.177624687552452	0.103321582078934
-5.6717700958252	-8.15572834014893	-1.51401603221893	-0.102812580764294	0.177660018205643	0.103345520794392
-5.67406845092773	-8.15645599365234	-1.51741218566895	-0.102881968021393	0.17768383026123	0.103451393544674
-5.67044878005981	-8.15879726409912	-1.52103865146637	-0.10286183655262	0.177591934800148	0.103494271636009
-5.67120552062988	-8.15247249603271	-1.51680183410645	-0.102852396667004	0.177746474742889	0.103524662554264
-5.67068481445313	-8.15657615661621	-1.52088499069214	-0.10282813757658	0.177715271711349	0.103650376200676
-5.66567039489746	-8.15665054321289	-1.51329696178436	-0.102806784212589	0.177716612815857	0.103628478944302
-5.66748523712158	-8.1568717956543	-1.51326727867126	-0.102953195571899	0.177735477685928	0.103696309030056
-5.66333293914795	-8.15817165374756	-1.50990462303162	-0.102927677333355	0.177608370780945	0.103711530566216
-5.66617107391357	-8.15664386749268	-1.51383423805237	-0.102964319288731	0.177739903330803	0.103765651583672
-5.66094827651978	-8.15843868255615	-1.51578259468079	-0.102963246405125	0.17762690782547	0.103797197341919
-5.66365432739258	-8.1589937210083	-1.50982105731964	-0.102986209094524	0.177670300006866	0.103884167969227
-5.66188383102417	-8.15631198883057	-1.51216018199921	-0.103008754551411	0.177689760923386	0.103934921324253
-5.66010665893555	-8.15593147277832	-1.51312255859375	-0.103026196360588	0.177682384848595	0.103864066302776
-5.6599555015564	-8.1573486328125	-1.51434814929962	-0.103045605123043	0.17776146531105	0.10403811186552
-5.65126943588257	-8.15999507904053	-1.50658524036407	-0.103052198886871	0.177727669477463	0.103974737226963
-5.65940952301025	-8.15935707092285	-1.50650298595428	-0.10312183201313	0.177890717983246	0.104058913886547
-5.6511869430542	-8.15568256378174	-1.50936985015869	-0.103031106293201	0.177716195583344	0.104050226509571
-5.65527200698853	-8.15832424163818	-1.50561189651489	-0.10316339880228	0.177881360054016	0.104119956493378
-5.64935302734375	-8.15812873840332	-1.50281238555908	-0.103060483932495	0.177754178643227	0.104120887815952
-5.65249824523926	-8.15982723236084	-1.5088517665863	-0.103142283856869	0.177875354886055	0.104120038449764
-5.65197563171387	-8.15808773040771	-1.5065290927887	-0.103036820888519	0.177733868360519	0.104218892753124
-5.65248394012451	-8.16053295135498	-1.50200986862183	-0.103078469634056	0.177814796566963	0.10415968298912
-5.65344142913818	-8.15962409973145	-1.50941348075867	-0.103139951825142	0.177829653024673	0.104184605181217
-5.64863777160645	-8.16132545471191	-1.50559103488922	-0.103030033409595	0.17781488597393	0.104097962379456
-5.65527868270874	-8.16101551055908	-1.50566065311432	-0.103210851550102	0.17784009873867	0.104187332093716
-5.65591669082642	-8.16357231140137	-1.50969660282135	-0.103032909333706	0.177853494882584	0.104116916656494
-5.65862798690796	-8.16260051727295	-1.51384353637695	-0.103138968348503	0.177853226661682	0.104133456945419
-5.66106367111206	-8.16437530517578	-1.51046347618103	-0.10306179523468	0.177777498960495	0.10411137342453
-5.66411399841309	-8.16178703308105	-1.51197874546051	-0.103059552609921	0.177902579307556	0.104083061218262
-5.66294860839844	-8.16898250579834	-1.51855325698853	-0.103083431720734	0.177789375185966	0.104040540754795
-5.66938400268555	-8.16478824615479	-1.51489174365997	-0.103039845824242	0.177881389856339	0.104065112769604
-5.67028951644897	-8.16591835021973	-1.5208854675293	-0.103051267564297	0.177816972136497	0.104038283228874
-5.6694769859314	-8.16498374938965	-1.51590847969055	-0.103017091751099	0.177861988544464	0.103950701653957
-5.67568302154541	-8.16628837585449	-1.52681839466095	-0.103063531219959	0.17787216603756	0.104002401232719
-5.67327880859375	-8.16864395141602	-1.51796126365662	-0.103028699755669	0.177782654762268	0.103930801153183
-5.67508411407471	-8.16542148590088	-1.52099287509918	-0.103022739291191	0.177820935845375	0.103925168514252
-5.67593145370483	-8.16640567779541	-1.52270221710205	-0.102974846959114	0.17771190404892	0.103952243924141
-5.6786642074585	-8.16204643249512	-1.52320516109467	-0.10300225019455	0.177750334143639	0.103899277746677
-5.678391456604	-8.16700744628906	-1.52842938899994	-0.102964550256729	0.177705243229866	0.103964187204838
-5.67800807952881	-8.16595458984375	-1.52599632740021	-0.102996595203876	0.177733242511749	0.103850170969963
-5.68015289306641	-8.16340160369873	-1.524041056633	-0.103009469807148	0.177793279290199	0.103868342936039
-5.67717027664185	-8.16195869445801	-1.51960408687592	-0.102987200021744	0.177739545702934	0.103900447487831
-5.68295335769653	-8.16312503814697	-1.52903616428375	-0.103063851594925	0.177754461765289	0.103921495378017
-5.68070507049561	-8.16623401641846	-1.52914333343506	-0.102935649454594	0.177758559584618	0.103904157876968
-5.68368911743164	-8.15983390808105	-1.52228033542633	-0.103015877306461	0.177833721041679	0.103908136487007
-5.68468856811523	-8.15910243988037	-1.52440404891968	-0.103001676499844	0.177785769104958	0.103937208652496
-5.68185377120972	-8.16346168518066	-1.52741491794586	-0.103005200624466	0.17772875726223	0.103900641202927
-5.68518018722534	-8.16343975067139	-1.5341385602951	-0.103009514510632	0.177776947617531	0.103952668607235
-5.68303823471069	-8.16396236419678	-1.5245668888092	-0.103056274354458	0.177733212709427	0.103898033499718
-5.68650960922241	-8.16186141967773	-1.53136146068573	-0.103058561682701	0.177787065505981	0.10392139852047
-5.68522119522095	-8.16275978088379	-1.53019559383392	-0.102971859276295	0.177672609686852	0.103904895484447
-5.68788719177246	-8.16347408294678	-1.52588927745819	-0.103026546537876	0.177776053547859	0.104005329310894
-5.68733215332031	-8.16231822967529	-1.52438116073608	-0.102966092526913	0.177752301096916	0.103910259902477
-5.6885814666748	-8.15983867645264	-1.529461145401	-0.103083148598671	0.177757427096367	0.103893674910069
-5.68825435638428	-8.16167449951172	-1.53040635585785	-0.103043869137764	0.177763149142265	0.103997431695461
-5.6849217414856	-8.16236782073975	-1.52525436878204	-0.103015884757042	0.177690893411636	0.103897042572498
-5.69226312637329	-8.16043949127197	-1.52746176719666	-0.10305131226778	0.177793681621552	0.103920467197895
-5.6871452331543	-8.15834426879883	-1.52941739559174	-0.102977335453033	0.177648931741714	0.103883981704712
-5.69203948974609	-8.16056728363037	-1.52383923530579	-0.103101201355457	0.177785843610764	0.103876873850822
-5.68833160400391	-8.15706729888916	-1.5238196849823	-0.103040173649788	0.177655339241028	0.103873193264008
-5.69116878509521	-8.1579418182373	-1.53136587142944	-0.103029295802116	0.177713468670845	0.103781223297119
-5.69040298461914	-8.15618324279785	-1.5263614654541	-0.103037372231483	0.177662238478661	0.103883244097233
-5.68824577331543	-8.15783023834229	-1.52693212032318	-0.102956458926201	0.177684918045998	0.103822477161884
-5.6900520324707	-8.15237617492676	-1.52565085887909	-0.103048272430897	0.177729085087776	0.103808045387268
-5.68872165679932	-8.15458488464355	-1.53156960010529	-0.10292936861515	0.177649930119514	0.103771306574345
-5.68973541259766	-8.15478134155273	-1.52281153202057	-0.103060990571976	0.17766147851944	0.103824242949486
-5.68715381622314	-8.15698146820068	-1.52148103713989	-0.102946251630783	0.177628636360168	0.103772290050983
-5.68898105621338	-8.1541166305542	-1.52301609516144	-0.102997601032257	0.17768506705761	0.103719338774681
-5.68869733810425	-8.15265369415283	-1.52486574649811	-0.103001177310944	0.177664294838905	0.10380432009697
-5.68662023544312	-8.15133476257324	-1.52296352386475	-0.102956287562847	0.177682265639305	0.103684715926647
-5.69021129608154	-8.15224075317383	-1.52707374095917	-0.102989017963409	0.177617967128754	0.103753603994846
-5.68581581115723	-8.15402126312256	-1.518918633461	-0.102995939552784	0.17764239013195	0.103618159890175
-5.68816804885864	-8.14895248413086	-1.51973402500153	-0.102942690253258	0.177722752094269	0.103720717132092
-5.68645524978638	-8.15259742736816	-1.52260768413544	-0.102923214435577	0.17759445309639	0.103646524250507
-5.68742227554321	-8.14908027648926	-1.5273756980896	-0.102974660694599	0.177682563662529	0.103588506579399
-5.68512725830078	-8.15248584747314	-1.51965010166168	-0.102947659790516	0.177569508552551	0.103619709610939
-5.68707609176636	-8.14856433868408	-1.51918828487396	-0.102926351130009	0.177609980106354	0.103518225252628
-5.68946409225464	-8.15085124969482	-1.52804398536682	-0.102956160902977	0.177666649222374	0.103534981608391
-5.68635416030884	-8.14979076385498	-1.52031683921814	-0.10290901362896	0.177580296993256	0.103478088974953
-5.68749046325684	-8.14621829986572	-1.52178514003754	-0.102956742048264	0.177686035633087	0.103491298854351
-5.68744516372681	-8.15062236785889	-1.52496254444122	-0.102968215942383	0.177612259984016	0.10345846414566
-5.689857006073	-8.1467809677124	-1.52511787414551	-0.102904334664345	0.177675828337669	0.103395834565163
-5.69116306304932	-8.14833927154541	-1.52638840675354	-0.103009231388569	0.177669852972031	0.103470005095005
-5.6907525062561	-8.14890003204346	-1.52146732807159	-0.102927945554256	0.177663147449493	0.103352598845959
-5.69141721725464	-8.14612674713135	-1.52485084533691	-0.103012889623642	0.177647024393082	0.103359632194042
-5.69199705123901	-8.14957237243652	-1.52611696720123	-0.102961272001266	0.177643492817879	0.103355757892132
-5.68888759613037	-8.14645671844482	-1.52615118026733	-0.103034317493439	0.177664324641228	0.103352397680283
-5.69050931930542	-8.14620971679688	-1.5293607711792	-0.103044837713242	0.177704885601997	0.103324808180332
-5.69142007827759	-8.14429759979248	-1.53216123580933	-0.103086605668068	0.177782133221626	0.103286273777485
-5.69068908691406	-8.14178848266602	-1.53271186351776	-0.103127256035805	0.177749514579773	0.103379979729652
-5.68628168106079	-8.14424419403076	-1.52879106998444	-0.103127807378769	0.177703157067299	0.103285051882267
-5.69019031524658	-8.14481449127197	-1.53550100326538	-0.103110745549202	0.177764654159546	0.103345550596714
-5.68538093566895	-8.14393043518066	-1.52554368972778	-0.103197276592255	0.177767366170883	0.103273160755634
-5.68917751312256	-8.14062595367432	-1.52971875667572	-0.103214010596275	0.177829399704933	0.103339992463589
-5.68187189102173	-8.14080715179443	-1.53387296199799	-0.103169769048691	0.177753135561943	0.103218011558056
-5.68769931793213	-8.13798236846924	-1.53622329235077	-0.103219635784626	0.177956640720367	0.103303387761116
-5.68138074874878	-8.13943004608154	-1.52934598922729	-0.10319572687149	0.177735894918442	0.103254809975624
-5.68621444702148	-8.13974952697754	-1.53771317005157	-0.103318147361279	0.177874818444252	0.103244878351688
-5.68476676940918	-8.13651657104492	-1.53949880599976	-0.103224135935307	0.177836015820503	0.10331717133522
-5.68386507034302	-8.13937759399414	-1.53610098361969	-0.103350825607777	0.177959367632866	0.103332385420799
-5.6832013130188	-8.13804149627686	-1.53488183021545	-0.103331364691257	0.177913248538971	0.10332677513361
-5.68267393112183	-8.13908100128174	-1.53627407550812	-0.103313729166985	0.177949994802475	0.103238329291344
-5.68458700180054	-8.13713359832764	-1.5322208404541	-0.103374667465687	0.177954226732254	0.103363893926144
-5.68072414398193	-8.13996505737305	-1.53537631034851	-0.103349640965462	0.177926123142242	0.103260591626167
-5.68458652496338	-8.13642406463623	-1.53690564632416	-0.103481359779835	0.178022444248199	0.103308103978634
-5.67816686630249	-8.13681888580322	-1.53717887401581	-0.103373631834984	0.177955538034439	0.103239119052887
-5.68110132217407	-8.1344518661499	-1.53204882144928	-0.103465989232063	0.178016379475594	0.103334441781044
-5.68057346343994	-8.13755226135254	-1.53396499156952	-0.103421822190285	0.177980825304985	0.103339940309525
-5.67786121368408	-8.13764476776123	-1.53890538215637	-0.103505931794643	0.177958279848099	0.103298611938953
-5.68110132217407	-8.13600730895996	-1.53989279270172	-0.103477530181408	0.178057283163071	0.103356540203094
-5.67795038223267	-8.1384334564209	-1.53638172149658	-0.103412449359894	0.177946045994759	0.103316947817802
-5.67792415618896	-8.13601970672607	-1.5350546836853	-0.103519752621651	0.178120583295822	0.103287473320961
-5.67940235137939	-8.13835620880127	-1.55117189884186	-0.103539846837521	0.178066700696945	0.103346407413483
-5.67927980422974	-8.13444137573242	-1.53769791126251	-0.103461533784866	0.1780955940485	0.103278413414955
-5.67838668823242	-8.13638973236084	-1.54037511348724	-0.103566989302635	0.178080916404724	0.103272758424282
-5.67612361907959	-8.1383810043335	-1.53980541229248	-0.103490360081196	0.178060472011566	0.103268347680569
-5.67829465866089	-8.13383388519287	-1.54141640663147	-0.103601761162281	0.178099527955055	0.103306509554386
-5.6765456199646	-8.13476371765137	-1.538947224617	-0.103537254035473	0.178040310740471	0.103286735713482
-5.67786312103271	-8.13327217102051	-1.53767776489258	-0.103593945503235	0.178168401122093	0.103224724531174
-5.67332220077515	-8.13235569000244	-1.53769469261169	-0.103620767593384	0.178102090954781	0.103265106678009
-5.67294311523438	-8.12829780578613	-1.54357326030731	-0.103635728359222	0.178131595253944	0.103230617940426
-5.67425870895386	-8.13195705413818	-1.54620671272278	-0.103639513254166	0.178138121962547	0.103278577327728
-5.6726336479187	-8.13065719604492	-1.54229366779327	-0.103630647063255	0.178128942847252	0.103201188147068
-5.67135381698608	-8.12440776824951	-1.54145324230194	-0.103737957775593	0.178204998373985	0.103206388652325
-5.673415184021	-8.12588977813721	-1.55160081386566	-0.103728339076042	0.178098097443581	0.103282131254673
-5.66706228256226	-8.12583351135254	-1.54408347606659	-0.103753611445427	0.178159490227699	0.103179425001144
-5.67018461227417	-8.12258625030518	-1.54445457458496	-0.103780724108219	0.178253561258316	0.103203848004341
-5.66800403594971	-8.12401580810547	-1.54368114471436	-0.103785499930382	0.178085550665855	0.103163756430149
-5.66918516159058	-8.12095069885254	-1.5436726808548	-0.103848516941071	0.178198173642159	0.103140369057655
-5.67046737670898	-8.12099552154541	-1.54862856864929	-0.103908821940422	0.17824000120163	0.103221163153648
-5.66580724716187	-8.12064456939697	-1.54325973987579	-0.103866547346115	0.178193539381027	0.103158824145794
-5.6672215461731	-8.11847496032715	-1.55142164230347	-0.103914752602577	0.178278431296349	0.10327336192131
-5.66214323043823	-8.11822986602783	-1.547367811203	-0.103943154215813	0.178152173757553	0.103151805698872
-5.66270542144775	-8.11568832397461	-1.54628729820251	-0.103939086198807	0.178289771080017	0.103173606097698
-5.66377115249634	-8.1183614730835	-1.54590964317322	-0.103998385369778	0.178257957100868	0.103218637406826
-5.66182661056519	-8.11345100402832	-1.54482126235962	-0.103969886898994	0.178271681070328	0.103170476853848
-5.65967702865601	-8.1140775680542	-1.55374050140381	-0.104007162153721	0.178245767951012	0.103216789662838
-5.65483951568604	-8.11156940460205	-1.54774534702301	-0.103916265070438	0.178198054432869	0.103207767009735
-5.65834617614746	-8.11086654663086	-1.54530596733093	-0.104100316762924	0.178314581513405	0.103274986147881
-5.652672290802	-8.11597442626953	-1.54438984394073	-0.104042269289494	0.178224831819534	0.10319621860981
-5.65413999557495	-8.11161041259766	-1.53722143173218	-0.104085557162762	0.178371489048004	0.103276439011097
-5.65329217910767	-8.11196422576904	-1.5432550907135	-0.104068785905838	0.178275838494301	0.103271186351776
-5.65309476852417	-8.10765743255615	-1.54631721973419	-0.10406482219696	0.178428009152412	0.103261813521385
-5.64667320251465	-8.11068820953369	-1.55008888244629	-0.104031696915627	0.17829741537571	0.103224545717239
-5.65183401107788	-8.10868358612061	-1.53334617614746	-0.104149997234344	0.178402408957481	0.10331342369318
-5.64811134338379	-8.11165428161621	-1.54075109958649	-0.104063540697098	0.178298354148865	0.103283010423183
-5.64821434020996	-8.11257839202881	-1.54075932502747	-0.104130685329437	0.178382813930511	0.103204287588596
-5.65026569366455	-8.11289691925049	-1.54070544242859	-0.104045331478119	0.178351864218712	0.103282868862152
-5.64600896835327	-8.11341285705566	-1.54075920581818	-0.104111768305302	0.17839090526104	0.103228338062763
-5.64962530136108	-8.11271381378174	-1.54517638683319	-0.104084648191929	0.178406685590744	0.103274740278721
-5.64317560195923	-8.11495494842529	-1.54162967205048	-0.104084484279156	0.178356826305389	0.103250071406364
-5.64512920379639	-8.11566925048828	-1.54293715953827	-0.104097120463848	0.178372532129288	0.103189237415791
-5.64655256271362	-8.11647987365723	-1.54302048683167	-0.103987835347652	0.178330600261688	0.103176608681679
-5.64697885513306	-8.11746120452881	-1.54335963726044	-0.104105889797211	0.178316488862038	0.10315003991127
-5.6492714881897	-8.11370944976807	-1.54611563682556	-0.104090161621571	0.178334012627602	0.103205122053623
-5.64677619934082	-8.11704444885254	-1.5393670797348	-0.104061610996723	0.178362280130386	0.10312382131815
-5.6495361328125	-8.1163501739502	-1.54735457897186	-0.104098930954933	0.178397923707962	0.103186033666134
-5.64864015579224	-8.11856842041016	-1.53827345371246	-0.104001820087433	0.178354158997536	0.103142373263836
-5.65049648284912	-8.11522197723389	-1.5427383184433	-0.104041434824467	0.178475946187973	0.103146910667419
-5.64994525909424	-8.11849308013916	-1.54284310340881	-0.104053311049938	0.178356096148491	0.103032521903515
-5.65061473846436	-8.11647033691406	-1.54798877239227	-0.104051075875759	0.178376093506813	0.103043951094151
-5.64675188064575	-8.1188793182373	-1.54296457767487	-0.104056365787983	0.17837430536747	0.103131391108036
-5.64904975891113	-8.11951446533203	-1.53924870491028	-0.104056961834431	0.178400486707687	0.102984815835953
-5.65169239044189	-8.11979866027832	-1.55044329166412	-0.104084074497223	0.178398728370667	0.103049278259277
-5.65036630630493	-8.12073421478271	-1.54199540615082	-0.103998899459839	0.178426206111908	0.103017173707485
-5.65520668029785	-8.12275505065918	-1.54845809936523	-0.104019947350025	0.178479477763176	0.103047713637352
-5.65319395065308	-8.12533187866211	-1.54367244243622	-0.104017093777657	0.178427338600159	0.102936416864395
-5.65709686279297	-8.12454795837402	-1.5541023015976	-0.103987045586109	0.17852620780468	0.102952897548676
-5.65647554397583	-8.12551212310791	-1.54961478710175	-0.103991776704788	0.17840775847435	0.102956205606461
-5.66047811508179	-8.12621688842773	-1.54683840274811	-0.103988699615002	0.17847803235054	0.10289004445076
-5.66185474395752	-8.12704086303711	-1.55939090251923	-0.103985153138638	0.178379163146019	0.102935828268528
-5.66029167175293	-8.12731266021729	-1.55046343803406	-0.104006864130497	0.178463354706764	0.102875962853432
-5.66735887527466	-8.12738037109375	-1.55842506885529	-0.104022122919559	0.178501740098	0.102915413677692
-5.66259765625	-8.12692832946777	-1.55948293209076	-0.104034401476383	0.178455695509911	0.102811470627785
-5.66634702682495	-8.12634754180908	-1.55589878559113	-0.104023016989231	0.178485408425331	0.102909721434116
-5.65902185440063	-8.12793827056885	-1.55214095115662	-0.104064717888832	0.17833948135376	0.102887019515038
-5.66584968566895	-8.12462425231934	-1.55522429943085	-0.104105152189732	0.178463995456696	0.102912418544292
-5.66184520721436	-8.12344932556152	-1.56299090385437	-0.104105331003666	0.178327098488808	0.102941282093525
-5.65924644470215	-8.12259960174561	-1.55509161949158	-0.10413072258234	0.178481191396713	0.1029292345047
-5.65769052505493	-8.12207889556885	-1.55973982810974	-0.104192107915878	0.178452059626579	0.102962478995323
-5.65705633163452	-8.12364959716797	-1.55097281932831	-0.104188874363899	0.178430244326591	0.102948844432831
-5.65673780441284	-8.12240505218506	-1.55169093608856	-0.104150794446468	0.178444087505341	0.10310360789299
-5.65079736709595	-8.1209659576416	-1.55460274219513	-0.104133583605289	0.178454920649529	0.103095442056656
-5.65170478820801	-8.121169090271	-1.55826902389526	-0.104269228875637	0.178589448332787	0.103117294609547
-5.64817714691162	-8.1211519241333	-1.55540108680725	-0.104199439287186	0.178429991006851	0.103125967085361
-5.64953470230103	-8.11967277526855	-1.54917073249817	-0.104343980550766	0.178585365414619	0.103201292455196
-5.64811038970947	-8.12294673919678	-1.55647456645966	-0.104261085391045	0.178510963916779	0.103215388953686
-5.65005254745483	-8.12465763092041	-1.55437052249908	-0.104293920099735	0.178565606474876	0.103281795978546
-5.64928483963013	-8.12565612792969	-1.55796468257904	-0.10425378382206	0.178594186902046	0.103333726525307
-5.64653921127319	-8.1231861114502	-1.55434799194336	-0.104330241680145	0.178609982132912	0.103327602148056
-5.6505012512207	-8.1261739730835	-1.56018435955048	-0.104261346161366	0.178568035364151	0.103418193757534
-5.64699029922485	-8.12949275970459	-1.55198073387146	-0.104333065450191	0.178568363189697	0.103419624269009
-5.65081405639648	-8.12395477294922	-1.55637216567993	-0.104349181056023	0.17858262360096	0.103523828089237
-5.64880180358887	-8.12491798400879	-1.56222689151764	-0.104327760636806	0.178544029593468	0.103489950299263
-5.64907932281494	-8.12564659118652	-1.56719183921814	-0.10438010841608	0.178590267896652	0.103570029139519
-5.64846897125244	-8.12456130981445	-1.55818903446198	-0.104294247925282	0.178533777594566	0.10367190092802
-5.64880895614624	-8.12582397460938	-1.5527548789978	-0.104384362697601	0.178632959723473	0.103642635047436
-5.64640951156616	-8.12723636627197	-1.55591177940369	-0.104349032044411	0.178525850176811	0.103731326758862
-5.64701175689697	-8.12033271789551	-1.55718386173248	-0.104344174265862	0.178557530045509	0.103829652070999
-5.64132833480835	-8.1243143081665	-1.55470991134644	-0.104367688298225	0.178519755601883	0.103921689093113
-5.64060306549072	-8.12249374389648	-1.55783009529114	-0.104322388768196	0.178604364395142	0.103874236345291
-5.64049339294434	-8.12667655944824	-1.55564403533936	-0.104374527931213	0.178544148802757	0.103997237980366
-5.63862609863281	-8.12296390533447	-1.54698491096497	-0.104297526180744	0.17859274148941	0.104026049375534
-5.63664770126343	-8.12861251831055	-1.54502665996552	-0.104373849928379	0.178520187735558	0.104123570024967
-5.63571357727051	-8.12413120269775	-1.55180263519287	-0.104331821203232	0.17855928838253	0.104105420410633
-5.63587474822998	-8.12832641601563	-1.54795372486115	-0.104302190244198	0.178580224514008	0.104230597615242
-5.63795137405396	-8.12990379333496	-1.54661440849304	-0.104352988302708	0.178603053092957	0.104191564023495
-5.63748550415039	-8.1309871673584	-1.54837787151337	-0.104218296706676	0.178573250770569	0.104237280786037
-5.64071846008301	-8.12831211090088	-1.54416477680206	-0.104315377771854	0.178649008274078	0.1042794957757
-5.64208269119263	-8.13235855102539	-1.54274392127991	-0.10423518717289	0.178598642349243	0.104379132390022
-5.64144086837769	-8.13300514221191	-1.54922962188721	-0.104297131299973	0.178558707237244	0.104287222027779
-5.64572334289551	-8.13482761383057	-1.54859435558319	-0.104271203279495	0.178603321313858	0.104391165077686
-5.64305019378662	-8.13405513763428	-1.54135453701019	-0.104255229234695	0.178511425852776	0.104428470134735
-5.64763593673706	-8.13755035400391	-1.54695606231689	-0.104320950806141	0.178518384695053	0.104421488940716
-5.64687728881836	-8.13463306427002	-1.54906380176544	-0.104188114404678	0.17835459113121	0.104441240429878
-5.64966869354248	-8.13710594177246	-1.54592025279999	-0.104307226836681	0.178481608629227	0.104563698172569
-5.64615821838379	-8.13660621643066	-1.54058289527893	-0.104202352464199	0.178408995270729	0.104512602090836
-5.6467490196228	-8.13534355163574	-1.54407942295074	-0.104243658483028	0.178453475236893	0.104601070284843
-5.64651393890381	-8.13926029205322	-1.53868865966797	-0.104184880852699	0.17834284901619	0.104638770222664
-5.64668273925781	-8.13828659057617	-1.54118418693542	-0.104206942021847	0.178392335772514	0.104685515165329
-5.64196491241455	-8.1403341293335	-1.53664696216583	-0.104203931987286	0.178298324346542	0.104760065674782
-5.64128589630127	-8.13766479492188	-1.53626430034637	-0.104199424386024	0.178376257419586	0.104760482907295
-5.64243650436401	-8.13976764678955	-1.53243970870972	-0.104227542877197	0.17830491065979	0.104858569800854
-5.64341831207275	-8.13898944854736	-1.52811193466187	-0.104116708040237	0.178322166204453	0.10480073094368
-5.64181518554688	-8.14132022857666	-1.53259944915771	-0.104107476770878	0.178303450345993	0.104968957602978
-5.63950395584106	-8.14116859436035	-1.52921116352081	-0.104082949459553	0.17826546728611	0.104992181062698
-5.64462900161743	-8.14518928527832	-1.52745079994202	-0.104139611124992	0.178366258740425	0.105035051703453
-5.64337587356567	-8.1500072479248	-1.52444791793823	-0.104043245315552	0.178224503993988	0.105073302984238
-5.64888048171997	-8.14992904663086	-1.51983690261841	-0.104040659964085	0.17828756570816	0.105100587010384
-5.64802026748657	-8.15178203582764	-1.5280853509903	-0.104007117450237	0.178210467100143	0.10519415140152
-5.64655685424805	-8.15357208251953	-1.5238561630249	-0.103990972042084	0.178271889686584	0.105147749185562
-5.64973831176758	-8.15222835540771	-1.52989828586578	-0.103956341743469	0.178225874900818	0.105291597545147
-5.65040826797485	-8.15555286407471	-1.51835930347443	-0.103882670402527	0.178185164928436	0.105282329022884
-5.65151214599609	-8.15072250366211	-1.52233481407166	-0.103925086557865	0.178172215819359	0.105382278561592
-5.64928007125854	-8.15780830383301	-1.52417850494385	-0.103927604854107	0.178096368908882	0.105381488800049
-5.65268898010254	-8.15518283843994	-1.52146637439728	-0.103896155953407	0.178164318203926	0.105508826673031
-5.64932537078857	-8.15902900695801	-1.52329790592194	-0.103901974856853	0.178036600351334	0.105581127107143
-5.65182542800903	-8.15537738800049	-1.52158415317535	-0.103937208652496	0.178201302886009	0.105558454990387
-5.65160655975342	-8.15855503082275	-1.5266569852829	-0.10386835038662	0.178147062659264	0.105620056390762
-5.6527886390686	-8.15521717071533	-1.51586437225342	-0.103879436850548	0.178127869963646	0.105725459754467
-5.64680767059326	-8.15715408325195	-1.52267074584961	-0.103925488889217	0.178076609969139	0.105772033333778
-5.64544630050659	-8.15597248077393	-1.52486622333527	-0.103870637714863	0.178071454167366	0.105797082185745
-5.64863061904907	-8.15401935577393	-1.51746308803558	-0.103979706764221	0.17811644077301	0.105981945991516
-5.64584445953369	-8.15493488311768	-1.51565623283386	-0.103869743645191	0.178066208958626	0.105988152325153
-5.64792728424072	-8.15431594848633	-1.52152597904205	-0.103954277932644	0.178152188658714	0.105999365448952
-5.64410305023193	-8.15299987792969	-1.51641416549683	-0.103905223309994	0.178088575601578	0.106085084378719
-5.64580488204956	-8.14826488494873	-1.52084624767303	-0.103894010186195	0.178199231624603	0.106172770261765
-5.64023351669312	-8.15232086181641	-1.51974415779114	-0.103932723402977	0.178051814436913	0.106197610497475
-5.64174795150757	-8.14703369140625	-1.52272462844849	-0.103976704180241	0.178132236003876	0.106225229799747
-5.63648176193237	-8.14991474151611	-1.51922726631165	-0.103904984891415	0.178051695227623	0.106362663209438
-5.63648748397827	-8.14696216583252	-1.51871383190155	-0.103947184979916	0.178025484085083	0.106276795268059
-5.63657331466675	-8.14810371398926	-1.52128791809082	-0.103973992168903	0.178047999739647	0.106403909623623
-5.635986328125	-8.14337921142578	-1.51613020896912	-0.104064077138901	0.178026810288429	0.106436148285866
-5.63760757446289	-8.14699935913086	-1.5159432888031	-0.10400927811861	0.17804679274559	0.106551289558411
-5.63080549240112	-8.14609527587891	-1.51528739929199	-0.103974051773548	0.178018361330032	0.106507234275341
-5.63096141815186	-8.14484405517578	-1.51841878890991	-0.104065388441086	0.178115844726563	0.106508776545525
-5.63044118881226	-8.14588069915771	-1.51828408241272	-0.104032814502716	0.177989035844803	0.106648430228233
-5.63025331497192	-8.14556217193604	-1.50829374790192	-0.104038409888744	0.178063258528709	0.10658797621727
-5.6290340423584	-8.14653015136719	-1.51756000518799	-0.104104429483414	0.178045675158501	0.106663465499878
-5.62865591049194	-8.14633750915527	-1.50220990180969	-0.104107528924942	0.178089186549187	0.106618382036686
-5.63312578201294	-8.14505958557129	-1.5093709230423	-0.104128800332546	0.178119897842407	0.106657907366753
[truncated: 18,585 more rows]
