# Supplementary material for: Identification of Haptic Based Guiding Using Hard Reins
Source: PLoS One. 2015 Jul 22;10(7):e0132020. doi: 10.1371/journal.pone.0132020 (PMC4511788; doi:10.1371/journal.pone.0132020)
Supplement: S6 File — (ZIP) [file pone.0132020.s006.zip › Exp2_ForceData2/Subject10/path3/T3.csv]

Force X (N)	Force Y (N)	Force Z (N)	Torque X (N-m)	Torque Y (N-m)	Torque Z (N-m)	Frequency = 10000	Averaging Level = 16	F/T Serial Number = FT11772	Time Started = 19/02/2013 17:31:24
-6.94489336013794	-9.41654396057129	-1.63561594486237	-0.0739618018269539	0.137000188231468	0.120407059788704
-6.94371318817139	-9.4175386428833	-1.63181376457214	-0.0739870965480804	0.137065798044205	0.120340205729008
-6.9382266998291	-9.41109180450439	-1.64018595218658	-0.0739324614405632	0.137004256248474	0.120344817638397
-6.94030523300171	-9.41378688812256	-1.62802851200104	-0.073883168399334	0.137049630284309	0.120281420648098
-6.93820333480835	-9.40948963165283	-1.63677442073822	-0.0738357454538345	0.136977463960648	0.120258152484894
-6.94032859802246	-9.41240787506104	-1.63570487499237	-0.0738924518227577	0.137143537402153	0.120130136609077
-6.94020509719849	-9.40862846374512	-1.64026260375977	-0.0737936124205589	0.136970087885857	0.120226077735424
-6.94103860855103	-9.41012859344482	-1.63965916633606	-0.0738397315144539	0.137099340558052	0.120115138590336
-6.94046497344971	-9.41097164154053	-1.63719427585602	-0.073813334107399	0.136948242783546	0.120067864656448
-6.94253301620483	-9.40759086608887	-1.64369404315948	-0.073784664273262	0.136933445930481	0.120049484074116
-6.94396162033081	-9.40858745574951	-1.63830232620239	-0.0738076120615005	0.136896580457687	0.12004304677248
-6.94070863723755	-9.40374374389648	-1.64768159389496	-0.0737427324056625	0.136885821819305	0.120050005614758
-6.94084548950195	-9.40559768676758	-1.6410551071167	-0.0738048329949379	0.136836215853691	0.119982793927193
-6.94169044494629	-9.39667320251465	-1.64134168624878	-0.0737224444746971	0.136823013424873	0.119928941130638
-6.94297695159912	-9.39881992340088	-1.64019775390625	-0.0737633779644966	0.136730328202248	0.119928993284702
-6.94249773025513	-9.39455509185791	-1.64624631404877	-0.0738072991371155	0.136722177267075	0.119919188320637
-6.94177675247192	-9.39303874969482	-1.64292669296265	-0.0738119333982468	0.136713728308678	0.119863651692867
-6.93796586990356	-9.38682079315186	-1.64499127864838	-0.0738359168171883	0.136510938405991	0.119895413517952
-6.94038391113281	-9.39110374450684	-1.64362835884094	-0.0738504007458687	0.136643916368484	0.11984246224165
-6.93727684020996	-9.38483238220215	-1.64368426799774	-0.0738809108734131	0.136602371931076	0.119905523955822
-6.93955230712891	-9.38379859924316	-1.64339685440063	-0.0738200917840004	0.136626377701759	0.119821093976498
-6.93737697601318	-9.38439846038818	-1.64199793338776	-0.0738808736205101	0.136507198214531	0.119904205203056
-6.93610858917236	-9.37826061248779	-1.64828872680664	-0.0738405957818031	0.136641755700111	0.119772925972939
-6.93413305282593	-9.38100051879883	-1.64023792743683	-0.0739742442965508	0.136489376425743	0.119794271886349
-6.93386316299438	-9.3738956451416	-1.642942070961	-0.0738866329193115	0.136518329381943	0.119844026863575
-6.93560600280762	-9.37938117980957	-1.64327001571655	-0.0739308074116707	0.136457115411758	0.119806185364723
-6.93036794662476	-9.36965084075928	-1.64710640907288	-0.0739775151014328	0.136446699500084	0.119811497628689
-6.93148326873779	-9.37295818328857	-1.64303374290466	-0.0739674270153046	0.136380448937416	0.119774997234344
-6.92798709869385	-9.36533737182617	-1.6387996673584	-0.073894202709198	0.136395215988159	0.119762346148491
-6.92987489700317	-9.36990070343018	-1.6354957818985	-0.0739916414022446	0.136354714632034	0.119691736996174
-6.92549753189087	-9.36269092559814	-1.64340341091156	-0.0739823803305626	0.13643953204155	0.119671724736691
-6.92827606201172	-9.36279296875	-1.63778245449066	-0.0740322694182396	0.136266976594925	0.119677074253559
-6.9268798828125	-9.35666084289551	-1.64351999759674	-0.073954664170742	0.136405438184738	0.119672417640686
-6.92735624313354	-9.36228179931641	-1.6423624753952	-0.0740181058645248	0.136292099952698	0.119631312787533
-6.92354965209961	-9.35262584686279	-1.64164984226227	-0.0740016102790833	0.136319294571877	0.119531653821468
-6.92505788803101	-9.35587310791016	-1.63688135147095	-0.074030302464962	0.136220082640648	0.119512870907784
-6.92203140258789	-9.35135459899902	-1.6366468667984	-0.0740230903029442	0.136273190379143	0.119452849030495
-6.92199230194092	-9.35628890991211	-1.63410639762878	-0.0739857256412506	0.136181905865669	0.119401551783085
-6.91830348968506	-9.34926128387451	-1.63865280151367	-0.0740024745464325	0.136308044195175	0.119297698140144
-6.91200351715088	-9.35064888000488	-1.63501048088074	-0.074051059782505	0.136136308312416	0.119343638420105
-6.91708946228027	-9.34888172149658	-1.64002203941345	-0.0739796161651611	0.136284381151199	0.119267180562019
-6.91037797927856	-9.34591197967529	-1.63825368881226	-0.0740082263946533	0.136142313480377	0.119258917868137
-6.90899467468262	-9.34903907775879	-1.63195765018463	-0.0739603936672211	0.136235192418098	0.119151532649994
-6.90374994277954	-9.3420877456665	-1.6402759552002	-0.0740253031253815	0.136198446154594	0.119118109345436
-6.90422105789185	-9.3448371887207	-1.62886536121368	-0.0739898383617401	0.13625456392765	0.118976794183254
-6.90031051635742	-9.33983898162842	-1.63761043548584	-0.0739575996994972	0.136183276772499	0.118973568081856
-6.90250587463379	-9.34448051452637	-1.63283157348633	-0.0739400461316109	0.136253491044044	0.118943072855473
-6.89653062820435	-9.34001731872559	-1.63883256912231	-0.0739680156111717	0.136302769184113	0.118866361677647
-6.89374685287476	-9.34044742584229	-1.63150441646576	-0.0740025788545609	0.136236682534218	0.118749164044857
-6.89088153839111	-9.333740234375	-1.63101696968079	-0.073876790702343	0.136285528540611	0.118661031126976
-6.88996315002441	-9.33108425140381	-1.62897229194641	-0.0738986879587173	0.136172637343407	0.11863424628973
-6.88748788833618	-9.33364963531494	-1.63386058807373	-0.0739605277776718	0.136275961995125	0.118593670427799
-6.88157224655151	-9.33154678344727	-1.63157653808594	-0.0739426091313362	0.136172071099281	0.11849008500576
-6.88651847839355	-9.33151912689209	-1.63393199443817	-0.0740027651190758	0.136290609836578	0.118375614285469
-6.8829174041748	-9.32681846618652	-1.63117372989655	-0.0739165991544724	0.136125281453133	0.118375889956951
-6.88344383239746	-9.32551383972168	-1.63380455970764	-0.0739779844880104	0.136264100670815	0.118275463581085
-6.87758636474609	-9.32110214233398	-1.62867844104767	-0.07404775172472	0.136133700609207	0.11819563806057
-6.87940168380737	-9.32322788238525	-1.63356018066406	-0.0741274803876877	0.136308118700981	0.118097059428692
-6.87424039840698	-9.31710052490234	-1.63320791721344	-0.0740585997700691	0.136130794882774	0.118082605302334
-6.87721490859985	-9.31627082824707	-1.62537145614624	-0.0740542113780975	0.13622584939003	0.117986485362053
-6.8704776763916	-9.31262493133545	-1.63183128833771	-0.0740522220730782	0.136125802993774	0.117924928665161
-6.86889553070068	-9.31565380096436	-1.63254022598267	-0.0742479264736176	0.13628064095974	0.117860071361065
-6.8642430305481	-9.30715751647949	-1.6369035243988	-0.0741967484354973	0.136162713170052	0.117845371365547
-6.87086915969849	-9.30944061279297	-1.633669257164	-0.0742136910557747	0.136251166462898	0.117735251784325
-6.86553049087524	-9.30667209625244	-1.6323539018631	-0.0741981193423271	0.136231914162636	0.117701195180416
-6.86730527877808	-9.31232452392578	-1.63003921508789	-0.0743697509169579	0.136324569582939	0.11761099845171
-6.86635255813599	-9.30555152893066	-1.6411737203598	-0.0743052288889885	0.136260643601418	0.117592014372349
-6.87061023712158	-9.31130695343018	-1.63449597358704	-0.0743479654192925	0.136279881000519	0.117468327283859
-6.86987781524658	-9.30564498901367	-1.64165842533112	-0.0743535459041595	0.136245369911194	0.117475874722004
-6.87144565582275	-9.31132984161377	-1.64448475837708	-0.0745288357138634	0.136383876204491	0.11737285554409
-6.87145805358887	-9.30552577972412	-1.64411962032318	-0.0744166821241379	0.136192962527275	0.117338217794895
-6.87900352478027	-9.30681896209717	-1.64558136463165	-0.0744703784584999	0.136270299553871	0.117217481136322
-6.87736415863037	-9.30646419525146	-1.64886915683746	-0.0745297819375992	0.13616755604744	0.117152377963066
-6.88082456588745	-9.30928611755371	-1.64651453495026	-0.0745854377746582	0.136330589652061	0.117013193666935
-6.87948799133301	-9.30313587188721	-1.65101456642151	-0.0745361372828484	0.136177539825439	0.116994023323059
-6.88978481292725	-9.30712795257568	-1.64848673343658	-0.0746426209807396	0.136214464902878	0.116885378956795
-6.88767099380493	-9.30482482910156	-1.65585947036743	-0.0745908692479134	0.136179149150848	0.116902992129326
-6.89055395126343	-9.30607986450195	-1.65266764163971	-0.0746832564473152	0.136247754096985	0.116766139864922
-6.89231824874878	-9.30477237701416	-1.66212821006775	-0.074683740735054	0.136155262589455	0.116740800440311
-6.90164279937744	-9.30685710906982	-1.65482473373413	-0.0746832191944122	0.136239245533943	0.116620473563671
-6.90141868591309	-9.30882930755615	-1.66684722900391	-0.074641153216362	0.136113464832306	0.116608865559101
-6.90316152572632	-9.31357860565186	-1.66208255290985	-0.0747288689017296	0.136213734745979	0.116494312882423
-6.90572500228882	-9.31040096282959	-1.66949248313904	-0.0746801346540451	0.136219725012779	0.116435281932354
-6.90977621078491	-9.31250858306885	-1.66396033763885	-0.0746752545237541	0.136218175292015	0.116340011358261
-6.91440391540527	-9.31366348266602	-1.66691112518311	-0.0746484249830246	0.13615694642067	0.116335205733776
-6.91495609283447	-9.31943130493164	-1.66488492488861	-0.0747261717915535	0.136197045445442	0.116269238293171
-6.91628789901733	-9.31663703918457	-1.67430138587952	-0.0746223255991936	0.136209920048714	0.116190232336521
-6.92068195343018	-9.32099437713623	-1.66721820831299	-0.0746475979685783	0.136165544390678	0.116087950766087
-6.92268991470337	-9.32379150390625	-1.67857336997986	-0.0745459198951721	0.136171072721481	0.11608300358057
-6.92440700531006	-9.3233585357666	-1.67606139183044	-0.0745678544044495	0.136190578341484	0.116007953882217
-6.92562341690063	-9.32256412506104	-1.68197119235992	-0.0745025798678398	0.136226296424866	0.115939162671566
-6.92622232437134	-9.32262802124023	-1.67141389846802	-0.0744512230157852	0.136183097958565	0.115861132740974
-6.92815160751343	-9.32251644134521	-1.68017208576202	-0.0744252502918243	0.136200919747353	0.115867786109447
-6.92770624160767	-9.32903861999512	-1.67349123954773	-0.0744252055883408	0.136234953999519	0.115814261138439
-6.92880249023438	-9.32772064208984	-1.6803959608078	-0.0744458585977554	0.136315867304802	0.115748599171638
-6.92902040481567	-9.32476234436035	-1.67655420303345	-0.0743464976549149	0.136158913373947	0.115700498223305
-6.93316507339478	-9.32710456848145	-1.68494784832001	-0.0744036734104156	0.136255651712418	0.11569981276989
-6.92911767959595	-9.32706737518311	-1.6742525100708	-0.0743770450353622	0.136178627610207	0.115772314369678
-6.93090391159058	-9.32917594909668	-1.68080615997314	-0.0743550881743431	0.136322498321533	0.115780204534531
-6.9268684387207	-9.32317733764648	-1.67317366600037	-0.0743204578757286	0.136163771152496	0.115729548037052
-6.93053388595581	-9.32553291320801	-1.67594540119171	-0.0743347182869911	0.136250853538513	0.11581165343523
-6.92588710784912	-9.32627010345459	-1.67050290107727	-0.0743864551186562	0.136280536651611	0.115888141095638
-6.92441558837891	-9.3220386505127	-1.67595362663269	-0.0743675604462624	0.136353880167007	0.115884557366371
-6.91888809204102	-9.32051181793213	-1.66773629188538	-0.0743364691734314	0.136227577924728	0.115905933082104
-6.91952610015869	-9.3189697265625	-1.66975688934326	-0.0743192881345749	0.136408314108849	0.116000771522522
-6.91290855407715	-9.31732273101807	-1.65737068653107	-0.0743677690625191	0.136358246207237	0.11605267226696
-6.91297626495361	-9.31664562225342	-1.66350483894348	-0.0743741020560265	0.136528477072716	0.116088554263115
-6.90345573425293	-9.3120756149292	-1.65429747104645	-0.0743187442421913	0.136388272047043	0.11615152657032
-6.90149641036987	-9.31350803375244	-1.65520596504211	-0.0743699371814728	0.136438935995102	0.116239376366138
-6.89526081085205	-9.31311321258545	-1.64885246753693	-0.0743555128574371	0.136460542678833	0.116268344223499
-6.89346218109131	-9.3111743927002	-1.64848434925079	-0.0744230002164841	0.136674657464027	0.116360925137997
-6.88990020751953	-9.30906963348389	-1.64308416843414	-0.0743484646081924	0.136577501893044	0.116365551948547
-6.88726949691772	-9.30987930297852	-1.64656209945679	-0.074353851377964	0.136665731668472	0.116493865847588
-6.88443470001221	-9.3131742477417	-1.63898003101349	-0.0744256302714348	0.13673260807991	0.11649464070797
-6.88187885284424	-9.30886745452881	-1.64530646800995	-0.0744025036692619	0.136793896555901	0.116664029657841
-6.88423871994019	-9.31147575378418	-1.63569045066833	-0.0744490474462509	0.136807411909103	0.116728760302067
-6.87708234786987	-9.30864334106445	-1.6438901424408	-0.0743869692087173	0.13677416741848	0.116839505732059
-6.87769412994385	-9.31113338470459	-1.63966250419617	-0.0744745209813118	0.136911973357201	0.116846852004528
-6.87278079986572	-9.31031322479248	-1.6408303976059	-0.0744605287909508	0.136735484004021	0.117040328681469
-6.87794160842896	-9.31308650970459	-1.63606715202332	-0.0745172873139381	0.136944457888603	0.117090582847595
-6.86929082870483	-9.31157875061035	-1.63453209400177	-0.0746457576751709	0.136812657117844	0.117168396711349
-6.87235164642334	-9.31094455718994	-1.63606119155884	-0.0745743438601494	0.137015208601952	0.117307983338833
-6.86749076843262	-9.30457878112793	-1.63448631763458	-0.0745889917016029	0.136835932731628	0.117358759045601
-6.87412643432617	-9.30954170227051	-1.63303101062775	-0.0746536105871201	0.137042045593262	0.117449104785919
-6.86611080169678	-9.30758762359619	-1.63109815120697	-0.074718289077282	0.136915966868401	0.117544837296009
-6.8686671257019	-9.30597591400146	-1.62972688674927	-0.0747642889618874	0.137067779898643	0.117555536329746
-6.86442899703979	-9.30477428436279	-1.63032913208008	-0.0746938288211823	0.136966153979301	0.117713734507561
-6.8656587600708	-9.30461692810059	-1.63255548477173	-0.0747572407126427	0.13710243999958	0.117740362882614
-6.85702848434448	-9.30370903015137	-1.62789309024811	-0.0747766643762589	0.137024983763695	0.117810867726803
-6.86005544662476	-9.30296516418457	-1.62459516525269	-0.0748548060655594	0.137163922190666	0.11778462678194
-6.85891342163086	-9.30192470550537	-1.62303376197815	-0.0747689679265022	0.137101948261261	0.117930889129639
-6.86549854278564	-9.30735111236572	-1.62515687942505	-0.0748028680682182	0.13726182281971	0.117918871343136
-6.85878610610962	-9.30683708190918	-1.623894572258	-0.0748137235641479	0.137110158801079	0.117997907102108
-6.86676359176636	-9.31112194061279	-1.62553012371063	-0.0747254490852356	0.137305468320847	0.117942482233047
-6.8662633895874	-9.31263256072998	-1.6243234872818	-0.0747476667165756	0.137188076972961	0.118037968873978
-6.86759185791016	-9.31760120391846	-1.63016748428345	-0.0747441351413727	0.13728278875351	0.118058666586876
-6.86710119247437	-9.3174877166748	-1.63387393951416	-0.0747407451272011	0.137260183691978	0.118016220629215
-6.86806154251099	-9.31883811950684	-1.63160121440887	-0.0747688263654709	0.137279361486435	0.118071012198925
-6.87428331375122	-9.32367324829102	-1.62681460380554	-0.0746487155556679	0.137240201234818	0.118085578083992
-6.87504625320435	-9.32279396057129	-1.63704395294189	-0.0747164115309715	0.13721539080143	0.11807906627655
-6.8813624382019	-9.32620906829834	-1.63398635387421	-0.0746867656707764	0.137216567993164	0.118031203746796
-6.88250017166138	-9.32507610321045	-1.63480770587921	-0.0746331885457039	0.137137889862061	0.118109680712223
-6.88754463195801	-9.33158111572266	-1.63672399520874	-0.0746947675943375	0.137249320745468	0.118082664906979
-6.88523530960083	-9.33090114593506	-1.63853251934052	-0.0746671780943871	0.137169152498245	0.118070460855961
-6.89478349685669	-9.33109569549561	-1.63949584960938	-0.0746152549982071	0.137208729982376	0.118077486753464
-6.89316940307617	-9.33303546905518	-1.63820827007294	-0.0746077224612236	0.137136593461037	0.118086658418179
-6.89170360565186	-9.3353796005249	-1.64293599128723	-0.0745854675769806	0.137234941124916	0.118054330348969
-6.89436531066895	-9.3361644744873	-1.6396359205246	-0.0746053829789162	0.137073755264282	0.11809565871954
-6.89349174499512	-9.33346652984619	-1.63802826404572	-0.0744819343090057	0.137184530496597	0.11812861263752
-6.89302015304565	-9.34101581573486	-1.63848388195038	-0.0745537504553795	0.137172728776932	0.118129216134548
-6.88931894302368	-9.33495998382568	-1.64434158802032	-0.0746107324957848	0.137190595269203	0.118148818612099
-6.89205932617188	-9.33938312530518	-1.6378538608551	-0.074544869363308	0.137146785855293	0.11816319078207
-6.89100027084351	-9.33321094512939	-1.63591396808624	-0.0744453743100166	0.137239322066307	0.118157289922237
-6.89363384246826	-9.34231376647949	-1.63605582714081	-0.0745759978890419	0.137206465005875	0.118143334984779
-6.89013624191284	-9.33355617523193	-1.64285326004028	-0.0745414048433304	0.137190878391266	0.118199937045574
-6.89686393737793	-9.3405818939209	-1.63614022731781	-0.0744214504957199	0.137195438146591	0.118172623217106
-6.8927435874939	-9.33632373809814	-1.64447391033173	-0.0745188072323799	0.13722275197506	0.118215419352055
-6.89245796203613	-9.34289932250977	-1.6405246257782	-0.0745032653212547	0.13724610209465	0.118211403489113
-6.89252996444702	-9.33810138702393	-1.63712501525879	-0.0745345503091812	0.137208059430122	0.118243217468262
-6.89660358428955	-9.34391117095947	-1.63552355766296	-0.0744366720318794	0.137266859412193	0.1182581782341
-6.89434671401978	-9.33817863464355	-1.63997781276703	-0.0745089203119278	0.137205883860588	0.118353821337223
-6.8939733505249	-9.34267330169678	-1.63997209072113	-0.0745006054639816	0.137228384613991	0.118301764130592
-6.89352083206177	-9.33978462219238	-1.6370632648468	-0.0745907425880432	0.137168973684311	0.118396021425724
-6.89921569824219	-9.34110069274902	-1.64557087421417	-0.0744853392243385	0.137192592024803	0.118423990905285
-6.89420223236084	-9.33596706390381	-1.63748669624329	-0.0745324045419693	0.137169688940048	0.118485480546951
-6.8955545425415	-9.34226512908936	-1.63740158081055	-0.0745759308338165	0.137192577123642	0.118416786193848
-6.8898491859436	-9.33502292633057	-1.63952469825745	-0.0746715068817139	0.137085184454918	0.118544958531857
-6.89448022842407	-9.33495330810547	-1.63933527469635	-0.0745778903365135	0.137126445770264	0.118533462285995
-6.88970518112183	-9.33054447174072	-1.64122676849365	-0.0746711641550064	0.137103334069252	0.118614517152309
-6.89097166061401	-9.33382129669189	-1.63672184944153	-0.0746373385190964	0.137155681848526	0.11857945472002
-6.88851642608643	-9.32918739318848	-1.63783407211304	-0.0747942626476288	0.137033641338348	0.118718594312668
-6.88659763336182	-9.33246040344238	-1.64042735099792	-0.0747121945023537	0.137025773525238	0.118730820715427
-6.8870005607605	-9.33323097229004	-1.63528573513031	-0.0748355612158775	0.137124329805374	0.118792869150639
-6.88200378417969	-9.32799243927002	-1.63878262042999	-0.0747572258114815	0.137067422270775	0.118754401803017
-6.88602828979492	-9.32957649230957	-1.63327753543854	-0.0748514458537102	0.137069284915924	0.118917860090733
-6.88014650344849	-9.32693004608154	-1.64264500141144	-0.0747971832752228	0.13711129128933	0.118917167186737
-6.88359498977661	-9.33170986175537	-1.63671267032623	-0.074998177587986	0.137098371982574	0.118971072137356
-6.87961149215698	-9.3272533416748	-1.63653469085693	-0.0748450607061386	0.137164115905762	0.118973754346371
-6.88329362869263	-9.32957172393799	-1.63027536869049	-0.0749287530779839	0.137164026498795	0.119057267904282
-6.87610197067261	-9.32833862304688	-1.6355162858963	-0.0749683305621147	0.137196898460388	0.119037702679634
-6.87824106216431	-9.33075332641602	-1.63706600666046	-0.0750382244586945	0.137192159891129	0.119062155485153
-6.87878036499023	-9.33004856109619	-1.63753247261047	-0.0751066952943802	0.137198746204376	0.119158193469048
-6.87639188766479	-9.33084774017334	-1.64366090297699	-0.0750058740377426	0.137242957949638	0.119125582277775
-6.87877893447876	-9.32779979705811	-1.63763749599457	-0.0751762986183167	0.137200206518173	0.119228318333626
-6.87417316436768	-9.33014583587646	-1.643221616745	-0.0750201046466827	0.137120172381401	0.119177624583244
-6.87648773193359	-9.32875156402588	-1.64122271537781	-0.0751945301890373	0.137216135859489	0.119267269968987
-6.86852169036865	-9.32709217071533	-1.63886511325836	-0.0751559659838676	0.137226387858391	0.11923548579216
-6.87494659423828	-9.32786273956299	-1.64036989212036	-0.0752542316913605	0.137179180979729	0.119258515536785
-6.86969614028931	-9.32346820831299	-1.64489221572876	-0.0751991346478462	0.137159779667854	0.119225025177002
-6.87416791915894	-9.32840538024902	-1.64035701751709	-0.0753256604075432	0.137269631028175	0.119207866489887
-6.86422061920166	-9.32468032836914	-1.64055669307709	-0.0754036754369736	0.13713613152504	0.119176350533962
-6.86954116821289	-9.31974411010742	-1.63831055164337	-0.0752218514680862	0.137176796793938	0.119220726191998
-6.87001371383667	-9.32111930847168	-1.6379554271698	-0.0753974094986916	0.137216418981552	0.119182430207729
-6.8705153465271	-9.32278442382813	-1.64741992950439	-0.0754039138555527	0.137261837720871	0.119101889431477
-6.87263107299805	-9.31973171234131	-1.6391190290451	-0.0754294469952583	0.137273967266083	0.119067661464214
-6.87398481369019	-9.31833457946777	-1.64664196968079	-0.0753966867923737	0.137277781963348	0.119067095220089
-6.88033676147461	-9.32189273834229	-1.64530897140503	-0.0756001994013786	0.137358143925667	0.119005151093006
-6.8766770362854	-9.32120704650879	-1.64841151237488	-0.07546316832304	0.137179180979729	0.118918970227242
-6.88207626342773	-9.32378482818604	-1.65527713298798	-0.0755271837115288	0.137279763817787	0.118920020759106
-6.88124895095825	-9.32298278808594	-1.65026569366455	-0.0755938962101936	0.13723811507225	0.118802525103092
-6.88928270339966	-9.32285118103027	-1.65490341186523	-0.075602225959301	0.137287259101868	0.118757657706738
-6.88937425613403	-9.32425880432129	-1.65346050262451	-0.075615830719471	0.137210339307785	0.118694886565208
-6.89711666107178	-9.32503986358643	-1.66291403770447	-0.0755959376692772	0.137233391404152	0.118577517569065
-6.89598560333252	-9.32443428039551	-1.65791404247284	-0.0756789147853851	0.13715361058712	0.118445537984371
-6.90169143676758	-9.32277393341064	-1.66140413284302	-0.0756253898143768	0.137218862771988	0.11837962269783
-6.9060206413269	-9.32396221160889	-1.6608077287674	-0.0756419599056244	0.137117058038712	0.118282400071621
-6.90723276138306	-9.32280445098877	-1.66762495040894	-0.075577974319458	0.137150496244431	0.118176884949207
-6.90833377838135	-9.32554626464844	-1.6623809337616	-0.07575473934412	0.137154325842857	0.118091277778149
-6.9133996963501	-9.32144641876221	-1.66849875450134	-0.075596384704113	0.137104049324989	0.117936991155148
-6.91731882095337	-9.32498264312744	-1.66287791728973	-0.0756881907582283	0.137140393257141	0.117822058498859
-6.91569900512695	-9.32034492492676	-1.67390537261963	-0.0755694657564163	0.137128889560699	0.11772520840168
-6.92076873779297	-9.32478904724121	-1.66264653205872	-0.0757145211100578	0.137155503034592	0.117609940469265
-6.91851949691772	-9.31943988800049	-1.66860687732697	-0.0755456015467644	0.137029528617859	0.117526322603226
-6.92253446578979	-9.32217884063721	-1.66303980350494	-0.0755996555089951	0.137080997228622	0.117402620613575
-6.91787576675415	-9.32093238830566	-1.67392444610596	-0.0756104215979576	0.137055456638336	0.117319084703922
-6.92518377304077	-9.32408046722412	-1.66981434822083	-0.0757206454873085	0.137140303850174	0.117142006754875
-6.92215490341187	-9.32044315338135	-1.66736781597137	-0.0755036398768425	0.137066558003426	0.117119148373604
-6.92500114440918	-9.32123565673828	-1.66867136955261	-0.0756669119000435	0.137136280536652	0.116938725113869
-6.91984462738037	-9.32114124298096	-1.67442893981934	-0.0755711048841476	0.137110963463783	0.116910733282566
-6.92231464385986	-9.32017230987549	-1.6643590927124	-0.0757300704717636	0.13708883523941	0.116802915930748
-6.91930770874023	-9.31683731079102	-1.66362535953522	-0.0755116865038872	0.137016892433167	0.116774931550026
-6.92330121994019	-9.31829166412354	-1.66140806674957	-0.0756232514977455	0.137162581086159	0.116674415767193
-6.9165244102478	-9.31814670562744	-1.66654574871063	-0.0755367204546928	0.13709169626236	0.116648316383362
-6.91768884658813	-9.31576156616211	-1.65809488296509	-0.0755880177021027	0.137089148163795	0.116548418998718
-6.91705226898193	-9.31225299835205	-1.66373908519745	-0.0756210014224052	0.137077659368515	0.116519279778004
-6.91534376144409	-9.31438255310059	-1.65878653526306	-0.0756945013999939	0.137051478028297	0.116486996412277
-6.91239738464355	-9.31069564819336	-1.66156411170959	-0.0755787044763565	0.137115240097046	0.116473123431206
-6.90928840637207	-9.31316089630127	-1.65340316295624	-0.0757280737161636	0.137071773409843	0.116401597857475
-6.90738248825073	-9.30768489837646	-1.65829169750214	-0.075671911239624	0.137110218405724	0.116388127207756
-6.90252685546875	-9.30816841125488	-1.64861190319061	-0.0756833329796791	0.137066930532455	0.116304360330105
-6.90298366546631	-9.3060131072998	-1.6560834646225	-0.0757052674889565	0.137145593762398	0.116316303610802
-6.89788722991943	-9.30827331542969	-1.65070974826813	-0.0758543610572815	0.137115523219109	0.116262689232826
-6.89571380615234	-9.30425357818604	-1.65310418605804	-0.0756907910108566	0.137191027402878	0.116241410374641
-6.8960337638855	-9.30590915679932	-1.64617443084717	-0.0758191645145416	0.137203678488731	0.116190880537033
-6.89289379119873	-9.30445384979248	-1.65442883968353	-0.0757578983902931	0.13723312318325	0.116184249520302
-6.89485502243042	-9.30640506744385	-1.64249050617218	-0.0758963376283646	0.137274950742722	0.11617062240839
-6.89018201828003	-9.30175590515137	-1.64667141437531	-0.0757449120283127	0.137233689427376	0.116135090589523
-6.89262914657593	-9.30479907989502	-1.64920771121979	-0.0759009271860123	0.137286677956581	0.116145983338356
-6.88749361038208	-9.30326175689697	-1.64941203594208	-0.0759077221155167	0.137287333607674	0.116056419909
-6.88903999328613	-9.30506992340088	-1.64546656608582	-0.0759784728288651	0.137339130043983	0.116033017635345
-6.88708925247192	-9.30263614654541	-1.64201211929321	-0.0758283659815788	0.137280896306038	0.116054594516754
-6.89113759994507	-9.30393409729004	-1.64552271366119	-0.0759598091244698	0.137391701340675	0.115986406803131
-6.88101243972778	-9.30316257476807	-1.6459629535675	-0.075969010591507	0.13728965818882	0.115937039256096
-6.88507318496704	-9.30058670043945	-1.64169633388519	-0.0759880468249321	0.137425675988197	0.115885689854622
-6.87835550308228	-9.30368709564209	-1.63729202747345	-0.0759614035487175	0.137286871671677	0.115884549915791
-6.87843036651611	-9.29855346679688	-1.63718843460083	-0.0759990215301514	0.137445867061615	0.115818351507187
-6.87344598770142	-9.29970645904541	-1.63028848171234	-0.0760616883635521	0.137228965759277	0.115717761218548
-6.87205600738525	-9.29394245147705	-1.63832688331604	-0.0760566592216492	0.13741260766983	0.115693293511868
-6.86994552612305	-9.29402923583984	-1.62774586677551	-0.0760462805628777	0.13738140463829	0.115634463727474
-6.86971759796143	-9.29287528991699	-1.6343914270401	-0.0760807543992996	0.137504324316978	0.115601398050785
-6.86193895339966	-9.29209518432617	-1.62295413017273	-0.0760401487350464	0.137332811951637	0.115487329661846
-6.86056566238403	-9.29057216644287	-1.62478911876678	-0.0760158523917198	0.137497335672379	0.115419022738934
-6.8564887046814	-9.28963279724121	-1.61546146869659	-0.0760762616991997	0.137389361858368	0.115382008254528
-6.85558128356934	-9.2869815826416	-1.62633109092712	-0.0760762244462967	0.137556836009026	0.115267664194107
-6.84563970565796	-9.28757953643799	-1.62298119068146	-0.0760651379823685	0.137376010417938	0.115173757076263
-6.84780836105347	-9.28519248962402	-1.61259961128235	-0.0761387273669243	0.137519925832748	0.115030854940414
-6.84131717681885	-9.27987575531006	-1.60876452922821	-0.0759177654981613	0.137490227818489	0.114979580044746
-6.84187173843384	-9.28279113769531	-1.6036057472229	-0.0759955123066902	0.137545689940453	0.114889889955521
-6.83577966690063	-9.28181171417236	-1.61332154273987	-0.0759143233299255	0.137556031346321	0.114784397184849
-6.836594581604	-9.28258800506592	-1.60910642147064	-0.0760016664862633	0.137579634785652	0.114650376141071
-6.83935594558716	-9.28139019012451	-1.61486959457397	-0.0758946165442467	0.137676283717155	0.114535823464394
-6.83830499649048	-9.28350639343262	-1.61054491996765	-0.0758676826953888	0.137640938162804	0.114407174289227
-6.84433650970459	-9.2875919342041	-1.61316084861755	-0.0758849233388901	0.137736335396767	0.114389546215534
-6.84283065795898	-9.29110527038574	-1.60833156108856	-0.075911320745945	0.137677252292633	0.114273838698864
-6.84567070007324	-9.28981590270996	-1.61730051040649	-0.0759397447109222	0.137704774737358	0.114250630140305
-6.84306335449219	-9.28870010375977	-1.61716675758362	-0.075855553150177	0.137595266103745	0.114134304225445
-6.85189485549927	-9.29041957855225	-1.6189067363739	-0.0759348645806313	0.137678533792496	0.114094533026218
-6.84541940689087	-9.2925910949707	-1.61881196498871	-0.0759553089737892	0.137564361095428	0.114042818546295
-6.85243082046509	-9.29319667816162	-1.62438833713531	-0.0760870724916458	0.137633815407753	0.114015966653824
-6.84888219833374	-9.2894983291626	-1.62023651599884	-0.0760041028261185	0.137479215860367	0.113914877176285
-6.85257291793823	-9.28960037231445	-1.62507033348083	-0.0761550888419151	0.137526869773865	0.114001847803593
-6.85090065002441	-9.28703212738037	-1.62700045108795	-0.0761148035526276	0.137506276369095	0.113912366330624
-6.85307264328003	-9.28544330596924	-1.62414109706879	-0.0762431770563126	0.137575402855873	0.113875180482864
-6.84474515914917	-9.28448677062988	-1.62547874450684	-0.0762170180678368	0.137459754943848	0.113801442086697
-6.85082101821899	-9.28114795684814	-1.62275576591492	-0.0763397663831711	0.137524232268333	0.113812126219273
-6.8425726890564	-9.27845478057861	-1.62553381919861	-0.0762277618050575	0.137501135468483	0.11385352909565
-6.84520101547241	-9.27717971801758	-1.62175822257996	-0.076433926820755	0.137565910816193	0.113801926374435
-6.83439159393311	-9.27383327484131	-1.62578523159027	-0.0763287618756294	0.137465834617615	0.11374370008707
-6.83595132827759	-9.27258968353271	-1.61926591396332	-0.0764497369527817	0.137498527765274	0.11373695731163
-6.83165836334229	-9.26991748809814	-1.6219539642334	-0.0763881504535675	0.13750447332859	0.113766960799694
-6.82840347290039	-9.26814460754395	-1.61103773117065	-0.0764934122562408	0.137545451521873	0.113753437995911
-6.82491016387939	-9.26754283905029	-1.61959719657898	-0.07640041410923	0.137532830238342	0.113694377243519
-6.82094478607178	-9.27125453948975	-1.61246883869171	-0.0765552744269371	0.137663602828979	0.113615445792675
-6.82245111465454	-9.2665319442749	-1.61453688144684	-0.0763885676860809	0.137710809707642	0.113658495247364
-6.82035303115845	-9.2687520980835	-1.61455082893372	-0.0764630064368248	0.137699410319328	0.113590069115162
-6.81924676895142	-9.27196311950684	-1.61634433269501	-0.0764480978250504	0.13770318031311	0.113501310348511
-6.81797218322754	-9.27442455291748	-1.61569023132324	-0.0764472037553787	0.137731939554214	0.113487079739571
-6.82056331634521	-9.27328491210938	-1.61926114559174	-0.0763119235634804	0.137735858559608	0.113449312746525
-6.82037782669067	-9.27697277069092	-1.61490488052368	-0.0764077454805374	0.137609243392944	0.113413535058498
-6.82297229766846	-9.28282070159912	-1.62109899520874	-0.0763391703367233	0.137737423181534	0.113339439034462
-6.82551240921021	-9.28534984588623	-1.61850607395172	-0.0763491988182068	0.13774585723877	0.113288246095181
-6.82977199554443	-9.28633499145508	-1.62048959732056	-0.0762246549129486	0.13774573802948	0.113265834748745
-6.82961702346802	-9.28650188446045	-1.61856365203857	-0.0762837380170822	0.137730002403259	0.113227784633636
-6.82963800430298	-9.28890800476074	-1.6270467042923	-0.0761748179793358	0.137684598565102	0.113164186477661
-6.83126974105835	-9.29247856140137	-1.61753964424133	-0.0762704312801361	0.137693017721176	0.113103464245796
-6.83511924743652	-9.28982925415039	-1.62204170227051	-0.0761203244328499	0.137675419449806	0.113025762140751
-6.8320574760437	-9.29100799560547	-1.62113666534424	-0.076203778386116	0.137599214911461	0.113035999238491
-6.83130073547363	-9.29318523406982	-1.62621986865997	-0.0761188715696335	0.137587651610374	0.112944170832634
-6.83192920684814	-9.29517269134521	-1.62448680400848	-0.0761908665299416	0.137584835290909	0.112877942621708
-6.83404397964478	-9.28961563110352	-1.62554585933685	-0.0760595351457596	0.137643963098526	0.112851195037365
-6.83138608932495	-9.28956413269043	-1.62018263339996	-0.0761368796229362	0.137642562389374	0.112840607762337
-6.83028936386108	-9.29091644287109	-1.62102901935577	-0.0761151388287544	0.137622594833374	0.112687960267067
-6.825035572052	-9.28816318511963	-1.61926341056824	-0.0761484652757645	0.137597858905792	0.11263781785965
-6.82622003555298	-9.28857040405273	-1.61506283283234	-0.0760614275932312	0.137537583708763	0.112625405192375
-6.82061100006104	-9.28611850738525	-1.61012387275696	-0.0760174319148064	0.1375402957201	0.112595073878765
-6.82500171661377	-9.28980255126953	-1.61750495433807	-0.0761255025863647	0.137672603130341	0.112487159669399
-6.81892538070679	-9.28402137756348	-1.6153324842453	-0.0760450959205627	0.137597769498825	0.112386398017406
-6.82362985610962	-9.28500175476074	-1.61232125759125	-0.0760946571826935	0.137601733207703	0.112299039959908
-6.81796360015869	-9.28511619567871	-1.61543440818787	-0.0759401097893715	0.137619286775589	0.112198978662491
-6.82386493682861	-9.28601741790771	-1.61482870578766	-0.0760557875037193	0.137685194611549	0.112173333764076
-6.81924915313721	-9.28701114654541	-1.61330592632294	-0.0759209394454956	0.137636289000511	0.111989006400108
-6.8264946937561	-9.28661155700684	-1.6161367893219	-0.0759923383593559	0.137733653187752	0.111982867121696
-6.8213415145874	-9.28569507598877	-1.61994743347168	-0.0758130475878716	0.13766998052597	0.111875653266907
-6.82831716537476	-9.29072570800781	-1.61466228961945	-0.0760266706347466	0.137697443366051	0.111867845058441
-6.82512187957764	-9.29033374786377	-1.6166752576828	-0.0758983418345451	0.137660160660744	0.111761838197708
-6.82816600799561	-9.28917980194092	-1.61869239807129	-0.0760432109236717	0.137663826346397	0.111742056906223
-6.82833862304688	-9.29108238220215	-1.6198194026947	-0.0758370906114578	0.137593343853951	0.111648865044117
-6.8313512802124	-9.29216861724854	-1.61295449733734	-0.0760001242160797	0.137590602040291	0.111674204468727
-6.82816505432129	-9.29228210449219	-1.62200081348419	-0.0758436173200607	0.137543022632599	0.11160334944725
-6.83068370819092	-9.29129028320313	-1.61942434310913	-0.076080858707428	0.137525454163551	0.111607402563095
-6.82819032669067	-9.29003238677979	-1.62211322784424	-0.0758525058627129	0.137474820017815	0.111548855900764
-6.82921028137207	-9.28860664367676	-1.6193710565567	-0.0759966149926186	0.137495666742325	0.111595027148724
-6.82706737518311	-9.28745174407959	-1.62231111526489	-0.0759459957480431	0.137510910630226	0.111541353166103
-6.81917285919189	-9.28471755981445	-1.62173628807068	-0.0760717391967773	0.137474238872528	0.111532285809517
-6.81985139846802	-9.28850555419922	-1.61896169185638	-0.0761464759707451	0.137449324131012	0.111588723957539
-6.81562519073486	-9.27973365783691	-1.61889350414276	-0.0760495290160179	0.137504011392593	0.111530736088753
-6.81529235839844	-9.27902793884277	-1.61148655414581	-0.0761308968067169	0.13750159740448	0.111594922840595
-6.81151247024536	-9.27887344360352	-1.61359691619873	-0.0760254487395287	0.137523666024208	0.111560083925724
-6.80428409576416	-9.27859306335449	-1.61005055904388	-0.076216422021389	0.137567922472954	0.111605294048786
-6.79924249649048	-9.27753829956055	-1.61136424541473	-0.0761500149965286	0.137631624937057	0.11151722073555
-6.79427862167358	-9.27344703674316	-1.60332071781158	-0.076172262430191	0.137586921453476	0.111551366746426
-6.79555702209473	-9.27557563781738	-1.60176777839661	-0.076158806681633	0.137579917907715	0.11156177520752
-6.78826332092285	-9.27069091796875	-1.60263478755951	-0.0760927200317383	0.137578830122948	0.111577175557613
-6.78566265106201	-9.2746753692627	-1.59856772422791	-0.0761037841439247	0.137580573558807	0.111543521285057
-6.77987003326416	-9.2724723815918	-1.60273098945618	-0.0761194601655006	0.137666329741478	0.111536636948586
-6.78120565414429	-9.27640438079834	-1.59688174724579	-0.0760697796940804	0.137625649571419	0.111564658582211
-6.77930974960327	-9.27307796478271	-1.60273730754852	-0.0760499760508537	0.137714013457298	0.111570216715336
-6.77716827392578	-9.28025531768799	-1.59812247753143	-0.0760535895824432	0.137722253799438	0.111586555838585
-6.77200651168823	-9.27442741394043	-1.60135912895203	-0.0760548636317253	0.13770979642868	0.111534386873245
-6.77643823623657	-9.2821569442749	-1.59758162498474	-0.0760672017931938	0.137617513537407	0.111493021249771
-6.77402210235596	-9.27829933166504	-1.6024352312088	-0.075947068631649	0.13771465420723	0.111525677144527
-6.77514505386353	-9.28574371337891	-1.5961571931839	-0.0760930553078651	0.137611463665962	0.111552640795708
-6.77532052993774	-9.28282451629639	-1.60150122642517	-0.0759565979242325	0.137775361537933	0.111494459211826
-6.77493047714233	-9.28356742858887	-1.5971075296402	-0.0760936737060547	0.137602806091309	0.111510895192623
-6.77569532394409	-9.28405952453613	-1.60253000259399	-0.0759686827659607	0.137711882591248	0.111506707966328
-6.77555227279663	-9.28565883636475	-1.60026073455811	-0.076018899679184	0.137594953179359	0.111572064459324
-6.77647113800049	-9.28646659851074	-1.60095059871674	-0.0760147944092751	0.137677207589149	0.111502826213837
-6.77422857284546	-9.28390121459961	-1.59789347648621	-0.0761018991470337	0.137645021080971	0.111558087170124
-6.77816677093506	-9.28571319580078	-1.59755277633667	-0.0759947299957275	0.137666940689087	0.111489579081535
-6.77384185791016	-9.28339195251465	-1.5931978225708	-0.0760555416345596	0.13753442466259	0.111608490347862
-6.77513742446899	-9.28532791137695	-1.59575080871582	-0.076014518737793	0.137639611959457	0.111591339111328
-6.77073574066162	-9.28552722930908	-1.5967378616333	-0.07612394541502	0.137619718909264	0.111630789935589
-6.77205324172974	-9.28342628479004	-1.59390473365784	-0.0759907960891724	0.137699767947197	0.111595489084721
-6.76969289779663	-9.28289127349854	-1.59549391269684	-0.0760814175009727	0.137514621019363	0.111691795289516
-6.76886224746704	-9.28608989715576	-1.59017133712769	-0.0760427415370941	0.13764500617981	0.111642614006996
-6.76373672485352	-9.2828483581543	-1.58892703056335	-0.0761302933096886	0.13755589723587	0.111666664481163
-6.76822280883789	-9.28391933441162	-1.58693957328796	-0.0760797262191772	0.137632459402084	0.111674956977367
-6.76412677764893	-9.28159427642822	-1.58748006820679	-0.0761046856641769	0.137512221932411	0.111663699150085
-6.76186847686768	-9.28283786773682	-1.58844447135925	-0.0760558024048805	0.137620404362679	0.111601710319519
-6.76022291183472	-9.28394985198975	-1.58398139476776	-0.0761193484067917	0.137549981474876	0.111717879772186
-6.76550436019897	-9.28097820281982	-1.58527112007141	-0.0759741812944412	0.137665331363678	0.111608542501926
-6.76284742355347	-9.28577136993408	-1.5820974111557	-0.0760616287589073	0.137583255767822	0.111664727330208
-6.76142930984497	-9.2899808883667	-1.58341586589813	-0.0759883373975754	0.137645527720451	0.111634872853756
-6.76214027404785	-9.28916072845459	-1.58673131465912	-0.0760956853628159	0.137588649988174	0.111659184098244
-6.76648902893066	-9.29152488708496	-1.58741939067841	-0.0759828314185143	0.137708634138107	0.111601009964943
-6.76748991012573	-9.29261779785156	-1.58450317382813	-0.0759836435317993	0.13757149875164	0.111701630055904
-6.76858282089233	-9.29582405090332	-1.58503615856171	-0.0760286152362823	0.137635931372643	0.111691042780876
-6.76885175704956	-9.29688262939453	-1.59457230567932	-0.0760583654046059	0.137649580836296	0.111723683774471
-6.7738471031189	-9.30041694641113	-1.59343469142914	-0.0760508179664612	0.137597024440765	0.111685790121555
-6.77240800857544	-9.29789638519287	-1.59016728401184	-0.0760387927293777	0.137439340353012	0.111814923584461
-6.77938604354858	-9.30330181121826	-1.59016120433807	-0.0760784670710564	0.137576952576637	0.11178969591856
-6.77795314788818	-9.30135154724121	-1.59627389907837	-0.0761833265423775	0.137506708502769	0.111844554543495
-6.7849063873291	-9.30213069915771	-1.59642791748047	-0.0761324167251587	0.137491196393967	0.111841961741447
-6.78254556655884	-9.2985897064209	-1.60034453868866	-0.0761195421218872	0.137436673045158	0.111882507801056
-6.78727006912231	-9.30629730224609	-1.59829759597778	-0.076184056699276	0.137510895729065	0.111934296786785
-6.78410053253174	-9.30091285705566	-1.60768604278564	-0.0762865617871284	0.137499019503593	0.111996434628963
-6.78542709350586	-9.30579566955566	-1.60633909702301	-0.0762541443109512	0.137427061796188	0.111996687948704
-6.78810262680054	-9.29993724822998	-1.6029257774353	-0.0762480869889259	0.137424230575562	0.112045980989933
-6.79169845581055	-9.30389022827148	-1.60043561458588	-0.076313242316246	0.137471005320549	0.11217874288559
-6.78954029083252	-9.30161285400391	-1.60495626926422	-0.0763354524970055	0.137506797909737	0.112192168831825
-6.78727245330811	-9.30036067962646	-1.60791254043579	-0.0763686522841454	0.137476682662964	0.112247623503208
-6.79150247573853	-9.30167579650879	-1.60438561439514	-0.0763806775212288	0.137560099363327	0.112244799733162
-6.78667974472046	-9.29783344268799	-1.61323261260986	-0.0763381943106651	0.137358099222183	0.112350784242153
-6.79409027099609	-9.30010032653809	-1.60611808300018	-0.0763909965753555	0.137530878186226	0.112389534711838
-6.78818273544312	-9.29763793945313	-1.60732877254486	-0.0763640031218529	0.137415155768394	0.112412296235561
-6.78891658782959	-9.30069732666016	-1.60259771347046	-0.0765211954712868	0.13749648630619	0.112431712448597
-6.78825950622559	-9.29460048675537	-1.61604452133179	-0.0764079988002777	0.137435674667358	0.112466223537922
-6.79159545898438	-9.29656600952148	-1.60922372341156	-0.076502613723278	0.137443259358406	0.112485960125923
-6.79035043716431	-9.29501056671143	-1.61522579193115	-0.0764087438583374	0.137459889054298	0.112574458122253
-6.78861713409424	-9.29729843139648	-1.61056232452393	-0.0765132904052734	0.137463614344597	0.112624831497669
-6.78927659988403	-9.29438209533691	-1.61731684207916	-0.0765482932329178	0.137471944093704	0.112706661224365
-6.79110145568848	-9.29251098632813	-1.61188745498657	-0.0764547660946846	0.137415006756783	0.11267875880003
-6.78994464874268	-9.29329776763916	-1.62160992622375	-0.0764646232128143	0.137382760643959	0.112773612141609
-6.78620767593384	-9.29151248931885	-1.61859798431396	-0.0765110105276108	0.137356489896774	0.112825192511082
-6.79063129425049	-9.28841876983643	-1.62243127822876	-0.076476976275444	0.137407869100571	0.112850293517113
-6.78315925598145	-9.28803825378418	-1.61884593963623	-0.0765231773257256	0.137302279472351	0.112880393862724
-6.78835105895996	-9.29061508178711	-1.61668741703033	-0.0765169039368629	0.137416452169418	0.112959995865822
-6.78217554092407	-9.28814506530762	-1.61805939674377	-0.0765355303883553	0.137288495898247	0.112998858094215
-6.78732347488403	-9.28611373901367	-1.62021219730377	-0.076550081372261	0.137457713484764	0.113095618784428
-6.77705335617065	-9.28569889068604	-1.6176393032074	-0.0765303149819374	0.137316271662712	0.113082848489285
-6.78472375869751	-9.28705310821533	-1.61920940876007	-0.0766841173171997	0.137443482875824	0.113138280808926
-6.78113126754761	-9.28639030456543	-1.61889588832855	-0.0764701291918755	0.137334123253822	0.113259077072144
-6.78296995162964	-9.28708839416504	-1.61386632919312	-0.0767050459980965	0.137400239706039	0.113315209746361
-6.77467155456543	-9.289475440979	-1.62175929546356	-0.076590284705162	0.137344479560852	0.113308072090149
-6.77593469619751	-9.28512477874756	-1.61423659324646	-0.0766422152519226	0.137362405657768	0.113344356417656
-6.7763032913208	-9.28461170196533	-1.62194633483887	-0.0765377134084702	0.137326836585999	0.113418184220791
-6.78105783462524	-9.28717613220215	-1.61610448360443	-0.0766569375991821	0.1374391913414	0.113454341888428
-6.77450370788574	-9.28780269622803	-1.62041175365448	-0.0765529125928879	0.137318283319473	0.113413780927658
-6.78165912628174	-9.28959178924561	-1.62181055545807	-0.0766973495483398	0.137448728084564	0.113441154360771
-6.7798433303833	-9.28807926177979	-1.62321293354034	-0.0764781683683395	0.137366726994514	0.113549903035164
-6.78818893432617	-9.29201984405518	-1.62540316581726	-0.0766649320721626	0.137560129165649	0.113546714186668
-6.78357362747192	-9.29567813873291	-1.629030585289	-0.0766517817974091	0.137379080057144	0.113589629530907
-6.79394102096558	-9.29717826843262	-1.6308810710907	-0.0767263621091843	0.13754341006279	0.113610029220581
-6.79167127609253	-9.29446983337402	-1.63333451747894	-0.0765734165906906	0.137384191155434	0.113721139729023
-6.79555320739746	-9.29709243774414	-1.63002014160156	-0.0767109468579292	0.137440502643585	0.113793216645718
-6.79396390914917	-9.30051422119141	-1.63813781738281	-0.0767635405063629	0.137371182441711	0.1137470677495
-6.79514360427856	-9.29847526550293	-1.63764178752899	-0.0768214240670204	0.137326255440712	0.113783590495586
-6.80033826828003	-9.29575729370117	-1.63851726055145	-0.0766791254281998	0.137372627854347	0.113839417695999
-6.80107736587524	-9.29985523223877	-1.63668072223663	-0.07689218968153	0.137291058897972	0.113910138607025
-6.79857921600342	-9.29825401306152	-1.63850438594818	-0.0768507272005081	0.137246206402779	0.11390583217144
-6.80471038818359	-9.29829216003418	-1.63765919208527	-0.0769367590546608	0.137299656867981	0.113932356238365
-6.80771112442017	-9.29605960845947	-1.64424932003021	-0.0768794417381287	0.137247532606125	0.114011310040951
-6.80636358261108	-9.29667472839355	-1.64589595794678	-0.0769039765000343	0.137190863490105	0.114061027765274
-6.80681991577148	-9.29892158508301	-1.64386177062988	-0.0769650936126709	0.137226194143295	0.114063955843449
-6.803626537323	-9.2918758392334	-1.64446711540222	-0.0769950300455093	0.137184515595436	0.114042222499847
-6.80891370773315	-9.29626369476318	-1.63990950584412	-0.0770135745406151	0.137256145477295	0.114121295511723
-6.80466794967651	-9.29054641723633	-1.63859927654266	-0.0769346728920937	0.137175187468529	0.114165112376213
-6.81166696548462	-9.29501152038574	-1.64660489559174	-0.0770718306303024	0.137240216135979	0.114191330969334
-6.80462980270386	-9.29259872436523	-1.64099407196045	-0.0770397484302521	0.137131437659264	0.114208795130253
-6.8121132850647	-9.29559421539307	-1.64465630054474	-0.0771327391266823	0.137207165360451	0.11415958404541
-6.80957984924316	-9.29222679138184	-1.64765155315399	-0.0769621208310127	0.137119546532631	0.114194050431252
-6.81745147705078	-9.29450702667236	-1.64518463611603	-0.0771085023880005	0.137191355228424	0.114225156605244
-6.80950927734375	-9.29378986358643	-1.64605677127838	-0.077055960893631	0.137096986174583	0.11418941617012
-6.81868696212769	-9.29380702972412	-1.64856159687042	-0.0771529152989388	0.137203276157379	0.114226296544075
-6.81524324417114	-9.29121875762939	-1.65623188018799	-0.0770290121436119	0.13704226911068	0.114263944327831
-6.82428932189941	-9.29737377166748	-1.65131843090057	-0.0771318003535271	0.13711816072464	0.114331498742104
-6.81890535354614	-9.29686164855957	-1.65642106533051	-0.0770914852619171	0.137045800685883	0.114291176199913
-6.82455253601074	-9.29934787750244	-1.65318179130554	-0.0771848857402802	0.137079045176506	0.114319786429405
-6.82207870483398	-9.30003070831299	-1.65829682350159	-0.0771485716104507	0.136955752968788	0.114396013319492
-6.8275318145752	-9.30804538726807	-1.65966486930847	-0.0772451162338257	0.137038081884384	0.114418789744377
-6.82471132278442	-9.30863475799561	-1.65782642364502	-0.0770961493253708	0.136956408619881	0.114486038684845
-6.8293604850769	-9.3085298538208	-1.66023945808411	-0.0774051323533058	0.137068077921867	0.114502288401127
-6.8264946937561	-9.3105297088623	-1.66985261440277	-0.0771717578172684	0.136896669864655	0.114531829953194
-6.83357954025269	-9.30957698822021	-1.66370534896851	-0.0773466229438782	0.137016326189041	0.114625364542007
-6.83642053604126	-9.31426429748535	-1.66272604465485	-0.0772940367460251	0.136970683932304	0.114668905735016
-6.83731412887573	-9.31263542175293	-1.66111612319946	-0.0773819983005524	0.136964991688728	0.114712350070477
-6.83483076095581	-9.31493663787842	-1.6665872335434	-0.077288806438446	0.13692519068718	0.114679366350174
-6.84155511856079	-9.31412696838379	-1.66716849803925	-0.077369436621666	0.136976212263107	0.11477243155241
-6.84426736831665	-9.31796169281006	-1.66816914081573	-0.0772698596119881	0.136970445513725	0.114813223481178
-6.84313917160034	-9.31707000732422	-1.66892290115356	-0.0774330347776413	0.136945694684982	0.114811405539513
-6.84275436401367	-9.3223991394043	-1.67254221439362	-0.0773647353053093	0.136948227882385	0.114801034331322
-6.84639501571655	-9.32245635986328	-1.66893076896667	-0.0773626789450645	0.13694640994072	0.114911578595638
-6.85085725784302	-9.32584953308105	-1.67229044437408	-0.0772692188620567	0.136952310800552	0.114928752183914
-6.8519721031189	-9.32260608673096	-1.68157494068146	-0.0773842260241508	0.136907756328583	0.114992767572403
-6.85650014877319	-9.33240127563477	-1.67950749397278	-0.0773628577589989	0.136910393834114	0.114932619035244
-6.85848188400269	-9.32975196838379	-1.67990517616272	-0.0772979184985161	0.136886969208717	0.115020267665386
-6.86590528488159	-9.33473014831543	-1.67955303192139	-0.0773425847291946	0.136916220188141	0.115114293992519
-6.86923408508301	-9.33323764801025	-1.68213200569153	-0.0772805660963058	0.136876851320267	0.115137100219727
-6.87454986572266	-9.34169387817383	-1.68901920318604	-0.0773633420467377	0.136887758970261	0.115210242569447
-6.87070941925049	-9.33686828613281	-1.6912407875061	-0.0772560760378838	0.136805266141891	0.115169569849968
-6.88160800933838	-9.33768939971924	-1.68700194358826	-0.0772938281297684	0.136761575937271	0.115327693521976
-6.87985706329346	-9.33816719055176	-1.69359338283539	-0.0772933289408684	0.136709168553352	0.115380845963955
-6.88739776611328	-9.342041015625	-1.69354069232941	-0.0773782581090927	0.136747539043427	0.1153918877244
-6.88402032852173	-9.33763980865479	-1.69526743888855	-0.0772788301110268	0.136651128530502	0.115390487015247
-6.891357421875	-9.34078502655029	-1.68715488910675	-0.0773555934429169	0.136629343032837	0.115543149411678
-6.88913631439209	-9.33936595916748	-1.69518649578094	-0.0772816240787506	0.136629104614258	0.115546226501465
-6.89054250717163	-9.34240531921387	-1.69722425937653	-0.0773464664816856	0.13663138449192	0.11552432924509
-6.89188957214355	-9.33791065216064	-1.69510018825531	-0.0773357748985291	0.136568620800972	0.115576833486557
-6.89532709121704	-9.34072494506836	-1.69667482376099	-0.0772391185164452	0.136573359370232	0.115674093365669
-6.89220380783081	-9.33784866333008	-1.69759058952332	-0.0772244930267334	0.13655948638916	0.115713007748127
-6.89255857467651	-9.34098815917969	-1.70266699790955	-0.0772720053792	0.136551767587662	0.11568059772253
-6.89445686340332	-9.34041595458984	-1.70279204845428	-0.0771999731659889	0.13652440905571	0.11579167842865
-6.90123701095581	-9.34040832519531	-1.69543242454529	-0.0771264806389809	0.136521741747856	0.115835681557655
-6.89607191085815	-9.3394660949707	-1.70343065261841	-0.0770921483635902	0.136433199048042	0.115876980125904
-6.89900732040405	-9.34619426727295	-1.70375120639801	-0.0772377699613571	0.136516273021698	0.115894503891468
-6.89724969863892	-9.34171390533447	-1.70110762119293	-0.0771431028842926	0.136433452367783	0.115943759679794
-6.90178489685059	-9.34639358520508	-1.69923031330109	-0.0770382508635521	0.136471599340439	0.116026736795902
-6.90384244918823	-9.34347248077393	-1.70376253128052	-0.077222116291523	0.136450916528702	0.116061471402645
-6.90070581436157	-9.34730243682861	-1.71116316318512	-0.0770209655165672	0.136374235153198	0.11609024554491
-6.90865325927734	-9.34812355041504	-1.70432806015015	-0.0772228613495827	0.136415794491768	0.11617873609066
-6.90372800827026	-9.34799289703369	-1.70970606803894	-0.0770007818937302	0.136314615607262	0.116208009421825
-6.90946388244629	-9.34659099578857	-1.70482838153839	-0.0771069228649139	0.13638861477375	0.116217240691185
-6.90531635284424	-9.34392356872559	-1.70761954784393	-0.0769405364990234	0.13625705242157	0.116254948079586
-6.91315221786499	-9.3501615524292	-1.71082532405853	-0.0770473405718803	0.136359736323357	0.116336792707443
-6.90777349472046	-9.34652996063232	-1.70698869228363	-0.0769864097237587	0.136219412088394	0.116327427327633
-6.91256237030029	-9.3495454788208	-1.70491302013397	-0.0770009979605675	0.13626791536808	0.116334721446037
-6.90999412536621	-9.34501266479492	-1.70421576499939	-0.0768632292747498	0.136148542165756	0.116411752998829
-6.91251802444458	-9.34940147399902	-1.70725274085999	-0.0768897756934166	0.136262908577919	0.11642474681139
-6.90730762481689	-9.3492431640625	-1.70394086837769	-0.0768603086471558	0.136186942458153	0.116427406668663
-6.91233253479004	-9.34707832336426	-1.70527470111847	-0.076770193874836	0.136218696832657	0.116419732570648
-6.91385793685913	-9.3475866317749	-1.70047795772552	-0.0767722800374031	0.136245369911194	0.11646194756031
-6.91057062149048	-9.35195350646973	-1.71762049198151	-0.0767053663730621	0.136190488934517	0.116469539701939
-6.91092014312744	-9.35056304931641	-1.70283687114716	-0.0767688751220703	0.136281952261925	0.116445176303387
-6.91496324539185	-9.35064220428467	-1.70339107513428	-0.0765678584575653	0.136113971471786	0.116460718214512
-6.91925573348999	-9.35477828979492	-1.70677268505096	-0.0766531005501747	0.136226281523705	0.116483859717846
-6.91648054122925	-9.3559455871582	-1.70775663852692	-0.0765649825334549	0.136060073971748	0.116480976343155
-6.92487382888794	-9.3568000793457	-1.70804047584534	-0.076609842479229	0.136209487915039	0.116438433527946
-6.92205572128296	-9.35636138916016	-1.70836198329926	-0.0764736235141754	0.13613161444664	0.116494953632355
-6.92620944976807	-9.35902214050293	-1.70692074298859	-0.0765327587723732	0.136224359273911	0.116482958197594
-6.92299461364746	-9.3585844039917	-1.70966255664825	-0.0764848589897156	0.136031955480576	0.116446517407894
-6.93069171905518	-9.36176300048828	-1.71094489097595	-0.0764874368906021	0.136184126138687	0.116464868187904
-6.92795324325562	-9.35949325561523	-1.70445907115936	-0.0763777643442154	0.136068657040596	0.116501830518246
-6.93429088592529	-9.36262321472168	-1.70208561420441	-0.0764536187052727	0.136165887117386	0.116507939994335
-6.93168163299561	-9.36354827880859	-1.70911431312561	-0.0763800069689751	0.13605073094368	0.116446174681187
-6.93975305557251	-9.36326217651367	-1.71405553817749	-0.0762763991951942	0.136086344718933	0.116581007838249
-6.93722724914551	-9.36631393432617	-1.70566403865814	-0.0763430446386337	0.136051878333092	0.116563230752945
-6.9386420249939	-9.36500930786133	-1.7131507396698	-0.0763045474886894	0.136066824197769	0.116591513156891
-6.94196557998657	-9.36642265319824	-1.70600152015686	-0.0763445124030113	0.136070594191551	0.116577595472336
-6.94198179244995	-9.36536312103271	-1.71165215969086	-0.0761884972453117	0.136027902364731	0.116635777056217
-6.94033527374268	-9.36757373809814	-1.70145189762115	-0.0763024464249611	0.136082038283348	0.116651795804501
-6.94037055969238	-9.36354827880859	-1.70967996120453	-0.0762248188257217	0.136036247014999	0.116689845919609
-6.94511890411377	-9.36749744415283	-1.69995069503784	-0.0761957392096519	0.136051401495934	0.116680175065994
-6.94109439849854	-9.36453819274902	-1.70689797401428	-0.07614716142416	0.136009201407433	0.116725467145443
-6.94639158248901	-9.36872005462646	-1.70114648342133	-0.0762142464518547	0.136101230978966	0.116699554026127
-6.94228649139404	-9.36170387268066	-1.70395529270172	-0.0760907232761383	0.135929971933365	0.11676063388586
-6.94895553588867	-9.36706161499023	-1.69957089424133	-0.0761640146374702	0.136128306388855	0.116786822676659
-6.94540500640869	-9.36669158935547	-1.70607233047485	-0.0761133953928947	0.135982245206833	0.116821631789207
-6.94805335998535	-9.36629009246826	-1.70369815826416	-0.0761353522539139	0.136073887348175	0.116785675287247
-6.95018625259399	-9.36933612823486	-1.69723665714264	-0.0761011987924576	0.136070057749748	0.116948626935482
-6.95297336578369	-9.36760330200195	-1.70515179634094	-0.0760726109147072	0.136151894927025	0.116950534284115
-6.95664596557617	-9.37272548675537	-1.70479309558868	-0.0760984793305397	0.136096552014351	0.116943657398224
-6.95731925964355	-9.3729362487793	-1.70807886123657	-0.0760983228683472	0.136064007878304	0.11704757809639
-6.96347332000732	-9.37763404846191	-1.70760786533356	-0.0761275961995125	0.136149033904076	0.117086224257946
-6.96377086639404	-9.37642097473145	-1.7076917886734	-0.0761752128601074	0.136156991124153	0.117170423269272
-6.97202014923096	-9.38056468963623	-1.71055293083191	-0.0760753378272057	0.136213928461075	0.117187820374966
-6.97211790084839	-9.38127040863037	-1.713214635849	-0.076071135699749	0.136063173413277	0.117297112941742
-6.97572755813599	-9.37971591949463	-1.71849882602692	-0.0760371908545494	0.136191830039024	0.117334999144077
-6.97818231582642	-9.38200664520264	-1.71866595745087	-0.0761839374899864	0.136014223098755	0.117408752441406
-6.98257923126221	-9.38289642333984	-1.71923649311066	-0.076065331697464	0.136141672730446	0.117467790842056
-6.98338890075684	-9.38572978973389	-1.71830999851227	-0.0761733278632164	0.136030867695808	0.117588169872761
-6.98287439346313	-9.38013648986816	-1.72513806819916	-0.0761830806732178	0.13616755604744	0.117660343647003
-6.98533296585083	-9.38539886474609	-1.72053134441376	-0.0761244893074036	0.136086270213127	0.117701679468155
-6.9819803237915	-9.378173828125	-1.72316467761993	-0.0761104226112366	0.136100277304649	0.117795929312706
-6.98529577255249	-9.3837833404541	-1.72522675991058	-0.0761731564998627	0.136175587773323	0.117858588695526
-6.98202323913574	-9.37730407714844	-1.72305023670197	-0.0762631893157959	0.136110901832581	0.117962948977947
-6.98559331893921	-9.38370323181152	-1.71890032291412	-0.076129212975502	0.136181473731995	0.117982640862465
-6.98135995864868	-9.38027763366699	-1.72219717502594	-0.0762063413858414	0.13622285425663	0.118119955062866
-6.98150062561035	-9.38188934326172	-1.72217440605164	-0.0762030035257339	0.136233791708946	0.118114329874516
-6.98256587982178	-9.37793064117432	-1.71944642066956	-0.0762470811605453	0.13623321056366	0.118256144225597
-6.98152637481689	-9.38132476806641	-1.72523415088654	-0.0760985687375069	0.13631284236908	0.118301592767239
-6.98487901687622	-9.38485908508301	-1.71737837791443	-0.0762618854641914	0.136278286576271	0.118400499224663
-6.98195457458496	-9.38030624389648	-1.72589957714081	-0.0761314481496811	0.136306464672089	0.118440747261047
-6.98891305923462	-9.38272380828857	-1.71716022491455	-0.0761680528521538	0.136334076523781	0.118616662919521
-6.97892475128174	-9.3803653717041	-1.72123062610626	-0.0761104002594948	0.136275961995125	0.118633143603802
-6.98485994338989	-9.38679599761963	-1.72498059272766	-0.0761212036013603	0.136330410838127	0.118712835013866
-6.98481464385986	-9.38101673126221	-1.72025287151337	-0.0761013776063919	0.136349141597748	0.118822284042835
-6.9853196144104	-9.38366794586182	-1.72795224189758	-0.0759415179491043	0.136385560035706	0.118885636329651
-6.98694086074829	-9.38637542724609	-1.71844172477722	-0.0761345624923706	0.136308327317238	0.118956938385963
-6.98405742645264	-9.38536357879639	-1.71988427639008	-0.0758827030658722	0.136302560567856	0.119049645960331
-6.99047088623047	-9.39018058776855	-1.72646224498749	-0.0760853067040443	0.136330634355545	0.119152672588825
-6.98151540756226	-9.38723945617676	-1.72030878067017	-0.0758809000253677	0.136322095990181	0.119222871959209
-6.99096727371216	-9.38937282562256	-1.72068560123444	-0.0758994966745377	0.136273398995399	0.119293913245201
-6.98416662216187	-9.38924026489258	-1.72223544120789	-0.0758125782012939	0.136242613196373	0.11939363181591
-6.99161434173584	-9.39546489715576	-1.71932291984558	-0.0759111493825912	0.136381551623344	0.119411490857601
-6.98329257965088	-9.39097785949707	-1.71912336349487	-0.0757822468876839	0.13624694943428	0.119492508471012
-6.98995065689087	-9.39330577850342	-1.72074639797211	-0.0757915005087852	0.136308118700981	0.119611606001854
-6.98527479171753	-9.39253520965576	-1.70651507377625	-0.0756850764155388	0.136233866214752	0.119675666093826
-6.99102973937988	-9.39691638946533	-1.71856343746185	-0.0757765620946884	0.136352583765984	0.1197579652071
-6.98480463027954	-9.39651679992676	-1.71530520915985	-0.0756905153393745	0.136186242103577	0.119784399867058
-6.99170589447021	-9.39968204498291	-1.71163249015808	-0.0756617188453674	0.136233136057854	0.119875341653824
-6.9868221282959	-9.40028476715088	-1.71536040306091	-0.0755048021674156	0.136204332113266	0.119960367679596
-6.99641036987305	-9.40522575378418	-1.71236407756805	-0.0756892710924149	0.136269375681877	0.119991287589073
-6.98920249938965	-9.40470504760742	-1.71407866477966	-0.0755330771207809	0.136149927973747	0.1200295612216
-6.99816846847534	-9.40526294708252	-1.7187488079071	-0.0755070671439171	0.136188626289368	0.120134562253952
-6.99716377258301	-9.41060733795166	-1.71111619472504	-0.0754926651716232	0.13606134057045	0.120214149355888
-7.00303745269775	-9.41332817077637	-1.72077775001526	-0.0754992887377739	0.136182650923729	0.120232366025448
-7.00328779220581	-9.41320705413818	-1.71748268604279	-0.0754789561033249	0.136091098189354	0.12032762914896
-7.00852870941162	-9.41108417510986	-1.72259223461151	-0.0753855258226395	0.136130347847939	0.120377615094185
-7.0097861289978	-9.4154748916626	-1.72273576259613	-0.0754958689212799	0.136018142104149	0.120469376444817
-7.00829553604126	-9.41690349578857	-1.72747182846069	-0.075424425303936	0.135970026254654	0.120498836040497
-7.0136775970459	-9.41950035095215	-1.72163283824921	-0.0755086466670036	0.135934293270111	0.120570696890354
-7.0109486579895	-9.41946125030518	-1.72328579425812	-0.0754320025444031	0.13586862385273	0.120710343122482
-7.01819753646851	-9.41973304748535	-1.72583222389221	-0.0755467191338539	0.135979503393173	0.120718732476234
-7.0145845413208	-9.41712379455566	-1.72665441036224	-0.0754339993000031	0.135685563087463	0.12077197432518
-7.02008771896362	-9.41819763183594	-1.73019862174988	-0.0754863172769547	0.135824844241142	0.120884291827679
-7.01640892028809	-9.42171573638916	-1.72668397426605	-0.0755403190851212	0.135786190629005	0.120917432010174
-7.01857471466064	-9.4212589263916	-1.72772431373596	-0.0754719153046608	0.13572658598423	0.120978519320488
-7.02210235595703	-9.42204475402832	-1.72437083721161	-0.0754743814468384	0.135747686028481	0.121038734912872
-7.01665925979614	-9.42101764678955	-1.73398399353027	-0.0754816383123398	0.135614484548569	0.121139511466026
-7.02410793304443	-9.42353248596191	-1.72969126701355	-0.0755903348326683	0.135697543621063	0.121117129921913
-7.02067232131958	-9.42382907867432	-1.73166537284851	-0.0754731595516205	0.13558766245842	0.121208384633064
-7.02523326873779	-9.42654705047607	-1.72700679302216	-0.0756235718727112	0.135721564292908	0.121299557387829
-7.02323961257935	-9.4260082244873	-1.73255908489227	-0.0756805539131165	0.13550016283989	0.121330626308918
-7.02769994735718	-9.42656517028809	-1.7339882850647	-0.0756063759326935	0.135668620467186	0.12135498970747
-7.02996635437012	-9.43063735961914	-1.73327851295471	-0.0757277384400368	0.135662853717804	0.121415048837662
-7.03056383132935	-9.4304027557373	-1.74243247509003	-0.0756478607654572	0.135508120059967	0.121525630354881
-7.03544425964355	-9.43129253387451	-1.73420298099518	-0.0756935179233551	0.13551914691925	0.12150564789772
-7.03683805465698	-9.43420696258545	-1.7411642074585	-0.07565838098526	0.135381251573563	0.121571913361549
-7.03804111480713	-9.43376541137695	-1.74472796916962	-0.0756837949156761	0.135526657104492	0.121585063636303
-7.04164123535156	-9.43722820281982	-1.73775792121887	-0.0756935551762581	0.135352626442909	0.121613703668118
-7.04197788238525	-9.43485450744629	-1.74887442588806	-0.0757173597812653	0.135432511568069	0.121622636914253
-7.04384183883667	-9.43956661224365	-1.74732506275177	-0.0756960958242416	0.135360106825829	0.121602684259415
-7.04694938659668	-9.43686008453369	-1.74983990192413	-0.0757070407271385	0.135363504290581	0.121640525758266
-7.05143547058105	-9.44059276580811	-1.74824130535126	-0.0756860822439194	0.135400280356407	0.121627874672413
-7.05534172058105	-9.4443473815918	-1.75194442272186	-0.0757685899734497	0.135356336832047	0.121599338948727
-7.05505704879761	-9.44033432006836	-1.75744998455048	-0.0755617693066597	0.135405495762825	0.121497616171837
-7.0606837272644	-9.4445686340332	-1.7536940574646	-0.075748935341835	0.135287880897522	0.121530093252659
-7.05614852905273	-9.43972778320313	-1.76195752620697	-0.0756034627556801	0.135355025529861	0.121461354196072
-7.06321048736572	-9.4462833404541	-1.75732028484344	-0.075593575835228	0.135341569781303	0.121415220201015
-7.06457185745239	-9.44612503051758	-1.76055026054382	-0.0755003541707993	0.13534764945507	0.121449008584023
-7.06406688690186	-9.45066452026367	-1.75962042808533	-0.0755025595426559	0.135397091507912	0.121270462870598
-7.06309604644775	-9.4499568939209	-1.76171767711639	-0.0756023451685905	0.135335043072701	0.121265307068825
-7.06779193878174	-9.45172309875488	-1.76318633556366	-0.0753968954086304	0.135334178805351	0.121181853115559
-7.07468223571777	-9.45658206939697	-1.76824939250946	-0.0755367204546928	0.135411575436592	0.121158689260483
-7.06892108917236	-9.456862449646	-1.76889133453369	-0.0753433629870415	0.135369315743446	0.121015451848507
-7.07589530944824	-9.45973110198975	-1.76527428627014	-0.0753707140684128	0.135338693857193	0.121038839221001
-7.07815742492676	-9.45871734619141	-1.77715063095093	-0.0753245204687119	0.135316878557205	0.120975688099861
-7.08026838302612	-9.46537971496582	-1.77786028385162	-0.0753692463040352	0.135316953063011	0.120944753289223
-7.08372211456299	-9.46142578125	-1.77665293216705	-0.0753489136695862	0.135268226265907	0.120922274887562
-7.0887279510498	-9.46719551086426	-1.77394998073578	-0.0752466544508934	0.135257884860039	0.120965264737606
-7.09372282028198	-9.4670524597168	-1.77864074707031	-0.0754359513521194	0.135303750634193	0.120959088206291
-7.08841943740845	-9.46564102172852	-1.78484857082367	-0.0752491801977158	0.135153189301491	0.121014609932899
-7.09733629226685	-9.47054672241211	-1.77884411811829	-0.0753601640462875	0.1352169662714	0.121113836765289
-7.09005403518677	-9.46642684936523	-1.78376233577728	-0.0753491967916489	0.135090127587318	0.121109806001186
-7.09489345550537	-9.46623992919922	-1.78237104415894	-0.0753491371870041	0.135133966803551	0.121138446033001
-7.09177589416504	-9.46644115447998	-1.77932929992676	-0.075335368514061	0.135063171386719	0.121226593852043
-7.09000444412231	-9.46462440490723	-1.78130185604095	-0.0752679854631424	0.135068014264107	0.12127947807312
-7.09037446975708	-9.46492671966553	-1.7796972990036	-0.0753728747367859	0.135038167238235	0.121288798749447
-7.08653116226196	-9.46167373657227	-1.77129411697388	-0.0751821622252464	0.134983211755753	0.121392577886581
-7.0869607925415	-9.46123600006104	-1.77700173854828	-0.075399748980999	0.135131821036339	0.12144910544157
-7.07770776748657	-9.4571008682251	-1.77190542221069	-0.0753279775381088	0.13493324816227	0.121486030519009
-7.07962560653687	-9.45873832702637	-1.77424335479736	-0.0753423124551773	0.135061293840408	0.12159613519907
-7.07353782653809	-9.46069240570068	-1.76730906963348	-0.0753983333706856	0.13508428633213	0.121664509177208
-7.06911182403564	-9.45754432678223	-1.76976776123047	-0.0752781704068184	0.135002195835114	0.121767953038216
-7.07410955429077	-9.45908832550049	-1.76723885536194	-0.0752909705042839	0.135108143091202	0.121806740760803
-7.06440496444702	-9.45987319946289	-1.76366853713989	-0.0752343088388443	0.134998574852943	0.12190417945385
-7.06954479217529	-9.46414852142334	-1.76548874378204	-0.0751983374357224	0.135115146636963	0.121879577636719
-7.06477069854736	-9.46689128875732	-1.76150941848755	-0.0751645863056183	0.134964019060135	0.122041255235672
-7.06712341308594	-9.46572494506836	-1.76552176475525	-0.0751576647162437	0.135064944624901	0.122063271701336
-7.06366920471191	-9.47151947021484	-1.7556985616684	-0.0751199275255203	0.134919598698616	0.122052028775215
-7.06357526779175	-9.46945571899414	-1.76178240776062	-0.075092040002346	0.134881272912025	0.12220324575901
-7.06618022918701	-9.47514247894287	-1.75344610214233	-0.0750979781150818	0.134962394833565	0.122243613004684
-7.06419134140015	-9.47824478149414	-1.75500416755676	-0.0751201584935188	0.134824439883232	0.122348725795746
-7.06530094146729	-9.47296524047852	-1.75747311115265	-0.0749687552452087	0.134877175092697	0.122415326535702
-7.06682538986206	-9.4786958694458	-1.75501120090485	-0.0750683099031448	0.134807944297791	0.12251653522253
-7.06120252609253	-9.4756908416748	-1.75705921649933	-0.075060673058033	0.134828180074692	0.122525230050087
-7.06603908538818	-9.48085021972656	-1.7526046037674	-0.0749876797199249	0.134712114930153	0.12260664254427
-7.06176948547363	-9.47476863861084	-1.75394642353058	-0.0749649330973625	0.134715393185616	0.122708208858967
-7.05818748474121	-9.48095226287842	-1.75268626213074	-0.074952207505703	0.13474515080452	0.122646301984787
-7.05716991424561	-9.47572994232178	-1.74226069450378	-0.0750562027096748	0.134577751159668	0.122808068990707
-7.05139780044556	-9.47684192657471	-1.7481734752655	-0.0749094188213348	0.134619861841202	0.12284243106842
-7.05057001113892	-9.47891807556152	-1.74390149116516	-0.075082391500473	0.13459025323391	0.122872956097126
-7.04539728164673	-9.47484970092773	-1.74168276786804	-0.0749169215559959	0.134628623723984	0.122817330062389
-7.04667997360229	-9.4768762588501	-1.73833024501801	-0.0749900341033936	0.13460785150528	0.123012319207191
-7.03650331497192	-9.47330379486084	-1.73201143741608	-0.0751035585999489	0.134625658392906	0.123015075922012
-7.0388331413269	-9.47337055206299	-1.7354040145874	-0.0750444158911705	0.134605228900909	0.12305624037981
-7.03875780105591	-9.47057437896729	-1.73248302936554	-0.0750923529267311	0.134589076042175	0.123177595436573
-7.0325665473938	-9.4707670211792	-1.73566687107086	-0.0749834105372429	0.134583756327629	0.123167596757412
-7.03416299819946	-9.47183990478516	-1.72707808017731	-0.0751215368509293	0.134482681751251	0.123250856995583
-7.02685499191284	-9.47054100036621	-1.73233258724213	-0.0750660970807076	0.134539395570755	0.123284094035625
-7.03115129470825	-9.47214412689209	-1.73493790626526	-0.0751185342669487	0.134564161300659	0.123314656317234
-7.02730703353882	-9.47041320800781	-1.72727954387665	-0.0752113685011864	0.134507432579994	0.123290836811066
-7.03136444091797	-9.47038078308105	-1.73090589046478	-0.0750539600849152	0.134592100977898	0.123351007699966
-7.02699899673462	-9.46867084503174	-1.72915518283844	-0.075161948800087	0.134542763233185	0.12338737398386
-7.02355623245239	-9.46840858459473	-1.73164701461792	-0.0751494318246841	0.134445488452911	0.123341396450996
-7.02773475646973	-9.46994972229004	-1.72175073623657	-0.0752485245466232	0.134618580341339	0.123395122587681
-7.02215385437012	-9.46890449523926	-1.73064279556274	-0.0751370713114738	0.134493187069893	0.123470142483711
-7.02762126922607	-9.46688556671143	-1.73073184490204	-0.0752100571990013	0.13464480638504	0.123465500771999
-7.02136850357056	-9.4664478302002	-1.72740650177002	-0.0751787945628166	0.134500846266747	0.123504668474197
-7.02842330932617	-9.46626663208008	-1.73450696468353	-0.0751783326268196	0.134655341506004	0.123546108603477
-7.0227222442627	-9.46664524078369	-1.72992610931396	-0.0752435997128487	0.13452559709549	0.12347761541605
-7.02040481567383	-9.46618461608887	-1.73391246795654	-0.0751229450106621	0.134504303336143	0.12348772585392
-7.02345705032349	-9.46556377410889	-1.73019587993622	-0.0751861333847046	0.134599566459656	0.123468615114689
-7.01785087585449	-9.46512031555176	-1.73122727870941	-0.075126938521862	0.134407594799995	0.123465113341808
-7.0222110748291	-9.46256923675537	-1.73397648334503	-0.0751125290989876	0.134613305330276	0.123458459973335
-7.01861619949341	-9.46688938140869	-1.73286175727844	-0.075140506029129	0.134570494294167	0.123460575938225
-7.02231168746948	-9.464674949646	-1.7345255613327	-0.075191855430603	0.13469897210598	0.123434819281101
-7.02571630477905	-9.46317672729492	-1.72842717170715	-0.0751457288861275	0.134656891226768	0.123371541500092
-7.02121162414551	-9.46522903442383	-1.73066461086273	-0.0751421526074409	0.134561792016029	0.123501069843769
-7.02203702926636	-9.46429443359375	-1.73370254039764	-0.075196735560894	0.134766593575478	0.123404189944267
-7.02181005477905	-9.465407371521	-1.73526835441589	-0.0750977843999863	0.134599536657333	0.123428553342819
-7.02452087402344	-9.463791847229	-1.73531556129456	-0.0750646516680717	0.134738847613335	0.123385816812515
-7.02477025985718	-9.46707439422607	-1.74040591716766	-0.0750816464424133	0.134636133909225	0.12337601184845
-7.02464580535889	-9.46365070343018	-1.74352884292603	-0.0750361010432243	0.134688079357147	0.12334755808115
-7.02969694137573	-9.47027969360352	-1.74036872386932	-0.0750516355037689	0.134657219052315	0.123323693871498
-7.03023099899292	-9.47065734863281	-1.74392008781433	-0.0750839114189148	0.134689629077911	0.123354345560074
-7.03362512588501	-9.46920204162598	-1.74612975120544	-0.0749287530779839	0.134671583771706	0.123219668865204
-7.03752326965332	-9.468994140625	-1.74462282657623	-0.0749858394265175	0.134634509682655	0.123323999345303
-7.03495407104492	-9.46967315673828	-1.74884402751923	-0.0749275237321854	0.134688451886177	0.123250082135201
-7.04120445251465	-9.47586345672607	-1.75068032741547	-0.0750680491328239	0.134668275713921	0.123241893947124
-7.04332828521729	-9.47276401519775	-1.75546288490295	-0.074967697262764	0.134687393903732	0.123268619179726
-7.04551887512207	-9.48047637939453	-1.74907517433167	-0.0749383568763733	0.134665876626968	0.123304784297943
-7.04655361175537	-9.47563457489014	-1.75414514541626	-0.0750171318650246	0.134597271680832	0.123369038105011
-7.04934215545654	-9.47667407989502	-1.75650548934937	-0.0747837051749229	0.134557470679283	0.123313724994659
-7.05351209640503	-9.48002433776855	-1.75511384010315	-0.0749471634626389	0.134683340787888	0.12334655970335
-7.04690408706665	-9.47593879699707	-1.75711762905121	-0.0748694241046906	0.134582340717316	0.123312391340733
-7.05668830871582	-9.47845649719238	-1.75323140621185	-0.0748603269457817	0.134621366858482	0.123367890715599
-7.05513858795166	-9.47901725769043	-1.75765419006348	-0.074921615421772	0.13459900021553	0.123394049704075
-7.05139017105103	-9.47980308532715	-1.76167237758636	-0.0748756974935532	0.134538814425468	0.123331241309643
-7.06001281738281	-9.47769165039063	-1.7545166015625	-0.0749672055244446	0.134653136134148	0.123433284461498
-7.05537748336792	-9.48075675964355	-1.76124489307404	-0.0748150050640106	0.134658023715019	0.123468652367592
-7.06269311904907	-9.48087406158447	-1.75820624828339	-0.0749495401978493	0.134684652090073	0.123495347797871
-7.05804014205933	-9.47988510131836	-1.7674241065979	-0.0747842490673065	0.134648874402046	0.123494572937489
-7.06622123718262	-9.48986911773682	-1.76502656936646	-0.0748897269368172	0.13468836247921	0.123561851680279
-7.0609564781189	-9.48263454437256	-1.76600515842438	-0.0747728496789932	0.134603261947632	0.123545736074448
-7.06580591201782	-9.48534965515137	-1.76876473426819	-0.0747967213392258	0.134566903114319	0.12363064289093
-7.0688624382019	-9.48721694946289	-1.76074540615082	-0.0748239532113075	0.134570822119713	0.123633936047554
-7.0649847984314	-9.48704051971436	-1.76646590232849	-0.0747574120759964	0.134522259235382	0.12360605597496
-7.07438993453979	-9.48876762390137	-1.76723110675812	-0.0748212113976479	0.134674251079559	0.123655319213867
-7.07062530517578	-9.49157428741455	-1.76392590999603	-0.0748581439256668	0.134534507989883	0.123728863894939
-7.07450008392334	-9.48859024047852	-1.77310347557068	-0.0747789964079857	0.134601503610611	0.123789750039577
-7.08158397674561	-9.49365997314453	-1.76720547676086	-0.0747545585036278	0.134556815028191	0.123760811984539
-7.07773208618164	-9.49125480651855	-1.77323305606842	-0.0747237578034401	0.134486973285675	0.123838678002357
-7.08093547821045	-9.49363136291504	-1.77080273628235	-0.0747668370604515	0.134581863880157	0.123787388205528
-7.08138561248779	-9.4909610748291	-1.77099776268005	-0.0747317373752594	0.134400978684425	0.123886078596115
-7.08473777770996	-9.49384784698486	-1.76977670192719	-0.0747434496879578	0.134491920471191	0.123907260596752
-7.08024978637695	-9.49212741851807	-1.77179563045502	-0.0746858641505241	0.134351089596748	0.123967051506042
-7.08460474014282	-9.49046230316162	-1.76451230049133	-0.0746979564428329	0.134533628821373	0.123914785683155
-7.08444118499756	-9.49373149871826	-1.76375997066498	-0.0747390314936638	0.134398385882378	0.123949699103832
-7.08563184738159	-9.4885778427124	-1.76737022399902	-0.074719063937664	0.1344293653965	0.124039761722088
-7.08737850189209	-9.49114608764648	-1.77063119411469	-0.0746171027421951	0.134498655796051	0.124003276228905
-7.0891637802124	-9.4920539855957	-1.76791274547577	-0.0746530368924141	0.134338870644569	0.124089948832989
-7.08805990219116	-9.49204540252686	-1.77944505214691	-0.0746419429779053	0.134468734264374	0.124107621610165
-7.09144973754883	-9.49320888519287	-1.76777744293213	-0.0746761783957481	0.134332478046417	0.124141179025173
-7.08875846862793	-9.49145793914795	-1.77578067779541	-0.0746099650859833	0.134377092123032	0.124165043234825
-7.08913516998291	-9.4968433380127	-1.77241408824921	-0.0746821612119675	0.134401336312294	0.124157875776291
-7.090087890625	-9.49122619628906	-1.76615118980408	-0.0747656226158142	0.134278208017349	0.124233469367027
-7.08862113952637	-9.49252128601074	-1.77198600769043	-0.0746423006057739	0.134324640035629	0.124263048171997
-7.09258222579956	-9.49600505828857	-1.76832723617554	-0.074710838496685	0.134299144148827	0.124314852058887
-7.09046745300293	-9.48983955383301	-1.77304089069366	-0.0747572705149651	0.134345710277557	0.124380752444267
-7.09378719329834	-9.49068927764893	-1.77484893798828	-0.0745558142662048	0.134330108761787	0.124395594000816
-7.09639692306519	-9.49234104156494	-1.76741981506348	-0.0748345106840134	0.134295508265495	0.124451704323292
-7.09011507034302	-9.48934936523438	-1.77053487300873	-0.0746375396847725	0.134216248989105	0.124443620443344
-7.09432172775269	-9.4921817779541	-1.77426421642303	-0.0747942924499512	0.134275123476982	0.124509118497372
-7.08721017837524	-9.48915481567383	-1.76748609542847	-0.0746806785464287	0.134267449378967	0.124484062194824
-7.08732557296753	-9.48647117614746	-1.76905930042267	-0.0745459347963333	0.134191364049911	0.124563485383987
-7.08826065063477	-9.48568058013916	-1.75975453853607	-0.0747222155332565	0.134275034070015	0.124515205621719
-7.07862901687622	-9.4844331741333	-1.76557099819183	-0.0746028199791908	0.1341512799263	0.124536357820034
-7.08498907089233	-9.48548412322998	-1.77062964439392	-0.0746121853590012	0.134329229593277	0.12465051561594
-7.0781135559082	-9.48609447479248	-1.76230823993683	-0.0746115669608116	0.134227871894836	0.124714694917202
-7.07807779312134	-9.48705101013184	-1.77163577079773	-0.0744882300496101	0.134165227413177	0.124693654477596
-7.08080339431763	-9.48843097686768	-1.76689803600311	-0.0745740681886673	0.13425712287426	0.124767124652863
-7.07226467132568	-9.49072074890137	-1.76920866966248	-0.0745010673999786	0.134120896458626	0.124762430787086
-7.07535648345947	-9.48830890655518	-1.76833939552307	-0.0745121240615845	0.134270951151848	0.124743513762951
-7.07510900497437	-9.49372673034668	-1.76169288158417	-0.0745591968297958	0.134208902716637	0.124829031527042
-7.07320356369019	-9.49162483215332	-1.76982772350311	-0.0744847431778908	0.134324908256531	0.124910213053226
-7.07540893554688	-9.49201393127441	-1.76343286037445	-0.0744673982262611	0.134263247251511	0.12488216906786
-7.0736722946167	-9.49380302429199	-1.77246165275574	-0.0744604095816612	0.134118556976318	0.125038221478462
-7.07726430892944	-9.49616050720215	-1.76788687705994	-0.0744337886571884	0.134330868721008	0.125018492341042
-7.07179307937622	-9.50105857849121	-1.7695906162262	-0.0743940621614456	0.134128600358963	0.125072732567787
-7.07215452194214	-9.49679946899414	-1.77383518218994	-0.0744073688983917	0.134212583303452	0.125134691596031
-7.07389068603516	-9.49846649169922	-1.77290022373199	-0.0743395686149597	0.134144186973572	0.125041201710701
-7.07265186309814	-9.49800777435303	-1.77125239372253	-0.0743667557835579	0.134073883295059	0.125172764062881
-7.0717339515686	-9.49686908721924	-1.7749890089035	-0.0743251740932465	0.134157627820969	0.12513567507267
-7.07485389709473	-9.50210380554199	-1.77019369602203	-0.0743908658623695	0.134089559316635	0.125233709812164
-7.0761022567749	-9.49705219268799	-1.77409446239471	-0.0743227675557137	0.134112164378166	0.125294730067253
-7.07298755645752	-9.50311374664307	-1.78111338615417	-0.0742833018302917	0.134041249752045	0.125314101576805
-7.07659196853638	-9.50022792816162	-1.77580869197845	-0.0743999853730202	0.134065866470337	0.125367119908333
-7.07078695297241	-9.49539184570313	-1.77420341968536	-0.0741739124059677	0.133954718708992	0.12541475892067
-7.07630777359009	-9.50215721130371	-1.77708721160889	-0.0743615925312042	0.134042426943779	0.125376731157303
-7.07357501983643	-9.49685859680176	-1.78003489971161	-0.0742411240935326	0.133934840559959	0.125447332859039
-7.07728004455566	-9.49889945983887	-1.77815806865692	-0.074219785630703	0.133959993720055	0.125520408153534
-7.07617855072021	-9.49678897857666	-1.77511489391327	-0.0743518248200417	0.133913636207581	0.125516504049301
-7.07051038742065	-9.49552822113037	-1.7846941947937	-0.0742368474602699	0.13384447991848	0.125553876161575
-7.07808542251587	-9.49866008758545	-1.78251922130585	-0.0743754357099533	0.133954301476479	0.125684216618538
-7.07234859466553	-9.49715423583984	-1.7852874994278	-0.0742467641830444	0.133835271000862	0.125714600086212
-7.07795858383179	-9.49948024749756	-1.77739322185516	-0.074241578578949	0.133862555027008	0.125772744417191
-7.07898092269897	-9.50211238861084	-1.77639758586884	-0.0742208734154701	0.133797779679298	0.125859662890434
-7.07282400131226	-9.49992084503174	-1.78176009654999	-0.0741316825151443	0.133697792887688	0.125852420926094
-7.08292150497437	-9.50142574310303	-1.78519523143768	-0.0742821991443634	0.133854806423187	0.125925377011299
-7.08019971847534	-9.50543880462646	-1.78429162502289	-0.074255608022213	0.133762359619141	0.12596920132637
-7.07987594604492	-9.50380706787109	-1.78875410556793	-0.0741604119539261	0.133739441633224	0.126088216900826
-7.08791542053223	-9.50654411315918	-1.78282570838928	-0.0741807445883751	0.13370706140995	0.126072913408279
-7.08401203155518	-9.50571060180664	-1.78683602809906	-0.0741430073976517	0.133642688393593	0.126206412911415
-7.08598232269287	-9.50656795501709	-1.78553891181946	-0.0741386264562607	0.133741900324821	0.126172050833702
-7.08425426483154	-9.51008415222168	-1.77885460853577	-0.0740896463394165	0.133540064096451	0.126245841383934
-7.08284759521484	-9.50842189788818	-1.78647887706757	-0.0741421207785606	0.133597388863564	0.126302510499954
-7.08569383621216	-9.51227474212646	-1.7755229473114	-0.0740549638867378	0.133563965559006	0.126317322254181
-7.09029817581177	-9.5151834487915	-1.77998924255371	-0.0740708485245705	0.133538365364075	0.126410096883774
-7.08645153045654	-9.51015472412109	-1.78329360485077	-0.07405736297369	0.133579790592194	0.126450374722481
-7.08898544311523	-9.5192174911499	-1.77879238128662	-0.0740072131156921	0.133513227105141	0.126516312360764
-7.08746671676636	-9.51525402069092	-1.77364563941956	-0.0741016492247581	0.133455336093903	0.126541927456856
-7.0892972946167	-9.51777076721191	-1.78337502479553	-0.0739469453692436	0.133466646075249	0.126510083675385
-7.09423160552979	-9.5179271697998	-1.77136433124542	-0.0739934369921684	0.133420988917351	0.126622334122658
-7.08736991882324	-9.51813411712646	-1.77128517627716	-0.0739888399839401	0.133424490690231	0.126590520143509
-7.09542465209961	-9.52396774291992	-1.77423751354218	-0.0739464908838272	0.133444130420685	0.126650452613831
-7.09396362304688	-9.52290058135986	-1.77684390544891	-0.0739531069993973	0.133394420146942	0.126653030514717
-7.09663915634155	-9.52498435974121	-1.77684962749481	-0.0738415494561195	0.13343808054924	0.126659542322159
-7.10036563873291	-9.52454280853271	-1.77150583267212	-0.0739771053195	0.133390516042709	0.126705959439278
-7.09905052185059	-9.52546215057373	-1.7721631526947	-0.0737263262271881	0.133351936936378	0.126701727509499
-7.10626888275146	-9.53096675872803	-1.77254855632782	-0.0738414451479912	0.133327603340149	0.126674085855484
-7.10309267044067	-9.52783107757568	-1.7701370716095	-0.0738130509853363	0.13323549926281	0.126661315560341
-7.1082649230957	-9.52929401397705	-1.77944719791412	-0.0737054422497749	0.133275985717773	0.126734286546707
-7.114501953125	-9.53113842010498	-1.77138912677765	-0.073841892182827	0.133341267704964	0.126649841666222
-7.10505533218384	-9.53052520751953	-1.77408456802368	-0.073664516210556	0.133132860064507	0.126642197370529
-7.1198263168335	-9.52918720245361	-1.77782881259918	-0.0737272277474403	0.133270680904388	0.126690343022346
-7.11313247680664	-9.53508758544922	-1.77346920967102	-0.0737770348787308	0.13319006562233	0.126723274588585
-7.1177396774292	-9.53119277954102	-1.7766660451889	-0.0736531168222427	0.13315162062645	0.126656517386436
-7.12163925170898	-9.53735065460205	-1.77349936962128	-0.0737035796046257	0.13316722214222	0.126627162098885
-7.11841630935669	-9.53783321380615	-1.7738744020462	-0.0736120864748955	0.133008629083633	0.126612916588783
-7.12371873855591	-9.53715229034424	-1.77342164516449	-0.0736136510968208	0.133177369832993	0.126558795571327
-7.12487411499023	-9.54140758514404	-1.76966536045074	-0.0736075788736343	0.133036270737648	0.126605615019798
-7.12832593917847	-9.54131507873535	-1.78005480766296	-0.0736181885004044	0.13314400613308	0.126620709896088
-7.13254547119141	-9.54144477844238	-1.77929031848907	-0.0735650882124901	0.133073255419731	0.126546010375023
-7.13126134872437	-9.54289627075195	-1.78083801269531	-0.0735867321491241	0.132913842797279	0.126679107546806
-7.1318302154541	-9.54365062713623	-1.78854238986969	-0.0735918506979942	0.133062899112701	0.126635357737541
-7.13468170166016	-9.54447269439697	-1.78769218921661	-0.0735420882701874	0.132923096418381	0.126642391085625
-7.13372898101807	-9.54065895080566	-1.78833997249603	-0.073551632463932	0.132898285984993	0.126698836684227
-7.1347451210022	-9.54294681549072	-1.78581786155701	-0.0735365226864815	0.132876217365265	0.126632913947105
-7.13646125793457	-9.5403938293457	-1.7867397069931	-0.0736237093806267	0.132730141282082	0.126729518175125
-7.13588619232178	-9.53903388977051	-1.79282641410828	-0.0735595524311066	0.132848635315895	0.126704812049866
-7.13787174224854	-9.54043674468994	-1.78732001781464	-0.0736509263515472	0.132765218615532	0.126738488674164
-7.13857746124268	-9.53415298461914	-1.7926310300827	-0.0736369639635086	0.132790684700012	0.12685464322567
-7.13536787033081	-9.53744029998779	-1.79205977916718	-0.0735582858324051	0.132717728614807	0.126852422952652
-7.13603019714355	-9.53540992736816	-1.78536701202393	-0.0736529976129532	0.132631957530975	0.126869231462479
-7.13214302062988	-9.53219890594482	-1.7898485660553	-0.0735246017575264	0.132671266794205	0.126878052949905
-7.13407850265503	-9.5329418182373	-1.78811752796173	-0.073634035885334	0.132677733898163	0.126956149935722
-7.12553739547729	-9.52923583984375	-1.7891937494278	-0.0735871195793152	0.132662788033485	0.126961603760719
-7.13012886047363	-9.53123664855957	-1.78848600387573	-0.0736384093761444	0.132726743817329	0.127061605453491
-7.12654685974121	-9.52825736999512	-1.78557312488556	-0.0736144185066223	0.132714971899986	0.127095445990562
-7.12103176116943	-9.52733421325684	-1.78998696804047	-0.0735591873526573	0.132621586322784	0.127113297581673
-7.12354183197021	-9.52484226226807	-1.78961002826691	-0.0736272037029266	0.132745280861855	0.127185866236687
-7.1169900894165	-9.52625560760498	-1.79527926445007	-0.0734995007514954	0.13265523314476	0.127254083752632
-7.12159538269043	-9.52585029602051	-1.79050612449646	-0.073645144701004	0.13277505338192	0.127315029501915
-7.11381578445435	-9.52128314971924	-1.79067492485046	-0.0735644549131393	0.132662326097488	0.127402395009995
-7.11318111419678	-9.52409744262695	-1.79660177230835	-0.0735644996166229	0.132646903395653	0.127422600984573
-7.11284971237183	-9.52110862731934	-1.7891401052475	-0.073603942990303	0.132711857557297	0.127410590648651
-7.1093282699585	-9.51966285705566	-1.78881800174713	-0.0734892636537552	0.13255263864994	0.127487495541573
-7.11002731323242	-9.51992702484131	-1.78382551670074	-0.0736714527010918	0.132751882076263	0.127549976110458
-7.10602760314941	-9.51717758178711	-1.78694522380829	-0.0736727118492126	0.132647529244423	0.127547428011894
-7.10656261444092	-9.51597595214844	-1.79304575920105	-0.0736071616411209	0.132674127817154	0.127682387828827
-7.1052131652832	-9.51709747314453	-1.79337358474731	-0.0736777856945992	0.132680848240852	0.127712085843086
-7.10373163223267	-9.51201820373535	-1.79214656352997	-0.073652870953083	0.132615819573402	0.127781420946121
-7.10620450973511	-9.51418399810791	-1.79367983341217	-0.0737284570932388	0.132748648524284	0.127794310450554
-7.0980167388916	-9.51158714294434	-1.79879593849182	-0.0736797749996185	0.132562220096588	0.127826392650604
-7.10481691360474	-9.51205730438232	-1.79690194129944	-0.0737261325120926	0.132725954055786	0.12783445417881
-7.0980658531189	-9.51054382324219	-1.79328119754791	-0.073695071041584	0.132618859410286	0.127954050898552
-7.09543752670288	-9.51177883148193	-1.79326868057251	-0.0737462267279625	0.132667347788811	0.127933785319328
-7.10292959213257	-9.51131820678711	-1.7946949005127	-0.0736979991197586	0.132733523845673	0.127937629818916
-7.10041809082031	-9.50750160217285	-1.7948055267334	-0.0737560093402863	0.132643237709999	0.128074616193771
-7.09909534454346	-9.50644397735596	-1.80015301704407	-0.0737727880477905	0.132739141583443	0.128079652786255
-7.09747219085693	-9.50978183746338	-1.79539680480957	-0.0739579498767853	0.132594615221024	0.128155097365379
-7.09605550765991	-9.49992752075195	-1.7988578081131	-0.0737983733415604	0.132683202624321	0.128204852342606
-7.09273481369019	-9.50372982025146	-1.80238699913025	-0.0738114714622498	0.132598340511322	0.128107011318207
-7.09758424758911	-9.49753570556641	-1.79005169868469	-0.0739209279417992	0.132525935769081	0.128187641501427
-7.09317874908447	-9.49655151367188	-1.80177223682404	-0.073814868927002	0.132665172219276	0.128169775009155
-7.09723281860352	-9.50101470947266	-1.79779517650604	-0.0739775225520134	0.132686048746109	0.128218188881874
-7.09042072296143	-9.49212074279785	-1.79709196090698	-0.0739231035113335	0.132654085755348	0.128168076276779
-7.09814739227295	-9.49694633483887	-1.80103850364685	-0.0739334225654602	0.132717460393906	0.128263860940933
-7.09432792663574	-9.49460601806641	-1.80022501945496	-0.0740261450409889	0.132704749703407	0.128243550658226
-7.09499502182007	-9.49157905578613	-1.80301308631897	-0.0738538503646851	0.132698819041252	0.128221452236176
-7.09863662719727	-9.49473667144775	-1.80110394954681	-0.0740585252642632	0.132785424590111	0.12831237912178
-7.09107875823975	-9.49403667449951	-1.80551505088806	-0.0739550068974495	0.132762163877487	0.128203868865967
-7.09714937210083	-9.49538516998291	-1.79827582836151	-0.0740078464150429	0.132704466581345	0.128233060240746
-7.09132814407349	-9.49339389801025	-1.79672408103943	-0.0739569440484047	0.132694244384766	0.128234013915062
-7.09468650817871	-9.49663543701172	-1.80263197422028	-0.0739921703934669	0.132769197225571	0.12818218767643
-7.09829950332642	-9.49511623382568	-1.79856324195862	-0.0740314126014709	0.132776215672493	0.128138706088066
-7.09509992599487	-9.49614810943604	-1.79651641845703	-0.0739590153098106	0.132741928100586	0.128140211105347
-7.10196781158447	-9.49593353271484	-1.79867827892303	-0.0740749686956406	0.132911026477814	0.128115817904472
-7.09900665283203	-9.49569606781006	-1.7958756685257	-0.0739676058292389	0.132784575223923	0.128090113401413
-7.09578990936279	-9.49603939056396	-1.79747843742371	-0.0739285573363304	0.132799491286278	0.128061950206757
-7.09876728057861	-9.49707412719727	-1.79153060913086	-0.0739431008696556	0.132847994565964	0.127963438630104
-7.09639549255371	-9.49609565734863	-1.79366672039032	-0.0738345682621002	0.132737100124359	0.127925828099251
-7.09816408157349	-9.49650382995605	-1.79715430736542	-0.07392318546772	0.13298624753952	0.127922937273979
-7.09692001342773	-9.49753093719482	-1.7849828004837	-0.0738743022084236	0.132814958691597	0.127791240811348
-7.0983362197876	-9.49847888946533	-1.79027378559113	-0.0738730430603027	0.132879003882408	0.127799928188324
-7.09940385818481	-9.50214767456055	-1.78746950626373	-0.0738422498106956	0.133031025528908	0.127753749489784
-7.09484481811523	-9.50152015686035	-1.79039931297302	-0.0738119408488274	0.132824927568436	0.127745419740677
-7.09534597396851	-9.50099754333496	-1.79306852817535	-0.0737738236784935	0.132971823215485	0.127670451998711
-7.09344434738159	-9.50602531433105	-1.78494668006897	-0.0737622380256653	0.132884502410889	0.127635031938553
-7.09221029281616	-9.5030460357666	-1.77670216560364	-0.0737345665693283	0.132886931300163	0.127629697322845
-7.09344863891602	-9.50670051574707	-1.77565896511078	-0.0736477822065353	0.132930904626846	0.127597093582153
-7.09124612808228	-9.50910568237305	-1.7807765007019	-0.0737258791923523	0.13289350271225	0.127552822232246
-7.08922672271729	-9.50696659088135	-1.78121399879456	-0.0735877007246017	0.132943943142891	0.127514526247978
-7.09360885620117	-9.50923824310303	-1.7711455821991	-0.0736923217773438	0.132910907268524	0.127548038959503
-7.08875417709351	-9.50794219970703	-1.77917432785034	-0.0736914128065109	0.133016884326935	0.12751530110836
-7.08986663818359	-9.51231861114502	-1.77321696281433	-0.0735898613929749	0.132990002632141	0.127488166093826
-7.0914478302002	-9.50842189788818	-1.77843773365021	-0.0736767798662186	0.132964983582497	0.127571746706963
-7.08701801300049	-9.5103006362915	-1.77554631233215	-0.0735526829957962	0.132938906550407	0.127429842948914
-7.09025764465332	-9.5134162902832	-1.76809120178223	-0.0736111700534821	0.132976174354553	0.127448692917824
-7.08771133422852	-9.50704765319824	-1.77227485179901	-0.0736628919839859	0.132966876029968	0.127437680959702
-7.0828537940979	-9.50979804992676	-1.76941251754761	-0.0735892206430435	0.132991716265678	0.127393558621407
-7.08897972106934	-9.50698947906494	-1.75833880901337	-0.0737238153815269	0.133009359240532	0.127400115132332
-7.08366537094116	-9.50629711151123	-1.76014924049377	-0.0735365077853203	0.132971554994583	0.127352595329285
-7.08595180511475	-9.50864219665527	-1.76271688938141	-0.0737505480647087	0.133076354861259	0.127302929759026
-7.0784215927124	-9.50596809387207	-1.75963807106018	-0.0735347643494606	0.133018955588341	0.127305448055267
-7.08541440963745	-9.50959300994873	-1.76002192497253	-0.0736590176820755	0.133129477500916	0.127281382679939
-7.0735969543457	-9.50930023193359	-1.75898826122284	-0.0736746862530708	0.133019402623177	0.127222448587418
-7.07732391357422	-9.50600147247314	-1.75692510604858	-0.073591485619545	0.133082091808319	0.127214193344116
-7.07629203796387	-9.50493431091309	-1.74727988243103	-0.073659859597683	0.133119210600853	0.127202466130257
-7.07081651687622	-9.50914573669434	-1.74823093414307	-0.0736337080597878	0.133094668388367	0.127149492502213
-7.07296323776245	-9.50528240203857	-1.74374186992645	-0.0736952796578407	0.133228167891502	0.127114877104759
-7.06510496139526	-9.50675106048584	-1.73973572254181	-0.0735537260770798	0.13308809697628	0.127081036567688
-7.07203006744385	-9.50885486602783	-1.74480020999908	-0.07374656945467	0.133281826972961	0.127041175961494
-7.06819581985474	-9.50563335418701	-1.73697865009308	-0.0736543834209442	0.133170768618584	0.126961976289749
-7.07205820083618	-9.50673198699951	-1.73966598510742	-0.0736778452992439	0.133290693163872	0.126945525407791
-7.06770801544189	-9.50948715209961	-1.7364114522934	-0.0737865343689919	0.133278265595436	0.126918226480484
-7.06406259536743	-9.50375747680664	-1.74013030529022	-0.073711171746254	0.133232414722443	0.126862019300461
-7.07005500793457	-9.50851440429688	-1.733393907547	-0.0737112984061241	0.133334591984749	0.126796886324883
-7.0622410774231	-9.50660514831543	-1.72631704807281	-0.0737195014953613	0.13324923813343	0.126759007573128
-7.06738138198853	-9.50801467895508	-1.73129749298096	-0.0736901685595512	0.133408084511757	0.12663172185421
-7.06671857833862	-9.50965023040771	-1.72678530216217	-0.0737268477678299	0.133378490805626	0.126610621809959
-7.06426286697388	-9.50706005096436	-1.73082375526428	-0.0737395510077477	0.133467674255371	0.126503124833107
-7.0647759437561	-9.50947284698486	-1.72088086605072	-0.0737840160727501	0.133440688252449	0.126346871256828
-7.06384801864624	-9.50616455078125	-1.72395169734955	-0.0737079456448555	0.133425906300545	0.126397892832756
-7.06580495834351	-9.512375831604	-1.71837413311005	-0.0737275779247284	0.133547857403755	0.126269653439522
-7.06337785720825	-9.51147747039795	-1.72208082675934	-0.0737940892577171	0.133526235818863	0.126211285591125
-7.06656932830811	-9.50991439819336	-1.72289502620697	-0.0736877471208572	0.133613407611847	0.126120314002037
-7.06849241256714	-9.51080417633057	-1.72177267074585	-0.0737553164362907	0.133529961109161	0.126094624400139
-7.06490993499756	-9.51072406768799	-1.723548412323	-0.0738649889826775	0.133668899536133	0.12598842382431
-7.06849765777588	-9.51282501220703	-1.72636604309082	-0.0738135576248169	0.13359671831131	0.125936195254326
-7.06951522827148	-9.50684356689453	-1.72270059585571	-0.0737878233194351	0.133694902062416	0.125864565372467
-7.06982183456421	-9.51474380493164	-1.72121918201447	-0.0738411769270897	0.133706748485565	0.125699028372765
-7.06878852844238	-9.50768852233887	-1.71983850002289	-0.0738909915089607	0.133620768785477	0.125694096088409
-7.06972932815552	-9.50737285614014	-1.72357320785522	-0.073722667992115	0.133701130747795	0.125543713569641
-7.07340621948242	-9.51114845275879	-1.72976410388947	-0.073955774307251	0.133747845888138	0.125465139746666
-7.07015705108643	-9.50420379638672	-1.71938705444336	-0.0739205256104469	0.133782312273979	0.125362291932106
-7.07261276245117	-9.5082483291626	-1.72492933273315	-0.073831781744957	0.133800774812698	0.125352844595909
-7.07069683074951	-9.50356769561768	-1.7220231294632	-0.0739542320370674	0.133826822042465	0.125280693173409
-7.06957292556763	-9.5014123916626	-1.72299718856812	-0.0738122835755348	0.133778318762779	0.125162661075592
-7.07377290725708	-9.50288391113281	-1.72471535205841	-0.0739834383130074	0.133816853165627	0.125138163566589
-7.06949901580811	-9.50086975097656	-1.7314658164978	-0.0738534703850746	0.133871078491211	0.125030368566513
-7.07580804824829	-9.49867153167725	-1.72486853599548	-0.074015736579895	0.133890330791473	0.125020056962967
-7.07012462615967	-9.49604415893555	-1.72944676876068	-0.0739037990570068	0.133897617459297	0.124956637620926
-7.07395267486572	-9.49991130828857	-1.72736942768097	-0.0739877596497536	0.133936390280724	0.124917849898338
-7.06914091110229	-9.49737167358398	-1.726358294487	-0.0739799961447716	0.133932754397392	0.124794945120811
-7.07474851608276	-9.4970178604126	-1.73275756835938	-0.0739174336194992	0.133937448263168	0.124795995652676
-7.07433128356934	-9.49724578857422	-1.72889292240143	-0.0739773586392403	0.13397242128849	0.124762207269669
-7.07512474060059	-9.49809265136719	-1.73538649082184	-0.0739853829145432	0.134001940488815	0.124671302735806
-7.07556438446045	-9.49662590026855	-1.73470604419708	-0.0740874111652374	0.134038031101227	0.124642871320248
-7.07643222808838	-9.49244785308838	-1.73513758182526	-0.0738845467567444	0.134078204631805	0.124652080237865
-7.07716369628906	-9.49426364898682	-1.73466992378235	-0.074114091694355	0.134137034416199	0.124654904007912
-7.07228851318359	-9.49383354187012	-1.73805451393127	-0.074061393737793	0.134018689393997	0.12462767213583
-7.0781044960022	-9.49007320404053	-1.74176299571991	-0.0741214379668236	0.134185135364532	0.124664850533009
-7.07399463653564	-9.48714351654053	-1.7371267080307	-0.0741834864020348	0.134154438972473	0.124657176434994
-7.0742449760437	-9.48328685760498	-1.74047136306763	-0.0741350203752518	0.134159818291664	0.124633103609085
-7.07059383392334	-9.48291206359863	-1.74387896060944	-0.0742478296160698	0.134192079305649	0.124609060585499
-7.06927824020386	-9.47945022583008	-1.74928903579712	-0.074155792593956	0.134197846055031	0.124685697257519
-7.0685977935791	-9.47728252410889	-1.73795115947723	-0.0743256211280823	0.134278312325478	0.124594405293465
-7.06492137908936	-9.46992492675781	-1.7427818775177	-0.0742772072553635	0.134256362915039	0.12467610090971
-7.064781665802	-9.47029876708984	-1.74033200740814	-0.0743965804576874	0.134407699108124	0.124645292758942
-7.05710887908936	-9.46708011627197	-1.74031376838684	-0.0743455141782761	0.134359404444695	0.124661155045033
-7.06063365936279	-9.46055030822754	-1.74187731742859	-0.074385941028595	0.134514346718788	0.124611355364323
-7.05430221557617	-9.45904350280762	-1.74107348918915	-0.0743396654725075	0.134417667984962	0.124706603586674
-7.05695104598999	-9.45813751220703	-1.74249863624573	-0.0745452716946602	0.134639084339142	0.124745436012745
-7.04773330688477	-9.45335388183594	-1.73814463615417	-0.0745070725679398	0.134429663419724	0.124689854681492
-7.05226755142212	-9.45089244842529	-1.74128079414368	-0.074541874229908	0.134634166955948	0.124678887426853
-7.04876518249512	-9.44975566864014	-1.73401486873627	-0.0745214447379112	0.134595349431038	0.124746508896351
-7.0481424331665	-9.44344425201416	-1.7393491268158	-0.0746127739548683	0.134698033332825	0.12477645277977
-7.04396104812622	-9.44317436218262	-1.72916209697723	-0.0746471732854843	0.134689599275589	0.124737694859505
-7.04613208770752	-9.43864440917969	-1.73838675022125	-0.0745579227805138	0.13483539223671	0.124797843396664
-7.0448784828186	-9.44220447540283	-1.73029720783234	-0.0747157707810402	0.13488544523716	0.124784275889397
-7.04102087020874	-9.44016742706299	-1.73999989032745	-0.0746810063719749	0.134811565279961	0.124830104410648
-7.04559516906738	-9.43831062316895	-1.73015737533569	-0.074713371694088	0.134979858994484	0.124759860336781
-7.04688882827759	-9.4363317489624	-1.74073851108551	-0.0747375413775444	0.134955257177353	0.124853424727917
-7.04534149169922	-9.43550968170166	-1.74123418331146	-0.0747686177492142	0.135073229670525	0.124789357185364
-7.04478454589844	-9.43887996673584	-1.73438012599945	-0.0747747495770454	0.13498917222023	0.124762304127216
-7.04631662368774	-9.43119430541992	-1.73520803451538	-0.0747122764587402	0.13515804708004	0.124723166227341
-7.04513645172119	-9.43526744842529	-1.73963117599487	-0.0748409628868103	0.135012686252594	0.124667949974537
-7.04406690597534	-9.42906951904297	-1.74135231971741	-0.0747562721371651	0.135054841637611	0.124640338122845
-7.04566335678101	-9.42960453033447	-1.73360991477966	-0.0747832357883453	0.13507454097271	0.124625578522682
-7.04411506652832	-9.4240608215332	-1.74263107776642	-0.0748179629445076	0.135156646370888	0.124656811356544
-7.04354906082153	-9.42751884460449	-1.73794102668762	-0.074847087264061	0.135185390710831	0.124576769769192
-7.04209136962891	-9.42053604125977	-1.73701083660126	-0.0747940838336945	0.135175094008446	0.12461793422699
-7.04400682449341	-9.42537879943848	-1.73232448101044	-0.0748659372329712	0.1352449208498	0.124623313546181
-7.04253339767456	-9.42229461669922	-1.74396359920502	-0.0749040991067886	0.135175108909607	0.124598227441311
-7.0422420501709	-9.42058277130127	-1.73985409736633	-0.0748650953173637	0.135184913873672	0.124516256153584
-7.04274368286133	-9.41544818878174	-1.73286414146423	-0.074946440756321	0.13524766266346	0.124632515013218
-7.04007816314697	-9.41386604309082	-1.73993515968323	-0.0748541355133057	0.135267525911331	0.12456526607275
-7.04052734375	-9.41944313049316	-1.74092137813568	-0.0750578939914703	0.135249257087708	0.124582163989544
-7.03986167907715	-9.41086387634277	-1.74292922019958	-0.0749173015356064	0.13529609143734	0.12456338852644
-7.04421663284302	-9.41380882263184	-1.74142611026764	-0.0749885439872742	0.13523468375206	0.124608978629112
-7.03836870193481	-9.40819835662842	-1.75086677074432	-0.0749671459197998	0.135277286171913	0.124568931758404
-7.03937005996704	-9.4096097946167	-1.74446713924408	-0.0749779045581818	0.135276809334755	0.124515630304813
-7.03845691680908	-9.40604400634766	-1.74394357204437	-0.07508335262537	0.135263562202454	0.124581836163998
-7.03785848617554	-9.40850734710693	-1.74940693378448	-0.0750218033790588	0.135328412055969	0.124495550990105
-7.03650951385498	-9.40310573577881	-1.74745464324951	-0.0751327201724052	0.135293290019035	0.124536529183388
-7.03146886825562	-9.40020370483398	-1.7479282617569	-0.0750153213739395	0.135243758559227	0.124513201415539
-7.03868246078491	-9.40085506439209	-1.74789035320282	-0.0751071721315384	0.135302066802979	0.124553956091404
-7.03021812438965	-9.39705753326416	-1.7519336938858	-0.0750113725662231	0.135256677865982	0.124448731541634
-7.03546905517578	-9.39829540252686	-1.74280035495758	-0.0752261206507683	0.135291233658791	0.124509699642658
-7.0294132232666	-9.39516162872314	-1.74657046794891	-0.0750288665294647	0.135275632143021	0.124481655657291
-7.0343656539917	-9.39875602722168	-1.7464839220047	-0.0752114504575729	0.135353729128838	0.124479547142982
-7.02727937698364	-9.39332675933838	-1.74852800369263	-0.0750931203365326	0.135275393724442	0.124460779130459
-7.03332328796387	-9.39658355712891	-1.74251353740692	-0.0751823037862778	0.135395377874374	0.124459773302078
-7.02939510345459	-9.39532375335693	-1.75261163711548	-0.0751517713069916	0.135328322649002	0.124517880380154
-7.02981615066528	-9.39797973632813	-1.7450498342514	-0.0752280279994011	0.135397553443909	0.124471962451935
-7.02539920806885	-9.39444541931152	-1.7532297372818	-0.0751832202076912	0.135337382555008	0.124399624764919
-7.02992725372314	-9.39624786376953	-1.74491143226624	-0.0751360282301903	0.135398089885712	0.124497652053833
-7.02513837814331	-9.39266872406006	-1.74182057380676	-0.0752689316868782	0.135419800877571	0.124412454664707
-7.02334117889404	-9.39496326446533	-1.74771153926849	-0.0752026364207268	0.135344386100769	0.124365329742432
-7.02646350860596	-9.39443111419678	-1.74495613574982	-0.0753142461180687	0.13538670539856	0.124405741691589
-7.02374744415283	-9.3936882019043	-1.74862229824066	-0.0751011148095131	0.13539519906044	0.124397426843643
-7.02605962753296	-9.39484024047852	-1.74089419841766	-0.0753479972481728	0.135454043745995	0.124368891119957
-7.02019023895264	-9.38880348205566	-1.75216722488403	-0.0751399174332619	0.135363966226578	0.124385923147202
-7.02740716934204	-9.39223670959473	-1.74712777137756	-0.0753419920802116	0.135432586073875	0.124374680221081
-7.01928615570068	-9.39130878448486	-1.74867296218872	-0.0752208977937698	0.13531506061554	0.124369129538536
-7.02406311035156	-9.391432762146	-1.74874293804169	-0.0753422975540161	0.135411098599434	0.124331943690777
-7.019850730896	-9.38894557952881	-1.75397396087646	-0.0753210559487343	0.135381981730461	0.124355547130108
-7.02137517929077	-9.38945484161377	-1.7535902261734	-0.0752895399928093	0.135345786809921	0.124323301017284
-7.01870679855347	-9.38864040374756	-1.7508237361908	-0.0753506645560265	0.135364845395088	0.124307207763195
-7.01590156555176	-9.38715648651123	-1.75324702262878	-0.0751475989818573	0.135211199522018	0.124294944107533
-7.01856756210327	-9.38962268829346	-1.73991084098816	-0.0753657966852188	0.135389596223831	0.124282777309418
-7.01043462753296	-9.38454151153564	-1.74801254272461	-0.075313001871109	0.135147735476494	0.124196924269199
-7.01564407348633	-9.38383197784424	-1.74696588516235	-0.0754090771079063	0.135380282998085	0.12420129776001
-7.00892448425293	-9.38343048095703	-1.74714350700378	-0.0753908976912498	0.135246872901917	0.12417147308588
-7.01085567474365	-9.38027000427246	-1.74832510948181	-0.0753310546278954	0.135346457362175	0.124132104218006
-7.01143789291382	-9.3796968460083	-1.74278259277344	-0.0753736346960068	0.13532742857933	0.12409108877182
-7.00674247741699	-9.37916278839111	-1.74967169761658	-0.0753415152430534	0.135276570916176	0.124145731329918
-7.00988864898682	-9.3807954788208	-1.74531817436218	-0.0754696801304817	0.135408952832222	0.124040640890598
-7.00576210021973	-9.3757209777832	-1.74853670597076	-0.0753693804144859	0.135265365242958	0.124068953096867
-7.01052141189575	-9.37689304351807	-1.74855852127075	-0.0753719955682755	0.135369166731834	0.123965598642826
-7.00246143341064	-9.37563800811768	-1.74596357345581	-0.0754173547029495	0.135267466306686	0.123907536268234
-7.00871849060059	-9.37209892272949	-1.74988281726837	-0.0753503739833832	0.135369136929512	0.123864650726318
-7.00756931304932	-9.37603950500488	-1.74553620815277	-0.075433149933815	0.135294064879417	0.123830452561378
-7.00459146499634	-9.37475872039795	-1.75136756896973	-0.0754033252596855	0.135349944233894	0.123849287629128
-7.01194190979004	-9.37458515167236	-1.74531757831573	-0.0753146409988403	0.135348841547966	0.123708203434944
-7.00721454620361	-9.37331676483154	-1.74966478347778	-0.0752966552972794	0.135256141424179	0.12375033646822
-7.00805330276489	-9.37508869171143	-1.75054478645325	-0.0753288567066193	0.135383620858192	0.123656064271927
-7.00685358047485	-9.37262725830078	-1.75375890731812	-0.0754186138510704	0.135254174470901	0.123656965792179
-7.01194000244141	-9.37306118011475	-1.75195980072021	-0.0752952992916107	0.135387912392616	0.123559206724167
-7.01178169250488	-9.376708984375	-1.75690221786499	-0.0754696354269981	0.135250672698021	0.123563520610332
-7.01035070419312	-9.37107849121094	-1.76100635528564	-0.0754223093390465	0.135323882102966	0.12347861379385
-7.01381778717041	-9.37615299224854	-1.75834107398987	-0.0753625482320786	0.135268911719322	0.123495846986771
-7.01066207885742	-9.3702917098999	-1.76332271099091	-0.0754478275775909	0.135281696915627	0.123504623770714
-7.0141749382019	-9.37344074249268	-1.76143205165863	-0.0754279047250748	0.135330528020859	0.123400002717972
-7.01192188262939	-9.36933898925781	-1.75956988334656	-0.075497105717659	0.135204896330833	0.12340322881937
-7.01306819915771	-9.3704137802124	-1.76371312141418	-0.0753842517733574	0.135289922356606	0.123377807438374
-7.01392602920532	-9.37304306030273	-1.75861656665802	-0.0755721405148506	0.13526576757431	0.123345971107483
-7.01055288314819	-9.36534881591797	-1.76402223110199	-0.0755228474736214	0.135281816124916	0.123306773602962
-7.01400852203369	-9.36656761169434	-1.75833177566528	-0.0755405277013779	0.135347425937653	0.123331695795059
-7.00476026535034	-9.3631010055542	-1.75590181350708	-0.0756231844425201	0.135296642780304	0.123324029147625
-7.00535726547241	-9.36375617980957	-1.75596535205841	-0.0755656063556671	0.13528761267662	0.12329813092947
-7.00492477416992	-9.35847091674805	-1.75180006027222	-0.0757476836442947	0.135344550013542	0.123324520885944
-6.99912166595459	-9.35912036895752	-1.75629138946533	-0.0756842494010925	0.135352000594139	0.123251736164093
-7.00158834457397	-9.35743427276611	-1.75238406658173	-0.0757742151618004	0.135289996862411	0.123240940272808
-6.9933385848999	-9.35589981079102	-1.75612759590149	-0.0755803734064102	0.135262161493301	0.123234800994396
-6.99832963943481	-9.35972118377686	-1.7485044002533	-0.0757613629102707	0.135380640625954	0.123262964189053
-6.98751878738403	-9.35411643981934	-1.747798204422	-0.0757881104946136	0.135347574949265	0.123157277703285
-6.99122142791748	-9.35250282287598	-1.74738264083862	-0.0757012963294983	0.13536536693573	0.123186536133289
-6.98755264282227	-9.35124588012695	-1.74175846576691	-0.0758029073476791	0.135387495160103	0.123220756649971
-6.98228597640991	-9.34949779510498	-1.74435520172119	-0.0757902190089226	0.135372892022133	0.123120203614235
-6.98431587219238	-9.34901332855225	-1.74211359024048	-0.0758655145764351	0.135331109166145	0.123140901327133
-6.98070192337036	-9.34881210327148	-1.73677980899811	-0.0757324323058128	0.135340675711632	0.123090751469135
-6.98441457748413	-9.34823989868164	-1.73723113536835	-0.0759085565805435	0.135465458035469	0.123070813715458
-6.97256994247437	-9.3450870513916	-1.73343169689178	-0.0757435187697411	0.135280847549438	0.123003706336021
-6.97665452957153	-9.34547901153564	-1.74166870117188	-0.0758178159594536	0.13538946211338	0.122971192002296
-6.97048616409302	-9.34466648101807	-1.73052608966827	-0.0758348926901817	0.135335400700569	0.122890204191208
-6.97270202636719	-9.34286689758301	-1.73163390159607	-0.0758127793669701	0.135437682271004	0.122861109673977
-6.96653604507446	-9.34375953674316	-1.72871959209442	-0.0757716745138168	0.135304883122444	0.12272897362709
-6.9675760269165	-9.34321880340576	-1.73356103897095	-0.0757412984967232	0.135438323020935	0.122789800167084
-6.96591901779175	-9.34550666809082	-1.72501420974731	-0.0758529528975487	0.135436519980431	0.122690550982952
-6.96651172637939	-9.34239864349365	-1.73036968708038	-0.0757014080882072	0.135404571890831	0.122660614550114
-6.96888065338135	-9.34861850738525	-1.72141551971436	-0.0758329033851624	0.135464832186699	0.122593238949776
-6.96415567398071	-9.34780502319336	-1.72803890705109	-0.0757142677903175	0.135403499007225	0.122583597898483
-6.96688270568848	-9.35152530670166	-1.71925091743469	-0.0757436826825142	0.13545760512352	0.12248569726944
-6.96612119674683	-9.34972381591797	-1.72320294380188	-0.0756785795092583	0.135378926992416	0.122495345771313
-6.96819925308228	-9.35103416442871	-1.72652840614319	-0.0757744088768959	0.135505676269531	0.122447766363621
-6.96579647064209	-9.35200500488281	-1.71877813339233	-0.0757469162344933	0.135365903377533	0.122367672622204
-6.96675586700439	-9.34933948516846	-1.72420835494995	-0.0756684094667435	0.135451570153236	0.122370488941669
-6.96654796600342	-9.35250282287598	-1.71481597423553	-0.0757380276918411	0.135395959019661	0.122271656990051
-6.96414279937744	-9.34951591491699	-1.72217118740082	-0.0757724270224571	0.135490939021111	0.122238576412201
-6.96903419494629	-9.34861183166504	-1.71629452705383	-0.0757964849472046	0.135450884699821	0.122095853090286
-6.96477270126343	-9.34785175323486	-1.72231614589691	-0.0757842063903809	0.135383799672127	0.122146986424923
-6.96286153793335	-9.34913921356201	-1.71351838111877	-0.07578494399786	0.135479271411896	0.121984928846359
-6.9617223739624	-9.34675979614258	-1.71234142780304	-0.075786679983139	0.135321289300919	0.121968001127243
-6.96219253540039	-9.34307479858398	-1.71204483509064	-0.0757525861263275	0.135466784238815	0.121912203729153
-6.95863580703735	-9.349045753479	-1.7147855758667	-0.0758353471755981	0.135388121008873	0.121854439377785
-6.95799684524536	-9.34380626678467	-1.7132670879364	-0.0757898464798927	0.1354800760746	0.121798872947693
-6.95910739898682	-9.34512424468994	-1.70833039283752	-0.0758480876684189	0.135391220450401	0.121753968298435
-6.95751190185547	-9.34480762481689	-1.71404993534088	-0.075771726667881	0.135464549064636	0.121692419052124
-6.95670700073242	-9.34683036804199	-1.70276045799255	-0.0758637934923172	0.135504797101021	0.1215645596385
-6.95497846603394	-9.34125804901123	-1.70766949653625	-0.0758276656270027	0.135434910655022	0.121535375714302
-6.95417308807373	-9.34246349334717	-1.7064323425293	-0.0758079290390015	0.13549679517746	0.121494710445404
-6.9596734046936	-9.34479808807373	-1.71285223960876	-0.0758211612701416	0.135427981615067	0.12140104919672
-6.95519590377808	-9.34199142456055	-1.71118307113647	-0.0757294893264771	0.135482549667358	0.121340364217758
-6.95972013473511	-9.34010696411133	-1.70876967906952	-0.0757866278290749	0.135393410921097	0.121338412165642
-6.95170974731445	-9.33672332763672	-1.71820914745331	-0.0758187919855118	0.135491833090782	0.121246919035912
-6.95822048187256	-9.34051132202148	-1.70825898647308	-0.0758817419409752	0.135353326797485	0.121185161173344
-6.95454740524292	-9.33433055877686	-1.71388649940491	-0.0758102387189865	0.135349482297897	0.121140375733376
-6.95982837677002	-9.33752727508545	-1.70820915699005	-0.0758558884263039	0.135320648550987	0.121100850403309
-6.95616388320923	-9.33191871643066	-1.71018266677856	-0.0758368670940399	0.135352209210396	0.121019802987576
-6.95774126052856	-9.33529758453369	-1.70928919315338	-0.0758362114429474	0.135315209627151	0.120991051197052
-6.95580196380615	-9.32886505126953	-1.71361327171326	-0.0758995339274406	0.135345175862312	0.121019147336483
-6.95754528045654	-9.33202362060547	-1.71327078342438	-0.075892873108387	0.135397687554359	0.120884574949741
-6.95553064346313	-9.32589626312256	-1.71359753608704	-0.0759395882487297	0.135380685329437	0.120872639119625
-6.9546422958374	-9.32679271697998	-1.71229636669159	-0.0758235529065132	0.135388448834419	0.120792366564274
-6.95717716217041	-9.32596683502197	-1.71147382259369	-0.0760007798671722	0.135386899113655	0.120798796415329
-6.95152950286865	-9.32586669921875	-1.71696090698242	-0.0758541151881218	0.13538546860218	0.120682090520859
-6.95419836044312	-9.32401084899902	-1.71122765541077	-0.0760225281119347	0.135372370481491	0.120701692998409
-6.94831132888794	-9.32428741455078	-1.71579110622406	-0.0758345872163773	0.135345488786697	0.120668590068817
-6.95294523239136	-9.32736873626709	-1.71502900123596	-0.0760028436779976	0.13538458943367	0.120548486709595
-6.94915342330933	-9.32384204864502	-1.72299432754517	-0.0758847519755363	0.135375395417213	0.120512329041958
-6.95410633087158	-9.32186031341553	-1.71437847614288	-0.0758989974856377	0.135353714227676	0.120525106787682
-6.9494948387146	-9.32107448577881	-1.71569538116455	-0.0759518519043922	0.135370478034019	0.120522014796734
-6.94916677474976	-9.3224925994873	-1.72156691551208	-0.0759356617927551	0.135356545448303	0.120443269610405
-6.95034599304199	-9.31901454925537	-1.71230030059814	-0.0760630741715431	0.135404720902443	0.120437987148762
-6.94976568222046	-9.31822872161865	-1.7189017534256	-0.0758786574006081	0.135360404849052	0.120442092418671
-6.94966220855713	-9.32084846496582	-1.71233856678009	-0.0760736390948296	0.13538958132267	0.120384357869625
-6.94437646865845	-9.31626033782959	-1.72291553020477	-0.0759505107998848	0.135392725467682	0.120346061885357
-6.94693946838379	-9.3179407119751	-1.71012187004089	-0.0760834887623787	0.135356292128563	0.120344385504723
-6.94651317596436	-9.31665420532227	-1.72291004657745	-0.075961172580719	0.135409846901894	0.120311409235001
-6.94780731201172	-9.31281185150146	-1.71537172794342	-0.0761266872286797	0.135492131114006	0.120265200734138
-6.94176340103149	-9.31224536895752	-1.7250669002533	-0.0760097280144691	0.135367006063461	0.120214127004147
-6.94512033462524	-9.31385517120361	-1.71629822254181	-0.0761187970638275	0.135515853762627	0.120226137340069
-6.93526554107666	-9.31109809875488	-1.72008955478668	-0.0759763121604919	0.135380700230598	0.120197325944901
-6.94163656234741	-9.31212139129639	-1.71798944473267	-0.076148197054863	0.135508894920349	0.120115347206593
-6.93564605712891	-9.30916213989258	-1.7247097492218	-0.0760767012834549	0.135435402393341	0.120042331516743
-6.94236993789673	-9.31381320953369	-1.72636234760284	-0.0761661678552628	0.135465770959854	0.120054394006729
-6.93492889404297	-9.30981349945068	-1.72035622596741	-0.0759990811347961	0.135474935173988	0.119977340102196
-6.93923711776733	-9.31260395050049	-1.71539115905762	-0.0761564299464226	0.135567650198936	0.119975134730339
-6.93366479873657	-9.30637359619141	-1.71986734867096	-0.0760362073779106	0.135457038879395	0.119894824922085
-6.94086980819702	-9.3122673034668	-1.72162389755249	-0.0761546194553375	0.135646045207977	0.119929149746895
-6.9317479133606	-9.30948352813721	-1.72260320186615	-0.076109454035759	0.135492369532585	0.119852930307388
-6.93782520294189	-9.31076812744141	-1.72075223922729	-0.0761917158961296	0.135683059692383	0.119795300066471
-6.93302392959595	-9.3055305480957	-1.72478044033051	-0.0760609805583954	0.135533094406128	0.119721218943596
-6.93959331512451	-9.30974102020264	-1.72386050224304	-0.0762076526880264	0.13572496175766	0.119683235883713
-6.93145513534546	-9.30606555938721	-1.72028124332428	-0.0762399509549141	0.135615274310112	0.119601227343082
-6.93761157989502	-9.30648040771484	-1.72342574596405	-0.0762394741177559	0.135618939995766	0.119579017162323
-6.93612623214722	-9.30391979217529	-1.72377634048462	-0.0762633979320526	0.13563434779644	0.11950346827507
-6.93194246292114	-9.3043794631958	-1.72294843196869	-0.076197937130928	0.135573834180832	0.11940411478281
-6.93656587600708	-9.30205154418945	-1.72080612182617	-0.0762974694371223	0.135686561465263	0.119303040206432
-6.93294811248779	-9.30283164978027	-1.72089612483978	-0.0762080773711205	0.135606527328491	0.119333349168301
-6.93842458724976	-9.30269813537598	-1.72316157817841	-0.0763011798262596	0.135787025094032	0.119254849851131
-6.93380498886108	-9.30045509338379	-1.72089743614197	-0.0762873739004135	0.135585963726044	0.119134463369846
-6.94060564041138	-9.30024719238281	-1.72549057006836	-0.0763359591364861	0.13570761680603	0.119102381169796
-6.935471534729	-9.30430316925049	-1.71697092056274	-0.0763761252164841	0.135689854621887	0.11904638260603
-6.93651723861694	-9.30013751983643	-1.73097193241119	-0.0764143690466881	0.135734960436821	0.118985332548618
-6.9399733543396	-9.30146980285645	-1.72508013248444	-0.0763841792941093	0.135716944932938	0.118873082101345
-6.93476295471191	-9.29795837402344	-1.72777891159058	-0.0763973221182823	0.135646104812622	0.11887626349926
-6.94250679016113	-9.30128002166748	-1.72276127338409	-0.0764689967036247	0.135818436741829	0.118747197091579
-6.94104909896851	-9.29963207244873	-1.7250303030014	-0.076462484896183	0.135630369186401	0.118714645504951
-6.93801641464233	-9.29975605010986	-1.72559714317322	-0.0764658153057098	0.135712429881096	0.118621222674847
-6.93831825256348	-9.30096530914307	-1.72519028186798	-0.0765335112810135	0.135676220059395	0.118543207645416
-6.93766975402832	-9.29685211181641	-1.72495031356812	-0.0764784216880798	0.135710507631302	0.118491232395172
-6.93973159790039	-9.29990482330322	-1.72015058994293	-0.0765222981572151	0.13576602935791	0.118460781872272
-6.9371337890625	-9.29676628112793	-1.72368216514587	-0.0765800178050995	0.13578687608242	0.118405297398567
-6.94072532653809	-9.29644680023193	-1.72425925731659	-0.0765959396958351	0.13578075170517	0.118240691721439
-6.93840265274048	-9.29190540313721	-1.72647976875305	-0.0766203254461288	0.135709702968597	0.118259131908417
-6.93925476074219	-9.29591083526611	-1.72367560863495	-0.0766489207744598	0.135772779583931	0.118183329701424
-6.93608283996582	-9.29293823242188	-1.72072446346283	-0.0767252221703529	0.135707959532738	0.118181757628918
-6.93933248519897	-9.29362106323242	-1.71937227249146	-0.0766497328877449	0.135802432894707	0.118058137595654
-6.93947792053223	-9.29644012451172	-1.7166348695755	-0.0767531841993332	0.135780021548271	0.118084616959095
-6.93702554702759	-9.29175090789795	-1.73077070713043	-0.0767784267663956	0.135835200548172	0.117970027029514
-6.93918418884277	-9.29636764526367	-1.72191643714905	-0.076746977865696	0.135724484920502	0.117984533309937
-6.93320941925049	-9.28995418548584	-1.71787178516388	-0.0767425894737244	0.135740399360657	0.1179543659091
-6.93770551681519	-9.29659271240234	-1.71562278270721	-0.076802171766758	0.135782793164253	0.117851786315441
-6.93305158615112	-9.29188632965088	-1.7142208814621	-0.0768885985016823	0.135786220431328	0.117833413183689
-6.93975210189819	-9.29525375366211	-1.72003269195557	-0.0767452046275139	0.135746985673904	0.117788128554821
-6.9374737739563	-9.29202842712402	-1.71813881397247	-0.0768540352582932	0.135762512683868	0.117756597697735
-6.93711233139038	-9.29877758026123	-1.71982896327972	-0.076852023601532	0.135781288146973	0.117681123316288
-6.9390549659729	-9.29410457611084	-1.72029721736908	-0.0769171193242073	0.135759189724922	0.117651768028736
-6.94321489334106	-9.29982852935791	-1.72137498855591	-0.0768497288227081	0.135796710848808	0.117559716105461
-6.94348478317261	-9.29810333251953	-1.71961104869843	-0.0769441425800323	0.135825052857399	0.117553971707821
-6.94104766845703	-9.29842567443848	-1.72031033039093	-0.076855905354023	0.135761424899101	0.117429830133915
-6.94531631469727	-9.29730606079102	-1.71613502502441	-0.0769786387681961	0.135696515440941	0.11741166561842
-6.94656610488892	-9.302077293396	-1.72112143039703	-0.0769076123833656	0.135769620537758	0.117316335439682
-6.94870185852051	-9.3019552230835	-1.72421622276306	-0.0770460218191147	0.135733082890511	0.117296114563942
-6.95182514190674	-9.30135631561279	-1.72067582607269	-0.0768871009349823	0.135749086737633	0.117129221558571
-6.95128870010376	-9.30083084106445	-1.72227025032043	-0.07698705047369	0.13565219938755	0.117181181907654
-6.95572090148926	-9.30381393432617	-1.72260689735413	-0.0769017711281776	0.135681554675102	0.117046654224396
-6.95718097686768	-9.30459880828857	-1.72203099727631	-0.0770179480314255	0.135660082101822	0.117061041295528
-6.95675230026245	-9.30191707611084	-1.72489321231842	-0.0769715160131454	0.135721668601036	0.116891108453274
-6.96089839935303	-9.30272769927979	-1.71224498748779	-0.0771228224039078	0.135646879673004	0.116932168602943
-6.96047115325928	-9.30318546295166	-1.72511839866638	-0.0769856423139572	0.135636046528816	0.116826385259628
-6.96244382858276	-9.30765438079834	-1.72126305103302	-0.0771466568112373	0.13564895093441	0.116803221404552
-6.96047401428223	-9.30455780029297	-1.72346758842468	-0.0770764425396919	0.135644733905792	0.116694390773773
-6.96697807312012	-9.30521583557129	-1.72219407558441	-0.0771341249346733	0.135578170418739	0.116746678948402
-6.96274423599243	-9.30368423461914	-1.72713077068329	-0.0770825445652008	0.135591492056847	0.116664864122868
-6.9678783416748	-9.30831623077393	-1.72229969501495	-0.0772977024316788	0.13559989631176	0.116663977503777
-6.966139793396	-9.30542278289795	-1.72947752475739	-0.0771335810422897	0.135575950145721	0.116575799882412
-6.97103404998779	-9.30801963806152	-1.72017550468445	-0.0772544592618942	0.135524541139603	0.116661742329597
-6.96375131607056	-9.30449771881104	-1.72832190990448	-0.0772111713886261	0.13552188873291	0.116638153791428
-6.96878433227539	-9.30936336517334	-1.72189557552338	-0.0773303806781769	0.135540515184402	0.116606771945953
-6.96528959274292	-9.30307960510254	-1.73228168487549	-0.0772524252533913	0.135550960898399	0.11652185022831
-6.97039604187012	-9.3084716796875	-1.71962642669678	-0.0772424340248108	0.135524615645409	0.116596385836601
-6.96075630187988	-9.30051612854004	-1.72439205646515	-0.0773193389177322	0.135492295026779	0.116549514234066
-6.96420240402222	-9.30906391143799	-1.72072243690491	-0.0774441212415695	0.135499775409698	0.116500698029995
-6.96250486373901	-9.30006122589111	-1.72356843948364	-0.0773625373840332	0.135524809360504	0.116476602852345
-6.96626329421997	-9.30459499359131	-1.72300386428833	-0.077373318374157	0.13551838696003	0.116474032402039
-6.95913553237915	-9.30111885070801	-1.72019243240356	-0.0774250254034996	0.135502517223358	0.1164216324687
-6.96124839782715	-9.30600929260254	-1.72031831741333	-0.0774965882301331	0.1354611068964	0.116356760263443
-6.95510005950928	-9.29933261871338	-1.72097206115723	-0.0774810984730721	0.135432884097099	0.116352893412113
-6.9580979347229	-9.30270290374756	-1.72133278846741	-0.0774309784173965	0.135434716939926	0.116359762847424
-6.95081615447998	-9.29595470428467	-1.72129595279694	-0.0775294378399849	0.135501489043236	0.116316996514797
-6.95122909545898	-9.29958057403564	-1.72372674942017	-0.0774696543812752	0.135434851050377	0.116250552237034
-6.94746732711792	-9.29306983947754	-1.71939468383789	-0.0774872601032257	0.135367140173912	0.116253241896629
-6.94717168807983	-9.29496288299561	-1.72155976295471	-0.077464833855629	0.135425090789795	0.116216108202934
-6.94043779373169	-9.29085254669189	-1.71829462051392	-0.0775798112154007	0.135374650359154	0.116150625050068
-6.93926000595093	-9.28944396972656	-1.71953332424164	-0.0775024220347404	0.135325312614441	0.116109445691109
-6.93889141082764	-9.28323745727539	-1.71874594688416	-0.0775762647390366	0.135410383343697	0.116083197295666
-6.94089603424072	-9.28502082824707	-1.72038066387177	-0.0774693861603737	0.135368943214417	0.116005502641201
-6.93371343612671	-9.28253650665283	-1.71669220924377	-0.077581562101841	0.135339722037315	0.115917526185513
-6.93252325057983	-9.28413677215576	-1.71709477901459	-0.0774880051612854	0.135363444685936	0.115818120539188
-6.93104219436646	-9.2781867980957	-1.71844518184662	-0.0775839909911156	0.135316044092178	0.115806020796299
-6.9298357963562	-9.27554130554199	-1.71572136878967	-0.0774701163172722	0.135313406586647	0.115718707442284
-6.92465686798096	-9.27361106872559	-1.71476686000824	-0.0776059105992317	0.135304853320122	0.115618966519833
-6.92248010635376	-9.27637767791748	-1.71411120891571	-0.0774789974093437	0.135268285870552	0.115537144243717
-6.91886854171753	-9.27110290527344	-1.71125602722168	-0.0775526165962219	0.135236904025078	0.115493454039097
-6.9192042350769	-9.27071762084961	-1.71403741836548	-0.0774319022893906	0.135229125618935	0.115408286452293
-6.91259527206421	-9.26609516143799	-1.71443033218384	-0.0775133594870567	0.135175481438637	0.115355797111988
-6.91292381286621	-9.2661190032959	-1.71656215190887	-0.0774312987923622	0.135126501321793	0.11525085568428
-6.90750885009766	-9.26229953765869	-1.71395969390869	-0.0774564370512962	0.135175436735153	0.115197114646435
-6.91046762466431	-9.2618465423584	-1.70549166202545	-0.0774098932743073	0.135102912783623	0.115141369402409
-6.90005779266357	-9.25813674926758	-1.71471428871155	-0.0774859488010406	0.135065659880638	0.115072883665562
-6.90208292007446	-9.26157569885254	-1.71164453029633	-0.0774885788559914	0.135054126381874	0.115061946213245
-6.89716243743896	-9.25471496582031	-1.71006941795349	-0.0774542614817619	0.13506543636322	0.114954836666584
-6.90082836151123	-9.25597381591797	-1.70160865783691	-0.077480785548687	0.135060876607895	0.114972218871117
-6.89231586456299	-9.25216293334961	-1.70401465892792	-0.0774888917803764	0.135077595710754	0.114899337291718
-6.89374446868896	-9.25514316558838	-1.70916759967804	-0.0774765089154243	0.134974971413612	0.114850543439388
-6.89191818237305	-9.25198268890381	-1.70458149909973	-0.0774846225976944	0.134950280189514	0.114817157387733
-6.89246273040771	-9.25326347351074	-1.70704913139343	-0.0773637071251869	0.134977474808693	0.114780709147453
-6.88563680648804	-9.25147342681885	-1.70581424236298	-0.0775370672345161	0.134936898946762	0.114729359745979
-6.88920307159424	-9.254075050354	-1.70392167568207	-0.0774520710110664	0.134901985526085	0.114690653979778
-6.88595008850098	-9.24816036224365	-1.70614945888519	-0.0774191841483116	0.134938627481461	0.114585682749748
-6.88938665390015	-9.25224876403809	-1.70022821426392	-0.0774181261658669	0.134890347719193	0.114612981677055
-6.88060998916626	-9.25112438201904	-1.70170736312866	-0.0774649828672409	0.134850710630417	0.114543773233891
-6.88671493530273	-9.25342273712158	-1.70255529880524	-0.0774662643671036	0.134861350059509	0.114447921514511
-6.88196611404419	-9.24966716766357	-1.69676852226257	-0.0774784684181213	0.134798735380173	0.114391572773457
-6.88331174850464	-9.25490951538086	-1.70114374160767	-0.0773238092660904	0.134797677397728	0.114332094788551
-6.87960290908813	-9.25046825408936	-1.6967625617981	-0.0774486809968948	0.134851589798927	0.114252671599388
-6.87943983078003	-9.25611782073975	-1.69877409934998	-0.0774371325969696	0.134774789214134	0.114125587046146
-6.8790431022644	-9.25405502319336	-1.69070661067963	-0.0774201527237892	0.134775280952454	0.114120788872242
-6.88378715515137	-9.25778484344482	-1.69180107116699	-0.0773167535662651	0.134784668684006	0.114065930247307
-6.87994241714478	-9.25514984130859	-1.69463789463043	-0.0774323269724846	0.134768769145012	0.114024423062801
-6.88261270523071	-9.25762462615967	-1.69722676277161	-0.0772378668189049	0.134752526879311	0.11390782892704
-6.88597631454468	-9.26081466674805	-1.68862497806549	-0.0774247646331787	0.134765580296516	0.113901741802692
-6.88217639923096	-9.26187419891357	-1.68490624427795	-0.077253669500351	0.134801119565964	0.113764300942421
-6.88600587844849	-9.26454830169678	-1.68392550945282	-0.0773117914795876	0.134731963276863	0.113754287362099
-6.88223028182983	-9.26509284973145	-1.685382604599	-0.0771371275186539	0.134673699736595	0.113607883453369
-6.89341735839844	-9.27127170562744	-1.68072021007538	-0.0772113874554634	0.134696304798126	0.113649018108845
-6.89083433151245	-9.27347278594971	-1.68792235851288	-0.0770780965685844	0.13467775285244	0.113627575337887
-6.89998626708984	-9.27178287506104	-1.67388653755188	-0.0771386697888374	0.134734407067299	0.113603234291077
-6.89422225952148	-9.27326107025146	-1.68409502506256	-0.0769783854484558	0.134615361690521	0.113481223583221
-6.89713144302368	-9.27727603912354	-1.67683529853821	-0.077046662569046	0.134715750813484	0.113319151103497
-6.88940048217773	-9.27575969696045	-1.67654418945313	-0.0769936144351959	0.1346575319767	0.113191150128841
-6.89758539199829	-9.27738285064697	-1.6761018037796	-0.077041894197464	0.134612902998924	0.113062955439091
-6.89413928985596	-9.27682018280029	-1.68096089363098	-0.0768826529383659	0.134607776999474	0.112926416099072
-6.90287160873413	-9.28246307373047	-1.67561328411102	-0.0770238414406776	0.134705871343613	0.112809680402279
-6.89563179016113	-9.27989673614502	-1.68173635005951	-0.0768797546625137	0.134622484445572	0.11258939653635
-6.90388154983521	-9.28196334838867	-1.67348480224609	-0.0770099088549614	0.134601250290871	0.112480439245701
-6.89917850494385	-9.28055286407471	-1.67680656909943	-0.076764315366745	0.134552776813507	0.112296245992184
-6.90688943862915	-9.28616714477539	-1.67845249176025	-0.0769600048661232	0.134605541825294	0.112213492393494
-6.90216875076294	-9.28429698944092	-1.67702925205231	-0.0768010467290878	0.134612545371056	0.11199963092804
-6.90911149978638	-9.28709125518799	-1.67707979679108	-0.0769384279847145	0.134590029716492	0.111922532320023
-6.90244674682617	-9.28541946411133	-1.67930555343628	-0.0767283737659454	0.134493455290794	0.111767888069153
-6.90903329849243	-9.28770446777344	-1.67916870117188	-0.0768517926335335	0.134569242596626	0.111676245927811
-6.90197229385376	-9.28705215454102	-1.68539309501648	-0.076760821044445	0.134512856602669	0.111477114260197
-6.91106700897217	-9.285888671875	-1.68196141719818	-0.076799601316452	0.134487673640251	0.111376263201237
-6.90915060043335	-9.28477764129639	-1.68269801139832	-0.0766329541802406	0.134430930018425	0.111289747059345
-6.91354036331177	-9.29058456420898	-1.68239712715149	-0.0768857598304749	0.134445518255234	0.11122439801693
-6.90508699417114	-9.28714847564697	-1.68268918991089	-0.0767750814557076	0.134502500295639	0.111029922962189
-6.91210699081421	-9.28878402709961	-1.68133807182312	-0.0768116414546967	0.134490117430687	0.1109599173069
-6.90751218795776	-9.28774833679199	-1.68016171455383	-0.0767171382904053	0.134445384144783	0.110840186476707
-6.91192817687988	-9.29071617126465	-1.68414437770844	-0.0767929553985596	0.134474739432335	0.110759548842907
-6.90300703048706	-9.28815746307373	-1.68015766143799	-0.0767619162797928	0.13441988825798	0.110690131783485
-6.90683078765869	-9.287766456604	-1.67536699771881	-0.0767318680882454	0.134468257427216	0.110563009977341
-6.90236234664917	-9.28494644165039	-1.67700064182281	-0.0767208859324455	0.134378299117088	0.110564276576042
-6.90422534942627	-9.28909301757813	-1.67588031291962	-0.0768393203616142	0.134533703327179	0.110421761870384
-6.89908790588379	-9.28855228424072	-1.67702305316925	-0.076750174164772	0.134436145424843	0.110332369804382
-6.90127515792847	-9.28889656066895	-1.67914652824402	-0.0767423585057259	0.134488210082054	0.110314197838306
-6.89635229110718	-9.28409385681152	-1.66812431812286	-0.0766857117414474	0.134486466646194	0.110222190618515
-6.8999924659729	-9.28848457336426	-1.67551147937775	-0.0767512992024422	0.134525194764137	0.110150165855885
-6.89117670059204	-9.28706741333008	-1.671058177948	-0.0767632722854614	0.134485617280006	0.110062949359417
-6.89838743209839	-9.28457736968994	-1.67452490329742	-0.0766916051506996	0.134486585855484	0.11003265529871
-6.89266300201416	-9.28615856170654	-1.6733363866806	-0.0766910165548325	0.134494736790657	0.109996788203716
-6.89611196517944	-9.28879451751709	-1.67486488819122	-0.0767836049199104	0.134565457701683	0.109993487596512
-6.88873767852783	-9.28433799743652	-1.67222118377686	-0.0767598450183868	0.13448791205883	0.109885230660439
-6.89211463928223	-9.28187465667725	-1.66993844509125	-0.0767025947570801	0.134519353508949	0.109860889613628
-6.88576602935791	-9.28197765350342	-1.66854763031006	-0.0766568928956985	0.134478583931923	0.109881475567818
-6.89174318313599	-9.28455829620361	-1.66791975498199	-0.0767421051859856	0.134559854865074	0.109868384897709
-6.88053321838379	-9.27896976470947	-1.67070317268372	-0.0767137855291367	0.13447442650795	0.109759740531445
-6.8835768699646	-9.27883911132813	-1.66224610805511	-0.0768248811364174	0.134488895535469	0.109740175306797
-6.87532472610474	-9.27605724334717	-1.66450917720795	-0.0766884759068489	0.134453311562538	0.109699279069901
-6.87990093231201	-9.27793502807617	-1.66021573543549	-0.0768100768327713	0.134536489844322	0.109708912670612
-6.86866044998169	-9.27319622039795	-1.66106367111206	-0.0766980350017548	0.134496346116066	0.109647542238235
-6.87150573730469	-9.2739896774292	-1.65774238109589	-0.0767708346247673	0.13444659113884	0.10965184867382
-6.86715650558472	-9.2699031829834	-1.66274094581604	-0.076637975871563	0.134458050131798	0.109613828361034
-6.86948585510254	-9.27285766601563	-1.65393590927124	-0.0768179222941399	0.134472131729126	0.109618112444878
-6.86080169677734	-9.27061462402344	-1.65509307384491	-0.0767434015870094	0.134516924619675	0.109550423920155
-6.86291694641113	-9.26921653747559	-1.65713882446289	-0.0768899470567703	0.134457886219025	0.109529256820679
-6.8602352142334	-9.26553916931152	-1.65945386886597	-0.0766701772809029	0.134435847401619	0.109453842043877
-6.86073970794678	-9.26355934143066	-1.64968526363373	-0.0767999663949013	0.134515553712845	0.109487608075142
-6.85738706588745	-9.26696109771729	-1.65010833740234	-0.0766801908612251	0.134484454989433	0.10939709842205
-6.85787487030029	-9.26300048828125	-1.64854764938354	-0.0768629983067513	0.134503990411758	0.109369292855263
-6.85540294647217	-9.26549053192139	-1.65216767787933	-0.0767156034708023	0.134399846196175	0.109321244060993
-6.85634517669678	-9.26347351074219	-1.65061867237091	-0.0767924785614014	0.134388342499733	0.109328649938107
-6.85994386672974	-9.26469135284424	-1.65390729904175	-0.0767254680395126	0.134478852152824	0.109241798520088
-6.8532772064209	-9.26352024078369	-1.6497495174408	-0.076804481446743	0.134419128298759	0.109189249575138
-6.85581874847412	-9.26302146911621	-1.65481090545654	-0.0767668932676315	0.134328678250313	0.109094984829426
-6.85330963134766	-9.25891304016113	-1.64807236194611	-0.0767672508955002	0.134343862533569	0.109091751277447
-6.85842084884644	-9.26352214813232	-1.64789593219757	-0.0766347125172615	0.134317919611931	0.109035424888134
-6.8511118888855	-9.25957298278809	-1.64727556705475	-0.0767700523138046	0.134326115250587	0.108889654278755
-6.85349225997925	-9.26551532745361	-1.64879417419434	-0.0766488611698151	0.13428683578968	0.108852528035641
-6.84995222091675	-9.26098155975342	-1.64643239974976	-0.0766405612230301	0.134187579154968	0.108811415731907
-6.85469627380371	-9.26531791687012	-1.641810297966	-0.0766014233231544	0.134234249591827	0.108820967376232
-6.84530973434448	-9.26076984405518	-1.64118659496307	-0.0765421763062477	0.134216770529747	0.108676142990589
-6.8502950668335	-9.2663049697876	-1.63927114009857	-0.0766433849930763	0.134198158979416	0.108638681471348
-6.84949588775635	-9.26181983947754	-1.6398811340332	-0.0764829441905022	0.134196162223816	0.108505241572857
-6.85403537750244	-9.2649097442627	-1.6394544839859	-0.0764938220381737	0.13415215909481	0.108580596745014
-6.85103607177734	-9.26437664031982	-1.63738214969635	-0.0763406977057457	0.134185165166855	0.108496703207493
-6.85208749771118	-9.26773166656494	-1.63804233074188	-0.0765476226806641	0.134157419204712	0.10845585167408
-6.85042142868042	-9.26845455169678	-1.64077162742615	-0.0763948038220406	0.134137317538261	0.108272112905979
-6.84912252426147	-9.26566886901855	-1.63348460197449	-0.0764287784695625	0.134127914905548	0.108314245939255
-6.85185861587524	-9.26979827880859	-1.63272392749786	-0.0763739943504334	0.134047627449036	0.10819923132658
-6.85024738311768	-9.26820087432861	-1.63694596290588	-0.076311282813549	0.134039849042892	0.108158111572266
-6.85160636901855	-9.27554988861084	-1.63197636604309	-0.0762810558080673	0.134032934904099	0.108100652694702
-6.8526029586792	-9.27041149139404	-1.63864362239838	-0.0762104392051697	0.134046331048012	0.108010247349739
-6.85211229324341	-9.2763500213623	-1.63038170337677	-0.0762975588440895	0.133954226970673	0.107990875840187
-6.85472393035889	-9.26947975158691	-1.63209879398346	-0.0761895403265953	0.134027093648911	0.107947044074535
-6.85552310943604	-9.27503490447998	-1.63330268859863	-0.0762370973825455	0.133906632661819	0.107908897101879
-6.85368490219116	-9.27630424499512	-1.64068746566772	-0.0762432366609573	0.134018197655678	0.10780293494463
-6.85451412200928	-9.27711582183838	-1.63560211658478	-0.0762184411287308	0.133807793259621	0.10778996348381
-6.86148357391357	-9.27627086639404	-1.63567662239075	-0.0761204212903976	0.133917063474655	0.107717081904411
-6.85751485824585	-9.27600574493408	-1.63652360439301	-0.0761833339929581	0.133748754858971	0.107753120362759
-6.86125993728638	-9.27960968017578	-1.63304269313812	-0.0762181282043457	0.133875355124474	0.107664547860622
-6.85943174362183	-9.27615833282471	-1.63895452022552	-0.0762334018945694	0.133818104863167	0.107623517513275
-6.86241340637207	-9.27816390991211	-1.63492321968079	-0.0761700794100761	0.133808121085167	0.10758039355278
-6.86135149002075	-9.27469921112061	-1.63873696327209	-0.0761299356818199	0.133729338645935	0.107538498938084
-6.86112451553345	-9.27952575683594	-1.62771916389465	-0.0761659890413284	0.133754104375839	0.107529871165752
-6.86229562759399	-9.27595520019531	-1.63951814174652	-0.076185517013073	0.133770734071732	0.107526041567326
-6.86356973648071	-9.27695178985596	-1.64089977741241	-0.0761964470148087	0.133682638406754	0.107425302267075
-6.86302328109741	-9.27396392822266	-1.63987731933594	-0.0762264579534531	0.13370980322361	0.107411183416843
-6.86374616622925	-9.27709579467773	-1.63540840148926	-0.0762006416916847	0.133670270442963	0.10736320912838
-6.867027759552	-9.27669429779053	-1.63751482963562	-0.076237753033638	0.133792027831078	0.107315689325333
-6.86193466186523	-9.2748851776123	-1.63563632965088	-0.0761715620756149	0.133636623620987	0.107257202267647
-6.86577844619751	-9.27484607696533	-1.63869190216064	-0.0761623457074165	0.133804604411125	0.107149444520473
-6.86182260513306	-9.27358818054199	-1.63781499862671	-0.0762015134096146	0.133660703897476	0.107221566140652
-6.86894702911377	-9.27643871307373	-1.63905394077301	-0.076178640127182	0.133782833814621	0.107136137783527
-6.86093711853027	-9.27111911773682	-1.63826096057892	-0.0761955082416534	0.133667260408401	0.10708412528038
-6.86428308486938	-9.27433395385742	-1.63606739044189	-0.0762251541018486	0.133786484599113	0.107007451355457
-6.8617377281189	-9.26607322692871	-1.64071309566498	-0.076094925403595	0.133639931678772	0.106970310211182
-6.8665828704834	-9.27354907989502	-1.6400226354599	-0.0762097015976906	0.133615776896477	0.106945984065533
-6.86647319793701	-9.27033615112305	-1.63669121265411	-0.0761256590485573	0.133693397045135	0.106964819133282
-6.86667060852051	-9.26909828186035	-1.64205598831177	-0.0762010216712952	0.133652567863464	0.106921687722206
-6.86981296539307	-9.26741504669189	-1.63929772377014	-0.0762064009904861	0.133713528513908	0.10688004642725
-6.86071872711182	-9.26567649841309	-1.64299607276917	-0.076203390955925	0.133554294705391	0.106810115277767
-6.86955070495605	-9.26872539520264	-1.63488948345184	-0.076208308339119	0.133720770478249	0.106794163584709
-6.86556434631348	-9.26633548736572	-1.63790833950043	-0.0760683640837669	0.133635357022285	0.106790497899055
-6.86810636520386	-9.26606941223145	-1.63355457782745	-0.0762315988540649	0.133708223700523	0.106703594326973
-6.86339902877808	-9.26719951629639	-1.63699448108673	-0.0761056914925575	0.133656218647957	0.106649845838547
-6.86241865158081	-9.26413345336914	-1.62984430789948	-0.0761901289224625	0.133569449186325	0.106559358537197
-6.86490678787231	-9.26347541809082	-1.63079464435577	-0.0761034414172173	0.133589595556259	0.106522142887115
-6.86149120330811	-9.26279067993164	-1.63497292995453	-0.0760548934340477	0.133515045046806	0.106523595750332
-6.86847639083862	-9.2652473449707	-1.62888240814209	-0.0760663747787476	0.133623600006104	0.10646791011095
-6.86442708969116	-9.26603507995605	-1.63458430767059	-0.0759594365954399	0.133599489927292	0.106467425823212
-6.86546325683594	-9.26688957214355	-1.63057494163513	-0.076140783727169	0.133609548211098	0.106444038450718
-6.8601770401001	-9.26431655883789	-1.63670253753662	-0.07600087672472	0.133522540330887	0.10636717826128
-6.86282920837402	-9.26227283477783	-1.63305878639221	-0.076016865670681	0.133619591593742	0.106346994638443
-6.86639976501465	-9.26404666900635	-1.63279020786285	-0.0759122595191002	0.133681356906891	0.106388889253139
-6.86199760437012	-9.26331329345703	-1.63718545436859	-0.0759955197572708	0.133601546287537	0.106309913098812
-6.8654637336731	-9.26622295379639	-1.63519263267517	-0.0760079398751259	0.133709311485291	0.106259882450104
-6.86329936981201	-9.2656364440918	-1.62940740585327	-0.0759388133883476	0.133648380637169	0.106184311211109
-6.86493158340454	-9.26611995697021	-1.63429057598114	-0.0760017111897469	0.133634597063065	0.106149077415466
-6.86612749099731	-9.26456832885742	-1.64012062549591	-0.0757978484034538	0.133631855249405	0.106084130704403
-6.86914014816284	-9.26514339447021	-1.63498020172119	-0.0759058147668839	0.133609294891357	0.106147557497025
-6.86945486068726	-9.27168273925781	-1.63229465484619	-0.0759051889181137	0.133652105927467	0.10614013671875
-6.86747360229492	-9.26645851135254	-1.6472761631012	-0.0758198127150536	0.133686065673828	0.106114365160465
-6.8709397315979	-9.27040863037109	-1.64082503318787	-0.0759644359350204	0.13363453745842	0.106125473976135
-6.87359762191772	-9.2692289352417	-1.6471266746521	-0.075923815369606	0.133670493960381	0.106058306992054
-6.87283849716187	-9.26556587219238	-1.64139199256897	-0.0758946612477303	0.133650615811348	0.106107674539089
-6.87513494491577	-9.27055358886719	-1.63836419582367	-0.0760061964392662	0.13366311788559	0.106130264699459
-6.87427568435669	-9.26540088653564	-1.64769494533539	-0.0759695172309875	0.133708372712135	0.106126114726067
-6.8739275932312	-9.27112197875977	-1.64757180213928	-0.0760093182325363	0.133618399500847	0.106133840978146
-6.87465906143188	-9.26665592193604	-1.64098870754242	-0.0759952738881111	0.133801460266113	0.106132194399834
-6.87365818023682	-9.26288032531738	-1.64850151538849	-0.0760528370738029	0.133638247847557	0.106161437928677
-6.88046836853027	-9.26395130157471	-1.64562547206879	-0.076032467186451	0.133787497878075	0.106137976050377
-6.88084077835083	-9.26320171356201	-1.65367782115936	-0.075974814593792	0.133708760142326	0.106257699429989
-6.88220357894897	-9.26604461669922	-1.64923989772797	-0.0761153921484947	0.133759334683418	0.106225579977036
-6.88420295715332	-9.26227188110352	-1.65690016746521	-0.0761184394359589	0.133845403790474	0.106275543570518
-6.88233995437622	-9.26232624053955	-1.65569365024567	-0.0761556923389435	0.13373039662838	0.10622526705265
-6.88676929473877	-9.26070690155029	-1.65671825408936	-0.0761585235595703	0.133919224143028	0.106205314397812
-6.88576555252075	-9.2602014541626	-1.65226364135742	-0.0760791748762131	0.133844286203384	0.106258437037468
-6.88936948776245	-9.26353740692139	-1.65357673168182	-0.0762026607990265	0.133855372667313	0.106232792139053
-6.88802003860474	-9.26174449920654	-1.65729176998138	-0.076172299683094	0.133880108594894	0.106228038668633
-6.88597583770752	-9.26119613647461	-1.65068709850311	-0.0762434452772141	0.133834660053253	0.106194116175175
-6.89226865768433	-9.25840950012207	-1.65637814998627	-0.0762196853756905	0.133944258093834	0.106232203543186
-6.88795614242554	-9.26125144958496	-1.6621481180191	-0.0761113241314888	0.133792161941528	0.106171116232872
-6.89820766448975	-9.26215267181396	-1.65960490703583	-0.0762492492794991	0.133930534124374	0.106252633035183
-6.89294290542603	-9.2607364654541	-1.66022610664368	-0.0761768370866776	0.133905187249184	0.106229342520237
-6.90008068084717	-9.2625093460083	-1.65761160850525	-0.0762599557638168	0.133999049663544	0.106263667345047
-6.89724445343018	-9.26047611236572	-1.66776072978973	-0.0761530995368958	0.133992597460747	0.106152422726154
-6.90110778808594	-9.26170921325684	-1.66842484474182	-0.0762069448828697	0.134051665663719	0.106199942529202
-6.9019718170166	-9.26206588745117	-1.66757011413574	-0.0761288851499558	0.134041264653206	0.10623936355114
-6.90014171600342	-9.25921821594238	-1.6717803478241	-0.0761171951889992	0.134007498621941	0.106196455657482
-6.90429735183716	-9.26605987548828	-1.66695082187653	-0.0762384533882141	0.134086534380913	0.106227919459343
-6.89850807189941	-9.26250457763672	-1.67517828941345	-0.076096385717392	0.134037539362907	0.106198847293854
-6.90443134307861	-9.26040840148926	-1.66793763637543	-0.0762076005339623	0.134090334177017	0.106222383677959
-6.9023699760437	-9.25770854949951	-1.67343187332153	-0.0760104209184647	0.133978560566902	0.106147833168507
-6.90423107147217	-9.25703907012939	-1.66631388664246	-0.0762258991599083	0.13406153023243	0.106193549931049
-6.90660285949707	-9.25741291046143	-1.67389845848083	-0.0760833695530891	0.134052366018295	0.106184601783752
-6.90350532531738	-9.25870323181152	-1.66967236995697	-0.0762628465890884	0.134088054299355	0.106200359761715
-6.90419673919678	-9.25813961029053	-1.67431473731995	-0.0761437490582466	0.134088486433029	0.106163613498211
-6.90340900421143	-9.2540168762207	-1.67134845256805	-0.0762679725885391	0.134048521518707	0.10612728446722
-6.90931987762451	-9.25662994384766	-1.66932463645935	-0.0760932713747025	0.134094715118408	0.106216609477997
-6.90384149551392	-9.25579738616943	-1.67477095127106	-0.0761229246854782	0.134223699569702	0.106172502040863
-6.9089503288269	-9.25879669189453	-1.67386066913605	-0.0762767195701599	0.134173527359962	0.106189623475075
-6.90821695327759	-9.25741195678711	-1.67536151409149	-0.0761573240160942	0.134201735258102	0.106121629476547
-6.90950632095337	-9.25533008575439	-1.67262089252472	-0.0761756002902985	0.134143188595772	0.106100641191006
-6.91582584381104	-9.26028633117676	-1.6729793548584	-0.0760898292064667	0.134110301733017	0.106080003082752
-6.91275501251221	-9.2611255645752	-1.68051314353943	-0.0761240571737289	0.134188711643219	0.10603067278862
-6.91657590866089	-9.26638698577881	-1.67665541172028	-0.0761749893426895	0.134152740240097	0.106060937047005
-6.91730165481567	-9.26376628875732	-1.68511354923248	-0.0761515200138092	0.134171664714813	0.106012001633644
-6.91626644134521	-9.26249980926514	-1.68558466434479	-0.0761714652180672	0.134032428264618	0.106013283133507
-6.92394542694092	-9.26560020446777	-1.68039643764496	-0.0761283710598946	0.134151890873909	0.105940036475658
-6.92596292495728	-9.26213645935059	-1.68557345867157	-0.0761440992355347	0.134028628468513	0.105939649045467
-6.92996454238892	-9.2664852142334	-1.68117189407349	-0.0761421024799347	0.134075120091438	0.105926334857941
-6.93043994903564	-9.26513195037842	-1.68375098705292	-0.076180674135685	0.134115144610405	0.105898842215538
-6.92742681503296	-9.26367473602295	-1.68714618682861	-0.0762045979499817	0.134034425020218	0.105799674987793
-6.93336153030396	-9.26525402069092	-1.68513321876526	-0.0762667134404182	0.134141638875008	0.105723552405834
-6.93120193481445	-9.25941562652588	-1.69115078449249	-0.0761730968952179	0.133929297327995	0.105732262134552
-6.93516445159912	-9.26315116882324	-1.68170249462128	-0.0762328132987022	0.134001314640045	0.105612054467201
-6.93461751937866	-9.26316833496094	-1.68715083599091	-0.0761230811476707	0.133978217840195	0.105617009103298
-6.93483209609985	-9.26448917388916	-1.6890549659729	-0.0761945173144341	0.133975178003311	0.105564348399639
-6.93663692474365	-9.26183223724365	-1.6952965259552	-0.0762071907520294	0.134039729833603	0.105534456670284
-6.93843793869019	-9.26076602935791	-1.68668246269226	-0.0761581286787987	0.13397741317749	0.105446137487888
-6.94306373596191	-9.26135921478271	-1.69751644134521	-0.0761869326233864	0.134020313620567	0.10542281717062
-6.93770503997803	-9.26385879516602	-1.69271194934845	-0.0762550458312035	0.133935332298279	0.105320125818253
-6.94331359863281	-9.26233577728271	-1.69544959068298	-0.0761836245656013	0.134032428264618	0.105348810553551
-6.93784856796265	-9.26089477539063	-1.69712662696838	-0.0762573704123497	0.133921548724175	0.105251632630825
-6.94564008712769	-9.26166820526123	-1.69489943981171	-0.0763110220432281	0.134009644389153	0.105175368487835
-6.94270277023315	-9.25962066650391	-1.69829881191254	-0.0762033462524414	0.133969217538834	0.105165086686611
-6.94441652297974	-9.25972843170166	-1.69604110717773	-0.0763557478785515	0.133958086371422	0.105135791003704
-6.94533252716064	-9.26272010803223	-1.69886302947998	-0.0763509944081306	0.133980795741081	0.105051249265671
-6.94139957427979	-9.25383377075195	-1.69331920146942	-0.0763220563530922	0.133905991911888	0.105064563453197
-6.94692611694336	-9.2584810256958	-1.70114314556122	-0.0763330385088921	0.133919477462769	0.105002537369728
-6.94270420074463	-9.25472640991211	-1.69684624671936	-0.0763325095176697	0.133831977844238	0.104958482086658
-6.94909811019897	-9.25597476959229	-1.69603896141052	-0.0763859748840332	0.133932396769524	0.104950919747353
-6.9421272277832	-9.25471019744873	-1.70524954795837	-0.0763207897543907	0.133859395980835	0.104921527206898
-6.94457912445068	-9.2549524307251	-1.69717907905579	-0.0764895975589752	0.133930891752243	0.10488823056221
-6.94090127944946	-9.2529821395874	-1.69873714447021	-0.0764316543936729	0.133833795785904	0.104791559278965
-6.93943214416504	-9.25111103057861	-1.70514965057373	-0.0765135735273361	0.133838206529617	0.104782246053219
-6.94126987457275	-9.25052833557129	-1.6974538564682	-0.0764793157577515	0.133858069777489	0.104785494506359
-6.93792629241943	-9.24622631072998	-1.70145070552826	-0.0764819607138634	0.133870407938957	0.104763023555279
-6.93903732299805	-9.2494421005249	-1.69993329048157	-0.0765517055988312	0.133899316191673	0.104669257998466
-6.93768644332886	-9.24545288085938	-1.69803464412689	-0.0764912441372871	0.133869782090187	0.104593716561794
-6.94177865982056	-9.24652767181396	-1.69589722156525	-0.0765505135059357	0.133968606591225	0.104647420346737
-6.94007635116577	-9.24575138092041	-1.7018871307373	-0.0764219537377357	0.133928894996643	0.104601040482521
-6.94747591018677	-9.25321388244629	-1.7096152305603	-0.0766240581870079	0.133962288498878	0.104592002928257
-6.94678068161011	-9.25206756591797	-1.7121194601059	-0.0765665099024773	0.133947342634201	0.104536823928356
-6.94878530502319	-9.25407409667969	-1.70890545845032	-0.0766549631953239	0.133892506361008	0.104608237743378
-6.95003747940063	-9.25118827819824	-1.71250796318054	-0.0765571296215057	0.133957341313362	0.104549288749695
-6.95535850524902	-9.25394725799561	-1.71446788311005	-0.0766244158148766	0.133940801024437	0.104551702737808
-6.95377445220947	-9.25820446014404	-1.70971941947937	-0.0766669288277626	0.133928239345551	0.104515448212624
-6.95173931121826	-9.25147438049316	-1.71574997901917	-0.0767184048891068	0.133844897150993	0.104577094316483
-6.95578193664551	-9.2547779083252	-1.72061288356781	-0.0767345577478409	0.13381190598011	0.104526191949844
-6.95259237289429	-9.24856090545654	-1.72483026981354	-0.0766560211777687	0.133822679519653	0.104579366743565
-6.95886945724487	-9.25342559814453	-1.71304261684418	-0.0767316520214081	0.133812800049782	0.104578085243702
-6.95405197143555	-9.24246788024902	-1.72238051891327	-0.0767076388001442	0.133790090680122	0.104524441063404
-6.95566415786743	-9.24967765808105	-1.72201991081238	-0.076910026371479	0.133710816502571	0.10456557571888
-6.95464134216309	-9.24298572540283	-1.72559249401093	-0.0767249241471291	0.13371542096138	0.104507550597191
-6.95678472518921	-9.24033260345459	-1.72867166996002	-0.0768061578273773	0.133668676018715	0.104575835168362
-6.954505443573	-9.24093532562256	-1.71976637840271	-0.0767751932144165	0.133778959512711	0.104533292353153
-6.95116519927979	-9.23523235321045	-1.72542095184326	-0.0768208280205727	0.133680358529091	0.104560486972332
-6.9505295753479	-9.23627090454102	-1.72092294692993	-0.0768698751926422	0.133687511086464	0.104521751403809
-6.95000171661377	-9.23267364501953	-1.72120690345764	-0.0768787264823914	0.133776932954788	0.104503624141216
-6.94675159454346	-9.23227500915527	-1.71730601787567	-0.076788567006588	0.133621737360954	0.104498662054539
-6.94619083404541	-9.22835922241211	-1.71950232982635	-0.0767799094319344	0.13367460668087	0.104512810707092
-6.94405174255371	-9.23463344573975	-1.71513056755066	-0.076845720410347	0.133645504713058	0.104481741786003
-6.94241905212402	-9.23433780670166	-1.72104752063751	-0.0768101811408997	0.133832216262817	0.104388691484928
-6.94251203536987	-9.23403549194336	-1.71237194538116	-0.0767368674278259	0.133620113134384	0.104396127164364
-6.94622373580933	-9.23262786865234	-1.71852779388428	-0.0767706856131554	0.133691072463989	0.104380212724209
-6.94855308532715	-9.23701572418213	-1.71931052207947	-0.0767233818769455	0.133690774440765	0.104383692145348
-6.94872570037842	-9.24200630187988	-1.72177350521088	-0.0768128931522369	0.133817940950394	0.104315161705017
-6.94495058059692	-9.23986434936523	-1.72565507888794	-0.0766735151410103	0.133643299341202	0.104313164949417
-6.95572996139526	-9.24328422546387	-1.72231841087341	-0.0766173899173737	0.133655712008476	0.104284137487411
-6.95377922058105	-9.24356079101563	-1.72887587547302	-0.0766191184520721	0.133649632334709	0.104361407458782
-6.95833158493042	-9.24831295013428	-1.72456812858582	-0.076740674674511	0.133653908967972	0.104353748261929
-6.95963907241821	-9.24454021453857	-1.73687493801117	-0.0766828805208206	0.133670851588249	0.104340605437756
-6.95998668670654	-9.24473094940186	-1.72923147678375	-0.0766760110855103	0.13342159986496	0.104328244924545
-6.96606302261353	-9.24158573150635	-1.73094189167023	-0.0766881033778191	0.133588343858719	0.104273445904255
-6.96292400360107	-9.2403392791748	-1.72947669029236	-0.076653353869915	0.133395075798035	0.104352109134197
-6.9697322845459	-9.24242401123047	-1.73296082019806	-0.0766745284199715	0.133493587374687	0.104340329766273
-6.96477317810059	-9.24041843414307	-1.73355448246002	-0.076656736433506	0.133466064929962	0.104307614266872
-6.96704292297363	-9.24103832244873	-1.72719466686249	-0.0768052637577057	0.133423432707787	0.104302480816841
-6.96584844589233	-9.23854064941406	-1.73183929920197	-0.0766180604696274	0.133439019322395	0.104354746639729
-6.965500831604	-9.23735523223877	-1.72524893283844	-0.0766874551773071	0.133314430713654	0.104312852025032
-6.96951961517334	-9.23696613311768	-1.72696197032928	-0.0767631083726883	0.133424147963524	0.1043761074543
-6.96452379226685	-9.23669815063477	-1.72677993774414	-0.0767389759421349	0.133392319083214	0.104430176317692
-6.96476364135742	-9.23308277130127	-1.73064255714417	-0.076783187687397	0.133411064743996	0.104436047375202
-6.95729398727417	-9.23274230957031	-1.72897183895111	-0.0766901299357414	0.133349388837814	0.104393400251865
-6.95953607559204	-9.23316478729248	-1.72990608215332	-0.0768254101276398	0.133320361375809	0.104382157325745
-6.95910024642944	-9.23053169250488	-1.72601330280304	-0.0766159296035767	0.133330583572388	0.104428470134735
-6.95785140991211	-9.2307300567627	-1.7158704996109	-0.0767708495259285	0.133382186293602	0.104395560920238
-6.95695877075195	-9.23341655731201	-1.72066402435303	-0.0766984447836876	0.133466362953186	0.10433553904295
-6.95490026473999	-9.22951507568359	-1.7204384803772	-0.0766992792487144	0.133378833532333	0.104263946413994
-6.95667934417725	-9.23177909851074	-1.70571160316467	-0.076653853058815	0.133422657847404	0.104208551347256
-6.95055294036865	-9.23196125030518	-1.71044397354126	-0.0765569135546684	0.133368670940399	0.10415705293417
-6.95837211608887	-9.23609638214111	-1.70635175704956	-0.0766315907239914	0.13345642387867	0.104141220450401
-6.95110368728638	-9.23244571685791	-1.70743668079376	-0.076475203037262	0.133419573307037	0.104032091796398
-6.95288848876953	-9.23455047607422	-1.70160233974457	-0.0765258222818375	0.133414462208748	0.103995151817799
-6.9535436630249	-9.23696899414063	-1.70700061321259	-0.0763374641537666	0.133327916264534	0.1038848310709
-6.95317029953003	-9.23704624176025	-1.7075582742691	-0.0764697045087814	0.133375778794289	0.103857845067978
-6.9594988822937	-9.24380207061768	-1.70562565326691	-0.0763731375336647	0.133370816707611	0.103765547275543
-6.95329141616821	-9.24481868743896	-1.70151734352112	-0.0763762667775154	0.133389294147491	0.103678993880749
-6.96065282821655	-9.24892902374268	-1.70532882213593	-0.0763677731156349	0.13330951333046	0.103588871657848
-6.96128797531128	-9.24846935272217	-1.70677673816681	-0.0762497708201408	0.133350938558578	0.10353197902441
-6.96783351898193	-9.25054836273193	-1.69738507270813	-0.0763042494654655	0.133391201496124	0.103540025651455
-6.96497201919556	-9.25243282318115	-1.70773553848267	-0.0761666223406792	0.133329302072525	0.103413291275501
-6.96854019165039	-9.25617694854736	-1.70519232749939	-0.0762953832745552	0.133324429392815	0.10338544100523
-6.97099447250366	-9.25628280639648	-1.70901477336884	-0.0762380957603455	0.133367747068405	0.103241518139839
-6.96878147125244	-9.25269794464111	-1.70457565784454	-0.0762919634580612	0.133262798190117	0.103252522647381
-6.97368288040161	-9.25393772125244	-1.70380866527557	-0.0761595591902733	0.133256822824478	0.103201150894165
-6.9697527885437	-9.24840641021729	-1.69629204273224	-0.0761924609541893	0.13323450088501	0.103154942393303
-6.97132778167725	-9.25502490997314	-1.69589304924011	-0.0762762129306793	0.13316847383976	0.103144571185112
-6.96634531021118	-9.24631881713867	-1.70460915565491	-0.0761829614639282	0.133231341838837	0.103079847991467
-6.966965675354	-9.24663257598877	-1.7038459777832	-0.0763273909687996	0.133181124925613	0.103073433041573
-6.96573400497437	-9.24156284332275	-1.69860827922821	-0.0761452615261078	0.133187726140022	0.103023119270802
-6.96248817443848	-9.24160575866699	-1.69770741462708	-0.0762803703546524	0.133075132966042	0.103018812835217
-6.95866107940674	-9.24215984344482	-1.69136691093445	-0.0762960612773895	0.133234947919846	0.10295632481575
-6.95501136779785	-9.23800945281982	-1.69315612316132	-0.0763295888900757	0.133201688528061	0.102975137531757
-6.95763635635376	-9.23838520050049	-1.69665634632111	-0.0762706622481346	0.133311524987221	0.102903835475445
-6.94930744171143	-9.2309398651123	-1.69750452041626	-0.0763121247291565	0.133192777633667	0.102924637496471
-6.95425176620483	-9.23535442352295	-1.68919432163239	-0.0763102099299431	0.133276328444481	0.102941006422043
-6.95147371292114	-9.23521995544434	-1.69392776489258	-0.0763698220252991	0.133395358920097	0.102894239127636
-6.94998073577881	-9.23717880249023	-1.69271409511566	-0.0763506591320038	0.133343547582626	0.102847717702389
-6.95061111450195	-9.23854637145996	-1.69628238677979	-0.0763399302959442	0.133427366614342	0.102871537208557
-6.94982814788818	-9.23783302307129	-1.68730986118317	-0.0763147100806236	0.133385896682739	0.102903373539448
-6.95321893692017	-9.24100303649902	-1.68916261196136	-0.0763071700930595	0.13350872695446	0.102866433560848
-6.94970464706421	-9.23958587646484	-1.69162356853485	-0.0762821435928345	0.133432507514954	0.10286770761013
-6.95068645477295	-9.24501800537109	-1.69528436660767	-0.0764249712228775	0.133508712053299	0.102823473513126
-6.95123291015625	-9.24316024780273	-1.69386196136475	-0.0763593912124634	0.133475571870804	0.102833218872547
-6.95366621017456	-9.24404335021973	-1.69322192668915	-0.076363317668438	0.133467942476273	0.102791309356689
-6.96032476425171	-9.24494743347168	-1.6930844783783	-0.0763840898871422	0.133548259735107	0.102788202464581
-6.95868539810181	-9.24547672271729	-1.69436204433441	-0.0764362961053848	0.133508697152138	0.102773934602737
-6.96288251876831	-9.24690055847168	-1.69493889808655	-0.0764708667993546	0.133631780743599	0.102717526257038
-6.95791816711426	-9.24671077728271	-1.69639444351196	-0.0764564052224159	0.133523806929588	0.10266325622797
-6.96591711044312	-9.24761486053467	-1.69282567501068	-0.0765320211648941	0.133629694581032	0.102611407637596
-6.96483373641968	-9.24594688415527	-1.69569134712219	-0.0764676555991173	0.133542433381081	0.102636642754078
-6.96952247619629	-9.24963474273682	-1.69020009040833	-0.0765081197023392	0.133654534816742	0.102602526545525
-6.96500968933105	-9.24853706359863	-1.69944083690643	-0.0764488726854324	0.133542701601982	0.102521412074566
-6.9691948890686	-9.24710941314697	-1.69422125816345	-0.0765774697065353	0.133626356720924	0.102462582290173
-6.96922254562378	-9.24601936340332	-1.6937757730484	-0.0764187127351761	0.133559376001358	0.102439537644386
-6.96951246261597	-9.24663066864014	-1.68962180614471	-0.0764860734343529	0.133574947714806	0.102449886500835
-6.97424364089966	-9.24997520446777	-1.69533967971802	-0.0765242502093315	0.133617281913757	0.102365784347057
-6.96853113174438	-9.24814033508301	-1.69154047966003	-0.0764836892485619	0.13357324898243	0.102276496589184
-6.97472429275513	-9.25054264068604	-1.69370579719543	-0.0765857845544815	0.133607372641563	0.102249436080456
-6.9709677696228	-9.24853420257568	-1.69763553142548	-0.0764143764972687	0.133509784936905	0.10221766680479
-6.97857856750488	-9.2523365020752	-1.6873277425766	-0.0764996036887169	0.133600026369095	0.10220929980278
-6.97620487213135	-9.25113296508789	-1.69748783111572	-0.0764237120747566	0.133597314357758	0.102221436798573
-6.97719526290894	-9.25283145904541	-1.69122767448425	-0.076524518430233	0.133597299456596	0.102162338793278
-6.97854661941528	-9.25442123413086	-1.68787884712219	-0.0765400007367134	0.13366237282753	0.102045454084873
-6.97640371322632	-9.25371837615967	-1.69277226924896	-0.076497420668602	0.13359397649765	0.101969413459301
-6.98296976089478	-9.25173091888428	-1.68612098693848	-0.0765176489949226	0.133612096309662	0.101923324167728
-6.97916889190674	-9.25550651550293	-1.68682336807251	-0.0763237476348877	0.133564278483391	0.101833082735538
-6.98528432846069	-9.25495433807373	-1.68613278865814	-0.0764947459101677	0.133586943149567	0.101862594485283
-6.98235654830933	-9.25796413421631	-1.68787813186646	-0.0764033496379852	0.133547842502594	0.101723589003086
-6.98321199417114	-9.25593090057373	-1.68466532230377	-0.0765141323208809	0.133533895015717	0.101671300828457
-6.98469114303589	-9.26102733612061	-1.68598282337189	-0.0764596089720726	0.133554905653	0.101590886712074
-6.98809576034546	-9.25786209106445	-1.69002485275269	-0.0762852504849434	0.133543744683266	0.101566433906555
-6.99132204055786	-9.26325035095215	-1.68295001983643	-0.0764420926570892	0.133599668741226	0.101521633565426
-6.98690176010132	-9.26354598999023	-1.69138598442078	-0.0763582289218903	0.133613526821136	0.101377502083778
-6.98970127105713	-9.26667594909668	-1.69314253330231	-0.0764712020754814	0.133559122681618	0.101367972791195
-6.99025964736938	-9.26367950439453	-1.68875205516815	-0.076315812766552	0.133636265993118	0.101246938109398
-6.98734521865845	-9.25999736785889	-1.68927919864655	-0.0763360932469368	0.133559554815292	0.101249389350414
-6.98639106750488	-9.26381587982178	-1.68502473831177	-0.0763547718524933	0.13354067504406	0.101176097989082
-6.98450565338135	-9.2592191696167	-1.68534231185913	-0.0763892307877541	0.133612394332886	0.101144954562187
-6.98241806030273	-9.26326179504395	-1.68002271652222	-0.0764215067028999	0.133549109101295	0.101075164973736
-6.98205995559692	-9.26389408111572	-1.68656432628632	-0.0763870477676392	0.133685618638992	0.100975930690765
-6.97887802124023	-9.25583267211914	-1.6825475692749	-0.0763009935617447	0.133575350046158	0.100990399718285
-6.97873020172119	-9.25808715820313	-1.67903304100037	-0.0764447748661041	0.1335579007864	0.100936979055405
-6.97605800628662	-9.25258731842041	-1.68451488018036	-0.0764170810580254	0.133712962269783	0.100933909416199
-6.97572898864746	-9.2554178237915	-1.67833316326141	-0.0764141529798508	0.133629813790321	0.100893534719944
-6.9761381149292	-9.25195217132568	-1.67513608932495	-0.0764909833669662	0.133774563670158	0.100854344666004
-6.96612739562988	-9.25074863433838	-1.67796456813812	-0.0764918029308319	0.133679762482643	0.100786752998829
-6.96930122375488	-9.25002098083496	-1.66912519931793	-0.0766218230128288	0.133765906095505	0.100714139640331
-6.96442461013794	-9.24783134460449	-1.67491698265076	-0.0764776468276978	0.133741647005081	0.100718602538109
-6.95947170257568	-9.24373435974121	-1.66799902915955	-0.0764511749148369	0.133702531456947	0.100741170346737
-6.95990991592407	-9.24344539642334	-1.67559325695038	-0.0765419453382492	0.133864343166351	0.100740805268288
-6.95353174209595	-9.24605751037598	-1.66618120670319	-0.0765771269798279	0.133810997009277	0.10075693577528
-6.9587140083313	-9.24082851409912	-1.67593312263489	-0.0765264183282852	0.133979842066765	0.100684031844139
-6.95122289657593	-9.24238586425781	-1.67096555233002	-0.0764678716659546	0.133898183703423	0.100663512945175
-6.95621490478516	-9.24154567718506	-1.66713047027588	-0.076580323278904	0.133970126509666	0.100690536201
-6.95043992996216	-9.24255275726318	-1.6701625585556	-0.0765822678804398	0.133975714445114	0.10070863366127
-6.95551633834839	-9.2406177520752	-1.67077791690826	-0.0766219645738602	0.134041801095009	0.100663669407368
-6.94665956497192	-9.24082946777344	-1.67437779903412	-0.0765353664755821	0.134013563394547	0.100681133568287
-6.95337772369385	-9.2459659576416	-1.67266845703125	-0.0766068398952484	0.134085908532143	0.100644402205944
-6.95612382888794	-9.24177360534668	-1.67874670028687	-0.0765214487910271	0.134082838892937	0.100661993026733
-6.95397424697876	-9.2415132522583	-1.67380177974701	-0.076609879732132	0.134112372994423	0.100643582642078
-6.95970869064331	-9.24944686889648	-1.67206072807312	-0.0766482949256897	0.134199187159538	0.100624032318592
-6.95016527175903	-9.24412250518799	-1.67365574836731	-0.076619952917099	0.134086266160011	0.100591585040092
-6.96025657653809	-9.24843597412109	-1.67371118068695	-0.0767547711730003	0.134123399853706	0.100619249045849
-6.95679426193237	-9.24936294555664	-1.68006432056427	-0.0766298025846481	0.13407090306282	0.100619107484818
-6.95883226394653	-9.24519157409668	-1.67803072929382	-0.0767341703176498	0.134107187390327	0.100664131343365
-6.96452045440674	-9.24962139129639	-1.68127954006195	-0.0766914859414101	0.134126976132393	0.100705072283745
-6.95834112167358	-9.2473840713501	-1.68434607982635	-0.0767335519194603	0.134095042943954	0.100723505020142
-6.96491241455078	-9.25417709350586	-1.68728065490723	-0.0768044292926788	0.134134098887444	0.100720100104809
-6.95987033843994	-9.24991035461426	-1.68876910209656	-0.0767314806580544	0.134119406342506	0.100725054740906
-6.96444129943848	-9.24733448028564	-1.6800502538681	-0.076821394264698	0.134067043662071	0.100784651935101
-6.96503782272339	-9.24777603149414	-1.68480432033539	-0.0767265185713768	0.13415515422821	0.100786335766315
-6.96199131011963	-9.24538230895996	-1.68575572967529	-0.0768146887421608	0.134143710136414	0.100889518857002
-6.96146678924561	-9.2523889541626	-1.6825156211853	-0.0768142268061638	0.134164929389954	0.100818499922752
-6.95993137359619	-9.2487325668335	-1.68176770210266	-0.0768700167536736	0.134112969040871	0.100941121578217
-6.96583938598633	-9.25082015991211	-1.68077683448792	-0.0767927616834641	0.134100496768951	0.101008966565132
-6.96209478378296	-9.24638938903809	-1.6886031627655	-0.0767670124769211	0.134105488657951	0.101030401885509
-6.96252918243408	-9.25265884399414	-1.68374395370483	-0.0768162608146667	0.134089410305023	0.101027637720108
-6.962158203125	-9.25072002410889	-1.69250345230103	-0.0767967849969864	0.134162828326225	0.101071789860725
-6.9648962020874	-9.25332927703857	-1.68761014938354	-0.0768267959356308	0.134051471948624	0.101148791611195
-6.9669394493103	-9.25395965576172	-1.69034039974213	-0.0767078474164009	0.134190082550049	0.101219497621059
-6.96857976913452	-9.257568359375	-1.69163393974304	-0.0767185986042023	0.134017020463943	0.10133121162653
-6.96774816513062	-9.26027488708496	-1.69084763526917	-0.0767920985817909	0.134092673659325	0.101356372237206
-6.9682731628418	-9.25806903839111	-1.69864940643311	-0.0768157541751862	0.134112372994423	0.101453676819801
-6.96917819976807	-9.2631254196167	-1.69619655609131	-0.0768057182431221	0.134037032723427	0.101469628512859
-6.97218036651611	-9.26080989837646	-1.69063329696655	-0.076712429523468	0.134077087044716	0.101527854800224
-6.96756267547607	-9.25865173339844	-1.68869340419769	-0.0767469629645348	0.133943513035774	0.101616255939007
-6.97405624389648	-9.26182842254639	-1.6864058971405	-0.0767281129956245	0.133992195129395	0.101623721420765
-6.96958446502686	-9.25954723358154	-1.68968093395233	-0.0765911191701889	0.133908167481422	0.101758785545826
-6.96949148178101	-9.26251220703125	-1.68693888187408	-0.0766926929354668	0.13392086327076	0.101785883307457
-6.96941471099854	-9.2626895904541	-1.69130408763885	-0.0766566246747971	0.133973821997643	0.101903237402439
-6.96483373641968	-9.25776672363281	-1.68459451198578	-0.0766460224986076	0.133841887116432	0.101940542459488
-6.96985816955566	-9.26061153411865	-1.68775296211243	-0.0766163617372513	0.133938014507294	0.102062322199345
-6.96492338180542	-9.26036357879639	-1.68301045894623	-0.0765731334686279	0.133844509720802	0.102191664278507
-6.96695756912231	-9.26186847686768	-1.68039536476135	-0.0766662880778313	0.133978083729744	0.102273412048817
-6.95801210403442	-9.26169681549072	-1.68371617794037	-0.0766526833176613	0.133817762136459	0.102318525314331
-6.96081638336182	-9.26059150695801	-1.67864501476288	-0.0767125636339188	0.133871033787727	0.102374255657196
-6.9601526260376	-9.25968074798584	-1.6801323890686	-0.0765634402632713	0.133843123912811	0.102508850395679
-6.96010398864746	-9.26116466522217	-1.67442572116852	-0.0765767097473145	0.133785292506218	0.102602981030941
-6.96129512786865	-9.26767253875732	-1.67397046089172	-0.0766175091266632	0.133800610899925	0.102660566568375
-6.95689058303833	-9.26291179656982	-1.67445945739746	-0.0766019076108933	0.133768051862717	0.102742701768875
-6.96110725402832	-9.26505565643311	-1.67170739173889	-0.0765842348337173	0.13382925093174	0.102816298604012
-6.95419311523438	-9.26471328735352	-1.67576336860657	-0.0764437019824982	0.133661523461342	0.102855250239372
-6.95979881286621	-9.26629257202148	-1.66955518722534	-0.0766109377145767	0.13371567428112	0.102992683649063
-6.95665311813354	-9.26661968231201	-1.67704844474792	-0.0764915943145752	0.133745267987251	0.103096351027489
-6.95913124084473	-9.26487731933594	-1.67024743556976	-0.0766019001603127	0.133655518293381	0.103165052831173
-6.95934247970581	-9.26802730560303	-1.67077922821045	-0.0765610784292221	0.133713886141777	0.103225782513618
-6.95585966110229	-9.26553249359131	-1.66431844234467	-0.076494388282299	0.133709222078323	0.103208787739277
-6.95946979522705	-9.26653957366943	-1.66166472434998	-0.0765946805477142	0.133664861321449	0.103332072496414
-6.95635986328125	-9.26720809936523	-1.66563045978546	-0.0764496698975563	0.133617892861366	0.103371538221836
-6.96079778671265	-9.26884841918945	-1.66138327121735	-0.0765289887785912	0.13366910815239	0.103553742170334
-6.95931720733643	-9.27201747894287	-1.65906727313995	-0.076498419046402	0.133662343025208	0.103517465293407
-6.9602632522583	-9.27299880981445	-1.66614806652069	-0.0765416026115417	0.133596181869507	0.103628009557724
-6.96322870254517	-9.27628517150879	-1.66694355010986	-0.0764874592423439	0.133536979556084	0.103642947971821
-6.96586036682129	-9.27610397338867	-1.66622030735016	-0.076365701854229	0.133556082844734	0.103761695325375
-6.97142028808594	-9.28006744384766	-1.66156756877899	-0.0764903277158737	0.133486390113831	0.103867657482624
-6.96733951568604	-9.27955436706543	-1.66313982009888	-0.0764169842004776	0.133611232042313	0.103892125189304
-6.97203588485718	-9.2871561050415	-1.6638468503952	-0.0764880329370499	0.133465483784676	0.103995129466057
-6.97532272338867	-9.28771018981934	-1.66834461688995	-0.0763923451304436	0.133534252643585	0.104002811014652
-6.9761528968811	-9.28593730926514	-1.66649651527405	-0.0764813274145126	0.133394956588745	0.104086607694626
-6.98248338699341	-9.29457378387451	-1.66028773784637	-0.0763975605368614	0.133425250649452	0.104122139513493
-6.98583650588989	-9.29412460327148	-1.6689727306366	-0.0763563886284828	0.133430972695351	0.10418839007616
-6.98918008804321	-9.30122947692871	-1.66572117805481	-0.0764569938182831	0.133346185088158	0.104199826717377
-6.99301671981812	-9.29951667785645	-1.6665233373642	-0.0763602629303932	0.133391559123993	0.104283921420574
-6.99570369720459	-9.30657863616943	-1.66526126861572	-0.0763775780797005	0.133202210068703	0.104324154555798
-7.002601146698	-9.3040132522583	-1.66970348358154	-0.0763183757662773	0.133324459195137	0.104346670210361
-7.0027117729187	-9.30972194671631	-1.67072653770447	-0.0763687565922737	0.133155763149261	0.104463569819927
-7.00709867477417	-9.31640815734863	-1.6731368303299	-0.0763557925820351	0.133315324783325	0.104432143270969
-7.01075124740601	-9.31749248504639	-1.67895472049713	-0.0763399600982666	0.133195206522942	0.104542203247547
-7.01484060287476	-9.3191442489624	-1.67614603042603	-0.0762889459729195	0.133156061172485	0.104536056518555
-7.02157306671143	-9.32155227661133	-1.67627859115601	-0.0762728825211525	0.133067846298218	0.104687333106995
-7.02516984939575	-9.32831001281738	-1.67222285270691	-0.0763208493590355	0.133120164275169	0.104675561189651
-7.03057718276978	-9.32929706573486	-1.68569540977478	-0.0763077437877655	0.133151352405548	0.104782082140446
-7.03170299530029	-9.33184432983398	-1.68226146697998	-0.0763112232089043	0.133023202419281	0.104758843779564
-7.03875303268433	-9.33331394195557	-1.68438768386841	-0.0763165280222893	0.133155196905136	0.104818545281887
-7.03825759887695	-9.33404064178467	-1.68227565288544	-0.0762027949094772	0.13294880092144	0.104900076985359
-7.04454326629639	-9.34198760986328	-1.68064868450165	-0.0763290300965309	0.132997885346413	0.10489895939827
-7.0448112487793	-9.34199047088623	-1.68809044361115	-0.0762181654572487	0.132984787225723	0.10501104593277
-7.04838180541992	-9.34637355804443	-1.67742109298706	-0.0762829184532166	0.132940247654915	0.105020560324192
-7.05368614196777	-9.34749126434326	-1.68818664550781	-0.0762800499796867	0.132950767874718	0.105062775313854
-7.05002593994141	-9.35103416442871	-1.68582999706268	-0.0761903002858162	0.132869020104408	0.105129040777683
-7.05914258956909	-9.3548059463501	-1.68518650531769	-0.0763378664851189	0.132948771119118	0.105205595493317
-7.05587005615234	-9.35363674163818	-1.68501818180084	-0.076200544834137	0.132878065109253	0.105326138436794
-7.06227445602417	-9.35602569580078	-1.68706250190735	-0.0763602182269096	0.132931470870972	0.105351120233536
-7.0580039024353	-9.35627841949463	-1.69325041770935	-0.0762227773666382	0.13286517560482	0.105341225862503
-7.06261777877808	-9.35978889465332	-1.68865060806274	-0.0762821584939957	0.13290847837925	0.105449557304382
-7.06611013412476	-9.35736751556396	-1.69011735916138	-0.0762181058526039	0.132910743355751	0.105513237416744
-7.06362867355347	-9.35977745056152	-1.69017148017883	-0.0762373507022858	0.132860526442528	0.105628371238708
-7.0683856010437	-9.36593723297119	-1.69332373142242	-0.076293557882309	0.132945045828819	0.105654343962669
-7.06475782394409	-9.36294841766357	-1.69360411167145	-0.0763451159000397	0.132835552096367	0.105664491653442
-7.07215404510498	-9.36289119720459	-1.68728697299957	-0.076271116733551	0.132854089140892	0.10572150349617
-7.06836557388306	-9.36322975158691	-1.69020199775696	-0.0761730447411537	0.132734462618828	0.105736657977104
-7.07183790206909	-9.36596202850342	-1.6908882856369	-0.0762955769896507	0.132787570357323	0.105874016880989
-7.06801223754883	-9.36625194549561	-1.69825899600983	-0.0762413665652275	0.132846087217331	0.105863578617573
-7.07181978225708	-9.36369705200195	-1.691037774086	-0.076313279569149	0.132792785763741	0.105944320559502
-7.06825971603394	-9.36812496185303	-1.6938441991806	-0.0761827379465103	0.13273660838604	0.105999059975147
-7.068603515625	-9.36456680297852	-1.69545757770538	-0.0762267708778381	0.132764220237732	0.106089569628239
-7.0718846321106	-9.36538600921631	-1.69102251529694	-0.076152965426445	0.132791638374329	0.106212429702282
-7.06546068191528	-9.36618137359619	-1.69759106636047	-0.0760991722345352	0.132774159312248	0.106192171573639
-7.07022571563721	-9.36853313446045	-1.69292759895325	-0.0762896314263344	0.132826641201973	0.10627506673336
-7.06451368331909	-9.36146259307861	-1.69563591480255	-0.0761159658432007	0.132770955562592	0.106281772255898
-7.06571292877197	-9.36357975006104	-1.68337309360504	-0.0762420296669006	0.132723063230515	0.106383487582207
-7.06273365020752	-9.36096000671387	-1.68783617019653	-0.0760676711797714	0.132787600159645	0.106416784226894
-7.06053161621094	-9.36270236968994	-1.68548607826233	-0.0762485414743423	0.132766395807266	0.106463447213173
-7.06155347824097	-9.36210060119629	-1.68362331390381	-0.0761842727661133	0.132812038064003	0.106448486447334
-7.05266857147217	-9.35800743103027	-1.68416059017181	-0.076198972761631	0.132785513997078	0.106510274112225
-7.05792331695557	-9.3625316619873	-1.68673264980316	-0.0761323794722557	0.132813364267349	0.106597371399403
-7.05460500717163	-9.35898685455322	-1.68455481529236	-0.0761902928352356	0.132809549570084	0.106675133109093
-7.05583620071411	-9.36619091033936	-1.68397998809814	-0.0761982128024101	0.132767587900162	0.106678277254105
-7.05515909194946	-9.36093330383301	-1.69112145900726	-0.0761455446481705	0.132836818695068	0.106721080839634
-7.05675601959229	-9.36493396759033	-1.68340981006622	-0.0761868953704834	0.132752224802971	0.106809049844742
-7.05968999862671	-9.3647575378418	-1.68893122673035	-0.0760969072580338	0.132905095815659	0.106851331889629
-7.06192779541016	-9.36717224121094	-1.69407510757446	-0.0760920271277428	0.132792934775352	0.106976002454758
-7.05862855911255	-9.37369632720947	-1.69451487064362	-0.0761296153068542	0.132911309599876	0.107038825750351
-7.06270360946655	-9.37059593200684	-1.69349575042725	-0.0762346535921097	0.132815301418304	0.107109822332859
-7.06548690795898	-9.37241268157959	-1.68897461891174	-0.0761334672570229	0.132828831672668	0.107143238186836
-7.06334495544434	-9.36848926544189	-1.70065224170685	-0.0761660113930702	0.13273012638092	0.107285924255848
-7.06573438644409	-9.37395191192627	-1.69208538532257	-0.076182909309864	0.132807016372681	0.107337467372417
-7.06337118148804	-9.3694486618042	-1.70238137245178	-0.0761923119425774	0.132800757884979	0.107399955391884
-7.06330537796021	-9.37008380889893	-1.69583559036255	-0.0762681365013123	0.132719457149506	0.107453167438507
-7.06425142288208	-9.36730003356934	-1.69881772994995	-0.0762435272336006	0.132789716124535	0.107499182224274
-7.06536483764648	-9.36778831481934	-1.69772028923035	-0.0763049721717834	0.132692247629166	0.107645124197006
-7.06622362136841	-9.36663436889648	-1.70518136024475	-0.0762741267681122	0.132777407765388	0.107681900262833
-7.05650568008423	-9.36713314056396	-1.70199620723724	-0.076322540640831	0.132630050182343	0.107751376926899
-7.0611457824707	-9.36716842651367	-1.69688975811005	-0.0763518139719963	0.132766023278236	0.107807636260986
-7.0574517250061	-9.36241340637207	-1.70009481906891	-0.0763870552182198	0.132664486765862	0.107909172773361
-7.06300926208496	-9.36418151855469	-1.70142030715942	-0.0763520002365112	0.132793724536896	0.107965901494026
-7.05410003662109	-9.36550235748291	-1.69651520252228	-0.0763527825474739	0.132669031620026	0.108050622045994
-7.060791015625	-9.36843681335449	-1.69985508918762	-0.0764913707971573	0.132775485515594	0.108062073588371
-7.05749702453613	-9.36407375335693	-1.70261180400848	-0.0763717591762543	0.132609814405441	0.10828559845686
-7.06211471557617	-9.36957168579102	-1.69854211807251	-0.0764279067516327	0.132704928517342	0.108278661966324
-7.06105136871338	-9.36994075775146	-1.70489394664764	-0.0763502046465874	0.132698968052864	0.108393102884293
-7.06184864044189	-9.37323474884033	-1.69734978675842	-0.0765199959278107	0.132683843374252	0.108439043164253
-7.06323099136353	-9.36940479278564	-1.7095639705658	-0.0764086917042732	0.132634043693542	0.108545877039433
-7.06774997711182	-9.37537479400635	-1.70703518390656	-0.0763960629701614	0.132589817047119	0.108567051589489
-7.06833934783936	-9.37344455718994	-1.71134793758392	-0.076384425163269	0.132637783885002	0.108732402324677
-7.07038116455078	-9.3774356842041	-1.70687186717987	-0.0764472335577011	0.132571369409561	0.108777619898319
-7.07503461837769	-9.37448978424072	-1.71447825431824	-0.0764563530683517	0.132625803351402	0.108829632401466
-7.07046604156494	-9.37498569488525	-1.71468210220337	-0.07643161714077	0.13243180513382	0.108926147222519
-7.08015060424805	-9.37600326538086	-1.71924984455109	-0.0765306428074837	0.132560878992081	0.109000317752361
-7.07887554168701	-9.3757209777832	-1.71984791755676	-0.0764672830700874	0.132470309734344	0.109110221266747
-7.08621072769165	-9.37892818450928	-1.71718406677246	-0.0765396058559418	0.132554888725281	0.10916930437088
-7.07888221740723	-9.38033103942871	-1.72643756866455	-0.0765336528420448	0.132386803627014	0.109216131269932
-7.08577251434326	-9.378830909729	-1.72753036022186	-0.0765771418809891	0.132439061999321	0.10927639901638
-7.08643674850464	-9.37605762481689	-1.7230840921402	-0.0764695107936859	0.132399559020996	0.109349951148033
-7.08925533294678	-9.37909126281738	-1.71724820137024	-0.0765694826841354	0.132370501756668	0.109430037438869
-7.08808660507202	-9.38007354736328	-1.72886109352112	-0.0765264481306076	0.13236278295517	0.109412163496017
-7.08906841278076	-9.37926197052002	-1.72574853897095	-0.0765915662050247	0.132379546761513	0.109458796679974
-7.09350538253784	-9.37848377227783	-1.73059833049774	-0.0765023455023766	0.132385089993477	0.109538167715073
-7.09492969512939	-9.37822532653809	-1.72833371162415	-0.0765144228935242	0.1323132365942	0.109627731144428
-7.09848070144653	-9.38301944732666	-1.73522281646729	-0.0765120834112167	0.13242244720459	0.109643407166004
-7.09544658660889	-9.38103294372559	-1.73254609107971	-0.0765041336417198	0.132218956947327	0.109656393527985
-7.10529136657715	-9.38411140441895	-1.73834979534149	-0.076571598649025	0.132369309663773	0.109756305813789
-7.10064029693604	-9.37928295135498	-1.74313473701477	-0.0763593837618828	0.13216644525528	0.10981772840023
-7.10686874389648	-9.385422706604	-1.73730373382568	-0.0765152797102928	0.132282137870789	0.109923630952835
-7.10835266113281	-9.38377094268799	-1.74758148193359	-0.076428234577179	0.132222205400467	0.109992019832134
-7.10847234725952	-9.38554000854492	-1.74476659297943	-0.0765530616044998	0.132206544280052	0.110079877078533
-7.10866689682007	-9.38754844665527	-1.74949669837952	-0.0765211805701256	0.132189050316811	0.110055424273014
-7.11114835739136	-9.38303184509277	-1.75091505050659	-0.0765004083514214	0.132156416773796	0.110174007713795
-7.11706209182739	-9.38749122619629	-1.74422764778137	-0.0765342116355896	0.132191583514214	0.110232263803482
-7.11457777023315	-9.3851432800293	-1.74686479568481	-0.0764238983392715	0.132134467363358	0.110320903360844
-7.11811590194702	-9.38690853118896	-1.74340152740479	-0.0765022858977318	0.132225602865219	0.110392332077026
-7.11299657821655	-9.38537979125977	-1.75065648555756	-0.0764434859156609	0.132095664739609	0.110374636948109
-7.11825561523438	-9.38641452789307	-1.73981153964996	-0.0765614211559296	0.132043808698654	0.110517472028732
-7.11843824386597	-9.38712787628174	-1.74445784091949	-0.0763393417000771	0.132039457559586	0.110535338521004
-7.1226224899292	-9.38815116882324	-1.74344158172607	-0.0764857903122902	0.132085055112839	0.110666267573833
-7.11677026748657	-9.38740253448486	-1.7514044046402	-0.0763562694191933	0.132058247923851	0.110626526176929
-7.11796903610229	-9.38736343383789	-1.74070572853088	-0.0764924064278603	0.132050260901451	0.110693365335464
-7.11604404449463	-9.39129447937012	-1.74380898475647	-0.0762210860848427	0.131998389959335	0.11076632887125
-7.12010049819946	-9.38824367523193	-1.74617171287537	-0.0763269439339638	0.132000133395195	0.110855139791965
-7.11996793746948	-9.39417934417725	-1.74082410335541	-0.0762283876538277	0.13198721408844	0.110841378569603
-7.11642932891846	-9.39175605773926	-1.74084615707397	-0.0762897282838821	0.1319689899683	0.110857829451561
-7.12235260009766	-9.39861965179443	-1.73696541786194	-0.0762727409601212	0.132011160254478	0.110895544290543
-7.12316799163818	-9.39777278900146	-1.7392246723175	-0.0761181935667992	0.132010415196419	0.110909424722195
-7.13068866729736	-9.40587043762207	-1.74269342422485	-0.0761735960841179	0.132008716464043	0.110979489982128
-7.12768650054932	-9.40629863739014	-1.74486947059631	-0.076140783727169	0.132036224007607	0.110995635390282
-7.13497161865234	-9.41348075866699	-1.74883842468262	-0.0762308463454247	0.131972312927246	0.111009195446968
-7.13770532608032	-9.41246795654297	-1.7498642206192	-0.0760326460003853	0.132043331861496	0.110983319580555
-7.14285326004028	-9.41706371307373	-1.75097870826721	-0.0761294215917587	0.131887808442116	0.1111234202981
-7.14184236526489	-9.4213342666626	-1.75244975090027	-0.0760375633835793	0.131945922970772	0.111150525510311
-7.14766407012939	-9.42746353149414	-1.75808012485504	-0.076204426586628	0.131846606731415	0.111187197268009
-7.14808559417725	-9.42276668548584	-1.75955438613892	-0.076013445854187	0.131824299693108	0.111231379210949
-7.15669870376587	-9.42238330841064	-1.75855338573456	-0.0761219039559364	0.131763875484467	0.111362017691135
-7.15741348266602	-9.42446708679199	-1.75566554069519	-0.0761017501354218	0.131723091006279	0.111429668962955
-7.15668821334839	-9.42608642578125	-1.7702602148056	-0.0762135088443756	0.13166056573391	0.111481316387653
-7.15711450576782	-9.42593955993652	-1.76486158370972	-0.0761876627802849	0.131638765335083	0.111539363861084
-7.16037702560425	-9.41827392578125	-1.76487839221954	-0.0762162655591965	0.13152402639389	0.111594833433628
-7.15972328186035	-9.42232608795166	-1.76129710674286	-0.0762081742286682	0.131580024957657	0.111668840050697
-7.15717697143555	-9.4192361831665	-1.76849901676178	-0.0762338861823082	0.13153038918972	0.111787512898445
-7.15508842468262	-9.42073249816895	-1.75876176357269	-0.0763129666447639	0.131515383720398	0.111824713647366
-7.15369033813477	-9.41435623168945	-1.76497280597687	-0.07631766051054	0.131511628627777	0.111922316253185
-7.15458679199219	-9.41493129730225	-1.76095759868622	-0.0763134658336639	0.13149756193161	0.112039692699909
-7.14836835861206	-9.41317939758301	-1.76692080497742	-0.0763522386550903	0.13154648244381	0.112121142446995
-7.14850854873657	-9.41516971588135	-1.75251936912537	-0.0763780027627945	0.13148657977581	0.112136200070381
-7.14615678787231	-9.41157150268555	-1.76343429088593	-0.0763534232974052	0.131589293479919	0.112211763858795
-7.14511060714722	-9.41417980194092	-1.75506103038788	-0.0762782692909241	0.131441086530685	0.112283401191235
-7.14336061477661	-9.41119861602783	-1.75650227069855	-0.0762751847505569	0.131551146507263	0.112375468015671
-7.14205360412598	-9.41277885437012	-1.75746476650238	-0.0763318836688995	0.131427705287933	0.112432025372982
-7.14121150970459	-9.41489124298096	-1.75639533996582	-0.0763477385044098	0.131504148244858	0.112389378249645
-7.1406717300415	-9.41483306884766	-1.75967049598694	-0.0762215107679367	0.131410077214241	0.112444132566452
-7.14676761627197	-9.41685676574707	-1.76294767856598	-0.0761726200580597	0.13155734539032	0.112477175891399
-7.14791488647461	-9.41761302947998	-1.7634973526001	-0.0761418491601944	0.131517425179482	0.112554140388966
-7.14871072769165	-9.42692279815674	-1.75703918933868	-0.0761796906590462	0.131484419107437	0.112594991922379
-7.15050792694092	-9.42374992370605	-1.76701736450195	-0.0760701969265938	0.131516635417938	0.112581759691238
-7.15895175933838	-9.43026256561279	-1.76957845687866	-0.0760524347424507	0.131453022360802	0.112593866884708
-7.15941905975342	-9.43001842498779	-1.77565324306488	-0.075943723320961	0.131420224905014	0.112604275345802
-7.16403865814209	-9.43721103668213	-1.77425968647003	-0.0760199278593063	0.131395131349564	0.112661853432655
-7.16785526275635	-9.43439388275146	-1.7792067527771	-0.0759540870785713	0.131433352828026	0.112677618861198
-7.17064380645752	-9.4393138885498	-1.78064680099487	-0.0759572461247444	0.131269365549088	0.11264581233263
-7.17393350601196	-9.43874645233154	-1.78318583965302	-0.0758643969893456	0.131344139575958	0.112693183124065
-7.17576885223389	-9.44161128997803	-1.77960610389709	-0.0758814364671707	0.131284445524216	0.112754374742508
-7.17921590805054	-9.44129657745361	-1.78884077072144	-0.0758994668722153	0.131381273269653	0.112836919724941
-7.18055486679077	-9.4445333480835	-1.78827285766602	-0.0758422240614891	0.131187960505486	0.11278523504734
-7.18225193023682	-9.44211292266846	-1.79242742061615	-0.0758279114961624	0.131258770823479	0.112899444997311
-7.18364429473877	-9.44510173797607	-1.78548848628998	-0.0757966190576553	0.131128937005997	0.112956315279007
-7.18400526046753	-9.44382667541504	-1.7911684513092	-0.0757928639650345	0.131252557039261	0.113031476736069
-7.17769813537598	-9.44444847106934	-1.79528379440308	-0.0757945403456688	0.131090298295021	0.113074578344822
-7.18366050720215	-9.44300174713135	-1.79369282722473	-0.0757178738713264	0.131276547908783	0.113129109144211
-7.18122911453247	-9.44569683074951	-1.79112684726715	-0.075725220143795	0.131112411618233	0.113306477665901
-7.18239212036133	-9.44137096405029	-1.79002869129181	-0.0757535248994827	0.13122333586216	0.113341860473156
-7.17641019821167	-9.44278621673584	-1.78445935249329	-0.0757713913917542	0.13103199005127	0.1134088113904
-7.17835426330566	-9.43878078460693	-1.79386830329895	-0.0756785497069359	0.131138563156128	0.113495580852032
-7.18116426467896	-9.44227981567383	-1.79199826717377	-0.0757346451282501	0.13111886382103	0.11367666721344
-7.18143844604492	-9.44083881378174	-1.79274916648865	-0.0757608860731125	0.131266713142395	0.113738395273685
-7.17846918106079	-9.44561195373535	-1.79229772090912	-0.075761966407299	0.131023496389389	0.113757058978081
-7.1823992729187	-9.44262313842773	-1.80256974697113	-0.0756132304668427	0.131184950470924	0.113832466304302
-7.18430757522583	-9.45003795623779	-1.78950011730194	-0.0757614299654961	0.131121009588242	0.113970942795277
-7.18864393234253	-9.44521141052246	-1.80288517475128	-0.0757360011339188	0.131226032972336	0.114067666232586
-7.18900012969971	-9.4470739364624	-1.80112409591675	-0.0756682828068733	0.131089925765991	0.114142939448357
-7.19093036651611	-9.44719409942627	-1.80629932880402	-0.0756463408470154	0.131163537502289	0.114262916147709
-7.1937050819397	-9.45401287078857	-1.80582928657532	-0.0757997557520866	0.131107226014137	0.114414758980274
-7.19593143463135	-9.45211505889893	-1.80956244468689	-0.0757264420390129	0.131120786070824	0.11455886811018
-7.20075750350952	-9.4530200958252	-1.81236457824707	-0.0757676213979721	0.131037712097168	0.11463089287281
-7.20146608352661	-9.44985294342041	-1.81697773933411	-0.0756539702415466	0.131019860506058	0.114822655916214
-7.20413446426392	-9.45535373687744	-1.81595587730408	-0.0757949650287628	0.131024420261383	0.11492195725441
-7.2047233581543	-9.45077323913574	-1.82398271560669	-0.0757559835910797	0.130995556712151	0.115092746913433
-7.20967531204224	-9.45213508605957	-1.82024323940277	-0.0757245719432831	0.131016343832016	0.115119375288486
-7.20942115783691	-9.44894218444824	-1.8282173871994	-0.075689785182476	0.130925863981247	0.115328103303909
-7.20994901657104	-9.45259284973145	-1.81543159484863	-0.0758126229047775	0.130961775779724	0.1154820099473
-7.20839595794678	-9.45058631896973	-1.81818211078644	-0.0757552608847618	0.130889296531677	0.115601517260075
-7.21279287338257	-9.44933700561523	-1.82208573818207	-0.0757552087306976	0.130935430526733	0.115692734718323
-7.20919036865234	-9.44825744628906	-1.82491600513458	-0.0756973549723625	0.13090868294239	0.115922681987286
-7.2074146270752	-9.45123672485352	-1.81424403190613	-0.0757789313793182	0.130996704101563	0.115982748568058
-7.20415830612183	-9.4489803314209	-1.8225976228714	-0.0757359266281128	0.130885258316994	0.116088084876537
-7.20831775665283	-9.44844722747803	-1.8162477016449	-0.0756912976503372	0.130938962101936	0.116188615560532
-7.20548868179321	-9.44983768463135	-1.82075202465057	-0.0756769701838493	0.130871817469597	0.116381235420704
-7.20347785949707	-9.45205974578857	-1.81365263462067	-0.0756877660751343	0.130959331989288	0.116383016109467
-7.20327138900757	-9.44915294647217	-1.82038843631744	-0.0756240040063858	0.130847126245499	0.116574622690678
-7.20853281021118	-9.44761657714844	-1.81342780590057	-0.0755837932229042	0.131026640534401	0.116630852222443
-7.20547819137573	-9.45368385314941	-1.81311225891113	-0.0755438804626465	0.130921840667725	0.11670295894146
-7.2067174911499	-9.45477962493896	-1.80790412425995	-0.075498029589653	0.131027385592461	0.116748504340649
-7.20561122894287	-9.45395660400391	-1.81321167945862	-0.0755106806755066	0.130880191922188	0.116817452013493
-7.20863151550293	-9.45296192169189	-1.81320464611053	-0.0754039734601974	0.131015464663506	0.11685723811388
-7.21026468276978	-9.4614839553833	-1.81222069263458	-0.0754542052745819	0.13090218603611	0.116974361240864
-7.21309995651245	-9.46005249023438	-1.81693983078003	-0.0753204077482224	0.131008371710777	0.11702986061573
-7.21836709976196	-9.46716403961182	-1.80942738056183	-0.0753039047122002	0.130904316902161	0.117087982594967
-7.21801042556763	-9.4652271270752	-1.81822097301483	-0.0751704946160316	0.130887180566788	0.117196284234524
-7.21902894973755	-9.47148609161377	-1.8159431219101	-0.0752070024609566	0.130842834711075	0.117188572883606
-7.22173404693604	-9.47119331359863	-1.80907738208771	-0.0750904753804207	0.130781546235085	0.117266863584518
-7.22798109054565	-9.47529125213623	-1.81478071212769	-0.0750976800918579	0.130864143371582	0.117352284491062
-7.23016166687012	-9.47836399078369	-1.81884348392487	-0.0751556158065796	0.130865275859833	0.117417670786381
-7.23331212997437	-9.47658252716064	-1.81587624549866	-0.0749800428748131	0.130825236439705	0.117341600358486
-7.23525428771973	-9.47556018829346	-1.81771767139435	-0.0750411003828049	0.130672931671143	0.117552049458027
-7.23489999771118	-9.47519397735596	-1.82370233535767	-0.0750427916646004	0.13075302541256	0.117553442716599
-7.23474073410034	-9.48233890533447	-1.82115232944489	-0.0751054435968399	0.130663111805916	0.117580823600292
-7.23428344726563	-9.47679138183594	-1.82341313362122	-0.0749773383140564	0.130672797560692	0.117654278874397
-7.23915243148804	-9.4810152053833	-1.82055747509003	-0.0749970450997353	0.130619138479233	0.117765285074711
-7.23487949371338	-9.4779748916626	-1.82580828666687	-0.0749731138348579	0.130620807409286	0.117778539657593
-7.23464012145996	-9.48005199432373	-1.81676149368286	-0.0748985782265663	0.130586966872215	0.117856435477734
-7.23787212371826	-9.47815036773682	-1.81442058086395	-0.0749557837843895	0.130548149347305	0.117975033819675
-7.23134279251099	-9.47770404815674	-1.81659471988678	-0.0748316943645477	0.130564376711845	0.117937862873077
-7.23256015777588	-9.47906398773193	-1.81370580196381	-0.0749229937791824	0.130576238036156	0.118096902966499
-7.22668743133545	-9.47814083099365	-1.81385588645935	-0.0748099312186241	0.130488336086273	0.118146076798439
-7.22949314117432	-9.47941398620605	-1.81353616714478	-0.0748985186219215	0.130539119243622	0.118112713098526
-7.22730875015259	-9.47519207000732	-1.81075024604797	-0.0749158561229706	0.130561545491219	0.118184827268124
-7.22707080841064	-9.4789342880249	-1.81516325473785	-0.0747494623064995	0.130563095211983	0.118312537670135
-7.23063898086548	-9.48015594482422	-1.81490647792816	-0.0749466717243195	0.130583569407463	0.118322610855103
-7.22203350067139	-9.47801399230957	-1.81839692592621	-0.0747390240430832	0.130420655012131	0.11838960647583
-7.23186063766479	-9.48214054107666	-1.82182598114014	-0.0748457014560699	0.130538359284401	0.118469461798668
-7.22429704666138	-9.48248958587646	-1.82148349285126	-0.0747645944356918	0.130455896258354	0.118547700345516
-7.23261833190918	-9.48618507385254	-1.82307982444763	-0.074854277074337	0.130527406930923	0.118594512343407
-7.22845888137817	-9.48304271697998	-1.82730376720428	-0.0747215747833252	0.130390390753746	0.118668667972088
-7.2323522567749	-9.48805141448975	-1.8293434381485	-0.0747866854071617	0.130459010601044	0.118750475347042
-7.2323260307312	-9.48421478271484	-1.83212471008301	-0.0747925341129303	0.130427300930023	0.118805788457394
-7.23259830474854	-9.48393249511719	-1.83472263813019	-0.0746674612164497	0.130312204360962	0.118885211646557
-7.23763418197632	-9.4849271774292	-1.8252032995224	-0.0748047977685928	0.130373433232307	0.118967071175575
-7.22879409790039	-9.48543930053711	-1.836141705513	-0.0747309178113937	0.130181699991226	0.118944078683853
-7.23548173904419	-9.48266983032227	-1.82945704460144	-0.074789434671402	0.130333051085472	0.119059190154076
-7.23219966888428	-9.4824914932251	-1.82723414897919	-0.0748467743396759	0.13024565577507	0.119137488305569
-7.23068475723267	-9.47865772247314	-1.83583724498749	-0.0747743397951126	0.130287498235703	0.11921551823616
-7.23531675338745	-9.4789867401123	-1.82672917842865	-0.0748008415102959	0.130215749144554	0.11924983561039
-7.2300763130188	-9.47665500640869	-1.83486831188202	-0.0747867524623871	0.130220487713814	0.119342476129532
-7.22777462005615	-9.47720813751221	-1.83140254020691	-0.0748278275132179	0.130278065800667	0.119357421994209
-7.22460794448853	-9.47425746917725	-1.8373988866806	-0.0747588574886322	0.130092263221741	0.119503729045391
-7.2268500328064	-9.47565269470215	-1.83600151538849	-0.0747693851590157	0.130225628614426	0.11952331662178
-7.21824741363525	-9.47808837890625	-1.83425235748291	-0.0748250409960747	0.13011434674263	0.119592182338238
-7.22187805175781	-9.47351837158203	-1.82942759990692	-0.0747319012880325	0.130178108811378	0.119593843817711
-7.22022104263306	-9.47784996032715	-1.82864904403687	-0.0747183486819267	0.130075499415398	0.119684748351574
-7.22165155410767	-9.47576713562012	-1.83419406414032	-0.0747012197971344	0.130236983299255	0.119699999690056
-7.22173595428467	-9.47862815856934	-1.83097732067108	-0.0746770277619362	0.130199745297432	0.119687668979168
-7.22044849395752	-9.4784049987793	-1.82901847362518	-0.0746782198548317	0.130083724856377	0.11974722892046
-7.22126770019531	-9.4832820892334	-1.82909309864044	-0.0746703147888184	0.130045130848885	0.119792021811008
-7.22274303436279	-9.48121070861816	-1.83610963821411	-0.0747161507606506	0.130060687661171	0.119806110858917
-7.22516489028931	-9.48342037200928	-1.83188712596893	-0.0745570138096809	0.130136057734489	0.119800850749016
-7.22611427307129	-9.48710060119629	-1.83257925510406	-0.0745812430977821	0.130000442266464	0.119872808456421
-7.22617530822754	-9.48832225799561	-1.83451616764069	-0.0745705589652061	0.130104303359985	0.119837783277035
-7.2294487953186	-9.49027919769287	-1.83209693431854	-0.0745873600244522	0.12990240752697	0.119844742119312
-7.22702789306641	-9.4852876663208	-1.83715283870697	-0.0745401754975319	0.129962906241417	0.119857013225555
-7.23061513900757	-9.49559783935547	-1.83458566665649	-0.0745178386569023	0.129876106977463	0.119871102273464
-7.23304557800293	-9.48806190490723	-1.84308266639709	-0.0744752734899521	0.129847913980484	0.119861826300621
-7.23798513412476	-9.49474811553955	-1.84019374847412	-0.0743937194347382	0.129848971962929	0.119854636490345
-7.2338285446167	-9.49330711364746	-1.83850133419037	-0.0744236782193184	0.129788368940353	0.119894407689571
-7.23250246047974	-9.49196529388428	-1.84412920475006	-0.0743353813886642	0.129785299301147	0.119765534996986
-7.23613119125366	-9.49342346191406	-1.8315167427063	-0.0743651911616325	0.129720792174339	0.1198560744524
-7.23234891891479	-9.49034976959229	-1.83673238754272	-0.0742046236991882	0.129795387387276	0.119805224239826
-7.2332239151001	-9.4976978302002	-1.83239758014679	-0.074348084628582	0.129800036549568	0.119808480143547
-7.22642278671265	-9.488205909729	-1.84211552143097	-0.0742012411355972	0.129666388034821	0.119723446667194
-7.23341846466064	-9.49039363861084	-1.83444619178772	-0.0740972012281418	0.129744932055473	0.119820229709148
-7.22258901596069	-9.48966979980469	-1.83624923229218	-0.0742077007889748	0.129692673683167	0.11980839073658
-7.22475862503052	-9.4928035736084	-1.83112156391144	-0.0741325542330742	0.129691898822784	0.119786888360977
-7.22267580032349	-9.48949718475342	-1.83493721485138	-0.0741850063204765	0.129677578806877	0.119850747287273
-7.22418928146362	-9.4923038482666	-1.8332998752594	-0.0740136504173279	0.129679769277573	0.119852460920811
-7.22050666809082	-9.49220085144043	-1.83249688148499	-0.0742040872573853	0.12973727285862	0.119884230196476
-7.21777439117432	-9.48992252349854	-1.83703625202179	-0.0740121603012085	0.129635155200958	0.119884997606277
-7.22391128540039	-9.49377155303955	-1.83042776584625	-0.0741369873285294	0.129704415798187	0.119989790022373
-7.2126407623291	-9.48861312866211	-1.83227705955505	-0.0740400552749634	0.129599452018738	0.119988091289997
-7.21696615219116	-9.48837947845459	-1.82929980754852	-0.0741216018795967	0.129571601748466	0.120048314332962
-7.2087550163269	-9.48606204986572	-1.82510101795197	-0.0741006806492805	0.129632979631424	0.120112426578999
-7.21470022201538	-9.4895133972168	-1.8301488161087	-0.0741502419114113	0.129709661006927	0.120193250477314
-7.20697736740112	-9.48149299621582	-1.82707035541534	-0.0741430521011353	0.129583030939102	0.120139643549919
-7.20661878585815	-9.48103523254395	-1.8276184797287	-0.0740603730082512	0.129570871591568	0.120283596217632
-7.20581531524658	-9.48075866699219	-1.82251226902008	-0.074193499982357	0.129626289010048	0.12034484744072
-7.19845628738403	-9.47785377502441	-1.83062648773193	-0.0741409882903099	0.129592075943947	0.120349764823914
-7.20182132720947	-9.4775857925415	-1.82092940807343	-0.0742909386754036	0.129703179001808	0.120423473417759
-7.19328737258911	-9.47387599945068	-1.81967628002167	-0.0741791129112244	0.129601836204529	0.120466254651546
-7.19758892059326	-9.47226428985596	-1.81798005104065	-0.0743062198162079	0.129715636372566	0.12049625068903
-7.18947315216064	-9.4708948135376	-1.81490862369537	-0.0742098912596703	0.129626154899597	0.120574086904526
-7.19077348709106	-9.47172832489014	-1.81627380847931	-0.0742023885250092	0.129784062504768	0.120635852217674
-7.18458271026611	-9.47288036346436	-1.80934739112854	-0.0743081048130989	0.129682406783104	0.120694056153297
-7.18385457992554	-9.46937656402588	-1.81710839271545	-0.0742097795009613	0.129729613661766	0.120764836668968
-7.18537712097168	-9.47438716888428	-1.81129658222198	-0.0742576718330383	0.129769802093506	0.120837934315205
-7.17967319488525	-9.47560119628906	-1.8167108297348	-0.0742450132966042	0.129714459180832	0.120847895741463
-7.18670749664307	-9.476975440979	-1.81465029716492	-0.0742347538471222	0.129811808466911	0.120851665735245
-7.18441009521484	-9.4802074432373	-1.81438720226288	-0.0740686655044556	0.129699125885963	0.121000863611698
-7.18893337249756	-9.48253917694092	-1.81369733810425	-0.074153371155262	0.12985660135746	0.121045954525471
-7.18342733383179	-9.4859094619751	-1.81555962562561	-0.0742245689034462	0.12968647480011	0.121085904538631
-7.18834733963013	-9.48701667785645	-1.81682527065277	-0.0741069093346596	0.129774376749992	0.121098376810551
-7.19179153442383	-9.48922920227051	-1.80901634693146	-0.0740981921553612	0.129668787121773	0.121136017143726
-7.19314908981323	-9.48761081695557	-1.81811308860779	-0.0741040110588074	0.129760205745697	0.121208563446999
-7.19420003890991	-9.49111938476563	-1.81561625003815	-0.0741466879844666	0.129729211330414	0.121237456798553
-7.19465065002441	-9.49154567718506	-1.82456612586975	-0.0740557461977005	0.129626959562302	0.12133264541626
-7.19729852676392	-9.49328422546387	-1.81694579124451	-0.0740892291069031	0.129729777574539	0.121346019208431
-7.19474124908447	-9.49258422851563	-1.81743431091309	-0.0740726366639137	0.129523932933807	0.121377125382423
-7.19970273971558	-9.48912811279297	-1.8182338476181	-0.0740185156464577	0.129654824733734	0.121433936059475
-7.19884777069092	-9.49627113342285	-1.81864333152771	-0.0741451382637024	0.129522711038589	0.121460691094398
-7.19770479202271	-9.49213790893555	-1.81320977210999	-0.0740499496459961	0.129538625478745	0.121491052210331
-7.19820547103882	-9.49947166442871	-1.80884802341461	-0.0741442143917084	0.129530429840088	0.121555909514427
-7.19855833053589	-9.4945182800293	-1.81231141090393	-0.0741045773029327	0.129557237029076	0.121612854301929
-7.19605445861816	-9.49627494812012	-1.81090700626373	-0.0740548074245453	0.12957900762558	0.121572047472
-7.19792795181274	-9.49618244171143	-1.80728399753571	-0.0741034299135208	0.129438161849976	0.121699273586273
-7.19828081130981	-9.4959716796875	-1.81242680549622	-0.0740455985069275	0.129642501473427	0.121702007949352
-7.19963598251343	-9.50335025787354	-1.80774581432343	-0.0740415006875992	0.129535421729088	0.121751122176647
-7.19883489608765	-9.5001163482666	-1.8122034072876	-0.0740174427628517	0.129542723298073	0.121849380433559
-7.20471954345703	-9.50529289245605	-1.81308698654175	-0.0739971548318863	0.129556819796562	0.121872141957283
-7.20048475265503	-9.50368881225586	-1.8186206817627	-0.0740688592195511	0.129511266946793	0.121921934187412
-7.20488166809082	-9.50597476959229	-1.81365394592285	-0.0739637315273285	0.129558056592941	0.121943421661854
-7.20613956451416	-9.50691795349121	-1.81293821334839	-0.0741043761372566	0.129506394267082	0.122056655585766
-7.20068693161011	-9.50507068634033	-1.81578922271729	-0.0739746689796448	0.129450395703316	0.122013583779335
-7.20663833618164	-9.50562763214111	-1.81012904644012	-0.0740993767976761	0.129438608884811	0.122104816138744
-7.2057957649231	-9.50200366973877	-1.81286811828613	-0.0739821791648865	0.129420757293701	0.122111208736897
-7.20764684677124	-9.50874042510986	-1.80984389781952	-0.0740603059530258	0.129377633333206	0.122142620384693
-7.2065863609314	-9.50412368774414	-1.81288182735443	-0.0741056576371193	0.129385560750961	0.122152477502823
-7.21096658706665	-9.50558376312256	-1.80829751491547	-0.0739592462778091	0.129470720887184	0.122244387865067
-7.21149206161499	-9.50814819335938	-1.81056427955627	-0.0742138102650642	0.129485905170441	0.122266031801701
-7.20523929595947	-9.50566482543945	-1.81508016586304	-0.0740950852632523	0.129334539175034	0.122284449636936
-7.21358871459961	-9.50827217102051	-1.81398165225983	-0.0742582604289055	0.129471704363823	0.12238809466362
-7.20745754241943	-9.50430393218994	-1.81193590164185	-0.0740586966276169	0.129378095269203	0.12241668254137
-7.21115636825562	-9.50455093383789	-1.81604313850403	-0.0741753578186035	0.1295345723629	0.122406534850597
-7.2087082862854	-9.50231647491455	-1.81545579433441	-0.0740620121359825	0.129409983754158	0.122517079114914
-7.21263885498047	-9.5118932723999	-1.82282698154449	-0.0741680264472961	0.129518330097198	0.122514747083187
-7.2120680809021	-9.5113468170166	-1.8177478313446	-0.0741715133190155	0.129493623971939	0.122485473752022
-7.2143120765686	-9.50980949401855	-1.8156076669693	-0.074054904282093	0.129496052861214	0.122562728822231
-7.21906995773315	-9.51385021209717	-1.81961750984192	-0.0741609483957291	0.129627093672752	0.12257594615221
-7.2141284942627	-9.51311492919922	-1.8217146396637	-0.0740792229771614	0.129534110426903	0.122573658823967
-7.22102689743042	-9.51509475708008	-1.82680523395538	-0.0741666480898857	0.12964254617691	0.122599840164185
-7.22100448608398	-9.51806449890137	-1.82052743434906	-0.0741829797625542	0.129645928740501	0.122604936361313
-7.22200441360474	-9.51747894287109	-1.82667756080627	-0.0741483047604561	0.129648655653	0.122668795287609
-7.23087215423584	-9.52027988433838	-1.82053911685944	-0.0741449892520905	0.129710659384727	0.122642926871777
-7.22625827789307	-9.51902198791504	-1.82662618160248	-0.0740898102521896	0.129551783204079	0.122695483267307
-7.23302125930786	-9.51945877075195	-1.82403588294983	-0.0741186141967773	0.129730239510536	0.122587539255619
-7.23243093490601	-9.52197265625	-1.8215479850769	-0.0741548463702202	0.129513204097748	0.12267229706049
-7.23181009292603	-9.52147960662842	-1.82912969589233	-0.0740962475538254	0.129718124866486	0.122621893882751
-7.23050975799561	-9.52178478240967	-1.82051682472229	-0.0741014629602432	0.12959212064743	0.122519865632057
-7.22912311553955	-9.51935577392578	-1.8243556022644	-0.0741155371069908	0.12954930961132	0.122575461864471
-7.23045921325684	-9.52320766448975	-1.81807601451874	-0.0740792900323868	0.129699781537056	0.122569747269154
-7.22493505477905	-9.51833343505859	-1.82581746578217	-0.0741910934448242	0.129573255777359	0.122609548270702
-7.22582817077637	-9.51719379425049	-1.8224059343338	-0.0739904344081879	0.129669636487961	0.122559294104576
-7.22754812240601	-9.5206184387207	-1.81708836555481	-0.0740382671356201	0.12962894141674	0.122611373662949
-7.22369384765625	-9.51689529418945	-1.82665598392487	-0.0740422531962395	0.129765093326569	0.1225605905056
-7.22266864776611	-9.52137088775635	-1.81552469730377	-0.0739908218383789	0.129716992378235	0.122556149959564
-7.22032022476196	-9.51585960388184	-1.82004082202911	-0.0739794969558716	0.129726275801659	0.122647374868393
-7.2172474861145	-9.51941013336182	-1.82014489173889	-0.0739246979355812	0.129752829670906	0.122582361102104
-7.21503591537476	-9.51501178741455	-1.81196272373199	-0.0739833414554596	0.129720643162727	0.122674725949764
-7.21330499649048	-9.51765823364258	-1.81836998462677	-0.0739039480686188	0.129756361246109	0.122714482247829
-7.21595907211304	-9.52044773101807	-1.81895804405212	-0.0740615874528885	0.129826441407204	0.122741430997849
-7.20981121063232	-9.51445579528809	-1.82308292388916	-0.0739522650837898	0.129820451140404	0.122751124203205
-7.21413993835449	-9.5162410736084	-1.81709206104279	-0.0738955140113831	0.129861235618591	0.122881315648556
-7.20463132858276	-9.51231002807617	-1.81628668308258	-0.0740095302462578	0.129885479807854	0.122919984161854
-7.20877695083618	-9.51451587677002	-1.81877720355988	-0.0739365592598915	0.129829704761505	0.122962936758995
-7.20794057846069	-9.51210117340088	-1.81490015983582	-0.0740025117993355	0.129906252026558	0.123140715062618
-7.20109939575195	-9.51004219055176	-1.82038855552673	-0.0740031003952026	0.129855290055275	0.123141519725323
-7.20344352722168	-9.51003360748291	-1.81687819957733	-0.074129231274128	0.129853159189224	0.123269215226173
-7.19461011886597	-9.50524044036865	-1.81495583057404	-0.0740119367837906	0.129823669791222	0.123346157371998
-7.20309114456177	-9.50754928588867	-1.81446075439453	-0.0741729363799095	0.129930928349495	0.123488441109657
-7.1908106803894	-9.50053310394287	-1.81178975105286	-0.0740601643919945	0.129862576723099	0.123551785945892
-7.1951732635498	-9.50184440612793	-1.80736875534058	-0.0741593614220619	0.12991489470005	0.123692855238914
-7.18401050567627	-9.4990119934082	-1.79998815059662	-0.0741458386182785	0.129944115877151	0.123775348067284
-7.18715858459473	-9.50074863433838	-1.80777215957642	-0.0741356909275055	0.130018472671509	0.12381774187088
-7.18186092376709	-9.49928665161133	-1.7999906539917	-0.0742214471101761	0.13004370033741	0.12389712780714
-7.17987775802612	-9.49567890167236	-1.79573166370392	-0.0741100534796715	0.130004063248634	0.124036520719528
-7.18007564544678	-9.49106884002686	-1.79593777656555	-0.0742430090904236	0.130080968141556	0.124173723161221
-7.17273759841919	-9.4889030456543	-1.79576337337494	-0.0741242691874504	0.13000813126564	0.124174781143665
-7.17731428146362	-9.49114418029785	-1.79287493228912	-0.0741920843720436	0.130074381828308	0.124292828142643
-7.16858386993408	-9.48972320556641	-1.79048252105713	-0.0742696225643158	0.130015969276428	0.124395713210106
-7.16902351379395	-9.48868846893311	-1.78931856155396	-0.074102021753788	0.130019828677177	0.124423891305923
-7.17200422286987	-9.48922061920166	-1.78369009494781	-0.0742689818143845	0.130153208971024	0.124472953379154
-7.16631889343262	-9.49190425872803	-1.79538834095001	-0.0741598978638649	0.130008533596992	0.124478444457054
-7.17249011993408	-9.49551868438721	-1.78382694721222	-0.074165552854538	0.130141317844391	0.124513030052185
-7.17107391357422	-9.49654483795166	-1.78595232963562	-0.074139878153801	0.13000114262104	0.124563470482826
-7.17543077468872	-9.49472427368164	-1.78670799732208	-0.0741502866148949	0.130160987377167	0.124590285122395
-7.175124168396	-9.49867630004883	-1.78632724285126	-0.074100948870182	0.130009159445763	0.124556742608547
[truncated: 17,531 more rows]
