# Supplementary material for: Identification of Haptic Based Guiding Using Hard Reins
Source: PLoS One. 2015 Jul 22;10(7):e0132020. doi: 10.1371/journal.pone.0132020 (PMC4511788; doi:10.1371/journal.pone.0132020)
Supplement: S6 File — (ZIP) [file pone.0132020.s006.zip › Exp2_ForceData2/Subject10/path3/T4.csv]

Force X (N)	Force Y (N)	Force Z (N)	Torque X (N-m)	Torque Y (N-m)	Torque Z (N-m)	Frequency = 10000	Averaging Level = 16	F/T Serial Number = FT11772	Time Started = 19/02/2013 17:36:59
-6.50040149688721	-8.14830112457275	-2.44926357269287	-0.114791832864285	0.175153255462646	0.054656159132719
-6.49751949310303	-8.14562320709229	-2.45827531814575	-0.114695653319359	0.175062716007233	0.0546135008335114
-6.49713230133057	-8.15057849884033	-2.44684624671936	-0.114662371575832	0.175114840269089	0.0546346455812454
-6.49203538894653	-8.14863109588623	-2.44717955589294	-0.114613890647888	0.174931064248085	0.0545127764344215
-6.48723936080933	-8.15097332000732	-2.43989443778992	-0.114485263824463	0.174834698438644	0.0544732734560966
-6.48540210723877	-8.15030193328857	-2.42963123321533	-0.114471048116684	0.174796834588051	0.0543419793248177
-6.48060846328735	-8.1512279510498	-2.417888879776	-0.114423781633377	0.17471706867218	0.054236326366663
-6.48039293289185	-8.14979076385498	-2.41295576095581	-0.114375002682209	0.174816802144051	0.054116316139698
-6.4828028678894	-8.15230369567871	-2.41045880317688	-0.114427551627159	0.174861446022987	0.0541265457868576
-6.47988843917847	-8.15062999725342	-2.40676379203796	-0.114469572901726	0.174896284937859	0.0540237687528133
-6.48893785476685	-8.15345287322998	-2.40928435325623	-0.114453725516796	0.175009563565254	0.0540859960019588
-6.49460315704346	-8.15470409393311	-2.40907168388367	-0.114599362015724	0.175139218568802	0.0540571697056293
-6.49391508102417	-8.15733337402344	-2.41382789611816	-0.114467225968838	0.175114825367928	0.0540823824703693
-6.50316381454468	-8.1597318649292	-2.42212104797363	-0.114577300846577	0.175210669636726	0.0540687404572964
-6.50616645812988	-8.15963459014893	-2.42315077781677	-0.114544197916985	0.175151005387306	0.0540999844670296
-6.51137685775757	-8.16648101806641	-2.4280686378479	-0.114533707499504	0.175217106938362	0.0541166551411152
-6.51639127731323	-8.16990089416504	-2.43151378631592	-0.114472977817059	0.175063937902451	0.0540595538914204
-6.51668262481689	-8.16993713378906	-2.44547009468079	-0.114473044872284	0.175061985850334	0.054016474634409
-6.52025508880615	-8.17494583129883	-2.44467544555664	-0.114340387284756	0.17503222823143	0.0539533160626888
-6.52167367935181	-8.17766571044922	-2.44565367698669	-0.114350169897079	0.174886181950569	0.0539868213236332
-6.5199122428894	-8.17469882965088	-2.45088481903076	-0.114323139190674	0.174827873706818	0.0538276918232441
-6.52088212966919	-8.17685699462891	-2.44602060317993	-0.114294223487377	0.174694061279297	0.0537807978689671
-6.51670217514038	-8.17381286621094	-2.44463276863098	-0.114267654716969	0.174608066678047	0.053642462939024
-6.52006196975708	-8.1742582321167	-2.44493865966797	-0.114232994616032	0.174659490585327	0.053541898727417
-6.51876449584961	-8.17353916168213	-2.44425702095032	-0.114351160824299	0.17458188533783	0.0535285323858261
-6.51729393005371	-8.17079448699951	-2.44999122619629	-0.114318214356899	0.174506083130836	0.0534799247980118
-6.51479530334473	-8.16940021514893	-2.44205379486084	-0.114385537803173	0.174573495984077	0.0534884706139565
-6.5114860534668	-8.16396617889404	-2.44055891036987	-0.114409260451794	0.174510881304741	0.0534215569496155
-6.51042652130127	-8.16182041168213	-2.43955564498901	-0.114448241889477	0.174644157290459	0.0533639453351498
-6.50900888442993	-8.15826988220215	-2.43593573570251	-0.114464998245239	0.174536645412445	0.0534201897680759
-6.5071120262146	-8.15588855743408	-2.44415879249573	-0.114462450146675	0.174590155482292	0.0533943958580494
-6.50506782531738	-8.15713787078857	-2.44211030006409	-0.11457696557045	0.174607738852501	0.0534160956740379
-6.50347518920898	-8.15466022491455	-2.44348549842834	-0.114576227962971	0.174577683210373	0.0534005239605904
-6.50496339797974	-8.15142440795898	-2.43762564659119	-0.114626526832581	0.17479681968689	0.053429763764143
-6.51253271102905	-8.15295219421387	-2.44537997245789	-0.114764906466007	0.174821302294731	0.053525660187006
-6.50820350646973	-8.15324115753174	-2.44401574134827	-0.114698201417923	0.174785763025284	0.0535135231912136
-6.51303195953369	-8.15194988250732	-2.44469046592712	-0.114682897925377	0.174891486763954	0.0536184757947922
-6.51414585113525	-8.15106391906738	-2.45210695266724	-0.114860281348228	0.174967154860497	0.0537135750055313
-6.5206241607666	-8.15067768096924	-2.45703935623169	-0.114805988967419	0.17503647506237	0.0538360103964806
-6.52217292785645	-8.15213394165039	-2.46281218528748	-0.114925302565098	0.175006106495857	0.0538949333131313
-6.51904678344727	-8.1499137878418	-2.46473455429077	-0.114818394184113	0.174920409917831	0.0540493428707123
-6.52133274078369	-8.15692901611328	-2.46575140953064	-0.114929810166359	0.175050660967827	0.0540423393249512
-6.52382946014404	-8.15614986419678	-2.47345995903015	-0.11483409255743	0.174881294369698	0.0541106872260571
-6.52035188674927	-8.15627765655518	-2.47481417655945	-0.114760331809521	0.1749277561903	0.0541356205940247
-6.52451848983765	-8.16030883789063	-2.47159314155579	-0.11483533680439	0.17494660615921	0.0541583895683289
-6.5215106010437	-8.1585807800293	-2.47167348861694	-0.11470665037632	0.174807786941528	0.0542598105967045
-6.52081775665283	-8.16202354431152	-2.47241854667664	-0.114698819816113	0.174775391817093	0.0541477240622044
-6.51886320114136	-8.16173648834229	-2.4641752243042	-0.114578418433666	0.174683123826981	0.0541889443993568
-6.51433277130127	-8.16217517852783	-2.46693849563599	-0.114539988338947	0.174592316150665	0.0541152432560921
-6.51635694503784	-8.16136932373047	-2.45603609085083	-0.114541351795197	0.174624100327492	0.0540923327207565
-6.5109543800354	-8.16121006011963	-2.44868683815002	-0.114491552114487	0.174641668796539	0.0540745370090008
-6.51076602935791	-8.16148853302002	-2.44391751289368	-0.114509075880051	0.174605593085289	0.0539454072713852
-6.51372098922729	-8.15945625305176	-2.43199777603149	-0.114592485129833	0.174783289432526	0.053979430347681
-6.51621675491333	-8.15743160247803	-2.43167233467102	-0.11459544301033	0.174842640757561	0.0540586858987808
-6.52029466629028	-8.15956497192383	-2.43276619911194	-0.114639103412628	0.174925044178963	0.0540931411087513
-6.52040147781372	-8.15815258026123	-2.43547630310059	-0.114680163562298	0.174972891807556	0.0541343353688717
-6.51833581924438	-8.15924644470215	-2.43952512741089	-0.114655315876007	0.17486047744751	0.0541876740753651
-6.52499198913574	-8.16007614135742	-2.43947124481201	-0.114696502685547	0.174951553344727	0.0542744733393192
-6.52329683303833	-8.16182708740234	-2.44418144226074	-0.114681847393513	0.174892976880074	0.054284080862999
-6.52264308929443	-8.16232299804688	-2.44783687591553	-0.11456486582756	0.174826681613922	0.0543603710830212
-6.52265977859497	-8.1671781539917	-2.44388270378113	-0.114627338945866	0.174723237752914	0.0543457828462124
-6.5152153968811	-8.16675853729248	-2.44460391998291	-0.11445926874876	0.174521371722221	0.0543448440730572
-6.51597309112549	-8.16972160339355	-2.44070744514465	-0.114347167313099	0.174444168806076	0.0542477034032345
-6.51646947860718	-8.17409801483154	-2.43031859397888	-0.11435678601265	0.174445748329163	0.0540991947054863
-6.51134061813354	-8.17406272888184	-2.41559743881226	-0.114301688969135	0.174403861165047	0.0539970397949219
-6.51789665222168	-8.17269706726074	-2.41805243492126	-0.114246010780334	0.1743985414505	0.0539015792310238
-6.52371692657471	-8.17845916748047	-2.41399884223938	-0.114392288029194	0.174516901373863	0.053799707442522
-6.5267596244812	-8.17403125762939	-2.42349529266357	-0.114498697221279	0.174689829349518	0.0538349375128746
-6.53760194778442	-8.17870330810547	-2.43558931350708	-0.114519059658051	0.174746423959732	0.053878728300333
-6.54615354537964	-8.18143367767334	-2.44276714324951	-0.114559918642044	0.174763202667236	0.0539633259177208
-6.54534721374512	-8.18572998046875	-2.45205307006836	-0.114432945847511	0.174596846103668	0.0539543218910694
-6.5498743057251	-8.18748664855957	-2.45574426651001	-0.114303104579449	0.174568518996239	0.0539297685027123
-6.54865026473999	-8.19421672821045	-2.45338320732117	-0.114385843276978	0.174423739314079	0.0538191646337509
-6.54858446121216	-8.19348049163818	-2.44905376434326	-0.114277824759483	0.174336344003677	0.0537866167724133
-6.55174589157104	-8.19757175445557	-2.44942665100098	-0.114299222826958	0.174350142478943	0.0537211783230305
-6.54712104797363	-8.19343376159668	-2.44556546211243	-0.114312902092934	0.17422479391098	0.053506001830101
-6.54453039169312	-8.19324684143066	-2.43711543083191	-0.114399582147598	0.174248173832893	0.0533885881304741
-6.54902315139771	-8.18868064880371	-2.43430399894714	-0.114465773105621	0.17443884909153	0.0533541329205036
-6.55143070220947	-8.18483734130859	-2.43824315071106	-0.114612340927124	0.174580574035645	0.053360253572464
-6.54849338531494	-8.18302822113037	-2.44392800331116	-0.114651963114738	0.174598172307014	0.0534613318741322
-6.55159664154053	-8.17983245849609	-2.4500470161438	-0.114767901599407	0.17468886077404	0.053448099642992
-6.54763078689575	-8.17820644378662	-2.45261859893799	-0.114741079509258	0.174583792686462	0.0535448342561722
-6.54536056518555	-8.17959117889404	-2.45388531684875	-0.114701077342033	0.174643412232399	0.0535827465355396
-6.54576301574707	-8.18229579925537	-2.45398831367493	-0.114745378494263	0.174567103385925	0.0536097511649132
-6.53326892852783	-8.17853927612305	-2.45667481422424	-0.114671178162098	0.174370527267456	0.0536147095263004
-6.52470827102661	-8.1812915802002	-2.44928860664368	-0.11460780352354	0.174228295683861	0.0534816831350327
-6.52176570892334	-8.18068218231201	-2.43458104133606	-0.114677213132381	0.174300402402878	0.0534210465848446
-6.51834583282471	-8.17744731903076	-2.43194127082825	-0.114639528095722	0.174260854721069	0.0534237027168274
-6.51624965667725	-8.17533016204834	-2.42856049537659	-0.114777728915215	0.174476861953735	0.0533158928155899
-6.52237844467163	-8.17317199707031	-2.42301630973816	-0.114876918494701	0.174621149897575	0.0533458590507507
-6.52047777175903	-8.17065715789795	-2.43346381187439	-0.11506537348032	0.174749881029129	0.0534531623125076
-6.52508354187012	-8.16975975036621	-2.44504570960999	-0.115021117031574	0.174812659621239	0.0535844452679157
-6.52392482757568	-8.17371845245361	-2.45258808135986	-0.115069687366486	0.174750924110413	0.0536444187164307
-6.52234077453613	-8.16991138458252	-2.45249319076538	-0.114981144666672	0.174612030386925	0.0537014007568359
-6.51635360717773	-8.17281627655029	-2.45872759819031	-0.114926964044571	0.174567252397537	0.0535761192440987
-6.51509714126587	-8.17173099517822	-2.44975590705872	-0.114966884255409	0.174482554197311	0.0535791404545307
-6.50503635406494	-8.17170238494873	-2.44111895561218	-0.114903897047043	0.174316823482513	0.0534795746207237
-6.50603103637695	-8.16985607147217	-2.44229054450989	-0.114916302263737	0.174448445439339	0.0533854365348816
-6.50338363647461	-8.16903305053711	-2.42133688926697	-0.115110360085964	0.174574688076973	0.053263571113348
-6.50679540634155	-8.16222381591797	-2.42481446266174	-0.115068271756172	0.174582347273827	0.0533063672482967
-6.50653982162476	-8.16370868682861	-2.42825531959534	-0.115208886563778	0.174774497747421	0.0533210970461369
-6.51200389862061	-8.16000556945801	-2.4326605796814	-0.115320056676865	0.174877688288689	0.0534615628421307
-6.51083326339722	-8.16058349609375	-2.44029092788696	-0.115344651043415	0.174877867102623	0.0535064190626144
-6.51257801055908	-8.1626615524292	-2.44292616844177	-0.115266047418118	0.174896508455276	0.0536263957619667
-6.50650453567505	-8.16644287109375	-2.44310855865479	-0.115346349775791	0.174757480621338	0.0536308959126472
-6.50231599807739	-8.16570091247559	-2.43542003631592	-0.115237258374691	0.174668803811073	0.0535932742059231
-6.49956083297729	-8.16705226898193	-2.44028306007385	-0.115234158933163	0.174644246697426	0.0534856170415878
-6.49395751953125	-8.16884231567383	-2.42596673965454	-0.115195199847221	0.174575462937355	0.0533740967512131
-6.4914665222168	-8.16927909851074	-2.41912460327148	-0.115238726139069	0.174591332674026	0.0533594228327274
-6.4959921836853	-8.16895961761475	-2.41881132125854	-0.115202985703945	0.174695938825607	0.05323176831007
-6.49541568756104	-8.16905784606934	-2.4137749671936	-0.115319937467575	0.174730509519577	0.0532439537346363
-6.50109577178955	-8.16480445861816	-2.4227409362793	-0.115288838744164	0.174877986311913	0.0532570816576481
-6.50567626953125	-8.16759014129639	-2.42677187919617	-0.115446835756302	0.175076603889465	0.0532280020415783
-6.51113080978394	-8.16973972320557	-2.4296600818634	-0.115491077303886	0.175007030367851	0.0533729381859303
-6.51326894760132	-8.16802978515625	-2.43926310539246	-0.115523658692837	0.175051838159561	0.0533645488321781
-6.51642513275146	-8.17180633544922	-2.4379551410675	-0.115557789802551	0.175080448389053	0.0534391663968563
-6.5119309425354	-8.17359161376953	-2.45225501060486	-0.115483112633228	0.174927160143852	0.0533942468464375
-6.51178359985352	-8.17539215087891	-2.4565966129303	-0.115366704761982	0.174789771437645	0.0534199588000774
-6.51045703887939	-8.17684078216553	-2.45087504386902	-0.115386821329594	0.174656346440315	0.0533763207495213
-6.50942945480347	-8.17590808868408	-2.44378709793091	-0.115302599966526	0.174549713730812	0.0533254370093346
-6.51084423065186	-8.17650604248047	-2.4452965259552	-0.115289963781834	0.174534499645233	0.0533025823533535
-6.50558996200562	-8.17086791992188	-2.4443519115448	-0.115268275141716	0.174502298235893	0.0531892739236355
-6.50316381454468	-8.17080020904541	-2.43631529808044	-0.115309104323387	0.174475744366646	0.0531176924705505
-6.5048508644104	-8.16752147674561	-2.42964553833008	-0.115285456180573	0.174517810344696	0.0530146509408951
-6.50017023086548	-8.16366386413574	-2.42831540107727	-0.115428656339645	0.174605131149292	0.0530471242964268
-6.49855327606201	-8.1633768081665	-2.4285774230957	-0.115336515009403	0.174660265445709	0.053085520863533
-6.5064435005188	-8.16287231445313	-2.43547463417053	-0.11542234569788	0.174759849905968	0.0530624985694885
-6.50191164016724	-8.15868663787842	-2.43456292152405	-0.115480720996857	0.174827933311462	0.0531664825975895
-6.51071214675903	-8.15896415710449	-2.44768261909485	-0.115496285259724	0.174975842237473	0.0533192157745361
-6.50776433944702	-8.16014957427979	-2.45256185531616	-0.115536600351334	0.174878939986229	0.0533547773957253
-6.50984668731689	-8.15731811523438	-2.4532299041748	-0.115413390100002	0.174936085939407	0.0534269027411938
-6.50789356231689	-8.16247940063477	-2.45955657958984	-0.115432478487492	0.174857750535011	0.0534472279250622
-6.50797128677368	-8.16063213348389	-2.46064019203186	-0.115308225154877	0.174785673618317	0.0535575971007347
-6.50805711746216	-8.16165065765381	-2.47243738174438	-0.115321040153503	0.174914509057999	0.0534907691180706
-6.51082801818848	-8.15918159484863	-2.46421027183533	-0.115317098796368	0.174799606204033	0.0535911470651627
-6.5045862197876	-8.16048336029053	-2.47407865524292	-0.115229360759258	0.174739733338356	0.0535188913345337
-6.50775480270386	-8.16191291809082	-2.47307991981506	-0.115220122039318	0.174749881029129	0.0535826981067657
-6.50075578689575	-8.15947914123535	-2.47151398658752	-0.115142151713371	0.17454968392849	0.05348976328969
-6.50189161300659	-8.15786933898926	-2.47332978248596	-0.115031763911247	0.174503207206726	0.0534995906054974
-6.49916505813599	-8.15989971160889	-2.46712684631348	-0.115142002701759	0.174602806568146	0.0535803362727165
-6.49352931976318	-8.15669631958008	-2.46748447418213	-0.1150231808424	0.174493208527565	0.0534997023642063
-6.4963903427124	-8.15500736236572	-2.46237444877625	-0.1150893419981	0.174615234136581	0.0535794980823994
-6.48910331726074	-8.15185165405273	-2.46358323097229	-0.115107707679272	0.17446157336235	0.0536033809185028
-6.49250507354736	-8.15360641479492	-2.46218848228455	-0.115134857594967	0.174564987421036	0.0535961277782917
-6.48564481735229	-8.1512975692749	-2.44923973083496	-0.115165323019028	0.174569711089134	0.0536009222269058
-6.48394536972046	-8.14886474609375	-2.46432089805603	-0.115072980523109	0.174562394618988	0.0536351427435875
-6.48251628875732	-8.14713859558105	-2.44969129562378	-0.115165144205093	0.174596801400185	0.0536713488399982
-6.47840356826782	-8.15080451965332	-2.44741988182068	-0.1150953322649	0.174542918801308	0.0536555424332619
-6.476149559021	-8.14576053619385	-2.45230102539063	-0.115219600498676	0.174744591116905	0.053668636828661
-6.47776508331299	-8.14353466033936	-2.43644785881042	-0.115203477442265	0.174720644950867	0.0537131205201149
-6.47020530700684	-8.14286804199219	-2.44143486022949	-0.115227364003658	0.174706488847733	0.0537386499345303
-6.47093343734741	-8.14383029937744	-2.43643188476563	-0.115230292081833	0.17485523223877	0.0537597052752972
-6.47009181976318	-8.14060115814209	-2.43920683860779	-0.11526483297348	0.174881771206856	0.0537911616265774
-6.46985244750977	-8.14041614532471	-2.43095755577087	-0.115319572389126	0.175000607967377	0.0538374111056328
-6.4741678237915	-8.14404106140137	-2.4298050403595	-0.115413270890713	0.175019979476929	0.0539085529744625
-6.47087097167969	-8.14144039154053	-2.44183897972107	-0.115462273359299	0.175124555826187	0.0538903698325157
-6.47845506668091	-8.14234924316406	-2.43449425697327	-0.115478910505772	0.175196006894112	0.0539985336363316
-6.47603416442871	-8.14582061767578	-2.44331645965576	-0.115592554211617	0.175128504633904	0.0540388226509094
-6.48153066635132	-8.14576721191406	-2.44519257545471	-0.115438051521778	0.175292760133743	0.054099690169096
-6.48575782775879	-8.15137767791748	-2.44424915313721	-0.115640789270401	0.175305753946304	0.054074801504612
-6.48676109313965	-8.14999389648438	-2.4515073299408	-0.115516416728497	0.175213828682899	0.0540238656103611
-6.48867654800415	-8.15567398071289	-2.45276045799255	-0.115543566644192	0.175287142395973	0.0540888532996178
-6.49020862579346	-8.15593433380127	-2.45698356628418	-0.115617260336876	0.175252392888069	0.0540666840970516
-6.49723386764526	-8.15854644775391	-2.46667718887329	-0.115552112460136	0.175321355462074	0.0541048943996429
-6.50038528442383	-8.16365909576416	-2.4717652797699	-0.115569241344929	0.175249755382538	0.054034385830164
-6.49789571762085	-8.15987014770508	-2.47823476791382	-0.11548076570034	0.174989596009254	0.0540027618408203
-6.49952840805054	-8.16354370117188	-2.47663903236389	-0.115455888211727	0.175056234002113	0.053847961127758
-6.49878215789795	-8.16620826721191	-2.47048020362854	-0.115482926368713	0.17497093975544	0.0537755824625492
-6.4960675239563	-8.16106605529785	-2.46786689758301	-0.115453816950321	0.174908488988876	0.0536030232906342
-6.4983115196228	-8.16122531890869	-2.46577644348145	-0.115481905639172	0.17493262887001	0.0535143725574017
-6.49854612350464	-8.15988063812256	-2.46212959289551	-0.115513980388641	0.174912244081497	0.0535189546644688
-6.5015115737915	-8.15681457519531	-2.46525597572327	-0.115536697208881	0.174971669912338	0.0534005649387836
-6.49790716171265	-8.15732288360596	-2.4643452167511	-0.115654401481152	0.175018206238747	0.0533892139792442
-6.50023555755615	-8.14863681793213	-2.46431851387024	-0.115569181740284	0.175005748867989	0.0533969141542912
-6.50346231460571	-8.15161037445068	-2.46626114845276	-0.115676939487457	0.175197049975395	0.0533748082816601
-6.5054669380188	-8.14786624908447	-2.47199082374573	-0.115908347070217	0.175235524773598	0.0534486547112465
-6.50577116012573	-8.14047336578369	-2.47985410690308	-0.115849956870079	0.175309717655182	0.0534505136311054
-6.51080179214478	-8.1428861618042	-2.48674583435059	-0.115887358784676	0.175372287631035	0.0536314770579338
-6.50978136062622	-8.14396858215332	-2.49647974967957	-0.115932986140251	0.175387904047966	0.053679745644331
-6.50880432128906	-8.14261150360107	-2.50083541870117	-0.115799322724342	0.175246492028236	0.0537607371807098
-6.50789928436279	-8.14517211914063	-2.49784755706787	-0.115807555615902	0.175202399492264	0.0537293925881386
-6.50377559661865	-8.1439962387085	-2.49577879905701	-0.115762397646904	0.17510712146759	0.0537801012396812
-6.49973678588867	-8.14669609069824	-2.49508690834045	-0.115690626204014	0.175051122903824	0.0537125989794731
-6.50196123123169	-8.14639759063721	-2.48967981338501	-0.115621916949749	0.175084516406059	0.0536111257970333
-6.49695491790771	-8.14669036865234	-2.4830379486084	-0.115729570388794	0.175065100193024	0.0535985603928566
-6.50083780288696	-8.14165878295898	-2.47989296913147	-0.115664355456829	0.175148665904999	0.0536076352000237
-6.50003862380981	-8.14615058898926	-2.47793745994568	-0.11584509909153	0.175199031829834	0.0536167845129967
-6.49933910369873	-8.13948822021484	-2.48123240470886	-0.115768976509571	0.175221145153046	0.053698718547821
-6.50687265396118	-8.13859558105469	-2.48780298233032	-0.115901976823807	0.175411343574524	0.0537293180823326
-6.511305809021	-8.13947772979736	-2.49008584022522	-0.115947067737579	0.175481840968132	0.053854089230299
-6.51350736618042	-8.139479637146	-2.50022029876709	-0.115929707884789	0.175449132919312	0.0539540089666843
-6.51913928985596	-8.13921928405762	-2.50226855278015	-0.115954659879208	0.175408542156219	0.054127112030983
-6.51663446426392	-8.14078617095947	-2.5124146938324	-0.11596617102623	0.17535999417305	0.0542300269007683
-6.51510620117188	-8.14177417755127	-2.51051998138428	-0.115871526300907	0.175375401973724	0.0542714446783066
-6.5197057723999	-8.14892768859863	-2.51041913032532	-0.11587630957365	0.175260588526726	0.0543848089873791
-6.51089525222778	-8.14375591278076	-2.51077842712402	-0.115799285471439	0.175087809562683	0.0543467774987221
-6.51138973236084	-8.14741897583008	-2.49786114692688	-0.115803644061089	0.175043135881424	0.0543565526604652
-6.50802707672119	-8.14690685272217	-2.49231195449829	-0.115731939673424	0.174921452999115	0.0542869120836258
-6.50568723678589	-8.14209747314453	-2.49349999427795	-0.115712627768517	0.174904718995094	0.0543015822768211
-6.50623464584351	-8.14444828033447	-2.4852089881897	-0.115750104188919	0.174996167421341	0.0543518289923668
-6.50493431091309	-8.14710807800293	-2.47770857810974	-0.115805372595787	0.174997463822365	0.0542999878525734
-6.50213050842285	-8.1417236328125	-2.47779583930969	-0.115817710757256	0.175112828612328	0.0543120205402374
-6.50927305221558	-8.14435386657715	-2.47462320327759	-0.115904435515404	0.175149232149124	0.0544432289898396
-6.50859022140503	-8.14138603210449	-2.4750075340271	-0.115940161049366	0.175170108675957	0.054499875754118
-6.51249265670776	-8.14096832275391	-2.48032307624817	-0.115936301648617	0.175337612628937	0.0546382442116737
-6.51857328414917	-8.14394187927246	-2.48345637321472	-0.116055704653263	0.175291046500206	0.0546850673854351
-6.51741933822632	-8.14579105377197	-2.49036908149719	-0.115960538387299	0.175191268324852	0.0548699907958508
-6.51456165313721	-8.1466064453125	-2.49410176277161	-0.115890368819237	0.175226822495461	0.0548559986054897
-6.51851224899292	-8.14894485473633	-2.48790502548218	-0.115927055478096	0.175065323710442	0.0549430921673775
-6.51372623443604	-8.1533031463623	-2.49208664894104	-0.115815840661526	0.175053551793098	0.0549192689359188
-6.51981925964355	-8.15607929229736	-2.48889422416687	-0.115751579403877	0.174944505095482	0.0548600852489471
-6.51758193969727	-8.15889167785645	-2.47965717315674	-0.115710280835629	0.174853250384331	0.054745439440012
-6.51838397979736	-8.16356468200684	-2.48281478881836	-0.115604601800442	0.174791842699051	0.0546222329139709
-6.52416467666626	-8.16677665710449	-2.4731593132019	-0.115678250789642	0.174897938966751	0.0546407923102379
-6.52779865264893	-8.16667079925537	-2.46903800964355	-0.115606121718884	0.174829646945	0.0545356050133705
-6.53402948379517	-8.17180156707764	-2.47265195846558	-0.115617804229259	0.174948155879974	0.054387528449297
-6.53817749023438	-8.17311954498291	-2.47128391265869	-0.115683771669865	0.174879014492035	0.0543560795485973
-6.54192495346069	-8.17330360412598	-2.47732448577881	-0.115684397518635	0.174986019730568	0.0542559698224068
-6.54744148254395	-8.17494773864746	-2.47782754898071	-0.115702740848064	0.174966096878052	0.0542722903192043
-6.55196142196655	-8.17623710632324	-2.48003530502319	-0.115769252181053	0.175042301416397	0.0542639121413231
-6.55799388885498	-8.17376708984375	-2.48226499557495	-0.115747652947903	0.17506805062294	0.0541713833808899
-6.56472873687744	-8.17944145202637	-2.48959851264954	-0.11586394906044	0.175136521458626	0.054221797734499
-6.56509923934937	-8.17656803131104	-2.50177955627441	-0.115849725902081	0.175041034817696	0.0542929470539093
-6.56881618499756	-8.17843055725098	-2.50621581077576	-0.115775585174561	0.175045236945152	0.054320927709341
-6.56886005401611	-8.18021011352539	-2.5140643119812	-0.11587568372488	0.174905300140381	0.0543013401329517
-6.56482219696045	-8.17849254608154	-2.50657677650452	-0.115736618638039	0.174831420183182	0.054305087774992
-6.56589221954346	-8.18285274505615	-2.51043772697449	-0.115788877010345	0.174925297498703	0.0541748628020287
-6.5600152015686	-8.18190765380859	-2.50305652618408	-0.115629121661186	0.174641385674477	0.0541479103267193
-6.55611181259155	-8.18087196350098	-2.50164580345154	-0.115561857819557	0.174602866172791	0.0540168136358261
-6.55410671234131	-8.18054676055908	-2.4868381023407	-0.115632563829422	0.17461259663105	0.0538592524826527
-6.54928302764893	-8.17904853820801	-2.48428797721863	-0.115626841783524	0.174548372626305	0.0537621602416039
-6.55437183380127	-8.17478466033936	-2.48460626602173	-0.115600034594536	0.174720108509064	0.0536758154630661
-6.55224227905273	-8.17818450927734	-2.47991633415222	-0.115636214613914	0.1748236566782	0.05359822884202
-6.55720186233521	-8.17270660400391	-2.48521661758423	-0.115768775343895	0.174959152936935	0.0537191927433014
-6.56096696853638	-8.17385196685791	-2.49372386932373	-0.115752324461937	0.175020322203636	0.0537044852972031
-6.56583881378174	-8.175048828125	-2.49817538261414	-0.115801744163036	0.17503909766674	0.0538011342287064
-6.56320810317993	-8.17629241943359	-2.50484180450439	-0.115750886499882	0.174959018826485	0.053831622004509
-6.5624737739563	-8.17880630493164	-2.51089644432068	-0.115639314055443	0.174898117780685	0.053839173167944
-6.56098079681396	-8.18377590179443	-2.50822448730469	-0.115593090653419	0.174705535173416	0.0537580549716949
-6.55635690689087	-8.18418598175049	-2.50143790245056	-0.11545404791832	0.174616560339928	0.0536931045353413
-6.55386352539063	-8.18414211273193	-2.50148439407349	-0.115419954061508	0.174678608775139	0.0535275489091873
-6.5520396232605	-8.18269157409668	-2.49579620361328	-0.115433663129807	0.174568831920624	0.0535048432648182
-6.55209827423096	-8.18007850646973	-2.49311494827271	-0.115447513759136	0.174601688981056	0.0534465909004211
-6.55645513534546	-8.17897319793701	-2.48684692382813	-0.115420512855053	0.174764037132263	0.053288996219635
-6.55392360687256	-8.17670059204102	-2.48376131057739	-0.115558579564095	0.174772933125496	0.0533250421285629
-6.55547046661377	-8.17164707183838	-2.48971962928772	-0.115514777600765	0.174843847751617	0.0534238927066326
-6.55588436126709	-8.17126274108887	-2.49490809440613	-0.115650475025177	0.174973860383034	0.0534413941204548
-6.55421257019043	-8.17256164550781	-2.50327229499817	-0.11567197740078	0.174913674592972	0.0535897687077522
-6.54649877548218	-8.16944885253906	-2.51141309738159	-0.115583926439285	0.174767360091209	0.0536210797727108
-6.54674339294434	-8.17557430267334	-2.50261068344116	-0.115474253892899	0.174794748425484	0.0536282807588577
-6.53936243057251	-8.17692184448242	-2.49962258338928	-0.115453824400902	0.174625158309937	0.0535528250038624
-6.53420305252075	-8.17566299438477	-2.49386620521545	-0.11533685028553	0.174624890089035	0.0535209625959396
-6.53302240371704	-8.17371559143066	-2.49198484420776	-0.115418925881386	0.17466114461422	0.0534649342298508
-6.53066396713257	-8.17337226867676	-2.48850965499878	-0.115378379821777	0.174581080675125	0.0534052476286888
-6.53005361557007	-8.17210102081299	-2.47901177406311	-0.11535806953907	0.174695417284966	0.053323857486248
-6.53189706802368	-8.17278671264648	-2.4825279712677	-0.115437597036362	0.174762144684792	0.0533262528479099
-6.52965021133423	-8.16744995117188	-2.48292422294617	-0.115490145981312	0.174857318401337	0.0532309897243977
-6.53637456893921	-8.16927146911621	-2.48630380630493	-0.115436159074306	0.17499740421772	0.0533531121909618
-6.53441572189331	-8.1661262512207	-2.49315190315247	-0.115529164671898	0.174954473972321	0.0533598139882088
-6.53530550003052	-8.16513442993164	-2.49107575416565	-0.115559965372086	0.175034984946251	0.0534513592720032
-6.54151773452759	-8.16520500183105	-2.50031447410584	-0.115597136318684	0.175095155835152	0.0534872002899647
-6.53755807876587	-8.16142749786377	-2.50332021713257	-0.11560432612896	0.174992963671684	0.0535855479538441
-6.53838348388672	-8.16313457489014	-2.51176929473877	-0.115551486611366	0.174991101026535	0.0536760799586773
-6.53948068618774	-8.1609411239624	-2.51026797294617	-0.115569584071636	0.175005048513412	0.0536837242543697
-6.5334324836731	-8.15685272216797	-2.51224684715271	-0.115594401955605	0.174894496798515	0.0537636242806911
-6.53406763076782	-8.16081523895264	-2.51393389701843	-0.115557469427586	0.174846306443214	0.0537533685564995
-6.53190231323242	-8.16084575653076	-2.51583743095398	-0.115563742816448	0.174761891365051	0.053801815956831
-6.52493286132813	-8.15649509429932	-2.51854920387268	-0.115442372858524	0.174688711762428	0.0537481084465981
-6.52465343475342	-8.15918731689453	-2.49963998794556	-0.11543295532465	0.17469348013401	0.053784403949976
-6.51735639572144	-8.15457725524902	-2.49811768531799	-0.115404807031155	0.174534112215042	0.0536509416997433
-6.51767921447754	-8.15324211120605	-2.50009703636169	-0.115385517477989	0.174566611647606	0.053631417453289
-6.5130558013916	-8.15334415435791	-2.48643159866333	-0.115404203534126	0.17463581264019	0.0536365136504173
-6.5140061378479	-8.14902782440186	-2.48724603652954	-0.115399532020092	0.174692124128342	0.0535441711544991
-6.51516389846802	-8.14420318603516	-2.48689198493958	-0.115479990839958	0.174850627779961	0.0536332316696644
-6.52073001861572	-8.14413452148438	-2.49214863777161	-0.115534745156765	0.174950778484344	0.0537635162472725
-6.51870632171631	-8.14091777801514	-2.50391507148743	-0.115557171404362	0.174950107932091	0.0538169927895069
-6.52431154251099	-8.14223575592041	-2.5038640499115	-0.115537092089653	0.175029084086418	0.0539499036967754
-6.52234983444214	-8.14548301696777	-2.50305461883545	-0.115603290498257	0.174937143921852	0.054028581827879
-6.51965618133545	-8.14337825775146	-2.51358294487	-0.115478277206421	0.174815014004707	0.0541549101471901
-6.51804876327515	-8.14516353607178	-2.50817608833313	-0.115379095077515	0.174763604998589	0.054098054766655
-6.51599550247192	-8.14767456054688	-2.49811816215515	-0.115359090268612	0.174613699316978	0.0541235469281673
-6.51215124130249	-8.14648818969727	-2.4952540397644	-0.115254357457161	0.174560472369194	0.0539864413440228
-6.51055240631104	-8.14609146118164	-2.47932958602905	-0.115232862532139	0.174627259373665	0.0539183728396893
-6.51372528076172	-8.1433219909668	-2.4706666469574	-0.115338802337646	0.174686476588249	0.0539248064160347
-6.51324081420898	-8.14300060272217	-2.48101711273193	-0.115441635251045	0.174826428294182	0.0539497844874859
-6.519606590271	-8.14028263092041	-2.47618675231934	-0.115439422428608	0.174907311797142	0.0540055893361568
-6.52173185348511	-8.14254379272461	-2.48653817176819	-0.115464255213737	0.174883902072906	0.054212961345911
-6.52107000350952	-8.14181232452393	-2.48998975753784	-0.11541735380888	0.174851790070534	0.0542447753250599
-6.51978015899658	-8.1455135345459	-2.49295353889465	-0.115395113825798	0.17481940984726	0.0542518943548203
-6.51833248138428	-8.14710140228271	-2.49453067779541	-0.115305162966251	0.174614205956459	0.0542735606431961
-6.51401996612549	-8.1467809677124	-2.48281049728394	-0.115128435194492	0.17454569041729	0.054248932749033
-6.51256942749023	-8.14857196807861	-2.46957921981812	-0.115057267248631	0.17447492480278	0.0541013404726982
-6.50897073745728	-8.1486177444458	-2.46989631652832	-0.115012615919113	0.174367919564247	0.0541041567921638
-6.50729036331177	-8.14651393890381	-2.46648120880127	-0.114893443882465	0.174341127276421	0.0538900122046471
-6.50963115692139	-8.14834785461426	-2.45354247093201	-0.114931166172028	0.174474626779556	0.0538744702935219
-6.50834178924561	-8.14519119262695	-2.44814205169678	-0.114884369075298	0.174468874931335	0.0538361631333828
-6.51162385940552	-8.14793395996094	-2.44726896286011	-0.114823020994663	0.17462258040905	0.0537950620055199
-6.51474905014038	-8.14955806732178	-2.44812321662903	-0.115038245916367	0.174652367830276	0.0537578836083412
-6.52227258682251	-8.14877128601074	-2.45612049102783	-0.114972658455372	0.174749180674553	0.0538229122757912
-6.5278172492981	-8.15256881713867	-2.45872068405151	-0.114994332194328	0.174821421504021	0.0538272000849247
-6.53174209594727	-8.15524959564209	-2.45725107192993	-0.115012653172016	0.174792945384979	0.0538863502442837
-6.53750514984131	-8.15919494628906	-2.47280049324036	-0.114919096231461	0.174874097108841	0.0538741424679756
-6.5439624786377	-8.1603307723999	-2.47409176826477	-0.114883065223694	0.174872428178787	0.0538064241409302
-6.54214763641357	-8.16537189483643	-2.48372030258179	-0.114935159683228	0.174747407436371	0.0537368804216385
-6.54804277420044	-8.16971588134766	-2.49029469490051	-0.114842481911182	0.174651637673378	0.05373415350914
-6.54749965667725	-8.172194480896	-2.48823809623718	-0.114798679947853	0.174637347459793	0.0536714904010296
-6.54784965515137	-8.17046642303467	-2.48558044433594	-0.114654019474983	0.17440739274025	0.0535549595952034
-6.55133676528931	-8.1734561920166	-2.48704433441162	-0.114647470414639	0.174382761120796	0.053509633988142
-6.54919242858887	-8.17141342163086	-2.48688864707947	-0.11467432975769	0.174288436770439	0.0533405989408493
-6.54762315750122	-8.16975879669189	-2.47726154327393	-0.114651657640934	0.174278393387794	0.0532268583774567
-6.54994440078735	-8.16802787780762	-2.47328972816467	-0.114636152982712	0.17434911429882	0.0531513839960098
-6.54667139053345	-8.16535663604736	-2.46915721893311	-0.114694215357304	0.174391314387321	0.0530621260404587
-6.5483226776123	-8.16348075866699	-2.4703049659729	-0.114769205451012	0.174518570303917	0.0531091019511223
-6.55334806442261	-8.16109466552734	-2.47149300575256	-0.114867575466633	0.174617543816566	0.0530818775296211
-6.54818105697632	-8.15675067901611	-2.46978807449341	-0.114919401705265	0.174667283892632	0.0531511344015598
-6.55099010467529	-8.15625095367432	-2.47727560997009	-0.114985413849354	0.174754843115807	0.0532410964369774
-6.54674196243286	-8.15334701538086	-2.47669267654419	-0.115035206079483	0.1747165620327	0.0532533712685108
-6.54716348648071	-8.1532154083252	-2.48937368392944	-0.114978395402431	0.174751952290535	0.0534078069031239
-6.54527568817139	-8.15477085113525	-2.48592448234558	-0.114947468042374	0.174700886011124	0.0534572601318359
-6.53883457183838	-8.15586566925049	-2.4885458946228	-0.114921659231186	0.174585834145546	0.0535041093826294
-6.52981567382813	-8.15083408355713	-2.47974443435669	-0.114794790744781	0.174526482820511	0.0534521676599979
-6.52898025512695	-8.15758991241455	-2.46831822395325	-0.114777199923992	0.174502849578857	0.0534512102603912
-6.51913022994995	-8.15356731414795	-2.4564847946167	-0.114751324057579	0.17446993291378	0.0533505119383335
-6.51901531219482	-8.15077781677246	-2.4543662071228	-0.114627718925476	0.174572721123695	0.05327333137393
-6.51732397079468	-8.15447807312012	-2.44133543968201	-0.114764839410782	0.174597531557083	0.0532967038452625
-6.51810359954834	-8.15101146697998	-2.44083142280579	-0.114920623600483	0.174739852547646	0.0532706826925278
-6.51904487609863	-8.14836311340332	-2.44479131698608	-0.114921092987061	0.17484986782074	0.0533647015690804
-6.52510690689087	-8.15132808685303	-2.4556188583374	-0.115099132061005	0.175013884902	0.0535182021558285
-6.5279803276062	-8.15201377868652	-2.46086835861206	-0.114996306598186	0.174928978085518	0.0536392666399479
-6.52821588516235	-8.15719318389893	-2.46336483955383	-0.114932589232922	0.174907937645912	0.0536667108535767
-6.5287013053894	-8.1593074798584	-2.45979571342468	-0.114974036812782	0.174898505210876	0.0537209361791611
-6.52755069732666	-8.15864562988281	-2.46093678474426	-0.114869125187397	0.174787506461143	0.0537744760513306
-6.52184724807739	-8.165940284729	-2.46069121360779	-0.11483895778656	0.174723014235497	0.0536195300519466
-6.52310752868652	-8.16397857666016	-2.45255208015442	-0.114799298346043	0.174634352326393	0.0536804758012295
-6.51669836044312	-8.16413593292236	-2.4454710483551	-0.114647768437862	0.174516245722771	0.0535456202924252
-6.51785373687744	-8.16443824768066	-2.43528771400452	-0.11467768996954	0.174568250775337	0.053431324660778
-6.51601266860962	-8.16343116760254	-2.43335437774658	-0.114666037261486	0.174495756626129	0.0534902587532997
-6.51640224456787	-8.16401672363281	-2.42983531951904	-0.114640317857265	0.174624040722847	0.0533826723694801
-6.51438903808594	-8.16588115692139	-2.42440962791443	-0.114736944437027	0.174621522426605	0.053374707698822
-6.51383352279663	-8.16042995452881	-2.4245662689209	-0.114646650850773	0.174658372998238	0.0533891133964062
-6.51735830307007	-8.16336631774902	-2.42224788665771	-0.114757224917412	0.174838796257973	0.0533487014472485
-6.52277326583862	-8.1608190536499	-2.42246651649475	-0.114797919988632	0.174833044409752	0.0534648969769478
-6.52122068405151	-8.15689277648926	-2.42693281173706	-0.114783279597759	0.174919739365578	0.0535558462142944
-6.52592611312866	-8.15891933441162	-2.43630290031433	-0.114797376096249	0.174928367137909	0.0536698773503304
-6.52078008651733	-8.16336727142334	-2.43885517120361	-0.114869095385075	0.174821779131889	0.0536427684128284
-6.51741027832031	-8.16191482543945	-2.43336319923401	-0.114614404737949	0.174655243754387	0.0536722131073475
-6.51227283477783	-8.16461372375488	-2.42875218391418	-0.114515572786331	0.174509093165398	0.053533036261797
-6.50895881652832	-8.16530990600586	-2.41696524620056	-0.114429786801338	0.174468860030174	0.053469467908144
-6.50646781921387	-8.16505813598633	-2.41200661659241	-0.114402107894421	0.174384474754333	0.0533913411200047
-6.50771379470825	-8.16229248046875	-2.40100836753845	-0.114440478384495	0.174538150429726	0.0532664470374584
-6.50100898742676	-8.16032600402832	-2.39401817321777	-0.114524148404598	0.174491256475449	0.0532615631818771
-6.50736331939697	-8.15641117095947	-2.39618897438049	-0.114414855837822	0.174570828676224	0.0532847791910172
-6.5106143951416	-8.15636920928955	-2.40410041809082	-0.114563755691051	0.174762606620789	0.0532936789095402
-6.51095914840698	-8.15924644470215	-2.40170454978943	-0.114599667489529	0.174748420715332	0.0534314103424549
-6.5119252204895	-8.157546043396	-2.41012692451477	-0.114491969347	0.174741610884666	0.0534576401114464
-6.51650857925415	-8.16058540344238	-2.40613341331482	-0.114405170083046	0.174719616770744	0.0535401739180088
-6.51199626922607	-8.16387557983398	-2.4130527973175	-0.114427953958511	0.17464292049408	0.0534803830087185
-6.5130820274353	-8.16522121429443	-2.40766906738281	-0.114276044070721	0.174553394317627	0.0534239448606968
-6.51274585723877	-8.16912364959717	-2.40571761131287	-0.114343009889126	0.17446306347847	0.0533614903688431
-6.5092453956604	-8.17125988006592	-2.40253663063049	-0.114188805222511	0.174418285489082	0.0532887950539589
-6.50807189941406	-8.17374515533447	-2.39238834381104	-0.114209666848183	0.174367621541023	0.053163219243288
-6.50887107849121	-8.1722297668457	-2.38615012168884	-0.114174380898476	0.174364104866982	0.0530565641820431
-6.5047664642334	-8.17037391662598	-2.3751962184906	-0.114271134138107	0.174389228224754	0.0529216341674328
-6.51147937774658	-8.16975402832031	-2.37921977043152	-0.114194966852665	0.174466073513031	0.052929699420929
-6.51201438903809	-8.17008399963379	-2.37478041648865	-0.114340901374817	0.174596279859543	0.0529283694922924
-6.51450061798096	-8.16633796691895	-2.37901592254639	-0.114337287843227	0.174618825316429	0.0529873557388783
-6.51738834381104	-8.16871166229248	-2.39095234870911	-0.114467911422253	0.17469722032547	0.0530277267098427
-6.51778841018677	-8.16757488250732	-2.38846659660339	-0.114454336464405	0.174663081765175	0.0531587637960911
-6.51469945907593	-8.16796779632568	-2.39385414123535	-0.114396624267101	0.174669057130814	0.0531954616308212
-6.51488208770752	-8.17186546325684	-2.38526701927185	-0.114408329129219	0.174577072262764	0.0531671233475208
-6.51148176193237	-8.16806983947754	-2.39109492301941	-0.114421971142292	0.174533173441887	0.0532144084572792
-6.50750160217285	-8.17239761352539	-2.38867425918579	-0.114368103444576	0.174444451928139	0.0531297773122787
-6.50301456451416	-8.17171096801758	-2.38545989990234	-0.114359639585018	0.174409255385399	0.0532038770616055
-6.49505090713501	-8.16997337341309	-2.3763964176178	-0.114274814724922	0.174331694841385	0.0531070940196514
-6.49695539474487	-8.17312049865723	-2.36425113677979	-0.114382743835449	0.174316734075546	0.0531002841889858
-6.48756551742554	-8.17126178741455	-2.35908889770508	-0.114319056272507	0.174194648861885	0.0529724471271038
-6.48458671569824	-8.16860961914063	-2.35193300247192	-0.114310383796692	0.174324512481689	0.0529350936412811
-6.48382377624512	-8.17004680633545	-2.3392276763916	-0.114450633525848	0.174372807145119	0.0528857484459877
-6.48332357406616	-8.16853618621826	-2.33860325813293	-0.114474005997181	0.174474745988846	0.0528681986033916
-6.48594236373901	-8.1630973815918	-2.3340482711792	-0.114587731659412	0.17463381588459	0.0528639778494835
-6.49249029159546	-8.16912364959717	-2.3442919254303	-0.114712208509445	0.174761533737183	0.0529647134244442
-6.49238872528076	-8.16822814941406	-2.34762573242188	-0.114740133285522	0.174730032682419	0.0530353672802448
-6.4983491897583	-8.17334461212158	-2.35676121711731	-0.11467045545578	0.17481829226017	0.0531542338430882
-6.5027642250061	-8.17960739135742	-2.35561347007751	-0.114655800163746	0.174641951918602	0.0531154498457909
-6.5002965927124	-8.18029117584229	-2.35820960998535	-0.1146180331707	0.174668923020363	0.0531324148178101
-6.50415754318237	-8.18654727935791	-2.3594024181366	-0.114633053541183	0.174731433391571	0.0530548989772797
-6.50055122375488	-8.18911266326904	-2.36057472229004	-0.114573776721954	0.17449676990509	0.0530518479645252
-6.50280570983887	-8.19002056121826	-2.35803818702698	-0.114587597548962	0.174524247646332	0.0529761463403702
-6.50389194488525	-8.19106292724609	-2.34936165809631	-0.114562392234802	0.174448072910309	0.0529007725417614
-6.5001916885376	-8.19051456451416	-2.35203838348389	-0.114527195692062	0.174399882555008	0.0528932772576809
-6.50119781494141	-8.18987846374512	-2.34639883041382	-0.114552028477192	0.174440369009972	0.0527590289711952
-6.50086116790771	-8.19377613067627	-2.33023881912231	-0.114662557840347	0.174455389380455	0.0527206510305405
-6.49833488464355	-8.18825817108154	-2.33038568496704	-0.114679165184498	0.174415394663811	0.0527038313448429
-6.50120449066162	-8.18650150299072	-2.33405900001526	-0.114794634282589	0.174628689885139	0.0527281723916531
-6.50298976898193	-8.18338394165039	-2.3300793170929	-0.114938631653786	0.174669221043587	0.0527497939765453
-6.50105762481689	-8.18207740783691	-2.32933259010315	-0.114856377243996	0.174699649214745	0.0527551062405109
-6.50607538223267	-8.18113422393799	-2.32964587211609	-0.115022420883179	0.174750193953514	0.0528536401689053
-6.50024271011353	-8.18356418609619	-2.33864831924438	-0.115095674991608	0.174802839756012	0.0529835373163223
-6.50192642211914	-8.17774772644043	-2.33445072174072	-0.114925473928452	0.174829319119453	0.0530947335064411
-6.49855613708496	-8.18278408050537	-2.33243107795715	-0.115085035562515	0.174834594130516	0.0531962476670742
-6.49345064163208	-8.17959690093994	-2.3386242389679	-0.114993453025818	0.174812242388725	0.0532024092972279
-6.49070167541504	-8.18381214141846	-2.33999133110046	-0.114974327385426	0.174800723791122	0.053291779011488
-6.48734378814697	-8.18342113494873	-2.33709764480591	-0.114963442087173	0.174633115530014	0.0532856918871403
-6.48248434066772	-8.18389892578125	-2.32429933547974	-0.114791370928288	0.174564942717552	0.053258903324604
-6.47593116760254	-8.18645858764648	-2.3122980594635	-0.11478765308857	0.174519553780556	0.0531500317156315
-6.47428750991821	-8.18635654449463	-2.30696892738342	-0.114867389202118	0.174497276544571	0.0531021282076836
-6.47208213806152	-8.18501758575439	-2.3024320602417	-0.114810205996037	0.174556836485863	0.0530411452054977
-6.47316312789917	-8.18442153930664	-2.29840660095215	-0.114859156310558	0.174595981836319	0.0529664382338524
-6.47658491134644	-8.1836462020874	-2.29105091094971	-0.114836037158966	0.174737095832825	0.0529993698000908
-6.47821712493896	-8.18579196929932	-2.29670143127441	-0.114884681999683	0.174893870949745	0.0529955327510834
-6.48698425292969	-8.18520069122314	-2.30065226554871	-0.115047723054886	0.174904391169548	0.0530557297170162
-6.48913431167603	-8.189133644104	-2.31224393844604	-0.11499685049057	0.174863323569298	0.0531575419008732
-6.48687791824341	-8.19050884246826	-2.31832051277161	-0.114916428923607	0.17480494081974	0.0531578473746777
-6.49016189575195	-8.19768047332764	-2.31331062316895	-0.114824928343296	0.174667805433273	0.0531745404005051
-6.48409748077393	-8.19615077972412	-2.32141399383545	-0.114776574075222	0.174514397978783	0.0529986694455147
-6.48508882522583	-8.19803619384766	-2.30645060539246	-0.114641100168228	0.174506694078445	0.0528740435838699
-6.48386096954346	-8.20311641693115	-2.30185770988464	-0.11469741910696	0.174415841698647	0.052699688822031
-6.48421239852905	-8.20013999938965	-2.29883623123169	-0.114623665809631	0.174430578947067	0.0526361651718616
-6.48374795913696	-8.19565105438232	-2.28982448577881	-0.114696279168129	0.174585521221161	0.0524828061461449
-6.48755645751953	-8.19613838195801	-2.29160261154175	-0.114852987229824	0.174595147371292	0.0524423941969872
-6.48464870452881	-8.19215488433838	-2.29329538345337	-0.114818334579468	0.174679651856422	0.0523862801492214
-6.49405670166016	-8.19453716278076	-2.29412150382996	-0.114870019257069	0.174741938710213	0.0523985959589481
-6.48792314529419	-8.19057559967041	-2.30191135406494	-0.114890150725842	0.174703478813171	0.0524436607956886
-6.48948955535889	-8.18773460388184	-2.30740928649902	-0.114913076162338	0.174705803394318	0.0525021776556969
-6.48808670043945	-8.19106578826904	-2.31108498573303	-0.11489199846983	0.174645975232124	0.0524636209011078
-6.48264169692993	-8.19040775299072	-2.31920504570007	-0.114813469350338	0.174485802650452	0.0524469763040543
-6.47712135314941	-8.18744468688965	-2.31557464599609	-0.114693626761436	0.1744085252285	0.0522962510585785
-6.47829580307007	-8.19075107574463	-2.30109214782715	-0.114668525755405	0.174311503767967	0.052216362208128
-6.46541595458984	-8.18629169464111	-2.30015969276428	-0.114576734602451	0.174135446548462	0.0520580448210239
-6.46550416946411	-8.18545532226563	-2.29371666908264	-0.114522337913513	0.174280107021332	0.0519340038299561
-6.46474266052246	-8.18256855010986	-2.28838682174683	-0.114507853984833	0.174276724457741	0.051808625459671
-6.46148824691772	-8.18138885498047	-2.28773880004883	-0.114438742399216	0.174204930663109	0.051753144711256
-6.45875549316406	-8.17914390563965	-2.27822923660278	-0.114554792642593	0.174330770969391	0.0516218058764935
-6.46158266067505	-8.18000888824463	-2.27684354782104	-0.114592485129833	0.17442612349987	0.051620576530695
-6.46066856384277	-8.17628479003906	-2.28446412086487	-0.114653900265694	0.174616023898125	0.0515074320137501
-6.46435642242432	-8.17317676544189	-2.28494501113892	-0.114628791809082	0.174559965729713	0.0514938458800316
-6.46046781539917	-8.17337512969971	-2.28225135803223	-0.114687405526638	0.174596950411797	0.0514179766178131
-6.46524333953857	-8.17076110839844	-2.29320502281189	-0.114582486450672	0.174638152122498	0.0514347404241562
-6.46415519714355	-8.17374801635742	-2.29816722869873	-0.114715114235878	0.174656510353088	0.0514489896595478
-6.46316432952881	-8.17063617706299	-2.30106568336487	-0.11452404409647	0.174514696002007	0.051391426473856
-6.46479034423828	-8.17169857025146	-2.30556488037109	-0.114579096436501	0.174607545137405	0.051301795989275
-6.45957469940186	-8.17490577697754	-2.30440282821655	-0.114476077258587	0.174480825662613	0.0513072647154331
-6.45387077331543	-8.17212009429932	-2.30236101150513	-0.114380568265915	0.174338579177856	0.0512463413178921
-6.4540753364563	-8.17454624176025	-2.29810690879822	-0.11435504257679	0.174277901649475	0.0510458014905453
-6.4482536315918	-8.17171096801758	-2.29428172111511	-0.114308625459671	0.174213021993637	0.0509997680783272
-6.4420485496521	-8.17145442962646	-2.28364229202271	-0.11419901996851	0.174203172326088	0.0507608987390995
-6.44263362884521	-8.17303371429443	-2.27192902565002	-0.114252150058746	0.1743373721838	0.0506329573690891
-6.44097805023193	-8.1681957244873	-2.26847839355469	-0.11428764462471	0.174279004335403	0.0505550503730774
-6.43773794174194	-8.16619205474854	-2.26904487609863	-0.114295780658722	0.174511656165123	0.0504689887166023
-6.43908500671387	-8.16303253173828	-2.26180005073547	-0.114336028695107	0.174500867724419	0.0504488125443459
-6.43591213226318	-8.1600341796875	-2.26711964607239	-0.114410318434238	0.174640446901321	0.0504780076444149
-6.43908643722534	-8.16162967681885	-2.2695472240448	-0.114408105611801	0.174654245376587	0.050531629472971
-6.4368748664856	-8.16211128234863	-2.27427673339844	-0.114438600838184	0.174577981233597	0.050521869212389
-6.43059158325195	-8.15904808044434	-2.28369545936584	-0.114296019077301	0.174543008208275	0.0505625084042549
-6.43106842041016	-8.15985679626465	-2.28100252151489	-0.114264085888863	0.174540162086487	0.0504977665841579
-6.42398691177368	-8.15882682800293	-2.2825984954834	-0.114190734922886	0.174355521798134	0.0504182986915112
-6.41643953323364	-8.15979099273682	-2.27024841308594	-0.114029467105865	0.174383327364922	0.0503769814968109
-6.41340684890747	-8.16238117218018	-2.2652587890625	-0.114128217101097	0.174328565597534	0.0501983389258385
-6.4080286026001	-8.16100215911865	-2.25797557830811	-0.114120788872242	0.174325585365295	0.0501191504299641
-6.40765047073364	-8.16116523742676	-2.25986790657043	-0.114184685051441	0.174401864409447	0.0499224662780762
-6.41275835037231	-8.16279220581055	-2.25109505653381	-0.114193007349968	0.174526542425156	0.049819327890873
-6.41185712814331	-8.15884685516357	-2.24939608573914	-0.11427303403616	0.174584463238716	0.0498118661344051
-6.41640567779541	-8.15971565246582	-2.2598295211792	-0.114255733788013	0.174764648079872	0.0497742481529713
-6.41664409637451	-8.16077518463135	-2.25661253929138	-0.114371590316296	0.174736052751541	0.0496878996491432
-6.42110157012939	-8.16006374359131	-2.26977872848511	-0.114273831248283	0.174809977412224	0.0497840531170368
-6.42396259307861	-8.15786075592041	-2.2831723690033	-0.114318199455738	0.174844473600388	0.0498164258897305
-6.42614841461182	-8.16002941131592	-2.2860996723175	-0.114445932209492	0.174679398536682	0.0499224290251732
-6.42196655273438	-8.15884304046631	-2.29435658454895	-0.114310368895531	0.174617439508438	0.0498155578970909
-6.41935682296753	-8.16059303283691	-2.28934097290039	-0.114251054823399	0.174573764204979	0.0497720167040825
-6.41677618026733	-8.15916633605957	-2.29468035697937	-0.114227823913097	0.174343585968018	0.0497071109712124
-6.41565322875977	-8.15615081787109	-2.29364275932312	-0.114163868129253	0.174354836344719	0.04960747808218
-6.40844821929932	-8.15274524688721	-2.28027272224426	-0.114238440990448	0.174345210194588	0.049427691847086
-6.40848541259766	-8.15260314941406	-2.27529001235962	-0.114229395985603	0.174348279833794	0.0493134036660194
-6.40248489379883	-8.14532279968262	-2.27852654457092	-0.11422410607338	0.174477323889732	0.0492745414376259
-6.40843534469604	-8.14473533630371	-2.27666187286377	-0.114431940019131	0.174587726593018	0.0493509732186794
-6.40919160842896	-8.13962841033936	-2.27806353569031	-0.114519476890564	0.174641281366348	0.0494235455989838
-6.40734052658081	-8.13908863067627	-2.2928512096405	-0.114547297358513	0.174731984734535	0.0495700240135193
-6.4090781211853	-8.13860511779785	-2.30217957496643	-0.114597961306572	0.174678042531013	0.0495988987386227
-6.40337419509888	-8.14086055755615	-2.30431652069092	-0.114525444805622	0.174502551555634	0.0497076660394669
-6.39714765548706	-8.14045333862305	-2.31174039840698	-0.114327818155289	0.174445152282715	0.0496363155543804
-6.39922380447388	-8.14199256896973	-2.29356837272644	-0.114375032484531	0.174484834074974	0.0497128218412399
-6.38733577728271	-8.13849639892578	-2.29723000526428	-0.114312030375004	0.174309179186821	0.0496013201773167
-6.388671875	-8.13814640045166	-2.28977870941162	-0.11432908475399	0.174402922391891	0.0495371110737324
-6.38732957839966	-8.136794090271	-2.28209662437439	-0.114362835884094	0.174484312534332	0.0495192110538483
-6.38720035552979	-8.13249492645264	-2.27926540374756	-0.114459179341793	0.174603193998337	0.0495376475155354
-6.39028978347778	-8.1285982131958	-2.28345584869385	-0.11451617628336	0.174703523516655	0.0495750121772289
-6.39724779129028	-8.13326740264893	-2.29622006416321	-0.114629715681076	0.174850136041641	0.049732830375433
-6.39356803894043	-8.12978363037109	-2.30801653862	-0.114533819258213	0.174702882766724	0.0498859696090221
-6.39387226104736	-8.13052940368652	-2.31192851066589	-0.114421427249908	0.174670800566673	0.0499055311083794
-6.39634847640991	-8.13307285308838	-2.3110146522522	-0.114397138357162	0.174618139863014	0.0499135814607143
-6.38919925689697	-8.13335800170898	-2.30381488800049	-0.114342987537384	0.174515679478645	0.0499808862805367
-6.39155912399292	-8.13574600219727	-2.3092405796051	-0.114312566816807	0.17448852956295	0.0498849451541901
-6.38885116577148	-8.138503074646	-2.29851794242859	-0.114291682839394	0.174413293600082	0.0499214455485344
-6.38358879089355	-8.13749408721924	-2.30130672454834	-0.114249020814896	0.174365386366844	0.0498527400195599
-6.38846254348755	-8.13699245452881	-2.29925489425659	-0.114296846091747	0.174493744969368	0.0498556792736053
-6.38625907897949	-8.13654804229736	-2.28629612922668	-0.11426766961813	0.174408346414566	0.0498453602194786
-6.38690328598022	-8.13559341430664	-2.29106831550598	-0.114327512681484	0.174504354596138	0.0497442707419395
-6.38745450973511	-8.13701438903809	-2.28429865837097	-0.114433363080025	0.174589946866035	0.0497427023947239
-6.39356374740601	-8.13203907012939	-2.29040622711182	-0.114479035139084	0.174708470702171	0.0499444082379341
-6.39662790298462	-8.13256645202637	-2.29578900337219	-0.114550963044167	0.174803584814072	0.0499836951494217
-6.39966106414795	-8.13497543334961	-2.29586958885193	-0.114607587456703	0.174837276339531	0.0501491017639637
-6.39728355407715	-8.13562393188477	-2.30840945243835	-0.114631921052933	0.174723535776138	0.0502330474555492
-6.39976358413696	-8.13706684112549	-2.30992889404297	-0.114568680524826	0.174865230917931	0.0503616109490395
-6.3988618850708	-8.14108467102051	-2.30999326705933	-0.114562876522541	0.174707040190697	0.0502903833985329
-6.39337921142578	-8.14059448242188	-2.3011782169342	-0.114396594464779	0.174546837806702	0.0503589138388634
-6.393630027771	-8.1454906463623	-2.30927991867065	-0.114429414272308	0.174523577094078	0.0502912737429142
-6.39226484298706	-8.14582538604736	-2.29378962516785	-0.114383064210415	0.174436494708061	0.0502425990998745
-6.39312505722046	-8.14646148681641	-2.28785634040833	-0.114328697323799	0.174461826682091	0.050212986767292
-6.39565229415894	-8.14756393432617	-2.28085136413574	-0.114341251552105	0.174557894468307	0.0501019693911076
-6.39422225952148	-8.14809703826904	-2.27902245521545	-0.11446038633585	0.174535721540451	0.0501260869204998
-6.39922189712524	-8.14775943756104	-2.28304505348206	-0.114367984235287	0.174602761864662	0.0501629374921322
-6.40936613082886	-8.14901542663574	-2.28650450706482	-0.1145139336586	0.174733713269234	0.0502266138792038
-6.40693378448486	-8.15033721923828	-2.2880163192749	-0.114558592438698	0.174813523888588	0.0503525473177433
-6.41396617889404	-8.15192413330078	-2.29466700553894	-0.114505305886269	0.174814134836197	0.0504449680447578
-6.41965484619141	-8.1538143157959	-2.295254945755	-0.114542961120605	0.174831837415695	0.0505404137074947
-6.41318225860596	-8.15627670288086	-2.3090398311615	-0.11446300894022	0.174656301736832	0.0505841486155987
-6.4201512336731	-8.16011428833008	-2.30077147483826	-0.114358648657799	0.174665868282318	0.0506338588893414
-6.41774415969849	-8.16500473022461	-2.30153822898865	-0.114385485649109	0.174562409520149	0.0506593063473701
-6.41653728485107	-8.16491222381592	-2.29873895645142	-0.114296987652779	0.174477085471153	0.0505906082689762
-6.41873598098755	-8.17066383361816	-2.29694700241089	-0.11427803337574	0.174387499690056	0.0505755729973316
-6.416100025177	-8.16915702819824	-2.2935311794281	-0.114201195538044	0.174357011914253	0.0505061037838459
-6.41809463500977	-8.17367839813232	-2.28772687911987	-0.114173464477062	0.174350753426552	0.0504634231328964
-6.41856718063354	-8.17264270782471	-2.28333926200867	-0.114121802151203	0.174304470419884	0.0504305958747864
-6.41800546646118	-8.17286777496338	-2.27819061279297	-0.11413286626339	0.174348294734955	0.0504306815564632
-6.41993188858032	-8.17420482635498	-2.2687566280365	-0.11414048075676	0.174445286393166	0.0503871738910675
-6.42321825027466	-8.17555236816406	-2.27031660079956	-0.114231519401073	0.174431756138802	0.0503923520445824
-6.42406463623047	-8.17124938964844	-2.27245593070984	-0.114208191633224	0.174555554986	0.0504417344927788
-6.43605375289917	-8.17566394805908	-2.27303123474121	-0.11433669179678	0.174667239189148	0.0505376793444157
-6.43574476242065	-8.17644882202148	-2.28140902519226	-0.114389203488827	0.174682691693306	0.0506349019706249
-6.43837690353394	-8.17548561096191	-2.28726315498352	-0.11430548876524	0.174696683883667	0.0507838129997253
-6.44175100326538	-8.18284893035889	-2.29326844215393	-0.114300407469273	0.174608275294304	0.0508179627358913
-6.43778038024902	-8.18512153625488	-2.29415464401245	-0.114169515669346	0.174456641077995	0.0509173236787319
-6.43383359909058	-8.18294525146484	-2.29464769363403	-0.114119917154312	0.174377217888832	0.0508148595690727
-6.43556928634644	-8.18638038635254	-2.28049182891846	-0.11405872553587	0.174363926053047	0.0508194863796234
-6.42800998687744	-8.18438625335693	-2.27260661125183	-0.114041462540627	0.17420257627964	0.0507705695927143
-6.42716312408447	-8.18229961395264	-2.26649332046509	-0.114071674644947	0.174331158399582	0.0506973713636398
-6.42904233932495	-8.18307113647461	-2.25834608078003	-0.114185333251953	0.174436002969742	0.0507569089531899
-6.43360996246338	-8.18013191223145	-2.26151728630066	-0.114282891154289	0.174522668123245	0.0508686564862728
-6.4361424446106	-8.17497158050537	-2.26362180709839	-0.114275075495243	0.174609884619713	0.050933875143528
-6.44028091430664	-8.1799430847168	-2.26420855522156	-0.114375777542591	0.174682632088661	0.0511245019733906
-6.43877649307251	-8.1757640838623	-2.27844142913818	-0.114437825977802	0.17466114461422	0.05124157294631
-6.43794965744019	-8.17853260040283	-2.27636742591858	-0.11441283673048	0.174641624093056	0.0513499155640602
-6.43643951416016	-8.18021392822266	-2.27873420715332	-0.114488944411278	0.174626260995865	0.0514532141387463
-6.43354082107544	-8.17461967468262	-2.27688074111938	-0.114372491836548	0.174505099654198	0.0516035854816437
-6.43098974227905	-8.18294620513916	-2.27571296691895	-0.114373691380024	0.174529612064362	0.0515886247158051
-6.42505550384521	-8.18039512634277	-2.26518106460571	-0.114248141646385	0.174366429448128	0.0516682602465153
-6.41629648208618	-8.1774845123291	-2.25946092605591	-0.114257216453552	0.174233570694923	0.051602941006422
-6.41987657546997	-8.17561912536621	-2.25068235397339	-0.114245027303696	0.174532920122147	0.0515594817698002
-6.42481184005737	-8.17031574249268	-2.24443578720093	-0.114387981593609	0.174662604928017	0.0516670271754265
-6.42063760757446	-8.17293643951416	-2.2503924369812	-0.114507645368576	0.174744725227356	0.0517798624932766
-6.42611122131348	-8.17041873931885	-2.25418281555176	-0.114493869245052	0.174850583076477	0.0519678518176079
-6.42928504943848	-8.17470455169678	-2.25949478149414	-0.114571675658226	0.17479632794857	0.0521974973380566
-6.42220878601074	-8.17308712005615	-2.26391339302063	-0.114405333995819	0.174625158309937	0.0523264296352863
-6.42070531845093	-8.17973232269287	-2.25724267959595	-0.114329308271408	0.174594804644585	0.0523365773260593
-6.41948223114014	-8.18026065826416	-2.25224566459656	-0.114354282617569	0.174508064985275	0.0522280335426331
-6.41468477249146	-8.17992877960205	-2.24112248420715	-0.11433944106102	0.174534738063812	0.0522901713848114
-6.42022752761841	-8.17583560943604	-2.23668313026428	-0.114382706582546	0.174728974699974	0.0523566976189613
-6.42396593093872	-8.17734336853027	-2.23908543586731	-0.114597305655479	0.174896359443665	0.0524249523878098
-6.42698431015015	-8.17139053344727	-2.24538660049438	-0.11468068510294	0.17491914331913	0.0526793524622917
-6.43080997467041	-8.17467021942139	-2.25893902778625	-0.114698700606823	0.174957007169724	0.0528555549681187
-6.43222999572754	-8.17763614654541	-2.25807166099548	-0.114609323441982	0.174955233931541	0.0530398003757
-6.42825126647949	-8.17984962463379	-2.26606488227844	-0.114585220813751	0.174778759479523	0.0530335120856762
-6.42505359649658	-8.17987823486328	-2.2566225528717	-0.114451847970486	0.174641683697701	0.0530317761003971
-6.42231225967407	-8.18370819091797	-2.243084192276	-0.114563159644604	0.174653232097626	0.0529775880277157
-6.42053604125977	-8.18083667755127	-2.23869132995605	-0.114548645913601	0.174673810601234	0.052964236587286
-6.42065191268921	-8.17336750030518	-2.2383074760437	-0.114557228982449	0.174794316291809	0.0530097186565399
-6.43113994598389	-8.17678928375244	-2.2426872253418	-0.114714749157429	0.17497730255127	0.0531425252556801
-6.43055725097656	-8.17177772521973	-2.24232959747314	-0.114768721163273	0.174948886036873	0.0533019155263901
-6.4320855140686	-8.16972351074219	-2.26075315475464	-0.114688090980053	0.174970507621765	0.0535168312489986
-6.43414497375488	-8.17479705810547	-2.26361656188965	-0.114643223583698	0.17483751475811	0.0535785332322121
-6.43127632141113	-8.17608547210693	-2.25848817825317	-0.114577017724514	0.174705430865288	0.0536514632403851
-6.42547035217285	-8.17134475708008	-2.25357580184937	-0.114431858062744	0.174600660800934	0.0535489767789841
-6.42300319671631	-8.17673206329346	-2.24070501327515	-0.114503405988216	0.174674823880196	0.0534674525260925
-6.42537021636963	-8.17194938659668	-2.23279666900635	-0.114546947181225	0.174732983112335	0.0534637793898582
-6.43278169631958	-8.17129802703857	-2.23889660835266	-0.114635325968266	0.174941420555115	0.0535545609891415
-6.4379768371582	-8.16758155822754	-2.25222301483154	-0.114656753838062	0.174996197223663	0.0538185946643353
-6.44148969650269	-8.17547607421875	-2.25701570510864	-0.114727683365345	0.174946114420891	0.0539004653692245
-6.44165229797363	-8.17446804046631	-2.25749754905701	-0.114530876278877	0.174773678183556	0.0540301725268364
-6.44009447097778	-8.1777229309082	-2.26360774040222	-0.114396639168262	0.174732953310013	0.0540045872330666
-6.43957138061523	-8.17930889129639	-2.25535702705383	-0.114359430968761	0.174618080258369	0.0539554134011269
-6.43447685241699	-8.1790246963501	-2.2455837726593	-0.114283785223961	0.174478799104691	0.0538624115288258
-6.43853569030762	-8.17811107635498	-2.24612879753113	-0.114201761782169	0.174552589654922	0.0537829920649529
-6.44102334976196	-8.1807222366333	-2.23277425765991	-0.114282935857773	0.17460210621357	0.0537270307540894
-6.44500207901001	-8.17544078826904	-2.23929190635681	-0.114270702004433	0.174734964966774	0.0538376159965992
-6.44846391677856	-8.1757287979126	-2.24261736869812	-0.11432322114706	0.174827411770821	0.0538243800401688
-6.45735883712769	-8.17565155029297	-2.24330115318298	-0.114403799176216	0.174921199679375	0.0539655908942223
-6.45874166488647	-8.17774295806885	-2.25662016868591	-0.114370189607143	0.174836710095406	0.0540844947099686
-6.45937824249268	-8.18296909332275	-2.26172304153442	-0.114192299544811	0.174685642123222	0.0541730150580406
-6.45390844345093	-8.18783378601074	-2.25130200386047	-0.114093065261841	0.174505949020386	0.0540386699140072
-6.4465012550354	-8.18692302703857	-2.24149894714355	-0.114009045064449	0.174427270889282	0.0540011264383793
-6.44739103317261	-8.1868200302124	-2.2372100353241	-0.11392966657877	0.174428105354309	0.0538836680352688
-6.45271015167236	-8.18625164031982	-2.23612427711487	-0.113991945981979	0.174451842904091	0.0537996925413609
-6.45091485977173	-8.18000316619873	-2.23132252693176	-0.113986797630787	0.174533978104591	0.0538039095699787
-6.45366859436035	-8.18131256103516	-2.23385858535767	-0.11408793181181	0.174687325954437	0.0538589954376221
-6.45952939987183	-8.18055152893066	-2.23994016647339	-0.114187315106392	0.174762666225433	0.05399514362216
-6.45853281021118	-8.18255233764648	-2.25309634208679	-0.114151611924171	0.174707695841789	0.0540973655879498
-6.45714330673218	-8.18380260467529	-2.25215244293213	-0.114018127322197	0.174616083502769	0.0540990866720676
-6.45622539520264	-8.18930816650391	-2.2553448677063	-0.113952904939651	0.174478515982628	0.0541098453104496
-6.44649314880371	-8.18515491485596	-2.2437584400177	-0.113831467926502	0.174311429262161	0.053898099809885
-6.44396352767944	-8.18643856048584	-2.2325758934021	-0.11384055763483	0.174298077821732	0.0537790879607201
-6.44739103317261	-8.18479442596436	-2.22942543029785	-0.113852970302105	0.174426108598709	0.0536895468831062
-6.44815587997437	-8.18404579162598	-2.22420120239258	-0.113984294235706	0.174589708447456	0.0536496080458164
-6.45387411117554	-8.18032455444336	-2.2336893081665	-0.113948859274387	0.174676313996315	0.0537622645497322
-6.45951509475708	-8.18228149414063	-2.24655199050903	-0.114057682454586	0.174709811806679	0.0537427179515362
-6.4618706703186	-8.1829719543457	-2.24583959579468	-0.114011242985725	0.17471244931221	0.0537947304546833
-6.45852708816528	-8.1835823059082	-2.25782537460327	-0.113969832658768	0.174716144800186	0.053847424685955
-6.46137952804565	-8.18686008453369	-2.25831913948059	-0.113912671804428	0.174579903483391	0.0537757053971291
-6.45208883285522	-8.1835298538208	-2.25717687606812	-0.113830782473087	0.1744055300951	0.0537230856716633
-6.4481258392334	-8.18590545654297	-2.25410509109497	-0.11365083605051	0.17433026432991	0.0535876341164112
-6.44428157806396	-8.1848030090332	-2.24193525314331	-0.113815277814865	0.174357786774635	0.0535089448094368
-6.43867063522339	-8.17906379699707	-2.23446846008301	-0.113704480230808	0.174259826540947	0.0533833838999271
-6.4355206489563	-8.17804527282715	-2.23648238182068	-0.113796129822731	0.174341842532158	0.0532868951559067
-6.43802309036255	-8.17251396179199	-2.23247861862183	-0.113851293921471	0.174437090754509	0.0532369464635849
-6.43596696853638	-8.1663236618042	-2.23261260986328	-0.11388061195612	0.174561634659767	0.0532014928758144
-6.43604326248169	-8.16516780853271	-2.232093334198	-0.113893240690231	0.174702689051628	0.053260900080204
-6.43406057357788	-8.16390514373779	-2.23603892326355	-0.114057697355747	0.174689337611198	0.0532843731343746
-6.43083238601685	-8.1578483581543	-2.23664236068726	-0.113971211016178	0.174718394875526	0.0533211417496204
-6.43149948120117	-8.15833473205566	-2.23991084098816	-0.113997891545296	0.174790486693382	0.0534008145332336
-6.42601680755615	-8.15652561187744	-2.24662637710571	-0.11404500156641	0.174743235111237	0.0533953085541725
-6.42072677612305	-8.15818786621094	-2.25175285339355	-0.113967329263687	0.174738645553589	0.0534902103245258
-6.41882658004761	-8.15635204315186	-2.24789094924927	-0.113911971449852	0.17461222410202	0.0534319244325161
-6.41180610656738	-8.1530704498291	-2.24310255050659	-0.113906055688858	0.174570634961128	0.0534601435065269
-6.40580892562866	-8.15619087219238	-2.24575161933899	-0.11385639756918	0.174512803554535	0.0532892867922783
-6.40152597427368	-8.15730285644531	-2.22385191917419	-0.11384716629982	0.174524068832397	0.0532160438597202
-6.39790678024292	-8.15327453613281	-2.21608734130859	-0.113760732114315	0.174512684345245	0.0530818812549114
-6.39839506149292	-8.15387058258057	-2.21611785888672	-0.113799653947353	0.174739256501198	0.0529844500124455
-6.4014310836792	-8.14972019195557	-2.20966267585754	-0.113864734768867	0.174815773963928	0.0529823936522007
-6.40473699569702	-8.15092754364014	-2.22891736030579	-0.113952785730362	0.174982696771622	0.0530152767896652
-6.41456842422485	-8.14848041534424	-2.22916531562805	-0.11391381919384	0.175093501806259	0.0530955344438553
-6.41535472869873	-8.15580272674561	-2.23462510108948	-0.113989360630512	0.175101161003113	0.05318408831954
-6.41365337371826	-8.15369987487793	-2.24200105667114	-0.113810122013092	0.174955680966377	0.0531250052154064
-6.41357278823853	-8.15921306610107	-2.23565673828125	-0.113736443221569	0.174857452511787	0.0530536510050297
-6.41323328018188	-8.16195964813232	-2.2332010269165	-0.113617643713951	0.174709632992744	0.0528623424470425
-6.40677165985107	-8.16367244720459	-2.2248215675354	-0.113621607422829	0.174703657627106	0.0527650751173496
-6.41304445266724	-8.16176795959473	-2.21946835517883	-0.113527208566666	0.174722358584404	0.0526178292930126
-6.41628932952881	-8.16153240203857	-2.21631526947021	-0.113553203642368	0.174797132611275	0.0525115691125393
-6.41894149780273	-8.15665817260742	-2.214928150177	-0.113560147583485	0.174896895885468	0.0524430796504021
-6.42704200744629	-8.1579647064209	-2.22184085845947	-0.113661736249924	0.175076380372047	0.0525282062590122
-6.43366575241089	-8.15896129608154	-2.23225069046021	-0.11367854475975	0.175108522176743	0.0526539348065853
-6.43065547943115	-8.16409301757813	-2.24229454994202	-0.113636158406734	0.174935787916183	0.0526786670088768
-6.42636108398438	-8.16698455810547	-2.23773741722107	-0.113415747880936	0.174781322479248	0.0525693334639072
-6.41957712173462	-8.16714859008789	-2.22437453269959	-0.113392993807793	0.174688100814819	0.0524078644812107
-6.42000150680542	-8.1671142578125	-2.20827102661133	-0.113436467945576	0.174664005637169	0.0522520579397678
-6.42132425308228	-8.16082668304443	-2.20870280265808	-0.113329574465752	0.17478683590889	0.052207600325346
-6.4289722442627	-8.16673564910889	-2.20534706115723	-0.113435424864292	0.174925521016121	0.0522346459329128
-6.4262228012085	-8.16387176513672	-2.20427465438843	-0.113521412014961	0.174900338053703	0.0522528924047947
-6.4305534362793	-8.16087818145752	-2.21232557296753	-0.113399893045425	0.175087988376617	0.0523659102618694
-6.43173122406006	-8.16717624664307	-2.21655535697937	-0.113564379513264	0.175041362643242	0.0523681230843067
-6.43062734603882	-8.16702651977539	-2.22192668914795	-0.113407149910927	0.174968719482422	0.0524831302464008
-6.43112707138062	-8.16834163665771	-2.22878742218018	-0.113340519368649	0.174945876002312	0.0524961799383163
-6.43129634857178	-8.17406177520752	-2.2151882648468	-0.113166689872742	0.174807026982307	0.052479300647974
-6.42197704315186	-8.17626667022705	-2.21216297149658	-0.11309427022934	0.174604207277298	0.0523122511804104
-6.42818880081177	-8.17749214172363	-2.20031690597534	-0.113002344965935	0.174690052866936	0.0521691925823689
-6.42819309234619	-8.1804838180542	-2.18933296203613	-0.113093078136444	0.174774304032326	0.0521106049418449
-6.43422603607178	-8.17683506011963	-2.19752335548401	-0.113180167973042	0.174833312630653	0.052149660885334
-6.43778991699219	-8.17738723754883	-2.20147347450256	-0.113120719790459	0.174930065870285	0.05222063139081
-6.44597339630127	-8.18358421325684	-2.20699334144592	-0.113244920969009	0.174990445375443	0.0523247718811035
-6.44635438919067	-8.18460178375244	-2.21472978591919	-0.113126344978809	0.174802899360657	0.0523879192769527
-6.44027900695801	-8.1898946762085	-2.21158719062805	-0.113062545657158	0.17466676235199	0.0523902028799057
-6.44168853759766	-8.19456672668457	-2.21042990684509	-0.112980715930462	0.174571245908737	0.0522786676883698
-6.43852090835571	-8.19675540924072	-2.195631980896	-0.112982407212257	0.174484089016914	0.0521518997848034
-6.43767642974854	-8.19639110565186	-2.19503211975098	-0.112893104553223	0.17446605861187	0.0520258508622646
-6.44078493118286	-8.20120525360107	-2.18589854240417	-0.113068617880344	0.174511954188347	0.0519145652651787
-6.44055223464966	-8.19639205932617	-2.18623828887939	-0.113039799034595	0.174549981951714	0.0518994331359863
-6.44629621505737	-8.19788551330566	-2.18648648262024	-0.113114073872566	0.174758344888687	0.051876462996006
-6.45467615127563	-8.20119953155518	-2.19131970405579	-0.113271728157997	0.17491552233696	0.0520181804895401
-6.45368957519531	-8.20468616485596	-2.19955134391785	-0.113283827900887	0.174817278981209	0.0520753748714924
-6.4529881477356	-8.20721912384033	-2.20280146598816	-0.113153152167797	0.174669712781906	0.0521258823573589
-6.44795989990234	-8.21414375305176	-2.19516944885254	-0.113077528774738	0.174495607614517	0.0519343875348568
-6.44349670410156	-8.21529579162598	-2.18178558349609	-0.113014258444309	0.174513548612595	0.0517624467611313
-6.44163990020752	-8.21787929534912	-2.17989301681519	-0.113115034997463	0.17447218298912	0.0516572371125221
-6.44286060333252	-8.21825218200684	-2.16835331916809	-0.11318252235651	0.17461970448494	0.0515592508018017
-6.44621658325195	-8.21843338012695	-2.16396975517273	-0.113336004316807	0.174749284982681	0.0514791905879974
-6.44892883300781	-8.21501731872559	-2.17523717880249	-0.113346576690674	0.174825921654701	0.0515358410775661
-6.45213508605957	-8.21845436096191	-2.17932057380676	-0.113514818251133	0.174984961748123	0.051469974219799
-6.45052814483643	-8.21919918060303	-2.1821620464325	-0.113545797765255	0.174928173422813	0.0515872091054916
-6.44850301742554	-8.2207145690918	-2.19546747207642	-0.113542176783085	0.174860894680023	0.0515680350363255
-6.44594669342041	-8.22628879547119	-2.1899242401123	-0.113467276096344	0.174862518906593	0.051553662866354
-6.43629217147827	-8.22819328308105	-2.1856586933136	-0.113457664847374	0.17463219165802	0.0513211153447628
-6.43087482452393	-8.22325801849365	-2.17394018173218	-0.113398239016533	0.174627229571342	0.0511115975677967
-6.42931938171387	-8.22165012359619	-2.16224431991577	-0.113499261438847	0.174808353185654	0.0509993359446526
-6.43596410751343	-8.21818161010742	-2.17367720603943	-0.113688454031944	0.175018787384033	0.0510810017585754
-6.43422365188599	-8.21683406829834	-2.18440413475037	-0.113753005862236	0.174909323453903	0.0512379109859467
-6.42450141906738	-8.21747589111328	-2.19522047042847	-0.113619960844517	0.174779951572418	0.0511808320879936
-6.41679525375366	-8.21965599060059	-2.18396782875061	-0.113577872514725	0.174674272537231	0.0510398000478745
-6.40860223770142	-8.21555709838867	-2.16878843307495	-0.11358243227005	0.17468798160553	0.0508326664566994
-6.4034948348999	-8.20683574676514	-2.1628246307373	-0.113663420081139	0.174762561917305	0.050753477960825
-6.40285062789917	-8.20352935791016	-2.16862964630127	-0.113823808729649	0.174997672438622	0.0508107207715511
-6.40425062179565	-8.20055389404297	-2.17058753967285	-0.113944754004478	0.175144284963608	0.0508772395551205
-6.39899444580078	-8.196533203125	-2.18240213394165	-0.11394240707159	0.175098940730095	0.0509627759456635
-6.39117670059204	-8.19756603240967	-2.18756055831909	-0.113926455378532	0.175065457820892	0.0510313026607037
-6.38255500793457	-8.19892501831055	-2.18283843994141	-0.113894306123257	0.174902960658073	0.0509948059916496
-6.3683705329895	-8.19333171844482	-2.16953277587891	-0.113840810954571	0.17482028901577	0.0507993213832378
-6.36307716369629	-8.18671703338623	-2.16489386558533	-0.113854244351387	0.174902126193047	0.050704799592495
-6.36166906356812	-8.18406295776367	-2.15598702430725	-0.114059031009674	0.17514780163765	0.0506892986595631
-6.36238527297974	-8.18018913269043	-2.16804552078247	-0.114288046956062	0.17536287009716	0.0508273541927338
-6.35851955413818	-8.17362976074219	-2.18273043632507	-0.114228531718254	0.175317138433456	0.0509003475308418
-6.35603666305542	-8.17665386199951	-2.19025707244873	-0.114243052899837	0.175414696335793	0.0510013587772846
-6.34715557098389	-8.17819404602051	-2.19038271903992	-0.114284835755825	0.175228655338287	0.0509766303002834
-6.33956813812256	-8.17296314239502	-2.18618202209473	-0.114226162433624	0.175178170204163	0.0509477518498898
-6.33530902862549	-8.16987228393555	-2.18102335929871	-0.114185214042664	0.175168409943581	0.050745252519846
-6.33228731155396	-8.16976261138916	-2.17199397087097	-0.11435803771019	0.175258606672287	0.05068314447999
-6.32919883728027	-8.15973377227783	-2.1681056022644	-0.114500112831593	0.175361648201942	0.0507763624191284
-6.33009004592896	-8.15279865264893	-2.19243407249451	-0.114653915166855	0.17557181417942	0.0509472414851189
-6.33270788192749	-8.14874458312988	-2.2004280090332	-0.114721775054932	0.175628915429115	0.051029946655035
-6.32275152206421	-8.14715480804443	-2.21044206619263	-0.114825308322906	0.175469234585762	0.0511475019156933
-6.31491279602051	-8.14439392089844	-2.20916819572449	-0.114739641547203	0.175346076488495	0.051171138882637
-6.3083119392395	-8.14200592041016	-2.20764374732971	-0.114732302725315	0.175264254212379	0.0511451847851276
-6.29919242858887	-8.13268852233887	-2.19777965545654	-0.114768490195274	0.175206169486046	0.0510368086397648
-6.29305601119995	-8.12703800201416	-2.19158411026001	-0.114948771893978	0.175315126776695	0.0510377138853073
-6.29783725738525	-8.11683940887451	-2.19649457931519	-0.115068465471268	0.175558000802994	0.0511896796524525
-6.2951512336731	-8.11244297027588	-2.21032047271729	-0.115231156349182	0.175692021846771	0.0513851903378963
-6.28919363021851	-8.11112403869629	-2.22311687469482	-0.115129314363003	0.175528913736343	0.0515953190624714
-6.27655506134033	-8.10607433319092	-2.22244668006897	-0.115149550139904	0.175475731492043	0.0516514033079147
-6.27111625671387	-8.10733222961426	-2.2074511051178	-0.11504290997982	0.175391882658005	0.0516231283545494
-6.26201105117798	-8.09730911254883	-2.19268584251404	-0.115026347339153	0.175336360931396	0.0515462569892406
-6.25863742828369	-8.09148406982422	-2.1943416595459	-0.11518944054842	0.175522327423096	0.051570437848568
-6.26509237289429	-8.08523464202881	-2.19937443733215	-0.115222662687302	0.175750643014908	0.0517829693853855
-6.26546669006348	-8.0867748260498	-2.20993256568909	-0.115376561880112	0.175811737775803	0.0519243143498898
-6.26170921325684	-8.08414554595947	-2.21739554405212	-0.115183778107166	0.175619557499886	0.0521835461258888
-6.25500917434692	-8.08819770812988	-2.21834444999695	-0.115144617855549	0.175556883215904	0.052162192761898
-6.2508716583252	-8.08984279632568	-2.20505428314209	-0.115026712417603	0.175403714179993	0.0521374717354774
-6.24705266952515	-8.0878438949585	-2.19883036613464	-0.115030646324158	0.175422057509422	0.05204688757658
-6.25270175933838	-8.08494758605957	-2.19623732566834	-0.115084134042263	0.17559577524662	0.0519836507737637
-6.26379156112671	-8.08311176300049	-2.20354533195496	-0.115154705941677	0.175789281725883	0.052125059068203
-6.2693943977356	-8.08840370178223	-2.21541380882263	-0.11522151529789	0.175757974386215	0.0523787774145603
-6.27271890640259	-8.08966255187988	-2.23122930526733	-0.115091189742088	0.175656884908676	0.0524414405226707
-6.2753701210022	-8.09838199615479	-2.2324686050415	-0.114956848323345	0.175547778606415	0.0524338223040104
-6.28056621551514	-8.10287189483643	-2.22722125053406	-0.114801317453384	0.175369888544083	0.0523642227053642
-6.28145503997803	-8.10639095306396	-2.22154402732849	-0.114728726446629	0.175298184156418	0.0522863231599331
-6.29239130020142	-8.10433673858643	-2.21716260910034	-0.114628843963146	0.175408214330673	0.0521573610603809
-6.30017805099487	-8.10867786407471	-2.21898055076599	-0.114789769053459	0.175480976700783	0.0521467477083206
-6.30719041824341	-8.10629272460938	-2.22870492935181	-0.114803925156593	0.175526157021523	0.0521797239780426
-6.31866979598999	-8.10914897918701	-2.23522591590881	-0.114786066114902	0.175542786717415	0.052281565964222
-6.33038902282715	-8.1152458190918	-2.24637675285339	-0.114791840314865	0.175564780831337	0.0523804649710655
-6.33165884017944	-8.12026500701904	-2.26453018188477	-0.114670068025589	0.175364851951599	0.0524346940219402
-6.33561563491821	-8.1268892288208	-2.26145219802856	-0.114422924816608	0.175191700458527	0.0523880161345005
-6.33643770217896	-8.13029670715332	-2.24862170219421	-0.114380672574043	0.175062611699104	0.052202507853508
-6.34105253219604	-8.13035488128662	-2.23860859870911	-0.114432245492935	0.175127804279327	0.0520717166364193
-6.34626913070679	-8.12667655944824	-2.246666431427	-0.114422522485256	0.175259634852409	0.0521110370755196
-6.36190891265869	-8.13430309295654	-2.25577259063721	-0.114535480737686	0.17537996172905	0.0523228608071804
-6.3663444519043	-8.13703060150146	-2.26689624786377	-0.11450994759798	0.175278186798096	0.0524399951100349
-6.36539077758789	-8.13770484924316	-2.26730036735535	-0.114323250949383	0.175052210688591	0.0524497553706169
-6.36448907852173	-8.14453411102295	-2.27193760871887	-0.11421062797308	0.174859449267387	0.0523543916642666
-6.36626148223877	-8.1472225189209	-2.25291895866394	-0.114240519702435	0.174834787845612	0.0522622242569923
-6.37028980255127	-8.14822864532471	-2.2386953830719	-0.114214926958084	0.174850821495056	0.0521299876272678
-6.37560701370239	-8.14948177337646	-2.25372815132141	-0.114412233233452	0.175049737095833	0.0521858707070351
-6.38683795928955	-8.14906692504883	-2.2574188709259	-0.114428825676441	0.175152122974396	0.0523401647806168
-6.38959932327271	-8.15584087371826	-2.26507711410522	-0.114557817578316	0.175154760479927	0.0525017790496349
-6.3937726020813	-8.15793323516846	-2.27652359008789	-0.114412754774094	0.175020754337311	0.0526298470795155
-6.39791345596313	-8.16500854492188	-2.27937245368958	-0.114458978176117	0.175025120377541	0.0525695905089378
-6.39608478546143	-8.16801261901855	-2.26767706871033	-0.114297464489937	0.174798518419266	0.0526336394250393
-6.39087247848511	-8.16866111755371	-2.26307415962219	-0.114260599017143	0.174632579088211	0.0524782352149487
-6.39601612091064	-8.16903400421143	-2.25068092346191	-0.11427790671587	0.174818366765976	0.052364569157362
-6.40435791015625	-8.16715145111084	-2.24867105484009	-0.114498682320118	0.174981012940407	0.0525326021015644
-6.40897130966187	-8.1725606918335	-2.25996565818787	-0.114533998072147	0.175041705369949	0.0527493469417095
-6.41295194625854	-8.17306709289551	-2.26794648170471	-0.114457927644253	0.175066500902176	0.0528660304844379
-6.41280221939087	-8.17967414855957	-2.27440094947815	-0.114443175494671	0.174882099032402	0.0529532320797443
-6.40506076812744	-8.18122291564941	-2.26423692703247	-0.114310495555401	0.17461521923542	0.0528927817940712
-6.40080213546753	-8.18401718139648	-2.25652980804443	-0.114312395453453	0.174595773220062	0.0529054887592793
-6.40244770050049	-8.18333721160889	-2.24070906639099	-0.114349365234375	0.174738466739655	0.0528415106236935
-6.40594244003296	-8.17900466918945	-2.23690843582153	-0.11461991071701	0.174842670559883	0.0529639422893524
-6.408287525177	-8.17855358123779	-2.24443030357361	-0.114624336361885	0.174953460693359	0.0532399974763393
-6.41136884689331	-8.17930126190186	-2.25385761260986	-0.114711701869965	0.175074711441994	0.0534485466778278
-6.40898370742798	-8.18788719177246	-2.25506496429443	-0.11478104442358	0.174927860498428	0.0537296645343304
-6.40161085128784	-8.18479156494141	-2.24837136268616	-0.114757604897022	0.174831598997116	0.0537630170583725
-6.39967489242554	-8.1893835067749	-2.24243974685669	-0.114694021642208	0.174783915281296	0.0538935400545597
-6.39347887039185	-8.19122886657715	-2.23684668540955	-0.114779844880104	0.174743592739105	0.0539080128073692
-6.39035129547119	-8.18909740447998	-2.22314524650574	-0.114738509058952	0.174712032079697	0.0540116354823112
-6.388108253479	-8.19424438476563	-2.21030974388123	-0.114909030497074	0.174820885062218	0.0540018230676651
-6.39224052429199	-8.19023513793945	-2.21240973472595	-0.11503516882658	0.174987435340881	0.054103247821331
-6.39155244827271	-8.18784809112549	-2.2113242149353	-0.115044072270393	0.175187155604362	0.054292406886816
-6.40089893341064	-8.19265747070313	-2.21745586395264	-0.115180529654026	0.175287425518036	0.0545840486884117
-6.40409994125366	-8.19752979278564	-2.22597980499268	-0.115187659859657	0.175190523266792	0.0548573322594166
-6.39822006225586	-8.19717216491699	-2.22847938537598	-0.115152753889561	0.175059720873833	0.055024191737175
-6.39594459533691	-8.20174503326416	-2.22446656227112	-0.115004055202007	0.174961090087891	0.0550596825778484
-6.39209938049316	-8.20218849182129	-2.20897746086121	-0.115077756345272	0.174894437193871	0.0551232807338238
-6.39402389526367	-8.20143604278564	-2.2014844417572	-0.115054845809937	0.17492900788784	0.0551263764500618
-6.39393615722656	-8.19904327392578	-2.20206522941589	-0.115259096026421	0.175111308693886	0.0552137568593025
-6.40356206893921	-8.19644355773926	-2.21085596084595	-0.115373499691486	0.175276443362236	0.0555386021733284
-6.4031720161438	-8.20369529724121	-2.21630144119263	-0.115404032170773	0.175168976187706	0.0558702200651169
-6.3964524269104	-8.20264625549316	-2.21571826934814	-0.115255162119865	0.174936547875404	0.0560491420328617
-6.39025640487671	-8.20255374908447	-2.20228385925293	-0.115162543952465	0.174794524908066	0.0559965334832668
-6.38840866088867	-8.20463085174561	-2.1917884349823	-0.115281939506531	0.174897357821465	0.0560710430145264
-6.39471864700317	-8.1970329284668	-2.18188405036926	-0.115368895232677	0.175058990716934	0.0562457591295242
-6.39569044113159	-8.20113945007324	-2.19353461265564	-0.115499556064606	0.175176948308945	0.05650445073843
-6.40012693405151	-8.19901752471924	-2.19765663146973	-0.115441180765629	0.175196036696434	0.0568184107542038
-6.39299345016479	-8.20919132232666	-2.19506740570068	-0.115451969206333	0.175009146332741	0.0569620691239834
-6.38612508773804	-8.20629596710205	-2.18275547027588	-0.115291342139244	0.174770653247833	0.0569753907620907
-6.38271760940552	-8.208664894104	-2.16585159301758	-0.115316309034824	0.17487744987011	0.056947834789753
-6.38995695114136	-8.20710754394531	-2.16054749488831	-0.115396842360497	0.17512546479702	0.0571050047874451
-6.39422941207886	-8.20505619049072	-2.1593644618988	-0.115562170743942	0.175195842981339	0.0573948100209236
-6.39169263839722	-8.20963573455811	-2.17992186546326	-0.115570195019245	0.175126105546951	0.0576894693076611
-6.39238595962524	-8.21403312683105	-2.17231178283691	-0.115311652421951	0.174935802817345	0.0577512122690678
-6.38604211807251	-8.21689128875732	-2.15584111213684	-0.115297302603722	0.174870014190674	0.0576278306543827
-6.3905668258667	-8.21722221374512	-2.14494776725769	-0.115371398627758	0.17502661049366	0.0576551295816898
-6.39829540252686	-8.21472263336182	-2.15072083473206	-0.115436129271984	0.175193428993225	0.0578805841505528
-6.40754270553589	-8.22235107421875	-2.1678581237793	-0.115453116595745	0.175206378102303	0.0581529065966606
-6.40873146057129	-8.23254108428955	-2.16010594367981	-0.11529965698719	0.175041258335114	0.0581648461520672
-6.40659952163696	-8.23467254638672	-2.1492965221405	-0.115272246301174	0.174917235970497	0.0581141039729118
-6.40835762023926	-8.23725891113281	-2.1441855430603	-0.115234598517418	0.174971953034401	0.0580575801432133
-6.41811752319336	-8.23516368865967	-2.13907027244568	-0.115341439843178	0.175196573138237	0.0581989586353302
-6.42735528945923	-8.24035263061523	-2.16075038909912	-0.115400344133377	0.17523118853569	0.0584335662424564
-6.42685031890869	-8.24637699127197	-2.16942596435547	-0.115250378847122	0.17495696246624	0.0585745759308338
-6.42174768447876	-8.24799919128418	-2.15965509414673	-0.115139193832874	0.174790486693382	0.058481190353632
-6.42373418807983	-8.24900245666504	-2.15206575393677	-0.115080714225769	0.174824491143227	0.0583906918764114
-6.42566680908203	-8.25027847290039	-2.13804411888123	-0.115197867155075	0.174924239516258	0.0583472698926926
-6.43105220794678	-8.24424839019775	-2.14460682868958	-0.115252733230591	0.174967765808105	0.0585559494793415
-6.43486738204956	-8.24363613128662	-2.15668296813965	-0.115354411303997	0.175129130482674	0.058693565428257
-6.43952560424805	-8.24782943725586	-2.16788482666016	-0.115295879542828	0.174965307116508	0.0589283592998981
-6.4372124671936	-8.24944019317627	-2.16590595245361	-0.115145415067673	0.174735844135284	0.0589396432042122
-6.42710018157959	-8.24978065490723	-2.15333652496338	-0.115084514021873	0.174612283706665	0.0588924698531628
-6.42854356765747	-8.24660491943359	-2.14170908927917	-0.115077093243599	0.174693435430527	0.0588033385574818
-6.43344736099243	-8.24465465545654	-2.14381217956543	-0.115312680602074	0.174886003136635	0.0587866716086864
-6.43809175491333	-8.24293994903564	-2.1501727104187	-0.115351483225822	0.174983814358711	0.0591060668230057
-6.43773794174194	-8.24184036254883	-2.15988731384277	-0.115332134068012	0.174956262111664	0.0592435635626316
-6.43615913391113	-8.2497091293335	-2.15805149078369	-0.115231104195118	0.174849763512611	0.0593350604176521
-6.43047475814819	-8.25069236755371	-2.15667724609375	-0.115125559270382	0.174643501639366	0.0592166967689991
-6.4274525642395	-8.24804401397705	-2.1367781162262	-0.115089319646358	0.174682438373566	0.0591375604271889
-6.43473720550537	-8.24433708190918	-2.13970422744751	-0.115332931280136	0.175076186656952	0.0592815242707729
-6.44346141815186	-8.24705696105957	-2.15633034706116	-0.11545255035162	0.175139546394348	0.0594460107386112
-6.4429783821106	-8.24856090545654	-2.15744805335999	-0.115354530513287	0.174960255622864	0.0596560798585415
-6.43782567977905	-8.2510814666748	-2.15944147109985	-0.115132182836533	0.174847647547722	0.0596215799450874
-6.43592405319214	-8.25192451477051	-2.1492805480957	-0.115089669823647	0.174744680523872	0.0594176054000854
-6.43516778945923	-8.25358390808105	-2.13471126556396	-0.115152314305305	0.174842983484268	0.059361569583416
-6.44625520706177	-8.25296306610107	-2.14397120475769	-0.115382291376591	0.175096556544304	0.0595174320042133
-6.45045185089111	-8.25247955322266	-2.15806436538696	-0.115321420133114	0.175115928053856	0.0597094744443893
-6.44834136962891	-8.25939559936523	-2.16288161277771	-0.115227356553078	0.174989491701126	0.0598010793328285
-6.44720411300659	-8.26201820373535	-2.14828038215637	-0.115116432309151	0.174806162714958	0.0597503408789635
-6.44484043121338	-8.26191711425781	-2.13497519493103	-0.115146167576313	0.174879193305969	0.0596087798476219
-6.45193099975586	-8.25893783569336	-2.14971041679382	-0.115390107035637	0.175186514854431	0.0597237534821033
-6.45589780807495	-8.2582893371582	-2.15744137763977	-0.11523325741291	0.175134539604187	0.0599517822265625
-6.4524130821228	-8.26331996917725	-2.16077470779419	-0.115142151713371	0.174939006567001	0.0599109083414078
-6.44640398025513	-8.2643871307373	-2.14481806755066	-0.115102387964725	0.174823746085167	0.0597649402916431
-6.444739818573	-8.26265239715576	-2.13638257980347	-0.115072749555111	0.174824804067612	0.059729527682066
-6.45217275619507	-8.26211357116699	-2.13048815727234	-0.115227125585079	0.175136372447014	0.0597685985267162
-6.45930671691895	-8.26112842559814	-2.14648628234863	-0.115333549678326	0.175275012850761	0.0599905960261822
-6.45593595504761	-8.26690673828125	-2.16006207466125	-0.115217700600624	0.175102293491364	0.060144055634737
-6.44807720184326	-8.26889419555664	-2.15002083778381	-0.11502430588007	0.174889355897903	0.0600141584873199
-6.44343233108521	-8.26612091064453	-2.13528275489807	-0.115086197853088	0.174941450357437	0.0598638467490673
-6.45622491836548	-8.26736354827881	-2.13462853431702	-0.11519231647253	0.175224050879478	0.059942364692688
-6.45783472061157	-8.2668924331665	-2.13733696937561	-0.115313299000263	0.175250992178917	0.0600730068981647
-6.45879411697388	-8.26646614074707	-2.15750169754028	-0.115171246230602	0.175227850675583	0.060297355055809
-6.45239734649658	-8.27553272247314	-2.14947056770325	-0.115066900849342	0.175007700920105	0.0602653063833714
-6.44999980926514	-8.27326107025146	-2.12841176986694	-0.115066424012184	0.174991473555565	0.060058131814003
-6.45429372787476	-8.27098941802979	-2.11790204048157	-0.115117765963078	0.175143301486969	0.0600066035985947
-6.45697069168091	-8.2699031829834	-2.13083457946777	-0.115300044417381	0.175318852066994	0.0601069256663322
-6.46554803848267	-8.27158832550049	-2.14501166343689	-0.115264445543289	0.175372570753098	0.0603011958301067
-6.46331930160522	-8.27892780303955	-2.14510941505432	-0.115200236439705	0.175226673483849	0.0603805184364319
-6.45347166061401	-8.28142642974854	-2.13579750061035	-0.115151025354862	0.175051525235176	0.0602610632777214
-6.44951105117798	-8.27702045440674	-2.12663006782532	-0.114983707666397	0.175063639879227	0.0601128451526165
-6.45526027679443	-8.27644062042236	-2.11767625808716	-0.11514176428318	0.175296127796173	0.0600603856146336
-6.46275663375854	-8.27592754364014	-2.13050103187561	-0.115257084369659	0.175436124205589	0.0602361299097538
-6.46263360977173	-8.27614974975586	-2.14261674880981	-0.11519892513752	0.175368413329124	0.0603474415838718
-6.45736885070801	-8.28014183044434	-2.13694500923157	-0.115035653114319	0.175203830003738	0.0604015812277794
-6.45184564590454	-8.28310203552246	-2.12767219543457	-0.114932760596275	0.175071984529495	0.0602274537086487
-6.45113801956177	-8.28057479858398	-2.11419153213501	-0.114997163414955	0.175099357962608	0.0600533932447433
-6.45366621017456	-8.27571678161621	-2.11477541923523	-0.115068532526493	0.175304144620895	0.0600614808499813
-6.46167325973511	-8.27380657196045	-2.13006186485291	-0.115112788975239	0.175530076026917	0.0602015927433968
-6.46606492996216	-8.28177642822266	-2.13630032539368	-0.115134097635746	0.17543625831604	0.06035465747118
-6.45975399017334	-8.28238296508789	-2.13742709159851	-0.115038521587849	0.17522782087326	0.0602959506213665
-6.45409727096558	-8.28437900543213	-2.12072515487671	-0.114878743886948	0.17510224878788	0.0601270087063313
-6.45916604995728	-8.28016948699951	-2.11578583717346	-0.115023873746395	0.175350725650787	0.0600095391273499
-6.46660423278809	-8.27961349487305	-2.12885284423828	-0.115154780447483	0.175530180335045	0.0601477287709713
-6.46963882446289	-8.28191471099854	-2.13280367851257	-0.11513639986515	0.175458580255508	0.0603665113449097
-6.45993804931641	-8.28481483459473	-2.13891363143921	-0.115003392100334	0.175283312797546	0.0602839961647987
-6.45740747451782	-8.28582000732422	-2.12450122833252	-0.114903725683689	0.175142481923103	0.0601075775921345
-6.45472478866577	-8.2834358215332	-2.11182188987732	-0.115009374916553	0.175189763307571	0.0599656328558922
-6.4557032585144	-8.28088855743408	-2.11512184143066	-0.115102581679821	0.175343200564384	0.0600027926266193
-6.46134281158447	-8.27392387390137	-2.12677884101868	-0.115214198827744	0.175514936447144	0.0601953566074371
-6.46078586578369	-8.2790002822876	-2.13627815246582	-0.115164488554001	0.175423160195351	0.0602797903120518
-6.45493459701538	-8.28217124938965	-2.12908267974854	-0.115002773702145	0.175110712647438	0.0602230727672577
-6.44564437866211	-8.28092575073242	-2.11222219467163	-0.115026220679283	0.175173953175545	0.0601139701902866
-6.44660806655884	-8.2736120223999	-2.11471033096313	-0.115133948624134	0.175313338637352	0.0600048415362835
-6.45254421234131	-8.27079963684082	-2.11207151412964	-0.115145027637482	0.175530284643173	0.0599957965314388
-6.45803642272949	-8.27095699310303	-2.12662291526794	-0.115327186882496	0.175563797354698	0.0603129789233208
-6.45060729980469	-8.27066040039063	-2.13095140457153	-0.115138500928879	0.175405606627464	0.0603417158126831
-6.44779109954834	-8.27210998535156	-2.13079118728638	-0.115019254386425	0.175262719392776	0.060241274535656
-6.44523143768311	-8.27360820770264	-2.11220216751099	-0.115024022758007	0.17525115609169	0.0600568354129791
-6.44519376754761	-8.2684383392334	-2.10173273086548	-0.11522376537323	0.175438836216927	0.0599546246230602
-6.45160293579102	-8.26639938354492	-2.12394547462463	-0.115241810679436	0.175574332475662	0.0602515190839767
-6.44808912277222	-8.27083778381348	-2.13000345230103	-0.11515649408102	0.175409317016602	0.0602572001516819
-6.44091129302979	-8.26907825469971	-2.11847186088562	-0.114923730492592	0.175207495689392	0.0601914972066879
-6.43954038619995	-8.26949119567871	-2.11719608306885	-0.114989385008812	0.17524628341198	0.0599731095135212
-6.43728256225586	-8.26491641998291	-2.10253596305847	-0.115092545747757	0.175406575202942	0.0598859675228596
-6.44845104217529	-8.26382827758789	-2.11622333526611	-0.11516410112381	0.175627142190933	0.0600434839725494
-6.45108127593994	-8.26640129089355	-2.12658476829529	-0.115291975438595	0.175644218921661	0.060155026614666
-6.44652318954468	-8.26776218414307	-2.13587141036987	-0.11518394947052	0.175494745373726	0.0602136366069317
-6.44044971466064	-8.26745128631592	-2.13005542755127	-0.115059494972229	0.175296023488045	0.0600890852510929
-6.43694114685059	-8.27174091339111	-2.11063814163208	-0.115019030869007	0.175273776054382	0.0598863139748573
-6.44161081314087	-8.26513385772705	-2.10512161254883	-0.115135654807091	0.175483003258705	0.0597805976867676
-6.44463872909546	-8.26207065582275	-2.11405324935913	-0.11527032405138	0.175645485520363	0.0598878897726536
-6.44831085205078	-8.26178932189941	-2.13163089752197	-0.115201354026794	0.175607293844223	0.0600481480360031
-6.44415426254272	-8.26711750030518	-2.12970089912415	-0.115139991044998	0.175377517938614	0.0599276386201382
-6.43552494049072	-8.26937961578369	-2.11961603164673	-0.115028537809849	0.175245314836502	0.059768583625555
-6.43538331985474	-8.26127243041992	-2.10444974899292	-0.115104891359806	0.175301641225815	0.0596341006457806
-6.43845653533936	-8.25512981414795	-2.11641335487366	-0.11517545580864	0.175558313727379	0.0596143640577793
-6.44588947296143	-8.25794124603271	-2.12963271141052	-0.115290112793446	0.175621047616005	0.0597832500934601
-6.43945980072021	-8.26180553436279	-2.13666439056396	-0.115333572030067	0.175413757562637	0.059822965413332
-6.43136548995972	-8.26057243347168	-2.12289357185364	-0.115162707865238	0.175183415412903	0.0596302449703217
-6.42491483688354	-8.25652980804443	-2.11755895614624	-0.115158312022686	0.175288558006287	0.0593937188386917
-6.43269491195679	-8.25277996063232	-2.11336374282837	-0.115410059690475	0.175497084856033	0.059431828558445
-6.43923187255859	-8.24878978729248	-2.1282434463501	-0.115467093884945	0.175625145435333	0.0596055686473846
-6.43377590179443	-8.25383758544922	-2.14170789718628	-0.115424938499928	0.175432145595551	0.0596640184521675
-6.42919635772705	-8.25414752960205	-2.13785171508789	-0.115239389240742	0.175255835056305	0.0595256313681602
-6.42339086532593	-8.25082874298096	-2.12009119987488	-0.115296110510826	0.175241708755493	0.0592600218951702
-6.42576360702515	-8.24757862091064	-2.12070083618164	-0.115465082228184	0.17539931833744	0.0591665990650654
-6.43044805526733	-8.24045467376709	-2.12549185752869	-0.11552532762289	0.175577819347382	0.059251394122839
-6.43265581130981	-8.24382591247559	-2.14027261734009	-0.115489780902863	0.175569146871567	0.0593614988029003
-6.42862462997437	-8.24800872802734	-2.13760995864868	-0.115369498729706	0.175345957279205	0.0593677386641502
-6.41885709762573	-8.24666213989258	-2.12296080589294	-0.115374639630318	0.175287991762161	0.0590673461556435
-6.41624402999878	-8.24179458618164	-2.12376475334167	-0.115448154509068	0.175378113985062	0.058971956372261
-6.42506790161133	-8.23433780670166	-2.12440943717957	-0.11547264456749	0.175627440214157	0.0589235499501228
-6.42684745788574	-8.23930549621582	-2.14451360702515	-0.115613922476768	0.175696566700935	0.0590744540095329
-6.42208194732666	-8.23741054534912	-2.1502697467804	-0.115472406148911	0.175459817051888	0.0591306388378143
-6.41419744491577	-8.23840045928955	-2.14413356781006	-0.115310974419117	0.175309419631958	0.0589404851198196
-6.41023731231689	-8.23551654815674	-2.13689231872559	-0.115235142409801	0.175358891487122	0.0587023720145226
-6.41192388534546	-8.23537635803223	-2.12760615348816	-0.115495175123215	0.175520360469818	0.0585529655218124
-6.41473913192749	-8.23169994354248	-2.13915801048279	-0.115525141358376	0.175622507929802	0.0587101653218269
-6.41951179504395	-8.22829818725586	-2.1529655456543	-0.115574046969414	0.175633445382118	0.0587489567697048
-6.41554164886475	-8.23325252532959	-2.15525388717651	-0.115458957850933	0.17551089823246	0.0587013326585293
-6.41159105300903	-8.23202896118164	-2.15483665466309	-0.115344174206257	0.175322130322456	0.0585177689790726
-6.40160417556763	-8.2333345413208	-2.13976526260376	-0.115357279777527	0.175303265452385	0.0583384595811367
-6.40879106521606	-8.2257719039917	-2.13346242904663	-0.115391418337822	0.175515830516815	0.0582184456288815
-6.41557025909424	-8.22494602203369	-2.14523649215698	-0.115537747740746	0.175722137093544	0.0581897273659706
-6.4174280166626	-8.22641563415527	-2.15332865715027	-0.115540273487568	0.175678461790085	0.0583543814718723
-6.40918016433716	-8.22730255126953	-2.16502213478088	-0.115388661623001	0.175424739718437	0.0582918971776962
-6.40408420562744	-8.2310848236084	-2.1489691734314	-0.115275971591473	0.175364822149277	0.0580447278916836
-6.40599012374878	-8.2278470993042	-2.13933348655701	-0.115274667739868	0.175468608736992	0.0578906275331974
-6.41213607788086	-8.2219295501709	-2.14704251289368	-0.115525096654892	0.175728157162666	0.0578616261482239
-6.41598081588745	-8.22427272796631	-2.16168022155762	-0.115409448742867	0.175650388002396	0.0579769276082516
-6.40795278549194	-8.22444915771484	-2.16620397567749	-0.115300990641117	0.175461202859879	0.0577987767755985
-6.40475988388062	-8.2296724319458	-2.14393305778503	-0.115212947130203	0.175411060452461	0.0576734058558941
-6.40609264373779	-8.22558879852295	-2.14188814163208	-0.115197718143463	0.175439551472664	0.0574767850339413
-6.40643787384033	-8.22131633758545	-2.15330290794373	-0.115373708307743	0.175650760531425	0.057491909712553
-6.41089153289795	-8.22142887115479	-2.16251802444458	-0.115335144102573	0.175716012716293	0.0576163120567799
-6.41005420684814	-8.22618293762207	-2.167236328125	-0.115346133708954	0.17565630376339	0.0575507581233978
-6.40041351318359	-8.22820377349854	-2.16060495376587	-0.115171015262604	0.175343841314316	0.0574530102312565
-6.39515161514282	-8.22597122192383	-2.14784741401672	-0.115056231617928	0.175325483083725	0.0572187304496765
-6.39580154418945	-8.22080421447754	-2.13982129096985	-0.115195050835609	0.175532311201096	0.0570762529969215
-6.40359592437744	-8.21695232391357	-2.1476366519928	-0.115353949368	0.175705000758171	0.057161346077919
-6.40032005310059	-8.22003841400146	-2.16519689559937	-0.115398146212101	0.175650015473366	0.057288870215416
-6.39276742935181	-8.21874713897705	-2.1591968536377	-0.115225806832314	0.175418019294739	0.0572092309594154
-6.38677549362183	-8.21777057647705	-2.15462684631348	-0.115133039653301	0.175313547253609	0.0569171980023384
-6.38753604888916	-8.21731090545654	-2.14070534706116	-0.115263983607292	0.175536379218102	0.0568044818937778
-6.39704370498657	-8.21178913116455	-2.14394497871399	-0.115446634590626	0.175756797194481	0.0569372251629829
-6.39230060577393	-8.21311473846436	-2.16493058204651	-0.115430474281311	0.175685375928879	0.0569773353636265
-6.38606452941895	-8.21597290039063	-2.15458822250366	-0.115204222500324	0.175488770008087	0.0569071769714355
-6.37793731689453	-8.21192264556885	-2.1405987739563	-0.115197084844112	0.175466358661652	0.0566158927977085
-6.37981414794922	-8.20854663848877	-2.13562941551209	-0.115341417491436	0.175666078925133	0.0565535724163055
-6.38467502593994	-8.20237827301025	-2.15382504463196	-0.115435771644115	0.175711885094643	0.0566770955920219
-6.3835711479187	-8.20637512207031	-2.1620888710022	-0.115344367921352	0.175689026713371	0.056764155626297
-6.37925910949707	-8.20542621612549	-2.16304802894592	-0.115212745964527	0.175565555691719	0.0566793382167816
-6.37044239044189	-8.2047061920166	-2.14494729042053	-0.115174748003483	0.17548280954361	0.056416641920805
-6.37020111083984	-8.20000743865967	-2.14553713798523	-0.115257173776627	0.175535768270493	0.0562914200127125
-6.3740496635437	-8.19494724273682	-2.14693212509155	-0.115321323275566	0.175835251808167	0.0563144907355309
-6.3786473274231	-8.19581508636475	-2.16644620895386	-0.11545068770647	0.175847426056862	0.0564663857221603
-6.37520313262939	-8.19818210601807	-2.17024326324463	-0.115283407270908	0.175627067685127	0.0564901195466518
-6.3635048866272	-8.19885349273682	-2.15452647209167	-0.115137569606304	0.175491318106651	0.0562965162098408
-6.36242961883545	-8.19132804870605	-2.14729714393616	-0.115255668759346	0.175713017582893	0.0560946464538574
-6.37210988998413	-8.18698787689209	-2.15815711021423	-0.115323014557362	0.175948187708855	0.0561795495450497
-6.373779296875	-8.18859767913818	-2.1670298576355	-0.115378119051456	0.17591392993927	0.0563670210540295
-6.36429309844971	-8.18576049804688	-2.17142915725708	-0.115160837769508	0.175586402416229	0.0562708899378777
-6.3613748550415	-8.18657112121582	-2.1587507724762	-0.115061171352863	0.175543949007988	0.0560692101716995
-6.36135005950928	-8.18151950836182	-2.15309000015259	-0.115087755024433	0.175636529922485	0.0558455027639866
-6.36661386489868	-8.17784976959229	-2.1516478061676	-0.115240320563316	0.175790876150131	0.0558388195931911
-6.37508058547974	-8.17361068725586	-2.17132115364075	-0.115225464105606	0.175957143306732	0.0559691078960896
-6.37558031082153	-8.17502498626709	-2.1860203742981	-0.115183278918266	0.175929069519043	0.0560273267328739
-6.37446975708008	-8.17866230010986	-2.18449115753174	-0.115144275128841	0.175767108798027	0.0560639165341854
-6.36406326293945	-8.17569065093994	-2.17263388633728	-0.114922888576984	0.175548925995827	0.0557934865355492
-6.36435317993164	-8.17354011535645	-2.16449308395386	-0.114940620958805	0.175668150186539	0.0556290447711945
-6.37013912200928	-8.16487216949463	-2.16377377510071	-0.115025855600834	0.175840482115746	0.0556653402745724
-6.37360954284668	-8.166015625	-2.16924715042114	-0.115192472934723	0.175954580307007	0.0557218939065933
-6.3757266998291	-8.16654872894287	-2.18294930458069	-0.115079589188099	0.175917476415634	0.0559376552700996
-6.37177753448486	-8.16545009613037	-2.190678358078	-0.114998750388622	0.175820708274841	0.0558736138045788
-6.37219762802124	-8.16917324066162	-2.17810869216919	-0.114926747977734	0.175677269697189	0.0558446682989597
-6.36545467376709	-8.16555595397949	-2.16853189468384	-0.114840589463711	0.175568759441376	0.0556624196469784
-6.36611604690552	-8.16276836395264	-2.16317796707153	-0.114961981773376	0.175842195749283	0.0555755347013474
-6.37639188766479	-8.16042995452881	-2.17506861686707	-0.115074440836906	0.175938367843628	0.0558171309530735
-6.37952423095703	-8.1691951751709	-2.1881115436554	-0.115086957812309	0.175937563180923	0.0558280609548092
-6.37335634231567	-8.16841316223145	-2.18436574935913	-0.11483646184206	0.17567865550518	0.0558616854250431
-6.36607360839844	-8.1659107208252	-2.1688756942749	-0.114710666239262	0.175493806600571	0.0556466616690159
-6.36931180953979	-8.16393947601318	-2.16463732719421	-0.11480775475502	0.175709143280983	0.0555085726082325
-6.38488721847534	-8.16251659393311	-2.16962623596191	-0.114970698952675	0.176000416278839	0.0556602329015732
-6.38024425506592	-8.16659736633301	-2.17987608909607	-0.115036010742188	0.175918996334076	0.0558077804744244
-6.3854603767395	-8.16385746002197	-2.18728423118591	-0.114834204316139	0.175770685076714	0.0558417774736881
-6.38376426696777	-8.17217540740967	-2.18064737319946	-0.114813037216663	0.175660997629166	0.0557772256433964
-6.37683963775635	-8.17172050476074	-2.16784811019897	-0.114640034735203	0.17550764977932	0.0556297637522221
-6.37858724594116	-8.16665935516357	-2.15716910362244	-0.114673912525177	0.175515815615654	0.0554723404347897
-6.38367414474487	-8.16560173034668	-2.15824437141418	-0.114774823188782	0.175834953784943	0.0554812960326672
-6.39405918121338	-8.16744136810303	-2.17312455177307	-0.114944078028202	0.175922766327858	0.0556294694542885
-6.39133787155151	-8.17148590087891	-2.18398594856262	-0.114827767014503	0.175734087824821	0.0557504594326019
-6.38636684417725	-8.17376327514648	-2.17811799049377	-0.114606723189354	0.175529524683952	0.0556857660412788
-6.38433074951172	-8.17665863037109	-2.16689348220825	-0.114623516798019	0.17541491985321	0.0555811934173107
-6.38490581512451	-8.17588996887207	-2.15818428993225	-0.114612214267254	0.175502598285675	0.0553607940673828
-6.38670873641968	-8.17097568511963	-2.15332269668579	-0.114802345633507	0.175676718354225	0.055377371609211
-6.39541912078857	-8.17091751098633	-2.16981601715088	-0.114840008318424	0.175797581672668	0.055564746260643
-6.39467144012451	-8.17594623565674	-2.1728949546814	-0.114863745868206	0.175705596804619	0.0556026138365269
-6.39163827896118	-8.17917537689209	-2.17811608314514	-0.114750124514103	0.175534203648567	0.0556248612701893
-6.38378190994263	-8.17720222473145	-2.16907453536987	-0.114581778645515	0.175371274352074	0.0554105192422867
-6.38186693191528	-8.18017959594727	-2.15247249603271	-0.114668533205986	0.175515383481979	0.0552408955991268
-6.38817310333252	-8.17461967468262	-2.154709815979	-0.114813536405563	0.175687685608864	0.0552177056670189
-6.39462184906006	-8.17941665649414	-2.16638517379761	-0.114936776459217	0.175798818469048	0.0553928203880787
-6.39394521713257	-8.17781257629395	-2.17499399185181	-0.114758498966694	0.175655543804169	0.0555256716907024
-6.38631439208984	-8.18363857269287	-2.16669273376465	-0.114675588905811	0.175466507673264	0.0552369803190231
-6.38545560836792	-8.18367767333984	-2.14607214927673	-0.114708684384823	0.175560265779495	0.05510388687253
-6.39411735534668	-8.18123149871826	-2.15468096733093	-0.114936791360378	0.175825968384743	0.0551483035087585
-6.39813947677612	-8.18049335479736	-2.17264842987061	-0.114969447255135	0.175830006599426	0.0552648417651653
-6.39654302597046	-8.18698978424072	-2.17735624313354	-0.114787876605988	0.175731644034386	0.0553295873105526
-6.39139032363892	-8.19095516204834	-2.17229866981506	-0.114738769829273	0.175568625330925	0.0551561713218689
-6.38720989227295	-8.19088840484619	-2.15756511688232	-0.114793665707111	0.175565004348755	0.0549721047282219
-6.38863706588745	-8.1855411529541	-2.15212106704712	-0.114847235381603	0.175623863935471	0.0548918545246124
-6.39903736114502	-8.18347644805908	-2.16516876220703	-0.114956691861153	0.175861775875092	0.0550401844084263
-6.40199089050293	-8.18750286102295	-2.17315149307251	-0.11506213247776	0.175914838910103	0.0551590584218502
-6.39769840240479	-8.19132518768311	-2.1837785243988	-0.114976719021797	0.175708398222923	0.055127140134573
-6.39072799682617	-8.19373798370361	-2.17257881164551	-0.114815436303616	0.175484493374825	0.0550311766564846
-6.38887929916382	-8.19309520721436	-2.15440535545349	-0.114848420023918	0.175552725791931	0.054848350584507
-6.39133024215698	-8.18954467773438	-2.15779137611389	-0.114969462156296	0.175687819719315	0.0547973439097404
-6.39489316940308	-8.18759536743164	-2.16486859321594	-0.115124829113483	0.17586375772953	0.0549811013042927
-6.39921379089355	-8.19204521179199	-2.17679500579834	-0.115097396075726	0.175879552960396	0.0551021993160248
-6.39431810379028	-8.19321155548096	-2.17716145515442	-0.114997372031212	0.175638601183891	0.0551212951540947
-6.38538646697998	-8.19611930847168	-2.16164612770081	-0.114965632557869	0.17547707259655	0.0549720972776413
-6.37891340255737	-8.1936092376709	-2.15928530693054	-0.114858143031597	0.175441652536392	0.0548216514289379
-6.38459062576294	-8.18967723846436	-2.15111112594604	-0.114952601492405	0.175708502531052	0.0547461770474911
-6.39173460006714	-8.19102764129639	-2.15582323074341	-0.115091040730476	0.175859600305557	0.0548680573701859
-6.39243221282959	-8.18726253509521	-2.16446542739868	-0.115145035088062	0.175806775689125	0.0549872033298016
-6.39198446273804	-8.19551658630371	-2.17818093299866	-0.115000054240227	0.175809726119041	0.0551279857754707
-6.39080667495728	-8.19699764251709	-2.17142510414124	-0.11487378180027	0.175577849149704	0.0549982413649559
-6.38598585128784	-8.19872951507568	-2.15557456016541	-0.114907376468182	0.175490543246269	0.0548598244786263
-6.38821697235107	-8.19478702545166	-2.15316462516785	-0.11488338559866	0.175610885024071	0.0547641068696976
-6.3931713104248	-8.19584083557129	-2.15712738037109	-0.115080609917641	0.17585526406765	0.0547765754163265
-6.40131759643555	-8.19298839569092	-2.16389989852905	-0.115158572793007	0.175937727093697	0.0548902004957199
-6.40111780166626	-8.19534015655518	-2.17914605140686	-0.115050122141838	0.175817310810089	0.055077351629734
-6.39820194244385	-8.19809532165527	-2.17701601982117	-0.114961229264736	0.175659984350204	0.0551473572850227
-6.39286804199219	-8.19798374176025	-2.16838073730469	-0.114832162857056	0.17542453110218	0.0548802316188812
-6.3911828994751	-8.19807815551758	-2.15882849693298	-0.114868387579918	0.175513222813606	0.0547994822263718
-6.39398002624512	-8.19068050384521	-2.15512919425964	-0.114937402307987	0.175671577453613	0.054852232336998
-6.40194034576416	-8.19263744354248	-2.17767786979675	-0.115077368915081	0.175767123699188	0.0550720952451229
-6.40163230895996	-8.19414615631104	-2.17715167999268	-0.114952646195889	0.175648152828217	0.0552355423569679
-6.39284801483154	-8.19397926330566	-2.17931199073792	-0.114963039755821	0.17535200715065	0.0551829785108566
-6.38478755950928	-8.19394683837891	-2.16495895385742	-0.114836014807224	0.175263002514839	0.055045772343874
-6.38151931762695	-8.19026279449463	-2.154128074646	-0.114910915493965	0.175453945994377	0.0549908541142941
-6.38773632049561	-8.18862819671631	-2.15937352180481	-0.115064099431038	0.175585806369781	0.0550738908350468
-6.39253759384155	-8.18604850769043	-2.15954780578613	-0.115153312683105	0.175678059458733	0.0553552508354187
-6.38404893875122	-8.18896293640137	-2.17370986938477	-0.115021295845509	0.175508573651314	0.055490966886282
-6.38224744796753	-8.19175910949707	-2.15930414199829	-0.114838697016239	0.175276160240173	0.055345207452774
-6.37711954116821	-8.18937110900879	-2.14805340766907	-0.114854350686073	0.17534838616848	0.0551729090511799
-6.37833547592163	-8.18630790710449	-2.14795231819153	-0.114969074726105	0.175478845834732	0.0551855601370335
-6.3869571685791	-8.18441009521484	-2.15708065032959	-0.115003742277622	0.175632521510124	0.0552991144359112
-6.39057302474976	-8.19048976898193	-2.17562031745911	-0.115094907581806	0.175687238574028	0.0555031411349773
-6.39289903640747	-8.19369316101074	-2.17710566520691	-0.114959686994553	0.175456121563911	0.0555689036846161
-6.38677644729614	-8.19834327697754	-2.17242622375488	-0.114786371588707	0.175355821847916	0.0555122122168541
-6.3916711807251	-8.19399833679199	-2.16464471817017	-0.114719413220882	0.17536087334156	0.0552860125899315
-6.39074039459229	-8.19764137268066	-2.15445160865784	-0.114915020763874	0.175461277365685	0.0552059523761272
-6.4008150100708	-8.19333457946777	-2.16388416290283	-0.114999078214169	0.175586223602295	0.0554055981338024
-6.40406560897827	-8.19414901733398	-2.18403625488281	-0.114997178316116	0.175494238734245	0.0555110648274422
-6.39987230300903	-8.19936084747314	-2.18791604042053	-0.114860720932484	0.175279751420021	0.055585503578186
-6.39537000656128	-8.20046901702881	-2.16783380508423	-0.114766448736191	0.17517326772213	0.0553356185555458
-6.39598798751831	-8.19849872589111	-2.15516209602356	-0.114915549755096	0.175297632813454	0.0552750751376152
-6.40310287475586	-8.19254684448242	-2.1702618598938	-0.115001454949379	0.175448969006538	0.0554429776966572
-6.40629291534424	-8.19478702545166	-2.17978954315186	-0.115023121237755	0.175453498959541	0.0556106120347977
-6.40214157104492	-8.19918823242188	-2.18462681770325	-0.11500395834446	0.175228893756866	0.0557071901857853
-6.392014503479	-8.1974925994873	-2.17608332633972	-0.114807888865471	0.1750797778368	0.0554753467440605
-6.39082765579224	-8.19416332244873	-2.15454149246216	-0.114969030022621	0.175172001123428	0.0553578548133373
-6.39612293243408	-8.1922550201416	-2.15422081947327	-0.1150206848979	0.175378769636154	0.0555161684751511
-6.40078592300415	-8.19201564788818	-2.17305755615234	-0.115186750888824	0.175413474440575	0.0556832142174244
-6.39674186706543	-8.19754028320313	-2.17743682861328	-0.115085691213608	0.175290703773499	0.0558279268443584
-6.38610029220581	-8.19709777832031	-2.17440152168274	-0.114962317049503	0.175101637840271	0.0557546988129616
-6.38353538513184	-8.20030975341797	-2.15038204193115	-0.11496439576149	0.175128489732742	0.0556075237691402
-6.38591146469116	-8.1944522857666	-2.14721751213074	-0.115045145153999	0.17521159350872	0.0555604211986065
-6.39229774475098	-8.19603252410889	-2.15861582756042	-0.115243189036846	0.175457209348679	0.0557607300579548
-6.39273357391357	-8.19686698913574	-2.17261481285095	-0.115220472216606	0.175384327769279	0.0560385659337044
-6.38752365112305	-8.20562839508057	-2.17105650901794	-0.115093030035496	0.175206452608109	0.0559641271829605
-6.38330984115601	-8.20963764190674	-2.15413117408752	-0.114994846284389	0.175086975097656	0.0558868832886219
-6.38279867172241	-8.20249271392822	-2.14925861358643	-0.115027166903019	0.175088301301003	0.0557612888514996
-6.38652992248535	-8.20222187042236	-2.14542984962463	-0.115135714411736	0.175345599651337	0.0557644963264465
-6.39528274536133	-8.20099067687988	-2.15290808677673	-0.115271016955376	0.175468519330025	0.0559235922992229
-6.39279127120972	-8.21008968353271	-2.16895532608032	-0.115334503352642	0.175356864929199	0.0561364553868771
-6.38903284072876	-8.21120452880859	-2.15940690040588	-0.115100204944611	0.175152659416199	0.0561187639832497
-6.38566160202026	-8.21249771118164	-2.15328192710876	-0.11508820950985	0.175061523914337	0.0559254437685013
-6.38852500915527	-8.216139793396	-2.14801573753357	-0.115205250680447	0.17511074244976	0.0558599755167961
-6.39686584472656	-8.21082592010498	-2.1389491558075	-0.115329287946224	0.175360053777695	0.0559566468000412
-6.39599990844727	-8.2105598449707	-2.16176605224609	-0.115433692932129	0.175398156046867	0.0561230033636093
-6.40051555633545	-8.21407127380371	-2.17024660110474	-0.115253761410713	0.175268068909645	0.0562280714511871
-6.39118385314941	-8.21981239318848	-2.16000962257385	-0.115231305360794	0.175097793340683	0.0560940019786358
-6.39054775238037	-8.2202205657959	-2.14539861679077	-0.115191362798214	0.175018027424812	0.0560132339596748
-6.39126825332642	-8.21249389648438	-2.14296317100525	-0.115264222025871	0.175268307328224	0.0559225007891655
-6.40039730072021	-8.21702480316162	-2.14973878860474	-0.115467309951782	0.17545174062252	0.056160531938076
-6.40045118331909	-8.2150821685791	-2.1614077091217	-0.115497753024101	0.175354227423668	0.0562591813504696
-6.40044164657593	-8.21512889862061	-2.17103981971741	-0.115402929484844	0.175358325242996	0.0563194528222084
-6.39688205718994	-8.2231616973877	-2.17114114761353	-0.11525846272707	0.175207704305649	0.0562852844595909
-6.39195585250854	-8.22356700897217	-2.15226316452026	-0.115269087255001	0.175097659230232	0.0562125630676746
-6.39215469360352	-8.22170543670654	-2.13938879966736	-0.115220621228218	0.175170361995697	0.0561185888946056
-6.3980860710144	-8.21851539611816	-2.14640378952026	-0.115427985787392	0.175443544983864	0.0561227165162563
-6.4073691368103	-8.21901035308838	-2.16316604614258	-0.115485779941082	0.175535127520561	0.0564130768179893
-6.40480041503906	-8.22634601593018	-2.17134237289429	-0.115399904549122	0.175400242209435	0.0565506368875504
-6.39885234832764	-8.22719669342041	-2.16308331489563	-0.115302972495556	0.175212040543556	0.0564603097736835
-6.39637899398804	-8.22710037231445	-2.15273904800415	-0.115200772881508	0.175143107771873	0.0562865361571312
-6.3990044593811	-8.22700595855713	-2.14655733108521	-0.115387573838234	0.175424784421921	0.0562426559627056
-6.40836620330811	-8.22225856781006	-2.15428400039673	-0.115491017699242	0.17555470764637	0.056437436491251
-6.40777397155762	-8.22719573974609	-2.17516803741455	-0.115466520190239	0.175408631563187	0.0566498376429081
-6.40306329727173	-8.2307596206665	-2.16214919090271	-0.115261264145374	0.175190657377243	0.0566285029053688
-6.39781141281128	-8.22795486450195	-2.14923787117004	-0.115301974117756	0.175197690725327	0.0564139634370804
-6.40291833877563	-8.22518253326416	-2.14552688598633	-0.115505196154118	0.175386235117912	0.0564598515629768
-6.40909337997437	-8.22730445861816	-2.15778064727783	-0.11558273434639	0.175507321953773	0.0567558258771896
-6.40455055236816	-8.22849655151367	-2.16693139076233	-0.115531221032143	0.175355419516563	0.0568862631917
-6.39956712722778	-8.23102855682373	-2.15744066238403	-0.115351989865303	0.175201326608658	0.0567711405456066
-6.39682149887085	-8.23008632659912	-2.13624858856201	-0.115358360111713	0.175184637308121	0.0566505677998066
-6.39809560775757	-8.22449111938477	-2.13518047332764	-0.115569986402988	0.175471842288971	0.0566979311406612
-6.40358734130859	-8.22567272186279	-2.15931391716003	-0.115590430796146	0.175544202327728	0.0569715462625027
-6.39891147613525	-8.22837734222412	-2.16769886016846	-0.115480192005634	0.175354272127151	0.0570556633174419
-6.3969292640686	-8.23434448242188	-2.14104413986206	-0.11543495208025	0.17527948319912	0.0569646582007408
-6.39309978485107	-8.23075103759766	-2.13185501098633	-0.115475341677666	0.175202786922455	0.0568614564836025
-6.3989839553833	-8.22780704498291	-2.13827657699585	-0.115614391863346	0.175531253218651	0.0568632669746876
-6.40675115585327	-8.22952747344971	-2.15086698532104	-0.115575522184372	0.175552055239677	0.0571440197527409
-6.40258455276489	-8.23795127868652	-2.15285420417786	-0.115528129041195	0.175394758582115	0.0570779033005238
-6.39847803115845	-8.23847103118896	-2.13925123214722	-0.115465939044952	0.175255239009857	0.0569366589188576
-6.40158796310425	-8.23429775238037	-2.12520027160645	-0.115528993308544	0.17538771033287	0.056842815130949
-6.40831851959229	-8.23319435119629	-2.14477562904358	-0.115611612796783	0.175577417016029	0.0569566488265991
-6.41562509536743	-8.23822021484375	-2.15318775177002	-0.115502543747425	0.175527840852737	0.0571741051971912
-6.40967988967896	-8.24478626251221	-2.14579176902771	-0.115448907017708	0.175237774848938	0.0569822676479816
-6.40926361083984	-8.24567794799805	-2.13051772117615	-0.115513607859612	0.175280630588531	0.0568199455738068
-6.41689443588257	-8.240309715271	-2.13799834251404	-0.115634620189667	0.175527408719063	0.0568688102066517
-6.42112398147583	-8.24004459381104	-2.15608835220337	-0.115635357797146	0.175500303506851	0.0570764355361462
-6.41885662078857	-8.24561023712158	-2.15356826782227	-0.115544132888317	0.175390213727951	0.057063452899456
-6.41250658035278	-8.24498748779297	-2.14144062995911	-0.115461155772209	0.175136893987656	0.0568416155874729
-6.41017007827759	-8.24071502685547	-2.13313317298889	-0.115605890750885	0.175355672836304	0.0567674152553082
-6.41639137268066	-8.23946857452393	-2.1489405632019	-0.115742363035679	0.175538063049316	0.056956809014082
-6.41740417480469	-8.2379150390625	-2.16059565544128	-0.1156340315938	0.175354227423668	0.0569873973727226
-6.40718221664429	-8.24575138092041	-2.144526720047	-0.11555615067482	0.175198897719383	0.056913398206234
-6.4087061882019	-8.23655700683594	-2.12967228889465	-0.115605011582375	0.175271734595299	0.0567142367362976
-6.41155481338501	-8.2360372543335	-2.14304351806641	-0.115824222564697	0.175591915845871	0.0569195151329041
-6.40674066543579	-8.235915184021	-2.16149520874023	-0.115728206932545	0.175336629152298	0.0570360571146011
-6.39821815490723	-8.23601818084717	-2.14436221122742	-0.115569025278091	0.175177365541458	0.0567627102136612
-6.39526128768921	-8.23583316802979	-2.12491273880005	-0.115736052393913	0.17529433965683	0.0566505715250969
-6.39992618560791	-8.23016166687012	-2.12765121459961	-0.11587180942297	0.175547912716866	0.056753683835268
-6.39820957183838	-8.22844505310059	-2.14950180053711	-0.115937381982803	0.175468668341637	0.0569119974970818
-6.39205598831177	-8.23159503936768	-2.14377951622009	-0.115657433867455	0.175318107008934	0.0569354072213173
-6.3840913772583	-8.22863483428955	-2.12559723854065	-0.115762524306774	0.175249144434929	0.0566592440009117
-6.38742542266846	-8.22567844390869	-2.12443518638611	-0.115918517112732	0.175567016005516	0.056584045290947
-6.39264822006226	-8.22657108306885	-2.13724112510681	-0.116024054586887	0.175704523921013	0.0567873381078243
-6.38676357269287	-8.22417545318604	-2.15181255340576	-0.115930080413818	0.175562918186188	0.0567821934819222
-6.383141040802	-8.2318000793457	-2.13605880737305	-0.115800105035305	0.175424665212631	0.0565912388265133
-6.38254308700562	-8.22716426849365	-2.12709856033325	-0.115902230143547	0.175505742430687	0.0563904270529747
-6.38881015777588	-8.22616195678711	-2.13800048828125	-0.116129867732525	0.175781205296516	0.0564875639975071
-6.39132595062256	-8.22843742370605	-2.15831422805786	-0.116099074482918	0.175657257437706	0.0566472373902798
-6.38267135620117	-8.23004531860352	-2.16006064414978	-0.115974001586437	0.17541866004467	0.0564715936779976
-6.38196754455566	-8.23091220855713	-2.14383578300476	-0.115972198545933	0.175492018461227	0.0562587827444077
-6.3839282989502	-8.2223596572876	-2.13624453544617	-0.11606664955616	0.175640478730202	0.0561827830970287
-6.38826608657837	-8.22258377075195	-2.15356707572937	-0.116310365498066	0.175848081707954	0.0562809891998768
-6.38804531097412	-8.22109317779541	-2.16733431816101	-0.116248264908791	0.175756886601448	0.0564718954265118
-6.38651895523071	-8.22391128540039	-2.16739273071289	-0.116120897233486	0.175618782639503	0.056339155882597
-6.38010454177856	-8.22258377075195	-2.15206003189087	-0.116160102188587	0.175545126199722	0.0561845973134041
-6.37678194046021	-8.21349048614502	-2.15165781974792	-0.116222888231277	0.17562098801136	0.0561040677130222
-6.381103515625	-8.21068859100342	-2.16647577285767	-0.116410695016384	0.175874546170235	0.0562270656228065
-6.38089895248413	-8.21152210235596	-2.17871999740601	-0.116291090846062	0.175794303417206	0.0564426518976688
-6.37081623077393	-8.21238994598389	-2.17370986938477	-0.116324320435524	0.175563916563988	0.0562831535935402
-6.36326122283936	-8.20966148376465	-2.15501570701599	-0.11624688655138	0.175561532378197	0.0561807751655579
-6.36052989959717	-8.20175170898438	-2.15279817581177	-0.116341099143028	0.175760090351105	0.0561201199889183
-6.36593961715698	-8.19873905181885	-2.1605052947998	-0.116496130824089	0.175967589020729	0.0563035160303116
-6.3688645362854	-8.19898700714111	-2.16952896118164	-0.116384081542492	0.175863310694695	0.0565002523362637
-6.35431623458862	-8.20301246643066	-2.16834306716919	-0.116390608251095	0.175643816590309	0.0563835352659225
-6.35287237167358	-8.19914817810059	-2.15323090553284	-0.116331860423088	0.175668075680733	0.0562571957707405
-6.35559797286987	-8.19402694702148	-2.15326738357544	-0.116484321653843	0.175937533378601	0.056296531111002
-6.35949277877808	-8.19354438781738	-2.17067575454712	-0.116570703685284	0.176045760512352	0.0564648769795895
-6.360924243927	-8.19747543334961	-2.17297577857971	-0.116500549018383	0.175904124975204	0.056675348430872
-6.35049295425415	-8.19927597045898	-2.16891813278198	-0.116355806589127	0.175671115517616	0.0565517731010914
-6.34939432144165	-8.19790649414063	-2.160728931427	-0.116361953318119	0.175683945417404	0.0564525350928307
-6.35415363311768	-8.1943187713623	-2.15352845191956	-0.116420708596706	0.175870046019554	0.056495189666748
-6.35991382598877	-8.19600200653076	-2.1600923538208	-0.11661335080862	0.176041349768639	0.0566475428640842
-6.35837030410767	-8.1970100402832	-2.17541790008545	-0.116448923945427	0.175870388746262	0.0568503551185131
-6.3497519493103	-8.20136833190918	-2.16903972625732	-0.116329230368137	0.175656259059906	0.056794885545969
-6.34862279891968	-8.20038509368896	-2.15468859672546	-0.116295211017132	0.175691694021225	0.0566815733909607
-6.35226726531982	-8.1971263885498	-2.15025568008423	-0.116472490131855	0.175877004861832	0.0566615164279938
-6.3560733795166	-8.19803619384766	-2.16967964172363	-0.116574980318546	0.175963714718819	0.056901466101408
-6.36108160018921	-8.19701766967773	-2.17537927627563	-0.116348080337048	0.175817891955376	0.057098887860775
-6.35038328170776	-8.20467853546143	-2.1618115901947	-0.116233065724373	0.175622835755348	0.056945662945509
-6.35263729095459	-8.20345687866211	-2.1469030380249	-0.116291359066963	0.175740852952003	0.0568260326981544
-6.35537910461426	-8.19783973693848	-2.14771938323975	-0.116424664855003	0.175936743617058	0.0569575726985931
-6.35871028900146	-8.20012950897217	-2.16030073165894	-0.116504207253456	0.175981551408768	0.0572017095983028
-6.35759925842285	-8.20467567443848	-2.17042541503906	-0.116240315139294	0.175757884979248	0.0573090016841888
-6.35162782669067	-8.20648002624512	-2.15254426002502	-0.116238087415695	0.175606608390808	0.0571299456059933
-6.35216665267944	-8.20548152923584	-2.14145302772522	-0.116258457303047	0.175751611590385	0.0570757798850536
-6.35864305496216	-8.19994258880615	-2.14562129974365	-0.116365455091	0.175909817218781	0.0572448819875717
-6.35627889633179	-8.20593357086182	-2.16055560112	-0.11627821624279	0.175857752561569	0.0574582368135452
-6.35152530670166	-8.21309280395508	-2.14787173271179	-0.116223581135273	0.175560280680656	0.0573684088885784
-6.34811305999756	-8.20963954925537	-2.12605595588684	-0.116120494902134	0.175667881965637	0.0571628957986832
-6.35551643371582	-8.20640850067139	-2.1368510723114	-0.116419807076454	0.17586949467659	0.0573265329003334
-6.35849857330322	-8.20737266540527	-2.15006685256958	-0.116308145225048	0.175768405199051	0.0575806088745594
-6.35171842575073	-8.21445560455322	-2.14712357521057	-0.116190426051617	0.175525411963463	0.0574601255357265
-6.34767246246338	-8.21447563171387	-2.12500190734863	-0.116096749901772	0.175569042563438	0.0572886429727077
-6.35907888412476	-8.20864009857178	-2.12587451934814	-0.116335690021515	0.175861671566963	0.0573661886155605
-6.36342334747314	-8.21909427642822	-2.14092779159546	-0.116370789706707	0.175884261727333	0.0575951039791107
-6.35834312438965	-8.21669578552246	-2.14057207107544	-0.116178177297115	0.175647169351578	0.0576230213046074
-6.35730934143066	-8.22072792053223	-2.13652586936951	-0.116025127470493	0.175558850169182	0.0573390908539295
-6.36261463165283	-8.22422313690186	-2.12162232398987	-0.116098545491695	0.175714433193207	0.0572714991867542
-6.37315702438354	-8.22242832183838	-2.13156008720398	-0.116297759115696	0.175954043865204	0.0574436634778976
-6.37180233001709	-8.22644805908203	-2.15047430992126	-0.116266205906868	0.17579285800457	0.0575489476323128
-6.37365484237671	-8.23409080505371	-2.1385190486908	-0.116013862192631	0.175595432519913	0.0574310757219791
-6.37241172790527	-8.22987937927246	-2.12298488616943	-0.116122178733349	0.175684005022049	0.0571791864931583
-6.38116312026978	-8.23050022125244	-2.13459205627441	-0.116290472447872	0.175918906927109	0.057222168892622
-6.38754796981812	-8.23240947723389	-2.14785647392273	-0.116295993328094	0.175911426544189	0.0574638582766056
-6.38438320159912	-8.23829555511475	-2.15901708602905	-0.116208948194981	0.175722450017929	0.0574750788509846
-6.38542366027832	-8.23909759521484	-2.13949203491211	-0.116055198013783	0.175615757703781	0.0572762861847878
-6.38428258895874	-8.23887729644775	-2.1284601688385	-0.116177573800087	0.17560613155365	0.0571357049047947
-6.39165878295898	-8.23507499694824	-2.13566374778748	-0.116353057324886	0.175854369997978	0.0571775436401367
-6.39757442474365	-8.23229694366455	-2.14971995353699	-0.116327151656151	0.175832897424698	0.0573944710195065
-6.39323043823242	-8.24204444885254	-2.16151833534241	-0.116347678005695	0.175758764147758	0.0574481040239334
-6.38714408874512	-8.24074363708496	-2.1475772857666	-0.116208523511887	0.175537094473839	0.0573467873036861
-6.38237047195435	-8.23874950408936	-2.13111233711243	-0.116311445832253	0.175582021474838	0.0571726560592651
-6.38630962371826	-8.23540878295898	-2.1352162361145	-0.116427198052406	0.175834700465202	0.0571996122598648
-6.39264440536499	-8.23087787628174	-2.1511070728302	-0.116499476134777	0.175980255007744	0.057417843490839
-6.39290428161621	-8.23850631713867	-2.15809011459351	-0.116486825048923	0.175825402140617	0.0575708225369453
-6.38480043411255	-8.23886775970459	-2.14886116981506	-0.11632714420557	0.175616160035133	0.0574765987694263
-6.37728548049927	-8.23836708068848	-2.13584971427917	-0.116381026804447	0.175621941685677	0.0573272556066513
-6.38368797302246	-8.23707389831543	-2.14005136489868	-0.116522833704948	0.175981536507607	0.0573574788868427
-6.38754987716675	-8.23672008514404	-2.15125393867493	-0.11651711165905	0.175966456532478	0.0576058514416218
-6.38593721389771	-8.2408561706543	-2.15508031845093	-0.116468504071236	0.175773799419403	0.0576469674706459
-6.37929630279541	-8.24127769470215	-2.13842034339905	-0.116300582885742	0.175653025507927	0.0574829690158367
-6.38229846954346	-8.23374652862549	-2.13618087768555	-0.116501085460186	0.175907000899315	0.0574610605835915
-6.39195823669434	-8.24006462097168	-2.15595889091492	-0.116618305444717	0.176070153713226	0.0577679239213467
-6.38814115524292	-8.245041847229	-2.16568088531494	-0.116459235548973	0.175862044095993	0.0578046441078186
-6.38240623474121	-8.24718952178955	-2.15141034126282	-0.116381883621216	0.175692319869995	0.0576940961182117
-6.38422822952271	-8.24517440795898	-2.1399188041687	-0.116438940167427	0.17581707239151	0.0575955137610435
-6.38784074783325	-8.23902606964111	-2.14098882675171	-0.116581290960312	0.176000207662582	0.0576880276203156
-6.39216327667236	-8.24639797210693	-2.15860724449158	-0.116642042994499	0.176024109125137	0.0579438395798206
-6.38958740234375	-8.24860858917236	-2.16427278518677	-0.116515353322029	0.175716325640678	0.0579909905791283
-6.37916851043701	-8.24789524078369	-2.14681720733643	-0.116355240345001	0.175602063536644	0.0578302815556526
-6.38254356384277	-8.24014568328857	-2.14427995681763	-0.116539560258389	0.175833612680435	0.0577181652188301
-6.39004611968994	-8.23727607727051	-2.15169453620911	-0.116666175425053	0.175992503762245	0.0579656064510345
-6.38771915435791	-8.24597835540771	-2.16449499130249	-0.116614587605	0.175827369093895	0.0581288561224937
-6.37952470779419	-8.24432849884033	-2.15210819244385	-0.116523697972298	0.175618469715118	0.0579764097929001
-6.37779426574707	-8.23653221130371	-2.13942837715149	-0.116606041789055	0.175797313451767	0.0578966103494167
-6.38214731216431	-8.2376537322998	-2.15871167182922	-0.116804525256157	0.175978794693947	0.0581600740551949
-6.38190317153931	-8.24070739746094	-2.16604065895081	-0.116721697151661	0.175870135426521	0.0583199635148048
-6.37182807922363	-8.24012851715088	-2.15093040466309	-0.116588644683361	0.175635099411011	0.0581591241061687
-6.37040615081787	-8.23516941070557	-2.13720369338989	-0.116637319326401	0.175754964351654	0.0580502897500992
-6.37675619125366	-8.22781848907471	-2.14945268630981	-0.116798646748066	0.175968632102013	0.0582400672137737
-6.37582778930664	-8.23485565185547	-2.16539740562439	-0.116737961769104	0.175937548279762	0.058449137955904
-6.37147283554077	-8.2359733581543	-2.15374708175659	-0.116629846394062	0.175743445754051	0.0583203732967377
-6.36826515197754	-8.23440647125244	-2.13921117782593	-0.116609215736389	0.175821170210838	0.0581991970539093
-6.37447500228882	-8.23015880584717	-2.14739155769348	-0.116858333349228	0.176025584340096	0.0582912378013134
-6.37921047210693	-8.23479747772217	-2.16468858718872	-0.116827487945557	0.17602726817131	0.0585616677999496
-6.37492847442627	-8.23810577392578	-2.1641891002655	-0.116758562624454	0.175911113619804	0.0585133694112301
-6.36898565292358	-8.23726940155029	-2.14710283279419	-0.116617009043694	0.175782799720764	0.0583417788147926
-6.37605381011963	-8.23345184326172	-2.13743805885315	-0.116810820996761	0.175962522625923	0.0583583787083626
-6.37917709350586	-8.2329568862915	-2.15568232536316	-0.116931326687336	0.176107197999954	0.0585217177867889
-6.38228511810303	-8.23083877563477	-2.16668319702148	-0.116840176284313	0.176030397415161	0.0586900599300861
-6.37759351730347	-8.24068832397461	-2.164395570755	-0.116764545440674	0.175903812050819	0.058621272444725
-6.37493753433228	-8.23589515686035	-2.1498236656189	-0.116679482161999	0.175838217139244	0.0584627576172352
-6.38001346588135	-8.23063087463379	-2.1504282951355	-0.116899363696575	0.176002994179726	0.0585067607462406
-6.38295364379883	-8.23385238647461	-2.17162799835205	-0.116985209286213	0.176142171025276	0.0586762763559818
-6.38368654251099	-8.23646259307861	-2.17338228225708	-0.116825796663761	0.175868362188339	0.0587469078600407
-6.37775135040283	-8.2356128692627	-2.16120409965515	-0.116742581129074	0.175784692168236	0.0585389249026775
-6.37953567504883	-8.234130859375	-2.15372085571289	-0.116830162703991	0.175950393080711	0.0584515184164047
-6.3853440284729	-8.22753810882568	-2.16098833084106	-0.116977162659168	0.176143899559975	0.0586981363594532
-6.38415575027466	-8.23369884490967	-2.1765468120575	-0.116932988166809	0.176067918539047	0.05888407304883
-6.37925434112549	-8.23469829559326	-2.17267918586731	-0.116741642355919	0.175832390785217	0.0587615929543972
-6.37483501434326	-8.23185253143311	-2.15009260177612	-0.116760186851025	0.175828382372856	0.0585940815508366
-6.37728786468506	-8.22879600524902	-2.15073156356812	-0.116907760500908	0.175986841320992	0.0586588196456432
-6.38671064376831	-8.22662544250488	-2.16177892684937	-0.11687296628952	0.176123350858688	0.0588220283389091
-6.38247156143188	-8.2338924407959	-2.17983555793762	-0.116808906197548	0.175998523831367	0.0589312948286533
-6.38009834289551	-8.23591613769531	-2.15984344482422	-0.11668099462986	0.175835281610489	0.0587754882872105
-6.38119220733643	-8.23225593566895	-2.13874888420105	-0.116775698959827	0.17599281668663	0.0586577355861664
-6.38507175445557	-8.23078918457031	-2.15557599067688	-0.116851612925529	0.176193967461586	0.0587845258414745
-6.39220714569092	-8.23435306549072	-2.16829204559326	-0.116765022277832	0.176130205392838	0.0589912123978138
-6.38893508911133	-8.23909568786621	-2.16905856132507	-0.116648033261299	0.175966694951057	0.0589653663337231
-6.38678073883057	-8.23797035217285	-2.1515212059021	-0.116537317633629	0.175879240036011	0.0587471276521683
-6.39070701599121	-8.23601627349854	-2.14360642433167	-0.116702951490879	0.176041916012764	0.0587635934352875
-6.39830017089844	-8.23738574981689	-2.16155076026917	-0.116739928722382	0.176207184791565	0.0589745603501797
-6.40260648727417	-8.24317932128906	-2.17097163200378	-0.116694621741772	0.176075473427773	0.0590603351593018
-6.39855480194092	-8.2479944229126	-2.1692042350769	-0.116544790565968	0.175901383161545	0.0590393431484699
-6.39562225341797	-8.2498664855957	-2.15281128883362	-0.116486258804798	0.175717666745186	0.0588770247995853
-6.3997974395752	-8.24303817749023	-2.14843392372131	-0.116513781249523	0.175975874066353	0.0587788335978985
-6.41158723831177	-8.24606609344482	-2.15710997581482	-0.116719126701355	0.176112428307533	0.0590335540473461
-6.41424989700317	-8.25043773651123	-2.17179870605469	-0.116690561175346	0.175987541675568	0.059210266917944
-6.4090576171875	-8.25363636016846	-2.17429304122925	-0.116574622690678	0.1757842451334	0.0592190138995647
-6.40431785583496	-8.25485706329346	-2.15441250801086	-0.116395145654678	0.175668373703957	0.0590394958853722
-6.40708255767822	-8.25259208679199	-2.14402532577515	-0.116544984281063	0.175859570503235	0.0590040273964405
-6.41740226745605	-8.25461483001709	-2.1567714214325	-0.116730935871601	0.176111340522766	0.0592815354466438
-6.41862964630127	-8.25546360015869	-2.1662745475769	-0.11662845313549	0.175910159945488	0.0594553165137768
-6.40736484527588	-8.25976848602295	-2.1596896648407	-0.116435863077641	0.175676807761192	0.059476725757122
-6.40502452850342	-8.25826644897461	-2.14390349388123	-0.116479687392712	0.175744101405144	0.0592762529850006
-6.40902519226074	-8.25455379486084	-2.14079976081848	-0.116611003875732	0.175988748669624	0.0594154298305511
-6.41515350341797	-8.25850486755371	-2.15558457374573	-0.116694331169128	0.175979509949684	0.0597310960292816
-6.4073748588562	-8.25830173492432	-2.15903949737549	-0.116542235016823	0.175733312964439	0.0597635917365551
-6.3990044593811	-8.26230335235596	-2.14071464538574	-0.116446293890476	0.175627678632736	0.0596509762108326
-6.40436315536499	-8.25910663604736	-2.13113355636597	-0.11661209911108	0.175936833024025	0.0596113577485085
-6.41502571105957	-8.26034545898438	-2.15144395828247	-0.116743691265583	0.176060795783997	0.0598916858434677
-6.41071653366089	-8.26489162445068	-2.1552996635437	-0.116612493991852	0.17583067715168	0.059994962066412
-6.40485095977783	-8.26597595214844	-2.13733077049255	-0.116462543606758	0.175636455416679	0.0598321668803692
-6.40799522399902	-8.26176929473877	-2.13308620452881	-0.116681508719921	0.175933077931404	0.0598063841462135
-6.41675138473511	-8.26494312286377	-2.15593791007996	-0.116704918444157	0.176049992442131	0.0601765364408493
-6.41524314880371	-8.26827812194824	-2.15202736854553	-0.116492845118046	0.175766244530678	0.0602096244692802
-6.40481948852539	-8.27081680297852	-2.13413286209106	-0.116512171924114	0.175668716430664	0.0600574761629105
-6.41018533706665	-8.26535511016846	-2.13271999359131	-0.116652198135853	0.175870463252068	0.0600532032549381
-6.41728687286377	-8.2615442276001	-2.14551758766174	-0.116678446531296	0.175982341170311	0.0603664852678776
-6.41300058364868	-8.26951885223389	-2.15283989906311	-0.116691544651985	0.175820052623749	0.0604485087096691
-6.40914249420166	-8.26957607269287	-2.13465642929077	-0.116495728492737	0.175679951906204	0.0603024624288082
-6.41351175308228	-8.26704025268555	-2.12867045402527	-0.116683341562748	0.17594975233078	0.060289029031992
-6.41848087310791	-8.26723575592041	-2.15071249008179	-0.116838827729225	0.176054880023003	0.0606172159314156
-6.41243410110474	-8.2689733505249	-2.15302348136902	-0.116625919938087	0.175795137882233	0.0607061237096787
-6.40529775619507	-8.27020740509033	-2.14043259620667	-0.116517931222916	0.175686255097389	0.0604904033243656
-6.40767240524292	-8.26765632629395	-2.12654137611389	-0.116638824343681	0.175929680466652	0.0605399794876575
-6.41396379470825	-8.2637357711792	-2.13436627388	-0.116793781518936	0.176105469465256	0.0608084052801132
-6.41063928604126	-8.26764011383057	-2.15067577362061	-0.11674676835537	0.175928398966789	0.0609791949391365
-6.40374374389648	-8.27057838439941	-2.13803791999817	-0.116527691483498	0.175730779767036	0.0608631819486618
-6.4091944694519	-8.26563262939453	-2.12639498710632	-0.116708368062973	0.176005363464355	0.0607801452279091
-6.41365194320679	-8.26513576507568	-2.15097951889038	-0.116781435906887	0.176100760698318	0.0610314235091209
-6.40940093994141	-8.26948261260986	-2.13859581947327	-0.116573318839073	0.175781011581421	0.0610151141881943
-6.41004705429077	-8.26621913909912	-2.12743139266968	-0.116640254855156	0.175959065556526	0.0608426965773106
-6.41894340515137	-8.26543426513672	-2.13967370986938	-0.116844981908798	0.176144972443581	0.0610625520348549
-6.41440105438232	-8.27081680297852	-2.14388346672058	-0.116613760590553	0.175888553261757	0.061287984251976
-6.41077709197998	-8.27082920074463	-2.129478931427	-0.116501286625862	0.175782188773155	0.0609640516340733
-6.41516304016113	-8.26574897766113	-2.12940049171448	-0.116707481443882	0.176011100411415	0.0610460117459297
-6.4231972694397	-8.26667499542236	-2.14195775985718	-0.116783268749714	0.176020130515099	0.0612847693264484
-6.41734838485718	-8.27084732055664	-2.146648645401	-0.116611644625664	0.175773248076439	0.0612865537405014
-6.4102783203125	-8.27111721038818	-2.12598514556885	-0.116657830774784	0.175780117511749	0.0610857829451561
-6.4246187210083	-8.26518535614014	-2.13519406318665	-0.116768851876259	0.176019906997681	0.0612335875630379
-6.42710733413696	-8.27089405059814	-2.15050148963928	-0.116720758378506	0.175971791148186	0.0614141784608364
-6.42120027542114	-8.27635383605957	-2.13768529891968	-0.116559758782387	0.175704002380371	0.0613643601536751
-6.41890573501587	-8.27589797973633	-2.12787365913391	-0.116572201251984	0.175743490457535	0.0611870773136616
-6.41951131820679	-8.27072906494141	-2.12733697891235	-0.116736680269241	0.175875544548035	0.0612081177532673
-6.42719316482544	-8.27001953125	-2.14028525352478	-0.116786189377308	0.176035985350609	0.0614990442991257
-6.42232942581177	-8.27614212036133	-2.14454507827759	-0.116600155830383	0.175745144486427	0.061481487005949
-6.41632747650146	-8.27378940582275	-2.1286473274231	-0.116625301539898	0.175740510225296	0.061275664716959
-6.4243745803833	-8.27375602722168	-2.12737226486206	-0.116741262376308	0.175981476902962	0.0614064820110798
-6.42577648162842	-8.27329254150391	-2.14571261405945	-0.116720594465733	0.175936236977577	0.0616367347538471
-6.41453552246094	-8.28130626678467	-2.13321852684021	-0.116546168923378	0.175702497363091	0.0615278854966164
-6.41727924346924	-8.27736282348633	-2.12577748298645	-0.116693265736103	0.175853744149208	0.0613926202058792
-6.42446613311768	-8.27441310882568	-2.13463711738586	-0.116671085357666	0.176105573773384	0.0616045705974102
-6.42004585266113	-8.28203392028809	-2.14523386955261	-0.11667899787426	0.175884529948235	0.0616528131067753
-6.41545295715332	-8.2834587097168	-2.12390756607056	-0.116516597568989	0.175812304019928	0.0614100098609924
-6.42257452011108	-8.27800941467285	-2.11884808540344	-0.116659507155418	0.176063656806946	0.0613840483129025
-6.42610788345337	-8.2800464630127	-2.14108848571777	-0.116762340068817	0.176141232252121	0.0615838728845119
-6.42270183563232	-8.28534698486328	-2.14130544662476	-0.116516873240471	0.175926774740219	0.0615728534758091
-6.41763162612915	-8.28422546386719	-2.12118577957153	-0.116570360958576	0.175924628973007	0.0612741410732269
-6.42872333526611	-8.28261280059814	-2.13022375106812	-0.116698086261749	0.176198571920395	0.0613463185727596
-6.43310022354126	-8.28526210784912	-2.14589715003967	-0.11668972671032	0.176112934947014	0.0615765415132046
-6.42238807678223	-8.28962421417236	-2.1371545791626	-0.116537868976593	0.175847500562668	0.0614117942750454
-6.42242288589478	-8.28658294677734	-2.12493419647217	-0.116594031453133	0.176014766097069	0.061240877956152
-6.42772769927979	-8.28170204162598	-2.13315916061401	-0.11670857667923	0.176227390766144	0.0614063777029514
-6.43296480178833	-8.28695869445801	-2.1503210067749	-0.116824887692928	0.176172003149986	0.0615080595016479
-6.42175388336182	-8.28707027435303	-2.14518928527832	-0.116612151265144	0.175859615206718	0.0614776462316513
-6.41721153259277	-8.28204441070557	-2.12997651100159	-0.116606742143631	0.175857663154602	0.06127904728055
-6.42184400558472	-8.27865314483643	-2.14116954803467	-0.116825938224792	0.176226109266281	0.0613592229783535
-6.42588329315186	-8.28283500671387	-2.15364789962769	-0.116771325469017	0.176147550344467	0.0615908280014992
-6.41426944732666	-8.28174114227295	-2.13632416725159	-0.116655297577381	0.175926744937897	0.0613295026123524
-6.41080760955811	-8.27738380432129	-2.12912726402283	-0.116803042590618	0.176119774580002	0.0612373575568199
-6.41910648345947	-8.27128505706787	-2.14035558700562	-0.116904877126217	0.176273971796036	0.0615691430866718
-6.40592193603516	-8.27358436584473	-2.15418386459351	-0.116763271391392	0.1760483533144	0.0615337342023849
-6.39677572250366	-8.27127742767334	-2.12980079650879	-0.116839542984962	0.176053494215012	0.0612668208777905
-6.40863800048828	-8.26191329956055	-2.13946270942688	-0.116945691406727	0.176401764154434	0.0614580623805523
-6.40255641937256	-8.26691913604736	-2.15082144737244	-0.116989195346832	0.176302626729012	0.0615952350199223
-6.39121150970459	-8.26337337493896	-2.13067412376404	-0.11685635894537	0.176106840372086	0.0614068098366261
-6.39672803878784	-8.26079845428467	-2.1288595199585	-0.117073610424995	0.176412791013718	0.0614408850669861
-6.39866304397583	-8.25730228424072	-2.15088486671448	-0.117030143737793	0.176398396492004	0.0616806969046593
-6.38449048995972	-8.25993347167969	-2.14148426055908	-0.116888508200645	0.17615632712841	0.0615801177918911
-6.38304424285889	-8.25387477874756	-2.12902069091797	-0.117008440196514	0.176387101411819	0.0614388585090637
-6.39280366897583	-8.25168609619141	-2.14321184158325	-0.117172010242939	0.176645055413246	0.0616678595542908
-6.38488006591797	-8.25812911987305	-2.15061140060425	-0.117046304047108	0.176302716135979	0.0617005862295628
-6.37806987762451	-8.25257396697998	-2.12803030014038	-0.116941653192043	0.17630934715271	0.0615060105919838
-6.38414430618286	-8.2436056137085	-2.12797784805298	-0.117159478366375	0.176553800702095	0.0615920834243298
-6.38066148757935	-8.245774269104	-2.14976644515991	-0.117118872702122	0.176525384187698	0.0618300549685955
-6.37183666229248	-8.24805927276611	-2.13374924659729	-0.116936519742012	0.176266804337502	0.061693336814642
-6.37008142471313	-8.24091625213623	-2.12568926811218	-0.117154754698277	0.176571905612946	0.0615635365247726
-6.37492275238037	-8.23716640472412	-2.14447236061096	-0.117286331951618	0.176697418093681	0.0618307739496231
-6.3702654838562	-8.24190521240234	-2.14110112190247	-0.11710100620985	0.176397666335106	0.0619455836713314
-6.36055564880371	-8.23701095581055	-2.12392854690552	-0.117050312459469	0.176391676068306	0.0616898126900196
-6.3692774772644	-8.23138999938965	-2.13017201423645	-0.117276504635811	0.176719501614571	0.0617804042994976
-6.36525678634644	-8.23290157318115	-2.1436562538147	-0.117183141410351	0.176613748073578	0.062049075961113
-6.35615396499634	-8.23291301727295	-2.13224005699158	-0.116971105337143	0.176446363329887	0.0618685856461525
-6.35797452926636	-8.23071193695068	-2.11364340782166	-0.117129154503345	0.176692724227905	0.0617213770747185
-6.36519622802734	-8.2280969619751	-2.13363814353943	-0.117253236472607	0.176790311932564	0.0620132684707642
-6.36010456085205	-8.2328634262085	-2.13837885856628	-0.117160730063915	0.176590710878372	0.0620682500302792
-6.35220289230347	-8.23171806335449	-2.11853647232056	-0.117040306329727	0.176515728235245	0.0618801675736904
-6.36050319671631	-8.22504615783691	-2.12106418609619	-0.117184855043888	0.176822751760483	0.0619404800236225
-6.36215353012085	-8.22764873504639	-2.14117455482483	-0.117300763726234	0.176891431212425	0.0621386617422104
-6.35652637481689	-8.23195266723633	-2.13348937034607	-0.117114640772343	0.176615044474602	0.062123741954565
-6.35000324249268	-8.23012638092041	-2.11819362640381	-0.117118701338768	0.176670074462891	0.0619527213275433
-6.3577766418457	-8.22503757476807	-2.12264609336853	-0.117341004312038	0.176913574337959	0.0621241554617882
-6.35448455810547	-8.22374057769775	-2.13635444641113	-0.117220543324947	0.176798924803734	0.062266331166029
-6.34738731384277	-8.2278881072998	-2.1150963306427	-0.117177538573742	0.17670875787735	0.0620487257838249
-6.351806640625	-8.21979713439941	-2.1210560798645	-0.117333367466927	0.176935955882072	0.0621690787374973
-6.34954023361206	-8.22523212432861	-2.13575077056885	-0.11731281131506	0.176825180649757	0.0623728185892105
-6.34190940856934	-8.2261905670166	-2.11566424369812	-0.117144785821438	0.176648318767548	0.0622230768203735
-6.34685468673706	-8.21863842010498	-2.10698008537292	-0.117356993257999	0.176944524049759	0.062187023460865
-6.34754371643066	-8.224289894104	-2.13431453704834	-0.117375761270523	0.176921471953392	0.062472477555275
-6.3394889831543	-8.22442054748535	-2.11660552024841	-0.117172598838806	0.176727905869484	0.0623463541269302
-6.34112215042114	-8.21893405914307	-2.1072051525116	-0.11729658395052	0.176941260695457	0.0622796341776848
-6.3459358215332	-8.22109699249268	-2.13231134414673	-0.1174021884799	0.177050322294235	0.0625603124499321
-6.34033012390137	-8.22772789001465	-2.12740707397461	-0.117211237549782	0.176849737763405	0.0625056624412537
-6.33987665176392	-8.21983528137207	-2.10364270210266	-0.117219403386116	0.176888421177864	0.0622819364070892
-6.34637975692749	-8.22066402435303	-2.12214326858521	-0.117529824376106	0.177146703004837	0.0623787045478821
-6.34549140930176	-8.22580528259277	-2.13726997375488	-0.11742090433836	0.176986768841743	0.0626361072063446
-6.33871412277222	-8.22279071807861	-2.11395359039307	-0.117225095629692	0.176778018474579	0.0624022074043751
-6.33900117874146	-8.22002506256104	-2.1162428855896	-0.117389343678951	0.177071943879128	0.0623343102633953
-6.34807729721069	-8.21755027770996	-2.13604402542114	-0.117440119385719	0.177174910902977	0.0626371502876282
-6.34041738510132	-8.22527503967285	-2.13076019287109	-0.11728274077177	0.176835760474205	0.0625475570559502
-6.33447647094727	-8.22188472747803	-2.11479902267456	-0.117425620555878	0.176990538835526	0.0623016990721226
-6.34481477737427	-8.21906280517578	-2.12528419494629	-0.117581807076931	0.177219614386559	0.0625978484749794
-6.33967590332031	-8.22209548950195	-2.1395480632782	-0.117439970374107	0.1769889742136	0.0626284703612328
-6.33383464813232	-8.22294521331787	-2.12204837799072	-0.117353901267052	0.176869958639145	0.0623813048005104
-6.33723020553589	-8.2183837890625	-2.1253559589386	-0.117585390806198	0.177196651697159	0.0624640360474586
-6.33965492248535	-8.21846008300781	-2.14139151573181	-0.117466226220131	0.177111312747002	0.0627093836665154
-6.32655096054077	-8.21963214874268	-2.12191581726074	-0.117378920316696	0.176915049552917	0.0624190978705883
-6.33056020736694	-8.21687889099121	-2.12052488327026	-0.11750790476799	0.177206873893738	0.0623683333396912
-6.33463954925537	-8.21362018585205	-2.1335563659668	-0.117620624601841	0.1772490888834	0.0626423954963684
-6.32431411743164	-8.21916770935059	-2.13725161552429	-0.11741940677166	0.177046686410904	0.0626288130879402
-6.32012701034546	-8.2144079208374	-2.11860704421997	-0.117443315684795	0.177090421319008	0.0624025724828243
-6.32721710205078	-8.2100248336792	-2.11990714073181	-0.117600254714489	0.177395775914192	0.0625620558857918
-6.32327604293823	-8.21774578094482	-2.13907122612	-0.117556788027287	0.177227154374123	0.0626245215535164
-6.31621932983398	-8.21957683563232	-2.11982536315918	-0.117384493350983	0.177093297243118	0.0624647401273251
-6.3215126991272	-8.21196746826172	-2.11423134803772	-0.117589920759201	0.177313834428787	0.0623655542731285
-6.32716369628906	-8.21547031402588	-2.14201593399048	-0.117657147347927	0.177409574389458	0.0625582709908485
-6.31867647171021	-8.21825313568115	-2.13231039047241	-0.117370389401913	0.177251800894737	0.0625535771250725
-6.31952619552612	-8.2158899307251	-2.11722111701965	-0.117469415068626	0.1772850304842	0.062253262847662
-6.32610177993774	-8.21730422973633	-2.1342306137085	-0.117660820484161	0.177569448947906	0.0624147355556488
-6.32338523864746	-8.22242069244385	-2.13892698287964	-0.117535300552845	0.17735692858696	0.0624976009130478
-6.31653356552124	-8.22086524963379	-2.12768006324768	-0.117461040616035	0.177260622382164	0.0622448101639748
-6.31987762451172	-8.2167387008667	-2.12415266036987	-0.1176493242383	0.177463173866272	0.0621903762221336
-6.32640027999878	-8.21903991699219	-2.14542388916016	-0.117697447538376	0.177627310156822	0.0624695979058743
-6.31903028488159	-8.22282600402832	-2.13941621780396	-0.117546826601028	0.177353486418724	0.0623131170868874
-6.31858158111572	-8.21619606018066	-2.12260556221008	-0.117657169699669	0.177493929862976	0.0620712526142597
-6.32739543914795	-8.21730613708496	-2.14503192901611	-0.117859050631523	0.177617847919464	0.0623444058001041
-6.31795597076416	-8.21987533569336	-2.14325642585754	-0.117649786174297	0.177313834428787	0.0623106434941292
-6.31487989425659	-8.21607875823975	-2.12462711334229	-0.117682851850986	0.177483066916466	0.0620213076472282
-6.31746768951416	-8.21409702301025	-2.14427590370178	-0.117949023842812	0.177757114171982	0.0621670410037041
-6.31742143630981	-8.21342372894287	-2.15335249900818	-0.117737971246243	0.177477195858955	0.0622902289032936
-6.3048152923584	-8.21081256866455	-2.13533616065979	-0.117814525961876	0.177468314766884	0.0619388073682785
-6.31483221054077	-8.21123600006104	-2.14174938201904	-0.117992579936981	0.177759051322937	0.0621742494404316
-6.30954933166504	-8.21158981323242	-2.15602779388428	-0.117790199816227	0.177553415298462	0.0622705183923244
-6.30140399932861	-8.20724678039551	-2.12920022010803	-0.11782119423151	0.17749460041523	0.06196304038167
-6.30509376525879	-8.20351600646973	-2.13308691978455	-0.118112474679947	0.177876457571983	0.0620326139032841
-6.3056001663208	-8.20731449127197	-2.15335273742676	-0.118044808506966	0.177756637334824	0.0622556507587433
-6.29501533508301	-8.20358276367188	-2.14387249946594	-0.117804020643234	0.177538946270943	0.0619924999773502
-6.29824447631836	-8.20110893249512	-2.1333954334259	-0.11810027807951	0.177871465682983	0.0619054213166237
-6.30258369445801	-8.20041084289551	-2.15501189231873	-0.118077389895916	0.177952229976654	0.0622063390910625
-6.29607534408569	-8.1998987197876	-2.1487193107605	-0.117884457111359	0.177633374929428	0.0620224140584469
-6.29321432113647	-8.19748497009277	-2.13185262680054	-0.118082478642464	0.177814438939095	0.0618979446589947
-6.30163383483887	-8.1975269317627	-2.14748954772949	-0.118193931877613	0.178020909428596	0.0621948800981045
-6.29217338562012	-8.19758129119873	-2.14999771118164	-0.118035137653351	0.177740976214409	0.0621542111039162
-6.29052734375	-8.19475555419922	-2.13274931907654	-0.118077300488949	0.17776682972908	0.0619432106614113
-6.29445743560791	-8.19429016113281	-2.15042781829834	-0.1182656660676	0.178068071603775	0.0621380396187305
-6.28849935531616	-8.19614696502686	-2.15138697624207	-0.118034973740578	0.177709326148033	0.0621353946626186
-6.2869086265564	-8.19234561920166	-2.13119316101074	-0.118213638663292	0.177955105900764	0.0619431585073471
-6.29513549804688	-8.19149208068848	-2.15730381011963	-0.118283919990063	0.178116217255592	0.0621266700327396
-6.28742933273315	-8.19883441925049	-2.1478579044342	-0.118087366223335	0.177794858813286	0.0621453858911991
-6.28177165985107	-8.18729686737061	-2.13806128501892	-0.118142306804657	0.177912190556526	0.0619379505515099
-6.28815031051636	-8.18612003326416	-2.15464925765991	-0.1182971149683	0.178100198507309	0.0621714293956757
-6.27891492843628	-8.19014739990234	-2.15068078041077	-0.11811375617981	0.177763178944588	0.0621441528201103
-6.27685165405273	-8.18374919891357	-2.1324450969696	-0.118253380060196	0.177964583039284	0.0620011128485203
-6.28258228302002	-8.18279457092285	-2.15341353416443	-0.118259191513062	0.178053587675095	0.0622740983963013
-6.27400970458984	-8.18625354766846	-2.14425325393677	-0.118123233318329	0.177819415926933	0.0620753429830074
-6.27609586715698	-8.17973041534424	-2.13938808441162	-0.118290342390537	0.178156718611717	0.06210608035326
-6.27860975265503	-8.18093395233154	-2.15538382530212	-0.118204563856125	0.178046524524689	0.0623472779989243
-6.26686573028564	-8.18039703369141	-2.14189839363098	-0.118085503578186	0.177835509181023	0.0620899796485901
-6.26827144622803	-8.17679595947266	-2.13645935058594	-0.118235312402248	0.178109660744667	0.0620545074343681
-6.27266120910645	-8.17426776885986	-2.14928579330444	-0.118260636925697	0.178210973739624	0.0623597279191017
-6.25741291046143	-8.17719078063965	-2.14090585708618	-0.118038035929203	0.177832841873169	0.0622115880250931
-6.2625560760498	-8.17066764831543	-2.13148951530457	-0.118210561573505	0.178118839859962	0.062087744474411
-6.26894044876099	-8.16998863220215	-2.14782309532166	-0.118204236030579	0.178150475025177	0.0624803602695465
-6.25754117965698	-8.17050170898438	-2.13884687423706	-0.118004508316517	0.177866965532303	0.062257707118988
-6.26163768768311	-8.16531658172607	-2.12780690193176	-0.118202656507492	0.178155720233917	0.0622099339962006
-6.26351451873779	-8.16553211212158	-2.14927387237549	-0.118172690272331	0.178093194961548	0.0624996311962605
-6.25869226455688	-8.16670417785645	-2.13811659812927	-0.118019871413708	0.177948772907257	0.0623464062809944
-6.25550937652588	-8.16211414337158	-2.11965918540955	-0.118299782276154	0.178059950470924	0.0622841641306877
-6.26174020767212	-8.16211318969727	-2.14702224731445	-0.118274167180061	0.178203642368317	0.0625713169574738
-6.25313186645508	-8.16350269317627	-2.13858461380005	-0.118073619902134	0.177937805652618	0.0625555142760277
-6.24657249450684	-8.15944671630859	-2.12696766853333	-0.118139520287514	0.178063258528709	0.0623317733407021
-6.25825309753418	-8.16021060943604	-2.13882732391357	-0.118333339691162	0.178346022963524	0.0626269653439522
-6.25530862808228	-8.16228294372559	-2.1401264667511	-0.118178851902485	0.178128838539124	0.0627548396587372
-6.24166345596313	-8.1632022857666	-2.1252863407135	-0.118123635649681	0.177939921617508	0.0625078752636909
-6.2472972869873	-8.15835189819336	-2.12642693519592	-0.118359185755253	0.178328037261963	0.0625816434621811
-6.25034523010254	-8.15521144866943	-2.14206171035767	-0.118255786597729	0.178255677223206	0.062830738723278
-6.23910760879517	-8.16230869293213	-2.13973689079285	-0.118163965642452	0.177978351712227	0.0627646073698998
-6.23651170730591	-8.15749549865723	-2.11242413520813	-0.118236929178238	0.178185477852821	0.0625527948141098
-6.24630928039551	-8.15422248840332	-2.13168358802795	-0.118368588387966	0.178340509533882	0.0628862455487251
-6.23860454559326	-8.1585578918457	-2.13232684135437	-0.118266232311726	0.178101241588593	0.0628431215882301
-6.23237609863281	-8.15407848358154	-2.1158595085144	-0.118204325437546	0.178203076124191	0.0626558288931847
-6.23915004730225	-8.15047931671143	-2.12012219429016	-0.118373930454254	0.178415194153786	0.0628389790654182
-6.23526430130005	-8.15165996551514	-2.13412022590637	-0.118325173854828	0.178321972489357	0.0630099847912788
-6.2288613319397	-8.15421390533447	-2.11697936058044	-0.118229657411575	0.17815500497818	0.0628128200769424
-6.2297797203064	-8.14702701568604	-2.10729908943176	-0.11834129691124	0.178398564457893	0.0628340095281601
-6.23475933074951	-8.15058422088623	-2.12841081619263	-0.118485935032368	0.178535357117653	0.0630064830183983
-6.22802066802979	-8.15309047698975	-2.12877559661865	-0.118284054100513	0.178323999047279	0.0630946010351181
-6.22166967391968	-8.14860725402832	-2.10656595230103	-0.118242435157299	0.178252935409546	0.0628926903009415
-6.22560691833496	-8.14409637451172	-2.10746717453003	-0.118438251316547	0.178590208292007	0.0628638491034508
-6.22887992858887	-8.14549922943115	-2.12501120567322	-0.118418119847775	0.178645297884941	0.0631545931100845
-6.21985340118408	-8.15007305145264	-2.11820125579834	-0.118281610310078	0.178321614861488	0.0629604607820511
-6.21575021743774	-8.14569091796875	-2.10200119018555	-0.118451096117496	0.178526923060417	0.0628733336925507
-6.22696018218994	-8.14473342895508	-2.12088632583618	-0.118463359773159	0.17864316701889	0.0632034167647362
-6.21825933456421	-8.14866161346436	-2.11038279533386	-0.11830810457468	0.178382560610771	0.0630632489919662
-6.21247386932373	-8.1421537399292	-2.09389781951904	-0.118454396724701	0.178528353571892	0.0629348531365395
-6.21579647064209	-8.14097118377686	-2.12039041519165	-0.118610396981239	0.178702548146248	0.0631539896130562
-6.21415948867798	-8.14520263671875	-2.12099671363831	-0.11835191398859	0.178484678268433	0.0631785541772842
-6.20859289169312	-8.14519309997559	-2.09818005561829	-0.118445418775082	0.178549334406853	0.0629352852702141
-6.2155237197876	-8.14150047302246	-2.11578941345215	-0.118653908371925	0.178832933306694	0.0631863474845886
-6.21617269515991	-8.1454553604126	-2.11767268180847	-0.118510916829109	0.178578734397888	0.063292883336544
-6.20520114898682	-8.1447286605835	-2.09795880317688	-0.118415959179401	0.178480073809624	0.0630160421133041
-6.2087082862854	-8.13881969451904	-2.10951519012451	-0.118615925312042	0.178813010454178	0.0630432441830635
-6.21448516845703	-8.14261436462402	-2.12430429458618	-0.118515372276306	0.178740710020065	0.0633250921964645
-6.20623159408569	-8.14329051971436	-2.11358070373535	-0.11838610470295	0.178515896201134	0.0630378723144531
-6.21035957336426	-8.14054107666016	-2.10431933403015	-0.11857058852911	0.178804785013199	0.0629109218716621
-6.21440124511719	-8.14013004302979	-2.11800694465637	-0.118669256567955	0.178918391466141	0.0631326958537102
-6.21403312683105	-8.14032363891602	-2.13083910942078	-0.118589028716087	0.178738683462143	0.0632192716002464
-6.20491027832031	-8.1433277130127	-2.11636757850647	-0.118394330143929	0.178678795695305	0.0630169063806534
-6.21085071563721	-8.13878631591797	-2.10594415664673	-0.118445061147213	0.178828865289688	0.0629115998744965
-6.21833419799805	-8.13839912414551	-2.12223029136658	-0.118677206337452	0.17905281484127	0.0631333440542221
-6.21427774429321	-8.14286136627197	-2.13405060768127	-0.118512101471424	0.178852781653404	0.0632154196500778
-6.20694160461426	-8.14125728607178	-2.11519908905029	-0.118343204259872	0.178724780678749	0.0629607960581779
-6.21310615539551	-8.13746452331543	-2.11808204650879	-0.118589721620083	0.17899726331234	0.0629969835281372
-6.21433973312378	-8.14015197753906	-2.13763737678528	-0.118580982089043	0.179044976830482	0.0632178485393524
-6.2047061920166	-8.14265537261963	-2.12602400779724	-0.118360437452793	0.178729474544525	0.0630219876766205
-6.20404624938965	-8.13460159301758	-2.10876822471619	-0.118566177785397	0.178911849856377	0.0629159137606621
-6.21272468566895	-8.13866901397705	-2.12635731697083	-0.118691749870777	0.179217383265495	0.0631087720394135
-6.21119785308838	-8.13947200775146	-2.1350109577179	-0.11849857121706	0.178916826844215	0.0632137283682823
-6.20082759857178	-8.13898468017578	-2.11412048339844	-0.118386201560497	0.178867682814598	0.0630168691277504
-6.20352363586426	-8.1374568939209	-2.11924052238464	-0.118610717356205	0.179174259305	0.0629921406507492
-6.21028184890747	-8.13542175292969	-2.1360034942627	-0.118567124009132	0.179198011755943	0.0632547289133072
-6.20229911804199	-8.14192962646484	-2.13157081604004	-0.118449851870537	0.178960531949997	0.0631477907299995
-6.20086812973022	-8.13788318634033	-2.11748313903809	-0.118449404835701	0.179144367575645	0.0629967898130417
-6.21013784408569	-8.13408470153809	-2.12289094924927	-0.118634216487408	0.179320394992828	0.0632603019475937
-6.20293951034546	-8.14164257049561	-2.13964176177979	-0.118545822799206	0.179125800728798	0.063272662460804
-6.19464826583862	-8.14037895202637	-2.11711454391479	-0.118552796542645	0.179031193256378	0.0630993768572807
-6.20441150665283	-8.13671875	-2.12089800834656	-0.118697181344032	0.179367750883102	0.0632899180054665
-6.2016658782959	-8.13942718505859	-2.14016795158386	-0.118677660822868	0.179301112890244	0.063464030623436
-6.19183731079102	-8.14319133758545	-2.12278842926025	-0.118568070232868	0.179064631462097	0.0633276253938675
-6.19375085830688	-8.13778591156006	-2.11317682266235	-0.118643559515476	0.17929607629776	0.0632844716310501
-6.19697999954224	-8.13893795013428	-2.13263392448425	-0.118744671344757	0.179373860359192	0.0635033547878265
-6.18806123733521	-8.14015865325928	-2.129554271698	-0.118625283241272	0.179164335131645	0.0635932385921478
-6.1813817024231	-8.13709163665771	-2.11247897148132	-0.11856821924448	0.179226383566856	0.0633668228983879
-6.18832921981812	-8.13410949707031	-2.12252855300903	-0.118769213557243	0.179497078061104	0.0635001882910728
-6.18268871307373	-8.13755130767822	-2.1355459690094	-0.11864760518074	0.179300889372826	0.0636531487107277
-6.17556524276733	-8.13607215881348	-2.12244749069214	-0.118582427501678	0.17921370267868	0.063506618142128
-6.17896127700806	-8.13070487976074	-2.11347007751465	-0.118858776986599	0.179473131895065	0.0634806975722313
-6.18346261978149	-8.131667137146	-2.1318781375885	-0.118865825235844	0.179466083645821	0.0637489035725594
-6.17115306854248	-8.13516521453857	-2.12249827384949	-0.118639245629311	0.179185688495636	0.0636639967560768
-6.1671781539917	-8.1253547668457	-2.11299538612366	-0.118727535009384	0.179373100399971	0.0634871646761894
-6.17741680145264	-8.12916088104248	-2.1268618106842	-0.118911318480968	0.179609328508377	0.0637040659785271
-6.17015886306763	-8.12948417663574	-2.13258266448975	-0.118767216801643	0.179322138428688	0.0637946501374245
-6.16463136672974	-8.12686729431152	-2.11543583869934	-0.118796959519386	0.179309293627739	0.0635569617152214
-6.16977214813232	-8.12263298034668	-2.12567949295044	-0.119062557816505	0.179642781615257	0.0636909529566765
-6.16956520080566	-8.12307548522949	-2.13926362991333	-0.118903294205666	0.179446831345558	0.0639115944504738
-6.15809106826782	-8.12297058105469	-2.12585139274597	-0.118862651288509	0.179269731044769	0.0636989250779152
-6.15855121612549	-8.11707973480225	-2.11604714393616	-0.118954688310623	0.17952099442482	0.0636469796299934
-6.16627216339111	-8.11472797393799	-2.13535499572754	-0.119120076298714	0.179669320583344	0.0639302656054497
-6.15475368499756	-8.1181640625	-2.14080739021301	-0.11895277351141	0.179358527064323	0.0639155805110931
-6.14817190170288	-8.11385822296143	-2.11805534362793	-0.119069643318653	0.179496511816978	0.0636656135320663
-6.15506029129028	-8.10755920410156	-2.12404489517212	-0.11918456107378	0.179731741547585	0.0639072135090828
-6.14763593673706	-8.10934638977051	-2.14958930015564	-0.119268909096718	0.179631665349007	0.0640247985720634
-6.14037084579468	-8.10930728912354	-2.13589525222778	-0.119012013077736	0.179430425167084	0.0639699250459671
-6.13494253158569	-8.10526466369629	-2.11775922775269	-0.119147345423698	0.179527804255486	0.0637698918581009
-6.1395525932312	-8.10141277313232	-2.130047082901	-0.119411543011665	0.179847434163094	0.0639834254980087
-6.13769054412842	-8.10510349273682	-2.14061951637268	-0.119311280548573	0.179703012108803	0.0641419216990471
-6.12729024887085	-8.1002082824707	-2.11974358558655	-0.119259670376778	0.179593294858932	0.0639628469944
-6.13147497177124	-8.09918117523193	-2.13600134849548	-0.119543425738811	0.179913729429245	0.0640327334403992
-6.12734270095825	-8.10433864593506	-2.14627528190613	-0.119473330676556	0.179780438542366	0.064240574836731
-6.12170457839966	-8.09742259979248	-2.12760305404663	-0.119415529072285	0.179731532931328	0.0639814361929893
-6.12938451766968	-8.09146118164063	-2.13717889785767	-0.119685582816601	0.180053949356079	0.0641312673687935
-6.1273775100708	-8.09733295440674	-2.14796686172485	-0.119657836854458	0.179929330945015	0.064377523958683
-6.11525630950928	-8.09796524047852	-2.14021825790405	-0.119551151990891	0.179706424474716	0.0641333237290382
-6.11558437347412	-8.0903844833374	-2.12993240356445	-0.119673430919647	0.179967314004898	0.064127117395401
-6.11903762817383	-8.08951568603516	-2.14168810844421	-0.119800910353661	0.180140748620033	0.064339205622673
-6.1175332069397	-8.09145641326904	-2.15562748908997	-0.119645275175571	0.179959580302238	0.0644350573420525
-6.10785579681396	-8.09086513519287	-2.13776159286499	-0.119732640683651	0.179846942424774	0.0642515420913696
-6.10924196243286	-8.08807182312012	-2.13267421722412	-0.119798004627228	0.180022224783897	0.0641682147979736
-6.11732816696167	-8.08348846435547	-2.14914178848267	-0.119859986007214	0.180193826556206	0.0644220411777496
-6.10510110855103	-8.08874893188477	-2.15488243103027	-0.11974859982729	0.179914236068726	0.0644581317901611
-6.10362720489502	-8.08371448516846	-2.13498449325562	-0.119736395776272	0.179956451058388	0.0642067193984985
-6.10866451263428	-8.07795906066895	-2.13755512237549	-0.119887225329876	0.180223807692528	0.064257524907589
-6.11146593093872	-8.07967948913574	-2.15548419952393	-0.120003297924995	0.180244073271751	0.0644955113530159
-6.10220670700073	-8.08335971832275	-2.14625000953674	-0.1197699457407	0.179953545331955	0.0644339397549629
-6.10012626647949	-8.07657432556152	-2.1361289024353	-0.11977893859148	0.180070862174034	0.0642403140664101
-6.1082329750061	-8.07609748840332	-2.1488983631134	-0.120017573237419	0.180341750383377	0.0643498003482819
-6.10998630523682	-8.07765579223633	-2.16348099708557	-0.119916453957558	0.180263996124268	0.0645322650671005
-6.099205493927	-8.07943058013916	-2.1476719379425	-0.119805447757244	0.179999351501465	0.0643811672925949
-6.1018009185791	-8.07657051086426	-2.1385281085968	-0.119898088276386	0.18022483587265	0.0642518922686577
-6.11102056503296	-8.07330989837646	-2.14902973175049	-0.119976423680782	0.180393278598785	0.0644446760416031
-6.10647058486938	-8.07358264923096	-2.17094421386719	-0.119865201413631	0.180246323347092	0.0645157992839813
-6.1030912399292	-8.08131885528564	-2.15073776245117	-0.119723536074162	0.180077254772186	0.0643012151122093
-6.11003446578979	-8.07209777832031	-2.14370775222778	-0.119800314307213	0.180306375026703	0.0642434880137444
-6.11604261398315	-8.07681465148926	-2.16193723678589	-0.120033323764801	0.180452719330788	0.0644062161445618
-6.11203765869141	-8.08068561553955	-2.16478443145752	-0.119764022529125	0.180114582180977	0.0644069910049438
-6.11160612106323	-8.07386302947998	-2.14212346076965	-0.119711056351662	0.180169120430946	0.0641806721687317
-6.11921310424805	-8.0708179473877	-2.16059994697571	-0.119880571961403	0.180379778146744	0.0642731115221977
-6.11777877807617	-8.07622718811035	-2.17365837097168	-0.119813784956932	0.180238842964172	0.064443051815033
-6.1168851852417	-8.07800006866455	-2.16783142089844	-0.11968694627285	0.180078640580177	0.0642373338341713
-6.11846876144409	-8.07264423370361	-2.15314126014709	-0.119784444570541	0.180281564593315	0.0641410872340202
-6.13021993637085	-8.075439453125	-2.17173981666565	-0.119865976274014	0.180387735366821	0.0644250735640526
-6.12184476852417	-8.07777118682861	-2.17043089866638	-0.119639649987221	0.180059418082237	0.0643661841750145
-6.11993074417114	-8.07507514953613	-2.15726375579834	-0.119655229151249	0.180102407932281	0.0641593635082245
-6.12614345550537	-8.07369613647461	-2.15961813926697	-0.119820296764374	0.180445730686188	0.0642882734537125
-6.13045787811279	-8.07523918151855	-2.17775201797485	-0.119756735861301	0.180292010307312	0.0644963011145592
-6.1226019859314	-8.0788631439209	-2.16507720947266	-0.119611859321594	0.180064424872398	0.0643646121025085
-6.12283039093018	-8.07773876190186	-2.1551878452301	-0.119723744690418	0.180151805281639	0.0641560703516006
-6.12744045257568	-8.07197284698486	-2.15640950202942	-0.119791306555271	0.180379986763	0.0643270611763
-6.13007354736328	-8.0734920501709	-2.17492294311523	-0.119747437536716	0.180349826812744	0.0645611509680748
-6.12652492523193	-8.07887840270996	-2.17003989219666	-0.119536332786083	0.180118784308434	0.0645023062825203
-6.12180471420288	-8.0773401260376	-2.14722490310669	-0.11957460641861	0.180130526423454	0.064315490424633
-6.13339900970459	-8.07522106170654	-2.16273355484009	-0.119808673858643	0.180414840579033	0.0644442290067673
-6.13052940368652	-8.07610988616943	-2.17164635658264	-0.11960369348526	0.180157572031021	0.0647001639008522
-6.12222623825073	-8.08099365234375	-2.16014695167542	-0.119488872587681	0.180032044649124	0.0644356235861778
-6.12700748443604	-8.07542419433594	-2.15321016311646	-0.119608074426651	0.18031108379364	0.0644106715917587
-6.1349663734436	-8.0748815536499	-2.1700005531311	-0.119641594588757	0.180311679840088	0.0647377669811249
-6.12664031982422	-8.08091259002686	-2.16161680221558	-0.119482018053532	0.179998978972435	0.0645909532904625
-6.12520551681519	-8.0795726776123	-2.15097904205322	-0.119630195200443	0.180162474513054	0.0644521117210388
-6.13553905487061	-8.07488822937012	-2.16518235206604	-0.119704931974411	0.180277153849602	0.0647821500897408
-6.13188028335571	-8.07856369018555	-2.17012453079224	-0.119502395391464	0.180039837956429	0.0647563561797142
-6.12319755554199	-8.08188915252686	-2.15144777297974	-0.119467973709106	0.179982855916023	0.0645458772778511
-6.13522577285767	-8.0734167098999	-2.15209817886353	-0.119633875787258	0.180290937423706	0.0647081434726715
-6.1369800567627	-8.08280658721924	-2.16989707946777	-0.119499132037163	0.180132195353508	0.064810574054718
-6.12707853317261	-8.08131122589111	-2.15323948860168	-0.119468361139297	0.179954335093498	0.0646224990487099
-6.13302421569824	-8.08142280578613	-2.143630027771	-0.119571439921856	0.180129751563072	0.0646148473024368
-6.13819408416748	-8.08010005950928	-2.16804027557373	-0.119593560695648	0.180188149213791	0.0648779720067978
-6.1288628578186	-8.08288669586182	-2.15960240364075	-0.119389154016972	0.179959505796432	0.0648487880825996
-6.13020372390747	-8.0800609588623	-2.14970350265503	-0.119360335171223	0.180029645562172	0.0645873621106148
-6.13611268997192	-8.07511043548584	-2.1494026184082	-0.119471378624439	0.180225744843483	0.0647271126508713
-6.13547515869141	-8.0833797454834	-2.16408181190491	-0.119453459978104	0.180092081427574	0.0648871138691902
-6.12576770782471	-8.08127498626709	-2.14487862586975	-0.119248479604721	0.179854094982147	0.0646453127264977
-6.13449192047119	-8.07544803619385	-2.14885354042053	-0.119449354708195	0.180163010954857	0.0646910443902016
-6.12912654876709	-8.078049659729	-2.16750502586365	-0.119414828717709	0.180065736174583	0.0648917481303215
-6.12466526031494	-8.08113098144531	-2.15532302856445	-0.119220159947872	0.17985725402832	0.0647095069289207
-6.12633037567139	-8.07615852355957	-2.13358926773071	-0.119369201362133	0.180081576108932	0.0645545721054077
-6.13204336166382	-8.07429027557373	-2.16005444526672	-0.119522698223591	0.180180996656418	0.0647919997572899
-6.12819671630859	-8.0795316696167	-2.15904355049133	-0.119489908218384	0.180010423064232	0.0649315640330315
-6.11959362030029	-8.07684898376465	-2.15374732017517	-0.119287431240082	0.179807081818581	0.0646786168217659
-6.11873435974121	-8.07216739654541	-2.13953256607056	-0.119398981332779	0.179997608065605	0.0645538568496704
-6.12591934204102	-8.06769275665283	-2.14785432815552	-0.119492962956429	0.180209666490555	0.0648016929626465
-6.12033081054688	-8.07225227355957	-2.1617374420166	-0.119497261941433	0.18003423511982	0.0648402348160744
-6.11237049102783	-8.07497024536133	-2.1492805480957	-0.119412250816822	0.179867938160896	0.0646694451570511
-6.11349487304688	-8.06475162506104	-2.13217282295227	-0.119468182325363	0.180051490664482	0.0645584091544151
-6.11507701873779	-8.06249523162842	-2.15637707710266	-0.119612812995911	0.180187463760376	0.0647722780704498
-6.11254262924194	-8.06564903259277	-2.1615047454834	-0.119498908519745	0.180113852024078	0.0648507475852966
-6.1023325920105	-8.06719017028809	-2.14801096916199	-0.119460090994835	0.179902702569962	0.0646703615784645
-6.10169267654419	-8.06506252288818	-2.13211917877197	-0.119594939053059	0.180060490965843	0.0644687712192535
-6.10752439498901	-8.05918788909912	-2.14518404006958	-0.119734115898609	0.180305764079094	0.064685583114624
-6.1030797958374	-8.05988693237305	-2.16455483436584	-0.119594402611256	0.180116772651672	0.0647566393017769
-6.09748268127441	-8.06414413452148	-2.15074944496155	-0.119498826563358	0.180005371570587	0.0645883604884148
-6.09661722183228	-8.05750846862793	-2.13936948776245	-0.11953217536211	0.180177360773087	0.0645045936107636
-6.10410165786743	-8.05729103088379	-2.15385293960571	-0.119744621217251	0.180414855480194	0.0646381825208664
-6.09801530838013	-8.05941390991211	-2.16512799263	-0.11967334151268	0.180153504014015	0.0648140981793404
-6.08740663528442	-8.06013774871826	-2.14862728118896	-0.119549192488194	0.180014386773109	0.0645353570580482
-6.08632135391235	-8.05620765686035	-2.13811206817627	-0.119687087833881	0.180246487259865	0.0643287375569344
-6.09714126586914	-8.0527811050415	-2.15704560279846	-0.11979990452528	0.180429875850677	0.0645807757973671
-6.09216785430908	-8.05821990966797	-2.16696238517761	-0.119695417582989	0.180172935128212	0.0646089240908623
-6.08272886276245	-8.05839824676514	-2.1428108215332	-0.119715161621571	0.180162459611893	0.064338244497776
-6.09534502029419	-8.04973602294922	-2.15481281280518	-0.11979503929615	0.180473461747169	0.0643734037876129
-6.09618711471558	-8.05225563049316	-2.17219233512878	-0.119732581079006	0.180305823683739	0.0645281448960304
-6.08680057525635	-8.05631256103516	-2.16125416755676	-0.119619056582451	0.180154889822006	0.0643540769815445
-6.08862018585205	-8.05147457122803	-2.1488573551178	-0.119741387665272	0.180334761738777	0.0641113594174385
-6.09628582000732	-8.05049228668213	-2.1573429107666	-0.119894050061703	0.180527374148369	0.06430733948946
-6.09005117416382	-8.05583953857422	-2.17009139060974	-0.119765400886536	0.180286839604378	0.0643238872289658
-6.08472681045532	-8.054856300354	-2.15623235702515	-0.119745835661888	0.180215716362	0.0640411153435707
-6.09645462036133	-8.04603672027588	-2.16476440429688	-0.119868151843548	0.180561199784279	0.0640930980443954
-6.09361267089844	-8.05251979827881	-2.17811369895935	-0.119820602238178	0.180425301194191	0.064188688993454
-6.08659505844116	-8.0521411895752	-2.15972447395325	-0.119657948613167	0.180221945047379	0.0638928413391113
-6.09389352798462	-8.04976463317871	-2.15333914756775	-0.119918957352638	0.18062250316143	0.0639224871993065
-6.09774017333984	-8.05193996429443	-2.17640280723572	-0.119975849986076	0.180516436696053	0.0640314444899559
-6.09158658981323	-8.05471229553223	-2.16762328147888	-0.119751572608948	0.180213630199432	0.0639228373765945
-6.08785629272461	-8.05045127868652	-2.15761137008667	-0.119741596281528	0.180262044072151	0.0636473074555397
-6.09483575820923	-8.0469446182251	-2.16962766647339	-0.119961060583591	0.180506840348244	0.0637463182210922
-6.09435510635376	-8.04909324645996	-2.18450999259949	-0.119854614138603	0.180340677499771	0.0638941079378128
-6.08597183227539	-8.04734039306641	-2.16636657714844	-0.119691707193851	0.180206164717674	0.0635968223214149
-6.09006309509277	-8.04452419281006	-2.16394209861755	-0.119891151785851	0.180518075823784	0.0634659454226494
-6.09205484390259	-8.04669094085693	-2.18023133277893	-0.119923315942287	0.18037873506546	0.0637300685048103
-6.08446073532104	-8.04630279541016	-2.16977143287659	-0.119702950119972	0.18022184073925	0.0634627416729927
-6.0833945274353	-8.04435348510742	-2.1633038520813	-0.119860097765923	0.180358663201332	0.0632423311471939
-6.09124708175659	-8.04115772247314	-2.18143200874329	-0.119962945580482	0.180489957332611	0.0634978637099266
-6.08507394790649	-8.04463195800781	-2.18671178817749	-0.119724333286285	0.180271357297897	0.0634263530373573
-6.0817666053772	-8.04150199890137	-2.15689849853516	-0.119732931256294	0.180236592888832	0.06305330991745
-6.09159421920776	-8.04351615905762	-2.17089486122131	-0.119963318109512	0.180542930960655	0.0631544664502144
-6.09094667434692	-8.04061412811279	-2.18972611427307	-0.119914822280407	0.180356293916702	0.0632597357034683
-6.07735157012939	-8.04304122924805	-2.16920518875122	-0.119791880249977	0.180149078369141	0.0629635453224182
-6.08053064346313	-8.03814601898193	-2.1655912399292	-0.119940608739853	0.1804388910532	0.0628349259495735
-6.08975410461426	-8.03745365142822	-2.18424868583679	-0.119921840727329	0.18047671020031	0.0630570277571678
-6.07663536071777	-8.04160594940186	-2.18363785743713	-0.119867332279682	0.180175438523293	0.0628584772348404
-6.07962799072266	-8.04108238220215	-2.16473412513733	-0.119951605796814	0.180350407958031	0.0626394152641296
-6.08302307128906	-8.03310966491699	-2.17565703392029	-0.120025880634785	0.18057207763195	0.0627927109599113
-6.07912540435791	-8.03726196289063	-2.18732929229736	-0.119938082993031	0.180265635251999	0.0627872049808502
-6.07142639160156	-8.03595066070557	-2.17237210273743	-0.119765236973763	0.180166274309158	0.0624956786632538
-6.07509326934814	-8.03184795379639	-2.16719651222229	-0.119939625263214	0.180492728948593	0.0623788423836231
-6.07511520385742	-8.0341739654541	-2.19254517555237	-0.119974561035633	0.180456399917603	0.0625861063599586
-6.06944179534912	-8.03838062286377	-2.17014598846436	-0.119786955416203	0.180229425430298	0.0623580291867256
-6.06627750396729	-8.02845859527588	-2.16291093826294	-0.119953744113445	0.180451527237892	0.062183815985918
-6.07233715057373	-8.02902030944824	-2.1802864074707	-0.120039448142052	0.180634289979935	0.0623288117349148
-6.0635814666748	-8.03326892852783	-2.1860134601593	-0.119908727705479	0.180353298783302	0.0623648166656494
-6.05579662322998	-8.03035545349121	-2.16706323623657	-0.119779609143734	0.180265635251999	0.0620087422430515
-6.06134414672852	-8.02802276611328	-2.15832710266113	-0.119999572634697	0.180632039904594	0.0619181022047997
-6.06541013717651	-8.02775764465332	-2.17727661132813	-0.120062664151192	0.180722936987877	0.0620650127530098
-6.05909156799316	-8.03240966796875	-2.18119478225708	-0.11989714205265	0.180442720651627	0.0619992576539516
-6.05167627334595	-8.02661609649658	-2.15608501434326	-0.119914084672928	0.180436760187149	0.0617010109126568
-6.06394958496094	-8.02496242523193	-2.17369937896729	-0.120041489601135	0.180762484669685	0.061739731580019
-6.05758571624756	-8.02829837799072	-2.1828441619873	-0.119890213012695	0.180586904287338	0.0617659315466881
-6.05254936218262	-8.03192806243896	-2.17392158508301	-0.119717292487621	0.180364415049553	0.0615290552377701
-6.06356334686279	-8.0292444229126	-2.16787028312683	-0.120006069540977	0.180725395679474	0.0614135973155499
-6.06551551818848	-8.03007888793945	-2.18719482421875	-0.119935154914856	0.18070986866951	0.0615473724901676
-6.05615949630737	-8.03133583068848	-2.17790579795837	-0.119796670973301	0.180451765656471	0.06132448092103
-6.05559968948364	-8.02942276000977	-2.16703820228577	-0.119831509888172	0.180546522140503	0.061114490032196
-6.06470060348511	-8.02598667144775	-2.1744110584259	-0.119955733418465	0.180760651826859	0.0612079687416554
-6.06265735626221	-8.02956199645996	-2.19210481643677	-0.119904369115829	0.180646687746048	0.0612833015620708
-6.05445671081543	-8.03389072418213	-2.17445826530457	-0.119731374084949	0.180481866002083	0.0610256753861904
-6.05928564071655	-8.02852344512939	-2.16592597961426	-0.119897998869419	0.180727183818817	0.0608774945139885
-6.0634298324585	-8.02961254119873	-2.18362283706665	-0.120035544037819	0.180877104401588	0.0610903091728687
-6.06032466888428	-8.02915668487549	-2.19191694259644	-0.1198376044631	0.180726870894432	0.0611576549708843
-6.05049276351929	-8.03166007995605	-2.17795157432556	-0.119731232523918	0.180493399500847	0.0608728229999542
-6.05066919326782	-8.03024578094482	-2.16469573974609	-0.119841903448105	0.180717900395393	0.0607747547328472
-6.05771923065186	-8.02410984039307	-2.16669964790344	-0.120034694671631	0.180945187807083	0.0608970522880554
-6.05240392684937	-8.02764511108398	-2.18531346321106	-0.120057180523872	0.18084405362606	0.0610758177936077
-6.04557800292969	-8.02900886535645	-2.17718911170959	-0.119798325002193	0.180605009198189	0.0609988681972027
-6.04053258895874	-8.02908229827881	-2.15006566047668	-0.119935244321823	0.180708065629005	0.0607356354594231
-6.0447211265564	-8.02616214752197	-2.15868902206421	-0.120122455060482	0.180943191051483	0.0608568340539932
-6.04878997802734	-8.0233268737793	-2.17137742042542	-0.120154812932014	0.18092904984951	0.0611200593411922
-6.03640842437744	-8.02642154693604	-2.1707227230072	-0.11999998241663	0.180751085281372	0.0610140711069107
-6.03029870986938	-8.02485084533691	-2.14877605438232	-0.119998469948769	0.180721461772919	0.0608673207461834
-6.03297281265259	-8.01973628997803	-2.14359927177429	-0.120233081281185	0.180956244468689	0.0609178505837917
-6.03322649002075	-8.02164459228516	-2.16359305381775	-0.12025436013937	0.181032091379166	0.0611271224915981
-6.02324867248535	-8.02498245239258	-2.14940786361694	-0.120084322988987	0.180820375680923	0.0610479265451431
-6.02009868621826	-8.01639080047607	-2.13320183753967	-0.12021142989397	0.180879577994347	0.0608942657709122
-6.02248907089233	-8.01465511322021	-2.13964653015137	-0.120326012372971	0.18110029399395	0.0611019842326641
-6.02177762985229	-8.01767826080322	-2.15569591522217	-0.120237119495869	0.181049019098282	0.0613039322197437
-6.01052808761597	-8.01942729949951	-2.13548707962036	-0.120111875236034	0.18083743751049	0.0610858239233494
-6.01043653488159	-8.01426029205322	-2.12780976295471	-0.12025698274374	0.181079506874084	0.0610053241252899
-6.01551866531372	-8.01425933837891	-2.13518118858337	-0.120344616472721	0.181172102689743	0.0613103285431862
-6.00807571411133	-8.01213264465332	-2.14562678337097	-0.120258346199989	0.180998235940933	0.0613658800721169
-6.00004529953003	-8.01476097106934	-2.12188053131104	-0.120128341019154	0.180942609906197	0.0611720830202103
-6.00100517272949	-8.0074462890625	-2.11030340194702	-0.120269179344177	0.181082278490067	0.0611668154597282
-6.00714540481567	-8.00644683837891	-2.12938761711121	-0.120504379272461	0.181281566619873	0.0614000298082829
-5.99827241897583	-8.00856304168701	-2.12944030761719	-0.120243273675442	0.181033536791801	0.0614708885550499
-5.98945951461792	-8.00299167633057	-2.10106182098389	-0.120203346014023	0.181004032492638	0.0612758435308933
-5.99112844467163	-7.99996423721313	-2.11025547981262	-0.120473556220531	0.18127429485321	0.061421025544405
-5.99154043197632	-7.99990892410278	-2.12886619567871	-0.120385594666004	0.181251242756844	0.0616543181240559
-5.97861051559448	-7.99815940856934	-2.11036324501038	-0.120287239551544	0.181023314595222	0.0614925473928452
-5.97766351699829	-7.99415826797485	-2.09391593933105	-0.12042123824358	0.181294471025467	0.0614064335823059
-5.98377799987793	-7.99564504623413	-2.11365056037903	-0.120524793863297	0.181308627128601	0.0617164820432663
-5.97357559204102	-7.99724435806274	-2.10388970375061	-0.12031514942646	0.181090369820595	0.0615764297544956
-5.9678430557251	-7.99172925949097	-2.08412647247314	-0.120475709438324	0.181221544742584	0.0614810772240162
-5.97200489044189	-7.99104976654053	-2.10271954536438	-0.120558515191078	0.181473225355148	0.0617088638246059
-5.97386503219604	-7.99329710006714	-2.10981941223145	-0.120506674051285	0.181321531534195	0.061853613704443
-5.9627742767334	-7.99633312225342	-2.09358477592468	-0.120370276272297	0.181188017129898	0.0616846494376659
-5.96378421783447	-7.991455078125	-2.08583378791809	-0.120558328926563	0.181343972682953	0.0616289414465427
-5.96866893768311	-7.98502683639526	-2.09829759597778	-0.120654560625553	0.181515336036682	0.0618719719350338
-5.96312379837036	-7.99404859542847	-2.10930371284485	-0.120600908994675	0.181382477283478	0.0619579441845417
-5.95904779434204	-7.99132823944092	-2.09565353393555	-0.120450988411903	0.181231945753098	0.0617903247475624
-5.95577907562256	-7.98904180526733	-2.0778067111969	-0.120570369064808	0.181370109319687	0.061657976359129
-5.96146154403687	-7.98674583435059	-2.0893828868866	-0.120766274631023	0.181600227952003	0.061781968921423
-5.9616060256958	-7.99011516571045	-2.10636234283447	-0.12061770260334	0.181503161787987	0.0619584545493126
-5.94997787475586	-7.98862457275391	-2.0859854221344	-0.120477497577667	0.181249722838402	0.0617697387933731
-5.95504856109619	-7.98617172241211	-2.08309054374695	-0.120672233402729	0.181560441851616	0.061659712344408
-5.9639458656311	-7.98433923721313	-2.10137701034546	-0.120751611888409	0.181721821427345	0.0619411021471024
-5.95513868331909	-7.99029779434204	-2.1049222946167	-0.120646297931671	0.181525900959969	0.0619580335915089
-5.94724750518799	-7.99225950241089	-2.08899569511414	-0.120606474578381	0.181430816650391	0.0617926493287086
-5.95109224319458	-7.98367547988892	-2.08193945884705	-0.12077359110117	0.181654721498489	0.0617200024425983
-5.95866870880127	-7.98058557510376	-2.10104632377625	-0.120823174715042	0.181848019361496	0.0619074180722237
-5.95471954345703	-7.98889636993408	-2.1034951210022	-0.120731934905052	0.181777089834213	0.0620016939938068
-5.94514846801758	-7.98958492279053	-2.09305691719055	-0.12069096416235	0.181508257985115	0.0617869049310684
-5.94614410400391	-7.98009586334229	-2.08030200004578	-0.12086146324873	0.181809186935425	0.0616837069392204
-5.95175457000732	-7.98104953765869	-2.09866762161255	-0.120847269892693	0.181907430291176	0.0619715936481953
-5.94512319564819	-7.9843544960022	-2.10067868232727	-0.120739661157131	0.181725367903709	0.0618602596223354
-5.93614768981934	-7.98576688766479	-2.0802366733551	-0.12076860666275	0.181745320558548	0.0616686567664146
-5.95031023025513	-7.97977209091187	-2.08662486076355	-0.120938122272491	0.182070448994637	0.0617981962859631
-5.95052576065063	-7.98352146148682	-2.10245299339294	-0.120907947421074	0.182011142373085	0.0619467943906784
-5.94015741348267	-7.98922252655029	-2.09346032142639	-0.120866745710373	0.181804195046425	0.0618736445903778
-5.93576812744141	-7.98321104049683	-2.08071756362915	-0.12077409029007	0.181854456663132	0.0616466663777828
-5.94604778289795	-7.97839593887329	-2.08981442451477	-0.121074631810188	0.182278797030449	0.0617570132017136
-5.9459285736084	-7.98300933837891	-2.10543727874756	-0.12101212143898	0.182150825858116	0.0619216747581959
-5.94137716293335	-7.98565006256104	-2.09379816055298	-0.12084823846817	0.181948989629745	0.0618038102984428
-5.93661260604858	-7.98191261291504	-2.08122110366821	-0.120945289731026	0.182072177529335	0.0616164989769459
-5.94821214675903	-7.97965145111084	-2.09548234939575	-0.120995052158833	0.18236380815506	0.0618440732359886
-5.94404268264771	-7.98397159576416	-2.104651927948	-0.120957747101784	0.182197317481041	0.0619033798575401
-5.93978214263916	-7.98655414581299	-2.09484815597534	-0.120921969413757	0.182041928172112	0.0617602877318859
-5.94118070602417	-7.9802508354187	-2.08238101005554	-0.120956420898438	0.182240456342697	0.0616571828722954
-5.94583034515381	-7.9787449836731	-2.09708786010742	-0.121183343231678	0.182367295026779	0.0618377141654491
-5.94048833847046	-7.98131847381592	-2.10270237922668	-0.121039375662804	0.182216361165047	0.0619398839771748
-5.93373489379883	-7.98251628875732	-2.09299945831299	-0.120823949575424	0.182063311338425	0.0617157258093357
-5.93466520309448	-7.97748327255249	-2.08084511756897	-0.121021926403046	0.182337433099747	0.0615680031478405
-5.94537115097046	-7.97925090789795	-2.09642434120178	-0.121221929788589	0.182599723339081	0.0617923513054848
-5.9427227973938	-7.98104286193848	-2.10518264770508	-0.121062055230141	0.182344973087311	0.0619544424116611
-5.93264961242676	-7.98441457748413	-2.08717656135559	-0.121043063700199	0.182191669940948	0.0617403388023376
-5.93684339523315	-7.97813940048218	-2.08722972869873	-0.121122464537621	0.182472363114357	0.0616436563432217
-5.94624185562134	-7.97674036026001	-2.10408496856689	-0.121186047792435	0.182631731033325	0.0618717707693577
-5.94261646270752	-7.9834451675415	-2.10289144515991	-0.121057868003845	0.18238776922226	0.0618685819208622
-5.93581295013428	-7.98580265045166	-2.08205699920654	-0.121011637151241	0.182390049099922	0.0616658255457878
-5.94395351409912	-7.97949838638306	-2.08432698249817	-0.121255353093147	0.18261131644249	0.0617019757628441
-5.94838857650757	-7.98115921020508	-2.11264371871948	-0.121233224868774	0.182653084397316	0.0619207434356213
-5.94166135787964	-7.98333358764648	-2.10314416885376	-0.120960861444473	0.182377696037292	0.0617473721504211
-5.94266366958618	-7.97687339782715	-2.08442759513855	-0.121104791760445	0.18257948756218	0.0616103187203407
-5.95159387588501	-7.97800731658936	-2.11023235321045	-0.121249780058861	0.182747930288315	0.0617803111672401
-5.94641780853271	-7.98279619216919	-2.09970545768738	-0.121044680476189	0.18249686062336	0.0618107803165913
-5.94451427459717	-7.97729253768921	-2.09264445304871	-0.12103570997715	0.18251658976078	0.0615718625485897
-5.95091104507446	-7.97891807556152	-2.09850144386292	-0.121280796825886	0.182833567261696	0.0617110207676888
-5.94977235794067	-7.98229026794434	-2.11530780792236	-0.121159411966801	0.182606026530266	0.0618697479367256
-5.94324398040771	-7.98202323913574	-2.09749794006348	-0.120994828641415	0.18252594769001	0.061599213629961
-5.95056009292603	-7.97860288619995	-2.09422969818115	-0.121206417679787	0.182775437831879	0.0616033487021923
-5.95704174041748	-7.97876739501953	-2.11042261123657	-0.12132803350687	0.182846367359161	0.0618304572999477
-5.94902753829956	-7.98218774795532	-2.11466479301453	-0.121089600026608	0.182578936219215	0.0617614164948463
-5.94594669342041	-7.97906255722046	-2.08670353889465	-0.121158719062805	0.182647466659546	0.0615581497550011
-5.95608186721802	-7.97378921508789	-2.10110759735107	-0.12126948684454	0.182925671339035	0.0616902075707912
-5.95490455627441	-7.97750520706177	-2.11646389961243	-0.121273331344128	0.182889237999916	0.0618624798953533
-5.94690656661987	-7.98128890991211	-2.10284876823425	-0.121141113340855	0.182648241519928	0.0617909021675587
-5.95046663284302	-7.97581052780151	-2.09128761291504	-0.121166922152042	0.182798683643341	0.0616247206926346
-5.95408630371094	-7.97201538085938	-2.10240483283997	-0.121400244534016	0.182933762669563	0.0618062876164913
-5.94997215270996	-7.97457981109619	-2.11798024177551	-0.121261306107044	0.182798326015472	0.0619650706648827
-5.94323015213013	-7.97716045379639	-2.10607481002808	-0.121096156537533	0.182642936706543	0.0617370717227459
-5.94759082794189	-7.96924638748169	-2.09697556495667	-0.121282145380974	0.182938933372498	0.0617201328277588
-5.95202302932739	-7.97301149368286	-2.11240553855896	-0.121384307742119	0.183024793863297	0.0620272345840931
-5.94336938858032	-7.97263526916504	-2.10598826408386	-0.121122904121876	0.182693541049957	0.0618422739207745
-5.94245100021362	-7.96898317337036	-2.08261322975159	-0.121297910809517	0.182912334799767	0.0617956444621086
-5.94526147842407	-7.96739625930786	-2.10158658027649	-0.121448643505573	0.183071702718735	0.0620559714734554
-5.94019031524658	-7.96946477890015	-2.09921598434448	-0.121221452951431	0.182734981179237	0.0621309280395508
-5.9305248260498	-7.96394205093384	-2.08763933181763	-0.121182553470135	0.182720705866814	0.0618504248559475
-5.93921375274658	-7.96188306808472	-2.09590482711792	-0.121351800858974	0.183098390698433	0.0620167963206768
-5.93703699111938	-7.96613025665283	-2.10329437255859	-0.121293902397156	0.182984575629234	0.0622863918542862
-5.92287158966064	-7.96629095077515	-2.08234977722168	-0.121188595890999	0.182705655694008	0.0620231069624424
-5.92621231079102	-7.96107816696167	-2.07955384254456	-0.121380396187305	0.183033540844917	0.0620629005134106
-5.93193244934082	-7.95897579193115	-2.096111536026	-0.121318258345127	0.183026850223541	0.0623481534421444
-5.91996955871582	-7.96321105957031	-2.09532332420349	-0.121184207499027	0.182847738265991	0.062313511967659
-5.91528177261353	-7.96215963363647	-2.06977915763855	-0.121154874563217	0.182838574051857	0.0621271766722202
-5.92303943634033	-7.95536947250366	-2.0812885761261	-0.121273703873158	0.183080211281776	0.0622264705598354
-5.92190265655518	-7.96029996871948	-2.09441089630127	-0.12130905687809	0.183125093579292	0.0624227523803711
-5.91154193878174	-7.96130323410034	-2.08725619316101	-0.121124595403671	0.182766705751419	0.0624356530606747
-5.90653800964355	-7.95804977416992	-2.06933546066284	-0.121031768620014	0.182776615023613	0.0622167177498341
-5.91155290603638	-7.95416784286499	-2.07517790794373	-0.121268853545189	0.183055385947227	0.0623020604252815
-5.91628885269165	-7.95587730407715	-2.09112977981567	-0.121219709515572	0.183088630437851	0.0625006929039955
-5.90670394897461	-7.95821809768677	-2.0859591960907	-0.121024325489998	0.182733237743378	0.0624461472034454
-5.89435291290283	-7.95715618133545	-2.06367301940918	-0.121020056307316	0.182780489325523	0.0622803755104542
-5.90660858154297	-7.94987726211548	-2.06937003135681	-0.121115893125534	0.183015808463097	0.0623815916478634
-5.9054651260376	-7.9510817527771	-2.08565974235535	-0.121106073260307	0.182972192764282	0.0625371262431145
-5.89667892456055	-7.95851898193359	-2.0782790184021	-0.120939448475838	0.182731971144676	0.0624228715896606
-5.90004110336304	-7.95392513275146	-2.06211185455322	-0.121071591973305	0.1829724162817	0.0622505657374859
-5.9030179977417	-7.95137214660645	-2.08377122879028	-0.121167190372944	0.182984933257103	0.0624874569475651
-5.89790344238281	-7.95581388473511	-2.07889533042908	-0.120994478464127	0.182766780257225	0.0624250955879688
-5.89112997055054	-7.95628547668457	-2.06281352043152	-0.120959125459194	0.182747021317482	0.0622073747217655
-5.89834356307983	-7.94824457168579	-2.06198763847351	-0.121050804853439	0.183037951588631	0.0622827894985676
-5.89719200134277	-7.95317840576172	-2.09034276008606	-0.121119126677513	0.183001711964607	0.0624343492090702
-5.89124631881714	-7.95700025558472	-2.06591606140137	-0.120959252119064	0.182733401656151	0.062283419072628
-5.89297866821289	-7.95328378677368	-2.06140828132629	-0.121025793254375	0.182853326201439	0.0620944909751415
-5.89664316177368	-7.95285034179688	-2.07406640052795	-0.121153399348259	0.183098360896111	0.0622504577040672
-5.893150806427	-7.95568513870239	-2.08092522621155	-0.121009312570095	0.182874843478203	0.0623703151941299
-5.8845362663269	-7.95756530761719	-2.06805610656738	-0.120902962982655	0.182732999324799	0.0620463937520981
-5.89122676849365	-7.95216512680054	-2.06941199302673	-0.121067836880684	0.183008596301079	0.0620082952082157
-5.89925765991211	-7.95207166671753	-2.08671689033508	-0.121108256280422	0.183114245533943	0.0622387193143368
-5.89146089553833	-7.95690822601318	-2.08832931518555	-0.120977893471718	0.182782217860222	0.062132827937603
-5.88878297805786	-7.9552059173584	-2.06601643562317	-0.12093860656023	0.18283611536026	0.061913400888443
-5.89812326431274	-7.95142889022827	-2.07508325576782	-0.12112233787775	0.183091059327126	0.0619766302406788
-5.89657783508301	-7.95469379425049	-2.09810566902161	-0.121081478893757	0.183025717735291	0.0620526373386383
-5.89083099365234	-7.95865058898926	-2.07869935035706	-0.120923139154911	0.182805925607681	0.0618094615638256
-5.89694023132324	-7.95123958587646	-2.07520985603333	-0.121089331805706	0.183029174804688	0.0617526099085808
-5.90379571914673	-7.95243263244629	-2.09835433959961	-0.121091552078724	0.183121547102928	0.0619556866586208
-5.89365100860596	-7.9555459022522	-2.09611845016479	-0.12103870511055	0.182830020785332	0.0618381686508656
-5.89530563354492	-7.95009565353394	-2.07930684089661	-0.121001347899437	0.182937949895859	0.0616640709340572
-5.90331363677979	-7.9463677406311	-2.10073566436768	-0.121212258934975	0.183112412691116	0.0617728717625141
-5.90158271789551	-7.95225286483765	-2.11251139640808	-0.121188648045063	0.183037966489792	0.0618997663259506
-5.89698696136475	-7.95373630523682	-2.10211324691772	-0.121003903448582	0.182835444808006	0.0616767890751362
-5.89904737472534	-7.94636154174805	-2.08511257171631	-0.121300630271435	0.183058887720108	0.0615998543798923
-5.90417098999023	-7.94607734680176	-2.11622834205627	-0.121212251484394	0.183097004890442	0.0618697814643383
-5.89672422409058	-7.94705629348755	-2.10612845420837	-0.121104702353477	0.182888701558113	0.0617357976734638
-5.8979868888855	-7.94190406799316	-2.09587478637695	-0.121173270046711	0.183052718639374	0.061540424823761
-5.90364551544189	-7.94189500808716	-2.11905646324158	-0.12128160148859	0.18314103782177	0.0618434958159924
-5.89651393890381	-7.94158840179443	-2.11293339729309	-0.12105068564415	0.182900309562683	0.0617131106555462
-5.89819002151489	-7.93807888031006	-2.09853887557983	-0.121206820011139	0.183112755417824	0.0616539344191551
-5.90346097946167	-7.94034194946289	-2.12525343894959	-0.121282145380974	0.18315301835537	0.0618709810078144
-5.89883852005005	-7.94202375411987	-2.12169599533081	-0.121072456240654	0.182921916246414	0.0618414171040058
-5.89364242553711	-7.93857574462891	-2.10381555557251	-0.121173352003098	0.182887405157089	0.0616396442055702
-5.90105676651001	-7.93100357055664	-2.11257338523865	-0.121289379894733	0.183269128203392	0.0617108270525932
-5.90306711196899	-7.93564796447754	-2.13088870048523	-0.12120459228754	0.183183431625366	0.0619323700666428
-5.89460563659668	-7.93721914291382	-2.11146020889282	-0.121052145957947	0.182949751615524	0.0617679134011269
-5.89872932434082	-7.93275833129883	-2.11202764511108	-0.121251098811626	0.18321219086647	0.0616700761020184
-5.90240335464478	-7.93349266052246	-2.12611198425293	-0.121247462928295	0.183157488703728	0.06200011074543
-5.89218664169312	-7.93304347991943	-2.11966490745544	-0.121033102273941	0.182948902249336	0.0618072040379047
-5.89296293258667	-7.93046808242798	-2.10306906700134	-0.12112495303154	0.183130428195	0.061671607196331
-5.9026951789856	-7.92687463760376	-2.12350869178772	-0.121243216097355	0.183290511369705	0.0619305074214935
-5.90020370483398	-7.93549013137817	-2.12889122962952	-0.121048182249069	0.183040142059326	0.0619813501834869
-5.89187622070313	-7.93129587173462	-2.11043691635132	-0.120994806289673	0.183041468262672	0.0616999715566635
-5.90337610244751	-7.92706203460693	-2.1155686378479	-0.121180906891823	0.183299094438553	0.0618110559880733
-5.90153074264526	-7.92586421966553	-2.13594222068787	-0.121096178889275	0.183192178606987	0.0620536431670189
-5.89216184616089	-7.93247318267822	-2.11644816398621	-0.12097179889679	0.182953208684921	0.0618624836206436
-5.89778661727905	-7.92686367034912	-2.11309576034546	-0.121039144694805	0.183232426643372	0.0617365315556526
-5.90366411209106	-7.92538022994995	-2.12623429298401	-0.121132731437683	0.183252215385437	0.0620674639940262
-5.89484262466431	-7.92879915237427	-2.127112865448	-0.120932310819626	0.183049321174622	0.061923660337925
-5.89441108703613	-7.92525815963745	-2.10908603668213	-0.121028773486614	0.183225333690643	0.0617601461708546
-5.90082740783691	-7.92494440078735	-2.12480115890503	-0.121071226894855	0.183335512876511	0.0620837137103081
-5.89069366455078	-7.92745494842529	-2.12293744087219	-0.120910465717316	0.182898238301277	0.0619432665407658
-5.88852977752686	-7.92565584182739	-2.10329365730286	-0.120904393494129	0.183059543371201	0.0617704503238201
-5.89542675018311	-7.92235708236694	-2.1131420135498	-0.121014699339867	0.183309480547905	0.0619653016328812
-5.89307451248169	-7.92375898361206	-2.12897372245789	-0.120908707380295	0.183182314038277	0.0620626918971539
-5.88515520095825	-7.92863178253174	-2.10669326782227	-0.120789937674999	0.183005765080452	0.0618713684380054
-5.88851499557495	-7.92095327377319	-2.1031539440155	-0.120913006365299	0.183145090937614	0.0617594309151173
-5.89466190338135	-7.921790599823	-2.11745715141296	-0.120987638831139	0.183332487940788	0.061968170106411
-5.88585758209229	-7.9253830909729	-2.12277555465698	-0.120838135480881	0.183059543371201	0.0620102062821388
-5.88471174240112	-7.91994047164917	-2.09834265708923	-0.120731793344021	0.183002606034279	0.0617024153470993
-5.88941812515259	-7.92038869857788	-2.10673260688782	-0.12096544355154	0.183283850550652	0.0617475882172585
-5.88995838165283	-7.92380237579346	-2.12549638748169	-0.120880492031574	0.183186665177345	0.0619884096086025
-5.88844156265259	-7.9251275062561	-2.11052274703979	-0.120724178850651	0.183012932538986	0.0617751963436604
-5.8852596282959	-7.92031002044678	-2.10099267959595	-0.120939865708351	0.183206543326378	0.0616234987974167
-5.89337158203125	-7.92088079452515	-2.12307500839233	-0.120935417711735	0.183335348963737	0.0618157759308815
-5.88817977905273	-7.92256927490234	-2.12440538406372	-0.120749995112419	0.183077782392502	0.0618056319653988
-5.87965250015259	-7.92155838012695	-2.10635423660278	-0.120710730552673	0.183016836643219	0.0615014769136906
-5.89173746109009	-7.92092037200928	-2.11060619354248	-0.120923280715942	0.183346658945084	0.0615463219583035
-5.89254903793335	-7.91989994049072	-2.12604594230652	-0.120896846055984	0.183253481984138	0.0617254339158535
-5.8835129737854	-7.92295980453491	-2.11715340614319	-0.120728403329849	0.18300873041153	0.0615180246531963
-5.88056659698486	-7.92084312438965	-2.10991930961609	-0.120787136256695	0.183066591620445	0.061328686773777
-5.88921642303467	-7.91495561599731	-2.10638999938965	-0.120886750519276	0.183382228016853	0.0614569447934628
-5.89028406143188	-7.91921997070313	-2.12811231613159	-0.120965838432312	0.183339282870293	0.0615884363651276
-5.88411855697632	-7.92113351821899	-2.11912274360657	-0.120730459690094	0.183012157678604	0.0614997111260891
-5.88023567199707	-7.92063093185425	-2.1041214466095	-0.120890147984028	0.183055952191353	0.0612833797931671
-5.88692235946655	-7.91848039627075	-2.11549830436707	-0.121001578867435	0.183380395174026	0.0614273548126221
-5.88614797592163	-7.92249870300293	-2.1271607875824	-0.120889775454998	0.183144271373749	0.0615737773478031
-5.87901067733765	-7.92012929916382	-2.1129195690155	-0.120759785175323	0.182995960116386	0.061210423707962
-5.88571453094482	-7.91803979873657	-2.10957264900208	-0.12102859467268	0.183358088135719	0.0612088702619076
-5.89160108566284	-7.92103481292725	-2.12862968444824	-0.120994322001934	0.18334174156189	0.0614567622542381
-5.8833703994751	-7.92429161071777	-2.12153053283691	-0.120822980999947	0.182977080345154	0.0611917488276958
-5.88586378097534	-7.92173957824707	-2.1098952293396	-0.121003225445747	0.183291703462601	0.0610959008336067
-5.89760541915894	-7.91929292678833	-2.13170719146729	-0.121053569018841	0.18339791893959	0.061300553381443
-5.88936948776245	-7.92429304122925	-2.13417148590088	-0.120866984128952	0.183175474405289	0.0612225979566574
-5.88781976699829	-7.92335319519043	-2.11050915718079	-0.120914086699486	0.18325312435627	0.0609705969691277
-5.90307712554932	-7.92265319824219	-2.12348818778992	-0.120994865894318	0.183450266718864	0.0611256659030914
-5.90400123596191	-7.92532587051392	-2.13853168487549	-0.120991930365562	0.183323472738266	0.0612160265445709
-5.89662742614746	-7.92852878570557	-2.13157391548157	-0.12091463804245	0.183105915784836	0.0610841438174248
-5.89620161056519	-7.92165470123291	-2.12085652351379	-0.120882503688335	0.183173924684525	0.060872670263052
-5.9074330329895	-7.92121982574463	-2.13874435424805	-0.121070466935635	0.183388844132423	0.0610025860369205
-5.90432119369507	-7.92692422866821	-2.14715123176575	-0.1208690777421	0.18317899107933	0.0610756501555443
-5.9013786315918	-7.92459011077881	-2.12432861328125	-0.120807528495789	0.183094143867493	0.0607982128858566
-5.90762567520142	-7.92132186889648	-2.12793874740601	-0.121080905199051	0.18325163424015	0.0607568770647049
-5.91207265853882	-7.92401885986328	-2.15103530883789	-0.121046356856823	0.183356374502182	0.0610274411737919
-5.90435361862183	-7.92168712615967	-2.14669871330261	-0.120922923088074	0.183100894093513	0.0609714649617672
-5.89886426925659	-7.92127275466919	-2.13464999198914	-0.12080892175436	0.183012157678604	0.0606711655855179
-5.91446447372437	-7.92132949829102	-2.13536286354065	-0.121030308306217	0.183432206511497	0.0607411041855812
-5.9172248840332	-7.92316007614136	-2.15568566322327	-0.120972774922848	0.183340460062027	0.060909952968359
-5.9078574180603	-7.92392873764038	-2.1505138874054	-0.120827861130238	0.183117657899857	0.0608223602175713
-5.90568542480469	-7.92284774780273	-2.13775515556335	-0.120848402380943	0.183046296238899	0.0606249049305916
-5.91481685638428	-7.91511201858521	-2.14508605003357	-0.120991848409176	0.183325260877609	0.0607896558940411
-5.91475486755371	-7.92164278030396	-2.16244506835938	-0.120906509459019	0.183208584785461	0.0609220936894417
-5.90827083587646	-7.92139005661011	-2.14775419235229	-0.120727859437466	0.18297366797924	0.0607552006840706
-5.91330432891846	-7.9150915145874	-2.1380832195282	-0.120879575610161	0.183208957314491	0.0606851764023304
-5.91604328155518	-7.91845083236694	-2.15835332870483	-0.120995976030827	0.183282405138016	0.0609017200767994
-5.90808868408203	-7.91947937011719	-2.1527099609375	-0.120746962726116	0.182986587285995	0.0609114244580269
-5.90402364730835	-7.9173378944397	-2.13599419593811	-0.120764091610909	0.183045715093613	0.0606472417712212
-5.91390466690063	-7.91465520858765	-2.14382982254028	-0.120931260287762	0.183282658457756	0.0608329474925995
-5.91114664077759	-7.91687440872192	-2.15153217315674	-0.120768696069717	0.183134481310844	0.0609647035598755
-5.9006142616272	-7.91605758666992	-2.13694763183594	-0.12064516544342	0.183012098073959	0.0607115440070629
-5.90784883499146	-7.91220378875732	-2.13440132141113	-0.120909012854099	0.183288186788559	0.0607890225946903
-5.9060206413269	-7.91369676589966	-2.15219926834106	-0.120807930827141	0.183096960186958	0.0610237047076225
-5.89687728881836	-7.91624546051025	-2.13189554214478	-0.120600052177906	0.182886436581612	0.0609041787683964
-5.89961814880371	-7.91478538513184	-2.12057256698608	-0.120718725025654	0.183120012283325	0.0607656799256802
-5.91072416305542	-7.91264867782593	-2.12970161437988	-0.120820596814156	0.18330006301403	0.0609754323959351
-5.90718746185303	-7.91659116744995	-2.14404678344727	-0.120670631527901	0.183114379644394	0.0610800720751286
-5.89641189575195	-7.9193811416626	-2.12549042701721	-0.120581470429897	0.182923823595047	0.0608617626130581
-5.90199613571167	-7.91199254989624	-2.12123870849609	-0.120619684457779	0.183127090334892	0.060826126486063
-5.90697765350342	-7.91276550292969	-2.13704013824463	-0.120733000338078	0.183171585202217	0.0610423311591148
-5.90264463424683	-7.91804122924805	-2.13814783096313	-0.120502822101116	0.182908430695534	0.0610112585127354
-5.89989614486694	-7.91577577590942	-2.12052583694458	-0.120490111410618	0.182872697710991	0.060808502137661
-5.90658664703369	-7.91161251068115	-2.12529754638672	-0.120727501809597	0.183086156845093	0.0608887076377869
-5.90858840942383	-7.9153356552124	-2.14188718795776	-0.120619185268879	0.183003932237625	0.0611497536301613
-5.90007495880127	-7.91741609573364	-2.1299901008606	-0.120417177677155	0.182718470692635	0.0609855502843857
-5.89847326278687	-7.91159772872925	-2.11574268341064	-0.120517268776894	0.182878345251083	0.0607536509633064
-5.90813255310059	-7.91272401809692	-2.12940144538879	-0.120692528784275	0.18311895430088	0.0610149465501308
-5.90821361541748	-7.91542768478394	-2.12895679473877	-0.120592355728149	0.182907298207283	0.0610886327922344
-5.90126895904541	-7.9167046546936	-2.12678861618042	-0.120467774569988	0.182694584131241	0.0609453544020653
-5.89773941040039	-7.91630077362061	-2.11080360412598	-0.120450258255005	0.182687923312187	0.0607834607362747
-5.90587186813354	-7.90928030014038	-2.10825896263123	-0.120592810213566	0.182930544018745	0.0608118399977684
-5.90631771087646	-7.91544342041016	-2.13076257705688	-0.120596714317799	0.182907819747925	0.0610316246747971
-5.90134191513062	-7.91625881195068	-2.12276387214661	-0.120446518063545	0.182617738842964	0.0609445571899414
-5.89851188659668	-7.91447257995605	-2.1027991771698	-0.120464973151684	0.182673618197441	0.0606925301253796
-5.9026927947998	-7.91143417358398	-2.11871361732483	-0.120649017393589	0.182979881763458	0.0607937127351761
-5.90511131286621	-7.91288232803345	-2.1224045753479	-0.120518751442432	0.182784959673882	0.0609928779304028
-5.90087842941284	-7.91597843170166	-2.11570334434509	-0.12040913105011	0.182556003332138	0.0608177185058594
-5.90287780761719	-7.91426467895508	-2.10419797897339	-0.120417065918446	0.182711213827133	0.0605827122926712
-5.90948104858398	-7.91171264648438	-2.1110942363739	-0.120571196079254	0.182895019650459	0.0607148483395576
-5.91307020187378	-7.91778039932251	-2.13507556915283	-0.120524659752846	0.18279267847538	0.0607925914227962
-5.90880966186523	-7.9187707901001	-2.12576842308044	-0.120272733271122	0.182582229375839	0.0606026388704777
-5.91041326522827	-7.91860055923462	-2.11302328109741	-0.120389886200428	0.182768121361732	0.0604066774249077
-5.92294836044312	-7.91846895217896	-2.13115525245667	-0.120563559234142	0.182946175336838	0.0605093948543072
-5.92536449432373	-7.9238486289978	-2.13661098480225	-0.120363183319569	0.182703211903572	0.0606648996472359
-5.91805410385132	-7.92596197128296	-2.12389636039734	-0.120290331542492	0.182484745979309	0.0603582821786404
-5.92337226867676	-7.92117977142334	-2.12064909934998	-0.120435573160648	0.182788908481598	0.0602540634572506
-5.9347243309021	-7.91936922073364	-2.1385223865509	-0.120522238314152	0.182816207408905	0.0605101697146893
-5.93139266967773	-7.92421245574951	-2.1539101600647	-0.120464086532593	0.182644128799438	0.060386847704649
-5.92873620986938	-7.92703199386597	-2.1316351890564	-0.120264507830143	0.182475224137306	0.0602154135704041
-5.93004608154297	-7.91917419433594	-2.12854409217834	-0.120381660759449	0.182651534676552	0.0601111687719822
-5.93575716018677	-7.91925859451294	-2.14558720588684	-0.120497941970825	0.182704985141754	0.060189001262188
-5.93103504180908	-7.92188024520874	-2.14688181877136	-0.120229199528694	0.182527080178261	0.0602350123226643
-5.92677068710327	-7.91818618774414	-2.13177466392517	-0.120270736515522	0.182437002658844	0.0599107779562473
-5.93284034729004	-7.9169397354126	-2.13580441474915	-0.120455294847488	0.182707995176315	0.0598937720060349
-5.9390115737915	-7.91863822937012	-2.14595699310303	-0.120484061539173	0.182746306061745	0.0602107532322407
-5.92981863021851	-7.91850614547729	-2.15439128875732	-0.12028830498457	0.182496830821037	0.0600715614855289
-5.92652559280396	-7.92243766784668	-2.13612675666809	-0.120242938399315	0.182455658912659	0.0598116815090179
-5.93428087234497	-7.91543483734131	-2.13351011276245	-0.120410025119781	0.182718366384506	0.0598820187151432
-5.94363737106323	-7.92072677612305	-2.14895033836365	-0.120409414172173	0.182770863175392	0.0600089989602566
-5.93701791763306	-7.9220552444458	-2.1522536277771	-0.120256528258324	0.1825210750103	0.0599591992795467
-5.93267440795898	-7.92378711700439	-2.13599276542664	-0.120186939835548	0.182421371340752	0.0597039088606834
-5.94216585159302	-7.91867256164551	-2.14218473434448	-0.120404355227947	0.182757884263992	0.0596534907817841
-5.94474935531616	-7.92316865921021	-2.15567493438721	-0.120401009917259	0.182710960507393	0.0599039271473885
-5.94362354278564	-7.92834568023682	-2.14874386787415	-0.120185382664204	0.182493701577187	0.0597490593791008
-5.93631315231323	-7.92232608795166	-2.13608026504517	-0.120242901146412	0.182509273290634	0.0595640130341053
-5.94783878326416	-7.91978693008423	-2.13852667808533	-0.120365090668201	0.182719022035599	0.0596247799694538
-5.95039510726929	-7.92205667495728	-2.15964937210083	-0.120343707501888	0.182656854391098	0.0598058626055717
-5.94786787033081	-7.92870950698853	-2.15885996818542	-0.120224915444851	0.182535737752914	0.0597860962152481
-5.94508457183838	-7.92489624023438	-2.14224171638489	-0.120182268321514	0.182423263788223	0.0595191121101379
[truncated: 10,835 more rows]
