# Supplementary material for: Identification of Haptic Based Guiding Using Hard Reins
Source: PLoS One. 2015 Jul 22;10(7):e0132020. doi: 10.1371/journal.pone.0132020 (PMC4511788; doi:10.1371/journal.pone.0132020)
Supplement: S6 File — (ZIP) [file pone.0132020.s006.zip › Exp2_ForceData2/Subject10/path3/T5.csv]

Force X (N)	Force Y (N)	Force Z (N)	Torque X (N-m)	Torque Y (N-m)	Torque Z (N-m)	Frequency = 10000	Averaging Level = 16	F/T Serial Number = FT11772	Time Started = 19/02/2013 17:42:12
-5.08138704299927	-6.94543409347534	-1.52367341518402	-0.127851128578186	0.137077793478966	0.00417410070076585
-5.07626628875732	-6.94907665252686	-1.51538228988647	-0.127744168043137	0.136951997876167	0.00422880798578262
-5.06913995742798	-6.94793748855591	-1.50743520259857	-0.127737924456596	0.136866688728333	0.00419445382431149
-5.06708192825317	-6.94510459899902	-1.50950264930725	-0.127849102020264	0.136982098221779	0.00422128476202488
-5.07062435150146	-6.9410400390625	-1.5053346157074	-0.127871617674828	0.137110382318497	0.00428741751238704
-5.06816911697388	-6.94415998458862	-1.51551604270935	-0.127893775701523	0.137052059173584	0.00450498145073652
-5.067298412323	-6.94361400604248	-1.50033950805664	-0.127771750092506	0.136890947818756	0.00444791559129953
-5.06105899810791	-6.94099473953247	-1.4974467754364	-0.127791360020638	0.136953249573708	0.00444928929209709
-5.06444358825684	-6.93996381759644	-1.49936318397522	-0.127866208553314	0.137005969882011	0.00454496452584863
-5.06415367126465	-6.93823146820068	-1.50389766693115	-0.127834469079971	0.137036472558975	0.00472715310752392
-5.06224584579468	-6.94146108627319	-1.50365483760834	-0.127790421247482	0.13687539100647	0.0047797653824091
-5.0525918006897	-6.94115591049194	-1.4908492565155	-0.127741247415543	0.136788055300713	0.00474168173968792
-5.05828952789307	-6.93909692764282	-1.49363839626312	-0.127817034721375	0.137002989649773	0.00478899199515581
-5.05545282363892	-6.93925619125366	-1.49285411834717	-0.127873212099075	0.136979550123215	0.00489670084789395
-5.05741834640503	-6.94080686569214	-1.49491381645203	-0.12779738008976	0.13691534101963	0.00497841974720359
-5.04924821853638	-6.94366502761841	-1.48245859146118	-0.127749443054199	0.136817216873169	0.00494144670665264
-5.04671907424927	-6.93922328948975	-1.47928881645203	-0.127623811364174	0.136920720338821	0.00490045733749866
-5.04770421981812	-6.9357213973999	-1.47404003143311	-0.127732664346695	0.136992648243904	0.00494432728737593
-5.04758882522583	-6.9364070892334	-1.47321510314941	-0.127735391259193	0.136973470449448	0.00508333323523402
-5.04499816894531	-6.93863534927368	-1.47609841823578	-0.127725914120674	0.136878371238708	0.00519038923084736
-5.03957891464233	-6.94230937957764	-1.46035885810852	-0.127634033560753	0.136872366070747	0.00501750688999891
-5.04437398910522	-6.9370002746582	-1.45983636379242	-0.127691999077797	0.137005046010017	0.00505578238517046
-5.04658985137939	-6.94064569473267	-1.46110141277313	-0.12776318192482	0.137112364172935	0.00510112568736076
-5.04565858840942	-6.94009304046631	-1.46662056446075	-0.127606645226479	0.136939883232117	0.00511599099263549
-5.03992652893066	-6.94399547576904	-1.4502831697464	-0.127643242478371	0.136856392025948	0.00500212283805013
-5.04467678070068	-6.94110107421875	-1.44393467903137	-0.127617985010147	0.137022569775581	0.00492713460698724
-5.04944801330566	-6.94049596786499	-1.45680630207062	-0.12763674557209	0.137107893824577	0.00500136381015182
-5.0529351234436	-6.94508838653564	-1.4570415019989	-0.127555713057518	0.136961132287979	0.00495772110298276
-5.05133628845215	-6.94994258880615	-1.45458006858826	-0.127472922205925	0.136864736676216	0.00489379791542888
-5.05433320999146	-6.94911575317383	-1.45773339271545	-0.12748995423317	0.136933624744415	0.00472481828182936
-5.05828332901001	-6.94529724121094	-1.4574385881424	-0.127586990594864	0.137033775448799	0.00471826596185565
-5.06673145294189	-6.94876766204834	-1.46902763843536	-0.127537220716476	0.136996507644653	0.00475742109119892
-5.06617498397827	-6.95151376724243	-1.46388292312622	-0.12741781771183	0.136838585138321	0.00466748513281345
-5.06714153289795	-6.95256376266479	-1.46021556854248	-0.127371460199356	0.136741369962692	0.00454099616035819
-5.07288789749146	-6.94844913482666	-1.46060848236084	-0.1274543851614	0.136871576309204	0.00448726583272219
-5.07632780075073	-6.95013856887817	-1.47904932498932	-0.127445206046104	0.136794090270996	0.00458148261532187
-5.07301473617554	-6.95290517807007	-1.46723055839539	-0.127376288175583	0.136680975556374	0.00451330374926329
-5.07189273834229	-6.95340061187744	-1.46780395507813	-0.127355918288231	0.136700138449669	0.00441354978829622
-5.07378721237183	-6.94875049591064	-1.47509467601776	-0.127348318696022	0.13678839802742	0.00443714624270797
-5.07983922958374	-6.94791221618652	-1.47898054122925	-0.127398207783699	0.136761218309402	0.00449502747505903
-5.07459402084351	-6.95239305496216	-1.47829353809357	-0.127392902970314	0.136585533618927	0.00455491617321968
-5.07214593887329	-6.9533166885376	-1.47084832191467	-0.127250120043755	0.136550232768059	0.00446701236069202
-5.07021141052246	-6.94979429244995	-1.46771419048309	-0.12731260061264	0.136696606874466	0.00441426923498511
-5.07533407211304	-6.95208787918091	-1.46887421607971	-0.127399548888206	0.136863738298416	0.00451111420989037
-5.07536602020264	-6.94856023788452	-1.47463130950928	-0.127387836575508	0.13674558699131	0.00460068415850401
-5.06966876983643	-6.94913339614868	-1.47252917289734	-0.127225384116173	0.136654242873192	0.00457962555810809
-5.06280994415283	-6.95185422897339	-1.46098864078522	-0.12728425860405	0.136624947190285	0.00440052105113864
-5.0663857460022	-6.9509654045105	-1.46552991867065	-0.127403572201729	0.13688288629055	0.00455668568611145
-5.07039642333984	-6.94862747192383	-1.46609473228455	-0.127367526292801	0.136932387948036	0.00462454929947853
-5.06726312637329	-6.94990396499634	-1.46628284454346	-0.12732569873333	0.13681373000145	0.0047075841575861
-5.06405639648438	-6.95202684402466	-1.45562624931335	-0.127256706357002	0.136701941490173	0.00457364367321134
-5.05859756469727	-6.94918584823608	-1.45915448665619	-0.12730248272419	0.13679526746273	0.00454542879015207
-5.06355237960815	-6.94782161712646	-1.46477079391479	-0.127388134598732	0.136936068534851	0.00455788895487785
-5.06503009796143	-6.94622564315796	-1.46180307865143	-0.127420410513878	0.136912897229195	0.0046935579739511
-5.06423616409302	-6.95063877105713	-1.4659663438797	-0.127410024404526	0.136806309223175	0.00475575448945165
-5.05816268920898	-6.95088148117065	-1.45458686351776	-0.127264991402626	0.136693686246872	0.00462610274553299
-5.06338310241699	-6.94663095474243	-1.45341742038727	-0.127344518899918	0.13688600063324	0.00462530227378011
-5.0591516494751	-6.94739675521851	-1.45662188529968	-0.127446830272675	0.136839181184769	0.00477199256420136
-5.06031942367554	-6.94713592529297	-1.45942890644073	-0.127291113138199	0.136752977967262	0.00486139953136444
-5.05396127700806	-6.94812965393066	-1.45147836208344	-0.127369746565819	0.136641278862953	0.00473730126395822
-5.05081415176392	-6.94441556930542	-1.4513338804245	-0.127337068319321	0.136844024062157	0.00476148817688227
-5.055344581604	-6.94378185272217	-1.45375370979309	-0.12754113972187	0.136844262480736	0.00486886221915483
-5.05305337905884	-6.94240379333496	-1.45402634143829	-0.127463802695274	0.136797159910202	0.00492687616497278
-5.04965496063232	-6.9468879699707	-1.4501701593399	-0.127375915646553	0.136687070131302	0.00498117133975029
-5.04397821426392	-6.94478702545166	-1.44534003734589	-0.12728588283062	0.13673922419548	0.00488488283008337
-5.04629039764404	-6.94173812866211	-1.44758188724518	-0.127539038658142	0.136766359210014	0.00498452922329307
-5.04689741134644	-6.93962812423706	-1.44414186477661	-0.127429515123367	0.136827871203423	0.00508696306496859
-5.04346895217896	-6.94211769104004	-1.450026512146	-0.127492055296898	0.136710062623024	0.00514870695769787
-5.03474473953247	-6.94319581985474	-1.43807232379913	-0.127446800470352	0.136584207415581	0.00508669577538967
-5.03835916519165	-6.94202280044556	-1.43510580062866	-0.127422124147415	0.136752933263779	0.00503319827839732
-5.04038619995117	-6.93990278244019	-1.44446194171906	-0.127506658434868	0.136842980980873	0.00518550770357251
-5.04048013687134	-6.94078350067139	-1.44473803043365	-0.127443343400955	0.136709585785866	0.00518572563305497
-5.03817367553711	-6.94307518005371	-1.4434015750885	-0.127374902367592	0.136673793196678	0.00510271685197949
-5.03901195526123	-6.94130086898804	-1.4405460357666	-0.127402558922768	0.136712074279785	0.00498252408578992
-5.04519271850586	-6.93933486938477	-1.44913947582245	-0.127459824085236	0.136866718530655	0.00502189435064793
-5.05213117599487	-6.94356536865234	-1.45083498954773	-0.127469748258591	0.136808171868324	0.0050708637572825
-5.04578065872192	-6.94485759735107	-1.44412589073181	-0.127320364117622	0.136598840355873	0.00497593730688095
-5.0490255355835	-6.94305610656738	-1.45231294631958	-0.127346903085709	0.136707544326782	0.00488549750298262
-5.05298042297363	-6.94237995147705	-1.44981181621552	-0.127406090497971	0.136813938617706	0.00491299061104655
-5.05916547775269	-6.94433307647705	-1.46243214607239	-0.127372518181801	0.136720314621925	0.00502708274871111
-5.05146169662476	-6.94653654098511	-1.46358704566956	-0.127311408519745	0.13655586540699	0.00490887556225061
-5.05426931381226	-6.94634675979614	-1.45214462280273	-0.127279654145241	0.136579439043999	0.00480999518185854
-5.05848741531372	-6.94362545013428	-1.46537721157074	-0.127369195222855	0.136666059494019	0.00492415064945817
-5.05961608886719	-6.94364023208618	-1.47141861915588	-0.127300426363945	0.136528521776199	0.0049380580894649
-5.05328369140625	-6.94609069824219	-1.46806836128235	-0.127263933420181	0.136409521102905	0.00495745334774256
-5.05289125442505	-6.94502687454224	-1.46488130092621	-0.127211093902588	0.136483430862427	0.00481425318866968
-5.05915975570679	-6.94292545318604	-1.47015428543091	-0.12732221186161	0.136640787124634	0.00490664225071669
-5.05851984024048	-6.9452486038208	-1.46395111083984	-0.127358675003052	0.136615365743637	0.00502897053956985
-5.05332040786743	-6.94556522369385	-1.47119510173798	-0.127257376909256	0.13640584051609	0.00503564346581697
-5.04927396774292	-6.94506883621216	-1.47045624256134	-0.127216845750809	0.136383160948753	0.00502457935363054
-5.05026292800903	-6.94009399414063	-1.46662306785583	-0.127340689301491	0.136584222316742	0.00495534343644977
-5.05334281921387	-6.94048357009888	-1.47515428066254	-0.127377465367317	0.136643469333649	0.00507435714825988
-5.05194711685181	-6.94112253189087	-1.46930587291718	-0.127325028181076	0.1365105509758	0.00519305234774947
-5.04400300979614	-6.94376230239868	-1.46888530254364	-0.127202525734901	0.136440217494965	0.00516205653548241
-5.04618120193481	-6.93915605545044	-1.463223695755	-0.12724182009697	0.136530563235283	0.0050706323236227
-5.04562854766846	-6.93871068954468	-1.46811425685883	-0.127385914325714	0.136616557836533	0.00516634061932564
-5.04944133758545	-6.94176959991455	-1.47199082374573	-0.127357557415962	0.136621609330177	0.00525015173479915
-5.04385757446289	-6.94258785247803	-1.46247351169586	-0.127218127250671	0.136496901512146	0.00515588419511914
-5.0473427772522	-6.94320154190063	-1.46070754528046	-0.127251222729683	0.136572659015656	0.00511813769116998
-5.04690456390381	-6.94053888320923	-1.46686744689941	-0.12733194231987	0.136668562889099	0.00512689305469394
-5.05162191390991	-6.94055891036987	-1.47089695930481	-0.127377882599831	0.136674523353577	0.00524030439555645
-5.04752540588379	-6.94696521759033	-1.47080338001251	-0.127276450395584	0.136492311954498	0.00519588263705373
-5.04895830154419	-6.94367980957031	-1.46310973167419	-0.127275258302689	0.136614188551903	0.00503181200474501
-5.0558123588562	-6.94411325454712	-1.47602558135986	-0.127329245209694	0.136758655309677	0.0051705427467823
-5.05315542221069	-6.94808578491211	-1.47341251373291	-0.127292349934578	0.136560454964638	0.00523456232622266
-5.04925632476807	-6.95180034637451	-1.46946632862091	-0.127241551876068	0.136531785130501	0.00516981957480311
-5.05381774902344	-6.94593286514282	-1.46798455715179	-0.127336636185646	0.136629357933998	0.00510991923511028
-5.05617046356201	-6.94498300552368	-1.47130727767944	-0.127346307039261	0.136767521500587	0.00515080243349075
-5.05656719207764	-6.94766521453857	-1.4814350605011	-0.127353176474571	0.136667177081108	0.00523188337683678
-5.04885196685791	-6.95115280151367	-1.47083032131195	-0.12715882062912	0.136527493596077	0.00517656141892076
-5.05188083648682	-6.95028066635132	-1.46867823600769	-0.127229675650597	0.136568188667297	0.0051106340251863
-5.05378389358521	-6.94729423522949	-1.4718325138092	-0.127247184514999	0.136752605438232	0.0051366756670177
-5.05562925338745	-6.94665622711182	-1.47586536407471	-0.127335891127586	0.136686205863953	0.00527051789686084
-5.05020475387573	-6.952805519104	-1.47156405448914	-0.127203613519669	0.136529847979546	0.00520465662702918
-5.04724645614624	-6.95056295394897	-1.46491539478302	-0.127225115895271	0.136650413274765	0.00507850665599108
-5.04751873016357	-6.94858694076538	-1.47027790546417	-0.127290338277817	0.136762276291847	0.00520234508439898
-5.04952764511108	-6.95046424865723	-1.47265017032623	-0.127304822206497	0.13673409819603	0.00530355470255017
-5.0468316078186	-6.95330095291138	-1.46730160713196	-0.127202317118645	0.13659742474556	0.00521272886544466
-5.04762840270996	-6.95271968841553	-1.45665633678436	-0.127191141247749	0.136723905801773	0.00515954429283738
-5.0519552230835	-6.9510817527771	-1.46802413463593	-0.127284467220306	0.136867225170135	0.00519829336553812
-5.05519914627075	-6.95325469970703	-1.46786665916443	-0.127315253019333	0.136788129806519	0.00524760549888015
-5.05048370361328	-6.95469045639038	-1.4587310552597	-0.127163395285606	0.136670216917992	0.00517903221771121
-5.04811573028564	-6.95696687698364	-1.45886814594269	-0.127107307314873	0.136669367551804	0.00510230427607894
-5.05610370635986	-6.9534649848938	-1.45684683322906	-0.127184212207794	0.136904403567314	0.00505274441093206
-5.06229448318481	-6.95634841918945	-1.46232223510742	-0.127299919724464	0.13686041533947	0.00511183543130755
-5.05773687362671	-6.96176338195801	-1.46603310108185	-0.127074554562569	0.136684164404869	0.00503641692921519
-5.06021070480347	-6.96308565139771	-1.45529818534851	-0.127089217305183	0.136798948049545	0.0048227678053081
-5.0671215057373	-6.96145057678223	-1.46813130378723	-0.127135410904884	0.136944204568863	0.00488989055156708
-5.06963968276978	-6.96466064453125	-1.47973167896271	-0.127125710248947	0.136827811598778	0.00497433682903647
-5.06817388534546	-6.96828126907349	-1.47499513626099	-0.127012073993683	0.136744812130928	0.00488206511363387
-5.06787633895874	-6.96515226364136	-1.46607851982117	-0.127008259296417	0.136694774031639	0.0047138873487711
-5.0727105140686	-6.9629282951355	-1.47418570518494	-0.127100944519043	0.136836424469948	0.00479632709175348
-5.07686805725098	-6.96595478057861	-1.48354649543762	-0.12715707719326	0.136790364980698	0.00488860812038183
-5.07477235794067	-6.96648597717285	-1.47879040241241	-0.126998350024223	0.13665759563446	0.00490139331668615
-5.07358694076538	-6.97034597396851	-1.48315978050232	-0.126962214708328	0.136618763208389	0.00481901224702597
-5.07607984542847	-6.96440172195435	-1.48389601707458	-0.127115681767464	0.136782333254814	0.00484087783843279
-5.07912492752075	-6.96588039398193	-1.49242055416107	-0.12713311612606	0.136736705899239	0.00497860182076693
-5.07258129119873	-6.96919202804565	-1.48686587810516	-0.127155959606171	0.136572808027267	0.00500659877434373
-5.0695538520813	-6.96804428100586	-1.48477792739868	-0.127060949802399	0.136648535728455	0.00489790365099907
-5.06649351119995	-6.96334648132324	-1.48223602771759	-0.127207636833191	0.136776551604271	0.00502901012077928
-5.07141828536987	-6.96345520019531	-1.48482394218445	-0.127196535468102	0.136835798621178	0.00512616569176316
-5.06397914886475	-6.96510791778564	-1.49271059036255	-0.127188310027122	0.136642023921013	0.00524234864860773
-5.06054925918579	-6.96644496917725	-1.48064970970154	-0.127180129289627	0.136693090200424	0.00515275495126843
-5.0636510848999	-6.9616961479187	-1.48124897480011	-0.127284452319145	0.136892035603523	0.005289476364851
-5.06463098526001	-6.96337127685547	-1.48352384567261	-0.127356439828873	0.13692806661129	0.00543374987319112
-5.05523443222046	-6.96527719497681	-1.47818267345428	-0.127229690551758	0.136759385466576	0.00544556556269526
-5.05384731292725	-6.96666812896729	-1.47645938396454	-0.12721386551857	0.136806666851044	0.00545433629304171
-5.05195903778076	-6.96220970153809	-1.47373580932617	-0.12737412750721	0.136968582868576	0.00552881648764014
-5.05961656570435	-6.96263647079468	-1.47791826725006	-0.12745226919651	0.13706836104393	0.00561801623553038
-5.0512809753418	-6.96604871749878	-1.47556662559509	-0.127423956990242	0.136878371238708	0.00570804066956043
-5.04898834228516	-6.96613168716431	-1.47665572166443	-0.127362161874771	0.136870324611664	0.00558927562087774
-5.04892492294312	-6.96290588378906	-1.47438514232635	-0.127437114715576	0.137068152427673	0.00565998582169414
-5.05505180358887	-6.96597766876221	-1.48075389862061	-0.127490445971489	0.137103915214539	0.00571751780807972
-5.05163669586182	-6.96388912200928	-1.47728085517883	-0.127497419714928	0.136999532580376	0.00583506096154451
-5.04658842086792	-6.96690893173218	-1.46925568580627	-0.127391636371613	0.136896833777428	0.00568118086084723
-5.04672956466675	-6.96236610412598	-1.47501361370087	-0.127587139606476	0.137096166610718	0.00576605973765254
-5.05222845077515	-6.96593952178955	-1.4804550409317	-0.127593979239464	0.137114673852921	0.00591490510851145
-5.04546928405762	-6.96571969985962	-1.47773742675781	-0.127521842718124	0.136930152773857	0.00584772694855928
-5.04315710067749	-6.96520090103149	-1.47498452663422	-0.127493545413017	0.137053743004799	0.00585946906358004
-5.04802894592285	-6.96259641647339	-1.48131847381592	-0.127629056572914	0.137112036347389	0.00597847206518054
-5.04299736022949	-6.96583461761475	-1.48264801502228	-0.127549335360527	0.13688363134861	0.00603983411565423
-5.04231309890747	-6.96579742431641	-1.47521662712097	-0.127516448497772	0.136918231844902	0.00602054595947266
-5.03709554672241	-6.96258115768433	-1.47632467746735	-0.127624526619911	0.137065038084984	0.00599635252729058
-5.04444026947021	-6.9634051322937	-1.48382079601288	-0.127624005079269	0.13708359003067	0.00623703794553876
-5.03718519210815	-6.96422100067139	-1.47599565982819	-0.127566456794739	0.136938452720642	0.00629373826086521
-5.03671741485596	-6.96458578109741	-1.46920573711395	-0.127453699707985	0.136919766664505	0.00615824526175857
-5.03315353393555	-6.9602255821228	-1.46847283840179	-0.127590626478195	0.137040004134178	0.00621992675587535
-5.03525638580322	-6.96008634567261	-1.4838240146637	-0.12765184044838	0.13706548511982	0.00636609690263867
-5.03103351593018	-6.96194744110107	-1.47457718849182	-0.127656802535057	0.13696551322937	0.0064351623877883
-5.02300262451172	-6.95884609222412	-1.46346259117126	-0.127467036247253	0.136902526021004	0.00635707331821322
-5.02783536911011	-6.95484924316406	-1.46848607063293	-0.127739936113358	0.137114375829697	0.00640121940523386
-5.02937173843384	-6.95801734924316	-1.46615982055664	-0.127710193395615	0.137125596404076	0.00650741066783667
-5.02406406402588	-6.96000051498413	-1.46716153621674	-0.12763985991478	0.136945158243179	0.00649625202640891
-5.02459287643433	-6.96240186691284	-1.46315741539001	-0.127528041601181	0.13696725666523	0.00648141652345657
-5.02112197875977	-6.95724868774414	-1.45569813251495	-0.12764610350132	0.13710518181324	0.00646827649325132
-5.02839660644531	-6.9593071937561	-1.46370434761047	-0.12766931951046	0.137248903512955	0.00659091211855412
-5.02436876296997	-6.95993423461914	-1.45571839809418	-0.12757833302021	0.137012854218483	0.00660922843962908
-5.02249431610107	-6.96276569366455	-1.45521605014801	-0.127589121460915	0.13696862757206	0.00647786678746343
-5.02466773986816	-6.96336364746094	-1.4537740945816	-0.127638220787048	0.137144640088081	0.00651236763224006
-5.03170108795166	-6.96566581726074	-1.46399223804474	-0.127650290727615	0.137206107378006	0.00659658247604966
-5.02966785430908	-6.96880912780762	-1.4679811000824	-0.127511531114578	0.137028738856316	0.00658645667135715
-5.02835750579834	-6.97076416015625	-1.45920586585999	-0.127429306507111	0.137032091617584	0.00646074255928397
-5.03861331939697	-6.96931314468384	-1.46817934513092	-0.127618193626404	0.13718855381012	0.00656670378521085
-5.03974580764771	-6.97508478164673	-1.46999931335449	-0.127568930387497	0.137100055813789	0.00660373875871301
-5.03494644165039	-6.97738265991211	-1.46455442905426	-0.127409771084785	0.136966854333878	0.00648865755647421
-5.0367636680603	-6.97472906112671	-1.46828818321228	-0.127507239580154	0.137006938457489	0.00652696564793587
-5.04288196563721	-6.97398662567139	-1.47297775745392	-0.127589344978333	0.137140974402428	0.00657835276797414
-5.04181289672852	-6.97520351409912	-1.48123168945313	-0.127529710531235	0.136921897530556	0.00671766232699156
-5.03111696243286	-6.97885751724243	-1.47605407238007	-0.127512112259865	0.136886596679688	0.00666500022634864
-5.03749561309814	-6.97536849975586	-1.47027897834778	-0.127546519041061	0.137016922235489	0.00659982953220606
-5.03944206237793	-6.97174453735352	-1.48552656173706	-0.127621561288834	0.137049436569214	0.00686901854351163
-5.03667688369751	-6.97547626495361	-1.48125720024109	-0.12758070230484	0.136858522891998	0.00689515937119722
-5.02841520309448	-6.97311735153198	-1.47570490837097	-0.127501711249352	0.136866450309753	0.00689364923164248
-5.02643537521362	-6.97120046615601	-1.47673189640045	-0.127596020698547	0.136906698346138	0.00690610008314252
-5.03054141998291	-6.96597528457642	-1.48158144950867	-0.127760410308838	0.136989548802376	0.0070367343723774
-5.02970457077026	-6.96742630004883	-1.4784117937088	-0.127730667591095	0.136927247047424	0.00719435652717948
-5.01562738418579	-6.96909141540527	-1.47221863269806	-0.127696096897125	0.136730566620827	0.00719900568947196
-5.01627159118652	-6.96507263183594	-1.47068250179291	-0.127736061811447	0.136909976601601	0.00722516514360905
-5.01424169540405	-6.96201181411743	-1.47140407562256	-0.127835690975189	0.136937737464905	0.007326056715101
-5.01349449157715	-6.96208143234253	-1.48046708106995	-0.127846926450729	0.13684569299221	0.00744749279692769
-5.00447273254395	-6.96401214599609	-1.4760354757309	-0.127812102437019	0.136783272027969	0.00750380661338568
-5.00658893585205	-6.95915508270264	-1.46315157413483	-0.127807319164276	0.136847466230392	0.00740966992452741
-5.00488710403442	-6.95803833007813	-1.47772538661957	-0.127978071570396	0.136975362896919	0.00762988487258554
-5.00119543075562	-6.96185350418091	-1.47441637516022	-0.12788961827755	0.136791110038757	0.00761327287182212
-4.99522161483765	-6.95888805389404	-1.46752095222473	-0.12784905731678	0.136813178658485	0.00761407893151045
-4.99897766113281	-6.95542144775391	-1.4733339548111	-0.12797811627388	0.136910706758499	0.0076597798615694
-4.99903345108032	-6.95289087295532	-1.47892248630524	-0.128018751740456	0.136998504400253	0.007805151399225
-4.9995584487915	-6.95808982849121	-1.47943079471588	-0.128048628568649	0.136851012706757	0.00783247873187065
-4.99342632293701	-6.95665502548218	-1.47859394550323	-0.127955749630928	0.136884197592735	0.00779408402740955
-4.99806928634644	-6.95121002197266	-1.48104226589203	-0.12809219956398	0.136982947587967	0.00780601426959038
-4.99775314331055	-6.95247316360474	-1.48331367969513	-0.128177389502525	0.136986151337624	0.00796941574662924
-4.99768447875977	-6.95483350753784	-1.49248015880585	-0.128054663538933	0.136893823742867	0.00806135591119528
-4.99071168899536	-6.95768070220947	-1.48169910907745	-0.12808883190155	0.13681623339653	0.00798198860138655
-4.99341058731079	-6.95629405975342	-1.48136425018311	-0.128203123807907	0.136956349015236	0.0079696923494339
-4.99632167816162	-6.95274782180786	-1.49828577041626	-0.128138184547424	0.136982887983322	0.00818276684731245
-4.98927307128906	-6.95988035202026	-1.49422311782837	-0.128175988793373	0.136777147650719	0.00816232711076736
-4.98530864715576	-6.95482873916626	-1.48514449596405	-0.128190636634827	0.136850476264954	0.00815980695188046
-4.98611736297607	-6.95418214797974	-1.49268639087677	-0.128315165638924	0.136942729353905	0.00818890426307917
-4.98504400253296	-6.95093441009521	-1.49738144874573	-0.128428429365158	0.137006938457489	0.00833954103291035
-4.98475503921509	-6.9541711807251	-1.49624180793762	-0.128350272774696	0.136887818574905	0.0084240110591054
-4.97766876220703	-6.95420742034912	-1.49609112739563	-0.128237709403038	0.136815458536148	0.00836873520165682
-4.97789478302002	-6.95196485519409	-1.4953453540802	-0.128298655152321	0.136882156133652	0.00842922739684582
-4.97701406478882	-6.95116424560547	-1.49383425712585	-0.128480970859528	0.136971712112427	0.0084930919110775
-4.97647619247437	-6.95340394973755	-1.50680685043335	-0.128403678536415	0.136914685368538	0.00859144330024719
-4.9670672416687	-6.95606088638306	-1.49644494056702	-0.128415882587433	0.136794000864029	0.00856983661651611
-4.97220230102539	-6.95403051376343	-1.49401271343231	-0.128480613231659	0.137010648846626	0.00852887332439423
-4.97414684295654	-6.94986724853516	-1.5021675825119	-0.12860307097435	0.137079447507858	0.00862292759120464
-4.97468042373657	-6.9547643661499	-1.50782382488251	-0.128567725419998	0.137030139565468	0.00867572613060474
-4.96767044067383	-6.95328998565674	-1.50737881660461	-0.128503829240799	0.136878907680511	0.00868282280862331
-4.96912717819214	-6.95251989364624	-1.50592935085297	-0.12854927778244	0.136998206377029	0.00859009847044945
-4.97418403625488	-6.94835424423218	-1.50887489318848	-0.128710597753525	0.137132436037064	0.00867316592484713
-4.97651672363281	-6.95144081115723	-1.51231944561005	-0.12865175306797	0.137069895863533	0.00880697276443243
-4.97150325775146	-6.95187187194824	-1.50988757610321	-0.128552138805389	0.136865675449371	0.00867627188563347
-4.97020769119263	-6.95146656036377	-1.50951790809631	-0.128511503338814	0.136938810348511	0.00866634957492352
-4.97267246246338	-6.95046615600586	-1.50837159156799	-0.128668129444122	0.137079253792763	0.00858651846647263
-4.9795126914978	-6.95079946517944	-1.52554726600647	-0.128687247633934	0.137173265218735	0.0087733156979084
-4.97435855865479	-6.95201539993286	-1.52222681045532	-0.128648951649666	0.13696700334549	0.00878708064556122
-4.97238254547119	-6.95569849014282	-1.52456259727478	-0.128557592630386	0.136928483843803	0.00866979826241732
-4.9736385345459	-6.95273065567017	-1.51559007167816	-0.128590315580368	0.13698835670948	0.00865551922470331
-4.97868871688843	-6.94924831390381	-1.52539145946503	-0.12871228158474	0.137097612023354	0.00875217653810978
-4.98303699493408	-6.95738697052002	-1.53600025177002	-0.128732711076736	0.137097865343094	0.00881608203053474
-4.97430086135864	-6.95469951629639	-1.52714419364929	-0.128596484661102	0.136972278356552	0.00878811907023191
-4.97731494903564	-6.95803213119507	-1.53273928165436	-0.128640577197075	0.136996418237686	0.00881910417228937
-4.97967004776001	-6.95460033416748	-1.5309499502182	-0.128719851374626	0.137193128466606	0.0088201779872179
-4.98295545578003	-6.95650863647461	-1.53715074062347	-0.128708645701408	0.137088790535927	0.00895371474325657
-4.97785234451294	-6.96019458770752	-1.53838086128235	-0.128627121448517	0.137000605463982	0.00889969896525145
-4.97551679611206	-6.95794773101807	-1.53022336959839	-0.128681361675262	0.137043580412865	0.00876431912183762
-4.98163509368896	-6.95426225662231	-1.53321385383606	-0.128704756498337	0.137232974171638	0.00887943059206009
-4.97969436645508	-6.95647525787354	-1.53182637691498	-0.128704100847244	0.137118756771088	0.0089694932103157
-4.97793197631836	-6.95984363555908	-1.53771877288818	-0.128582507371902	0.137042373418808	0.00894393026828766
-4.97875881195068	-6.95751571655273	-1.52284646034241	-0.128625735640526	0.13710530102253	0.00884528271853924
-4.98272180557251	-6.95828104019165	-1.53512501716614	-0.128777787089348	0.137261047959328	0.00893901195377111
-4.98674535751343	-6.96197938919067	-1.53259038925171	-0.128700330853462	0.137187883257866	0.00905085261911154
-4.97981214523315	-6.96509742736816	-1.52503299713135	-0.128577440977097	0.137060061097145	0.00890025775879622
-4.98467636108398	-6.96379423141479	-1.52542912960052	-0.128541126847267	0.137130662798882	0.00890445895493031
-4.98804664611816	-6.9617657661438	-1.53144156932831	-0.128645420074463	0.137327864766121	0.00894948840141296
-4.99558258056641	-6.963623046875	-1.5316014289856	-0.128705650568008	0.137224182486534	0.00902761518955231
-4.99203586578369	-6.96886587142944	-1.53158295154572	-0.128524854779243	0.137095257639885	0.00897984020411968
-4.99289798736572	-6.97207832336426	-1.52253782749176	-0.128480032086372	0.137201756238937	0.00881671626120806
-4.99908351898193	-6.96853065490723	-1.53221142292023	-0.12856487929821	0.137312158942223	0.00885842181742191
-5.00280141830444	-6.97225713729858	-1.53878498077393	-0.128545939922333	0.137321323156357	0.0089938510209322
-5.00149726867676	-6.9754114151001	-1.53323888778687	-0.128383323550224	0.137166857719421	0.00891420152038336
-5.00425386428833	-6.97721433639526	-1.53150367736816	-0.128438904881477	0.137253731489182	0.00882678292691708
-5.00962781906128	-6.97500610351563	-1.5421222448349	-0.128525048494339	0.13739912211895	0.00895144231617451
-5.01269245147705	-6.97838401794434	-1.54355323314667	-0.128498077392578	0.137242004275322	0.0089646615087986
-5.00659608840942	-6.97943782806396	-1.53908252716064	-0.128359481692314	0.137105390429497	0.00894372817128897
-5.01139783859253	-6.98171091079712	-1.53679072856903	-0.128373354673386	0.137197613716125	0.00895712990313768
-5.01615285873413	-6.98019742965698	-1.54395186901093	-0.128393396735191	0.137250795960426	0.00899478606879711
-5.01991987228394	-6.98095607757568	-1.54563844203949	-0.128400892019272	0.137243539094925	0.00912917777895927
-5.01514291763306	-6.98458623886108	-1.54898917675018	-0.128222689032555	0.137018963694572	0.00917259696871042
-5.0134391784668	-6.98352384567261	-1.53644526004791	-0.128329560160637	0.137159109115601	0.00904996879398823
-5.01840686798096	-6.98110246658325	-1.54308438301086	-0.128280252218246	0.137285158038139	0.00920935999602079
-5.02177333831787	-6.98440074920654	-1.54496109485626	-0.128310307860374	0.137180089950562	0.00933008175343275
-5.01760721206665	-6.98770809173584	-1.53998064994812	-0.128147721290588	0.137203440070152	0.00931418966501951
-5.01617622375488	-6.9859766960144	-1.53537940979004	-0.12827642261982	0.137256503105164	0.00934532098472118
-5.02181434631348	-6.98403120040894	-1.54693305492401	-0.128271996974945	0.137352332472801	0.00947042088955641
-5.01911354064941	-6.9883861541748	-1.54800403118134	-0.12831337749958	0.137214601039886	0.00959990825504065
-5.01288175582886	-6.98694849014282	-1.53594899177551	-0.128156661987305	0.137200772762299	0.00951540376991034
-5.01968050003052	-6.98357248306274	-1.53706777095795	-0.128318309783936	0.137364983558655	0.00965585093945265
-5.02380275726318	-6.98732662200928	-1.54168355464935	-0.128292575478554	0.137314170598984	0.00982613116502762
-5.01459884643555	-6.99035120010376	-1.53861927986145	-0.128196403384209	0.137185961008072	0.00985387805849314
-5.01635980606079	-6.99000978469849	-1.53752934932709	-0.128148719668388	0.137297719717026	0.00987213477492332
-5.01877641677856	-6.98234558105469	-1.53580474853516	-0.128224954009056	0.137354642152786	0.00990283116698265
-5.02381944656372	-6.98761749267578	-1.54421007633209	-0.128164172172546	0.137319311499596	0.0101119941100478
-5.0169243812561	-6.99075269699097	-1.53678679466248	-0.128109768033028	0.137135937809944	0.0101564703509212
-5.01894521713257	-6.99179172515869	-1.53170621395111	-0.128083020448685	0.137317284941673	0.0100686820223927
-5.02025842666626	-6.98780250549316	-1.54746580123901	-0.128135502338409	0.137377917766571	0.010293573141098
-5.01664876937866	-6.99369812011719	-1.53823280334473	-0.128113642334938	0.137258693575859	0.0103091588243842
-5.01266193389893	-6.98782205581665	-1.53045618534088	-0.128083720803261	0.13730525970459	0.0103378724306822
-5.01746129989624	-6.9856915473938	-1.52754902839661	-0.128115817904472	0.137367486953735	0.0103843975812197
-5.0154070854187	-6.98646688461304	-1.53890323638916	-0.128202512860298	0.137386366724968	0.0104934787377715
-5.01232814788818	-6.99023580551147	-1.52786159515381	-0.128061920404434	0.137251704931259	0.0105231339111924
-5.01425743103027	-6.98628950119019	-1.53258860111237	-0.12807409465313	0.137397333979607	0.0105115761980414
-5.01604557037354	-6.98047733306885	-1.53533351421356	-0.128214627504349	0.137447565793991	0.0106698330491781
-5.01716089248657	-6.98793601989746	-1.53499960899353	-0.128091409802437	0.137286350131035	0.0107566118240356
-5.01047515869141	-6.98551034927368	-1.51922476291656	-0.12801168859005	0.13727068901062	0.0107044940814376
-5.01738977432251	-6.98252391815186	-1.52947402000427	-0.128181353211403	0.137471526861191	0.0108820870518684
-5.01467704772949	-6.98343944549561	-1.53166949748993	-0.12808820605278	0.137291073799133	0.0109445173293352
-5.01292133331299	-6.9889965057373	-1.52123534679413	-0.128003001213074	0.137180119752884	0.0109216580167413
-5.00916290283203	-6.98842287063599	-1.51534831523895	-0.128087848424911	0.137328609824181	0.0109789995476604
-5.01681327819824	-6.98772096633911	-1.52000403404236	-0.128108114004135	0.137460231781006	0.0110828075557947
-5.01274538040161	-6.99010753631592	-1.51521730422974	-0.128082156181335	0.137376755475998	0.0111875580623746
-5.00615453720093	-6.99380826950073	-1.50524389743805	-0.12794429063797	0.1373171210289	0.0110752889886498
-5.00975370407104	-6.98555326461792	-1.50658702850342	-0.127938598394394	0.137510612607002	0.011080295778811
-5.0102858543396	-6.99056148529053	-1.50233435630798	-0.128086596727371	0.137488141655922	0.0112259248271585
-5.00646352767944	-6.99120569229126	-1.49795091152191	-0.127974942326546	0.137369811534882	0.0112654650583863
-5.00409412384033	-6.99114894866943	-1.49317610263824	-0.127890542149544	0.137356817722321	0.0112364394590259
-5.00495386123657	-6.98976421356201	-1.4871084690094	-0.12793256342411	0.137516111135483	0.0112549774348736
-5.00509834289551	-6.98887538909912	-1.49251079559326	-0.127944692969322	0.137485057115555	0.0113901253789663
-5.00102424621582	-6.99356317520142	-1.48457098007202	-0.127801045775414	0.137365818023682	0.0113337151706219
-5.00068950653076	-6.99209833145142	-1.46954667568207	-0.127894937992096	0.137461289763451	0.0113174570724368
-5.00807952880859	-6.98972272872925	-1.48957717418671	-0.127902060747147	0.137545973062515	0.0114870723336935
-4.99973583221436	-6.9956111907959	-1.4748842716217	-0.127884238958359	0.137251496315002	0.0114965792745352
-4.99836540222168	-6.99731349945068	-1.46537160873413	-0.127742603421211	0.137333080172539	0.01148044411093
-5.00439453125	-6.993079662323	-1.47395324707031	-0.127830371260643	0.137519478797913	0.0115384785458446
-5.00721883773804	-6.9973258972168	-1.46845316886902	-0.127836093306541	0.137422859668732	0.0115781649947166
-5.00127792358398	-6.99966287612915	-1.46820068359375	-0.127704456448555	0.137315556406975	0.011576859280467
-5.00161695480347	-7.00149536132813	-1.46075463294983	-0.127709269523621	0.137371599674225	0.0115023571997881
-5.00440359115601	-6.99853849411011	-1.46203029155731	-0.127826631069183	0.137531533837318	0.0115860467776656
-5.00814533233643	-7.00374937057495	-1.46425211429596	-0.127738609910011	0.137355044484138	0.01166230160743
-5.00333309173584	-7.00421285629272	-1.45802307128906	-0.127616211771965	0.13729652762413	0.01148044411093
-5.00816440582275	-7.00347375869751	-1.45341956615448	-0.127714097499847	0.137326180934906	0.0114539926871657
-5.01313304901123	-7.00368785858154	-1.45326471328735	-0.127704501152039	0.137464880943298	0.0115056969225407
-5.01417064666748	-7.00904750823975	-1.46197462081909	-0.127609729766846	0.137319475412369	0.0115544451400638
-5.01052141189575	-7.01056003570557	-1.45250928401947	-0.127632439136505	0.137265339493752	0.0114365126937628
-5.01691102981567	-7.00946998596191	-1.45058858394623	-0.127607077360153	0.137446284294128	0.0113683305680752
-5.02409696578979	-7.00837659835815	-1.45759165287018	-0.127667486667633	0.137499883770943	0.0114715751260519
-5.0254602432251	-7.01519393920898	-1.45331680774689	-0.127578169107437	0.137345805764198	0.0114410882815719
-5.02351713180542	-7.01849603652954	-1.45346856117249	-0.127505421638489	0.137247607111931	0.0113592455163598
-5.02261304855347	-7.01754283905029	-1.45213282108307	-0.127465128898621	0.137309521436691	0.0112723717465997
-5.02617645263672	-7.01498556137085	-1.44563090801239	-0.127501890063286	0.137388676404953	0.0112984385341406
-5.03241300582886	-7.01879453659058	-1.46062517166138	-0.127554774284363	0.137366414070129	0.0114699359983206
-5.02926826477051	-7.02232027053833	-1.45417881011963	-0.127418786287308	0.137157455086708	0.0114302076399326
-5.03108787536621	-7.02255201339722	-1.45522773265839	-0.12734080851078	0.13716721534729	0.0113053116947412
-5.03084087371826	-7.0208888053894	-1.44387912750244	-0.127406597137451	0.13731624186039	0.0112719992175698
-5.03700494766235	-7.01873016357422	-1.45971477031708	-0.12739422917366	0.137369930744171	0.0114032113924623
-5.0338020324707	-7.02368831634521	-1.45189166069031	-0.12736701965332	0.137178614735603	0.0113410400226712
-5.03411817550659	-7.02557945251465	-1.44860541820526	-0.127255842089653	0.137193515896797	0.0112754683941603
-5.03409194946289	-7.0213680267334	-1.44862532615662	-0.127325102686882	0.137278720736504	0.0112586654722691
-5.04250431060791	-7.02577352523804	-1.45348727703094	-0.127342388033867	0.137354031205177	0.0112991109490395
-5.03861474990845	-7.02877426147461	-1.45289325714111	-0.127291619777679	0.137132316827774	0.0113285193219781
-5.03864288330078	-7.02937889099121	-1.44891655445099	-0.12716880440712	0.137223452329636	0.0111497519537807
-5.04010486602783	-7.02745532989502	-1.44322454929352	-0.12731084227562	0.137312099337578	0.0111537678167224
-5.04728698730469	-7.03194189071655	-1.45399844646454	-0.127343460917473	0.137338697910309	0.011265417560935
-5.04355907440186	-7.02753829956055	-1.45100796222687	-0.12720113992691	0.137225821614265	0.0113080348819494
-5.04232406616211	-7.03152990341187	-1.44767391681671	-0.127061545848846	0.137164026498795	0.0112990355119109
-5.04309940338135	-7.02955055236816	-1.44281506538391	-0.127198189496994	0.137225419282913	0.0111661981791258
-5.04778575897217	-7.02892446517944	-1.45339858531952	-0.12725305557251	0.1373300999403	0.0113324951380491
-5.04471206665039	-7.03434610366821	-1.45035064220428	-0.127212941646576	0.137226343154907	0.0113747362047434
-5.04529857635498	-7.03603363037109	-1.45033884048462	-0.127007648348808	0.137094914913177	0.0113426400348544
-5.04015445709229	-7.03147554397583	-1.44221746921539	-0.127052441239357	0.137165293097496	0.0114159332588315
-5.04702377319336	-7.03209352493286	-1.45036578178406	-0.127128973603249	0.13721239566803	0.0114282965660095
-5.04712915420532	-7.03493404388428	-1.44882524013519	-0.127179428935051	0.137122496962547	0.0115701584145427
-5.04049348831177	-7.03884792327881	-1.44429361820221	-0.126977607607841	0.137054800987244	0.0115971257910132
-5.04045534133911	-7.03578853607178	-1.43801462650299	-0.126958683133125	0.13708958029747	0.0115369120612741
-5.04124402999878	-7.03629875183105	-1.44013595581055	-0.127022042870522	0.137188151478767	0.0116481697186828
-5.03917074203491	-7.03695440292358	-1.4412829875946	-0.126972913742065	0.13709956407547	0.0118176890537143
-5.03978872299194	-7.04069375991821	-1.43515729904175	-0.126902014017105	0.137082099914551	0.0117463786154985
-5.03940010070801	-7.03860807418823	-1.4286515712738	-0.127044603228569	0.137229412794113	0.011730395257473
-5.04111623764038	-7.03905820846558	-1.44515371322632	-0.126962304115295	0.137214690446854	0.011911928653717
-5.03398752212524	-7.04062557220459	-1.42737662792206	-0.126876205205917	0.137097269296646	0.0118893180042505
-5.03527355194092	-7.03996706008911	-1.42759335041046	-0.126879036426544	0.137201815843582	0.0118654295802116
-5.03785371780396	-7.03642463684082	-1.43486642837524	-0.126949727535248	0.137301251292229	0.0119958873838186
-5.03562831878662	-7.04296493530273	-1.42462027072906	-0.126832321286201	0.137076199054718	0.0120225735008717
-5.03058433532715	-7.04173707962036	-1.42897462844849	-0.126752659678459	0.137114956974983	0.0119137046858668
-5.0320611000061	-7.03925132751465	-1.42647933959961	-0.126863732933998	0.137188076972961	0.0119580887258053
-5.03640365600586	-7.03789138793945	-1.42604351043701	-0.126878410577774	0.137264296412468	0.0120857637375593
-5.03239679336548	-7.04052686691284	-1.42303454875946	-0.126868575811386	0.137078106403351	0.0121374595910311
-5.03159952163696	-7.04143667221069	-1.41303718090057	-0.12668888270855	0.137092739343643	0.0120379626750946
-5.038001537323	-7.03838396072388	-1.41649878025055	-0.126925244927406	0.137179583311081	0.0121452072635293
-5.03871297836304	-7.04334449768066	-1.42020690441132	-0.126862943172455	0.13717794418335	0.01222522277385
-5.03055047988892	-7.04420614242554	-1.41048085689545	-0.12676203250885	0.137108862400055	0.0121200457215309
-5.03940534591675	-7.04172086715698	-1.40928816795349	-0.126906558871269	0.137260675430298	0.0122042847797275
-5.03408765792847	-7.04304838180542	-1.4090131521225	-0.126905784010887	0.137170910835266	0.0123064955696464
-5.03098726272583	-7.04471254348755	-1.40430152416229	-0.126765847206116	0.136990264058113	0.0122729390859604
-5.03052997589111	-7.0415186882019	-1.39877665042877	-0.126841604709625	0.137127935886383	0.0122204627841711
-5.03480100631714	-7.03835725784302	-1.40180826187134	-0.126938819885254	0.137260615825653	0.0122738108038902
-5.03568601608276	-7.04467153549194	-1.39641451835632	-0.12690994143486	0.137120589613914	0.0124210603535175
-5.029953956604	-7.04562950134277	-1.39398455619812	-0.126801714301109	0.136964172124863	0.0122879901900887
-5.02937126159668	-7.03968143463135	-1.38966250419617	-0.126805439591408	0.137194663286209	0.0122055262327194
-5.03375101089478	-7.04099750518799	-1.3952761888504	-0.126870483160019	0.137228235602379	0.0123899029567838
-5.0317702293396	-7.04393434524536	-1.39069581031799	-0.126758515834808	0.137084409594536	0.0123676834627986
-5.03058099746704	-7.04428958892822	-1.38784348964691	-0.126773282885551	0.136996045708656	0.0122644454240799
-5.03308629989624	-7.04282379150391	-1.38543796539307	-0.126845225691795	0.137192487716675	0.0122207039967179
-5.04111003875732	-7.04269361495972	-1.393385887146	-0.126818761229515	0.137188971042633	0.0122984051704407
-5.03753566741943	-7.04698038101196	-1.39274942874908	-0.126657113432884	0.137039288878441	0.0122348787263036
-5.03543853759766	-7.04359579086304	-1.38423156738281	-0.126655846834183	0.137033641338348	0.0121047776192427
-5.04454135894775	-7.04103899002075	-1.38967096805573	-0.126705527305603	0.137135967612267	0.0120892887935042
-5.04596757888794	-7.04727697372437	-1.38772106170654	-0.126747593283653	0.137123107910156	0.012149459682405
-5.04950714111328	-7.04772901535034	-1.39295554161072	-0.12657642364502	0.136982694268227	0.0121616153046489
-5.04931020736694	-7.04864025115967	-1.38553714752197	-0.126579657196999	0.136919960379601	0.0119320172816515
-5.05141735076904	-7.04789066314697	-1.38571810722351	-0.126476064324379	0.137099713087082	0.0118202120065689
-5.05806922912598	-7.04745292663574	-1.39391934871674	-0.126591429114342	0.137094840407372	0.0119581371545792
-5.05748462677002	-7.05061531066895	-1.39749121665955	-0.126434177160263	0.136949375271797	0.0119309490546584
-5.05658149719238	-7.05153036117554	-1.38768589496613	-0.126431882381439	0.136938527226448	0.0117317065596581
-5.06342077255249	-7.0544753074646	-1.39052832126617	-0.12644550204277	0.137026414275169	0.0117148654535413
-5.07091236114502	-7.05131006240845	-1.39744079113007	-0.126469835639	0.13701419532299	0.0117798149585724
-5.07044076919556	-7.05646944046021	-1.39938366413116	-0.126365959644318	0.136878117918968	0.0117895547300577
-5.06223154067993	-7.05678844451904	-1.38947653770447	-0.12623094022274	0.136731639504433	0.0117001757025719
-5.06849908828735	-7.05581712722778	-1.39361095428467	-0.126288831233978	0.137000381946564	0.0116813937202096
-5.07111024856567	-7.05527830123901	-1.3911646604538	-0.126283630728722	0.136915415525436	0.0117499949410558
-5.0739541053772	-7.05847549438477	-1.3951473236084	-0.126130551099777	0.136823311448097	0.0118575701490045
-5.06693649291992	-7.06026124954224	-1.39040625095367	-0.126047149300575	0.13678765296936	0.0116588296368718
-5.07397365570068	-7.05996179580688	-1.38886880874634	-0.126141116023064	0.136987566947937	0.0116936024278402
-5.07316923141479	-7.05947542190552	-1.39690315723419	-0.126109838485718	0.136913284659386	0.0118181752040982
-5.0708475112915	-7.06548500061035	-1.38732123374939	-0.125920549035072	0.136716604232788	0.0117101082578301
-5.07040452957153	-7.06355142593384	-1.38166379928589	-0.125933304429054	0.136853694915771	0.0116182025521994
-5.0760350227356	-7.06426095962524	-1.38868284225464	-0.12602624297142	0.136945217847824	0.0116728646680713
-5.07937908172607	-7.06669855117798	-1.38958191871643	-0.125976279377937	0.136940255761147	0.0117724239826202
-5.07298851013184	-7.07209777832031	-1.38490164279938	-0.125794619321823	0.136796504259109	0.0117209320887923
-5.07153177261353	-7.06653881072998	-1.3798553943634	-0.125823765993118	0.136756792664528	0.0115599846467376
-5.08141326904297	-7.06493663787842	-1.37998795509338	-0.125884264707565	0.136917471885681	0.0116439554840326
-5.0784764289856	-7.06726837158203	-1.38635730743408	-0.125863343477249	0.136802211403847	0.0117140216752887
-5.0809760093689	-7.07325649261475	-1.38572025299072	-0.125772655010223	0.136729434132576	0.0116710234433413
-5.07707500457764	-7.07041454315186	-1.37568175792694	-0.125735580921173	0.136767163872719	0.0115896807983518
-5.0849871635437	-7.06777906417847	-1.38043415546417	-0.125794604420662	0.136910513043404	0.0116124572232366
-5.08236789703369	-7.06875324249268	-1.38737940788269	-0.125820621848106	0.136778205633163	0.0117210876196623
-5.0792670249939	-7.07384204864502	-1.37644219398499	-0.125731155276299	0.136684015393257	0.0116086946800351
-5.08140802383423	-7.06811714172363	-1.38026094436646	-0.125840067863464	0.136803954839706	0.0115991802886128
-5.08246612548828	-7.07202816009521	-1.38474869728088	-0.125795483589172	0.136757269501686	0.0117442980408669
-5.07244539260864	-7.07155513763428	-1.37216472625732	-0.12562669813633	0.136605948209763	0.0116270706057549
-5.07720041275024	-7.06573295593262	-1.3794732093811	-0.125825211405754	0.13674034178257	0.011643840931356
-5.07875967025757	-7.07022047042847	-1.38047897815704	-0.125795811414719	0.136714473366737	0.0118094906210899
-5.07266759872437	-7.07109642028809	-1.37277960777283	-0.12571693956852	0.136516466736794	0.0117744216695428
-5.07201719284058	-7.06878232955933	-1.37586402893066	-0.125727385282516	0.136660188436508	0.0117148086428642
-5.07285737991333	-7.06570959091187	-1.37398564815521	-0.125841364264488	0.136730372905731	0.0117935640737414
-5.07253551483154	-7.06760263442993	-1.37722682952881	-0.12575276196003	0.13657021522522	0.0118291042745113
-5.06372117996216	-7.06681537628174	-1.37117886543274	-0.125819697976112	0.136513411998749	0.0117752095684409
-5.06992292404175	-7.06632471084595	-1.36646890640259	-0.1258744597435	0.136706441640854	0.0116501348093152
-5.06706142425537	-7.06455850601196	-1.38061273097992	-0.125870391726494	0.136687308549881	0.0118640037253499
-5.06200170516968	-7.0672173500061	-1.36727404594421	-0.125790193676949	0.136554822325706	0.0116748912259936
-5.06342554092407	-7.0644268989563	-1.36413705348969	-0.125784546136856	0.136650890111923	0.0116306161507964
-5.06725692749023	-7.0621919631958	-1.36795210838318	-0.125943809747696	0.136656075716019	0.0117091769352555
-5.06701183319092	-7.0666446685791	-1.37333488464355	-0.125870868563652	0.136665895581245	0.0116703417152166
-5.06579399108887	-7.0665283203125	-1.3725928068161	-0.125803217291832	0.136580288410187	0.0116537436842918
-5.06559705734253	-7.06636047363281	-1.3730241060257	-0.125816106796265	0.1366216391325	0.0114705786108971
-5.07221078872681	-7.06436157226563	-1.3769748210907	-0.126003682613373	0.136735558509827	0.0115414783358574
-5.0739221572876	-7.06715965270996	-1.38528072834015	-0.125971361994743	0.136624813079834	0.0115525601431727
-5.06790161132813	-7.06828117370605	-1.37661969661713	-0.125897899270058	0.136476010084152	0.0114161903038621
-5.07638120651245	-7.0654034614563	-1.38017773628235	-0.125940680503845	0.136636689305305	0.0113731045275927
-5.07733631134033	-7.06353998184204	-1.38860809803009	-0.126015394926071	0.136701256036758	0.0114300716668367
-5.07610940933228	-7.06802797317505	-1.38813495635986	-0.125923797488213	0.136512398719788	0.0113361962139606
-5.07386445999146	-7.06503582000732	-1.38362729549408	-0.125995129346848	0.136537283658981	0.0111920041963458
-5.07759141921997	-7.06092834472656	-1.39037835597992	-0.126063004136086	0.13665197789669	0.0112211806699634
-5.07941102981567	-7.06075191497803	-1.39602625370026	-0.126084491610527	0.136591479182243	0.0112998951226473
-5.07116365432739	-7.06345653533936	-1.39145052433014	-0.12598729133606	0.13646936416626	0.0111625827848911
-5.07383108139038	-7.05422878265381	-1.3930332660675	-0.12608776986599	0.136756375432014	0.0110846273601055
-5.07509803771973	-7.05760765075684	-1.39423513412476	-0.126248046755791	0.136704474687576	0.0111562488600612
-5.07476758956909	-7.05758810043335	-1.39330196380615	-0.126116305589676	0.136613830924034	0.0111551424488425
-5.06760787963867	-7.05752277374268	-1.3889194726944	-0.126049935817719	0.136591285467148	0.011024889536202
-5.07008790969849	-7.05334949493408	-1.38734102249146	-0.126173943281174	0.136782705783844	0.0110075687989593
-5.07186889648438	-7.05190372467041	-1.39829277992249	-0.126219063997269	0.136768683791161	0.0111182099208236
-5.06592512130737	-7.05685138702393	-1.3982298374176	-0.126141473650932	0.136639103293419	0.0110656684264541
-5.06469345092773	-7.0520076751709	-1.3855277299881	-0.12613008916378	0.136729091405869	0.0108639039099216
-5.07109975814819	-7.05227041244507	-1.3946989774704	-0.126262918114662	0.136929109692574	0.0110336933284998
-5.06929206848145	-7.0517201423645	-1.39032113552094	-0.126238420605659	0.13676618039608	0.011009301058948
-5.06545972824097	-7.05503129959106	-1.38796961307526	-0.126103177666664	0.136744186282158	0.0109290815889835
-5.06623220443726	-7.05018758773804	-1.39192116260529	-0.126166224479675	0.136869460344315	0.0108473300933838
-5.07493305206299	-7.04989767074585	-1.39510083198547	-0.126267835497856	0.136962458491325	0.0108660748228431
-5.0692310333252	-7.05523157119751	-1.39748096466064	-0.126193851232529	0.136737018823624	0.0109162153676152
-5.06920480728149	-7.05449867248535	-1.38791978359222	-0.126139715313911	0.136775523424149	0.010734629817307
-5.06976270675659	-7.04748487472534	-1.39129459857941	-0.126230403780937	0.136973828077316	0.010775001719594
-5.07588338851929	-7.05429029464722	-1.404456615448	-0.126278445124626	0.136870473623276	0.0108463615179062
-5.06823205947876	-7.05331516265869	-1.38953197002411	-0.126042053103447	0.136760652065277	0.0107400100678205
-5.07136678695679	-7.0541934967041	-1.38539564609528	-0.126098290085793	0.136853948235512	0.01069759670645
-5.0762357711792	-7.0544285774231	-1.39288926124573	-0.12618026137352	0.136984050273895	0.0107315871864557
-5.07622051239014	-7.05545091629028	-1.39812242984772	-0.126053780317307	0.1368817538023	0.0107406778261065
-5.06969165802002	-7.05924558639526	-1.38498890399933	-0.126010045409203	0.136761680245399	0.0107021238654852
-5.07437896728516	-7.05569553375244	-1.38798260688782	-0.126045122742653	0.136952504515648	0.0106497732922435
-5.07409429550171	-7.05891561508179	-1.39128160476685	-0.126040548086166	0.136897876858711	0.0107181929051876
-5.07052659988403	-7.06484746932983	-1.38262033462524	-0.1260075122118	0.13679413497448	0.010623742826283
-5.07019090652466	-7.05820083618164	-1.38141000270844	-0.125881239771843	0.136910066008568	0.0105610387399793
-5.07349252700806	-7.05969524383545	-1.38415288925171	-0.125982135534286	0.136944994330406	0.0106303207576275
-5.07453536987305	-7.06431531906128	-1.39071536064148	-0.125896155834198	0.136879846453667	0.0106781981885433
-5.06792640686035	-7.06403541564941	-1.37747502326965	-0.125870659947395	0.136823639273643	0.0105905858799815
-5.06890487670898	-7.06254100799561	-1.37160742282867	-0.125842034816742	0.136912241578102	0.0105094583705068
-5.07453680038452	-7.0627293586731	-1.3790088891983	-0.125904887914658	0.137078762054443	0.0106168240308762
-5.0733494758606	-7.06644487380981	-1.37753701210022	-0.125814944505692	0.136961728334427	0.0106360521167517
-5.06745481491089	-7.06466817855835	-1.3691371679306	-0.125735327601433	0.136884972453117	0.010495032183826
-5.07569456100464	-7.06217098236084	-1.372239112854	-0.125834435224533	0.137076064944267	0.0106001179665327
-5.07351160049438	-7.0679144859314	-1.36398720741272	-0.125814363360405	0.137030258774757	0.0106607479974627
-5.07107782363892	-7.06866598129272	-1.36636853218079	-0.125715240836143	0.136869624257088	0.0105755077674985
-5.0658540725708	-7.06511259078979	-1.36261427402496	-0.125787228345871	0.136909127235413	0.0105510596185923
-5.07081174850464	-7.06481409072876	-1.35952615737915	-0.125787362456322	0.13704015314579	0.0105549534782767
-5.07033681869507	-7.06477642059326	-1.36399352550507	-0.125736370682716	0.136970803141594	0.0107973981648684
-5.06572246551514	-7.06816625595093	-1.35976421833038	-0.125659376382828	0.136835247278214	0.0106626413762569
-5.06079626083374	-7.06340885162354	-1.34982657432556	-0.125710353255272	0.136978313326836	0.0106337070465088
-5.06458616256714	-7.06367540359497	-1.3566267490387	-0.12582591176033	0.137056723237038	0.0107048554345965
-5.06244611740112	-7.06262874603271	-1.36285519599915	-0.125884428620338	0.137095779180527	0.0108495904132724
-5.06070899963379	-7.06603765487671	-1.35154914855957	-0.12579308450222	0.136961355805397	0.0108760744333267
-5.05254888534546	-7.0614013671875	-1.34217584133148	-0.125836223363876	0.136950939893723	0.010800207965076
-5.05749797821045	-7.06400394439697	-1.33926665782928	-0.125940442085266	0.137129336595535	0.0108846351504326
-5.05869770050049	-7.06350660324097	-1.33760023117065	-0.125979527831078	0.137166649103165	0.010980355553329
-5.05025959014893	-7.06797218322754	-1.33767080307007	-0.125926971435547	0.136991932988167	0.0110163260251284
-5.04735279083252	-7.06064081192017	-1.32652008533478	-0.125920474529266	0.137155562639236	0.0109815215691924
-5.05105543136597	-7.0612359046936	-1.32985961437225	-0.126047313213348	0.13727730512619	0.0110651096329093
-5.04991006851196	-7.06133270263672	-1.33495330810547	-0.12608590722084	0.137190133333206	0.011265940964222
-5.04402017593384	-7.06409168243408	-1.32197022438049	-0.12601912021637	0.137134030461311	0.0111212935298681
-5.0448784828186	-7.05781984329224	-1.32119929790497	-0.125992372632027	0.137364789843559	0.0111169815063477
-5.04615020751953	-7.05736207962036	-1.32872664928436	-0.126170590519905	0.137331530451775	0.0113023733720183
-5.0438551902771	-7.05903959274292	-1.32595360279083	-0.126079574227333	0.137297660112381	0.0113646136596799
-5.03659534454346	-7.06183004379272	-1.31926548480988	-0.126083880662918	0.13732548058033	0.0112723438069224
-5.03979158401489	-7.0593433380127	-1.31677341461182	-0.126167014241219	0.137433677911758	0.0113098444417119
-5.0437273979187	-7.0567421913147	-1.32146060466766	-0.126250952482224	0.137462556362152	0.0114275990054011
-5.03834342956543	-7.06278371810913	-1.31681954860687	-0.126151740550995	0.13738326728344	0.0114291943609715
-5.03255271911621	-7.05676937103271	-1.30950117111206	-0.12621334195137	0.137375742197037	0.0114011913537979
-5.03884267807007	-7.05662107467651	-1.31603801250458	-0.126332446932793	0.137569472193718	0.0114709492772818
-5.03392553329468	-7.05770874023438	-1.31676042079926	-0.126390501856804	0.137417897582054	0.0115980599075556
-5.03206777572632	-7.05892944335938	-1.31308078765869	-0.126251861453056	0.137402772903442	0.0115620959550142
-5.0279598236084	-7.05382394790649	-1.3130145072937	-0.126418843865395	0.137546420097351	0.0115970587357879
-5.03175401687622	-7.05416011810303	-1.31639325618744	-0.126424625515938	0.137630000710487	0.0117398854345083
-5.02370357513428	-7.05336904525757	-1.31298518180847	-0.126415997743607	0.137467265129089	0.0118582351133227
-5.0188193321228	-7.05156421661377	-1.29676866531372	-0.126385435461998	0.137512594461441	0.0117455283179879
-5.02170515060425	-7.04984045028687	-1.31185114383698	-0.126548945903778	0.137708261609077	0.0118548795580864
-5.01713895797729	-7.05214309692383	-1.30697739124298	-0.126598134636879	0.137546211481094	0.0119952280074358
-5.00982761383057	-7.05288171768188	-1.2954363822937	-0.126496315002441	0.13754914700985	0.0119543448090553
-5.00822401046753	-7.04869031906128	-1.29791784286499	-0.126611962914467	0.13767471909523	0.0120021430775523
-5.01094341278076	-7.04869937896729	-1.29759204387665	-0.12676328420639	0.137779667973518	0.0121132349595428
-5.00377702713013	-7.04844331741333	-1.29817962646484	-0.126678362488747	0.137618720531464	0.0121499840170145
-5.00417566299438	-7.05051279067993	-1.29586327075958	-0.126656726002693	0.137669697403908	0.0120943235233426
-5.00285530090332	-7.04646015167236	-1.29009461402893	-0.126800313591957	0.137817561626434	0.012210245244205
-5.00414657592773	-7.04650545120239	-1.30490708351135	-0.126795560121536	0.137784063816071	0.0123340217396617
-4.99392318725586	-7.04949331283569	-1.28816711902618	-0.126804158091545	0.137668311595917	0.012286527082324
-4.99595832824707	-7.04595375061035	-1.28778052330017	-0.126794204115868	0.137803182005882	0.0122684361413121
-4.9977560043335	-7.04590940475464	-1.30131125450134	-0.126822337508202	0.137888610363007	0.0125179095193744
-4.99160432815552	-7.05068635940552	-1.29629623889923	-0.126813530921936	0.137674123048782	0.0124599076807499
-4.98901748657227	-7.0474796295166	-1.29316544532776	-0.126822948455811	0.137826383113861	0.0124422246590257
-4.99052047729492	-7.04535961151123	-1.29316031932831	-0.126944646239281	0.137885227799416	0.0125381303951144
-4.99006080627441	-7.04890155792236	-1.29772984981537	-0.126911655068398	0.137881383299828	0.0126259624958038
-4.98645830154419	-7.05105066299438	-1.29432106018066	-0.126912280917168	0.137804955244064	0.0126355113461614
-4.98282957077026	-7.04753541946411	-1.28798925876617	-0.126935094594955	0.137873396277428	0.0126299560070038
-4.98408079147339	-7.04334735870361	-1.29135131835938	-0.12703312933445	0.137977167963982	0.0128120863810182
-4.98394918441772	-7.05104637145996	-1.29209053516388	-0.126881182193756	0.137825906276703	0.0129246357828379
-4.9748101234436	-7.05010747909546	-1.28292191028595	-0.126908212900162	0.137781038880348	0.0128309326246381
-4.97513580322266	-7.04935359954834	-1.2805438041687	-0.12702414393425	0.138018727302551	0.0129138370975852
-4.97204256057739	-7.04836654663086	-1.28945803642273	-0.126972988247871	0.137976497411728	0.0130604170262814
-4.96665477752686	-7.0513710975647	-1.27742743492126	-0.126875549554825	0.137858331203461	0.0130307050421834
-4.96442461013794	-7.04850387573242	-1.27607679367065	-0.126992508769035	0.137937948107719	0.0130567383021116
-4.96957206726074	-7.04631853103638	-1.28139972686768	-0.127024486660957	0.138128966093063	0.0131724830716848
-4.96456003189087	-7.04996109008789	-1.27928733825684	-0.127014681696892	0.138071164488792	0.0133407209068537
-4.95876359939575	-7.05295991897583	-1.2722282409668	-0.126920521259308	0.137941643595695	0.0132746482267976
-4.95799875259399	-7.04685831069946	-1.26937460899353	-0.127022534608841	0.138094380497932	0.0133339082822204
-4.96158742904663	-7.0505805015564	-1.27357149124146	-0.127211600542068	0.138209670782089	0.0135025251656771
-4.95702219009399	-7.05143785476685	-1.2695609331131	-0.127125680446625	0.13809522986412	0.013573064468801
-4.95605659484863	-7.05157327651978	-1.26626908779144	-0.127050668001175	0.138057351112366	0.0135337011888623
-4.95343208312988	-7.04983520507813	-1.26167929172516	-0.12716843187809	0.138207629323006	0.0135617479681969
-4.95828914642334	-7.04955625534058	-1.27409970760345	-0.127212166786194	0.138282999396324	0.0138032687827945
-4.95216512680054	-7.05139493942261	-1.27038288116455	-0.127080291509628	0.138124912977219	0.0138514991849661
-4.94685888290405	-7.04976797103882	-1.25522232055664	-0.127226963639259	0.13813191652298	0.0138075295835733
-4.95100831985474	-7.0481481552124	-1.26466548442841	-0.12734454870224	0.138353765010834	0.0139890909194946
-4.94553852081299	-7.04679107666016	-1.26315104961395	-0.127402171492577	0.138212144374847	0.014063436537981
-4.93784999847412	-7.0496826171875	-1.25878381729126	-0.127256602048874	0.138206377625465	0.0141081865876913
-4.93719148635864	-7.04205274581909	-1.25212669372559	-0.127374276518822	0.138286769390106	0.0141503112390637
-4.94018268585205	-7.04317760467529	-1.2580224275589	-0.12748210132122	0.138326272368431	0.0142676141113043
-4.93612289428711	-7.04211187362671	-1.25050175189972	-0.12734580039978	0.138169258832932	0.0142992809414864
-4.92992639541626	-7.04044675827026	-1.24600040912628	-0.127438426017761	0.138334661722183	0.0143098654225469
-4.93094778060913	-7.03834867477417	-1.25156438350677	-0.127505511045456	0.138428345322609	0.0144379185512662
-4.92883443832397	-7.04222297668457	-1.25475645065308	-0.12754987180233	0.138277024030685	0.0145828034728765
-4.92077302932739	-7.03819131851196	-1.24016690254211	-0.127489998936653	0.138275638222694	0.0144613524898887
-4.92340660095215	-7.03455972671509	-1.23998069763184	-0.127685591578484	0.138454020023346	0.0146418027579784
-4.92364692687988	-7.0394401550293	-1.24497389793396	-0.127589136362076	0.1384337246418	0.0147535186260939
-4.9131646156311	-7.03610610961914	-1.23101186752319	-0.127477869391441	0.138314053416252	0.014712237752974
-4.91808700561523	-7.03790903091431	-1.23660457134247	-0.127715572714806	0.138556316494942	0.0147518403828144
-4.91660642623901	-7.0349645614624	-1.23602831363678	-0.127726450562477	0.138549461960793	0.0149214882403612
-4.91205978393555	-7.03982353210449	-1.23148417472839	-0.127564921975136	0.138379216194153	0.0149089312180877
-4.90885448455811	-7.03776788711548	-1.22678911685944	-0.127641633152962	0.138494804501534	0.0148943886160851
-4.9168553352356	-7.03583717346191	-1.22694361209869	-0.127706915140152	0.138613730669022	0.0149890398606658
-4.91603803634644	-7.03998517990112	-1.23259627819061	-0.127627342939377	0.138478487730026	0.0151128685101867
-4.91040706634521	-7.03993225097656	-1.22126841545105	-0.12761265039444	0.138516530394554	0.0149999773129821
-4.91295337677002	-7.03941059112549	-1.2238358259201	-0.127710178494453	0.13870008289814	0.015057610347867
-4.91442346572876	-7.03824710845947	-1.21959638595581	-0.127689361572266	0.138623654842377	0.0152209522202611
-4.90896987915039	-7.04495811462402	-1.22383916378021	-0.127575546503067	0.138497292995453	0.0151424566283822
-4.90605401992798	-7.04010438919067	-1.21340119838715	-0.127694919705391	0.138599663972855	0.0151093220338225
-4.913743019104	-7.04058837890625	-1.21605098247528	-0.127788797020912	0.138733193278313	0.0152090853080153
-4.90883684158325	-7.038733959198	-1.21921706199646	-0.127618014812469	0.138630837202072	0.0152852674946189
-4.90548229217529	-7.04500770568848	-1.21454834938049	-0.127543747425079	0.138563424348831	0.0152648584917188
-4.90628051757813	-7.03903102874756	-1.21042048931122	-0.127667143940926	0.138688459992409	0.0152871711179614
-4.91093158721924	-7.04107093811035	-1.21376693248749	-0.127738684415817	0.138605833053589	0.0154018383473158
-4.90554475784302	-7.0457067489624	-1.20169019699097	-0.127610340714455	0.138492539525032	0.0154062639921904
-4.90243196487427	-7.0430212020874	-1.19887006282806	-0.127618402242661	0.138779252767563	0.0152912605553865
-4.91025733947754	-7.04100513458252	-1.20614469051361	-0.127693355083466	0.138757437467575	0.0155259482562542
-4.90383768081665	-7.04668951034546	-1.19857037067413	-0.127668842673302	0.138597995042801	0.0154547672718763
-4.90202522277832	-7.04716444015503	-1.19167578220367	-0.127640187740326	0.138673409819603	0.0153448907658458
-4.90250968933105	-7.04596281051636	-1.19907486438751	-0.127752348780632	0.138833492994308	0.0154975140467286
-4.90722703933716	-7.04795694351196	-1.20302736759186	-0.127684041857719	0.138795420527458	0.0155603066086769
-4.89809989929199	-7.0504264831543	-1.19335615634918	-0.127679795026779	0.138649448752403	0.0155142303556204
-4.9013524055481	-7.04901885986328	-1.19075214862823	-0.127714559435844	0.138783305883408	0.0154837034642696
-4.90397596359253	-7.04705905914307	-1.1956170797348	-0.127824202179909	0.138855949044228	0.0156120266765356
-4.90359830856323	-7.05427026748657	-1.19196140766144	-0.127719432115555	0.138723477721214	0.0156209086999297
-4.8961935043335	-7.05211305618286	-1.19187343120575	-0.127666682004929	0.138780251145363	0.0154899917542934
-4.90250396728516	-7.04894304275513	-1.1930068731308	-0.127918064594269	0.138885498046875	0.0155671583488584
-4.90524816513062	-7.05224752426147	-1.19858920574188	-0.127860277891159	0.138828739523888	0.0156932733952999
-4.89646434783936	-7.05257701873779	-1.1959240436554	-0.12775257229805	0.138657674193382	0.0156212719157338
-4.8997950553894	-7.05370855331421	-1.19756150245667	-0.127865061163902	0.138873964548111	0.0156896933913231
-4.89928770065308	-7.05255508422852	-1.20448625087738	-0.127943307161331	0.138822719454765	0.0157735347747803
-4.89366722106934	-7.05609941482544	-1.20157659053802	-0.127802312374115	0.138691753149033	0.0158331617712975
-4.89189004898071	-7.05212354660034	-1.19385802745819	-0.127965971827507	0.138841658830643	0.0157876126468182
-4.89360904693604	-7.0506739616394	-1.19819664955139	-0.128017842769623	0.138875469565392	0.0158721748739481
-4.88603067398071	-7.05134105682373	-1.20003306865692	-0.12793242931366	0.138774961233139	0.0159195624291897
-4.88186073303223	-7.04742765426636	-1.19860506057739	-0.127983525395393	0.138827532529831	0.0159227270632982
-4.88568258285522	-7.04313278198242	-1.20006763935089	-0.128139138221741	0.139024034142494	0.0160037167370319
-4.8800802230835	-7.04786205291748	-1.19840729236603	-0.128143846988678	0.138839319348335	0.0161528065800667
-4.8741888999939	-7.04583501815796	-1.19619202613831	-0.12806311249733	0.138822183012962	0.0160231906920671
-4.87164211273193	-7.04037761688232	-1.19897222518921	-0.128260746598244	0.139010101556778	0.0161370281130075
-4.87540054321289	-7.04356241226196	-1.20500588417053	-0.128314852714539	0.139030918478966	0.0163177978247404
-4.86266899108887	-7.0451078414917	-1.19781589508057	-0.128231287002563	0.138926714658737	0.0162707585841417
-4.86713314056396	-7.040771484375	-1.19745850563049	-0.12838026881218	0.13905231654644	0.016276428475976
-4.86456871032715	-7.04127216339111	-1.20572400093079	-0.128400936722755	0.13907727599144	0.0165131315588951
-4.85549783706665	-7.04100608825684	-1.19934844970703	-0.128317251801491	0.138904243707657	0.016495019197464
-4.85144948959351	-7.03745889663696	-1.1940997838974	-0.128303289413452	0.138966247439384	0.0165106169879436
-4.85413980484009	-7.03408670425415	-1.19345641136169	-0.128473833203316	0.139157637953758	0.0165549200028181
-4.8546314239502	-7.03778457641602	-1.20987963676453	-0.128421097993851	0.139042928814888	0.0167615674436092
-4.84181356430054	-7.03934049606323	-1.1979033946991	-0.128414422273636	0.139004483819008	0.016717404127121
-4.84611940383911	-7.03066110610962	-1.19579708576202	-0.128464117646217	0.139183908700943	0.0167045928537846
-4.84330415725708	-7.03256893157959	-1.20595681667328	-0.128512650728226	0.139056980609894	0.0169525519013405
-4.83918809890747	-7.0363917350769	-1.19971203804016	-0.128435015678406	0.138992860913277	0.0168681927025318
-4.83502912521362	-7.03014135360718	-1.19372570514679	-0.1284349411726	0.13913868367672	0.016806572675705
-4.83614778518677	-7.02896070480347	-1.19836890697479	-0.128643304109573	0.139212399721146	0.0170496441423893
-4.83080959320068	-7.0342264175415	-1.19942331314087	-0.128469094634056	0.139038935303688	0.0170204546302557
-4.82737064361572	-7.02897930145264	-1.18707776069641	-0.128553196787834	0.139174163341522	0.0170044358819723
-4.83139705657959	-7.02990865707397	-1.19701135158539	-0.128650218248367	0.139228522777557	0.0171406455338001
-4.82348442077637	-7.02964496612549	-1.19337952136993	-0.12852056324482	0.139133006334305	0.0171593111008406
-4.8211874961853	-7.03047609329224	-1.18826007843018	-0.128560170531273	0.139156654477119	0.0171303730458021
-4.82437705993652	-7.0258412361145	-1.18367302417755	-0.12863202393055	0.139313250780106	0.017163310199976
-4.82191753387451	-7.02691745758057	-1.18734765052795	-0.128588706254959	0.139149069786072	0.017198983579874
-4.81654071807861	-7.03268098831177	-1.18864512443542	-0.128580391407013	0.139179766178131	0.0171674601733685
-4.81930923461914	-7.02866888046265	-1.17714178562164	-0.128711134195328	0.139380469918251	0.0172052662819624
-4.8191032409668	-7.0308837890625	-1.19097673892975	-0.128632754087448	0.139224588871002	0.01731051877141
-4.81420183181763	-7.03104639053345	-1.17522299289703	-0.128564357757568	0.139275133609772	0.0171685740351677
-4.81837511062622	-7.03137969970703	-1.18413329124451	-0.128689855337143	0.139437854290009	0.0172382444143295
-4.81894207000732	-7.03224897384644	-1.18803942203522	-0.12854677438736	0.13933390378952	0.0172892492264509
-4.81174659729004	-7.03287982940674	-1.1726701259613	-0.128569707274437	0.139292016625404	0.0171518716961145
-4.81965589523315	-7.03144025802612	-1.17991042137146	-0.128635451197624	0.139498710632324	0.0172070916742086
-4.81763601303101	-7.03098297119141	-1.18178296089172	-0.128647938370705	0.139410570263863	0.0172823816537857
-4.81541919708252	-7.03744173049927	-1.17061102390289	-0.128559187054634	0.139275997877121	0.0171632394194603
-4.81408357620239	-7.03054571151733	-1.18038654327393	-0.128612473607063	0.139483436942101	0.0170906521379948
-4.81468343734741	-7.03439569473267	-1.17537236213684	-0.128692746162415	0.139403879642487	0.0172312762588263
-4.8119330406189	-7.03550958633423	-1.17357563972473	-0.12852942943573	0.13929446041584	0.0171003397554159
-4.8133692741394	-7.027587890625	-1.17431271076202	-0.128572553396225	0.139481276273727	0.0170630663633347
-4.816969871521	-7.03244781494141	-1.18098938465118	-0.128693759441376	0.139444395899773	0.0171831287443638
-4.8102445602417	-7.03140258789063	-1.17351007461548	-0.128517270088196	0.139306798577309	0.0170652084052563
-4.81175136566162	-7.02987384796143	-1.16857373714447	-0.128583058714867	0.139465838670731	0.0170136541128159
-4.81210231781006	-7.03104114532471	-1.18203246593475	-0.128698378801346	0.139486685395241	0.0170983225107193
-4.80881357192993	-7.03291130065918	-1.17363607883453	-0.128571480512619	0.139277830719948	0.0170966144651175
-4.80473756790161	-7.03321695327759	-1.16962778568268	-0.128634080290794	0.139361038804054	0.017036909237504
-4.80779457092285	-7.02744388580322	-1.17320740222931	-0.128733277320862	0.139508828520775	0.0170412734150887
-4.80989551544189	-7.0311074256897	-1.18790102005005	-0.128754019737244	0.139491036534309	0.0171800423413515
-4.80099058151245	-7.03445053100586	-1.1806468963623	-0.128739461302757	0.139336436986923	0.0170775037258863
-4.80299520492554	-7.02730798721313	-1.17589497566223	-0.128710970282555	0.139563798904419	0.0170071478933096
-4.80491781234741	-7.02564859390259	-1.18403112888336	-0.128891050815582	0.139508992433548	0.0172307789325714
-4.80133581161499	-7.03103017807007	-1.18449485301971	-0.128824159502983	0.139320015907288	0.0170683972537518
-4.79830837249756	-7.02553701400757	-1.17289900779724	-0.128779321908951	0.13953760266304	0.0170417092740536
-4.80393362045288	-7.02435255050659	-1.18467545509338	-0.128960996866226	0.13953098654747	0.0172063130885363
-4.79631042480469	-7.02574920654297	-1.1835526227951	-0.128843411803246	0.139463678002357	0.0172332841902971
-4.79073095321655	-7.02214384078979	-1.17473137378693	-0.128948912024498	0.139443308115005	0.017144650220871
-4.79708242416382	-7.02324628829956	-1.18116784095764	-0.129120603203773	0.139665141701698	0.0172359589487314
-4.7884521484375	-7.0218825340271	-1.18328404426575	-0.129029735922813	0.139447435736656	0.0172923877835274
-4.78885555267334	-7.0189414024353	-1.1827826499939	-0.128995731472969	0.139468967914581	0.0172373354434967
-4.79277038574219	-7.01227712631226	-1.18511652946472	-0.129123359918594	0.139726921916008	0.0173490215092897
-4.78553915023804	-7.01474905014038	-1.18002533912659	-0.129117220640182	0.139534294605255	0.0173916853964329
-4.78196096420288	-7.01132774353027	-1.17753398418427	-0.129180550575256	0.139640346169472	0.0173595827072859
-4.7824387550354	-7.00858306884766	-1.18473947048187	-0.129310846328735	0.139688044786453	0.0175222065299749
-4.77445459365845	-7.00830698013306	-1.18287003040314	-0.129215091466904	0.139593720436096	0.0174781922250986
-4.77270460128784	-7.00809764862061	-1.1735737323761	-0.129359096288681	0.139693006873131	0.0174636319279671
-4.7714056968689	-7.00211334228516	-1.17992413043976	-0.129393979907036	0.139793515205383	0.0175780802965164
-4.76697444915771	-7.00483369827271	-1.18835496902466	-0.129369646310806	0.139726504683495	0.0177167672663927
-4.76251554489136	-7.00242280960083	-1.17414569854736	-0.129473194479942	0.139838963747025	0.0176129583269358
-4.76657485961914	-7.00025844573975	-1.1841424703598	-0.129538044333458	0.139898344874382	0.0177622064948082
-4.76209449768066	-6.99988985061646	-1.18182218074799	-0.129484832286835	0.139776930212975	0.0178455542773008
-4.75588464736938	-6.9989652633667	-1.17778766155243	-0.129456490278244	0.13984140753746	0.0177417602390051
-4.75910997390747	-6.99360609054565	-1.1794468164444	-0.129630163311958	0.139966055750847	0.0178567785769701
-4.75494813919067	-6.99788522720337	-1.18057334423065	-0.129580572247505	0.139880642294884	0.0180138181895018
-4.75057077407837	-6.996666431427	-1.17125749588013	-0.129513144493103	0.139898106455803	0.0178745202720165
-4.75123310089111	-6.98979616165161	-1.17393791675568	-0.129701837897301	0.140036568045616	0.0178946983069181
-4.7525897026062	-6.9920973777771	-1.1797878742218	-0.129757940769196	0.140019714832306	0.0180942229926586
-4.74092149734497	-6.99309062957764	-1.16933453083038	-0.1296256929636	0.139899492263794	0.0179518088698387
-4.74627447128296	-6.98822355270386	-1.1754457950592	-0.129804834723473	0.140114635229111	0.0180523972958326
-4.74773454666138	-6.99255084991455	-1.18393409252167	-0.129823669791222	0.140117138624191	0.0181884150952101
-4.73656272888184	-6.98998355865479	-1.17007851600647	-0.129652455449104	0.139913007616997	0.0181128978729248
-4.74298763275146	-6.98754072189331	-1.17744719982147	-0.129869803786278	0.14021760225296	0.0181487146764994
-4.73893690109253	-6.98607969284058	-1.17850458621979	-0.129887357354164	0.140182256698608	0.0182168260216713
-4.73471832275391	-6.98914575576782	-1.17089760303497	-0.129832044243813	0.140041023492813	0.0182031635195017
-4.7385835647583	-6.98265409469604	-1.16633331775665	-0.129894405603409	0.140316039323807	0.0182259678840637
-4.73448896408081	-6.98499393463135	-1.16914856433868	-0.129922389984131	0.140203639864922	0.0183794125914574
-4.73257303237915	-6.98689746856689	-1.17361044883728	-0.129852190613747	0.140232518315315	0.0182718299329281
-4.73243093490601	-6.98617458343506	-1.16230928897858	-0.129971265792847	0.140377923846245	0.0183207504451275
-4.73205184936523	-6.98413181304932	-1.16694676876068	-0.129943683743477	0.140312969684601	0.0184373129159212
-4.72745037078857	-6.98515748977661	-1.16244447231293	-0.129850879311562	0.140263825654984	0.0183812994509935
-4.72808027267456	-6.98240566253662	-1.16013765335083	-0.130031794309616	0.140415281057358	0.0184000823646784
-4.73065137863159	-6.98301124572754	-1.1674919128418	-0.130054891109467	0.140433505177498	0.0184519700706005
-4.72267961502075	-6.98233032226563	-1.16055262088776	-0.129944607615471	0.140286028385162	0.0183795746415854
-4.72868680953979	-6.98191976547241	-1.15459883213043	-0.130048036575317	0.140484437346458	0.0183599814772606
-4.73091220855713	-6.98333930969238	-1.1612286567688	-0.13010236620903	0.140434324741364	0.0184587594121695
-4.72354555130005	-6.9851450920105	-1.1594957113266	-0.130051910877228	0.140415653586388	0.0183980911970139
-4.72487354278564	-6.98126745223999	-1.15506052970886	-0.130034849047661	0.140605241060257	0.018375925719738
-4.72804021835327	-6.98110246658325	-1.15975725650787	-0.130156219005585	0.140514969825745	0.0184515696018934
-4.72371912002563	-6.98557949066162	-1.16136121749878	-0.130062624812126	0.140360251069069	0.0184387862682343
-4.72260808944702	-6.98086023330688	-1.14821326732635	-0.130174249410629	0.140577241778374	0.018315440043807
-4.72818756103516	-6.98007440567017	-1.15818393230438	-0.130258187651634	0.140624433755875	0.0184392891824245
-4.72301483154297	-6.9797420501709	-1.15430307388306	-0.130169630050659	0.140510424971581	0.0184314455837011
-4.71806192398071	-6.97979259490967	-1.14470314979553	-0.130265131592751	0.140498116612434	0.0182291567325592
-4.72283840179443	-6.98027276992798	-1.15864324569702	-0.13036935031414	0.140691444277763	0.0183840095996857
-4.71901512145996	-6.98054361343384	-1.15109980106354	-0.130338072776794	0.1405059248209	0.0183445420116186
-4.71614074707031	-6.98286294937134	-1.14473927021027	-0.130271375179291	0.14054861664772	0.0181666128337383
-4.71906805038452	-6.977707862854	-1.15032649040222	-0.130410477519035	0.140743046998978	0.018234359100461
-4.7179126739502	-6.98546743392944	-1.1456333398819	-0.130324274301529	0.140572905540466	0.0182103458791971
-4.71455097198486	-6.98423290252686	-1.15065848827362	-0.130284085869789	0.140768155455589	0.0181813407689333
-4.71397590637207	-6.98609924316406	-1.1484649181366	-0.130438059568405	0.140858680009842	0.0182559937238693
-4.71200370788574	-6.98822355270386	-1.15048515796661	-0.13043999671936	0.140763789415359	0.0183559078723192
-4.7041015625	-6.98649215698242	-1.13797080516815	-0.130402147769928	0.140814155340195	0.0182290151715279
-4.70702934265137	-6.98473167419434	-1.13908541202545	-0.130590662360191	0.14096611738205	0.0182043518871069
-4.7057638168335	-6.98122501373291	-1.14826440811157	-0.13054047524929	0.140942797064781	0.0183222033083439
-4.69878578186035	-6.98577165603638	-1.14056313037872	-0.130471095442772	0.140853434801102	0.0182239543646574
-4.6997537612915	-6.98373079299927	-1.14625406265259	-0.130573630332947	0.141034141182899	0.0182142462581396
-4.70540380477905	-6.98030519485474	-1.14948964118958	-0.130676254630089	0.14096474647522	0.0182890929281712
-4.70157098770142	-6.98297166824341	-1.1504979133606	-0.13054247200489	0.140864118933678	0.0182789750397205
-4.69824504852295	-6.9817590713501	-1.13792657852173	-0.130657806992531	0.140959396958351	0.0181990806013346
-4.70531034469604	-6.97697973251343	-1.15772664546967	-0.130842268466949	0.141136080026627	0.018283624202013
-4.69714879989624	-6.97985935211182	-1.15094316005707	-0.130679965019226	0.140849366784096	0.0182653684169054
-4.69917917251587	-6.9770245552063	-1.15145897865295	-0.130821868777275	0.14106197655201	0.0180848799645901
-4.70416116714478	-6.97455215454102	-1.16551506519318	-0.130884498357773	0.141119837760925	0.0182349868118763
-4.69694137573242	-6.97664594650269	-1.1624094247818	-0.13083690404892	0.140952095389366	0.0182601474225521
-4.6998724937439	-6.97567892074585	-1.1580696105957	-0.130881145596504	0.141050308942795	0.0180746261030436
-4.70435428619385	-6.97248220443726	-1.16865503787994	-0.130985960364342	0.141139730811119	0.0182447787374258
-4.7016224861145	-6.97495746612549	-1.17156636714935	-0.130936518311501	0.141067698597908	0.0181814767420292
-4.6993579864502	-6.97125864028931	-1.16678845882416	-0.130924835801125	0.141192883253098	0.0181341674178839
-4.70620346069336	-6.96919584274292	-1.17500901222229	-0.131056576967239	0.141293719410896	0.0182514861226082
-4.70386362075806	-6.97547578811646	-1.17251825332642	-0.130981758236885	0.141182869672775	0.0181952528655529
-4.69599342346191	-6.96903705596924	-1.17876183986664	-0.131036669015884	0.141267448663712	0.018120963126421
-4.70532417297363	-6.97361612319946	-1.18161273002625	-0.131194576621056	0.141419723629951	0.018279317766428
-4.70442533493042	-6.97526121139526	-1.180823802948	-0.131050035357475	0.141272351145744	0.0183337274938822
-4.6996488571167	-6.97324275970459	-1.18019580841064	-0.131067007780075	0.141344398260117	0.0182110574096441
-4.70491170883179	-6.97210884094238	-1.18051397800446	-0.131168350577354	0.141483828425407	0.018337382003665
-4.70430850982666	-6.97177982330322	-1.19345784187317	-0.13115918636322	0.141413018107414	0.018450204282999
-4.69974088668823	-6.97561597824097	-1.18867003917694	-0.13105084002018	0.141339614987373	0.0184262245893478
-4.69997406005859	-6.97377347946167	-1.17753529548645	-0.131166890263557	0.141417473554611	0.0183661840856075
-4.70418548583984	-6.97086191177368	-1.20092904567719	-0.13123907148838	0.141479700803757	0.0185846071690321
-4.69693613052368	-6.97197961807251	-1.18806123733521	-0.131171464920044	0.141322478652	0.0185718555003405
-4.69808864593506	-6.97177982330322	-1.18474781513214	-0.131088957190514	0.141452804207802	0.0185120832175016
-4.69737005233765	-6.96596765518188	-1.19776546955109	-0.131243035197258	0.141562640666962	0.018677307292819
-4.69498634338379	-6.97237205505371	-1.18760931491852	-0.131261944770813	0.141317829489708	0.0187160894274712
-4.69210290908813	-6.96628665924072	-1.18741166591644	-0.131185412406921	0.141433194279671	0.0186856705695391
-4.69344663619995	-6.96606969833374	-1.19233894348145	-0.131353810429573	0.141546249389648	0.018878286704421
-4.6929235458374	-6.966233253479	-1.18991196155548	-0.131186261773109	0.141429528594017	0.018901901319623
-4.68807649612427	-6.96532869338989	-1.18657124042511	-0.13125804066658	0.141534700989723	0.0188374277204275
-4.69361639022827	-6.96492290496826	-1.18968319892883	-0.131350412964821	0.141595438122749	0.0189583692699671
-4.69092559814453	-6.9643759727478	-1.1939697265625	-0.131244227290154	0.141596630215645	0.019062327221036
-4.6817774772644	-6.96367597579956	-1.18301975727081	-0.131287127733231	0.141498953104019	0.0190181341022253
-4.69355154037476	-6.96515130996704	-1.18648684024811	-0.131351545453072	0.141694813966751	0.019100621342659
-4.69017791748047	-6.96133804321289	-1.18981039524078	-0.131272673606873	0.141544625163078	0.019176259636879
-4.68883800506592	-6.96564054489136	-1.18584537506104	-0.131186857819557	0.141467168927193	0.0191208124160767
-4.69164371490479	-6.96077585220337	-1.18747174739838	-0.131273090839386	0.141655012965202	0.019140062853694
-4.69067239761353	-6.96411466598511	-1.18970060348511	-0.131277441978455	0.1414595246315	0.0192285347729921
-4.68676471710205	-6.96532106399536	-1.1836199760437	-0.131238013505936	0.141521811485291	0.0191740337759256
-4.69128942489624	-6.96088647842407	-1.18560004234314	-0.131340280175209	0.141638725996017	0.0192262064665556
-4.69051837921143	-6.96070289611816	-1.19047796726227	-0.131309941411018	0.141438737511635	0.0193216614425182
-4.68836402893066	-6.96033477783203	-1.18276524543762	-0.131212130188942	0.14146064221859	0.0192522332072258
-4.69049978256226	-6.96149969100952	-1.18997657299042	-0.131296828389168	0.141578018665314	0.0193575862795115
-4.68934202194214	-6.9647216796875	-1.18483293056488	-0.131179019808769	0.141402184963226	0.0194388944655657
-4.68832349777222	-6.9618763923645	-1.1774138212204	-0.131284266710281	0.141489744186401	0.019350303336978
-4.69053983688354	-6.9616870880127	-1.18321430683136	-0.131311729550362	0.141477480530739	0.0194630660116673
-4.68710947036743	-6.96297311782837	-1.18055903911591	-0.131185352802277	0.141378089785576	0.019482834264636
-4.68487215042114	-6.95819091796875	-1.17344081401825	-0.131186679005623	0.141569644212723	0.019422110170126
-4.68872880935669	-6.95736932754517	-1.17660915851593	-0.131267488002777	0.141510918736458	0.0195473860949278
-4.68053150177002	-6.96001577377319	-1.18295705318451	-0.131153538823128	0.141411110758781	0.0195787809789181
-4.6808295249939	-6.95721578598022	-1.17016017436981	-0.131262168288231	0.14157035946846	0.0194851122796535
-4.68511056900024	-6.95683526992798	-1.17833197116852	-0.131204470992088	0.141486629843712	0.0196326449513435
-4.67852830886841	-6.95707750320435	-1.17701041698456	-0.131144106388092	0.141375690698624	0.019618621096015
-4.68118715286255	-6.9586181640625	-1.16811263561249	-0.131256714463234	0.141542136669159	0.0195669680833817
-4.68176174163818	-6.95627689361572	-1.1746461391449	-0.131218433380127	0.141560986638069	0.0196960866451263
-4.67546939849854	-6.95922517776489	-1.16492366790771	-0.131246879696846	0.141504570841789	0.0196170546114445
-4.68199443817139	-6.95862627029419	-1.17121064662933	-0.131253004074097	0.141574218869209	0.019644608721137
-4.6809868812561	-6.95856618881226	-1.17172288894653	-0.13114295899868	0.141541615128517	0.019668685272336
-4.6813817024231	-6.95930814743042	-1.16820156574249	-0.131116926670074	0.141534566879272	0.0195813234895468
-4.68535232543945	-6.95793867111206	-1.17610383033752	-0.131254583597183	0.141673430800438	0.0196232683956623
-4.6858549118042	-6.96302223205566	-1.16672194004059	-0.131134644150734	0.141508892178535	0.019627183675766
-4.68297243118286	-6.9635443687439	-1.17114078998566	-0.131115019321442	0.141529008746147	0.0195512212812901
-4.68680620193481	-6.96087121963501	-1.16711759567261	-0.131239861249924	0.141669541597366	0.0195769742131233
-4.68520784378052	-6.96383571624756	-1.17729699611664	-0.131114766001701	0.141455382108688	0.019571365788579
-4.68488645553589	-6.96132612228394	-1.16754198074341	-0.131160110235214	0.141496866941452	0.0195035059005022
-4.68813228607178	-6.95983791351318	-1.17695212364197	-0.131217747926712	0.141633987426758	0.0196027364581823
-4.68575143814087	-6.96215057373047	-1.18312871456146	-0.131096035242081	0.141442507505417	0.019560432061553
-4.68406677246094	-6.96295166015625	-1.17651772499084	-0.13117216527462	0.141476884484291	0.0194925516843796
-4.69160127639771	-6.96195030212402	-1.1856894493103	-0.131187275052071	0.141550496220589	0.0195956453680992
-4.68816900253296	-6.96543264389038	-1.18760824203491	-0.131151765584946	0.141425937414169	0.0196321904659271
-4.68427610397339	-6.96581363677979	-1.18033647537231	-0.131126165390015	0.141435414552689	0.0195135250687599
-4.68773889541626	-6.96034097671509	-1.18666923046112	-0.131183505058289	0.141547039151192	0.019565112888813
-4.68904161453247	-6.96463251113892	-1.19086098670959	-0.131225034594536	0.141354694962502	0.0197300482541323
-4.68621492385864	-6.9648265838623	-1.18617069721222	-0.131148666143417	0.141327649354935	0.0196311417967081
-4.68203735351563	-6.95831680297852	-1.18124604225159	-0.131192892789841	0.141455173492432	0.019552156329155
-4.68978977203369	-6.95894289016724	-1.19069445133209	-0.131280124187469	0.141482248902321	0.0197078119963408
-4.68247985839844	-6.96260166168213	-1.18917524814606	-0.131177559494972	0.141330659389496	0.0196760687977076
-4.68439483642578	-6.95943117141724	-1.18801951408386	-0.131181761622429	0.141387388110161	0.0195860005915165
-4.68707132339478	-6.96004676818848	-1.19355809688568	-0.131348967552185	0.141480758786201	0.0196090862154961
-4.68772840499878	-6.96110486984253	-1.20044827461243	-0.131225422024727	0.14140559732914	0.0196485947817564
-4.68485832214355	-6.96130800247192	-1.1936981678009	-0.13125929236412	0.141444116830826	0.0195716172456741
-4.69109869003296	-6.95673131942749	-1.19867968559265	-0.131384611129761	0.141567453742027	0.0195851195603609
-4.69065809249878	-6.96193933486938	-1.20569252967834	-0.131298765540123	0.14141209423542	0.0196368917822838
-4.68621492385864	-6.96306991577148	-1.20436632633209	-0.131286188960075	0.141396760940552	0.0195438507944345
-4.69451808929443	-6.96052885055542	-1.20873582363129	-0.131370827555656	0.141597524285316	0.01949867233634
-4.69835758209229	-6.96131229400635	-1.21903741359711	-0.131377637386322	0.141479149460793	0.0196028016507626
-4.69344520568848	-6.96211862564087	-1.20841085910797	-0.131394669413567	0.141442507505417	0.0194120481610298
-4.70066976547241	-6.96118116378784	-1.22443270683289	-0.131465971469879	0.141595259308815	0.0194651540368795
-4.69798469543457	-6.96125173568726	-1.22665107250214	-0.13139620423317	0.141462102532387	0.0194974727928638
-4.69848346710205	-6.96012020111084	-1.21164762973785	-0.131440028548241	0.141466200351715	0.0193284470587969
-4.70502042770386	-6.9561939239502	-1.22945940494537	-0.131455391645432	0.141605615615845	0.0194081570953131
-4.70038175582886	-6.95928430557251	-1.23126792907715	-0.131439328193665	0.141381397843361	0.0193822253495455
-4.70047950744629	-6.95624876022339	-1.22724294662476	-0.131415545940399	0.141491770744324	0.0192217603325844
-4.70257759094238	-6.94713354110718	-1.23444497585297	-0.131502032279968	0.14159032702446	0.0193103235214949
-4.70517349243164	-6.95346879959106	-1.2379435300827	-0.131473302841187	0.14147587120533	0.0193402841687202
-4.69508457183838	-6.95210695266724	-1.23492527008057	-0.131323844194412	0.141357198357582	0.0192673169076443
-4.69769620895386	-6.94779348373413	-1.23678421974182	-0.131459146738052	0.141532137989998	0.0192340817302465
-4.702467918396	-6.94935846328735	-1.24228572845459	-0.13147996366024	0.141557067632675	0.0193606037646532
-4.69799566268921	-6.95152616500854	-1.24452185630798	-0.13141655921936	0.141423657536507	0.0193658322095871
-4.69755697250366	-6.9512038230896	-1.23858392238617	-0.131461977958679	0.14150607585907	0.0192895010113716
-4.70317268371582	-6.95073080062866	-1.24673688411713	-0.131557658314705	0.141578033566475	0.0193107780069113
-4.70512914657593	-6.95084095001221	-1.24986493587494	-0.131461381912231	0.141500115394592	0.0194294545799494
-4.69833469390869	-6.95002698898315	-1.2373034954071	-0.13145500421524	0.14148972928524	0.019302349537611
-4.70524978637695	-6.9507040977478	-1.24687063694	-0.131572037935257	0.141630724072456	0.0193339958786964
-4.7033109664917	-6.94824314117432	-1.24941778182983	-0.131531119346619	0.141604959964752	0.0194384139031172
-4.69813442230225	-6.94990158081055	-1.23755705356598	-0.131411626935005	0.141480550169945	0.0193060133606195
-4.70213222503662	-6.94443130493164	-1.24089014530182	-0.131494000554085	0.141671806573868	0.0193261560052633
-4.70391702651978	-6.94811868667603	-1.24648785591125	-0.131661146879196	0.14160344004631	0.0194632653146982
-4.70059204101563	-6.95079135894775	-1.24349021911621	-0.131454423069954	0.141541793942451	0.0194440931081772
-4.69676876068115	-6.94509077072144	-1.23873698711395	-0.131498917937279	0.141576170921326	0.0193977020680904
-4.70215845108032	-6.94934749603271	-1.24509048461914	-0.131589367985725	0.141708329319954	0.0195898022502661
-4.69452428817749	-6.95023536682129	-1.2413512468338	-0.131474375724792	0.141447871923447	0.0195183306932449
-4.69589948654175	-6.94712686538696	-1.23620080947876	-0.131519198417664	0.141613304615021	0.0195051971822977
-4.7003116607666	-6.94621992111206	-1.24173676967621	-0.131557777523994	0.141709715127945	0.0196204725652933
-4.69588041305542	-6.94872426986694	-1.24301421642303	-0.131426006555557	0.141530483961105	0.0195848550647497
-4.69413280487061	-6.94770002365112	-1.23740100860596	-0.13150130212307	0.141630321741104	0.0195925738662481
-4.69643068313599	-6.94367408752441	-1.24284970760345	-0.131596773862839	0.141638770699501	0.0196485091000795
-4.69730424880981	-6.94797563552856	-1.23978471755981	-0.131518498063087	0.141577690839767	0.0196960419416428
-4.69017839431763	-6.94827842712402	-1.2367959022522	-0.131460279226303	0.141622751951218	0.0196280535310507
-4.69640350341797	-6.94443988800049	-1.23740518093109	-0.131631627678871	0.141678109765053	0.0196840353310108
-4.6931734085083	-6.94783401489258	-1.24066364765167	-0.131467238068581	0.141562551259995	0.0197628326714039
-4.69217348098755	-6.94353818893433	-1.22839760780334	-0.131525218486786	0.14166784286499	0.0196645725518465
-4.69593811035156	-6.94401693344116	-1.23608732223511	-0.131549522280693	0.14166447520256	0.0197811648249626
-4.69134950637817	-6.94349813461304	-1.23209166526794	-0.131454348564148	0.14158008992672	0.0196904018521309
-4.69295263290405	-6.9422664642334	-1.23173785209656	-0.13159704208374	0.141678348183632	0.0196896158158779
-4.69444227218628	-6.94524574279785	-1.2414870262146	-0.13151091337204	0.141632229089737	0.0197705738246441
-4.68858575820923	-6.94144296646118	-1.23050510883331	-0.131429195404053	0.141561597585678	0.0196698568761349
-4.69039011001587	-6.93662166595459	-1.23217129707336	-0.131542846560478	0.141634434461594	0.0196655821055174
-4.6934700012207	-6.93968200683594	-1.23131537437439	-0.131554365158081	0.141617074608803	0.0197539962828159
-4.68572187423706	-6.94005250930786	-1.23696887493134	-0.131480798125267	0.141551807522774	0.0196511521935463
-4.68872165679932	-6.93721771240234	-1.22789001464844	-0.131568342447281	0.141633942723274	0.0196602288633585
-4.69197750091553	-6.93733787536621	-1.22748696804047	-0.131615698337555	0.141630828380585	0.0197412725538015
-4.68640851974487	-6.93932771682739	-1.23525106906891	-0.131475657224655	0.141455113887787	0.0196762196719646
-4.68638038635254	-6.93577098846436	-1.22265625	-0.131583139300346	0.141611218452454	0.0196079891175032
-4.68878698348999	-6.93161630630493	-1.23131597042084	-0.131616085767746	0.141567409038544	0.0197128336876631
-4.68441772460938	-6.93679475784302	-1.22977221012115	-0.131500273942947	0.141530677676201	0.0196392629295588
-4.68651914596558	-6.93558073043823	-1.21946799755096	-0.131616219878197	0.141648530960083	0.0195641480386257
-4.69192934036255	-6.93406248092651	-1.23647522926331	-0.131522044539452	0.141650229692459	0.0196768585592508
-4.68449640274048	-6.93855857849121	-1.22641324996948	-0.131461694836617	0.14155675470829	0.0195847060531378
-4.68950176239014	-6.93331861495972	-1.22372877597809	-0.131627067923546	0.141683667898178	0.0195649135857821
-4.69369220733643	-6.93672180175781	-1.23168802261353	-0.131618469953537	0.141642346978188	0.019619008526206
-4.68931674957275	-6.93849563598633	-1.22448110580444	-0.131511449813843	0.141547724604607	0.0195052698254585
-4.68917274475098	-6.93419504165649	-1.22574102878571	-0.131569370627403	0.141688898205757	0.01935507170856
-4.69512128829956	-6.93498373031616	-1.23134648799896	-0.131611898541451	0.141658172011375	0.0195605847984552
-4.69364404678345	-6.93991804122925	-1.22497284412384	-0.131514459848404	0.141488820314407	0.0193931628018618
-4.69495868682861	-6.93365526199341	-1.22714602947235	-0.1314727216959	0.141676440834999	0.0192703269422054
-4.70088958740234	-6.9342679977417	-1.23299908638	-0.131579205393791	0.141696467995644	0.0194004476070404
-4.69877243041992	-6.93677759170532	-1.23020768165588	-0.131450146436691	0.141573369503021	0.0193321797996759
-4.69686651229858	-6.93371534347534	-1.22652339935303	-0.131542921066284	0.141682475805283	0.0191840678453445
-4.70388269424438	-6.93452596664429	-1.23483204841614	-0.131574690341949	0.141780734062195	0.0192578826099634
-4.69890213012695	-6.93770408630371	-1.22969269752502	-0.131440579891205	0.141566708683968	0.0192244406789541
-4.69907855987549	-6.94031238555908	-1.22844898700714	-0.13148994743824	0.14167632162571	0.0191036555916071
-4.7034707069397	-6.93377017974854	-1.22467803955078	-0.131537929177284	0.141802206635475	0.0192028786987066
-4.70686960220337	-6.93567419052124	-1.23418939113617	-0.131515502929688	0.141769975423813	0.0192514453083277
-4.70163106918335	-6.94228649139404	-1.2291841506958	-0.131416246294975	0.141636610031128	0.0192004423588514
-4.70252227783203	-6.93586874008179	-1.2216739654541	-0.131465315818787	0.141792356967926	0.0190715603530407
-4.70687294006348	-6.93570947647095	-1.23872983455658	-0.131424397230148	0.141820251941681	0.0192680321633816
-4.6963038444519	-6.93776988983154	-1.22208368778229	-0.13144052028656	0.141680911183357	0.0191613659262657
-4.70252132415771	-6.93758487701416	-1.22165095806122	-0.131423071026802	0.141838371753693	0.0190881192684174
-4.70110273361206	-6.93758773803711	-1.2307585477829	-0.131489083170891	0.141822099685669	0.0193043537437916
-4.69748544692993	-6.94174289703369	-1.22755146026611	-0.131381630897522	0.141641706228256	0.0192139055579901
-4.69872713088989	-6.93884658813477	-1.22390472888947	-0.131391137838364	0.14183010160923	0.0192142985761166
-4.70110511779785	-6.93764591217041	-1.22514545917511	-0.131495669484138	0.141857370734215	0.0193347353488207
-4.69959592819214	-6.94083166122437	-1.22175109386444	-0.131369292736053	0.141743257641792	0.0193867757916451
-4.69133710861206	-6.93824243545532	-1.21788418292999	-0.131355941295624	0.141717940568924	0.0193689074367285
-4.69538068771362	-6.93771886825562	-1.21626484394073	-0.131525814533234	0.141898408532143	0.0194570403546095
-4.69378995895386	-6.93923902511597	-1.21707999706268	-0.131444856524467	0.141782656311989	0.0195576976984739
-4.68796348571777	-6.93791007995605	-1.21428847312927	-0.131424814462662	0.141693904995918	0.0195048507303
-4.69066286087036	-6.93457698822021	-1.21004796028137	-0.131460905075073	0.141865327954292	0.0196118354797363
-4.6907787322998	-6.93855619430542	-1.21368587017059	-0.131459578871727	0.14176881313324	0.0197401251643896
-4.68681287765503	-6.93919658660889	-1.21239292621613	-0.131354570388794	0.141655549407005	0.0196998491883278
-4.68816423416138	-6.93825101852417	-1.20563530921936	-0.13148458302021	0.141840189695358	0.0196823980659246
-4.68754434585571	-6.94037055969238	-1.21645450592041	-0.131525278091431	0.141823917627335	0.0198780708014965
-4.67849111557007	-6.94169950485229	-1.20669364929199	-0.131395846605301	0.141676917672157	0.0198343172669411
-4.68268871307373	-6.94012355804443	-1.20792746543884	-0.131456464529037	0.141780331730843	0.019793638959527
-4.68572187423706	-6.93964385986328	-1.21489548683167	-0.131453782320023	0.141768664121628	0.0200142860412598
-4.67618370056152	-6.93993091583252	-1.20921289920807	-0.131364732980728	0.141628578305244	0.0199514105916023
-4.68018054962158	-6.93614673614502	-1.21381020545959	-0.13140957057476	0.141720131039619	0.0200035367161036
-4.67972135543823	-6.93982887268066	-1.21303129196167	-0.131388783454895	0.141608610749245	0.0200967192649841
-4.67638921737671	-6.93854475021362	-1.20421671867371	-0.131393328309059	0.141624435782433	0.0200095344334841
-4.68144559860229	-6.93666172027588	-1.21475601196289	-0.131508231163025	0.141733005642891	0.0201826654374599
-4.67629194259644	-6.93720006942749	-1.21066117286682	-0.131405740976334	0.141573503613472	0.0201780628412962
-4.67719697952271	-6.93538188934326	-1.20778000354767	-0.131536439061165	0.141662061214447	0.0201712790876627
-4.67974472045898	-6.93660593032837	-1.21709024906158	-0.131409138441086	0.14158371090889	0.0203072298318148
-4.67179870605469	-6.93646049499512	-1.21242666244507	-0.131371781229973	0.141429737210274	0.0202396530658007
-4.67491483688354	-6.93398571014404	-1.21622693538666	-0.131521791219711	0.141561254858971	0.0203293189406395
-4.67495441436768	-6.93219518661499	-1.21315681934357	-0.131440803408623	0.141539171338081	0.0204724594950676
-4.66742086410522	-6.93283653259277	-1.208451628685	-0.13139283657074	0.141465738415718	0.0204177722334862
-4.67219829559326	-6.93004703521729	-1.20955789089203	-0.131513565778732	0.141617015004158	0.0204417277127504
-4.67133331298828	-6.93126249313354	-1.2100476026535	-0.131509885191917	0.141525343060493	0.0205706749111414
-4.66636276245117	-6.93267011642456	-1.20814144611359	-0.131437733769417	0.141463622450829	0.0204784125089645
-4.66906881332397	-6.929443359375	-1.20842170715332	-0.131557062268257	0.141620472073555	0.0205073170363903
-4.66784191131592	-6.92740774154663	-1.21301507949829	-0.131554171442986	0.141562193632126	0.0206500235944986
-4.66592788696289	-6.92849540710449	-1.20954775810242	-0.131478846073151	0.141514763236046	0.0205792840570211
-4.66644239425659	-6.92570400238037	-1.20585834980011	-0.131582915782928	0.141581311821938	0.0205736346542835
-4.67152261734009	-6.92789030075073	-1.2231422662735	-0.131579697132111	0.141647577285767	0.0206863414496183
-4.66199827194214	-6.93094635009766	-1.20995092391968	-0.131481364369392	0.141478762030602	0.0206113997846842
-4.6665735244751	-6.92462635040283	-1.20769464969635	-0.131488561630249	0.141570702195168	0.0205542277544737
-4.67459869384766	-6.92839479446411	-1.22240746021271	-0.131528496742249	0.141618058085442	0.0207588709890842
-4.66743850708008	-6.9333291053772	-1.21336758136749	-0.131497114896774	0.141445502638817	0.02068798430264
-4.67060661315918	-6.92758226394653	-1.21692538261414	-0.131493255496025	0.141586303710938	0.0206079725176096
-4.673752784729	-6.92744541168213	-1.22450363636017	-0.131568625569344	0.141550719738007	0.0207986813038588
-4.67250776290894	-6.93384838104248	-1.22243642807007	-0.131488025188446	0.141452804207802	0.0207337997853756
-4.67019462585449	-6.93097257614136	-1.21574234962463	-0.131489649415016	0.141509771347046	0.0206694137305021
-4.67615270614624	-6.92780017852783	-1.22763931751251	-0.131587117910385	0.141492366790771	0.0208213664591312
-4.67693567276001	-6.93480157852173	-1.22446370124817	-0.131472304463387	0.141419366002083	0.020777041092515
-4.67337274551392	-6.93239212036133	-1.2196033000946	-0.131549775600433	0.141450852155685	0.0207442715764046
-4.67859172821045	-6.93294906616211	-1.22379875183105	-0.131647929549217	0.141537219285965	0.0208359658718109
-4.67648696899414	-6.93501853942871	-1.2258049249649	-0.131534025073051	0.141412943601608	0.0208623949438334
-4.6753306388855	-6.93373394012451	-1.22766637802124	-0.131500467658043	0.141406238079071	0.0207975320518017
-4.67818260192871	-6.93164253234863	-1.22767019271851	-0.131610363721848	0.141555532813072	0.0208658762276173
-4.67824649810791	-6.9369854927063	-1.22861504554749	-0.131545901298523	0.141364082694054	0.0209614895284176
-4.67542934417725	-6.93858528137207	-1.22913110256195	-0.131504446268082	0.141379207372665	0.0209264922887087
-4.67705631256104	-6.93406200408936	-1.23291051387787	-0.131632387638092	0.141507163643837	0.0209228359162807
-4.68389272689819	-6.93737936019897	-1.23839950561523	-0.131599918007851	0.14142781496048	0.0210639555007219
-4.67504167556763	-6.94033336639404	-1.22831547260284	-0.131574183702469	0.141317382454872	0.0210057031363249
-4.68329286575317	-6.93732452392578	-1.23170042037964	-0.131698593497276	0.14153765141964	0.0210406798869371
-4.68153476715088	-6.93978357315063	-1.23830831050873	-0.131568118929863	0.141461655497551	0.0211458932608366
-4.67815446853638	-6.93867301940918	-1.22608971595764	-0.131597936153412	0.141431987285614	0.0210306122899055
-4.6863808631897	-6.93934917449951	-1.23474049568176	-0.131701648235321	0.141546130180359	0.0211099237203598
-4.68358373641968	-6.94031715393066	-1.23652446269989	-0.131560117006302	0.141388565301895	0.0211893543601036
-4.68155479431152	-6.93660402297974	-1.2284187078476	-0.131539195775986	0.141463160514832	0.021077698096633
-4.68629789352417	-6.9375467300415	-1.23160195350647	-0.131568282842636	0.141397416591644	0.0211928393691778
-4.68357992172241	-6.94188785552979	-1.22920775413513	-0.131552770733833	0.14130662381649	0.0212181285023689
-4.68109035491943	-6.93971538543701	-1.23176968097687	-0.131485000252724	0.141364455223083	0.0211478006094694
-4.68740701675415	-6.94016885757446	-1.23697531223297	-0.131554126739502	0.141438275575638	0.0212985035032034
-4.68136119842529	-6.94461679458618	-1.23281466960907	-0.131454929709435	0.141263142228127	0.0213014744222164
-4.6831226348877	-6.94613313674927	-1.23097431659698	-0.13142392039299	0.141327992081642	0.0212045572698116
-4.68484449386597	-6.94178056716919	-1.23822689056396	-0.131474807858467	0.141407310962677	0.0213880985975266
-4.68256855010986	-6.94692945480347	-1.23490488529205	-0.131365805864334	0.141245990991592	0.021359246224165
-4.68125343322754	-6.94558715820313	-1.22233176231384	-0.131402552127838	0.141283601522446	0.0213217567652464
-4.69006586074829	-6.94264316558838	-1.23407447338104	-0.131449699401855	0.14141745865345	0.0214039441198111
-4.68685245513916	-6.95176696777344	-1.23136019706726	-0.13125616312027	0.141295805573463	0.0214081052690744
-4.67996740341187	-6.94819116592407	-1.22617721557617	-0.131288662552834	0.141263827681541	0.0213843788951635
-4.69070816040039	-6.94528198242188	-1.22931778430939	-0.131368800997734	0.141389980912209	0.0214591566473246
-4.68802165985107	-6.95214128494263	-1.22859573364258	-0.131329149007797	0.141159996390343	0.0215172786265612
-4.68556642532349	-6.95347690582275	-1.23315870761871	-0.131210774183273	0.141210034489632	0.0213728863745928
-4.68780326843262	-6.94929218292236	-1.22571969032288	-0.131334483623505	0.141401007771492	0.0214256606996059
-4.6898512840271	-6.95270967483521	-1.23124742507935	-0.131261557340622	0.141294032335281	0.0216186679899693
-4.68716144561768	-6.95320177078247	-1.23019301891327	-0.131155341863632	0.141180574893951	0.0215480141341686
-4.68734264373779	-6.95459842681885	-1.22523844242096	-0.131285667419434	0.141197204589844	0.0214618090540171
-4.69259452819824	-6.9556303024292	-1.23529267311096	-0.131236329674721	0.141244128346443	0.0215879213064909
-4.68671989440918	-6.95864868164063	-1.22468948364258	-0.131193652749062	0.141097292304039	0.0215858221054077
-4.69071674346924	-6.95586204528809	-1.23546814918518	-0.131296157836914	0.141222923994064	0.021598432213068
-4.69179010391235	-6.95658731460571	-1.2351461648941	-0.131258651614189	0.141137555241585	0.0217009764164686
-4.68944358825684	-6.96102857589722	-1.2304025888443	-0.131219461560249	0.141083002090454	0.0217283181846142
-4.6920018196106	-6.95839881896973	-1.23042488098145	-0.131223827600479	0.141264349222183	0.0216897949576378
-4.68991327285767	-6.95774984359741	-1.22960948944092	-0.131277307868004	0.141146749258041	0.0218408331274986
-4.68712615966797	-6.96111822128296	-1.2289605140686	-0.131146788597107	0.140981510281563	0.0217727217823267
-4.6873836517334	-6.95605421066284	-1.22778928279877	-0.13126976788044	0.141183748841286	0.02180808596313
-4.68734073638916	-6.95647525787354	-1.23573684692383	-0.13124006986618	0.141151040792465	0.0219735335558653
-4.68407678604126	-6.95909261703491	-1.22816050052643	-0.131118163466454	0.141060680150986	0.0219685379415751
-4.68484687805176	-6.95862054824829	-1.22420644760132	-0.131265670061111	0.141156986355782	0.0219339169561863
-4.68580484390259	-6.95975828170776	-1.23108088970184	-0.131169348955154	0.141147688031197	0.0221229009330273
-4.67651462554932	-6.9634108543396	-1.22372925281525	-0.131159424781799	0.141018286347389	0.0220912005752325
-4.68022155761719	-6.95986413955688	-1.2302166223526	-0.131258130073547	0.141177177429199	0.0221244860440493
-4.684250831604	-6.96288776397705	-1.23306584358215	-0.131146103143692	0.141075745224953	0.0222459267824888
-4.67745780944824	-6.96708250045776	-1.22719752788544	-0.13113597035408	0.141052216291428	0.0221751593053341
-4.68112564086914	-6.96160745620728	-1.22517096996307	-0.131254568696022	0.141165718436241	0.0221940726041794
-4.68202686309814	-6.96450042724609	-1.23206055164337	-0.131195113062859	0.141088217496872	0.0223317537456751
-4.67895650863647	-6.96384429931641	-1.22331285476685	-0.131138250231743	0.14100456237793	0.0222361460328102
-4.6846776008606	-6.96364259719849	-1.22501718997955	-0.131187051534653	0.141159787774086	0.0222962200641632
-4.67955207824707	-6.96283769607544	-1.23523962497711	-0.13119837641716	0.141033977270126	0.0224123224616051
-4.679114818573	-6.96599769592285	-1.22448420524597	-0.131082192063332	0.141005516052246	0.0223319493234158
-4.68191194534302	-6.96149682998657	-1.22915697097778	-0.131251841783524	0.141149893403053	0.0224251355975866
-4.68205595016479	-6.96523427963257	-1.23690724372864	-0.131267115473747	0.140983954071999	0.0225167404860258
-4.67776584625244	-6.96498680114746	-1.22678375244141	-0.131103932857513	0.140959575772285	0.0223957914859056
-4.68175649642944	-6.96106386184692	-1.22918915748596	-0.131355211138725	0.141088902950287	0.0225161146372557
-4.6825704574585	-6.96572256088257	-1.23100817203522	-0.13126015663147	0.141013994812965	0.0226024780422449
-4.67588424682617	-6.96276378631592	-1.2266491651535	-0.1311956346035	0.140953034162521	0.0224932432174683
-4.68196058273315	-6.95807266235352	-1.22758769989014	-0.131372466683388	0.141188025474548	0.0226120930165052
-4.6784200668335	-6.96335506439209	-1.22919809818268	-0.131272539496422	0.141007095575333	0.0227527189999819
-4.67154979705811	-6.9644079208374	-1.21387135982513	-0.131233990192413	0.141012251377106	0.0226065516471863
-4.67714500427246	-6.9598593711853	-1.22678995132446	-0.131368085741997	0.141178473830223	0.022768871858716
-4.67136764526367	-6.95977306365967	-1.22584664821625	-0.131286576390266	0.141027346253395	0.0228108670562506
-4.66889953613281	-6.95853614807129	-1.21359217166901	-0.131361559033394	0.141050755977631	0.0226770266890526
-4.67428016662598	-6.9572639465332	-1.22113966941833	-0.131450101733208	0.141267985105515	0.0228372924029827
-4.66962718963623	-6.95882749557495	-1.21807336807251	-0.131361603736877	0.14105099439621	0.022844884544611
-4.66725015640259	-6.95780420303345	-1.21541607379913	-0.131373107433319	0.141079932451248	0.0227747149765491
-4.67279052734375	-6.95579051971436	-1.22466289997101	-0.13148495554924	0.141300603747368	0.022936973720789
-4.66793298721313	-6.96304559707642	-1.21992707252502	-0.131503537297249	0.141034170985222	0.0229375064373016
-4.66538524627686	-6.95788812637329	-1.21319508552551	-0.131337389349937	0.141108274459839	0.0228797942399979
-4.66592931747437	-6.95499229431152	-1.21728420257568	-0.131517007946968	0.14122861623764	0.0229251738637686
-4.66894435882568	-6.9574408531189	-1.22027122974396	-0.131512150168419	0.141138240695	0.0230510774999857
-4.66304111480713	-6.9584641456604	-1.22005236148834	-0.131446942687035	0.141042500734329	0.0229940414428711
-4.66816997528076	-6.95668363571167	-1.21580374240875	-0.131536453962326	0.141191303730011	0.0230258125811815
-4.66489553451538	-6.95868062973022	-1.22501921653748	-0.131456047296524	0.141091734170914	0.0230905618518591
-4.6633563041687	-6.956139087677	-1.21530342102051	-0.131525903940201	0.141074270009995	0.0229982044547796
-4.66804790496826	-6.95684194564819	-1.22059035301208	-0.131567642092705	0.141241639852524	0.0231030657887459
-4.6639723777771	-6.95898485183716	-1.22061729431152	-0.131543576717377	0.141123995184898	0.0231295917183161
-4.65891122817993	-6.95829200744629	-1.22002696990967	-0.131472334265709	0.141082897782326	0.023038562387228
-4.66222476959229	-6.95617389678955	-1.21467363834381	-0.131597205996513	0.141226202249527	0.0231001693755388
-4.66839647293091	-6.95674276351929	-1.21920371055603	-0.131599307060242	0.141146466135979	0.0231747906655073
-4.66342067718506	-6.95935440063477	-1.21926176548004	-0.131453841924667	0.141020357608795	0.0230946429073811
-4.66625070571899	-6.95612764358521	-1.21196675300598	-0.13154935836792	0.14116507768631	0.0230382606387138
-4.66766262054443	-6.95730924606323	-1.22556257247925	-0.131501615047455	0.141057401895523	0.0231316573917866
-4.66556978225708	-6.95872735977173	-1.21617805957794	-0.131538569927216	0.141095474362373	0.0230811070650816
-4.66774940490723	-6.9586329460144	-1.22497510910034	-0.131606817245483	0.141137510538101	0.0231557358056307
-4.66590023040771	-6.96157646179199	-1.22113990783691	-0.131406843662262	0.141028195619583	0.0231045577675104
-4.66769170761108	-6.95890808105469	-1.2178338766098	-0.13156957924366	0.141157031059265	0.0230688005685806
-4.67089033126831	-6.96152687072754	-1.22619032859802	-0.131568565964699	0.141055464744568	0.0231734905391932
-4.66487169265747	-6.96460199356079	-1.22127366065979	-0.131438881158829	0.141010954976082	0.0231175161898136
-4.66973114013672	-6.95619535446167	-1.22534906864166	-0.131452664732933	0.141169130802155	0.0231417138129473
-4.66901159286499	-6.96679306030273	-1.21912968158722	-0.131494104862213	0.140989974141121	0.0231806393712759
-4.66701650619507	-6.96545886993408	-1.22730398178101	-0.131316930055618	0.140966668725014	0.0231402572244406
-4.66817855834961	-6.96104288101196	-1.22106957435608	-0.131445780396461	0.141063302755356	0.0231113638728857
-4.67245531082153	-6.96330690383911	-1.23166251182556	-0.131525576114655	0.141097337007523	0.0232266187667847
-4.66458320617676	-6.96465969085693	-1.22457385063171	-0.13134191930294	0.141038089990616	0.0231101252138615
-4.66991710662842	-6.96166181564331	-1.22736823558807	-0.131432443857193	0.141058772802353	0.0231883637607098
-4.66763830184937	-6.96406507492065	-1.2307220697403	-0.131412044167519	0.140992403030396	0.0232589971274138
-4.66334247589111	-6.96745109558105	-1.2250611782074	-0.131441816687584	0.140908941626549	0.0231576897203922
-4.66830110549927	-6.96363687515259	-1.22397863864899	-0.131404966115952	0.141112446784973	0.0231629088521004
-4.66994047164917	-6.96263265609741	-1.23007476329803	-0.131397381424904	0.14103664457798	0.0232612565159798
-4.6655445098877	-6.96764278411865	-1.22846269607544	-0.131321921944618	0.140855550765991	0.0232383906841278
-4.66377735137939	-6.9638786315918	-1.22089552879333	-0.131325215101242	0.141006261110306	0.023178793489933
-4.6706919670105	-6.96141242980957	-1.22846174240112	-0.13144813477993	0.141065984964371	0.0233232490718365
-4.66430616378784	-6.96669864654541	-1.22329246997833	-0.131264686584473	0.140822395682335	0.0233377441763878
-4.66250610351563	-6.96676874160767	-1.22086441516876	-0.131350845098495	0.141004338860512	0.0231599863618612
-4.66764497756958	-6.96274280548096	-1.23039710521698	-0.131444200873375	0.14102777838707	0.0233388021588326
-4.66253852844238	-6.96665716171265	-1.22274339199066	-0.131372079253197	0.1408661454916	0.02337446808815
-4.6622371673584	-6.96586465835571	-1.21723973751068	-0.131308317184448	0.140891119837761	0.0232111252844334
-4.66366243362427	-6.96158981323242	-1.22005105018616	-0.131394296884537	0.141025677323341	0.0233237743377686
-4.66306304931641	-6.96665000915527	-1.22841048240662	-0.131415143609047	0.140996351838112	0.0234078485518694
-4.65460205078125	-6.96802759170532	-1.21603405475616	-0.131338059902191	0.140900790691376	0.0233516655862331
-4.65979337692261	-6.96209001541138	-1.22152996063232	-0.131474956870079	0.14101430773735	0.0233209803700447
-4.66158056259155	-6.96314191818237	-1.21768641471863	-0.131479665637016	0.141082108020782	0.023437924683094
-4.65358400344849	-6.96805715560913	-1.21736860275269	-0.131453961133957	0.14088174700737	0.0234158169478178
-4.65611886978149	-6.96543073654175	-1.21779239177704	-0.131498143076897	0.141076058149338	0.0233697835355997
-4.65874147415161	-6.96406269073486	-1.218221783638	-0.131552949547768	0.141110315918922	0.0234873071312904
-4.6552848815918	-6.96959829330444	-1.21503841876984	-0.131458312273026	0.140936613082886	0.0235169697552919
-4.65405416488647	-6.96472883224487	-1.20872867107391	-0.131537958979607	0.141107782721519	0.0234324112534523
-4.65797853469849	-6.96135711669922	-1.21889126300812	-0.131532162427902	0.141106262803078	0.023525707423687
-4.65203046798706	-6.96422529220581	-1.21856486797333	-0.131485655903816	0.140985399484634	0.0235204100608826
-4.65480422973633	-6.96352577209473	-1.20969271659851	-0.131616711616516	0.141173928976059	0.0234618671238422
-4.65662145614624	-6.96325874328613	-1.22430241107941	-0.131584659218788	0.141035258769989	0.02360949665308
-4.64844942092896	-6.96527290344238	-1.21110093593597	-0.131481662392616	0.141072183847427	0.0235154535621405
-4.65197801589966	-6.96170139312744	-1.21390616893768	-0.131696209311485	0.141194060444832	0.0235136747360229
-4.65550994873047	-6.96356296539307	-1.22312963008881	-0.131633043289185	0.141133472323418	0.0236520934849977
-4.64887857437134	-6.96724462509155	-1.21671485900879	-0.131548821926117	0.14096799492836	0.0235823206603527
-4.65014553070068	-6.96161317825317	-1.21998631954193	-0.131635993719101	0.141248062252998	0.0234967637807131
-4.65215635299683	-6.96477651596069	-1.22111403942108	-0.131640419363976	0.141105398535728	0.0237434357404709
-4.64822626113892	-6.96582174301147	-1.21324896812439	-0.131633996963501	0.141098409891129	0.0235656909644604
-4.65017795562744	-6.96163320541382	-1.21954441070557	-0.131699353456497	0.141264379024506	0.0236319229006767
-4.64715337753296	-6.96413898468018	-1.22154200077057	-0.131648063659668	0.141111016273499	0.0238008908927441
-4.64402675628662	-6.96560668945313	-1.21450865268707	-0.131655335426331	0.141049906611443	0.0236262977123261
-4.6485333442688	-6.95980405807495	-1.21628141403198	-0.131781220436096	0.141236841678619	0.0236668847501278
-4.64593505859375	-6.96388149261475	-1.21934831142426	-0.131754145026207	0.141118720173836	0.0237877611070871
-4.63825130462646	-6.9618935585022	-1.21382129192352	-0.131628513336182	0.14103901386261	0.0236283969134092
-4.64609336853027	-6.9568567276001	-1.21330344676971	-0.131790846586227	0.141290009021759	0.0237072426825762
-4.64771509170532	-6.96224308013916	-1.21768653392792	-0.131748259067535	0.141188964247704	0.0237449966371059
-4.6381516456604	-6.96174049377441	-1.21730506420135	-0.13161039352417	0.14113475382328	0.0235815364867449
-4.64158487319946	-6.95642280578613	-1.21960949897766	-0.131802350282669	0.141229569911957	0.0236828178167343
-4.64431381225586	-6.96274185180664	-1.22037756443024	-0.131685435771942	0.141167551279068	0.0237229838967323
-4.638503074646	-6.95926475524902	-1.20887207984924	-0.131725013256073	0.141160845756531	0.0236013066023588
-4.64621639251709	-6.9624195098877	-1.21732771396637	-0.131782069802284	0.141329422593117	0.0236601307988167
-4.64304256439209	-6.96400213241577	-1.22036981582642	-0.131674811244011	0.141201734542847	0.0237282067537308
-4.63882827758789	-6.96225214004517	-1.20613288879395	-0.131661877036095	0.141125395894051	0.0235704239457846
-4.64544534683228	-6.96091794967651	-1.21930623054504	-0.131672605872154	0.141266167163849	0.0237329006195068
-4.63816785812378	-6.96221828460693	-1.21503913402557	-0.131599515676498	0.141059800982475	0.0236942004412413
-4.6361141204834	-6.96326017379761	-1.21215999126434	-0.131616503000259	0.141117855906487	0.0235897041857243
-4.64465284347534	-6.95806169509888	-1.21962285041809	-0.131706789135933	0.141296491026878	0.0236711334437132
-4.63864374160767	-6.96588516235352	-1.2068156003952	-0.131671547889709	0.141061529517174	0.0236624050885439
-4.63457202911377	-6.96214532852173	-1.21163725852966	-0.131566077470779	0.141174986958504	0.0235531870275736
-4.63806104660034	-6.95943021774292	-1.21075236797333	-0.131658956408501	0.141220554709435	0.0236764401197433
-4.6339955329895	-6.96647262573242	-1.20485627651215	-0.131570085883141	0.141022965312004	0.0236367788165808
-4.63368654251099	-6.95955514907837	-1.19775021076202	-0.131595596671104	0.141215637326241	0.023557934910059
-4.633544921875	-6.96192836761475	-1.20455873012543	-0.131610244512558	0.141191974282265	0.0237205792218447
-4.63049650192261	-6.96521139144897	-1.19370543956757	-0.131495341658592	0.141039848327637	0.0235916245728731
-4.62833976745605	-6.9573335647583	-1.19244539737701	-0.131600886583328	0.141208589076996	0.0236100647598505
-4.63118314743042	-6.96132135391235	-1.20350623130798	-0.131628781557083	0.141125276684761	0.0237378794699907
-4.62177658081055	-6.96113395690918	-1.18902790546417	-0.13148021697998	0.141008317470551	0.0235661193728447
-4.62536811828613	-6.95815372467041	-1.19088852405548	-0.131658375263214	0.141205623745918	0.0236395951360464
-4.62960910797119	-6.96328020095825	-1.19707918167114	-0.131640776991844	0.141168057918549	0.0237201955169439
-4.6198468208313	-6.96230792999268	-1.19260609149933	-0.13151179254055	0.141026437282562	0.0235938522964716
-4.62552881240845	-6.95709896087646	-1.1892501115799	-0.131598800420761	0.141333356499672	0.0236172471195459
-4.62685346603394	-6.96075630187988	-1.19711136817932	-0.131628170609474	0.141194641590118	0.0237652156502008
-4.61682033538818	-6.96067953109741	-1.17827534675598	-0.131596639752388	0.141090661287308	0.0235797334462404
-4.62310791015625	-6.95530891418457	-1.1942822933197	-0.131714150309563	0.141266539692879	0.0236813072115183
-4.61794137954712	-6.95916795730591	-1.19536697864532	-0.131644770503044	0.141138404607773	0.0237385127693415
-4.61755466461182	-6.95886754989624	-1.18162763118744	-0.13168178498745	0.141210436820984	0.0235771425068378
-4.62077283859253	-6.95781517028809	-1.19611978530884	-0.131719291210175	0.141259387135506	0.0237394291907549
-4.61342763900757	-6.96032238006592	-1.18308007717133	-0.131659999489784	0.141138911247253	0.0236641559749842
-4.61582660675049	-6.95590972900391	-1.18417179584503	-0.131736591458321	0.141249895095825	0.0236134100705385
-4.6201753616333	-6.95975685119629	-1.18961024284363	-0.131776049733162	0.141272887587547	0.0237508732825518
-4.61255884170532	-6.96076059341431	-1.1834899187088	-0.131678149104118	0.141157060861588	0.0236666332930326
-4.61791324615479	-6.95595788955688	-1.18186974525452	-0.131710007786751	0.141393885016441	0.0235462561249733
-4.61720132827759	-6.95623397827148	-1.18816041946411	-0.131840363144875	0.141249090433121	0.0237536747008562
-4.61264228820801	-6.95967531204224	-1.18162000179291	-0.131687581539154	0.141141548752785	0.0236321669071913
-4.61661577224731	-6.95638608932495	-1.17823004722595	-0.131740376353264	0.141374737024307	0.0235379543155432
-4.6164402961731	-6.95647859573364	-1.19146800041199	-0.131787657737732	0.141284495592117	0.0237107686698437
-4.61170816421509	-6.96027994155884	-1.18054115772247	-0.131652683019638	0.141148492693901	0.0234939958900213
-4.6168007850647	-6.95680284500122	-1.18503153324127	-0.131791353225708	0.141384214162827	0.0235299039632082
-4.61427783966064	-6.96210145950317	-1.18773305416107	-0.131771504878998	0.141279235482216	0.0235754493623972
-4.61256265640259	-6.95821285247803	-1.18102443218231	-0.131718724966049	0.141270384192467	0.0234057828783989
-4.62052965164185	-6.95618581771851	-1.18669199943542	-0.131869241595268	0.141429454088211	0.023477841168642
-4.6179666519165	-6.96132278442383	-1.18789482116699	-0.13169914484024	0.141275823116302	0.0234672073274851
-4.6172513961792	-6.95909023284912	-1.18917226791382	-0.131688892841339	0.141370311379433	0.0233332831412554
-4.6222562789917	-6.95815277099609	-1.18696200847626	-0.131800189614296	0.141429707407951	0.0234342887997627
-4.62230491638184	-6.96351766586304	-1.19325733184814	-0.131675973534584	0.141276240348816	0.0233927574008703
-4.61931943893433	-6.95965194702148	-1.17867588996887	-0.131783664226532	0.141420900821686	0.0232413746416569
-4.62439632415771	-6.95774412155151	-1.19039678573608	-0.131772860884666	0.141465544700623	0.0234204102307558
-4.62143564224243	-6.96138286590576	-1.1850813627243	-0.131656616926193	0.141316086053848	0.0233062859624624
-4.62493753433228	-6.95914554595947	-1.17963910102844	-0.13179686665535	0.14147113263607	0.0232545714825392
-4.62665033340454	-6.96122169494629	-1.19219350814819	-0.13180311024189	0.141489580273628	0.0234250128269196
-4.61742734909058	-6.96228837966919	-1.18015694618225	-0.131712436676025	0.141329020261765	0.0233004968613386
-4.62314081192017	-6.95813179016113	-1.17651891708374	-0.131774872541428	0.141563981771469	0.0232190489768982
-4.62439870834351	-6.96105766296387	-1.18523955345154	-0.131810232996941	0.141527637839317	0.0233566407114267
-4.61733293533325	-6.96168899536133	-1.17615461349487	-0.131741032004356	0.141428753733635	0.0232259482145309
-4.62094116210938	-6.95942974090576	-1.17493855953217	-0.131847336888313	0.141617760062218	0.0232338029891253
-4.62207698822021	-6.96332168579102	-1.18264615535736	-0.131842494010925	0.141577288508415	0.023341802880168
-4.61999273300171	-6.96208572387695	-1.16602551937103	-0.131742417812347	0.141478642821312	0.0232412405312061
-4.62392807006836	-6.96064805984497	-1.1716605424881	-0.131823226809502	0.141759306192398	0.0232346430420876
-4.62263631820679	-6.96087884902954	-1.17662847042084	-0.131831884384155	0.14160367846489	0.0233955755829811
-4.61723566055298	-6.96319150924683	-1.16156995296478	-0.131686240434647	0.141550064086914	0.0232543181627989
-4.61968374252319	-6.95828151702881	-1.1610255241394	-0.131824225187302	0.14172837138176	0.0232684165239334
-4.62029361724854	-6.96223020553589	-1.16570746898651	-0.131871476769447	0.14164263010025	0.0233772322535515
-4.60818386077881	-6.96246194839478	-1.15764212608337	-0.131670877337456	0.141510158777237	0.0232711713761091
-4.61509847640991	-6.95669078826904	-1.16170263290405	-0.131841614842415	0.141703322529793	0.0233052093535662
-4.61995506286621	-6.96185255050659	-1.16209089756012	-0.131812870502472	0.141804486513138	0.0233861729502678
-4.61497068405151	-6.96270942687988	-1.15709209442139	-0.131778508424759	0.141560629010201	0.023379297927022
-4.61167764663696	-6.96071624755859	-1.15469253063202	-0.131749406456947	0.1417016685009	0.0233094766736031
-4.61438989639282	-6.96133041381836	-1.15524005889893	-0.131827726960182	0.141824200749397	0.0234453119337559
-4.61342239379883	-6.96325254440308	-1.15243649482727	-0.1316759288311	0.141634568572044	0.0234076287597418
-4.6111273765564	-6.96302175521851	-1.14591264724731	-0.131735503673553	0.141758188605309	0.0232910681515932
-4.61178159713745	-6.96373796463013	-1.1448882818222	-0.131803214550018	0.14181861281395	0.023352662101388
-4.61108207702637	-6.96513509750366	-1.15002036094666	-0.131694167852402	0.141750484704971	0.0234275683760643
-4.61063241958618	-6.96500730514526	-1.13576924800873	-0.131716415286064	0.141821280121803	0.023342240601778
-4.61841154098511	-6.96231555938721	-1.14165902137756	-0.131729274988174	0.141932874917984	0.0233496259897947
-4.61637210845947	-6.9663872718811	-1.14855229854584	-0.131732583045959	0.141839593648911	0.023459505289793
-4.61095285415649	-6.96924495697021	-1.14160442352295	-0.131638705730438	0.141783595085144	0.0232911612838507
-4.61672639846802	-6.96254253387451	-1.14878487586975	-0.131682574748993	0.141953438520432	0.0233420077711344
-4.61865854263306	-6.96837139129639	-1.1430858373642	-0.131639152765274	0.141831398010254	0.0233951397240162
-4.61559963226318	-6.97126483917236	-1.14060747623444	-0.131550595164299	0.141789004206657	0.023213192820549
-4.6210880279541	-6.96509885787964	-1.14022815227509	-0.131679832935333	0.141936451196671	0.0232614073902369
-4.6214485168457	-6.97073221206665	-1.14681029319763	-0.131702482700348	0.141822829842567	0.0233899988234043
-4.61669063568115	-6.97323989868164	-1.14169633388519	-0.131536766886711	0.141790524125099	0.0231676772236824
-4.62237977981567	-6.96835660934448	-1.13814771175385	-0.131623908877373	0.141885325312614	0.0231998935341835
-4.62366485595703	-6.97011804580688	-1.14498436450958	-0.131650552153587	0.141916394233704	0.023316565901041
-4.6209454536438	-6.97016429901123	-1.14217758178711	-0.131596431136131	0.1417555809021	0.02325589209795
-4.6179461479187	-6.97286748886108	-1.13428092002869	-0.131604850292206	0.141885206103325	0.0232112742960453
-4.62404251098633	-6.96853685379028	-1.13420557975769	-0.131639838218689	0.141963437199593	0.0232291463762522
-4.62531471252441	-6.97304010391235	-1.14352023601532	-0.131543904542923	0.141919076442719	0.0233033858239651
-4.61609029769897	-6.97343635559082	-1.13371181488037	-0.131529748439789	0.141914308071136	0.0232124794274569
-4.62333631515503	-6.96895122528076	-1.13613283634186	-0.131613150238991	0.142125695943832	0.0232244748622179
-4.623619556427	-6.97085237503052	-1.14527308940887	-0.131648197770119	0.141966372728348	0.0234120562672615
-4.61748790740967	-6.97390508651733	-1.13298380374908	-0.131567850708961	0.141881942749023	0.0232380349189043
-4.61807537078857	-6.96905994415283	-1.1328512430191	-0.131545841693878	0.142084866762161	0.023220406845212
-4.61878967285156	-6.97071075439453	-1.14781558513641	-0.131662398576736	0.142086133360863	0.02345952950418
-4.61634969711304	-6.97399187088013	-1.13720524311066	-0.13149531185627	0.141934514045715	0.0233370382338762
-4.61547422409058	-6.96714878082275	-1.13085651397705	-0.131612122058868	0.142046883702278	0.0232912413775921
-4.62081146240234	-6.9704761505127	-1.1428416967392	-0.131712377071381	0.142107307910919	0.023445513099432
-4.61347484588623	-6.97116899490356	-1.12654340267181	-0.131475314497948	0.141973838210106	0.0233881082385778
-4.61223125457764	-6.97015619277954	-1.12821650505066	-0.131571590900421	0.142043903470039	0.0233705807477236
-4.61652374267578	-6.96749782562256	-1.13082027435303	-0.131613478064537	0.142184406518936	0.0234532281756401
-4.61404323577881	-6.96969699859619	-1.12841558456421	-0.131603762507439	0.142033338546753	0.0235192831605673
-4.61128044128418	-6.97104644775391	-1.127361536026	-0.131527870893478	0.142034217715263	0.0233992822468281
-4.6116886138916	-6.96793556213379	-1.12618458271027	-0.131639704108238	0.142179325222969	0.0234265103936195
-4.61319732666016	-6.96986961364746	-1.13799262046814	-0.131586626172066	0.142081514000893	0.0235717091709375
-4.60800170898438	-6.97118663787842	-1.12235355377197	-0.13156646490097	0.142052292823792	0.0234738662838936
-4.61081027984619	-6.97026205062866	-1.13101232051849	-0.131603598594666	0.142202436923981	0.0234988257288933
-4.60761499404907	-6.969407081604	-1.13678920269012	-0.131531447172165	0.142069682478905	0.023615051060915
-4.60547256469727	-6.9689507484436	-1.12046384811401	-0.131589382886887	0.142106458544731	0.0234808810055256
-4.61117076873779	-6.96778392791748	-1.12396132946014	-0.131686791777611	0.142212375998497	0.0236341971904039
-4.60376262664795	-6.97013378143311	-1.1291069984436	-0.131546586751938	0.14208422601223	0.0236188545823097
-4.60387754440308	-6.9660496711731	-1.12791287899017	-0.131573811173439	0.142147779464722	0.0235758852213621
-4.60939645767212	-6.9661111831665	-1.1228107213974	-0.13161788880825	0.142241910099983	0.0236145202070475
-4.60005569458008	-6.97059202194214	-1.1219584941864	-0.131557479500771	0.14207911491394	0.0235463585704565
-4.59826993942261	-6.96584749221802	-1.11740005016327	-0.131521746516228	0.142241582274437	0.0235150847584009
-4.60004377365112	-6.96925067901611	-1.12544167041779	-0.13156820833683	0.142161697149277	0.0236683562397957
-4.5938835144043	-6.97032070159912	-1.11746513843536	-0.131409645080566	0.142093673348427	0.0235469918698072
-4.59863185882568	-6.97007036209106	-1.12142634391785	-0.131574183702469	0.142222300171852	0.0236199591308832
-4.59735107421875	-6.97282981872559	-1.12994575500488	-0.131531238555908	0.142192035913467	0.023660184815526
-4.5930118560791	-6.96939706802368	-1.11503374576569	-0.131508812308311	0.142115846276283	0.023560905829072
-4.59985446929932	-6.96910333633423	-1.12357342243195	-0.131562098860741	0.142211824655533	0.0236239768564701
-4.59705877304077	-6.96847581863403	-1.12427318096161	-0.13149431347847	0.142054229974747	0.0236863549798727
-4.59631824493408	-6.97075891494751	-1.12117755413055	-0.131459027528763	0.142057672142982	0.0235962234437466
-4.59817981719971	-6.96585035324097	-1.12409067153931	-0.131520181894302	0.142167076468468	0.0236524697393179
-4.60184240341187	-6.96709871292114	-1.12398707866669	-0.131610587239265	0.142127156257629	0.023620679974556
-4.59885454177856	-6.97074699401855	-1.12420260906219	-0.131461456418037	0.142094016075134	0.0235371682792902
-4.59708404541016	-6.96604251861572	-1.12504506111145	-0.131611511111259	0.142221748828888	0.0235128402709961
-4.60145044326782	-6.96611213684082	-1.13069224357605	-0.131526127457619	0.142158076167107	0.0236339401453733
-4.59201288223267	-6.96723556518555	-1.12050807476044	-0.131476029753685	0.142086461186409	0.0235285758972168
-4.59904861450195	-6.96573829650879	-1.12271118164063	-0.131606385111809	0.14225135743618	0.0234788712114096
-4.59759998321533	-6.96603202819824	-1.13270974159241	-0.131518840789795	0.142203241586685	0.0236027892678976
-4.59233427047729	-6.9683895111084	-1.12047600746155	-0.131592273712158	0.142069190740585	0.023457445204258
-4.60357761383057	-6.96478986740112	-1.1218546628952	-0.131575271487236	0.142303958535194	0.0234555304050446
-4.59983587265015	-6.97002029418945	-1.12774360179901	-0.131530776619911	0.142192363739014	0.0235518235713243
-4.596510887146	-6.96884775161743	-1.12226796150208	-0.131447419524193	0.14216884970665	0.0234256237745285
-4.59986114501953	-6.96379804611206	-1.12984669208527	-0.131596341729164	0.142349302768707	0.0234298389405012
-4.60171031951904	-6.96963453292847	-1.12750458717346	-0.131594777107239	0.142148569226265	0.023518793284893
-4.59885787963867	-6.97227764129639	-1.12677645683289	-0.131471410393715	0.142129004001617	0.0233282689005136
-4.60023021697998	-6.96441030502319	-1.12594044208527	-0.131554067134857	0.142287477850914	0.0233279895037413
-4.6040506362915	-6.96998691558838	-1.13248252868652	-0.131562992930412	0.142224580049515	0.023453313857317
-4.59889268875122	-6.97107028961182	-1.12472569942474	-0.131431490182877	0.142129436135292	0.0233015287667513
-4.60431385040283	-6.96884298324585	-1.12816917896271	-0.131578773260117	0.142197996377945	0.0233163759112358
-4.60629940032959	-6.97249937057495	-1.13578188419342	-0.131496995687485	0.142234191298485	0.023365193977952
-4.59819889068604	-6.97292804718018	-1.12504196166992	-0.131399407982826	0.142085000872612	0.0232295282185078
-4.60830068588257	-6.96830892562866	-1.13546168804169	-0.131528779864311	0.142259418964386	0.0232902225106955
-4.60430812835693	-6.97312831878662	-1.13418185710907	-0.131418347358704	0.142135202884674	0.0233572069555521
-4.59739112854004	-6.9724383354187	-1.12593650817871	-0.131411910057068	0.142016172409058	0.0232164077460766
-4.60673522949219	-6.96738004684448	-1.13637852668762	-0.131493479013443	0.142211586236954	0.0233035106211901
-4.60319900512695	-6.97128915786743	-1.13223934173584	-0.131527319550514	0.142063707113266	0.0233449563384056
-4.59760618209839	-6.97162961959839	-1.12910509109497	-0.131465911865234	0.142097175121307	0.0232087504118681
-4.60086345672607	-6.9676685333252	-1.13139033317566	-0.131486147642136	0.142228826880455	0.0232498254626989
-4.59781265258789	-6.96819257736206	-1.13583409786224	-0.131473273038864	0.142071858048439	0.0233466718345881
-4.59858274459839	-6.97139978408813	-1.12570548057556	-0.131446719169617	0.142171323299408	0.023184472694993
-4.60039138793945	-6.9671049118042	-1.13429319858551	-0.131510138511658	0.142219424247742	0.023321446031332
-4.59543943405151	-6.97222995758057	-1.13019382953644	-0.131384268403053	0.142080128192902	0.0232677534222603
-4.59521913528442	-6.9670729637146	-1.12407350540161	-0.131439939141273	0.14220318198204	0.0232193041592836
-4.59894418716431	-6.96636056900024	-1.13422405719757	-0.131534099578857	0.142259806394577	0.0233810730278492
-4.59513807296753	-6.97148275375366	-1.12336659431458	-0.131401792168617	0.142066270112991	0.0232559721916914
-4.59171152114868	-6.96477746963501	-1.12963783740997	-0.131486833095551	0.142228782176971	0.0232529360800982
-4.59676933288574	-6.96965026855469	-1.12840676307678	-0.131607413291931	0.142154395580292	0.0233563184738159
-4.5940146446228	-6.96880722045898	-1.13297283649445	-0.131430044770241	0.142082825303078	0.0233014151453972
-4.59145402908325	-6.96169900894165	-1.1291116476059	-0.131500571966171	0.142174869775772	0.0232049562036991
-4.59843683242798	-6.96801471710205	-1.13385105133057	-0.131551802158356	0.142118871212006	0.0233281701803207
-4.5896782875061	-6.96713447570801	-1.12722909450531	-0.131352990865707	0.142035588622093	0.0232357252389193
-4.59774923324585	-6.96274852752686	-1.13254857063293	-0.131554514169693	0.142131417989731	0.0232499614357948
-4.5975284576416	-6.96641635894775	-1.13782250881195	-0.131424069404602	0.14208497107029	0.0233565550297499
-4.58660650253296	-6.96382808685303	-1.12952899932861	-0.131418943405151	0.141995951533318	0.0231488775461912
-4.59721994400024	-6.96007680892944	-1.13601219654083	-0.131521865725517	0.142163142561913	0.0232788547873497
-4.59340047836304	-6.96331834793091	-1.1410037279129	-0.131439194083214	0.141995012760162	0.0233003124594688
-4.58635663986206	-6.96125888824463	-1.13313221931458	-0.131437823176384	0.141956329345703	0.0232070349156857
-4.59626817703247	-6.95638132095337	-1.14120960235596	-0.13153201341629	0.142106488347054	0.0232932604849339
-4.59165573120117	-6.96176862716675	-1.13988769054413	-0.131497666239738	0.141907438635826	0.0233509354293346
-4.58672571182251	-6.95963001251221	-1.13380718231201	-0.131419703364372	0.141973823308945	0.023210072889924
-4.59366130828857	-6.95455121994019	-1.1398206949234	-0.131529211997986	0.142066791653633	0.023268461227417
-4.58861494064331	-6.95727348327637	-1.14389169216156	-0.131489902734756	0.141916051506996	0.0233299490064383
-4.5907187461853	-6.95909214019775	-1.13272905349731	-0.131421282887459	0.141978815197945	0.0231779050081968
-4.58970308303833	-6.95235824584961	-1.13486397266388	-0.1314916908741	0.14202681183815	0.0232322439551353
-4.59067821502686	-6.95838403701782	-1.14545845985413	-0.131437063217163	0.141871675848961	0.0232791174203157
-4.58406019210815	-6.95565462112427	-1.13484394550323	-0.131371259689331	0.14189301431179	0.0231958273798227
-4.59113883972168	-6.95177507400513	-1.14085423946381	-0.131481111049652	0.141965597867966	0.0232411175966263
-4.59093618392944	-6.95675802230835	-1.13975858688354	-0.131413489580154	0.141918852925301	0.0232467912137508
-4.58234357833862	-6.95522880554199	-1.14418077468872	-0.131384968757629	0.141838997602463	0.0231099706143141
-4.59136056900024	-6.95496129989624	-1.14089477062225	-0.131490111351013	0.142001882195473	0.023150846362114
-4.58961820602417	-6.95688438415527	-1.14525103569031	-0.131371736526489	0.141829371452332	0.0231869630515575
-4.58669281005859	-6.95424842834473	-1.14107477664948	-0.13134753704071	0.141809210181236	0.0230232737958431
-4.59475421905518	-6.95412302017212	-1.14483153820038	-0.131435006856918	0.141946196556091	0.0231020096689463
-4.59366607666016	-6.95545434951782	-1.1496696472168	-0.131338208913803	0.141815289855003	0.0230762679129839
-4.5923490524292	-6.9555459022522	-1.14216363430023	-0.131306245923042	0.141757681965828	0.0229633282870054
-4.59623765945435	-6.95227193832397	-1.14500939846039	-0.131360024213791	0.141862973570824	0.0230333302170038
-4.59273672103882	-6.95584774017334	-1.14878559112549	-0.131233677268028	0.141710489988327	0.0230197794735432
-4.59139060974121	-6.95460939407349	-1.14297318458557	-0.131268471479416	0.141744688153267	0.0228810925036669
-4.59633731842041	-6.95049858093262	-1.14826011657715	-0.131320893764496	0.141877546906471	0.022878048941493
-4.59939384460449	-6.95247840881348	-1.15656840801239	-0.131283551454544	0.141774341464043	0.0228860192000866
-4.59215116500854	-6.9530668258667	-1.1530556678772	-0.131189584732056	0.141670733690262	0.0227668862789869
-4.59370470046997	-6.94955778121948	-1.15646815299988	-0.131268501281738	0.141810312867165	0.0227332003414631
-4.59812688827515	-6.9493145942688	-1.1637237071991	-0.131241679191589	0.141704246401787	0.0229080133140087
-4.5951681137085	-6.95586013793945	-1.15414333343506	-0.131200537085533	0.141615346074104	0.022680725902319
-4.59851455688477	-6.94912815093994	-1.15629935264587	-0.131193533539772	0.141753748059273	0.0227097366005182
-4.59538221359253	-6.94963884353638	-1.16670835018158	-0.131214663386345	0.14166858792305	0.0227948855608702
-4.59302663803101	-6.95026302337646	-1.15503251552582	-0.13119612634182	0.141633152961731	0.0225861556828022
-4.60008525848389	-6.94831991195679	-1.16403675079346	-0.131259202957153	0.141789525747299	0.0226259790360928
-4.59780406951904	-6.94913148880005	-1.16859078407288	-0.131275668740273	0.141620069742203	0.0226047523319721
-4.59340381622314	-6.94885206222534	-1.15891766548157	-0.131143406033516	0.141633450984955	0.0224406588822603
-4.59953594207764	-6.94270896911621	-1.17395055294037	-0.131332963705063	0.141712948679924	0.0224432963877916
-4.60333013534546	-6.94801378250122	-1.16425561904907	-0.131302639842033	0.141706302762032	0.0224019028246403
-4.59778213500977	-6.94725704193115	-1.167684674263	-0.131203681230545	0.141571521759033	0.0222153812646866
-4.60369968414307	-6.94246435165405	-1.16839075088501	-0.131322547793388	0.14176918566227	0.0222265589982271
-4.60263252258301	-6.9463791847229	-1.17038810253143	-0.131288200616837	0.141694143414497	0.02233094163239
-4.59854793548584	-6.94540596008301	-1.16334271430969	-0.131260812282562	0.141643792390823	0.0222334694117308
-4.60266065597534	-6.9412784576416	-1.17694997787476	-0.131372973322868	0.141738280653954	0.022394360974431
-4.59542179107666	-6.94359111785889	-1.17399394512177	-0.131161689758301	0.141534700989723	0.022414131090045
-4.59700441360474	-6.94240474700928	-1.1714072227478	-0.131305798888206	0.141686663031578	0.0223079528659582
-4.59955644607544	-6.94186067581177	-1.19073402881622	-0.131287842988968	0.141623556613922	0.02242261916399
-4.58888816833496	-6.94276142120361	-1.17905807495117	-0.131227344274521	0.141494601964951	0.0223445873707533
-4.5934944152832	-6.93712949752808	-1.17359447479248	-0.131397098302841	0.14164711534977	0.0223261527717113
-4.59658765792847	-6.93901252746582	-1.18762814998627	-0.131374821066856	0.141623392701149	0.0223532132804394
-4.58734846115112	-6.94024562835693	-1.17546153068542	-0.131333962082863	0.14152766764164	0.0222868379205465
-4.59245634078979	-6.93913269042969	-1.17975652217865	-0.131436303257942	0.141695961356163	0.0223094541579485
-4.59498262405396	-6.93977832794189	-1.18608748912811	-0.131327375769615	0.141615852713585	0.0224282462149858
-4.58706140518188	-6.9371509552002	-1.17766666412354	-0.131363943219185	0.141629055142403	0.0222451835870743
-4.59236812591553	-6.93508052825928	-1.17746126651764	-0.131408706307411	0.141782224178314	0.0223273932933807
-4.59031057357788	-6.9344334602356	-1.18930423259735	-0.131395548582077	0.141622796654701	0.0223305132240057
-4.58934020996094	-6.93611669540405	-1.17267167568207	-0.131355285644531	0.141655385494232	0.0221251547336578
-4.59396886825562	-6.93268918991089	-1.18012368679047	-0.13139545917511	0.141811281442642	0.0222717877477407
-4.59346866607666	-6.93843126296997	-1.18569445610046	-0.131414234638214	0.141678676009178	0.0221970565617085
-4.59079027175903	-6.93629741668701	-1.17687606811523	-0.13131357729435	0.141664490103722	0.0220229774713516
-4.59740781784058	-6.93509387969971	-1.18420588970184	-0.131526991724968	0.141808837652206	0.022096436470747
-4.60029697418213	-6.9381947517395	-1.18528747558594	-0.131352543830872	0.141723975539207	0.0221437178552151
-4.59583902359009	-6.93733644485474	-1.18034327030182	-0.131264895200729	0.141595482826233	0.0219615194946527
-4.60076761245728	-6.93374347686768	-1.18586421012878	-0.131444826722145	0.141734287142754	0.0220172200351954
-4.60258007049561	-6.93917560577393	-1.19659447669983	-0.131298318505287	0.141565173864365	0.0220201164484024
-4.59711742401123	-6.93637466430664	-1.17654812335968	-0.131277576088905	0.141570866107941	0.0219111051410437
-4.60316038131714	-6.93300819396973	-1.19429266452789	-0.131353691220284	0.141662299633026	0.0220068767666817
-4.59922361373901	-6.93391561508179	-1.18884789943695	-0.131247296929359	0.141483023762703	0.0218724124133587
-4.60161399841309	-6.93002319335938	-1.18184351921082	-0.131266057491302	0.141616433858871	0.0218236781656742
-4.60251522064209	-6.93259716033936	-1.19280111789703	-0.131336838006973	0.141580954194069	0.0218679625540972
-4.59480762481689	-6.93561458587646	-1.18156003952026	-0.131195038557053	0.141442134976387	0.0217789392918348
-4.59969758987427	-6.93192672729492	-1.18043279647827	-0.131283819675446	0.141590356826782	0.0217401776462793
-4.60101890563965	-6.93176603317261	-1.18627524375916	-0.131296962499619	0.141608834266663	0.0218344628810883
-4.59213542938232	-6.93406581878662	-1.18089354038239	-0.13115456700325	0.141415998339653	0.0217106398195028
-4.59938621520996	-6.92832612991333	-1.17825090885162	-0.131256207823753	0.141658112406731	0.0216663237661123
-4.60173416137695	-6.93067789077759	-1.18444931507111	-0.131260395050049	0.141590356826782	0.021790374070406
-4.59637498855591	-6.93387603759766	-1.17819058895111	-0.131158515810966	0.141424492001534	0.0216004978865385
-4.6012921333313	-6.93003129959106	-1.17395794391632	-0.131192043423653	0.141591429710388	0.0215162355452776
-4.60298776626587	-6.929443359375	-1.18786704540253	-0.1312385648489	0.141568630933762	0.0216457713395357
-4.6016149520874	-6.93407154083252	-1.17792582511902	-0.131137207150459	0.141449153423309	0.0214207582175732
-4.60370683670044	-6.92917251586914	-1.18135094642639	-0.131156131625175	0.14158584177494	0.0214317496865988
-4.61192035675049	-6.93213987350464	-1.1892421245575	-0.131189361214638	0.141573622822762	0.0214690491557121
-4.60370397567749	-6.93531131744385	-1.18330955505371	-0.131012558937073	0.141418889164925	0.0212716180831194
-4.60947418212891	-6.93157911300659	-1.19025945663452	-0.131127923727036	0.141575157642365	0.0212464109063149
-4.61730241775513	-6.93570518493652	-1.20051956176758	-0.131127893924713	0.141551181674004	0.0212837178260088
-4.61254501342773	-6.93617391586304	-1.19334483146667	-0.130985304713249	0.141334146261215	0.0212090071290731
-4.61468315124512	-6.93495845794678	-1.19437921047211	-0.130936488509178	0.141419634222984	0.0210810042917728
-4.61764478683472	-6.93676710128784	-1.2023549079895	-0.131112173199654	0.141469329595566	0.0211891401559114
-4.61727285385132	-6.93879842758179	-1.2023469209671	-0.130942106246948	0.141244426369667	0.0211498476564884
-4.61925315856934	-6.93674564361572	-1.19982898235321	-0.131002217531204	0.141427934169769	0.0210492331534624
-4.62174367904663	-6.93879842758179	-1.20630240440369	-0.131026700139046	0.141390025615692	0.0211084298789501
-4.6163592338562	-6.93919897079468	-1.20552241802216	-0.130914777517319	0.141222670674324	0.0210328456014395
-4.62131261825562	-6.93728446960449	-1.20166873931885	-0.131007045507431	0.141435250639915	0.0210830848664045
-4.62174940109253	-6.93900156021118	-1.20565700531006	-0.130999758839607	0.141332373023033	0.0211354456841946
-4.61641263961792	-6.93904495239258	-1.20759892463684	-0.130889326334	0.141258284449577	0.0210961513221264
-4.61816072463989	-6.93201351165771	-1.20462644100189	-0.130994915962219	0.141415327787399	0.0210629738867283
-4.61960649490356	-6.93790340423584	-1.20440804958344	-0.131074249744415	0.141321420669556	0.0210973806679249
-4.61335372924805	-6.93367338180542	-1.20176351070404	-0.130889475345612	0.141304939985275	0.0210752412676811
-4.61596441268921	-6.93092203140259	-1.20743072032928	-0.131023347377777	0.141402006149292	0.0210664886981249
-4.61641025543213	-6.93675374984741	-1.21105527877808	-0.131026461720467	0.141359016299248	0.0211641285568476
-4.61249446868896	-6.93422889709473	-1.20480489730835	-0.130969569087029	0.141291990876198	0.0209867972880602
-4.61668062210083	-6.93183088302612	-1.20522689819336	-0.131019130349159	0.141460195183754	0.0210914593189955
-4.61523389816284	-6.93500566482544	-1.21117126941681	-0.130972176790237	0.141397580504417	0.0211409423500299
-4.61300659179688	-6.93462705612183	-1.20303571224213	-0.130934968590736	0.141340047121048	0.0210386347025633
-4.61942005157471	-6.93156766891479	-1.20735359191895	-0.131062999367714	0.141526654362679	0.0210349597036839
-4.61937713623047	-6.9321494102478	-1.20970094203949	-0.130979388952255	0.141407176852226	0.0211074836552143
-4.61628484725952	-6.93777227401733	-1.20815217494965	-0.130868062376976	0.141309797763824	0.0210228282958269
-4.6175971031189	-6.93304204940796	-1.20707941055298	-0.131025895476341	0.141418024897575	0.0209533702582121
-4.62274217605591	-6.93345022201538	-1.21589970588684	-0.130985036492348	0.141391083598137	0.0210548359900713
-4.6177806854248	-6.93698453903198	-1.21437513828278	-0.130847111344337	0.141236454248428	0.0210277698934078
-4.6187596321106	-6.93127918243408	-1.2095981836319	-0.130936801433563	0.141418114304543	0.0208946522325277
-4.62351894378662	-6.93321418762207	-1.22418665885925	-0.13098281621933	0.141375690698624	0.0210987739264965
-4.61531591415405	-6.93509435653687	-1.21145057678223	-0.130874916911125	0.141257435083389	0.0210028663277626
-4.61916828155518	-6.93367099761963	-1.21333861351013	-0.130933627486229	0.141374349594116	0.020953131839633
-4.62074136734009	-6.93226194381714	-1.22782027721405	-0.13095411658287	0.141388177871704	0.0211637653410435
-4.6156530380249	-6.93642807006836	-1.21775829792023	-0.130945459008217	0.141214817762375	0.0210267584770918
-4.61528444290161	-6.93325757980347	-1.21797454357147	-0.131002649664879	0.1413534283638	0.0210141856223345
-4.61704683303833	-6.93119049072266	-1.21838593482971	-0.131038218736649	0.141357064247131	0.0211828760802746
-4.61273288726807	-6.93434286117554	-1.21790969371796	-0.130931347608566	0.141187831759453	0.0211521834135056
-4.60828733444214	-6.9315037727356	-1.21121609210968	-0.130888447165489	0.141289606690407	0.0211339090019464
-4.61048460006714	-6.92915773391724	-1.21282505989075	-0.131021425127983	0.14134407043457	0.0211250949651003
-4.60976219177246	-6.92888402938843	-1.2105895280838	-0.131031811237335	0.141327619552612	0.0212086066603661
-4.6048002243042	-6.93156385421753	-1.21110999584198	-0.13088296353817	0.141098663210869	0.021116241812706
-4.60581541061401	-6.9268684387207	-1.20852708816528	-0.130965366959572	0.141310125589371	0.021096421405673
-4.6096715927124	-6.92448902130127	-1.21474742889404	-0.130995154380798	0.141288712620735	0.0212287548929453
-4.60464811325073	-6.92737054824829	-1.20804464817047	-0.130848556756973	0.141138255596161	0.0210805647075176
-4.60605955123901	-6.92672538757324	-1.20436608791351	-0.130989551544189	0.141292750835419	0.0209880731999874
-4.61195039749146	-6.92578363418579	-1.21295022964478	-0.130925327539444	0.14125120639801	0.0211357623338699
-4.60424661636353	-6.92858743667603	-1.2023766040802	-0.130871444940567	0.141129061579704	0.0209669638425112
-4.60877752304077	-6.92700958251953	-1.20663869380951	-0.130959898233414	0.141267374157906	0.0208713915199041
-4.6159782409668	-6.92711114883423	-1.21842622756958	-0.130922421813011	0.141238555312157	0.0209751762449741
-4.60923147201538	-6.93538284301758	-1.21022248268127	-0.130901247262955	0.141190901398659	0.0208427254110575
-4.61874628067017	-6.930260181427	-1.21139335632324	-0.130874246358871	0.141390904784203	0.0207187496125698
-4.62099695205688	-6.92975282669067	-1.21675324440002	-0.130916863679886	0.141216203570366	0.0208590235561132
-4.61951732635498	-6.93630409240723	-1.21979403495789	-0.130813419818878	0.141100406646729	0.0206639599055052
-4.62387228012085	-6.93112087249756	-1.21989166736603	-0.130794018507004	0.141275495290756	0.0205985456705093
-4.62995147705078	-6.93168210983276	-1.23116505146027	-0.13084477186203	0.141235813498497	0.020717978477478
-4.62729501724243	-6.93637704849243	-1.22223341464996	-0.130704075098038	0.141111209988594	0.0205816794186831
-4.62654209136963	-6.93266010284424	-1.22525823116302	-0.130833745002747	0.141101151704788	0.0205313209444284
-4.63342761993408	-6.93278694152832	-1.23807454109192	-0.130875840783119	0.141058444976807	0.0206180028617382
-4.62753534317017	-6.93324136734009	-1.23806059360504	-0.130621179938316	0.140900164842606	0.0205446258187294
-4.62918663024902	-6.9327244758606	-1.23583590984344	-0.130733892321587	0.140929490327835	0.0205195639282465
-4.63363552093506	-6.92938661575317	-1.23545980453491	-0.130817741155624	0.141038373112679	0.0205737166106701
-4.63024425506592	-6.93195533752441	-1.2426221370697	-0.130768358707428	0.140907660126686	0.020546417683363
-4.63018274307251	-6.93045234680176	-1.23883748054504	-0.130751550197601	0.140942946076393	0.0205216016620398
-4.62909603118896	-6.92654466629028	-1.23723566532135	-0.130902037024498	0.141042351722717	0.0205540060997009
-4.62966299057007	-6.92726612091064	-1.25103342533112	-0.13084577023983	0.140923261642456	0.0206805039197207
-4.62273359298706	-6.92688512802124	-1.23711574077606	-0.130862727761269	0.140887230634689	0.0205939132720232
-4.62697696685791	-6.92324495315552	-1.23831188678741	-0.130921483039856	0.14107009768486	0.0206010211259127
-4.62438488006592	-6.92459440231323	-1.24720239639282	-0.130854710936546	0.140941485762596	0.0207513533532619
-4.61770629882813	-6.92456340789795	-1.22747302055359	-0.130891770124435	0.140896826982498	0.0206729620695114
-4.62411880493164	-6.92201328277588	-1.23539614677429	-0.130972981452942	0.141038045287132	0.0207269042730331
-4.61975193023682	-6.92076921463013	-1.23801743984222	-0.130896657705307	0.140934467315674	0.0208169650286436
-4.61168146133423	-6.92004108428955	-1.23523843288422	-0.130915328860283	0.14093242585659	0.0207313019782305
-4.61954307556152	-6.91682863235474	-1.23776459693909	-0.131001442670822	0.141084104776382	0.0208118855953217
-4.61724424362183	-6.92340517044067	-1.2343761920929	-0.131045997142792	0.140931695699692	0.0208796374499798
-4.61363124847412	-6.92133331298828	-1.23150646686554	-0.130953088402748	0.141062512993813	0.0207225866615772
-4.61486053466797	-6.91898488998413	-1.23639369010925	-0.131055220961571	0.141147956252098	0.0208562351763248
-4.61546325683594	-6.92089414596558	-1.23567032814026	-0.131057605147362	0.140974789857864	0.0209117755293846
-4.61148262023926	-6.92464113235474	-1.23035717010498	-0.130983546376228	0.140981629490852	0.0207534339278936
-4.61741065979004	-6.92100620269775	-1.23644399642944	-0.131129249930382	0.14118380844593	0.0208747889846563
-4.61710500717163	-6.92303943634033	-1.23929703235626	-0.131045132875443	0.141073539853096	0.0208661612123251
-4.6152229309082	-6.92185688018799	-1.23111307621002	-0.131062135100365	0.14111852645874	0.0207572653889656
-4.62089204788208	-6.91909694671631	-1.23814153671265	-0.131141424179077	0.14115896821022	0.0208694022148848
-4.61382102966309	-6.92486143112183	-1.24000310897827	-0.130976751446724	0.141011312603951	0.020881149917841
-4.61415004730225	-6.91727781295776	-1.23251104354858	-0.131071105599403	0.14109705388546	0.0207396168261766
-4.62110567092896	-6.91881132125854	-1.23994469642639	-0.131127312779427	0.141082495450974	0.0208183750510216
-4.61448335647583	-6.9240550994873	-1.24242603778839	-0.131008088588715	0.140896826982498	0.020825045183301
-4.61616373062134	-6.91933250427246	-1.23604011535645	-0.130974486470222	0.141030222177505	0.0206797290593386
-4.62014961242676	-6.91876745223999	-1.24938786029816	-0.131108865141869	0.141063049435616	0.0208218600600958
-4.61381387710571	-6.9194393157959	-1.24112701416016	-0.131005018949509	0.1408831179142	0.0207428857684135
-4.61956405639648	-6.92026233673096	-1.24026238918304	-0.131017804145813	0.141031205654144	0.0206450466066599
-4.62441301345825	-6.91921663284302	-1.25602614879608	-0.131020575761795	0.14104200899601	0.0208275187760592
-4.61829090118408	-6.92228746414185	-1.24143815040588	-0.130936235189438	0.140798807144165	0.0206359457224607
-4.62022590637207	-6.91707849502563	-1.23747575283051	-0.130930215120316	0.140998661518097	0.0205805711448193
-4.62518310546875	-6.9174690246582	-1.24982976913452	-0.131014257669449	0.140965387225151	0.0206823125481606
-4.6233172416687	-6.92211198806763	-1.24446499347687	-0.130884155631065	0.1407700330019	0.0205970443785191
-4.61970043182373	-6.91874933242798	-1.24493861198425	-0.130850896239281	0.140896379947662	0.0204819738864899
-4.62796211242676	-6.91976642608643	-1.24494588375092	-0.131002008914948	0.140993013978004	0.0205935835838318
-4.62586069107056	-6.92169666290283	-1.24849915504456	-0.130777955055237	0.140811622142792	0.0204961895942688
-4.62503147125244	-6.91807317733765	-1.23688817024231	-0.130858317017555	0.140949070453644	0.0203559771180153
-4.63430261611938	-6.92026615142822	-1.25927639007568	-0.130852922797203	0.14097660779953	0.020453792065382
-4.62927627563477	-6.92608261108398	-1.24546635150909	-0.130709588527679	0.140742301940918	0.0203123912215233
-4.63490867614746	-6.92312002182007	-1.25240850448608	-0.130819946527481	0.140882015228271	0.0202906876802444
-4.64259672164917	-6.92925882339478	-1.2620438337326	-0.130727738142014	0.140927895903587	0.0203401912003756
-4.63572454452515	-6.92871379852295	-1.25651705265045	-0.130617782473564	0.140701472759247	0.0201620534062386
-4.64797496795654	-6.92887449264526	-1.25851356983185	-0.130736470222473	0.140938922762871	0.0201935674995184
-4.64924478530884	-6.92928838729858	-1.26209545135498	-0.13077986240387	0.14082932472229	0.0202039424329996
-4.64584636688232	-6.93288612365723	-1.25801301002502	-0.130626663565636	0.140698477625847	0.0201578605920076
-4.64756774902344	-6.93222618103027	-1.26215815544128	-0.130592852830887	0.140793591737747	0.0200941227376461
-4.6518816947937	-6.93354225158691	-1.26144015789032	-0.130694553256035	0.140742555260658	0.0201968364417553
-4.6529974937439	-6.93762874603271	-1.27007865905762	-0.13056306540966	0.140633717179298	0.0201688911765814
-4.64871072769165	-6.93347692489624	-1.26170694828033	-0.130570828914642	0.140693604946136	0.0201119426637888
-4.65499401092529	-6.93273210525513	-1.27030956745148	-0.130602866411209	0.140681341290474	0.0201674439013004
-4.64877891540527	-6.93341255187988	-1.27431988716125	-0.130483195185661	0.140554532408714	0.0202004685997963
-4.64841985702515	-6.93306493759155	-1.26430106163025	-0.130564734339714	0.14058244228363	0.0201197732239962
-4.65042924880981	-6.92834091186523	-1.26801383495331	-0.130608052015305	0.140675783157349	0.0202307719737291
-4.64661645889282	-6.93287801742554	-1.27561104297638	-0.130571708083153	0.140539959073067	0.0203380659222603
-4.64144372940063	-6.92898416519165	-1.26363730430603	-0.130449563264847	0.140438467264175	0.0202013105154037
-4.64643859863281	-6.92701768875122	-1.27008700370789	-0.130650520324707	0.140638381242752	0.0203229859471321
-4.64629077911377	-6.93278837203979	-1.27330267429352	-0.130584999918938	0.140448570251465	0.0204815547913313
-4.63559103012085	-6.93197298049927	-1.26601469516754	-0.130476877093315	0.140465512871742	0.0203529931604862
-4.64215660095215	-6.92452144622803	-1.26579701900482	-0.13065367937088	0.140645012259483	0.0204109940677881
-4.63885307312012	-6.93211221694946	-1.27204871177673	-0.130550131201744	0.140391081571579	0.0205822624266148
-4.63374614715576	-6.92910385131836	-1.25586533546448	-0.130564868450165	0.140399321913719	0.0204370617866516
-4.64040660858154	-6.92595911026001	-1.2651664018631	-0.130630001425743	0.140567854046822	0.0205996092408895
-4.63441753387451	-6.9277024269104	-1.26798069477081	-0.13047057390213	0.140424504876137	0.0205739159137011
-4.6326642036438	-6.92477703094482	-1.2513484954834	-0.130618244409561	0.140463307499886	0.0204827953130007
-4.63954305648804	-6.92482757568359	-1.26877176761627	-0.130641758441925	0.140519052743912	0.0206492058932781
-4.63246202468872	-6.92819213867188	-1.26343715190887	-0.13055656850338	0.140420496463776	0.0205706991255283
-4.63499164581299	-6.92683029174805	-1.26156675815582	-0.13059513270855	0.140523165464401	0.0204770788550377
-4.64083623886108	-6.92566967010498	-1.27240467071533	-0.130640298128128	0.140585124492645	0.0206181723624468
-4.63549470901489	-6.9307746887207	-1.26651060581207	-0.130602180957794	0.140360981225967	0.0205869562923908
-4.6373438835144	-6.92715883255005	-1.26831138134003	-0.130657359957695	0.140608057379723	0.0204727780073881
-4.64267635345459	-6.92600774765015	-1.27405750751495	-0.13068975508213	0.140541240572929	0.0206122547388077
-4.64040899276733	-6.92986297607422	-1.27270245552063	-0.130613580346107	0.140385538339615	0.0205440409481525
-4.64300060272217	-6.9263482093811	-1.27395176887512	-0.130568221211433	0.140607953071594	0.0204205829650164
-4.64402341842651	-6.9243278503418	-1.27820873260498	-0.130636900663376	0.14048844575882	0.0205962061882019
-4.63995981216431	-6.9266357421875	-1.26754987239838	-0.130584478378296	0.140366911888123	0.0204612575471401
-4.64462947845459	-6.92350959777832	-1.27254712581635	-0.130682021379471	0.140511736273766	0.0204748027026653
-4.64480209350586	-6.92396545410156	-1.28677332401276	-0.130685925483704	0.140419200062752	0.020563717931509
-4.64139747619629	-6.92441749572754	-1.27940857410431	-0.13058115541935	0.140383437275887	0.02040302939713
-4.6454906463623	-6.92079544067383	-1.28242611885071	-0.13069461286068	0.140567764639854	0.0204571094363928
-4.64877653121948	-6.92694759368896	-1.2844865322113	-0.130755662918091	0.140450090169907	0.0205430034548044
-4.64038944244385	-6.92360639572144	-1.28030443191528	-0.130576938390732	0.140349790453911	0.0204013604670763
-4.64667892456055	-6.92064476013184	-1.28537487983704	-0.130815491080284	0.140562996268272	0.0204006712883711
-4.64918422698975	-6.9245719909668	-1.29127681255341	-0.130687847733498	0.140453711152077	0.020492235198617
-4.6414942741394	-6.92087268829346	-1.28123319149017	-0.130643755197525	0.140282139182091	0.0203340779989958
-4.65151166915894	-6.92259550094604	-1.2875018119812	-0.130756601691246	0.140519082546234	0.0203767493367195
-4.64701318740845	-6.92300224304199	-1.2890944480896	-0.130686596035957	0.140401586890221	0.0204099453985691
-4.64461088180542	-6.92329835891724	-1.28078365325928	-0.130665704607964	0.140349522233009	0.0202575623989105
-4.65367698669434	-6.92463827133179	-1.29103052616119	-0.130818530917168	0.140513837337494	0.0203689560294151
-4.64654159545898	-6.92588090896606	-1.2884920835495	-0.130717858672142	0.140340715646744	0.0203308183699846
-4.64872407913208	-6.92440938949585	-1.29065883159637	-0.130633488297462	0.140343621373177	0.0201921220868826
-4.6527886390686	-6.91918611526489	-1.29772937297821	-0.130765095353127	0.140485510230064	0.0202730018645525
-4.65185356140137	-6.92706108093262	-1.2910338640213	-0.130748867988586	0.14024044573307	0.0202693101018667
-4.64961862564087	-6.92187595367432	-1.29431557655334	-0.130659192800522	0.140382617712021	0.020179582759738
-4.65396928787231	-6.92158317565918	-1.29615497589111	-0.130782693624496	0.140364095568657	0.0202930718660355
-4.65417194366455	-6.92711305618286	-1.29517483711243	-0.130640998482704	0.140197023749352	0.0202630050480366
-4.65155410766602	-6.92191505432129	-1.29336261749268	-0.130585357546806	0.140331596136093	0.0201222337782383
-4.6577262878418	-6.92320394515991	-1.30234026908875	-0.130722463130951	0.140338853001595	0.0202886182814837
-4.65592432022095	-6.92538785934448	-1.29952752590179	-0.130606800317764	0.14023369550705	0.0202273894101381
-4.65304279327393	-6.92244720458984	-1.29241514205933	-0.130620330572128	0.140259817242622	0.0201582834124565
-4.6591944694519	-6.92604684829712	-1.30211198329926	-0.130745589733124	0.140192151069641	0.0202493406832218
-4.65153169631958	-6.92465353012085	-1.296555519104	-0.130543828010559	0.14015331864357	0.0201516598463058
-4.65782403945923	-6.92147016525269	-1.30087649822235	-0.130649372935295	0.140292078256607	0.0201711114495993
-4.65864992141724	-6.92454624176025	-1.29661095142365	-0.130655735731125	0.140258401632309	0.020279236137867
-4.6513876914978	-6.92383527755737	-1.298992395401	-0.130508750677109	0.140116557478905	0.0201279688626528
-4.65527391433716	-6.92092323303223	-1.29860401153564	-0.130675315856934	0.140286028385162	0.0201255138963461
-4.65982341766357	-6.92311716079712	-1.30911326408386	-0.130634844303131	0.140205264091492	0.0202343948185444
-4.65124845504761	-6.92346858978271	-1.3011394739151	-0.130574211478233	0.140120297670364	0.0200829897075891
-4.6625862121582	-6.9183497428894	-1.30328667163849	-0.130648672580719	0.14028400182724	0.0201190765947104
-4.65605926513672	-6.92169189453125	-1.30460917949677	-0.130604565143585	0.140146821737289	0.020163107663393
-4.65374231338501	-6.92388582229614	-1.29264044761658	-0.130587741732597	0.140056639909744	0.0200023893266916
-4.66088914871216	-6.92019319534302	-1.30734002590179	-0.130641117691994	0.140288159251213	0.0201262477785349
-4.65724611282349	-6.92271137237549	-1.30252146720886	-0.130600243806839	0.140070647001266	0.0201087947934866
-4.65788269042969	-6.92421865463257	-1.29669964313507	-0.130530640482903	0.140170827507973	0.0199793074280024
-4.66114854812622	-6.91967344284058	-1.30694937705994	-0.130641743540764	0.140329152345657	0.0200944021344185
-4.66290187835693	-6.9256477355957	-1.30339550971985	-0.130659952759743	0.140147939324379	0.0201091170310974
-4.65874052047729	-6.92227983474731	-1.31168818473816	-0.130507007241249	0.140169322490692	0.0200033579021692
-4.66192722320557	-6.91923952102661	-1.3089542388916	-0.130650892853737	0.140239000320435	0.0200351942330599
-4.66419553756714	-6.92399311065674	-1.30952954292297	-0.130601763725281	0.1401357203722	0.0200450625270605
-4.65944480895996	-6.92461538314819	-1.30363321304321	-0.130608603358269	0.140239730477333	0.0199934896081686
-4.66357803344727	-6.92317390441895	-1.31324732303619	-0.130637660622597	0.140275612473488	0.0201247986406088
-4.66132593154907	-6.92546701431274	-1.30698597431183	-0.130455940961838	0.14010526239872	0.0199713222682476
-4.66076755523682	-6.92095327377319	-1.30502021312714	-0.130569577217102	0.140215054154396	0.0199785735458136
-4.66714906692505	-6.92381763458252	-1.31222832202911	-0.130608096718788	0.140110015869141	0.020080529153347
-4.65980672836304	-6.92488431930542	-1.30041742324829	-0.130423098802567	0.140102371573448	0.0199681054800749
-4.66296625137329	-6.92128133773804	-1.30723905563354	-0.130594924092293	0.140288397669792	0.0200287271291018
-4.66878223419189	-6.92644596099854	-1.307532787323	-0.130552247166634	0.140160441398621	0.0200471691787243
-4.66264629364014	-6.92673444747925	-1.30669295787811	-0.130368456244469	0.140128150582314	0.0198877304792404
-4.66725206375122	-6.92486619949341	-1.30553662776947	-0.130567893385887	0.14035028219223	0.0199339631944895
-4.67290210723877	-6.93137884140015	-1.31199049949646	-0.130446553230286	0.140206858515739	0.0200262442231178
-4.66676044464111	-6.9305157661438	-1.29634869098663	-0.130409315228462	0.140145674347878	0.0198179949074984
-4.67431449890137	-6.92805671691895	-1.31250655651093	-0.130508229136467	0.140284851193428	0.0199335291981697
-4.67034482955933	-6.93372106552124	-1.30775785446167	-0.130385473370552	0.140203014016151	0.0198564231395721
-4.67613744735718	-6.93193101882935	-1.3002815246582	-0.130453735589981	0.140281245112419	0.0197493974119425
-4.68022108078003	-6.93365669250488	-1.31461906433105	-0.130413830280304	0.140214160084724	0.0198862180113792
-4.67740440368652	-6.93730211257935	-1.30842745304108	-0.130294963717461	0.140129908919334	0.019778735935688
-4.68444442749023	-6.9338207244873	-1.30709028244019	-0.130380779504776	0.140249937772751	0.0197158977389336
-4.68918418884277	-6.93875646591187	-1.31313908100128	-0.130217880010605	0.140161767601967	0.0198427848517895
-4.68439674377441	-6.9413480758667	-1.31012535095215	-0.130235433578491	0.140173628926277	0.0196904502809048
-4.68939685821533	-6.94065189361572	-1.30889296531677	-0.130268976092339	0.14022321999073	0.0197439603507519
-4.68919658660889	-6.94453811645508	-1.31461548805237	-0.130163237452507	0.140048503875732	0.0198325980454683
-4.6892409324646	-6.94406461715698	-1.30726099014282	-0.130165457725525	0.140159621834755	0.0197142381221056
-4.69584703445435	-6.94676733016968	-1.31213235855103	-0.130160957574844	0.140141725540161	0.0198189914226532
-4.69123601913452	-6.94972562789917	-1.31117761135101	-0.130019500851631	0.140010982751846	0.0198524966835976
-4.6903977394104	-6.94940137863159	-1.3044056892395	-0.130074128508568	0.140061512589455	0.0197626110166311
-4.69588041305542	-6.9457859992981	-1.31167328357697	-0.130084589123726	0.140108525753021	0.0199146810919046
-4.69031095504761	-6.9521017074585	-1.30879902839661	-0.129983380436897	0.139935418963432	0.0198852214962244
-4.68773031234741	-6.95008611679077	-1.30094850063324	-0.129971534013748	0.14004710316658	0.0198819562792778
-4.69132661819458	-6.94883155822754	-1.30774414539337	-0.130078464746475	0.140104025602341	0.0199892893433571
-4.68984508514404	-6.95456027984619	-1.30152797698975	-0.129968896508217	0.139960452914238	0.0200305003672838
-4.68303728103638	-6.95490312576294	-1.29539108276367	-0.12985622882843	0.140026345849037	0.0199436899274588
-4.68976259231567	-6.94805908203125	-1.30089044570923	-0.130011230707169	0.140186458826065	0.0200574528425932
-4.68981599807739	-6.95692873001099	-1.30094337463379	-0.129914566874504	0.140037223696709	0.0201485268771648
-4.68395280838013	-6.95476484298706	-1.28390645980835	-0.129897072911263	0.139984950423241	0.0200294815003872
-4.69171190261841	-6.9506573677063	-1.29406750202179	-0.130021125078201	0.140200585126877	0.0201419107615948
-4.69039869308472	-6.95589017868042	-1.29726946353912	-0.129908755421638	0.140075743198395	0.0201839748769999
-4.6891016960144	-6.95644521713257	-1.28211617469788	-0.12983725965023	0.140058130025864	0.0200421754270792
-4.69390201568604	-6.95581960678101	-1.29845225811005	-0.129989892244339	0.140165403485298	0.0201581045985222
-4.69279956817627	-6.95591592788696	-1.29198753833771	-0.129968583583832	0.140081226825714	0.020232517272234
-4.68887329101563	-6.95624208450317	-1.29034829139709	-0.129838049411774	0.140001520514488	0.0201443992555141
-4.69221258163452	-6.95249843597412	-1.29649341106415	-0.129993304610252	0.140162751078606	0.0202483888715506
-4.69155645370483	-6.95975780487061	-1.28824663162231	-0.129924803972244	0.139978319406509	0.0203203018754721
-4.68845653533936	-6.95497465133667	-1.29324913024902	-0.12984935939312	0.140049770474434	0.0202274490147829
-4.69169425964355	-6.94988536834717	-1.29110825061798	-0.129996746778488	0.140105471014977	0.0203253515064716
-4.69086599349976	-6.95307588577271	-1.29269134998322	-0.1299829185009	0.140035554766655	0.0204119365662336
-4.68531513214111	-6.95203590393066	-1.28886163234711	-0.1299067735672	0.139997273683548	0.0203585270792246
-4.68717908859253	-6.94810438156128	-1.29238176345825	-0.129994586110115	0.140102043747902	0.0204103905707598
-4.68500137329102	-6.95147848129272	-1.29605090618134	-0.129985153675079	0.140044569969177	0.0205470900982618
-4.67931938171387	-6.95086479187012	-1.2808655500412	-0.129948437213898	0.140019655227661	0.0204731039702892
-4.68361711502075	-6.94946193695068	-1.28364479541779	-0.130070596933365	0.140154525637627	0.020513778552413
-4.68028831481934	-6.95096969604492	-1.28345096111298	-0.129984155297279	0.140000492334366	0.020595321431756
-4.67661142349243	-6.95144414901733	-1.28049802780151	-0.130019545555115	0.140045776963234	0.0205645114183426
-4.68133401870728	-6.94789266586304	-1.28612446784973	-0.130068525671959	0.140174895524979	0.020629646256566
-4.67963123321533	-6.95066213607788	-1.28249740600586	-0.129979312419891	0.140020728111267	0.0206852406263351
-4.67818593978882	-6.94998502731323	-1.28248465061188	-0.12992225587368	0.140047565102577	0.0205848999321461
-4.68119668960571	-6.94664669036865	-1.280637383461	-0.130028516054153	0.140181377530098	0.0206151437014341
-4.68233776092529	-6.94943809509277	-1.28335821628571	-0.129907101392746	0.140022844076157	0.0207178425043821
-4.68070077896118	-6.9502124786377	-1.27690148353577	-0.12992899119854	0.140085846185684	0.0205603241920471
-4.68532514572144	-6.94807577133179	-1.27954959869385	-0.12992125749588	0.140158995985985	0.0206401869654655
-4.68507957458496	-6.95258140563965	-1.28241860866547	-0.129850715398788	0.140017032623291	0.020578658208251
-4.68347072601318	-6.94917964935303	-1.26843535900116	-0.129889503121376	0.140132293105125	0.0204916093498468
-4.69475173950195	-6.95298004150391	-1.28041434288025	-0.129883870482445	0.140181198716164	0.0204829908907413
-4.69383907318115	-6.95453596115112	-1.28003621101379	-0.129703313112259	0.140054881572723	0.0204025339335203
-4.69702816009521	-6.95252704620361	-1.28073561191559	-0.129780486226082	0.140109986066818	0.0202892515808344
-4.70517587661743	-6.95416402816772	-1.28528845310211	-0.129822418093681	0.140129610896111	0.0202670730650425
-4.7053747177124	-6.95986604690552	-1.28596603870392	-0.129615634679794	0.14002537727356	0.0201428644359112
-4.70622587203979	-6.95513343811035	-1.28312647342682	-0.129627078771591	0.140085056424141	0.0200592502951622
-4.71861505508423	-6.95987749099731	-1.2978218793869	-0.12964078783989	0.140087217092514	0.0200697593390942
-4.71353578567505	-6.96128606796265	-1.29197382926941	-0.129543974995613	0.139915138483047	0.0199135225266218
-4.72483682632446	-6.95995187759399	-1.29486691951752	-0.129666522145271	0.14007793366909	0.0199519544839859
-4.72486925125122	-6.96256160736084	-1.30362951755524	-0.12948477268219	0.139940321445465	0.0198963936418295
-4.72567081451416	-6.96440839767456	-1.29435968399048	-0.12949550151825	0.139914229512215	0.019743025302887
-4.73378419876099	-6.96151971817017	-1.30040717124939	-0.129567801952362	0.139991194009781	0.0197583939880133
-4.72967100143433	-6.96281433105469	-1.30244326591492	-0.129523873329163	0.139846235513687	0.0197489559650421
-4.73102712631226	-6.96405601501465	-1.30268859863281	-0.129329681396484	0.139878451824188	0.0196490902453661
-4.73727607727051	-6.96340799331665	-1.30154895782471	-0.129491120576859	0.139941900968552	0.0196954756975174
-4.73311901092529	-6.96817445755005	-1.30255150794983	-0.129365310072899	0.139750525355339	0.0196719504892826
-4.73366212844849	-6.96097564697266	-1.30483675003052	-0.129378855228424	0.139877304434776	0.0196229442954063
-4.73668718338013	-6.96584320068359	-1.31145882606506	-0.129341378808022	0.139777258038521	0.0197399593889713
-4.7311840057373	-6.96562671661377	-1.29829025268555	-0.12926073372364	0.139683723449707	0.0196256749331951
-4.73685073852539	-6.96631813049316	-1.30464720726013	-0.129344910383224	0.139853671193123	0.0196906495839357
-4.73491525650024	-6.96639108657837	-1.31222128868103	-0.129253387451172	0.139722764492035	0.019724752753973
-4.73262214660645	-6.96681356430054	-1.29665148258209	-0.129202723503113	0.139666840434074	0.0195768121629953
-4.74068832397461	-6.96438694000244	-1.31127977371216	-0.129270747303963	0.139794856309891	0.0197344422340393
-4.7299108505249	-6.96866655349731	-1.30139720439911	-0.129221484065056	0.139572530984879	0.0197219047695398
-4.73107004165649	-6.96686792373657	-1.30250585079193	-0.129157960414886	0.139661982655525	0.0195627268403769
-4.73966360092163	-6.96506071090698	-1.31267046928406	-0.129195377230644	0.139744848012924	0.0197106469422579
-4.72962856292725	-6.97178268432617	-1.30468308925629	-0.129119500517845	0.139531150460243	0.0196954812854528
-4.73070669174194	-6.97004556655884	-1.30465090274811	-0.129090294241905	0.139692693948746	0.0195595622062683
-4.73296928405762	-6.96811437606812	-1.30542194843292	-0.12919257581234	0.139593362808228	0.0197441279888153
-4.73084831237793	-6.97255611419678	-1.30194795131683	-0.12908610701561	0.139439225196838	0.019670432433486
-4.73241710662842	-6.97034883499146	-1.30008506774902	-0.129063114523888	0.139655619859695	0.0196188520640135
-4.7368311882019	-6.97162342071533	-1.30748105049133	-0.129112333059311	0.139617100358009	0.0197686161845922
-4.73252391815186	-6.97301578521729	-1.2969559431076	-0.129015564918518	0.139466032385826	0.0195762440562248
-4.73335266113281	-6.97077941894531	-1.30340969562531	-0.129171565175056	0.139630720019341	0.0196106843650341
-4.73701143264771	-6.97280597686768	-1.30862641334534	-0.129134401679039	0.139597982168198	0.0196771062910557
-4.72790908813477	-6.97260570526123	-1.30353689193726	-0.128954857587814	0.139500305056572	0.0195402707904577
-4.7326545715332	-6.96880531311035	-1.30327665805817	-0.129114761948586	0.13956481218338	0.019629342481494
-4.7366247177124	-6.97670221328735	-1.30073630809784	-0.129051551222801	0.139495551586151	0.0196777619421482
-4.72944974899292	-6.97731161117554	-1.29728507995605	-0.128909423947334	0.13944286108017	0.0195339731872082
-4.73513698577881	-6.97342872619629	-1.30264592170715	-0.129118517041206	0.139603018760681	0.0195208042860031
-4.734130859375	-6.97926664352417	-1.30722332000732	-0.129054084420204	0.139407441020012	0.0196251329034567
-4.73050212860107	-6.97546672821045	-1.29262030124664	-0.128966987133026	0.139508336782455	0.0194656532257795
-4.73625707626343	-6.97548866271973	-1.30812013149261	-0.129057988524437	0.139537915587425	0.0196003653109074
-4.73283910751343	-6.97668170928955	-1.29689180850983	-0.128894850611687	0.139355227351189	0.0195010360330343
-4.73568725585938	-6.97626543045044	-1.29244875907898	-0.129097536206245	0.139551371335983	0.0194383691996336
-4.73756742477417	-6.97919845581055	-1.30690371990204	-0.128965020179749	0.139515668153763	0.0195474158972502
-4.73228883743286	-6.97954416275024	-1.29698669910431	-0.128964245319366	0.139429122209549	0.0193326864391565
-4.73947191238403	-6.97657680511475	-1.29599380493164	-0.129025131464005	0.139583542943001	0.0193398594856262
-4.74250793457031	-6.98292255401611	-1.31130337715149	-0.128932043910027	0.139479130506516	0.019371910020709
-4.74093103408813	-6.98444318771362	-1.29841005802155	-0.129003554582596	0.139485687017441	0.0191921629011631
-4.7489972114563	-6.98259115219116	-1.30323731899261	-0.129020914435387	0.139581173658371	0.0191782973706722
-4.75083589553833	-6.98666286468506	-1.30908727645874	-0.128870993852615	0.139503806829453	0.0191559307277203
-4.75067663192749	-6.98422908782959	-1.30723917484283	-0.128975123167038	0.139597803354263	0.0190453715622425
-4.75692415237427	-6.98451852798462	-1.31608748435974	-0.128991097211838	0.139520153403282	0.0190819855779409
-4.75612592697144	-6.98680353164673	-1.31378018856049	-0.128940343856812	0.139411747455597	0.0189020801335573
-4.76232862472534	-6.98313426971436	-1.31870448589325	-0.128988116979599	0.139581099152565	0.0189953651279211
-4.75949859619141	-6.98742485046387	-1.32141697406769	-0.128956720232964	0.139343127608299	0.0189070459455252
-4.75817537307739	-6.98464107513428	-1.31392800807953	-0.128864333033562	0.139457106590271	0.018837695941329
-4.76253414154053	-6.98471879959106	-1.33148229122162	-0.129047572612762	0.139485001564026	0.018991656601429
-4.76227378845215	-6.98902273178101	-1.32950103282928	-0.128884330391884	0.1393231600523	0.0189434792846441
-4.75707054138184	-6.98729991912842	-1.32404017448425	-0.128917500376701	0.139354571700096	0.0189167056232691
-4.76037168502808	-6.98375415802002	-1.32988655567169	-0.128994420170784	0.139453575015068	0.0189774502068758
-4.75808238983154	-6.9831805229187	-1.32570445537567	-0.128981590270996	0.139360770583153	0.0191266927868128
-4.75426387786865	-6.984375	-1.32880771160126	-0.128989234566689	0.139240875840187	0.0190783385187387
-4.7562050819397	-6.9789891242981	-1.32600438594818	-0.128996729850769	0.139427125453949	0.0191170889884233
-4.75315713882446	-6.9787654876709	-1.33183038234711	-0.129074260592461	0.139302864670753	0.019250625744462
-4.7483606338501	-6.98204851150513	-1.3182680606842	-0.129025056958199	0.13931567966938	0.0191849321126938
-4.75131607055664	-6.97669792175293	-1.32176685333252	-0.12912605702877	0.139443054795265	0.0192503444850445
-4.74325084686279	-6.97921943664551	-1.32272517681122	-0.129093170166016	0.139253541827202	0.019272593781352
-4.74415493011475	-6.97904682159424	-1.31862115859985	-0.129114389419556	0.139396354556084	0.0192603413015604
-4.74633741378784	-6.973473072052	-1.32209622859955	-0.129165187478065	0.139508709311485	0.019393203780055
-4.74101161956787	-6.98072719573975	-1.32083213329315	-0.12910458445549	0.139251902699471	0.0194131415337324
-4.74104070663452	-6.97409200668335	-1.31170451641083	-0.12913790345192	0.139530956745148	0.0193850100040436
-4.74179267883301	-6.97698211669922	-1.30598330497742	-0.129166811704636	0.139357775449753	0.0194678995758295
-4.73676919937134	-6.97773313522339	-1.30425572395325	-0.129165291786194	0.139405116438866	0.0193495191633701
-4.74328660964966	-6.97827243804932	-1.31614935398102	-0.129186436533928	0.1395343542099	0.0194768626242876
-4.7372260093689	-6.97978162765503	-1.31402337551117	-0.129107728600502	0.139306887984276	0.0194275416433811
-4.74247169494629	-6.98068237304688	-1.30965220928192	-0.129185244441032	0.139476642012596	0.0193531066179276
-4.74376916885376	-6.98106813430786	-1.32070076465607	-0.129084244370461	0.139367416501045	0.0194796621799469
-4.73870754241943	-6.98132419586182	-1.3102650642395	-0.12907363474369	0.139333516359329	0.0193358305841684
-4.74634552001953	-6.97857189178467	-1.31519305706024	-0.129140987992287	0.139463886618614	0.0193891935050488
-4.74642610549927	-6.984459400177	-1.31460428237915	-0.129016548395157	0.139308944344521	0.0193715281784534
-4.74642276763916	-6.97944068908691	-1.31238234043121	-0.129072532057762	0.139370188117027	0.01929004304111
-4.74885749816895	-6.98210906982422	-1.31462264060974	-0.129054561257362	0.139297381043434	0.0193383097648621
-4.74725532531738	-6.98584032058716	-1.31773614883423	-0.128971487283707	0.13918748497963	0.0192821323871613
-4.74861764907837	-6.9801025390625	-1.31544208526611	-0.128962710499763	0.139281421899796	0.0191224925220013
-4.75245761871338	-6.98203563690186	-1.31919813156128	-0.129013642668724	0.139341831207275	0.0192553624510765
-4.7465353012085	-6.98546361923218	-1.31935632228851	-0.128991141915321	0.139118105173111	0.0191945247352123
-4.74945402145386	-6.98482275009155	-1.31533706188202	-0.12899412214756	0.139265611767769	0.0191117953509092
-4.75195407867432	-6.98286390304565	-1.32594311237335	-0.128990426659584	0.139231324195862	0.0191913843154907
-4.74797296524048	-6.9848518371582	-1.3184380531311	-0.128963738679886	0.139148056507111	0.0190809052437544
-4.75277137756348	-6.98435258865356	-1.32130324840546	-0.129026472568512	0.13923653960228	0.0190827958285809
-4.75240898132324	-6.98396492004395	-1.32029986381531	-0.12895405292511	0.139199703931808	0.0190947726368904
-4.75036382675171	-6.98634052276611	-1.31708693504333	-0.128818526864052	0.139121949672699	0.019020076841116
-4.75274467468262	-6.98188257217407	-1.3182110786438	-0.129031851887703	0.139245957136154	0.0190193932503462
-4.75276947021484	-6.98380661010742	-1.32167720794678	-0.128973856568336	0.139070644974709	0.0190235357731581
-4.75045680999756	-6.98553514480591	-1.31902551651001	-0.128929927945137	0.139061763882637	0.0189527273178101
-4.75238084793091	-6.98356246948242	-1.31932473182678	-0.128986641764641	0.139269977807999	0.0189920086413622
-4.7510461807251	-6.98228597640991	-1.32036459445953	-0.128927052021027	0.139049679040909	0.0189512204378843
-4.75003337860107	-6.98221349716187	-1.31502938270569	-0.129026517271996	0.139197885990143	0.0188628565520048
-4.75305032730103	-6.98166990280151	-1.3221024274826	-0.129055023193359	0.139226853847504	0.0189740713685751
-4.74956798553467	-6.98137950897217	-1.31619691848755	-0.128951281309128	0.139101207256317	0.0188671462237835
-4.75283336639404	-6.9827709197998	-1.31670105457306	-0.129035234451294	0.139293745160103	0.0188357532024384
-4.75447988510132	-6.98016881942749	-1.31983816623688	-0.129117384552956	0.139264330267906	0.018859751522541
-4.75099086761475	-6.98483276367188	-1.31761789321899	-0.129019275307655	0.139186441898346	0.0188051667064428
-4.75348234176636	-6.98001337051392	-1.31580674648285	-0.129051327705383	0.139309912919998	0.0187140107154846
-4.76059770584106	-6.98171663284302	-1.32028305530548	-0.129158079624176	0.139341428875923	0.0187181271612644
-4.7574200630188	-6.98518991470337	-1.32069337368011	-0.128998532891273	0.139284834265709	0.0186650548130274
-4.76017475128174	-6.98239612579346	-1.31554865837097	-0.129123583436012	0.139375597238541	0.01858283393085
-4.76179552078247	-6.98431444168091	-1.32714200019836	-0.129128456115723	0.139260143041611	0.0186899900436401
-4.75865364074707	-6.98420000076294	-1.32331335544586	-0.129096955060959	0.139292806386948	0.0185552183538675
-4.76764726638794	-6.98021078109741	-1.32841837406158	-0.129214942455292	0.139430567622185	0.018605187535286
-4.76424884796143	-6.98626661300659	-1.33039474487305	-0.129037782549858	0.139297351241112	0.0186578445136547
-4.7613000869751	-6.98349523544312	-1.32313191890717	-0.129201918840408	0.139363691210747	0.0185978394001722
-4.76744222640991	-6.98329162597656	-1.33400046825409	-0.129212319850922	0.139389634132385	0.0187274161726236
-4.76018190383911	-6.98489904403687	-1.33244621753693	-0.129025250673294	0.139179781079292	0.0186470560729504
-4.76119804382324	-6.97818613052368	-1.33720827102661	-0.129229739308357	0.139329925179482	0.0186956431716681
-4.76351690292358	-6.98557949066162	-1.33107495307922	-0.12921904027462	0.1393031924963	0.0188608318567276
-4.75307559967041	-6.98281908035278	-1.33128392696381	-0.12905590236187	0.139193117618561	0.0188055280596018
-4.75789785385132	-6.97783136367798	-1.33366465568542	-0.129322499036789	0.139353975653648	0.0189361441880465
-4.75362014770508	-6.98358011245728	-1.33692502975464	-0.129165217280388	0.139200702309608	0.01899204403162
-4.75263595581055	-6.97962141036987	-1.33346700668335	-0.129209145903587	0.139365822076797	0.0190323106944561
-4.75073528289795	-6.97857332229614	-1.33941209316254	-0.129169091582298	0.139260470867157	0.0191471464931965
-4.74748754501343	-6.97955560684204	-1.32564079761505	-0.12915812432766	0.139222279191017	0.0190741922706366
-4.75009107589722	-6.97843027114868	-1.33412027359009	-0.129242390394211	0.139384895563126	0.0192128252238035
-4.74016618728638	-6.97875356674194	-1.32669317722321	-0.129079386591911	0.139172524213791	0.0192413106560707
-4.74570417404175	-6.97917461395264	-1.33044517040253	-0.129229471087456	0.139353632926941	0.0192942656576633
-4.74406719207764	-6.9806489944458	-1.3280975818634	-0.129276692867279	0.139307603240013	0.0194322075694799
-4.73919439315796	-6.98092985153198	-1.3219245672226	-0.129188552498817	0.139171585440636	0.0193663891404867
-4.74551582336426	-6.97757387161255	-1.32785141468048	-0.129244193434715	0.139391154050827	0.0194950588047504
-4.74194526672363	-6.97967147827148	-1.3275603055954	-0.12918458878994	0.139174804091454	0.0196391139179468
-4.7387056350708	-6.98126697540283	-1.31816637516022	-0.129120349884033	0.1392612606287	0.0194971188902855
-4.73993825912476	-6.97855567932129	-1.33151948451996	-0.129238486289978	0.139383390545845	0.0196938700973988
-4.73800134658813	-6.98014450073242	-1.32359230518341	-0.12913005053997	0.13917949795723	0.0198053419589996
-4.73392057418823	-6.9799690246582	-1.3238000869751	-0.129097834229469	0.139148533344269	0.0197142343968153
-4.73566246032715	-6.97927618026733	-1.3298567533493	-0.129230231046677	0.139285206794739	0.0198824480175972
-4.73243141174316	-6.98447847366333	-1.32752394676208	-0.129155293107033	0.139142751693726	0.0199006218463182
-4.73143196105957	-6.97901773452759	-1.32118308544159	-0.12911419570446	0.139220342040062	0.019943019375205
-4.73419332504272	-6.97832536697388	-1.32127010822296	-0.129248574376106	0.139249339699745	0.0200980547815561
-4.72993993759155	-6.98220109939575	-1.31400668621063	-0.129091307520866	0.139113113284111	0.0200394466519356
-4.72620964050293	-6.97582387924194	-1.31662547588348	-0.129162669181824	0.139240711927414	0.0200611613690853
-4.73010206222534	-6.97898817062378	-1.32245993614197	-0.129250749945641	0.139305949211121	0.0201991330832243
-4.72612762451172	-6.98193311691284	-1.31366860866547	-0.129178673028946	0.139155223965645	0.0202887002378702
-4.72215461730957	-6.97811126708984	-1.31010031700134	-0.12910558283329	0.13918149471283	0.020207304507494
-4.72322940826416	-6.97743463516235	-1.31130659580231	-0.129250898957253	0.139296159148216	0.0203209016472101
-4.72204303741455	-6.9793004989624	-1.31467998027802	-0.129165500402451	0.139182701706886	0.0204224772751331
-4.72081708908081	-6.97996473312378	-1.30261719226837	-0.129106342792511	0.139188185334206	0.0203607883304358
-4.72242116928101	-6.97981071472168	-1.30431079864502	-0.129242926836014	0.139363706111908	0.0204109884798527
-4.72507572174072	-6.97893238067627	-1.31136846542358	-0.129153311252594	0.139268338680267	0.0204714573919773
-4.71689176559448	-6.98136758804321	-1.29739880561829	-0.129103362560272	0.139219000935555	0.0204489510506392
-4.72050046920776	-6.97813320159912	-1.29767000675201	-0.129212722182274	0.139333933591843	0.0204872637987137
-4.71960210800171	-6.98439979553223	-1.29909908771515	-0.129109084606171	0.139251843094826	0.0205468498170376
-4.71691226959229	-6.98116970062256	-1.28877735137939	-0.129131019115448	0.139378011226654	0.0204597413539886
-4.71960115432739	-6.981773853302	-1.29087722301483	-0.129232928156853	0.139368176460266	0.020555118098855
-4.71676778793335	-6.98496007919312	-1.29189169406891	-0.129080057144165	0.139246553182602	0.0205382723361254
-4.71706056594849	-6.9809455871582	-1.28375113010406	-0.129072040319443	0.139360755681992	0.0204172488301992
-4.72278499603271	-6.98322725296021	-1.28469610214233	-0.129181861877441	0.139371871948242	0.0205156058073044
-4.71640586853027	-6.98639440536499	-1.28240501880646	-0.129083231091499	0.139273077249527	0.0204031690955162
-4.72311735153198	-6.98360586166382	-1.28096294403076	-0.129170179367065	0.139481022953987	0.0204044748097658
-4.72585916519165	-6.9858341217041	-1.28842461109161	-0.129067316651344	0.139413073658943	0.0204446204006672
-4.72100591659546	-6.98740482330322	-1.2794314622879	-0.129023551940918	0.139347225427628	0.0203510671854019
-4.72644329071045	-6.98461675643921	-1.28422510623932	-0.129143983125687	0.139466866850853	0.0203312169760466
-4.72823667526245	-6.98797178268433	-1.28212702274323	-0.129139795899391	0.139483138918877	0.0204027015715837
-4.72347402572632	-6.98892593383789	-1.28025996685028	-0.129055559635162	0.13936473429203	0.0202989224344492
-4.7286262512207	-6.98755407333374	-1.28103673458099	-0.129144579172134	0.139493256807327	0.0202451292425394
-4.73019361495972	-6.98647546768188	-1.2806316614151	-0.129152283072472	0.139496237039566	0.0203895214945078
-4.72589874267578	-6.9903244972229	-1.28299999237061	-0.129077389836311	0.13935612142086	0.0202719289809465
-4.72844314575195	-6.98759031295776	-1.27621734142303	-0.129186928272247	0.139459446072578	0.0203120019286871
-4.72530937194824	-6.9845757484436	-1.28618776798248	-0.129079565405846	0.139412373304367	0.0203663911670446
-4.72642040252686	-6.98657751083374	-1.27793395519257	-0.129081815481186	0.139421597123146	0.0202517062425613
-4.72743606567383	-6.98646068572998	-1.2830023765564	-0.129251196980476	0.139478847384453	0.0203415025025606
-4.72012853622437	-6.98643827438354	-1.27468979358673	-0.12914976477623	0.139304876327515	0.020321337506175
-4.72579908370972	-6.98413848876953	-1.2770619392395	-0.129236325621605	0.139491930603981	0.0203597787767649
-4.72312259674072	-6.98666620254517	-1.27796137332916	-0.129299759864807	0.139517799019814	0.0204426124691963
-4.71322441101074	-6.98763561248779	-1.26954758167267	-0.129147604107857	0.139380753040314	0.0203772690147161
-4.72387361526489	-6.98343181610107	-1.27757167816162	-0.129333913326263	0.139542028307915	0.0204228907823563
-4.71926641464233	-6.98604249954224	-1.27482378482819	-0.129244938492775	0.139375030994415	0.0204952470958233
-4.71398067474365	-6.98502016067505	-1.27016139030457	-0.129295483231544	0.139445573091507	0.0203170701861382
-4.71745014190674	-6.98219108581543	-1.27421891689301	-0.129336193203926	0.139554440975189	0.020451232790947
-4.7141170501709	-6.98423624038696	-1.27036118507385	-0.129292741417885	0.139430537819862	0.020512692630291
-4.71333789825439	-6.9841456413269	-1.26721787452698	-0.129300937056541	0.139512702822685	0.0202815588563681
-4.71929311752319	-6.98449230194092	-1.2831130027771	-0.129347920417786	0.13958652317524	0.0204593800008297
-4.71949529647827	-6.98894882202148	-1.27762341499329	-0.129301726818085	0.139468058943748	0.0203850287944078
-4.71742582321167	-6.98879289627075	-1.27659785747528	-0.129312247037888	0.139600232243538	0.0203481577336788
-4.72730731964111	-6.98653793334961	-1.28813052177429	-0.129389524459839	0.139627367258072	0.0204011425375938
-4.72620487213135	-6.99517393112183	-1.27708315849304	-0.129232868552208	0.139554053544998	0.0203477069735527
-4.7243914604187	-6.98903179168701	-1.28348791599274	-0.129234880208969	0.13965979218483	0.0202776491641998
-4.73156881332397	-6.99158000946045	-1.28285002708435	-0.129427909851074	0.139672487974167	0.0203665010631084
-4.73032331466675	-6.99602842330933	-1.28384780883789	-0.129296988248825	0.139585807919502	0.020306657999754
-4.72790908813477	-6.99092245101929	-1.28203165531158	-0.129274427890778	0.139602243900299	0.0201607905328274
-4.73533725738525	-6.99271631240845	-1.29297387599945	-0.129372000694275	0.139708995819092	0.0202873311936855
-4.73218965530396	-6.9943675994873	-1.29034054279327	-0.129202052950859	0.139515250921249	0.0201548933982849
-4.73610591888428	-6.99138689041138	-1.28642570972443	-0.129401445388794	0.139688372612	0.0202129557728767
-4.73923206329346	-6.9954686164856	-1.30057239532471	-0.129326432943344	0.139652609825134	0.0203277468681335
-4.72774219512939	-6.99281072616577	-1.28904950618744	-0.129198610782623	0.139569237828255	0.0202264450490475
-4.73763418197632	-6.99061632156372	-1.29849588871002	-0.129371762275696	0.139761298894882	0.0203167144209147
-4.73245096206665	-6.99264335632324	-1.3006157875061	-0.129353120923042	0.139621019363403	0.0203945711255074
-4.72398519515991	-6.99060297012329	-1.28693819046021	-0.129269152879715	0.139526575803757	0.0204047355800867
-4.73035144805908	-6.98673009872437	-1.29326176643372	-0.129337444901466	0.139790549874306	0.0205496456474066
-4.72350311279297	-6.9899206161499	-1.28935146331787	-0.129380166530609	0.139555126428604	0.0206333380192518
-4.71975994110107	-6.98606872558594	-1.28783881664276	-0.129410818219185	0.13962011039257	0.0205391831696033
-4.72206830978394	-6.98642063140869	-1.29041993618011	-0.129432380199432	0.139775902032852	0.020801892504096
-4.7120680809021	-6.98731470108032	-1.2843781709671	-0.129449442028999	0.139539361000061	0.0207924339920282
-4.71452808380127	-6.98821449279785	-1.27622663974762	-0.129427492618561	0.139717191457748	0.0207589361816645
-4.7165265083313	-6.98461055755615	-1.29217636585236	-0.12944483757019	0.139763996005058	0.0210169851779938
-4.70680332183838	-6.98887491226196	-1.27690517902374	-0.129493564367294	0.139608263969421	0.0209471955895424
-4.70924091339111	-6.98541927337646	-1.27742409706116	-0.129495978355408	0.139827579259872	0.0210329312831163
-4.70632886886597	-6.98726177215576	-1.27829444408417	-0.129459634423256	0.139741972088814	0.0212358236312866
-4.70126295089722	-6.98714447021484	-1.27038788795471	-0.129403814673424	0.139708086848259	0.0211583059281111
-4.70537137985229	-6.98286819458008	-1.27489161491394	-0.129519075155258	0.13982355594635	0.0212392434477806
-4.70252752304077	-6.9879355430603	-1.26943480968475	-0.129457771778107	0.139662519097328	0.0213511977344751
-4.69647216796875	-6.98669195175171	-1.26945638656616	-0.129448533058167	0.139685124158859	0.0212504621595144
-4.70068502426147	-6.98484802246094	-1.26960456371307	-0.129473134875298	0.139834642410278	0.0214144829660654
-4.69988107681274	-6.98824787139893	-1.27261233329773	-0.1294896453619	0.139644756913185	0.0215524472296238
-4.6922721862793	-6.98736715316772	-1.26033961772919	-0.12939141690731	0.139599800109863	0.021443935111165
-4.69885206222534	-6.9854302406311	-1.26594233512878	-0.12952196598053	0.139850676059723	0.0215814765542746
-4.69552278518677	-6.99367952346802	-1.26286315917969	-0.129386529326439	0.139660373330116	0.0216896254569292
-4.69184255599976	-6.99066972732544	-1.25021779537201	-0.12939465045929	0.139747306704521	0.0216016862541437
-4.69798135757446	-6.99003601074219	-1.26163625717163	-0.129497885704041	0.139864519238472	0.0217332504689693
-4.69296026229858	-6.99196863174438	-1.25863254070282	-0.12932975590229	0.139711037278175	0.0217348225414753
-4.68760824203491	-6.9896297454834	-1.2444623708725	-0.129366010427475	0.139723300933838	0.0216689426451921
-4.69564485549927	-6.98899364471436	-1.24945092201233	-0.129456579685211	0.139871507883072	0.0217935517430305
-4.68984270095825	-6.99275398254395	-1.24675130844116	-0.129346519708633	0.139628916978836	0.0218501817435026
-4.68572998046875	-6.9934229850769	-1.24416875839233	-0.129375204443932	0.139719873666763	0.0216941107064486
-4.69140195846558	-6.99145412445068	-1.24770140647888	-0.129345804452896	0.139823541045189	0.0219180211424828
-4.68471717834473	-6.99362373352051	-1.24006593227386	-0.129384487867355	0.139701962471008	0.0218999646604061
-4.68765306472778	-6.99336338043213	-1.23293328285217	-0.129358977079391	0.13978511095047	0.0217635910958052
-4.68897724151611	-6.99303770065308	-1.24401783943176	-0.129321932792664	0.139849692583084	0.0219726022332907
-4.68165826797485	-6.99814796447754	-1.2283570766449	-0.129303812980652	0.13965168595314	0.0218857750296593
-4.6865029335022	-6.99298429489136	-1.23235440254211	-0.129344776272774	0.139846637845039	0.0219027251005173
-4.68984651565552	-6.99630212783813	-1.23497879505157	-0.129405751824379	0.13983017206192	0.0220757387578487
-4.68178272247314	-7.00117874145508	-1.22589981555939	-0.129314780235291	0.139739662408829	0.0219043977558613
-4.68185186386108	-6.99174499511719	-1.22742640972137	-0.12937705218792	0.139908447861671	0.021945234388113
-4.68762731552124	-6.99853754043579	-1.22807931900024	-0.129440069198608	0.139795586466789	0.0220924746245146
-4.67990255355835	-7.00118398666382	-1.21865272521973	-0.129282042384148	0.139729857444763	0.0219271928071976
-4.68152093887329	-6.99500274658203	-1.21704161167145	-0.129419520497322	0.139917775988579	0.0219649821519852
-4.685546875	-7.00224924087524	-1.22635972499847	-0.129483819007874	0.139886006712914	0.0220264494419098
-4.67962837219238	-6.99951839447021	-1.21161067485809	-0.129304260015488	0.139791131019592	0.0219146087765694
-4.68438673019409	-6.99674367904663	-1.21919023990631	-0.129525035619736	0.139923572540283	0.0219989866018295
-4.6854248046875	-7.0034704208374	-1.21910560131073	-0.129457220435143	0.139885723590851	0.0220130439847708
-4.67730331420898	-6.99943208694458	-1.20461308956146	-0.129345268011093	0.139824643731117	0.0218587815761566
-4.68809127807617	-6.99763679504395	-1.21600031852722	-0.129492491483688	0.139984577894211	0.0219442788511515
-4.68658065795898	-7.00188875198364	-1.21588337421417	-0.129363477230072	0.139905735850334	0.021923553198576
-4.67843389511108	-7.00155925750732	-1.20989871025085	-0.129411846399307	0.139877378940582	0.0218134019523859
-4.69014072418213	-6.99972200393677	-1.21446490287781	-0.129494681954384	0.140070363879204	0.0219079423695803
-4.68653249740601	-7.00435018539429	-1.21772861480713	-0.129422411322594	0.139870271086693	0.0219175554811955
-4.68622350692749	-7.00146102905273	-1.212278008461	-0.129405647516251	0.139921873807907	0.021706024184823
-4.6942343711853	-7.00333309173584	-1.22352182865143	-0.129515185952187	0.140051066875458	0.0219145435839891
-4.68995809555054	-7.0059027671814	-1.22081458568573	-0.129441261291504	0.139869943261147	0.0219431556761265
-4.68810319900513	-7.0060133934021	-1.21544516086578	-0.129447221755981	0.13991767168045	0.0217975042760372
-4.69165897369385	-7.00447654724121	-1.224569439888	-0.129500702023506	0.140017509460449	0.021959213539958
-4.68891668319702	-7.00788593292236	-1.22209143638611	-0.129470363259315	0.139791265130043	0.0219240989536047
-4.69063520431519	-7.00579833984375	-1.21893513202667	-0.129481583833694	0.139993384480476	0.0218552406877279
-4.69199085235596	-7.00237226486206	-1.22266948223114	-0.129597678780556	0.139964893460274	0.022076828405261
-4.68830108642578	-7.01021718978882	-1.22237157821655	-0.129437312483788	0.139842450618744	0.022030932828784
-4.68377876281738	-7.00216341018677	-1.22165489196777	-0.129546612501144	0.140029668807983	0.0219816025346518
-4.69113969802856	-7.00548124313354	-1.22200417518616	-0.129642516374588	0.140065431594849	0.0221866928040981
-4.68481683731079	-7.00747394561768	-1.21309351921082	-0.129506677389145	0.139942035079002	0.0221087411046028
-4.67990446090698	-6.99939203262329	-1.21395313739777	-0.129667058587074	0.140100240707397	0.0221407543867826
-4.68404006958008	-7.00276660919189	-1.22017359733582	-0.129721090197563	0.140022769570351	0.0223505198955536
-4.67626142501831	-7.00256681442261	-1.2079496383667	-0.12960584461689	0.140012174844742	0.0222010966390371
-4.67809057235718	-6.99720573425293	-1.21831727027893	-0.12980443239212	0.140179261565208	0.0223589725792408
-4.67657566070557	-7.00472259521484	-1.21153235435486	-0.129698395729065	0.140081986784935	0.0224782414734364
-4.66668844223022	-7.00235176086426	-1.19913816452026	-0.129697069525719	0.140132084488869	0.0224325396120548
-4.67718553543091	-6.99702167510986	-1.20823192596436	-0.129793807864189	0.140220448374748	0.0225670132786036
-4.6686635017395	-7.00155353546143	-1.20704829692841	-0.129720881581306	0.140101745724678	0.0225849989801645
-4.66409826278687	-7.00181913375854	-1.19939291477203	-0.129789233207703	0.140144169330597	0.0225411895662546
-4.67240953445435	-6.99730730056763	-1.20835053920746	-0.129803583025932	0.140302985906601	0.0226736627519131
-4.66593647003174	-7.00519895553589	-1.20640397071838	-0.129759609699249	0.140113309025764	0.0227085910737515
-4.66460561752319	-7.00310373306274	-1.19720113277435	-0.12978433072567	0.140216529369354	0.0225520897656679
-4.6696720123291	-6.99982357025146	-1.20607960224152	-0.129882618784904	0.140333279967308	0.0227143876254559
-4.66564607620239	-7.00569581985474	-1.20486450195313	-0.129790052771568	0.140135034918785	0.0227139052003622
-4.66772747039795	-7.00700521469116	-1.19988012313843	-0.129725053906441	0.140267908573151	0.0225770212709904
-4.6708869934082	-7.00436210632324	-1.20942342281342	-0.129784241318703	0.14031058549881	0.0227707382291555
-4.66681480407715	-7.00741195678711	-1.20163464546204	-0.129691898822784	0.14013446867466	0.0227604433894157
-4.67127323150635	-7.00557136535645	-1.20900344848633	-0.129763394594193	0.140320599079132	0.0227562934160233
-4.67237520217896	-7.0060567855835	-1.21603572368622	-0.129791244864464	0.140255868434906	0.0229207593947649
-4.66495227813721	-7.00776243209839	-1.2037091255188	-0.129675939679146	0.140149101614952	0.022836372256279
-4.67277336120605	-7.00359535217285	-1.21078658103943	-0.129765823483467	0.140263855457306	0.0228876117616892
-4.66974782943726	-7.01014232635498	-1.21388804912567	-0.129691198468208	0.140099793672562	0.0229903310537338
-4.6662917137146	-7.00556612014771	-1.20510292053223	-0.129693135619164	0.140141561627388	0.0229255259037018
-4.67043876647949	-7.00566625595093	-1.21633052825928	-0.129755184054375	0.140227481722832	0.0230825711041689
-4.6646785736084	-7.00939559936523	-1.21345567703247	-0.129648923873901	0.14006969332695	0.0230933744460344
-4.66600847244263	-7.00709199905396	-1.21253728866577	-0.129725426435471	0.140227198600769	0.0230853166431189
-4.666823387146	-7.00623989105225	-1.22016131877899	-0.129606068134308	0.140184760093689	0.0232396479696035
-4.66026449203491	-7.0081033706665	-1.21015810966492	-0.129707857966423	0.140125721693039	0.0231826193630695
-4.66669702529907	-7.00810384750366	-1.21648073196411	-0.129747614264488	0.140263497829437	0.023311423137784
-4.65536403656006	-7.00616407394409	-1.21034049987793	-0.129664927721024	0.140107721090317	0.0233211815357208
-4.65702629089355	-7.00781011581421	-1.21110010147095	-0.129691869020462	0.1401736587286	0.0233280081301928
-4.66295385360718	-7.00453329086304	-1.21110033988953	-0.129704475402832	0.140250444412231	0.0234591979533434
-4.65566301345825	-7.00801849365234	-1.21018755435944	-0.129643186926842	0.140048056840897	0.0234370958060026
-4.65762805938721	-7.00414609909058	-1.20847654342651	-0.129698067903519	0.140121594071388	0.0234212651848793
-4.66084337234497	-7.00369787216187	-1.2163405418396	-0.129757702350616	0.140198096632957	0.0235517024993896
-4.65225219726563	-7.00459241867065	-1.20852446556091	-0.129591390490532	0.139974981546402	0.0235303286463022
-4.65887975692749	-7.00211668014526	-1.21014332771301	-0.129725441336632	0.140211224555969	0.023610070347786
-4.65380144119263	-7.00461435317993	-1.21461057662964	-0.12963955104351	0.140155613422394	0.0237191095948219
-4.65089321136475	-7.0059118270874	-1.19999992847443	-0.129641756415367	0.140021950006485	0.0236293114721775
-4.65432739257813	-7.00194692611694	-1.20613312721252	-0.129740566015244	0.140183120965958	0.0237837582826614
-4.6467924118042	-7.00215196609497	-1.20548522472382	-0.129643246531487	0.14001390337944	0.0237895268946886
-4.64539337158203	-7.00294637680054	-1.19759893417358	-0.129676684737206	0.14008030295372	0.0237372741103172
-4.65124750137329	-6.99931573867798	-1.21292519569397	-0.129741698503494	0.140148848295212	0.0239017326384783
-4.64387559890747	-7.0079493522644	-1.20237493515015	-0.129766955971718	0.140019446611404	0.0239166747778654
-4.64448833465576	-7.0009822845459	-1.19981014728546	-0.129700288176537	0.140236213803291	0.0238495487719774
-4.64494276046753	-7.00064992904663	-1.2029173374176	-0.129787892103195	0.140175089240074	0.024050485342741
-4.63915967941284	-7.00345611572266	-1.20016324520111	-0.12968584895134	0.139958620071411	0.0239834263920784
-4.63964176177979	-6.99936246871948	-1.1884263753891	-0.129736021161079	0.140234872698784	0.0239368788897991
-4.63816928863525	-7.0004768371582	-1.19772231578827	-0.129798710346222	0.140195742249489	0.02416524104774
-4.63529872894287	-7.00179147720337	-1.18972611427307	-0.129643052816391	0.140109658241272	0.0240202359855175
-4.63466453552246	-6.99661016464233	-1.1837215423584	-0.129778310656548	0.140288457274437	0.023992232978344
-4.6356840133667	-7.00208330154419	-1.19362139701843	-0.129854395985603	0.140184342861176	0.0241620987653732
-4.62655019760132	-7.00097894668579	-1.18487524986267	-0.129725307226181	0.140132784843445	0.0240127146244049
-4.6344838142395	-6.99667167663574	-1.18549966812134	-0.129876479506493	0.140353426337242	0.0240343622863293
-4.63452100753784	-7.00099897384644	-1.18679893016815	-0.129926189780235	0.140249863266945	0.0241123735904694
-4.6248197555542	-7.00054311752319	-1.18002533912659	-0.129764467477798	0.140204325318336	0.0239439941942692
-4.63193130493164	-6.99384880065918	-1.17974054813385	-0.129997342824936	0.140424787998199	0.0239943750202656
-4.63135766983032	-7.00360727310181	-1.1824289560318	-0.129921615123749	0.140286922454834	0.0240100659430027
-4.62235260009766	-6.99765062332153	-1.16452538967133	-0.12991027534008	0.140292152762413	0.0238046161830425
-4.63043260574341	-6.99665260314941	-1.1793692111969	-0.130069419741631	0.140471443533897	0.023870388045907
-4.6279182434082	-6.99457979202271	-1.18194317817688	-0.129934072494507	0.140434250235558	0.0238496828824282
-4.6266918182373	-6.99400663375854	-1.16733384132385	-0.130036354064941	0.140405654907227	0.0236834622919559
-4.632568359375	-6.99355316162109	-1.18605840206146	-0.13006404042244	0.1405079215765	0.0238431710749865
-4.62701368331909	-6.99881267547607	-1.18105697631836	-0.130040377378464	0.140410751104355	0.0237550586462021
-4.63035154342651	-6.99555063247681	-1.18266379833221	-0.130127891898155	0.140455543994904	0.0237811077386141
-4.63524341583252	-7.00132608413696	-1.19464004039764	-0.130082875490189	0.140410676598549	0.0238576605916023
-4.62611246109009	-7.00499057769775	-1.18173289299011	-0.130076348781586	0.140300944447517	0.0238128248602152
-4.6296010017395	-6.99732112884521	-1.19186663627625	-0.130156725645065	0.140507116913795	0.0237345546483994
-4.63231611251831	-7.00043487548828	-1.19281113147736	-0.130213513970375	0.140443310141563	0.0239021088927984
-4.62773656845093	-7.00420808792114	-1.18536150455475	-0.130107939243317	0.140297010540962	0.0237916354089975
-4.62809896469116	-7.00029325485229	-1.18390500545502	-0.130198195576668	0.14049531519413	0.0237191561609507
-4.62980937957764	-6.99921798706055	-1.19340181350708	-0.130308985710144	0.140499636530876	0.0239137969911098
-4.62678241729736	-7.0045223236084	-1.17979001998901	-0.130218639969826	0.140447616577148	0.0237069521099329
-4.62889719009399	-6.99901008605957	-1.18203139305115	-0.130335181951523	0.140648290514946	0.0237409342080355
-4.62610006332397	-7.00109052658081	-1.18615663051605	-0.130358353257179	0.140548005700111	0.0238649956882
-4.61902475357056	-7.00108337402344	-1.17877948284149	-0.130365803837776	0.140519917011261	0.0236830208450556
-4.62674808502197	-6.99714517593384	-1.18184018135071	-0.130518451333046	0.140751615166664	0.0238035283982754
-4.62401247024536	-7.00034475326538	-1.18085837364197	-0.130417510867119	0.140647739171982	0.0238027069717646
-4.62703800201416	-6.99959421157837	-1.18591022491455	-0.130507752299309	0.140787079930305	0.023763757199049
-4.62536764144897	-6.99788188934326	-1.1849377155304	-0.130406454205513	0.140664488077164	0.0238161366432905
-4.62370204925537	-7.00072193145752	-1.17941284179688	-0.130551680922508	0.140638411045074	0.0236689150333405
-4.62992000579834	-6.99911975860596	-1.18825399875641	-0.130479648709297	0.14082033932209	0.0237607769668102
-4.62327146530151	-6.9984917640686	-1.18317651748657	-0.13041464984417	0.140666142106056	0.0236940626055002
-4.62731456756592	-6.99800062179565	-1.19002091884613	-0.130587592720985	0.140767261385918	0.0236949101090431
-4.62736940383911	-7.00134992599487	-1.19615626335144	-0.130500942468643	0.140690073370934	0.0237730741500854
-4.6253604888916	-6.99824285507202	-1.1845805644989	-0.130503982305527	0.140683874487877	0.0236850529909134
-4.6326961517334	-6.99710607528687	-1.19799625873566	-0.130561009049416	0.140754193067551	0.0237917117774487
-4.62724828720093	-7.00088024139404	-1.19846785068512	-0.130440458655357	0.140622228384018	0.0236952640116215
-4.62628889083862	-6.99458456039429	-1.1958475112915	-0.13058440387249	0.140767395496368	0.0237165968865156
-4.62669706344604	-6.99835062026978	-1.19795870780945	-0.130523756146431	0.140573665499687	0.0237516537308693
-4.62641143798828	-6.99433612823486	-1.20286822319031	-0.130478858947754	0.140677735209465	0.0236648693680763
-4.62792587280273	-6.99568462371826	-1.19961881637573	-0.130552634596825	0.140766441822052	0.0237689651548862
-4.62255859375	-6.99464321136475	-1.20046079158783	-0.130539417266846	0.140604063868523	0.0237152595072985
-4.6278862953186	-6.99333906173706	-1.20051467418671	-0.13064706325531	0.140776500105858	0.0237036198377609
-4.62186765670776	-6.99411964416504	-1.2050302028656	-0.130543142557144	0.140730947256088	0.0238194279372692
-4.62338447570801	-6.99459886550903	-1.19380497932434	-0.130588576197624	0.140689238905907	0.0236794762313366
-4.6262903213501	-6.99073553085327	-1.20573794841766	-0.130648091435432	0.140820756554604	0.0238508470356464
-4.61751508712769	-6.99433279037476	-1.19745540618896	-0.130567595362663	0.140647873282433	0.0237580426037312
-4.62320518493652	-6.9879937171936	-1.20402979850769	-0.130644544959068	0.14083793759346	0.0237502232193947
-4.62420511245728	-6.99429512023926	-1.20775675773621	-0.130582869052887	0.140753909945488	0.0238037463277578
-4.62107181549072	-6.99028205871582	-1.20165967941284	-0.130648970603943	0.140844702720642	0.0237508285790682
-4.62470293045044	-6.99193906784058	-1.20184445381165	-0.130697816610336	0.140781506896019	0.0238571148365736
-4.62240219116211	-6.99226236343384	-1.20237696170807	-0.130576640367508	0.140781715512276	0.0237067136913538
-4.62941408157349	-6.98711252212524	-1.21285271644592	-0.13063682615757	0.140916645526886	0.0238174423575401
-4.62101459503174	-6.99148654937744	-1.20208048820496	-0.130608111619949	0.14065782725811	0.0237954091280699
-4.62586736679077	-6.98953580856323	-1.20232725143433	-0.130698427557945	0.140871867537498	0.023649824783206
-4.62692546844482	-6.98835754394531	-1.21846508979797	-0.130604520440102	0.140851274132729	0.0238200128078461
-4.62155818939209	-6.98955059051514	-1.21014332771301	-0.130656212568283	0.140689998865128	0.0236623324453831
-4.63052177429199	-6.98835945129395	-1.21421372890472	-0.13071383535862	0.140875652432442	0.0236793700605631
-4.62943172454834	-6.9886736869812	-1.21043562889099	-0.130574151873589	0.140710160136223	0.0237491615116596
-4.62774276733398	-6.98932409286499	-1.21455085277557	-0.130714282393456	0.140809744596481	0.0236076768487692
-4.63476657867432	-6.98869752883911	-1.21266198158264	-0.130713358521461	0.140823319554329	0.0236790385097265
-4.62988519668579	-6.98904275894165	-1.21487402915955	-0.130567371845245	0.140680953860283	0.0236204098910093
-4.62989187240601	-6.9876275062561	-1.20998311042786	-0.130653277039528	0.14087301492691	0.0235293861478567
-4.63508987426758	-6.99172258377075	-1.21615195274353	-0.130684152245522	0.140790000557899	0.0236048735678196
-4.63076782226563	-6.99040937423706	-1.20491802692413	-0.130607217550278	0.140823096036911	0.0234637856483459
-4.63701868057251	-6.98991918563843	-1.21205508708954	-0.130708038806915	0.140918120741844	0.0235987287014723
-4.6354923248291	-6.99267721176147	-1.21287977695465	-0.130585923790932	0.140774428844452	0.0235353838652372
-4.6349196434021	-6.98868083953857	-1.20039403438568	-0.13066765666008	0.140977874398232	0.0234035346657038
-4.63706493377686	-6.99006319046021	-1.2118011713028	-0.130651161074638	0.140871733427048	0.0235032998025417
-4.63042783737183	-6.99060964584351	-1.20291268825531	-0.130627632141113	0.140826493501663	0.0233435984700918
-4.6389479637146	-6.99055433273315	-1.20533037185669	-0.130755230784416	0.141003713011742	0.0234268456697464
-4.63241100311279	-6.99282217025757	-1.2017548084259	-0.130632847547531	0.140851855278015	0.023353124037385
-4.63392162322998	-6.98889827728271	-1.20715379714966	-0.130658328533173	0.141067892313004	0.0233025439083576
-4.6359658241272	-6.99262428283691	-1.20098447799683	-0.130679935216904	0.140998929738998	0.0233655516058207
-4.63317489624023	-6.9907603263855	-1.19693839550018	-0.130690395832062	0.141005218029022	0.0232286155223846
-4.63763809204102	-6.99119329452515	-1.20889234542847	-0.130757167935371	0.141034483909607	0.0233157351613045
-4.63014268875122	-6.99053621292114	-1.19550132751465	-0.130620837211609	0.140940353274345	0.0231033954769373
-4.6346230506897	-6.98576068878174	-1.19910454750061	-0.130815967917442	0.141092732548714	0.0231633074581623
-4.63332080841064	-6.99121856689453	-1.20464634895325	-0.1307113468647	0.141027256846428	0.023198451846838
-4.63154172897339	-6.98829364776611	-1.19320666790009	-0.13079859316349	0.141137361526489	0.0230929348617792
-4.63456058502197	-6.9888744354248	-1.2014172077179	-0.13087061047554	0.141183108091354	0.0231023393571377
-4.63005113601685	-6.98794651031494	-1.19916069507599	-0.130760788917542	0.14107446372509	0.023008031770587
-4.63232088088989	-6.98340463638306	-1.19503772258759	-0.130886182188988	0.141280055046082	0.0229771621525288
-4.62984848022461	-6.98491954803467	-1.19064509868622	-0.130851596593857	0.141076400876045	0.022956483066082
-4.62943267822266	-6.98412942886353	-1.1958304643631	-0.130928859114647	0.141272887587547	0.0228499341756105
-4.63415431976318	-6.98323154449463	-1.19698250293732	-0.130976289510727	0.141260132193565	0.0228848718106747
-4.62387084960938	-6.98285579681396	-1.19002723693848	-0.130942583084106	0.141174018383026	0.0227848272770643
-4.62870979309082	-6.98153495788574	-1.19087207317352	-0.131077796220779	0.141374573111534	0.0228073950856924
-4.62316656112671	-6.97958469390869	-1.20041751861572	-0.131038576364517	0.141328707337379	0.0228249542415142
-4.62063884735107	-6.97958564758301	-1.18243741989136	-0.131111979484558	0.141386896371841	0.0226298253983259
-4.62498569488525	-6.97896718978882	-1.20171666145325	-0.131254687905312	0.141421183943748	0.0228095296770334
-4.61674213409424	-6.97742605209351	-1.19008612632751	-0.131207317113876	0.141279950737953	0.0226965583860874
-4.61687421798706	-6.97239017486572	-1.18677365779877	-0.131288692355156	0.141470983624458	0.0225936956703663
-4.62149047851563	-6.97203922271729	-1.19724500179291	-0.131302207708359	0.141507223248482	0.0227128472179174
-4.61228609085083	-6.97421550750732	-1.19006025791168	-0.131267860531807	0.141532346606255	0.022562213242054
-4.61599826812744	-6.96768426895142	-1.1881662607193	-0.131536245346069	0.141637563705444	0.0225589871406555
-4.61301946640015	-6.96775960922241	-1.18799030780792	-0.131370231509209	0.141582265496254	0.022512074559927
-4.61348009109497	-6.96689605712891	-1.1873425245285	-0.131501376628876	0.141743272542953	0.0224109273403883
-4.61169338226318	-6.96694469451904	-1.1908346414566	-0.131580010056496	0.14160817861557	0.0225107930600643
-4.61277389526367	-6.9663782119751	-1.17995715141296	-0.131560534238815	0.141721323132515	0.0223063454031944
-4.6140308380127	-6.96338796615601	-1.19107663631439	-0.131745129823685	0.141836002469063	0.0223663300275803
-4.61260557174683	-6.96397304534912	-1.1917976140976	-0.131565406918526	0.141682535409927	0.0222853403538466
-4.61118745803833	-6.96141862869263	-1.1910697221756	-0.131639063358307	0.141785874962807	0.0221700109541416
-4.61761903762817	-6.95827960968018	-1.19764649868011	-0.131761819124222	0.14182984828949	0.0222672522068024
-4.61252641677856	-6.95933866500854	-1.19421207904816	-0.13166418671608	0.141757741570473	0.0220542196184397
-4.61987638473511	-6.95557451248169	-1.20036995410919	-0.131848588585854	0.141930967569351	0.0220818426460028
-4.615074634552	-6.95916795730591	-1.2011513710022	-0.131756529211998	0.141769930720329	0.0220595765858889
-4.61564064025879	-6.95446491241455	-1.20105266571045	-0.131879076361656	0.141927480697632	0.0219205617904663
-4.61779737472534	-6.9577956199646	-1.21158671379089	-0.131861105561256	0.141817510128021	0.0220082104206085
-4.61488246917725	-6.95480871200562	-1.20314967632294	-0.131765335798264	0.1418776512146	0.0218726508319378
-4.6186990737915	-6.95330858230591	-1.21222925186157	-0.131913110613823	0.141913205385208	0.0220116078853607
-4.61798000335693	-6.95790100097656	-1.20485174655914	-0.131793573498726	0.14188052713871	0.021782748401165
-4.62118768692017	-6.9515233039856	-1.21149027347565	-0.131940811872482	0.142058223485947	0.0218762010335922
-4.61755275726318	-6.95473575592041	-1.21393370628357	-0.13184866309166	0.141864567995071	0.0218904670327902
-4.61911153793335	-6.95307445526123	-1.20963144302368	-0.131815969944	0.141932964324951	0.0217568203806877
-4.61962509155273	-6.95513486862183	-1.21523952484131	-0.131868824362755	0.141896769404411	0.0218260902911425
-4.61524677276611	-6.95443964004517	-1.20649230480194	-0.131828263401985	0.141894638538361	0.0217219144105911
-4.62205171585083	-6.95357418060303	-1.21560752391815	-0.131967812776566	0.142102107405663	0.0217710416764021
-4.62167263031006	-6.95684480667114	-1.21047842502594	-0.131783589720726	0.141902223229408	0.0217093788087368
-4.61790609359741	-6.95297956466675	-1.2103933095932	-0.131866112351418	0.141998365521431	0.021632133051753
-4.62195110321045	-6.95384073257446	-1.21912324428558	-0.131871119141579	0.142029538750648	0.0217712298035622
-4.62006044387817	-6.95592451095581	-1.20732927322388	-0.131716728210449	0.141953006386757	0.0215601157397032
-4.62699270248413	-6.95316171646118	-1.21295762062073	-0.131857335567474	0.142127811908722	0.0216893739998341
-4.62188768386841	-6.95967245101929	-1.21473097801208	-0.131793707609177	0.141993463039398	0.0216681808233261
-4.62243509292603	-6.95461559295654	-1.20726013183594	-0.13175231218338	0.142103359103203	0.0215608682483435
-4.62853574752808	-6.95411396026611	-1.21281504631042	-0.131807133555412	0.142110049724579	0.0216390900313854
-4.62658071517944	-6.95976543426514	-1.21238493919373	-0.131674379110336	0.142019733786583	0.0215163622051477
-4.62716436386108	-6.95501089096069	-1.20624887943268	-0.131719663739204	0.142147168517113	0.0214724522083998
-4.62723302841187	-6.95733642578125	-1.21103167533875	-0.131736814975739	0.142020717263222	0.0215565133839846
-4.62744474411011	-6.95928001403809	-1.21016919612885	-0.131641626358032	0.142036139965057	0.0214241668581963
-4.63409757614136	-6.9568076133728	-1.21187543869019	-0.131726503372192	0.142197698354721	0.0214780420064926
-4.6282753944397	-6.9596996307373	-1.20491683483124	-0.131603762507439	0.141956940293312	0.0213695615530014
[truncated: 11,827 more rows]
