# Supplementary material for: Identification of Haptic Based Guiding Using Hard Reins
Source: PLoS One. 2015 Jul 22;10(7):e0132020. doi: 10.1371/journal.pone.0132020 (PMC4511788; doi:10.1371/journal.pone.0132020)
Supplement: S6 File — (ZIP) [file pone.0132020.s006.zip › Exp2_ForceData2/Subject10/path3/T6.csv]

Force X (N)	Force Y (N)	Force Z (N)	Torque X (N-m)	Torque Y (N-m)	Torque Z (N-m)	Frequency = 10000	Averaging Level = 16	F/T Serial Number = FT11772	Time Started = 19/02/2013 17:48:46
-5.41518449783325	-8.14948463439941	-2.21300768852234	-0.11636259406805	0.207441672682762	0.0470678173005581
-5.42368173599243	-8.15515899658203	-2.21549224853516	-0.116445057094097	0.207516461610794	0.0470631271600723
-5.41918611526489	-8.1516695022583	-2.21617436408997	-0.116360783576965	0.207453355193138	0.0470262765884399
-5.42245101928711	-8.15787029266357	-2.21359920501709	-0.116371110081673	0.207408294081688	0.0470793358981609
-5.42004632949829	-8.15629577636719	-2.21533370018005	-0.116378836333752	0.207428336143494	0.0471024625003338
-5.42037153244019	-8.15507125854492	-2.20364212989807	-0.116399586200714	0.207368582487106	0.0470488704741001
-5.4212121963501	-8.15530872344971	-2.21485471725464	-0.116356737911701	0.207360789179802	0.0471676401793957
-5.42461967468262	-8.15812110900879	-2.21250677108765	-0.116367876529694	0.207335382699966	0.0470825284719467
-5.42392778396606	-8.15820503234863	-2.20516777038574	-0.116447649896145	0.207288131117821	0.0470925718545914
-5.42376852035522	-8.15751647949219	-2.21274638175964	-0.116327658295631	0.207270920276642	0.0471170023083687
-5.42379140853882	-8.15866184234619	-2.20880770683289	-0.116377338767052	0.207366183400154	0.0471228398382664
-5.42672395706177	-8.16258907318115	-2.20137214660645	-0.116427056491375	0.207255333662033	0.0471458807587624
-5.42423057556152	-8.15788269042969	-2.21756672859192	-0.116341941058636	0.20736537873745	0.0471634641289711
-5.42644643783569	-8.16045093536377	-2.19874000549316	-0.116348639130592	0.207247719168663	0.0471147671341896
-5.42853450775146	-8.16971015930176	-2.20650911331177	-0.116425178945065	0.207274809479713	0.0471925921738148
-5.42940282821655	-8.1596565246582	-2.20445418357849	-0.116382449865341	0.207250237464905	0.0471190921962261
-5.42787790298462	-8.16561698913574	-2.21140313148499	-0.11629294604063	0.207240432500839	0.0472040399909019
-5.43239879608154	-8.1649694442749	-2.2089376449585	-0.116372242569923	0.207177966833115	0.0472075715661049
-5.42903852462769	-8.16750240325928	-2.20152473449707	-0.116382226347923	0.20719213783741	0.0471402481198311
-5.42854642868042	-8.16450309753418	-2.20626759529114	-0.116285540163517	0.207119211554527	0.0472355261445045
-5.43431663513184	-8.16785621643066	-2.20423555374146	-0.116317965090275	0.207261234521866	0.047166995704174
-5.43485927581787	-8.17318534851074	-2.20187211036682	-0.11636071652174	0.207153335213661	0.0472510829567909
-5.43415641784668	-8.17213249206543	-2.21054339408875	-0.116312295198441	0.207109674811363	0.0472225770354271
-5.43300342559814	-8.1705207824707	-2.19892048835754	-0.116326414048672	0.207134574651718	0.0471301265060902
-5.44111061096191	-8.177077293396	-2.20333099365234	-0.116346217691898	0.207174897193909	0.0471652820706367
-5.44011640548706	-8.17081642150879	-2.20218515396118	-0.116327583789825	0.207153543829918	0.0471698418259621
-5.4357213973999	-8.17397499084473	-2.1995050907135	-0.116270273923874	0.207075595855713	0.0471437089145184
-5.440993309021	-8.17643165588379	-2.19674730300903	-0.116351529955864	0.207092016935349	0.0471452213823795
-5.43853044509888	-8.17535018920898	-2.19720315933228	-0.116279892623425	0.207036271691322	0.0470520928502083
-5.44274759292603	-8.17707920074463	-2.19561505317688	-0.116299949586391	0.207067415118217	0.0470344088971615
-5.44740104675293	-8.18215465545654	-2.19582533836365	-0.11631640791893	0.20710688829422	0.0470682792365551
-5.44691705703735	-8.17814254760742	-2.1965479850769	-0.116380132734776	0.207074120640755	0.0470268465578556
-5.44594812393188	-8.18023777008057	-2.19710755348206	-0.116273008286953	0.207024857401848	0.0469838492572308
-5.45024490356445	-8.17951011657715	-2.1990327835083	-0.116267241537571	0.207028016448021	0.0469505563378334
-5.4492564201355	-8.18083000183105	-2.18968605995178	-0.116244427859783	0.206971913576126	0.0469124019145966
-5.446457862854	-8.1799840927124	-2.19738602638245	-0.116267949342728	0.206941798329353	0.0469463057816029
-5.45194387435913	-8.18117713928223	-2.19817185401917	-0.116245202720165	0.207022711634636	0.046927634626627
-5.45453357696533	-8.18045902252197	-2.18720388412476	-0.116313554346561	0.207017749547958	0.0469089783728123
-5.45165824890137	-8.18208980560303	-2.19836902618408	-0.116203442215919	0.206914588809013	0.046975277364254
-5.45041751861572	-8.17875194549561	-2.19447445869446	-0.116226680576801	0.206981286406517	0.0468749888241291
-5.45522689819336	-8.18492031097412	-2.18398547172546	-0.116251453757286	0.206904724240303	0.0469041094183922
-5.45076704025269	-8.17903709411621	-2.19481039047241	-0.116211295127869	0.206860914826393	0.0469684340059757
-5.45275735855103	-8.1814489364624	-2.19113802909851	-0.116197228431702	0.206973701715469	0.0469342991709709
-5.45621013641357	-8.1833667755127	-2.18152403831482	-0.11629044264555	0.206853538751602	0.0469820573925972
-5.45224761962891	-8.18258666992188	-2.19088053703308	-0.116192847490311	0.206795752048492	0.0469871386885643
-5.45004606246948	-8.18066596984863	-2.17835545539856	-0.116254545748234	0.206833586096764	0.0469128340482712
-5.45523548126221	-8.18510246276855	-2.18131041526794	-0.116272985935211	0.20685949921608	0.046979621052742
-5.45320415496826	-8.17789649963379	-2.19281077384949	-0.116282321512699	0.206751778721809	0.0469842925667763
-5.45189619064331	-8.1808614730835	-2.17935657501221	-0.11617448925972	0.206788003444672	0.0470049753785133
-5.45343351364136	-8.18019771575928	-2.18733501434326	-0.116209417581558	0.206832587718964	0.0470884218811989
-5.44896411895752	-8.18174266815186	-2.18489360809326	-0.116204835474491	0.206789895892143	0.0470248013734818
-5.44539165496826	-8.18126106262207	-2.17856931686401	-0.116282008588314	0.206713780760765	0.0471250787377357
-5.45305061340332	-8.18211650848389	-2.18701386451721	-0.116216726601124	0.206843540072441	0.0471446998417377
-5.44809532165527	-8.18063735961914	-2.17520761489868	-0.116329178214073	0.206757575273514	0.0471864901483059
-5.44490671157837	-8.18205070495605	-2.18174147605896	-0.116151086986065	0.206657513976097	0.0472466498613358
-5.44690990447998	-8.18208599090576	-2.1829354763031	-0.116231091320515	0.20682717859745	0.047216035425663
-5.44743490219116	-8.18109798431396	-2.16963171958923	-0.116200342774391	0.206760510802269	0.0472859442234039
-5.44279527664185	-8.17977809906006	-2.17751598358154	-0.116294376552105	0.206621110439301	0.0473366938531399
-5.4476900100708	-8.18148803710938	-2.18251156806946	-0.11627235263586	0.206836864352226	0.0473540313541889
-5.44421768188477	-8.18087959289551	-2.17485857009888	-0.116324998438358	0.206734329462051	0.0473400987684727
-5.44582796096802	-8.1822566986084	-2.186115026474	-0.116205967962742	0.206754803657532	0.0474475547671318
-5.44282245635986	-8.17901134490967	-2.1811854839325	-0.116175696253777	0.206845104694366	0.0473702996969223
-5.44338512420654	-8.18184757232666	-2.17494964599609	-0.11633662879467	0.206786811351776	0.0474186129868031
-5.43856382369995	-8.17620944976807	-2.18562245368958	-0.116258837282658	0.206782951951027	0.0474533848464489
-5.44191360473633	-8.18200016021729	-2.18268322944641	-0.116268925368786	0.206938922405243	0.0474313870072365
-5.44097661972046	-8.18151187896729	-2.1738748550415	-0.116320334374905	0.206782057881355	0.0474654398858547
-5.43915987014771	-8.17899799346924	-2.1884171962738	-0.116208754479885	0.206789210438728	0.0476011671125889
-5.44217681884766	-8.17882251739502	-2.18641591072083	-0.116338431835175	0.206845209002495	0.0475331991910934
-5.43450355529785	-8.18003177642822	-2.17649579048157	-0.116330444812775	0.20681394636631	0.0475032068789005
-5.43711376190186	-8.17822074890137	-2.18277859687805	-0.116309560835361	0.206846356391907	0.0476177074015141
-5.43361902236938	-8.17559623718262	-2.17819046974182	-0.11632513999939	0.206911340355873	0.0475779809057713
-5.43825149536133	-8.18209362030029	-2.17130661010742	-0.116419568657875	0.206904679536819	0.0475722327828407
-5.43203544616699	-8.17569732666016	-2.18497443199158	-0.116343967616558	0.206879660487175	0.0476363822817802
-5.43262243270874	-8.17816352844238	-2.1824061870575	-0.116373285651207	0.206929296255112	0.0475679226219654
-5.43086814880371	-8.18381881713867	-2.17191100120544	-0.116453364491463	0.206911221146584	0.0476354099810123
-5.4309983253479	-8.17389106750488	-2.18532466888428	-0.116398550570011	0.206919714808464	0.047691635787487
-5.42867183685303	-8.17931079864502	-2.17498779296875	-0.116403222084045	0.207067131996155	0.0476698018610477
-5.43071842193604	-8.18076038360596	-2.17913222312927	-0.116436339914799	0.206957221031189	0.0477272719144821
-5.42607879638672	-8.17622661590576	-2.18361067771912	-0.11641376465559	0.206947520375252	0.0477003306150436
-5.4261326789856	-8.178466796875	-2.17856359481812	-0.116444170475006	0.206962943077087	0.0477457903325558
-5.42895841598511	-8.17906951904297	-2.18230795860291	-0.116425223648548	0.207068219780922	0.0477889403700829
-5.42603063583374	-8.17660522460938	-2.17578077316284	-0.116480275988579	0.207017183303833	0.0477418079972267
-5.42210912704468	-8.17975997924805	-2.18176412582397	-0.116345815360546	0.206985965371132	0.0478431358933449
-5.42329788208008	-8.17599391937256	-2.18060278892517	-0.116374902427197	0.207086160778999	0.0477507151663303
-5.42624235153198	-8.18034362792969	-2.1707501411438	-0.116427168250084	0.207031592726707	0.0478086955845356
-5.42101192474365	-8.17565536499023	-2.17997884750366	-0.116439424455166	0.206986948847771	0.0479073077440262
-5.4231390953064	-8.17933177947998	-2.17413711547852	-0.116420313715935	0.207138508558273	0.0478751361370087
-5.42807531356812	-8.18103885650635	-2.17202997207642	-0.116441696882248	0.207068994641304	0.0479370281100273
-5.42410516738892	-8.17959976196289	-2.17937612533569	-0.116419941186905	0.207044765353203	0.0479620359838009
-5.42357492446899	-8.1824893951416	-2.1697826385498	-0.116375334560871	0.207039445638657	0.047931145876646
-5.42818641662598	-8.18403053283691	-2.180983543396	-0.116375952959061	0.207146629691124	0.0479530580341816
-5.42697715759277	-8.18026638031006	-2.17393279075623	-0.1164256259799	0.207094579935074	0.0479855462908745
-5.42546367645264	-8.18441963195801	-2.17500901222229	-0.116298504173756	0.207001432776451	0.0480391681194305
-5.42705345153809	-8.18013381958008	-2.1826024055481	-0.116327807307243	0.207158416509628	0.0479554682970047
-5.43050193786621	-8.18762683868408	-2.17064046859741	-0.116370320320129	0.20713797211647	0.0479409769177437
-5.43114709854126	-8.18726634979248	-2.18542528152466	-0.116388238966465	0.207143351435661	0.0480784438550472
-5.42955160140991	-8.18672657012939	-2.17754411697388	-0.116283543407917	0.207185059785843	0.0479710213840008
-5.43131971359253	-8.1866979598999	-2.17225384712219	-0.116331338882446	0.207228645682335	0.0480368845164776
-5.43402910232544	-8.19031715393066	-2.18005347251892	-0.116386011242867	0.207175776362419	0.0480187125504017
-5.42561483383179	-8.1838264465332	-2.17755722999573	-0.116317644715309	0.207143679261208	0.048027403652668
-5.43092346191406	-8.18802738189697	-2.1866340637207	-0.116245903074741	0.207103312015533	0.0480632036924362
-5.43138122558594	-8.18288612365723	-2.16952347755432	-0.116356000304222	0.207189828157425	0.0480374321341515
-5.42845058441162	-8.18780612945557	-2.17585372924805	-0.116367511451244	0.207053944468498	0.0480835177004337
-5.42665576934814	-8.18288898468018	-2.18638968467712	-0.116232611238956	0.207154959440231	0.0480370223522186
-5.429123878479	-8.18770027160645	-2.17540693283081	-0.116389006376266	0.207171082496643	0.0480608902871609
-5.42501354217529	-8.18537330627441	-2.17809748649597	-0.116330869495869	0.207137405872345	0.0482556596398354
-5.41986227035522	-8.18473815917969	-2.17954802513123	-0.11630242317915	0.207111701369286	0.0482114963233471
-5.42099046707153	-8.18503189086914	-2.17021560668945	-0.116380378603935	0.207195043563843	0.0482350960373878
-5.42245388031006	-8.18292427062988	-2.17845845222473	-0.116385102272034	0.207122266292572	0.0483373068273067
-5.41589689254761	-8.17848682403564	-2.16932082176209	-0.116413094103336	0.207197651267052	0.0483915582299232
-5.41610813140869	-8.17980670928955	-2.17696690559387	-0.116354756057262	0.207099735736847	0.0484700165688992
-5.41313934326172	-8.17886447906494	-2.17406940460205	-0.11642150580883	0.207212746143341	0.0485469996929169
-5.40790224075317	-8.1756010055542	-2.16946458816528	-0.116451002657413	0.207102090120316	0.0485650822520256
-5.41023969650269	-8.17882919311523	-2.16271162033081	-0.116397425532341	0.207137122750282	0.0486205965280533
-5.41183042526245	-8.17614555358887	-2.17065238952637	-0.116420164704323	0.207099661231041	0.0487826243042946
-5.40273475646973	-8.17116069793701	-2.17017340660095	-0.116440244019032	0.207163542509079	0.0487997867166996
-5.40622329711914	-8.17539978027344	-2.16819763183594	-0.116460993885994	0.207147151231766	0.0489011257886887
-5.40290117263794	-8.16878795623779	-2.17062330245972	-0.116437837481499	0.207126140594482	0.0489915460348129
-5.39840841293335	-8.1704683303833	-2.16826844215393	-0.11645769327879	0.207068040966988	0.049013938754797
-5.39731502532959	-8.16910171508789	-2.1615195274353	-0.116505801677704	0.207144245505333	0.0490937307476997
-5.40012454986572	-8.17336177825928	-2.17007541656494	-0.116520501673222	0.207085564732552	0.0491736754775047
-5.39163398742676	-8.16297435760498	-2.16198635101318	-0.116476871073246	0.207115545868874	0.049235112965107
-5.39566087722778	-8.16966152191162	-2.16582036018372	-0.116468444466591	0.207121521234512	0.0492858290672302
-5.39049100875854	-8.16354274749756	-2.16448616981506	-0.116518706083298	0.207111850380898	0.0494371391832829
-5.3869194984436	-8.16540241241455	-2.15909600257874	-0.116450898349285	0.206997722387314	0.0493745505809784
-5.38917684555054	-8.16262149810791	-2.16142559051514	-0.116464585065842	0.207087472081184	0.0495563969016075
-5.38985729217529	-8.1635627746582	-2.15871715545654	-0.116588339209557	0.207089319825172	0.0495629161596298
-5.38485050201416	-8.16238403320313	-2.15724587440491	-0.116491720080376	0.207056745886803	0.0496849678456783
-5.38500595092773	-8.16118907928467	-2.16194343566895	-0.116472899913788	0.207092717289925	0.0497154295444489
-5.38415765762329	-8.16167736053467	-2.15562319755554	-0.11660148203373	0.207141369581223	0.0497147180140018
-5.38406467437744	-8.16403388977051	-2.15698933601379	-0.116497658193111	0.207023024559021	0.0497052818536758
-5.38338136672974	-8.15814590454102	-2.16392135620117	-0.116469614207745	0.207156926393509	0.0497273504734039
-5.38567113876343	-8.16212749481201	-2.1530454158783	-0.116551943123341	0.207216620445251	0.0497233048081398
-5.38184356689453	-8.15998935699463	-2.16419839859009	-0.116537235677242	0.207079693675041	0.0498031266033649
-5.38641166687012	-8.15774345397949	-2.16679167747498	-0.116493821144104	0.207250595092773	0.0497691109776497
-5.38486289978027	-8.1583080291748	-2.15177512168884	-0.116570815443993	0.207208201289177	0.0497634224593639
-5.38397884368896	-8.16002941131592	-2.16069936752319	-0.116536878049374	0.207151383161545	0.0498296767473221
-5.38435649871826	-8.15184879302979	-2.16643261909485	-0.116550520062447	0.207197546958923	0.0497879721224308
-5.38689565658569	-8.1600456237793	-2.15370345115662	-0.11663081496954	0.207231357693672	0.0498402155935764
-5.38357067108154	-8.15523433685303	-2.16184425354004	-0.116656683385372	0.207164719700813	0.0499284081161022
-5.38146877288818	-8.15366268157959	-2.16416621208191	-0.116570472717285	0.207215905189514	0.0498793460428715
-5.38123941421509	-8.15439224243164	-2.15222096443176	-0.116732999682426	0.207194402813911	0.0499054007232189
-5.380446434021	-8.15145301818848	-2.15995001792908	-0.116688556969166	0.207101747393608	0.0499782599508762
-5.37200832366943	-8.14595031738281	-2.15587210655212	-0.116706013679504	0.20719301700592	0.0499622114002705
-5.37739944458008	-8.15356731414795	-2.15804481506348	-0.116790227591991	0.207201048731804	0.0500520393252373
-5.37097835540771	-8.14823913574219	-2.16322684288025	-0.116827614605427	0.207214191555977	0.0501326955854893
-5.36980009078979	-8.14620685577393	-2.15791201591492	-0.116729155182838	0.207191184163094	0.0500472746789455
-5.36821985244751	-8.14895248413086	-2.15244626998901	-0.116848416626453	0.207291707396507	0.0501943193376064
-5.36766719818115	-8.14604568481445	-2.15505409240723	-0.11691515147686	0.207274481654167	0.0501656904816628
-5.3611855506897	-8.14581394195557	-2.14990544319153	-0.11691664904356	0.207301184535027	0.0502460077404976
-5.36518239974976	-8.1462926864624	-2.16074514389038	-0.11686833947897	0.207323864102364	0.0502827689051628
-5.35938119888306	-8.14720630645752	-2.14783024787903	-0.117074720561504	0.207331463694572	0.0502530597150326
-5.35762596130371	-8.14992141723633	-2.14461517333984	-0.116967499256134	0.207267224788666	0.0503218993544579
-5.35616397857666	-8.14667415618896	-2.1536591053009	-0.116978622972965	0.207379654049873	0.0503135249018669
-5.36150121688843	-8.15013694763184	-2.14403772354126	-0.117047697305679	0.207461878657341	0.0503125302493572
-5.35669469833374	-8.15392303466797	-2.1496000289917	-0.117099680006504	0.207417130470276	0.0504539869725704
-5.3591947555542	-8.1478271484375	-2.15379118919373	-0.116937786340714	0.207415655255318	0.050351720303297
-5.35964775085449	-8.15576076507568	-2.14581799507141	-0.117106504738331	0.207457944750786	0.0503300614655018
-5.36146593093872	-8.15756988525391	-2.15324330329895	-0.117075331509113	0.207428231835365	0.050360694527626
-5.36180305480957	-8.15187644958496	-2.15315580368042	-0.117103166878223	0.207526013255119	0.0503026843070984
-5.36609125137329	-8.16304397583008	-2.15080690383911	-0.117119804024696	0.20752489566803	0.0502534881234169
-5.36838579177856	-8.15833377838135	-2.15756869316101	-0.117174543440342	0.207501351833344	0.0503279604017735
-5.37072420120239	-8.16121006011963	-2.16139721870422	-0.117056585848331	0.207589074969292	0.0501772202551365
-5.37335395812988	-8.16685676574707	-2.15409874916077	-0.117208436131477	0.207586109638214	0.0501542575657368
-5.37683534622192	-8.16692638397217	-2.16146612167358	-0.117111817002296	0.207465887069702	0.0501250736415386
-5.37623929977417	-8.16350173950195	-2.15969443321228	-0.117088623344898	0.207575708627701	0.0500569641590118
-5.38366651535034	-8.17552661895752	-2.16642832756042	-0.117123126983643	0.207550510764122	0.050046294927597
-5.38286066055298	-8.17149829864502	-2.16426539421082	-0.117181099951267	0.207617819309235	0.0500806495547295
-5.38339376449585	-8.17639923095703	-2.16598510742188	-0.117098763585091	0.207576900720596	0.0498907789587975
-5.38731622695923	-8.17944240570068	-2.16721415519714	-0.117157012224197	0.207741037011147	0.0499565042555332
-5.39210605621338	-8.18109703063965	-2.16815567016602	-0.117137350142002	0.20775343477726	0.0498226508498192
-5.3915810585022	-8.18340969085693	-2.17164278030396	-0.117213919758797	0.207754820585251	0.0498628355562687
-5.39452886581421	-8.18560123443604	-2.17999148368835	-0.117130853235722	0.207868441939354	0.0498371720314026
-5.39643096923828	-8.18674850463867	-2.17797136306763	-0.11726188659668	0.207897320389748	0.0497808046638966
-5.39309740066528	-8.18971061706543	-2.18406653404236	-0.117175675928593	0.207858175039291	0.0497571304440498
-5.39538192749023	-8.18777561187744	-2.1861412525177	-0.117183096706867	0.207990497350693	0.049786664545536
-5.40047740936279	-8.1910572052002	-2.17179918289185	-0.117263227701187	0.208036854863167	0.0497986637055874
-5.39586973190308	-8.18974018096924	-2.18887162208557	-0.117296136915684	0.207942396402359	0.0498941466212273
-5.39498662948608	-8.18626308441162	-2.1928825378418	-0.117239102721214	0.208065927028656	0.0498467199504375
-5.39297008514404	-8.188720703125	-2.18089866638184	-0.117311902344227	0.208052888512611	0.0497886277735233
-5.39750099182129	-8.18697452545166	-2.18987464904785	-0.117369100451469	0.208008050918579	0.0499084144830704
-5.38696670532227	-8.17961597442627	-2.18867802619934	-0.117386363446712	0.208064571022987	0.0498687215149403
-5.39110469818115	-8.18729877471924	-2.18055200576782	-0.117484487593174	0.208159536123276	0.049971517175436
-5.38733911514282	-8.1782865524292	-2.18949031829834	-0.117509923875332	0.208157375454903	0.0499905608594418
-5.3826904296875	-8.17857837677002	-2.17989420890808	-0.11751040071249	0.208125591278076	0.0500163435935974
-5.37995386123657	-8.17685604095459	-2.18572235107422	-0.117541834712029	0.2082579433918	0.0501595810055733
-5.37952995300293	-8.17335319519043	-2.18195104598999	-0.117690473794937	0.208279624581337	0.0502156987786293
-5.36994552612305	-8.17402648925781	-2.17921113967896	-0.117694929242134	0.208248376846313	0.0502804964780808
-5.37008380889893	-8.17271900177002	-2.18618583679199	-0.117683723568916	0.208224788308144	0.0503767170011997
-5.36715316772461	-8.17184734344482	-2.17437553405762	-0.117754347622395	0.208321064710617	0.0503929182887077
-5.36541032791138	-8.17165088653564	-2.17080307006836	-0.117835506796837	0.208274647593498	0.0504854060709476
-5.35875558853149	-8.16722965240479	-2.18753933906555	-0.117746934294701	0.208383738994598	0.0506275855004787
-5.36159038543701	-8.17025470733643	-2.17208361625671	-0.117881640791893	0.208453744649887	0.0506629534065723
-5.35694789886475	-8.16638469696045	-2.17901587486267	-0.117909349501133	0.208369195461273	0.0508630499243736
-5.35273599624634	-8.16237258911133	-2.17379570007324	-0.117849476635456	0.208356514573097	0.0509070307016373
-5.35046815872192	-8.16315174102783	-2.16101717948914	-0.117897212505341	0.208380699157715	0.0510087907314301
-5.35326814651489	-8.16393756866455	-2.16740775108337	-0.117933094501495	0.208419099450111	0.0511297285556793
-5.34142637252808	-8.15710067749023	-2.16568207740784	-0.117912918329239	0.208415180444717	0.0512118674814701
-5.34387159347534	-8.1617431640625	-2.16521382331848	-0.117884300649166	0.208400741219521	0.0513437353074551
-5.34301233291626	-8.15664863586426	-2.16999506950378	-0.117981441318989	0.20845490694046	0.0514619015157223
-5.33580732345581	-8.15780830383301	-2.15402460098267	-0.11796311289072	0.208365887403488	0.0514900609850883
-5.33088445663452	-8.15821647644043	-2.1612720489502	-0.117972500622272	0.20842207968235	0.0517162531614304
-5.3367748260498	-8.15730285644531	-2.15769338607788	-0.11801965534687	0.208443716168404	0.0517525523900986
-5.33128452301025	-8.15544033050537	-2.15301704406738	-0.117989540100098	0.208362549543381	0.0518467873334885
-5.33023071289063	-8.15361022949219	-2.15443754196167	-0.117933563888073	0.208387076854706	0.0519804246723652
-5.32975101470947	-8.1524600982666	-2.1492919921875	-0.118029296398163	0.208485022187233	0.0519305281341076
-5.3314266204834	-8.15509605407715	-2.14594578742981	-0.118073984980583	0.208340793848038	0.0521454438567162
-5.32166481018066	-8.14794254302979	-2.15867376327515	-0.117944352328777	0.208333730697632	0.0521896332502365
-5.32508707046509	-8.15106391906738	-2.1400740146637	-0.118009023368359	0.208368435502052	0.0522179566323757
-5.32547330856323	-8.15347671508789	-2.14651250839233	-0.117990493774414	0.208365514874458	0.0523482747375965
-5.32046842575073	-8.1461353302002	-2.13232898712158	-0.118001155555248	0.20831336081028	0.0523864068090916
-5.32107019424438	-8.1494197845459	-2.13791823387146	-0.117987893521786	0.208359867334366	0.0524852201342583
-5.32552576065063	-8.14844036102295	-2.14696645736694	-0.118038311600685	0.208407059311867	0.0525285340845585
-5.3174467086792	-8.14930725097656	-2.14088201522827	-0.117988094687462	0.208316117525101	0.0525581762194633
-5.32102918624878	-8.14992332458496	-2.14163303375244	-0.117924652993679	0.208251237869263	0.0526464991271496
-5.32011938095093	-8.14906215667725	-2.13996005058289	-0.117930561304092	0.208358779549599	0.0526177547872067
-5.32469606399536	-8.15303325653076	-2.13169145584106	-0.118021689355373	0.208239331841469	0.0527473613619804
-5.31758308410645	-8.14775848388672	-2.14457941055298	-0.117925696074963	0.208230167627335	0.0527557283639908
-5.32015895843506	-8.14560127258301	-2.13409376144409	-0.117943651974201	0.208251908421516	0.0527444519102573
-5.32469606399536	-8.1514778137207	-2.13270711898804	-0.117945462465286	0.208256855607033	0.0528621524572372
-5.31998348236084	-8.146071434021	-2.13627195358276	-0.117985129356384	0.208245187997818	0.052852176129818
-5.31699752807617	-8.14961624145508	-2.12811422348022	-0.117877028882504	0.208198249340057	0.0529375448822975
-5.32262086868286	-8.14818286895752	-2.14021396636963	-0.117952324450016	0.208253502845764	0.0529122315347195
-5.32173538208008	-8.1519136428833	-2.12131762504578	-0.117988578975201	0.208229020237923	0.0529036931693554
-5.31678581237793	-8.14765453338623	-2.13458776473999	-0.117965921759605	0.208158031105995	0.0530395992100239
-5.31880378723145	-8.14985942840576	-2.13529920578003	-0.117899194359779	0.208281144499779	0.0529587529599667
-5.32414102554321	-8.15368938446045	-2.12522768974304	-0.118002660572529	0.208216458559036	0.0529673248529434
-5.32183933258057	-8.15000152587891	-2.13156604766846	-0.117921628057957	0.208136215806007	0.053005650639534
-5.32158422470093	-8.15098094940186	-2.12906575202942	-0.117895171046257	0.208284094929695	0.0529376082122326
-5.32920742034912	-8.15785312652588	-2.12850189208984	-0.117983795702457	0.208284974098206	0.0529752001166344
-5.32476186752319	-8.15533542633057	-2.13421440124512	-0.11794102191925	0.208224058151245	0.052978627383709
-5.32473707199097	-8.15817737579346	-2.12979459762573	-0.117892794311047	0.208195120096207	0.0529172793030739
-5.3244776725769	-8.15607261657715	-2.13717889785767	-0.117835879325867	0.208221822977066	0.0528974533081055
-5.33115196228027	-8.16207313537598	-2.12757229804993	-0.117912761867046	0.20833133161068	0.0528247356414795
-5.32987356185913	-8.16331577301025	-2.13540744781494	-0.117881938815117	0.208224177360535	0.0529224872589111
-5.33342313766479	-8.16189956665039	-2.14424300193787	-0.117830418050289	0.208281189203262	0.0528793781995773
-5.33147001266479	-8.16446685791016	-2.1311628818512	-0.117965094745159	0.208283573389053	0.0527951382100582
-5.33182716369629	-8.16787528991699	-2.13723492622375	-0.117954798042774	0.208194389939308	0.0528690665960312
-5.3313627243042	-8.16201210021973	-2.13935351371765	-0.117939330637455	0.20827941596508	0.0528010576963425
-5.33531475067139	-8.16904449462891	-2.13893151283264	-0.118000648915768	0.208309695124626	0.0527782440185547
-5.33269071578979	-8.163743019104	-2.14282155036926	-0.118029668927193	0.208218783140182	0.0528440065681934
-5.32823896408081	-8.16180419921875	-2.14073300361633	-0.117930218577385	0.208224356174469	0.0527758821845055
-5.32982730865479	-8.16410732269287	-2.13886785507202	-0.11803712695837	0.208286330103874	0.0527667328715324
-5.33306789398193	-8.16412734985352	-2.14496302604675	-0.118120834231377	0.208262071013451	0.0527644939720631
-5.32580184936523	-8.16199779510498	-2.13694763183594	-0.118134446442127	0.208312883973122	0.0527659319341183
-5.33099412918091	-8.16414642333984	-2.15528035163879	-0.118064172565937	0.208327651023865	0.0527784079313278
-5.33036708831787	-8.16448402404785	-2.14652943611145	-0.118100948631763	0.208405509591103	0.0527262091636658
-5.33129405975342	-8.16609859466553	-2.14793276786804	-0.118111707270145	0.208357825875282	0.0527681931853294
-5.32981252670288	-8.15948963165283	-2.15976762771606	-0.118055939674377	0.208436101675034	0.0526804178953171
-5.33364009857178	-8.16641235351563	-2.14994120597839	-0.118168905377388	0.208453804254532	0.0526189170777798
-5.33263874053955	-8.16568851470947	-2.15782499313354	-0.118146449327469	0.208442017436028	0.0526833310723305
-5.33093547821045	-8.16128921508789	-2.16583800315857	-0.118105798959732	0.208450317382813	0.0525423772633076
-5.33239555358887	-8.1643590927124	-2.15925598144531	-0.118184104561806	0.208595857024193	0.0525382831692696
-5.33734941482544	-8.16411113739014	-2.17002964019775	-0.118231318891048	0.208527401089668	0.0525747314095497
-5.33118152618408	-8.15959930419922	-2.16766262054443	-0.118207350373268	0.208611324429512	0.0525509938597679
-5.34018564224243	-8.15973663330078	-2.16671252250671	-0.118173874914646	0.208658322691917	0.0525405257940292
-5.33602333068848	-8.15958690643311	-2.17094755172729	-0.118256345391273	0.208576619625092	0.0525800064206123
-5.33385372161865	-8.15756225585938	-2.16767120361328	-0.118207454681396	0.208637028932571	0.0525395311415195
-5.33385992050171	-8.15933132171631	-2.1682825088501	-0.118205159902573	0.208668157458305	0.0525354743003845
-5.33905363082886	-8.15859222412109	-2.17302799224854	-0.118240930140018	0.208675876259804	0.0526029355823994
-5.32945442199707	-8.15502262115479	-2.17652893066406	-0.118226319551468	0.208682402968407	0.0525356307625771
-5.3358998298645	-8.15975379943848	-2.17560529708862	-0.118199996650219	0.208719924092293	0.052635170519352
-5.33236360549927	-8.15521144866943	-2.17554450035095	-0.118210233747959	0.208680793642998	0.0526141636073589
-5.3336296081543	-8.15714263916016	-2.16692900657654	-0.118244737386703	0.208663821220398	0.0525981746613979
-5.32956314086914	-8.15309238433838	-2.18287754058838	-0.118144810199738	0.208709686994553	0.0526691898703575
-5.33534860610962	-8.15591430664063	-2.17797017097473	-0.118249803781509	0.208783000707626	0.0526436865329742
-5.33024597167969	-8.15820121765137	-2.17543625831604	-0.118208527565002	0.20864874124527	0.0526878423988819
-5.33007192611694	-8.1519603729248	-2.18114519119263	-0.118187554180622	0.208748385310173	0.0526615455746651
-5.32615327835083	-8.1540002822876	-2.17985987663269	-0.118163697421551	0.208746492862701	0.0526937805116177
-5.33371019363403	-8.15504264831543	-2.18819427490234	-0.118205383419991	0.208790197968483	0.0527394078671932
-5.32546949386597	-8.1537504196167	-2.18165493011475	-0.118086203932762	0.208721518516541	0.0526948049664497
-5.32738018035889	-8.15304565429688	-2.19007420539856	-0.11811076104641	0.208665445446968	0.0527854971587658
-5.32819080352783	-8.15164279937744	-2.18717885017395	-0.11805897206068	0.2088643014431	0.0527228824794292
-5.33112049102783	-8.15489387512207	-2.18065237998962	-0.118180304765701	0.208716973662376	0.0528399422764778
-5.32417392730713	-8.1495418548584	-2.18885493278503	-0.118031866848469	0.208698853850365	0.0528684668242931
-5.32507181167603	-8.15122318267822	-2.18525981903076	-0.118062645196915	0.2087012976408	0.0527804158627987
-5.32672119140625	-8.15094089508057	-2.17764019966125	-0.118050582706928	0.208689227700233	0.0528804697096348
-5.32267189025879	-8.14316844940186	-2.18679857254028	-0.118106342852116	0.208543166518211	0.0528799891471863
-5.3185453414917	-8.14667701721191	-2.18318367004395	-0.118033684790134	0.20865136384964	0.0528921708464623
-5.32507133483887	-8.14270687103271	-2.19141483306885	-0.118060581386089	0.208685770630836	0.052943229675293
-5.32006692886353	-8.14643001556396	-2.1772882938385	-0.11802788823843	0.208624720573425	0.0529817044734955
-5.313316822052	-8.14145565032959	-2.17918467521667	-0.118105381727219	0.208465591073036	0.0531194731593132
-5.31580972671509	-8.14069175720215	-2.18550848960876	-0.117988683283329	0.208624079823494	0.0530646480619907
-5.31358337402344	-8.14229583740234	-2.17051434516907	-0.11817754805088	0.208538442850113	0.0531343147158623
-5.30978775024414	-8.13766670227051	-2.17643523216248	-0.118097931146622	0.208443149924278	0.0531944260001183
-5.30636978149414	-8.13516807556152	-2.1744704246521	-0.118040986359119	0.208517223596573	0.0531562231481075
-5.31265449523926	-8.13796043395996	-2.17246174812317	-0.11809578537941	0.208559274673462	0.0532407499849796
-5.3076171875	-8.13516235351563	-2.17098450660706	-0.11814934015274	0.208518862724304	0.0532888099551201
-5.30382347106934	-8.13405704498291	-2.16946506500244	-0.118068650364876	0.208461433649063	0.0532564260065556
-5.30630159378052	-8.13412380218506	-2.17479133605957	-0.11809266358614	0.208500280976295	0.0532241463661194
-5.30789279937744	-8.1343412399292	-2.16581344604492	-0.118075601756573	0.208560362458229	0.0532002486288548
-5.30544328689575	-8.13158512115479	-2.16736197471619	-0.118121646344662	0.208436638116837	0.0532114207744598
-5.31104850769043	-8.13374042510986	-2.17731332778931	-0.118055485188961	0.208594501018524	0.0532249473035336
-5.30997514724731	-8.13381290435791	-2.16348147392273	-0.118108458817005	0.208523496985435	0.0531492158770561
-5.31277227401733	-8.13558578491211	-2.17335510253906	-0.118039943277836	0.208441972732544	0.0531276911497116
-5.31336641311646	-8.13092994689941	-2.17312431335449	-0.117981553077698	0.208493530750275	0.0530619956552982
-5.32030153274536	-8.14084148406982	-2.1709189414978	-0.117996402084827	0.208553463220596	0.0530500411987305
-5.31984710693359	-8.13867664337158	-2.17268776893616	-0.117978155612946	0.208495125174522	0.0530613623559475
-5.32005023956299	-8.13955593109131	-2.16553115844727	-0.118010707199574	0.208423390984535	0.0529405921697617
-5.32323884963989	-8.13823413848877	-2.17498207092285	-0.117886871099472	0.208561033010483	0.0529594793915749
-5.32843494415283	-8.14231872558594	-2.16751027107239	-0.118059851229191	0.208558648824692	0.0528835989534855
-5.32570838928223	-8.14652156829834	-2.17375159263611	-0.117945194244385	0.208396300673485	0.052927952259779
-5.32394552230835	-8.13754558563232	-2.17100858688354	-0.117931544780731	0.208467215299606	0.0528712831437588
-5.32681083679199	-8.14328384399414	-2.17134499549866	-0.117928013205528	0.208442524075508	0.0528380498290062
-5.33368253707886	-8.14448261260986	-2.17398476600647	-0.117913462221622	0.208516657352448	0.052857480943203
-5.32720899581909	-8.14378452301025	-2.16646790504456	-0.117918506264687	0.208415865898132	0.052802000194788
-5.32742500305176	-8.14374446868896	-2.17026686668396	-0.117871686816216	0.208391219377518	0.0528774671256542
-5.32664489746094	-8.14445495605469	-2.16697859764099	-0.117834560573101	0.208474427461624	0.0527813583612442
-5.33091497421265	-8.14995098114014	-2.15845251083374	-0.117925234138966	0.208396792411804	0.0529225282371044
-5.32754898071289	-8.14545154571533	-2.1733067035675	-0.117767632007599	0.208349466323853	0.052894152700901
-5.3265438079834	-8.14452266693115	-2.16198015213013	-0.117842681705952	0.208337724208832	0.0528581701219082
-5.33018589019775	-8.14932823181152	-2.15921235084534	-0.117800176143646	0.208399966359138	0.0529303625226021
-5.32975387573242	-8.14418029785156	-2.15847063064575	-0.117829389870167	0.208274811506271	0.0529146492481232
-5.32830858230591	-8.14731502532959	-2.15817594528198	-0.117722362279892	0.20825032889843	0.0528568662703037
-5.33313226699829	-8.14846420288086	-2.16345024108887	-0.117705963551998	0.208369582891464	0.0528407730162144
-5.33492803573608	-8.15399074554443	-2.14998722076416	-0.11769625544548	0.208330050110817	0.0527433529496193
-5.33525896072388	-8.14979362487793	-2.16553044319153	-0.117754578590393	0.208313122391701	0.0528213381767273
-5.33674430847168	-8.15177822113037	-2.16275429725647	-0.117650128901005	0.208340406417847	0.0526696033775806
-5.34206771850586	-8.15792942047119	-2.16088771820068	-0.117638945579529	0.208373248577118	0.0526504628360271
-5.34775590896606	-8.1584529876709	-2.16952300071716	-0.117697536945343	0.208309233188629	0.0524882897734642
-5.34661054611206	-8.16071033477783	-2.16956281661987	-0.117607280611992	0.208383619785309	0.0524884387850761
-5.35473918914795	-8.1627197265625	-2.18118262290955	-0.117620669305325	0.208413273096085	0.0524746514856815
-5.35750198364258	-8.16478443145752	-2.17336177825928	-0.117616564035416	0.208427965641022	0.0523398332297802
-5.35918426513672	-8.1685152053833	-2.17940235137939	-0.117537781596184	0.208302602171898	0.0523006431758404
-5.35867214202881	-8.16509819030762	-2.19265055656433	-0.11748082190752	0.20841072499752	0.0522212162613869
-5.36907815933228	-8.17043113708496	-2.18109035491943	-0.117521606385708	0.208499178290367	0.0521658174693584
-5.36766958236694	-8.17151641845703	-2.19478297233582	-0.117508195340633	0.208338677883148	0.0521987266838551
-5.36707782745361	-8.17029857635498	-2.19298410415649	-0.117505677044392	0.20837040245533	0.0521187297999859
-5.36850357055664	-8.16979598999023	-2.19144201278687	-0.11751414090395	0.208344429731369	0.052143432199955
-5.37373304367065	-8.171067237854	-2.20098328590393	-0.117555379867554	0.208354264497757	0.0521075166761875
-5.36602783203125	-8.16517066955566	-2.19681429862976	-0.117471978068352	0.208328530192375	0.0520773530006409
-5.36927366256714	-8.1685905456543	-2.19945430755615	-0.117477171123028	0.208382233977318	0.0520948804914951
-5.36662721633911	-8.16635227203369	-2.20042681694031	-0.117583096027374	0.208423852920532	0.0519840717315674
-5.3682918548584	-8.16894626617432	-2.19163465499878	-0.117668434977531	0.208318293094635	0.0520727559924126
-5.36245679855347	-8.16351222991943	-2.20447611808777	-0.117568299174309	0.208374083042145	0.0521001927554607
-5.3662257194519	-8.16461753845215	-2.18969941139221	-0.117579840123653	0.208435952663422	0.052037388086319
-5.36191177368164	-8.16578197479248	-2.19428253173828	-0.117633379995823	0.208454310894012	0.0521279647946358
-5.35737943649292	-8.16189098358154	-2.19339036941528	-0.117657214403152	0.20844230055809	0.0520765632390976
-5.35595273971558	-8.16281509399414	-2.18715167045593	-0.117593385279179	0.208556592464447	0.0521333441138268
-5.36105108261108	-8.16499710083008	-2.19736623764038	-0.117699719965458	0.208530679345131	0.052191611379385
-5.35438537597656	-8.16258335113525	-2.20084238052368	-0.117622852325439	0.208531677722931	0.0521390214562416
-5.35461235046387	-8.16328048706055	-2.19096660614014	-0.117556400597095	0.208554372191429	0.0521962642669678
-5.35456466674805	-8.16267967224121	-2.19797778129578	-0.117608614265919	0.208649724721909	0.0521946586668491
-5.35474252700806	-8.16398048400879	-2.19473528862	-0.117661252617836	0.208604514598846	0.0521713383495808
-5.3502311706543	-8.16230487823486	-2.20201969146729	-0.117564514279366	0.208577126264572	0.0523069128394127
-5.35276365280151	-8.16284275054932	-2.19982552528381	-0.117652595043182	0.208641484379768	0.0522451661527157
-5.35101270675659	-8.16558647155762	-2.18599033355713	-0.117674008011818	0.208618745207787	0.0523286536335945
-5.34918117523193	-8.15986442565918	-2.1956033706665	-0.117631055414677	0.208572775125504	0.052306555211544
-5.34892845153809	-8.16316890716553	-2.19107437133789	-0.117675133049488	0.208706647157669	0.0522414073348045
-5.35312509536743	-8.16298580169678	-2.19692659378052	-0.117630921304226	0.208604648709297	0.0523530580103397
-5.34789896011353	-8.15882778167725	-2.18961000442505	-0.117681913077831	0.208677604794502	0.0522872433066368
-5.34563541412354	-8.16157341003418	-2.18581771850586	-0.117672979831696	0.208559021353722	0.052250225096941
-5.34748029708862	-8.16584777832031	-2.18877935409546	-0.117762669920921	0.208624720573425	0.0522957444190979
-5.34257888793945	-8.1567907333374	-2.18326711654663	-0.117742963135242	0.208601579070091	0.0522836409509182
-5.33812379837036	-8.16179656982422	-2.18321967124939	-0.117698729038239	0.208585783839226	0.0523329302668571
-5.34113264083862	-8.15871047973633	-2.18392539024353	-0.117720678448677	0.208608090877533	0.0522737763822079
-5.34064483642578	-8.16182994842529	-2.17333936691284	-0.117790170013905	0.208628952503204	0.0522669553756714
-5.3365421295166	-8.15462112426758	-2.18071603775024	-0.117796748876572	0.208491250872612	0.052347369492054
-5.33787631988525	-8.15557098388672	-2.17502355575562	-0.11769949644804	0.208672553300858	0.0522916652262211
-5.33379459381104	-8.16050243377686	-2.17348718643188	-0.117748878896236	0.208557635545731	0.0522812493145466
-5.33334541320801	-8.15769290924072	-2.17639780044556	-0.117761366069317	0.2085320353508	0.0522181503474712
-5.3319787979126	-8.15664100646973	-2.1647253036499	-0.117780737578869	0.208467796444893	0.0521681606769562
-5.33779716491699	-8.16164493560791	-2.17203831672668	-0.117781661450863	0.208570495247841	0.052157461643219
-5.33730602264404	-8.15677356719971	-2.16794633865356	-0.117844291031361	0.208534568548203	0.052044790238142
-5.33428192138672	-8.15811538696289	-2.16384530067444	-0.117765307426453	0.208553627133369	0.0519692786037922
-5.34274291992188	-8.16066646575928	-2.16972851753235	-0.1177639067173	0.208625540137291	0.0519155487418175
-5.33993816375732	-8.16118717193604	-2.16613435745239	-0.117756575345993	0.208564504981041	0.0517485477030277
-5.34048128128052	-8.15907382965088	-2.17035555839539	-0.117795519530773	0.208477720618248	0.0518046990036964
-5.34302806854248	-8.15804958343506	-2.17377758026123	-0.117667891085148	0.208539575338364	0.0516993254423141
-5.34496688842773	-8.16320133209229	-2.16891956329346	-0.117778331041336	0.208595499396324	0.0516416020691395
-5.34861898422241	-8.16288280487061	-2.18073678016663	-0.117725104093552	0.208472520112991	0.0516208410263062
-5.34387111663818	-8.15733909606934	-2.17734146118164	-0.117713637650013	0.208578065037727	0.0515499673783779
-5.34949779510498	-8.16205310821533	-2.18446850776672	-0.117625549435616	0.208466425538063	0.0516169555485249
-5.34732818603516	-8.1567268371582	-2.17386746406555	-0.117744840681553	0.208511590957642	0.0515502691268921
-5.34803152084351	-8.16030597686768	-2.17371201515198	-0.117696635425091	0.208415687084198	0.051492627710104
-5.34424686431885	-8.1529483795166	-2.18962001800537	-0.117588371038437	0.208473786711693	0.0514722503721714
-5.34555244445801	-8.15597057342529	-2.17728328704834	-0.117738701403141	0.208442002534866	0.0514300465583801
-5.34335327148438	-8.15511035919189	-2.1809549331665	-0.117648437619209	0.20836253464222	0.0515116043388844
-5.34299421310425	-8.14965915679932	-2.18038892745972	-0.117649868130684	0.208302780985832	0.051368772983551
-5.3408727645874	-8.15416622161865	-2.17156386375427	-0.117713108658791	0.208377704024315	0.0513176545500755
-5.34500503540039	-8.15097713470459	-2.17689180374146	-0.117677204310894	0.208264395594597	0.0513743460178375
-5.33594608306885	-8.1445255279541	-2.18346238136292	-0.117665223777294	0.208291336894035	0.0512773655354977
-5.33938932418823	-8.14871788024902	-2.1694438457489	-0.117698840796947	0.208251491189003	0.0512523390352726
-5.33862781524658	-8.14795875549316	-2.17653179168701	-0.117630138993263	0.208199560642242	0.0513043440878391
-5.33593416213989	-8.14377689361572	-2.17405223846436	-0.117630578577518	0.208152294158936	0.0511585474014282
-5.33727502822876	-8.14715385437012	-2.16587948799133	-0.11764632165432	0.208219885826111	0.0511104203760624
-5.34182786941528	-8.14793872833252	-2.17335295677185	-0.117614172399044	0.208121612668037	0.0510960593819618
-5.34124994277954	-8.14087390899658	-2.17064952850342	-0.117564879357815	0.208181813359261	0.0509946420788765
-5.34325695037842	-8.15102100372314	-2.16897678375244	-0.117613799870014	0.208199679851532	0.0509332381188869
-5.34235954284668	-8.14479351043701	-2.17299461364746	-0.117595463991165	0.208189100027084	0.0509117133915424
-5.34374332427979	-8.14535522460938	-2.17685127258301	-0.117497846484184	0.208162859082222	0.0507845208048821
-5.34723043441772	-8.14826488494873	-2.16883254051209	-0.117549575865269	0.208221197128296	0.0507427081465721
-5.35204267501831	-8.15060806274414	-2.17842483520508	-0.117551110684872	0.208211526274681	0.0506854318082333
-5.34705924987793	-8.14810752868652	-2.17904233932495	-0.117528036236763	0.208230465650558	0.0506370775401592
-5.35716724395752	-8.15762996673584	-2.18940949440002	-0.117498941719532	0.208268761634827	0.0506699606776237
-5.35576486587524	-8.15451526641846	-2.18628835678101	-0.117583736777306	0.208267077803612	0.0506006479263306
-5.35519695281982	-8.15663719177246	-2.18186259269714	-0.117494344711304	0.208172380924225	0.0505988113582134
-5.35632419586182	-8.15423679351807	-2.19540596008301	-0.117444522678852	0.20825120806694	0.0505905859172344
-5.36127710342407	-8.15574836730957	-2.1891884803772	-0.117503002285957	0.208235487341881	0.0504874661564827
-5.35822248458862	-8.15735340118408	-2.19029998779297	-0.117563746869564	0.208174511790276	0.0506039820611477
-5.36431407928467	-8.15302562713623	-2.20195770263672	-0.117473728954792	0.208233311772346	0.050566878169775
-5.35999298095703	-8.15634822845459	-2.18827772140503	-0.117595553398132	0.208252817392349	0.050471518188715
-5.35995006561279	-8.15611839294434	-2.18446516990662	-0.117566324770451	0.208173468708992	0.0504760295152664
-5.35676765441895	-8.15260028839111	-2.19685912132263	-0.117506876587868	0.208289295434952	0.0504255965352058
-5.36014699935913	-8.15649890899658	-2.18901777267456	-0.117596931755543	0.208262771368027	0.050386268645525
-5.35350036621094	-8.15622329711914	-2.19220948219299	-0.117585271596909	0.208226308226585	0.0504912994801998
-5.3563175201416	-8.15443325042725	-2.1967830657959	-0.117504328489304	0.208255976438522	0.0504723638296127
-5.35649538040161	-8.15723991394043	-2.18498992919922	-0.117544569075108	0.208263471722603	0.050422690808773
-5.35668849945068	-8.15632152557373	-2.1899619102478	-0.117532603442669	0.208167016506195	0.0504155531525612
-5.35479545593262	-8.15211296081543	-2.18990397453308	-0.117548607289791	0.20829826593399	0.0503403805196285
-5.36064100265503	-8.15959072113037	-2.1835458278656	-0.117541253566742	0.208286568522453	0.0503005869686604
-5.35822010040283	-8.15556526184082	-2.18996810913086	-0.117540776729584	0.208248615264893	0.050385944545269
-5.35821294784546	-8.15686225891113	-2.19183015823364	-0.117530785501003	0.208294659852982	0.050247997045517
-5.35972118377686	-8.15952491760254	-2.18065166473389	-0.117572024464607	0.208231881260872	0.0502172149717808
-5.35959577560425	-8.16002559661865	-2.19210696220398	-0.117538273334503	0.208205118775368	0.0501460060477257
-5.35557317733765	-8.15818500518799	-2.18686246871948	-0.117543071508408	0.20827217400074	0.0501199886202812
-5.36265897750854	-8.16538524627686	-2.19053816795349	-0.117509089410305	0.208285078406334	0.0501027852296829
-5.36018228530884	-8.16293525695801	-2.19055104255676	-0.11753986030817	0.208345308899879	0.0501243360340595
-5.36161804199219	-8.16396331787109	-2.18798017501831	-0.117389231920242	0.208255812525749	0.0500417090952396
-5.36392068862915	-8.16737270355225	-2.18514132499695	-0.117519728839397	0.20830936729908	0.0500880479812622
-5.36410617828369	-8.16726875305176	-2.18247985839844	-0.117516547441483	0.208289548754692	0.0499965064227581
-5.36327123641968	-8.16951656341553	-2.18673372268677	-0.117452129721642	0.208233490586281	0.0500470139086246
-5.36854267120361	-8.16648387908936	-2.19506883621216	-0.117411889135838	0.208279088139534	0.0500600151717663
-5.36621522903442	-8.16929817199707	-2.1829514503479	-0.117474660277367	0.208228230476379	0.0499480478465557
-5.36732721328735	-8.17006015777588	-2.18371319770813	-0.117486216127872	0.208119347691536	0.0500078797340393
-5.36476564407349	-8.16263866424561	-2.18956875801086	-0.117432653903961	0.208198472857475	0.0499320141971111
-5.36921262741089	-8.16980934143066	-2.17948532104492	-0.117515809834003	0.208205789327621	0.0499167516827583
-5.36740589141846	-8.17034244537354	-2.18333411216736	-0.117521896958351	0.208138629794121	0.0499362386763096
-5.36460828781128	-8.16859436035156	-2.18165063858032	-0.117398634552956	0.208191469311714	0.0498754270374775
-5.36794853210449	-8.17196273803711	-2.17405700683594	-0.117449708282948	0.208229795098305	0.0498349405825138
-5.36887836456299	-8.17213535308838	-2.17931699752808	-0.117501318454742	0.208172857761383	0.0498663447797298
-5.36296415328979	-8.16646957397461	-2.17806720733643	-0.117498010396957	0.208187088370323	0.0498137734830379
-5.36981439590454	-8.17535018920898	-2.17620635032654	-0.117524512112141	0.208182275295258	0.0498856082558632
-5.36774349212646	-8.16959095001221	-2.17636752128601	-0.117549210786819	0.208181217312813	0.0498434863984585
-5.36600399017334	-8.17298603057861	-2.16988682746887	-0.117520339787006	0.208133086562157	0.0497207827866077
-5.36765193939209	-8.17119789123535	-2.17326259613037	-0.117509961128235	0.208198934793472	0.0497636720538139
-5.37341976165771	-8.17417812347412	-2.175701379776	-0.117588251829147	0.208238065242767	0.0497009269893169
-5.36419486999512	-8.17024707794189	-2.16548180580139	-0.117519028484821	0.20818504691124	0.0497023351490498
-5.37222337722778	-8.17306709289551	-2.17928099632263	-0.117466755211353	0.208221107721329	0.0496904999017715
-5.3705940246582	-8.17177772521973	-2.16691040992737	-0.117555722594261	0.20823535323143	0.0496330074965954
-5.36959028244019	-8.17572498321533	-2.16989707946777	-0.117551922798157	0.208048269152641	0.0496255904436111
-5.36671495437622	-8.16731929779053	-2.17790055274963	-0.11737409979105	0.208195269107819	0.0496356822550297
-5.37449502944946	-8.17314434051514	-2.17338132858276	-0.117487646639347	0.208140507340431	0.0495897568762302
-5.37073993682861	-8.16985607147217	-2.17060899734497	-0.117479458451271	0.208070069551468	0.0496860221028328
-5.37118577957153	-8.1668586730957	-2.17103099822998	-0.117405906319618	0.208119943737984	0.0495999567210674
-5.36978769302368	-8.16957759857178	-2.16875505447388	-0.117494992911816	0.208183854818344	0.0496160760521889
-5.37402629852295	-8.17054843902588	-2.16653203964233	-0.117536701261997	0.208012491464615	0.0496185533702374
-5.3676495552063	-8.16572284698486	-2.16849780082703	-0.117440901696682	0.2081059217453	0.0496060028672218
-5.36893510818481	-8.16753482818604	-2.16759896278381	-0.117419227957726	0.208057150244713	0.0496226884424686
-5.37024641036987	-8.16394329071045	-2.16542077064514	-0.117546409368515	0.208158046007156	0.0495882406830788
-5.36733961105347	-8.16034126281738	-2.16095471382141	-0.117481760680676	0.208025932312012	0.0495425909757614
-5.36501169204712	-8.16131973266602	-2.17523121833801	-0.117447599768639	0.208011880517006	0.0496260784566402
-5.36713218688965	-8.15953636169434	-2.16307497024536	-0.117513470351696	0.207966849207878	0.0495583713054657
-5.36469697952271	-8.16298580169678	-2.15851211547852	-0.117496952414513	0.208004862070084	0.0495974086225033
-5.3641562461853	-8.15349197387695	-2.16836977005005	-0.117557816207409	0.207914516329765	0.0495248474180698
-5.36144304275513	-8.15679264068604	-2.15831613540649	-0.117449067533016	0.207941621541977	0.0495781563222408
-5.36269617080688	-8.15718460083008	-2.1647777557373	-0.117569006979465	0.207919746637344	0.0496154502034187
-5.35891008377075	-8.15380668640137	-2.16032433509827	-0.11751876026392	0.20784518122673	0.0495478995144367
-5.35905647277832	-8.14894580841064	-2.15956711769104	-0.117491759359837	0.207800641655922	0.0495612546801567
-5.36190128326416	-8.15329551696777	-2.15794730186462	-0.117471851408482	0.207854494452477	0.0495721027255058
-5.36116456985474	-8.14797687530518	-2.15291261672974	-0.117547318339348	0.207862034440041	0.0495221130549908
-5.35817766189575	-8.14853668212891	-2.15942597389221	-0.11744137853384	0.20782196521759	0.04955018684268
-5.36343812942505	-8.15145301818848	-2.15963816642761	-0.117537952959538	0.207918673753738	0.0495426170527935
-5.35607957839966	-8.1499490737915	-2.15237092971802	-0.117502443492413	0.207836464047432	0.0495044998824596
-5.35898303985596	-8.15106105804443	-2.15675950050354	-0.117528237402439	0.207828119397163	0.049524113535881
-5.35830545425415	-8.14982032775879	-2.15659594535828	-0.117520101368427	0.207981899380684	0.0494925454258919
-5.36337423324585	-8.15271091461182	-2.15173721313477	-0.117575474083424	0.207872822880745	0.0494948998093605
-5.35893201828003	-8.15008163452148	-2.16101264953613	-0.117489688098431	0.207923576235771	0.0495719872415066
-5.36180305480957	-8.15126800537109	-2.16902017593384	-0.117517702281475	0.208009734749794	0.049418568611145
-5.36078453063965	-8.15873622894287	-2.15354585647583	-0.117616139352322	0.207942187786102	0.0494941994547844
-5.361243724823	-8.15343379974365	-2.16453313827515	-0.117614053189754	0.207930147647858	0.0495062544941902
-5.36290788650513	-8.15456771850586	-2.16121006011963	-0.117547914385796	0.208058029413223	0.0494187064468861
-5.36660289764404	-8.15855979919434	-2.16694021224976	-0.117637060582638	0.207986786961555	0.0494782328605652
-5.36085033416748	-8.15484523773193	-2.16699981689453	-0.117577567696571	0.208031445741653	0.049410168081522
-5.3616681098938	-8.15486240386963	-2.16178250312805	-0.117522276937962	0.207946375012398	0.0493466220796108
-5.36832809448242	-8.1602201461792	-2.16955947875977	-0.11763209849596	0.208166971802711	0.0493713170289993
-5.3637490272522	-8.15561294555664	-2.1657543182373	-0.117663830518723	0.20805312693119	0.0492748245596886
-5.36350584030151	-8.1579704284668	-2.16463184356689	-0.117575950920582	0.208079904317856	0.0493428260087967
-5.36316013336182	-8.15315055847168	-2.17270493507385	-0.117654785513878	0.208165645599365	0.0492223277688026
-5.36166000366211	-8.15912818908691	-2.16492867469788	-0.117672391235828	0.208078309893608	0.0492147020995617
-5.35750198364258	-8.15350818634033	-2.16989254951477	-0.117746658623219	0.208043918013573	0.0492601245641708
-5.36441850662231	-8.15532684326172	-2.1739456653595	-0.117681764066219	0.208198994398117	0.0491892509162426
-5.36266994476318	-8.15455913543701	-2.16449499130249	-0.117769569158554	0.208142355084419	0.0491969026625156
-5.35817861557007	-8.1545581817627	-2.17546844482422	-0.117697805166245	0.20812651515007	0.0492481403052807
-5.36152029037476	-8.15425491333008	-2.17007541656494	-0.117793448269367	0.208216279745102	0.0491724349558353
-5.35756969451904	-8.15838813781738	-2.16197490692139	-0.117842875421047	0.208217412233353	0.0491005107760429
-5.35702466964722	-8.15384483337402	-2.17029166221619	-0.117869466543198	0.208211719989777	0.0491752363741398
-5.35663652420044	-8.15424633026123	-2.16874146461487	-0.117812283337116	0.208303570747375	0.0490701608359814
-5.36172103881836	-8.15881443023682	-2.16686391830444	-0.117881454527378	0.208373352885246	0.0490246675908566
-5.35774898529053	-8.15725326538086	-2.17318058013916	-0.117843829095364	0.208336174488068	0.049032524228096
-5.36041593551636	-8.15837574005127	-2.16858100891113	-0.117859743535519	0.208434209227562	0.0488760992884636
-5.3625431060791	-8.16629791259766	-2.16320276260376	-0.117901727557182	0.208415925502777	0.0489094480872154
-5.36333084106445	-8.1597204208374	-2.17174458503723	-0.117865048348904	0.208346590399742	0.0488708429038525
-5.36382102966309	-8.16251087188721	-2.16966438293457	-0.11787898093462	0.208495259284973	0.0487473048269749
-5.3707160949707	-8.16435813903809	-2.17230916023254	-0.117918759584427	0.208408623933792	0.0487397015094757
-5.36634635925293	-8.16173648834229	-2.18430685997009	-0.117864221334457	0.208437398076057	0.0486737675964832
-5.37094116210938	-8.16243267059326	-2.17707133293152	-0.117903411388397	0.208438068628311	0.0485560819506645
-5.37325572967529	-8.16848659515381	-2.17483568191528	-0.117914393544197	0.208441630005836	0.0485133193433285
-5.37031602859497	-8.16186237335205	-2.18009305000305	-0.117900975048542	0.208351761102676	0.0483933538198471
-5.37097597122192	-8.16719150543213	-2.18280839920044	-0.117872461676598	0.208425506949425	0.0483723916113377
-5.37536525726318	-8.16462993621826	-2.1845588684082	-0.117893129587173	0.208394885063171	0.0483191944658756
-5.37224388122559	-8.16512966156006	-2.17936420440674	-0.117880009114742	0.208433985710144	0.0482268668711185
-5.37304449081421	-8.16368293762207	-2.18087005615234	-0.117872200906277	0.208362907171249	0.0480767413973808
-5.37852382659912	-8.16703701019287	-2.18063902854919	-0.117931477725506	0.208489865064621	0.0480948388576508
-5.37451219558716	-8.16164207458496	-2.16940593719482	-0.117956101894379	0.208386853337288	0.0479576885700226
-5.37420988082886	-8.16478443145752	-2.18092179298401	-0.117927588522434	0.208410784602165	0.04796227440238
-5.37557172775269	-8.16307830810547	-2.17841649055481	-0.117979429662228	0.208439484238625	0.0478823781013489
-5.36988830566406	-8.16492462158203	-2.16994094848633	-0.118019327521324	0.208345845341682	0.0478390827775002
-5.37354564666748	-8.16168785095215	-2.17728614807129	-0.118012711405754	0.208390638232231	0.0477863289415836
-5.37322759628296	-8.16371440887451	-2.17594575881958	-0.117998220026493	0.208481281995773	0.0476321056485176
-5.37631320953369	-8.1621036529541	-2.16629934310913	-0.118088513612747	0.20840111374855	0.0475858673453331
-5.37367916107178	-8.16074657440186	-2.17415595054626	-0.118024803698063	0.208441540598869	0.047548558562994
-5.37917804718018	-8.16204452514648	-2.17759037017822	-0.11809179186821	0.208517625927925	0.0474031753838062
-5.37684965133667	-8.16248893737793	-2.17642521858215	-0.118092976510525	0.208539426326752	0.0473242178559303
-5.38001918792725	-8.16539859771729	-2.18183016777039	-0.118043579161167	0.208511397242546	0.0472417585551739
-5.38358688354492	-8.16391086578369	-2.18411636352539	-0.117996007204056	0.208652228116989	0.0471188388764858
-5.38758134841919	-8.16318035125732	-2.18311524391174	-0.118041954934597	0.208547547459602	0.0470135025680065
-5.38552093505859	-8.16213226318359	-2.19900250434875	-0.117991827428341	0.208651944994926	0.0470266342163086
-5.39506769180298	-8.16172027587891	-2.19224381446838	-0.117992997169495	0.208706885576248	0.0468480736017227
-5.39123010635376	-8.16489791870117	-2.19176888465881	-0.118045218288898	0.208653062582016	0.0468552559614182
-5.39313173294067	-8.15724563598633	-2.19310593605042	-0.117993295192719	0.208569675683975	0.0467767976224422
-5.39506340026855	-8.15906429290771	-2.1971480846405	-0.117998167872429	0.208781659603119	0.04671361297369
-5.39786100387573	-8.15991020202637	-2.19058299064636	-0.118103578686714	0.208581417798996	0.046744380146265
-5.39315700531006	-8.15453052520752	-2.20543241500854	-0.118009530007839	0.208600863814354	0.0466929040849209
-5.39784622192383	-8.1568431854248	-2.19614148139954	-0.118094876408577	0.208728834986687	0.0466047748923302
-5.39252233505249	-8.15433788299561	-2.19558811187744	-0.118039526045322	0.208604425191879	0.0466841831803322
-5.38941431045532	-8.14755344390869	-2.20142030715942	-0.117988780140877	0.208586975932121	0.0466366820037365
-5.38737297058105	-8.14804935455322	-2.18475484848022	-0.118054762482643	0.20866921544075	0.0465767085552216
-5.38973999023438	-8.14819431304932	-2.19785094261169	-0.118089728057384	0.208609238266945	0.0466680265963078
-5.38342761993408	-8.13964366912842	-2.20209789276123	-0.117961324751377	0.208674073219299	0.046621348708868
-5.38296508789063	-8.14560604095459	-2.18759417533875	-0.118012197315693	0.20863738656044	0.046647597104311
-5.38156461715698	-8.14053058624268	-2.19211053848267	-0.118058040738106	0.208642184734344	0.0466835498809814
-5.37638473510742	-8.13566207885742	-2.18974733352661	-0.118070296943188	0.208581149578094	0.0466464199125767
-5.37413883209229	-8.13748073577881	-2.17899966239929	-0.118069015443325	0.208582282066345	0.0466868467628956
-5.37845754623413	-8.13728809356689	-2.18789339065552	-0.118068635463715	0.208581790328026	0.0467156544327736
-5.36836862564087	-8.13171195983887	-2.18364024162292	-0.118077091872692	0.208644211292267	0.0466995500028133
-5.3725266456604	-8.13536548614502	-2.17816734313965	-0.118085958063602	0.208627730607986	0.0466972216963768
-5.36854934692383	-8.12961292266846	-2.18233561515808	-0.118080966174603	0.208693012595177	0.0467335917055607
-5.36493301391602	-8.13126277923584	-2.17573738098145	-0.118052110075951	0.208562582731247	0.0465909279882908
-5.36583995819092	-8.13178539276123	-2.18175005912781	-0.117957144975662	0.20862153172493	0.046612448990345
-5.37225675582886	-8.12906360626221	-2.1853015422821	-0.118009455502033	0.208630442619324	0.0466114766895771
-5.36472368240356	-8.12666320800781	-2.18731570243835	-0.117929860949516	0.208596497774124	0.0465464182198048
-5.36751747131348	-8.1317310333252	-2.18736672401428	-0.117996200919151	0.208622217178345	0.0465246699750423
-5.36608648300171	-8.12544250488281	-2.18753004074097	-0.118017449975014	0.20859357714653	0.0464888289570808
-5.36575746536255	-8.12588787078857	-2.1818163394928	-0.117986381053925	0.208543211221695	0.0464649572968483
-5.36443901062012	-8.12338733673096	-2.19752812385559	-0.117921702563763	0.208616718649864	0.0464737564325333
-5.36965799331665	-8.12525939941406	-2.18645477294922	-0.118055365979671	0.20865386724472	0.0464215576648712
-5.36075210571289	-8.11935806274414	-2.18544864654541	-0.117995917797089	0.208549752831459	0.0464376844465733
-5.36332273483276	-8.12063121795654	-2.19510364532471	-0.117937803268433	0.208567962050438	0.0464068204164505
-5.36226987838745	-8.11896324157715	-2.18049001693726	-0.118027679622173	0.208661422133446	0.046417985111475
-5.35647344589233	-8.12092399597168	-2.17651343345642	-0.118101395666599	0.208510488271713	0.0463558286428452
-5.35528612136841	-8.11491966247559	-2.18793654441834	-0.118018008768559	0.208682686090469	0.0464182421565056
-5.35819625854492	-8.11835193634033	-2.1794216632843	-0.118154652416706	0.208675622940063	0.0463819317519665
-5.34917497634888	-8.11486911773682	-2.18022632598877	-0.118154026567936	0.208567351102829	0.0464158467948437
-5.35278654098511	-8.1158390045166	-2.18593144416809	-0.118108861148357	0.208608403801918	0.0464450269937515
-5.348801612854	-8.11049175262451	-2.17661809921265	-0.118194818496704	0.208627492189407	0.0464222356677055
-5.34370279312134	-8.10946273803711	-2.17463374137878	-0.118135623633862	0.208488970994949	0.0464304015040398
-5.34614276885986	-8.1102409362793	-2.1793098449707	-0.118139527738094	0.208579242229462	0.0464010126888752
-5.34425830841064	-8.10681438446045	-2.17273020744324	-0.11820100992918	0.208555936813354	0.0463890917599201
-5.33948230743408	-8.10644817352295	-2.16158819198608	-0.118125788867474	0.208586156368256	0.0463363714516163
-5.34583616256714	-8.11209297180176	-2.17029643058777	-0.118168987333775	0.208650305867195	0.0463700219988823
-5.3439302444458	-8.104248046875	-2.17303013801575	-0.118248827755451	0.208589181303978	0.04632318764925
-5.34123563766479	-8.10765743255615	-2.17007255554199	-0.118186816573143	0.208632439374924	0.0463109537959099
-5.34900903701782	-8.1087007522583	-2.17039585113525	-0.118161857128143	0.208677873015404	0.0463041961193085
-5.3437237739563	-8.10709095001221	-2.17807674407959	-0.118152506649494	0.208648473024368	0.0462422072887421
-5.34372758865356	-8.11164474487305	-2.16992568969727	-0.118177890777588	0.208640426397324	0.046178437769413
-5.34885406494141	-8.11661529541016	-2.16843390464783	-0.118203483521938	0.208753645420074	0.0461833998560905
-5.35165596008301	-8.11254024505615	-2.18104219436646	-0.118168108165264	0.208739951252937	0.0460780970752239
-5.35286426544189	-8.11690425872803	-2.17635321617126	-0.118100807070732	0.208802849054337	0.0460253581404686
-5.35954189300537	-8.11999225616455	-2.17999720573425	-0.118122987449169	0.208753556013107	0.0460659265518188
-5.35675621032715	-8.119553565979	-2.18651866912842	-0.118073999881744	0.208730101585388	0.0458871237933636
-5.35991859436035	-8.12146282196045	-2.1758246421814	-0.118071466684341	0.208739504218102	0.0458226464688778
-5.36489486694336	-8.12828063964844	-2.18501806259155	-0.118100635707378	0.208806872367859	0.0458177626132965
-5.36561870574951	-8.1190242767334	-2.18517017364502	-0.11809329688549	0.208774000406265	0.0456577017903328
-5.36462068557739	-8.1269645690918	-2.18441534042358	-0.118055179715157	0.208834603428841	0.0456645451486111
-5.37129211425781	-8.12661743164063	-2.1839485168457	-0.118141189217567	0.208699822425842	0.0455876663327217
-5.36683177947998	-8.12665462493896	-2.18657565116882	-0.118050158023834	0.208765685558319	0.0454707890748978
-5.37008476257324	-8.12713527679443	-2.18574070930481	-0.118045054376125	0.208706766366959	0.0454241149127483
-5.37438440322876	-8.13203430175781	-2.1893002986908	-0.118043124675751	0.208763152360916	0.0453622043132782
-5.37209415435791	-8.12562656402588	-2.18053030967712	-0.118098475039005	0.208765640854836	0.0452670007944107
-5.37134456634521	-8.12639045715332	-2.19192218780518	-0.118029318749905	0.208735674619675	0.0452739074826241
-5.37393188476563	-8.1248722076416	-2.18878269195557	-0.118087962269783	0.208771079778671	0.0451662428677082
-5.36664342880249	-8.12575054168701	-2.18665766716003	-0.118075057864189	0.208714991807938	0.0450695119798183
-5.37102651596069	-8.12732601165771	-2.18062663078308	-0.118051052093506	0.208672732114792	0.0450531542301178
-5.37099123001099	-8.12362289428711	-2.17967581748962	-0.118046440184116	0.208680644631386	0.0450132414698601
-5.36487293243408	-8.12193584442139	-2.17413806915283	-0.118128940463066	0.208598256111145	0.0448694080114365
-5.36448907852173	-8.12237358093262	-2.17717337608337	-0.11809878796339	0.208690598607063	0.044842965900898
-5.37130498886108	-8.12145709991455	-2.18229699134827	-0.118130244314671	0.208640843629837	0.0447746999561787
-5.3657169342041	-8.12108516693115	-2.17646861076355	-0.118134759366512	0.208682358264923	0.0447037406265736
-5.37175130844116	-8.12213611602783	-2.17845416069031	-0.118055798113346	0.208677068352699	0.0446288138628006
-5.36910438537598	-8.12341785430908	-2.18487954139709	-0.118184722959995	0.208835884928703	0.0445228740572929
-5.36966848373413	-8.12376403808594	-2.17292666435242	-0.118119388818741	0.208698838949203	0.0443840362131596
-5.37325811386108	-8.12466430664063	-2.18904423713684	-0.118053451180458	0.208795219659805	0.0443058833479881
-5.37972211837769	-8.12599277496338	-2.19561171531677	-0.118125692009926	0.208846598863602	0.044210359454155
-5.37341117858887	-8.12299919128418	-2.18891096115112	-0.118101112544537	0.208827972412109	0.0440545007586479
-5.38215589523315	-8.13011264801025	-2.19372487068176	-0.11806309223175	0.208819672465324	0.0439713448286057
-5.3798394203186	-8.12655353546143	-2.19896984100342	-0.118164151906967	0.208823770284653	0.0438886396586895
-5.38139581680298	-8.12806701660156	-2.19598889350891	-0.118078291416168	0.208822265267372	0.0437277294695377
-5.3860764503479	-8.12759494781494	-2.19630336761475	-0.118042103946209	0.208990454673767	0.0436018072068691
-5.39280462265015	-8.13102340698242	-2.20470643043518	-0.118167452514172	0.20894056558609	0.0435245335102081
-5.38935470581055	-8.12493228912354	-2.19638442993164	-0.118067793548107	0.209038764238358	0.0433435067534447
-5.39525651931763	-8.13460540771484	-2.20477366447449	-0.118083938956261	0.208954960107803	0.0432789400219917
-5.3956036567688	-8.12960052490234	-2.20918655395508	-0.118093371391296	0.208963885903358	0.0432304590940475
-5.39769077301025	-8.13024425506592	-2.21032285690308	-0.117975607514381	0.209025293588638	0.0430464297533035
-5.4010214805603	-8.13324356079102	-2.20527911186218	-0.118106916546822	0.209028765559196	0.0429744347929955
-5.40160369873047	-8.12934017181396	-2.21043038368225	-0.118057884275913	0.208958432078362	0.0428829602897167
-5.39942359924316	-8.12821578979492	-2.213050365448	-0.118002362549305	0.209027469158173	0.04273846372962
-5.40863466262817	-8.1350269317627	-2.21170783042908	-0.118035607039928	0.209063038229942	0.0427305325865746
-5.40662288665771	-8.12838459014893	-2.21620535850525	-0.118076667189598	0.209022328257561	0.0426500663161278
-5.40334558486938	-8.13121128082275	-2.21345710754395	-0.117975674569607	0.209027871489525	0.0425176694989204
-5.41078805923462	-8.13203907012939	-2.21548819541931	-0.118062496185303	0.209022983908653	0.0424514450132847
-5.40947103500366	-8.1327075958252	-2.22182250022888	-0.117990739643574	0.209025129675865	0.042402595281601
-5.40508890151978	-8.13027286529541	-2.21706557273865	-0.118056118488312	0.208988025784492	0.0423142835497856
-5.41681480407715	-8.13778018951416	-2.2190158367157	-0.117967806756496	0.209112629294395	0.0422730632126331
-5.4155707359314	-8.13112926483154	-2.21995639801025	-0.118035428225994	0.209069490432739	0.0422720648348331
-5.41441249847412	-8.13535690307617	-2.2240514755249	-0.117965206503868	0.209142103791237	0.0422395952045918
-5.41939878463745	-8.13953876495361	-2.22712326049805	-0.117976792156696	0.209165304899216	0.0422238223254681
-5.4154953956604	-8.13648128509521	-2.23061919212341	-0.117913141846657	0.209098368883133	0.0421351604163647
-5.41691398620605	-8.13903141021729	-2.23543119430542	-0.117959834635258	0.209099054336548	0.0421379096806049
-5.42056512832642	-8.139967918396	-2.23764634132385	-0.117824234068394	0.209234073758125	0.0420975685119629
-5.41992950439453	-8.13841342926025	-2.23356127738953	-0.117971658706665	0.209193378686905	0.0420472510159016
-5.4193434715271	-8.1404275894165	-2.23624420166016	-0.117845207452774	0.209118530154228	0.0420305691659451
-5.42207813262939	-8.1368350982666	-2.24038243293762	-0.117852911353111	0.209226056933403	0.0419714748859406
-5.42454385757446	-8.14289283752441	-2.23109769821167	-0.117857746779919	0.209209114313126	0.0419255085289478
-5.42108392715454	-8.13631248474121	-2.23946142196655	-0.117883279919624	0.209171652793884	0.0420285537838936
-5.42320346832275	-8.13626956939697	-2.24102687835693	-0.117752686142921	0.209255859255791	0.0418588481843472
-5.42173147201538	-8.14016056060791	-2.23625540733337	-0.117953784763813	0.209195733070374	0.0419132821261883
-5.41997528076172	-8.13759803771973	-2.23969316482544	-0.117797300219536	0.209186762571335	0.0418949872255325
-5.41347074508667	-8.13136768341064	-2.24353504180908	-0.117852807044983	0.20929329097271	0.041837640106678
-5.42079257965088	-8.13639163970947	-2.23321986198425	-0.117910265922546	0.209271922707558	0.0418572127819061
-5.41447782516479	-8.12977504730225	-2.23860025405884	-0.117870524525642	0.209224984049797	0.0418582782149315
-5.41078233718872	-8.13064098358154	-2.23286390304565	-0.117877937853336	0.209318161010742	0.0418358221650124
-5.41412305831909	-8.13084602355957	-2.2343602180481	-0.117937028408051	0.209222376346588	0.0419411174952984
-5.40900278091431	-8.12914180755615	-2.23661065101624	-0.117929868400097	0.209196552634239	0.0419412478804588
-5.40729427337646	-8.12653541564941	-2.22900438308716	-0.117923848330975	0.209321603178978	0.0419064238667488
-5.40436744689941	-8.12802600860596	-2.22545909881592	-0.117987357079983	0.209262281656265	0.0419801287353039
-5.40031862258911	-8.12042427062988	-2.22623062133789	-0.117980696260929	0.209235236048698	0.0420368500053883
-5.39706087112427	-8.12108516693115	-2.23253130912781	-0.117912940680981	0.209284409880638	0.0420266091823578
-5.39966773986816	-8.12509536743164	-2.22449016571045	-0.118055328726768	0.209303885698318	0.0421108566224575
-5.39178705215454	-8.11593627929688	-2.23276615142822	-0.11791966855526	0.209234148263931	0.0421439036726952
-5.39051151275635	-8.11689376831055	-2.22958731651306	-0.117974333465099	0.209185406565666	0.0420897863805294
-5.39553260803223	-8.1182689666748	-2.22531795501709	-0.117988921701908	0.20926932990551	0.042155034840107
-5.38919925689697	-8.1122465133667	-2.23042964935303	-0.118007242679596	0.209209799766541	0.0421541891992092
-5.38773822784424	-8.11560821533203	-2.22357845306396	-0.117985151708126	0.209370210766792	0.0421180464327335
-5.39018535614014	-8.11497020721436	-2.22817635536194	-0.118006236851215	0.209217548370361	0.0421943366527557
-5.38460159301758	-8.11057376861572	-2.23009324073792	-0.117973461747169	0.209306374192238	0.0421644747257233
-5.3807168006897	-8.11076259613037	-2.22476696968079	-0.117963351309299	0.209228649735451	0.0422050505876541
-5.38516283035278	-8.113938331604	-2.22074627876282	-0.118013165891171	0.2093435972929	0.0421951711177826
-5.38074111938477	-8.1027250289917	-2.22578620910645	-0.117996208369732	0.209259107708931	0.0421604253351688
-5.37859344482422	-8.10618019104004	-2.21868109703064	-0.117968082427979	0.209360599517822	0.0421750470995903
-5.38395547866821	-8.10709571838379	-2.21906185150146	-0.118088237941265	0.209254652261734	0.0422445200383663
-5.37296676635742	-8.100417137146	-2.22639179229736	-0.117962054908276	0.209168866276741	0.0421734675765038
-5.37861204147339	-8.1007719039917	-2.21522378921509	-0.117996141314507	0.209243953227997	0.0421055853366852
-5.37917423248291	-8.10327434539795	-2.21528458595276	-0.118002809584141	0.209231093525887	0.0421835370361805
-5.37113904953003	-8.09596920013428	-2.21494722366333	-0.118031300604343	0.209242522716522	0.0421110540628433
-5.37019968032837	-8.09692287445068	-2.21114277839661	-0.117975883185863	0.209225028753281	0.042111698538065
-5.37535667419434	-8.09661388397217	-2.2122004032135	-0.118120640516281	0.209180727601051	0.0421455465257168
-5.36879062652588	-8.09249305725098	-2.21233344078064	-0.118016362190247	0.209188133478165	0.042070958763361
-5.36890316009521	-8.09714984893799	-2.20665311813354	-0.118047669529915	0.209161326289177	0.0420802161097527
-5.36928606033325	-8.09444999694824	-2.20435261726379	-0.118029817938805	0.209171891212463	0.0420823059976101
-5.36563158035278	-8.09212493896484	-2.20553135871887	-0.118061266839504	0.209116742014885	0.0420544520020485
-5.36713361740112	-8.09685134887695	-2.19828319549561	-0.118044249713421	0.209229707717896	0.0421171821653843
-5.37146043777466	-8.0971565246582	-2.20495510101318	-0.118067800998688	0.209242612123489	0.0421856679022312
-5.3696460723877	-8.09443092346191	-2.20755910873413	-0.117965862154961	0.209251224994659	0.0421124473214149
-5.3741888999939	-8.09843254089355	-2.20507717132568	-0.117982536554337	0.209233582019806	0.0420998185873032
-5.37506532669067	-8.10313320159912	-2.2106819152832	-0.118004761636257	0.209286659955978	0.0421387515962124
-5.37673664093018	-8.10006141662598	-2.21537828445435	-0.11793041229248	0.209360897541046	0.0420406609773636
-5.37936782836914	-8.10265350341797	-2.21106839179993	-0.11790919303894	0.209258303046227	0.0420294106006622
-5.38411140441895	-8.10343933105469	-2.22200918197632	-0.117981128394604	0.209276124835014	0.0420611873269081
-5.38073968887329	-8.09940338134766	-2.22380328178406	-0.117925554513931	0.209372028708458	0.0419427528977394
-5.38712072372437	-8.10578727722168	-2.22122740745544	-0.117942132055759	0.209365054965019	0.041949525475502
-5.3881778717041	-8.10565662384033	-2.22739195823669	-0.117979660630226	0.209269881248474	0.041959922760725
-5.38813495635986	-8.10356903076172	-2.2287278175354	-0.117866024374962	0.209355369210243	0.0418433956801891
-5.38921403884888	-8.10265731811523	-2.21935629844666	-0.117882035672665	0.20931750535965	0.0418051108717918
-5.3914270401001	-8.10531139373779	-2.23334836959839	-0.117937132716179	0.209227874875069	0.0418214164674282
-5.38727426528931	-8.10013103485107	-2.22912049293518	-0.117881767451763	0.209347769618034	0.0417490378022194
-5.39754104614258	-8.10556602478027	-2.22781848907471	-0.117894843220711	0.209378316998482	0.0417311005294323
-5.39381313323975	-8.1019229888916	-2.23634195327759	-0.117933131754398	0.209296002984047	0.0418370477855206
-5.39271402359009	-8.10312461853027	-2.23485422134399	-0.117870755493641	0.209263011813164	0.0417008325457573
-5.39355945587158	-8.10451412200928	-2.22232627868652	-0.118009574711323	0.209272101521492	0.0416707471013069
-5.39233112335205	-8.10421085357666	-2.23118114471436	-0.11794425547123	0.209265425801277	0.0416681505739689
-5.3907675743103	-8.10012054443359	-2.23439979553223	-0.117936037480831	0.209334909915924	0.041560459882021
-5.39765882492065	-8.1075963973999	-2.22687768936157	-0.117952488362789	0.209344431757927	0.0415637940168381
-5.39219331741333	-8.10089111328125	-2.23757386207581	-0.11797920614481	0.209317728877068	0.0415341220796108
-5.39553546905518	-8.10606670379639	-2.23219299316406	-0.117979630827904	0.209378212690353	0.0414415113627911
-5.39910364151001	-8.10715103149414	-2.22734236717224	-0.11804424226284	0.209303095936775	0.0414676629006863
-5.39719343185425	-8.10404014587402	-2.23950600624084	-0.11796111613512	0.209318071603775	0.0414420105516911
-5.40085363388062	-8.10234069824219	-2.23539972305298	-0.117924146354198	0.209375709295273	0.0413039587438107
-5.40115547180176	-8.10865020751953	-2.23080778121948	-0.117964453995228	0.209325104951859	0.0412720330059528
-5.40681791305542	-8.10962581634521	-2.23332929611206	-0.117967210710049	0.20930477976799	0.0412326268851757
-5.40874671936035	-8.10811424255371	-2.2375910282135	-0.117926336824894	0.209425672888756	0.0410862229764462
-5.41148900985718	-8.1102123260498	-2.23335814476013	-0.117945700883865	0.209333777427673	0.0409903265535831
-5.41454458236694	-8.11078548431396	-2.24583387374878	-0.117834582924843	0.209346741437912	0.0409692488610744
-5.42365741729736	-8.11583232879639	-2.24617075920105	-0.117871150374413	0.209372997283936	0.0408414155244827
-5.42122459411621	-8.11834812164307	-2.24030995368958	-0.117880634963512	0.20935346186161	0.0407264269888401
-5.42600440979004	-8.11949825286865	-2.25069618225098	-0.117720037698746	0.209334343671799	0.0406762361526489
-5.42797374725342	-8.12051582336426	-2.24083304405212	-0.117863520979881	0.209411144256592	0.0405479818582535
-5.43148946762085	-8.1202449798584	-2.24477434158325	-0.117826916277409	0.209361389279366	0.0404737554490566
-5.43003559112549	-8.12456893920898	-2.25951337814331	-0.117747150361538	0.2093725502491	0.0405000858008862
-5.43976783752441	-8.12387943267822	-2.25084781646729	-0.117724977433681	0.209381088614464	0.0403316132724285
-5.43410682678223	-8.12538146972656	-2.25517916679382	-0.117741517722607	0.209335133433342	0.0403262637555599
-5.44083690643311	-8.12685203552246	-2.25410604476929	-0.117685616016388	0.209312066435814	0.0402762889862061
-5.44097137451172	-8.12453460693359	-2.25163698196411	-0.117744341492653	0.209391057491302	0.0401767008006573
-5.44285345077515	-8.12869739532471	-2.24802994728088	-0.117768749594688	0.209231615066528	0.0400802753865719
-5.44174003601074	-8.12388038635254	-2.2593822479248	-0.117627494037151	0.209298655390739	0.0400661453604698
-5.45100498199463	-8.12561702728271	-2.25133061408997	-0.117691911756992	0.209384769201279	0.039991345256567
-5.44144773483276	-8.12734317779541	-2.24917221069336	-0.117698460817337	0.209176003932953	0.0399422459304333
-5.44447660446167	-8.12595081329346	-2.25717043876648	-0.117643974721432	0.209189891815186	0.0398982167243958
-5.44506549835205	-8.12495422363281	-2.24396228790283	-0.117697574198246	0.209264069795609	0.0398126766085625
-5.44817066192627	-8.12897205352783	-2.24650096893311	-0.117704942822456	0.20910356938839	0.0397635363042355
-5.44622993469238	-8.12000846862793	-2.25648856163025	-0.11751426756382	0.209197774529457	0.0397416800260544
-5.45447587966919	-8.12801456451416	-2.25158739089966	-0.117634050548077	0.209158197045326	0.0396163016557693
-5.45469045639038	-8.12905979156494	-2.24860215187073	-0.117632754147053	0.209037333726883	0.0396101549267769
-5.45669651031494	-8.12645530700684	-2.25679898262024	-0.117493331432343	0.209052413702011	0.0394938066601753
-5.45665121078491	-8.12856483459473	-2.24944472312927	-0.117634005844593	0.209113329648972	0.0394228361546993
-5.45790672302246	-8.12967300415039	-2.25298810005188	-0.117542125284672	0.209099754691124	0.0393626242876053
-5.45924425125122	-8.12757015228271	-2.26271605491638	-0.117506489157677	0.209189638495445	0.0393089652061462
-5.46117210388184	-8.1324520111084	-2.25926113128662	-0.117468804121017	0.209221065044403	0.0392646640539169
-5.46099328994751	-8.13446235656738	-2.26429271697998	-0.117491327226162	0.20917971432209	0.0393118932843208
-5.47035503387451	-8.13340854644775	-2.27416682243347	-0.117360226809978	0.209295839071274	0.0392711535096169
-5.46780920028687	-8.13352012634277	-2.26668167114258	-0.117447257041931	0.209234029054642	0.0392436645925045
-5.46541881561279	-8.13487815856934	-2.26808762550354	-0.117403790354729	0.209171310067177	0.0391923077404499
-5.47248411178589	-8.13469696044922	-2.27945899963379	-0.117424122989178	0.209265723824501	0.0392347387969494
-5.46912717819214	-8.13187122344971	-2.27968978881836	-0.117413572967052	0.209218725562096	0.0391411297023296
-5.4667592048645	-8.13093566894531	-2.27631306648254	-0.117412202060223	0.209165215492249	0.0391516983509064
-5.4691104888916	-8.12980079650879	-2.28185224533081	-0.117381013929844	0.209258511662483	0.0391687899827957
-5.46830368041992	-8.12432193756104	-2.28043150901794	-0.117458507418633	0.209267944097519	0.0391391254961491
-5.46493625640869	-8.12437152862549	-2.27880597114563	-0.117410719394684	0.209167554974556	0.0391542389988899
-5.4680347442627	-8.12290000915527	-2.28647351264954	-0.117435231804848	0.20923313498497	0.0391412675380707
-5.4643177986145	-8.12123107910156	-2.28078007698059	-0.117482982575893	0.209222868084908	0.0391089916229248
-5.45915985107422	-8.11581134796143	-2.28391599655151	-0.117513000965118	0.2091443836689	0.0391208343207836
-5.46372127532959	-8.11841201782227	-2.28695464134216	-0.117519818246365	0.209285840392113	0.0391446948051453
-5.46033000946045	-8.11404418945313	-2.27500486373901	-0.117624759674072	0.209158003330231	0.0391650684177876
-5.45208120346069	-8.11147022247314	-2.28402781486511	-0.117425307631493	0.209207966923714	0.0392217822372913
-5.45546817779541	-8.11025810241699	-2.2862377166748	-0.117588385939598	0.209259226918221	0.0391964614391327
-5.44961881637573	-8.1076135635376	-2.277024269104	-0.117570698261261	0.209217444062233	0.039157047867775
-5.44615697860718	-8.10574913024902	-2.27816557884216	-0.117573291063309	0.209100812673569	0.0391787849366665
-5.45144462585449	-8.11124801635742	-2.27898335456848	-0.117593385279179	0.209342047572136	0.039195355027914
-5.45018339157104	-8.10796356201172	-2.27325201034546	-0.117676995694637	0.209341704845428	0.0391623601317406
-5.44959449768066	-8.10871887207031	-2.2834632396698	-0.117534495890141	0.209278911352158	0.0391412489116192
-5.45431041717529	-8.10884284973145	-2.28186917304993	-0.117609962821007	0.209340244531631	0.0391035825014114
-5.44795370101929	-8.11087608337402	-2.2809898853302	-0.117556601762772	0.209242060780525	0.0390438325703144
-5.45007610321045	-8.10704040527344	-2.28510570526123	-0.117500342428684	0.209179013967514	0.039081085473299
-5.45407056808472	-8.11157035827637	-2.28187847137451	-0.117464520037174	0.209386706352234	0.0389821268618107
-5.45569896697998	-8.11219215393066	-2.27912259101868	-0.117445021867752	0.209261134266853	0.0389670729637146
-5.45477199554443	-8.10941505432129	-2.28844690322876	-0.117378152906895	0.209242478013039	0.0389657467603683
-5.46106147766113	-8.11162376403809	-2.27996611595154	-0.117482498288155	0.209253564476967	0.0389009080827236
-5.45747566223145	-8.11740398406982	-2.28766417503357	-0.117450945079327	0.209174573421478	0.0388967618346214
-5.46237468719482	-8.11280155181885	-2.29008340835571	-0.117338001728058	0.209186747670174	0.0389298126101494
-5.46347904205322	-8.11501693725586	-2.2859902381897	-0.117391258478165	0.209371939301491	0.0388454236090183
-5.46545267105103	-8.11812591552734	-2.27623391151428	-0.117451824247837	0.209201827645302	0.0388656482100487
-5.4630880355835	-8.11737537384033	-2.29327058792114	-0.11736948788166	0.209221392869949	0.0388485863804817
-5.46912813186646	-8.11980819702148	-2.29104900360107	-0.117374412715435	0.209251657128334	0.0388059988617897
-5.46308517456055	-8.11720657348633	-2.28286004066467	-0.117404960095882	0.209112912416458	0.0387845821678638
-5.46804428100586	-8.11923694610596	-2.28921151161194	-0.11728285998106	0.209196388721466	0.0388265959918499
-5.46579647064209	-8.11895561218262	-2.27981090545654	-0.11735337972641	0.209255650639534	0.0387873537838459
-5.46853876113892	-8.1249418258667	-2.28076195716858	-0.117426432669163	0.209080725908279	0.0387429893016815
-5.4683313369751	-8.12009429931641	-2.28434324264526	-0.117333576083183	0.209164530038834	0.0387382358312607
-5.47321891784668	-8.12511730194092	-2.28459858894348	-0.117404781281948	0.209174275398254	0.0387012287974358
-5.46610927581787	-8.1215877532959	-2.28359460830688	-0.117312140762806	0.2090944647789	0.0386812090873718
-5.47090482711792	-8.12587928771973	-2.28464031219482	-0.117287799715996	0.20905889570713	0.038609404116869
-5.47228527069092	-8.12382507324219	-2.27931952476501	-0.11735936999321	0.209131821990013	0.0385413430631161
-5.47321557998657	-8.12765121459961	-2.27882266044617	-0.117282688617706	0.209080621600151	0.038421306759119
-5.47712564468384	-8.12741184234619	-2.28006958961487	-0.117246203124523	0.209117949008942	0.0384307578206062
-5.48139047622681	-8.12906455993652	-2.28074908256531	-0.117344990372658	0.209016978740692	0.0382764711976051
-5.48099613189697	-8.12973213195801	-2.280837059021	-0.117316365242004	0.209101513028145	0.0382093414664268
-5.48902034759521	-8.13418674468994	-2.28109931945801	-0.117328383028507	0.209148645401001	0.0381748415529728
-5.48337554931641	-8.13264179229736	-2.28729367256165	-0.117282204329967	0.209040105342865	0.038144439458847
-5.48921680450439	-8.13419914245605	-2.28482961654663	-0.117252968251705	0.209101229906082	0.0379859432578087
-5.49227333068848	-8.13882541656494	-2.28179574012756	-0.117285504937172	0.20897002518177	0.0379148684442043
-5.4917140007019	-8.13502979278564	-2.3012170791626	-0.117166988551617	0.208964958786964	0.0379245430231094
-5.49462699890137	-8.13382911682129	-2.29233574867249	-0.117242857813835	0.208996370434761	0.0377692468464375
-5.4938440322876	-8.13700389862061	-2.29181146621704	-0.117211818695068	0.20891609787941	0.0376723669469357
-5.4984827041626	-8.13862705230713	-2.28873729705811	-0.117206066846848	0.20887266099453	0.0376710556447506
-5.50011730194092	-8.13721179962158	-2.29636979103088	-0.117192253470421	0.208897680044174	0.0375641658902168
-5.50013732910156	-8.13633441925049	-2.29505634307861	-0.117190800607204	0.208824306726456	0.0374406278133392
-5.50041532516479	-8.13922691345215	-2.28705215454102	-0.117314375936985	0.208902254700661	0.037371788173914
-5.50482702255249	-8.13614654541016	-2.29774522781372	-0.117352455854416	0.208784595131874	0.0373602733016014
-5.49813270568848	-8.13125324249268	-2.30388808250427	-0.117281056940556	0.20883709192276	0.0372522734105587
-5.50411367416382	-8.13458919525146	-2.29266285896301	-0.117364935576916	0.20889900624752	0.0371528193354607
-5.50054407119751	-8.13465881347656	-2.29465293884277	-0.117375276982784	0.208790093660355	0.0371485650539398
-5.50482845306396	-8.13059139251709	-2.29741430282593	-0.117242075502872	0.208841845393181	0.0370870865881443
-5.50468969345093	-8.13092041015625	-2.29590559005737	-0.117375053465366	0.208771839737892	0.0370118990540504
-5.49868679046631	-8.13331413269043	-2.29984927177429	-0.11739132553339	0.208789139986038	0.036957424134016
-5.50379800796509	-8.12809658050537	-2.30515646934509	-0.117315374314785	0.208820998668671	0.0368835963308811
-5.50503969192505	-8.12986755371094	-2.30202865600586	-0.11735575646162	0.208805859088898	0.0367549806833267
-5.50151777267456	-8.12633419036865	-2.30224466323853	-0.11731581389904	0.208785146474838	0.0368723683059216
-5.50238084793091	-8.1295862197876	-2.3097357749939	-0.117279425263405	0.20891010761261	0.0368208475410938
-5.50008249282837	-8.12621593475342	-2.309086561203	-0.117429405450821	0.208843439817429	0.0368071086704731
-5.5003490447998	-8.12733745574951	-2.30385398864746	-0.117317251861095	0.208894968032837	0.0367653332650661
-5.50387334823608	-8.12962532043457	-2.31257891654968	-0.11739057302475	0.208798915147781	0.0368656143546104
-5.49737787246704	-8.12479114532471	-2.30924224853516	-0.117322325706482	0.2088513225317	0.0368051826953888
-5.49455404281616	-8.12428760528564	-2.30814599990845	-0.11739082634449	0.208835437893867	0.0368197783827782
-5.49664306640625	-8.12665367126465	-2.30729961395264	-0.117399573326111	0.208895966410637	0.0369119495153427
-5.49433994293213	-8.11750793457031	-2.31998085975647	-0.117313474416733	0.208843499422073	0.0369151756167412
-5.49053621292114	-8.11994171142578	-2.30537796020508	-0.117397032678127	0.208972319960594	0.0368896871805191
-5.49250173568726	-8.12124824523926	-2.30750608444214	-0.117465682327747	0.208863705396652	0.036999274045229
-5.48582983016968	-8.11415672302246	-2.31995606422424	-0.117377787828445	0.208861246705055	0.0370293781161308
-5.49071550369263	-8.11768245697021	-2.30908823013306	-0.117441184818745	0.208909034729004	0.0370116606354713
-5.48487091064453	-8.11434078216553	-2.31051850318909	-0.117433667182922	0.208776816725731	0.0370304584503174
-5.4823112487793	-8.11092185974121	-2.3142614364624	-0.117403782904148	0.208768948912621	0.0370430946350098
-5.48309850692749	-8.11046886444092	-2.3082377910614	-0.117439329624176	0.208968579769135	0.0370152108371258
-5.4805121421814	-8.1121826171875	-2.30970549583435	-0.117500603199005	0.208828374743462	0.0370204262435436
-5.47847366333008	-8.10590267181396	-2.30963706970215	-0.117409758269787	0.208921641111374	0.0370643176138401
-5.48157262802124	-8.10924339294434	-2.31101775169373	-0.117543026804924	0.208934381604195	0.0369834266602993
-5.47631645202637	-8.10642433166504	-2.30835700035095	-0.117471612989902	0.208905160427094	0.0370386503636837
-5.48625802993774	-8.11131477355957	-2.31384968757629	-0.117557965219021	0.208937868475914	0.0370222069323063
-5.47867393493652	-8.10456466674805	-2.31531000137329	-0.117582276463509	0.208922132849693	0.0370462164282799
-5.47486066818237	-8.10750675201416	-2.3131251335144	-0.117484353482723	0.208878964185715	0.0369853265583515
-5.48180198669434	-8.10738372802734	-2.31493306159973	-0.117486573755741	0.2088982462883	0.0369995944201946
-5.48047161102295	-8.10794448852539	-2.31733846664429	-0.117429003119469	0.208875387907028	0.0370078533887863
-5.48056697845459	-8.10417652130127	-2.31253910064697	-0.117439702153206	0.208920568227768	0.0369498953223228
-5.4821605682373	-8.10770320892334	-2.31041717529297	-0.117534108459949	0.208895742893219	0.0369777455925941
-5.48278141021729	-8.10348796844482	-2.32012629508972	-0.117464102804661	0.208831086754799	0.037022665143013
-5.48322916030884	-8.10669136047363	-2.3163206577301	-0.117492780089378	0.209004029631615	0.0368918254971504
-5.48486852645874	-8.10710048675537	-2.31367158889771	-0.11755707859993	0.208853483200073	0.0369103625416756
-5.4807333946228	-8.10367679595947	-2.32263779640198	-0.117365211248398	0.208776295185089	0.0369919314980507
-5.48651027679443	-8.10557174682617	-2.32315397262573	-0.117453381419182	0.208883553743362	0.0369262546300888
-5.48353052139282	-8.10847187042236	-2.31818413734436	-0.117427378892899	0.208848893642426	0.0369800068438053
-5.48594522476196	-8.10115432739258	-2.32514810562134	-0.11737909913063	0.208744525909424	0.0370108857750893
-5.48810815811157	-8.10461235046387	-2.32574605941772	-0.11739481985569	0.20881350338459	0.0369523838162422
-5.48270130157471	-8.10245037078857	-2.32254457473755	-0.117351092398167	0.208657309412956	0.0369187258183956
-5.48595094680786	-8.10484409332275	-2.32559752464294	-0.117332242429256	0.208728536963463	0.0369758270680904
-5.49187803268433	-8.10196018218994	-2.33177876472473	-0.11731031537056	0.208701729774475	0.036989189684391
-5.48172950744629	-8.09951305389404	-2.32266521453857	-0.117243863642216	0.208660081028938	0.0369474068284035
-5.48946571350098	-8.10743427276611	-2.33064270019531	-0.117234006524086	0.208674266934395	0.0370478555560112
-5.48753118515015	-8.10022258758545	-2.32821393013	-0.117289543151855	0.208586558699608	0.0370340459048748
-5.48594236373901	-8.10522079467773	-2.32855081558228	-0.117192789912224	0.208550587296486	0.0369557105004787
-5.48741054534912	-8.10408687591553	-2.32031416893005	-0.117237895727158	0.208590313792229	0.0370030030608177
-5.48650741577148	-8.10479736328125	-2.33021354675293	-0.11719524115324	0.208457440137863	0.0370067097246647
-5.48838472366333	-8.10013294219971	-2.3329005241394	-0.117148481309414	0.208555564284325	0.0369734205305576
-5.49358034133911	-8.10712814331055	-2.32396197319031	-0.117172501981258	0.208556577563286	0.0369330905377865
-5.48649978637695	-8.10339546203613	-2.33157300949097	-0.117171548306942	0.208347156643867	0.0369975045323372
-5.49383449554443	-8.10548305511475	-2.33359742164612	-0.117104664444923	0.208531752228737	0.0369983091950417
-5.49329519271851	-8.10392570495605	-2.32623434066772	-0.117159850895405	0.208359748125076	0.0369137637317181
-5.49253845214844	-8.1103515625	-2.33151173591614	-0.117061406373978	0.208440065383911	0.0369444265961647
-5.49639749526978	-8.11064529418945	-2.3316068649292	-0.117179401218891	0.208327546715736	0.0369277484714985
-5.49286842346191	-8.10719776153564	-2.33805632591248	-0.117040082812309	0.208310961723328	0.0369177833199501
-5.49863910675049	-8.11257839202881	-2.3288414478302	-0.116988502442837	0.208336800336838	0.0368220023810863
-5.50159883499146	-8.11758518218994	-2.33518695831299	-0.117011345922947	0.208295881748199	0.0367671102285385
-5.50089406967163	-8.11292552947998	-2.33471274375916	-0.117029033601284	0.208249777555466	0.0367018729448318
-5.50497245788574	-8.11755180358887	-2.33443021774292	-0.116983503103256	0.208377003669739	0.0366588160395622
-5.50992488861084	-8.1231689453125	-2.33973836898804	-0.117075048387051	0.208294793963432	0.0366774164140224
-5.5098090171814	-8.11935424804688	-2.34715366363525	-0.11684162914753	0.208349913358688	0.0366009064018726
-5.51422691345215	-8.12639331817627	-2.3377411365509	-0.11700963228941	0.208316326141357	0.0365125313401222
-5.51375913619995	-8.12737274169922	-2.34602165222168	-0.116956062614918	0.208256602287292	0.036600586026907
-5.51809978485107	-8.12616157531738	-2.35065507888794	-0.116969503462315	0.208232581615448	0.0364513359963894
-5.51788854598999	-8.12820053100586	-2.34553956985474	-0.116947755217552	0.208266466856003	0.0364202074706554
-5.51969194412231	-8.1290225982666	-2.34781765937805	-0.116844452917576	0.208187818527222	0.0363599136471748
-5.5217604637146	-8.12551498413086	-2.35707950592041	-0.116812281310558	0.208223730325699	0.0363540388643742
-5.52508401870728	-8.13097667694092	-2.34536695480347	-0.116935908794403	0.208238661289215	0.0362804904580116
-5.52203941345215	-8.13016510009766	-2.35210180282593	-0.116873823106289	0.208124592900276	0.0363023616373539
-5.52887392044067	-8.1301097869873	-2.3577926158905	-0.116825222969055	0.208230763673782	0.0363143607974052
-5.52450132369995	-8.12691402435303	-2.35427570343018	-0.116906866431236	0.208116784691811	0.0362727902829647
-5.52401733398438	-8.13150501251221	-2.3547146320343	-0.116807527840137	0.208164900541306	0.0362659394741058
-5.52811431884766	-8.12972545623779	-2.35523533821106	-0.116887025535107	0.2081388682127	0.0362912155687809
-5.52192115783691	-8.12773418426514	-2.35423183441162	-0.116778299212456	0.20808419585228	0.0362468995153904
-5.52203369140625	-8.12732696533203	-2.35295367240906	-0.116797715425491	0.208111152052879	0.0362301729619503
-5.52427816390991	-8.13362789154053	-2.3545937538147	-0.116833217442036	0.208079159259796	0.0363238900899887
-5.52124261856079	-8.12408351898193	-2.3593807220459	-0.116788350045681	0.20802965760231	0.0362952165305614
-5.5179557800293	-8.1269063949585	-2.35482621192932	-0.116778887808323	0.208182975649834	0.0363255999982357
-5.52012205123901	-8.12649822235107	-2.34914588928223	-0.116853691637516	0.208044797182083	0.0363697521388531
-5.51312494277954	-8.12536525726318	-2.36277413368225	-0.116752818226814	0.208066001534462	0.0364094898104668
-5.52093935012817	-8.12729644775391	-2.35293650627136	-0.116808824241161	0.208091020584106	0.0364217683672905
-5.51094770431519	-8.12635707855225	-2.35267281532288	-0.116730652749538	0.207958102226257	0.0364879257977009
-5.51230955123901	-8.12649917602539	-2.35513687133789	-0.116718046367168	0.207956477999687	0.0365615785121918
-5.50953483581543	-8.12338638305664	-2.35300922393799	-0.116800293326378	0.208002060651779	0.0365635268390179
-5.50771331787109	-8.12644958496094	-2.35042786598206	-0.116792216897011	0.207845240831375	0.0365802794694901
-5.50602531433105	-8.12256145477295	-2.3607382774353	-0.116701707243919	0.207955405116081	0.0366667434573174
-5.509521484375	-8.12525939941406	-2.35984778404236	-0.116775177419186	0.207936614751816	0.0367401726543903
-5.49893665313721	-8.11833953857422	-2.3513331413269	-0.116723477840424	0.207889586687088	0.0367923453450203
-5.50286102294922	-8.1220235824585	-2.36154937744141	-0.116631366312504	0.207847446203232	0.0368090234696865
-5.50134372711182	-8.12041473388672	-2.35499024391174	-0.116757556796074	0.207895115017891	0.0368670634925365
-5.49807214736938	-8.11858940124512	-2.35243272781372	-0.116684526205063	0.207770988345146	0.0368182398378849
-5.49743175506592	-8.11930084228516	-2.35527300834656	-0.116697669029236	0.207844257354736	0.0369195602834225
-5.49974966049194	-8.11679649353027	-2.35451364517212	-0.116695299744606	0.207811370491982	0.0368583016097546
-5.49503231048584	-8.11600875854492	-2.35520195960999	-0.116699330508709	0.20783706009388	0.0368776954710484
-5.49826145172119	-8.11928558349609	-2.3579216003418	-0.11668822914362	0.20795302093029	0.0370073206722736
-5.49232482910156	-8.11341762542725	-2.35518050193787	-0.116724871098995	0.207745462656021	0.0369574017822742
-5.491051197052	-8.11547183990479	-2.34851837158203	-0.11668786406517	0.207754701375961	0.0369897335767746
-5.49297714233398	-8.1141357421875	-2.35546374320984	-0.116746321320534	0.20775805413723	0.0370390973985195
-5.49077224731445	-8.11307621002197	-2.35705971717834	-0.116711318492889	0.20777915418148	0.0370208472013474
-5.48763799667358	-8.10795211791992	-2.34609150886536	-0.116680927574635	0.207658022642136	0.0370406545698643
-5.49230813980103	-8.11183643341064	-2.34850406646729	-0.116745471954346	0.207749381661415	0.037170197814703
-5.48622894287109	-8.10683250427246	-2.35039353370667	-0.116864025592804	0.207656010985374	0.0370991677045822
-5.48165559768677	-8.10534763336182	-2.34814405441284	-0.116738595068455	0.207646951079369	0.0371750295162201
-5.48553276062012	-8.10682010650635	-2.35110330581665	-0.116902701556683	0.207590505480766	0.037206444889307
-5.47779512405396	-8.10579395294189	-2.3493914604187	-0.116736069321632	0.207625955343246	0.0372445248067379
-5.47676515579224	-8.10481357574463	-2.34442639350891	-0.116804100573063	0.207594215869904	0.0372639857232571
-5.47777557373047	-8.10764312744141	-2.3456244468689	-0.116909697651863	0.20758718252182	0.03737972676754
-5.47498846054077	-8.1000394821167	-2.35130500793457	-0.11686235666275	0.20753738284111	0.0374630317091942
-5.47549629211426	-8.10347270965576	-2.34251260757446	-0.11685424298048	0.207589268684387	0.0374234654009342
-5.47837781906128	-8.1036958694458	-2.34167885780334	-0.116861931979656	0.20751927793026	0.0375461131334305
-5.47062873840332	-8.09815311431885	-2.35023975372314	-0.116834506392479	0.207454368472099	0.0375654250383377
-5.47027492523193	-8.09924507141113	-2.34532403945923	-0.116837926208973	0.207470938563347	0.0375449433922768
-5.47211647033691	-8.10503387451172	-2.33899068832397	-0.11688669025898	0.207532986998558	0.0376739874482155
-5.47076892852783	-8.09858894348145	-2.3446216583252	-0.116799339652061	0.207385614514351	0.0376360714435577
-5.4699592590332	-8.10091495513916	-2.34237504005432	-0.116816386580467	0.207529500126839	0.0376651622354984
-5.47565650939941	-8.10443305969238	-2.34356212615967	-0.11688320338726	0.207417607307434	0.0377710908651352
-5.47120523452759	-8.10018348693848	-2.3574206829071	-0.116809740662575	0.20741069316864	0.0377988405525684
-5.47852420806885	-8.10542583465576	-2.34867453575134	-0.11683302372694	0.207505822181702	0.0377643369138241
-5.47129440307617	-8.1034984588623	-2.34622597694397	-0.116778910160065	0.207396268844604	0.0378296039998531
-5.47737979888916	-8.11025810241699	-2.34877681732178	-0.116779871284962	0.207470968365669	0.037840224802494
-5.47870111465454	-8.10770130157471	-2.34388947486877	-0.116740956902504	0.207481309771538	0.0378597490489483
-5.4769926071167	-8.1102933883667	-2.34695839881897	-0.116675481200218	0.207330375909805	0.0378501638770103
-5.48054981231689	-8.11241436004639	-2.3524022102356	-0.116682752966881	0.207405105233192	0.0378598757088184
-5.4842472076416	-8.11551284790039	-2.35060167312622	-0.116712465882301	0.207289025187492	0.0378431081771851
-5.4818902015686	-8.11268615722656	-2.35183334350586	-0.116680286824703	0.207312479615211	0.0377986133098602
-5.49148797988892	-8.11855411529541	-2.34839034080505	-0.116637848317623	0.20734004676342	0.0378211177885532
-5.48524713516235	-8.11526679992676	-2.3551721572876	-0.116630613803864	0.207198843359947	0.0378427952528
-5.49142980575562	-8.11861801147461	-2.35565423965454	-0.116488553583622	0.207277804613113	0.0377697423100472
-5.49648571014404	-8.12190818786621	-2.34792590141296	-0.116598635911942	0.207265883684158	0.037786141037941
-5.49352312088013	-8.12284755706787	-2.36151909828186	-0.116506837308407	0.207205206155777	0.0377861522138119
-5.50242567062378	-8.12520980834961	-2.36413836479187	-0.116567850112915	0.207223936915398	0.0377394743263721
-5.49690580368042	-8.1241397857666	-2.36020064353943	-0.116411961615086	0.207127675414085	0.0376642197370529
-5.50359582901001	-8.13068675994873	-2.3626115322113	-0.11641501635313	0.207206517457962	0.0376096405088902
-5.50548028945923	-8.12856864929199	-2.35941433906555	-0.116426482796669	0.207134172320366	0.0376116409897804
-5.50649881362915	-8.13072299957275	-2.36080813407898	-0.116364724934101	0.207084730267525	0.0375314094126225
-5.51049089431763	-8.13291072845459	-2.35837173461914	-0.116449065506458	0.207153499126434	0.0374554879963398
-5.51309585571289	-8.13427829742432	-2.36396384239197	-0.116362385451794	0.206985548138618	0.0374677330255508
-5.51162242889404	-8.13034915924072	-2.36735606193542	-0.11626897752285	0.207047820091248	0.0374480411410332
-5.51709842681885	-8.13628959655762	-2.36180949211121	-0.116363629698753	0.207081764936447	0.037392120808363
-5.51330089569092	-8.13383388519287	-2.36678338050842	-0.116323351860046	0.206999719142914	0.0374653600156307
-5.51697158813477	-8.13993263244629	-2.37011528015137	-0.116278752684593	0.206996262073517	0.0374433025717735
-5.51675891876221	-8.1365270614624	-2.36180567741394	-0.116326868534088	0.206912741065025	0.0374448597431183
-5.51562166213989	-8.13803577423096	-2.35947179794312	-0.116219341754913	0.206897109746933	0.0374966822564602
-5.51961708068848	-8.13623142242432	-2.36632084846497	-0.11625748872757	0.20700041949749	0.0374352522194386
-5.51890516281128	-8.13637542724609	-2.36248540878296	-0.116248562932014	0.206886574625969	0.0374508686363697
-5.51396369934082	-8.13582706451416	-2.36042094230652	-0.116244502365589	0.206849604845047	0.0374614894390106
-5.51734924316406	-8.13968276977539	-2.35913515090942	-0.116254337131977	0.206847548484802	0.0375355929136276
-5.51744890213013	-8.13200950622559	-2.36665415763855	-0.116287350654602	0.20675890147686	0.0376080647110939
-5.51711368560791	-8.13512134552002	-2.36200594902039	-0.116248175501823	0.206891611218452	0.0375290140509605
-5.51841354370117	-8.13627624511719	-2.36267781257629	-0.116301082074642	0.206769809126854	0.0376261658966541
-5.51352977752686	-8.13241004943848	-2.37092280387878	-0.116242110729218	0.206774935126305	0.0376826822757721
-5.51766300201416	-8.13472938537598	-2.36935329437256	-0.116229176521301	0.206846386194229	0.0376601032912731
-5.5085620880127	-8.13052845001221	-2.36628222465515	-0.116267211735249	0.206717848777771	0.0377026498317719
-5.51336622238159	-8.13732242584229	-2.37415957450867	-0.116252817213535	0.206731930375099	0.037763450294733
-5.51029062271118	-8.13495826721191	-2.36877751350403	-0.116305515170097	0.206780850887299	0.0378135479986668
-5.51040935516357	-8.13544750213623	-2.37097311019897	-0.116243474185467	0.206705167889595	0.0378144904971123
-5.51252269744873	-8.13399982452393	-2.3642373085022	-0.116308204829693	0.206767976284027	0.0378401800990105
-5.50802993774414	-8.13235282897949	-2.36967158317566	-0.116269774734974	0.206683143973351	0.0378831103444099
-5.50757741928101	-8.12667655944824	-2.37073945999146	-0.116303317248821	0.206768006086349	0.0379344932734966
-5.50886344909668	-8.13083553314209	-2.36542892456055	-0.116337306797504	0.206755638122559	0.0379800759255886
-5.4992733001709	-8.12584209442139	-2.37068343162537	-0.11637369543314	0.206599205732346	0.0380588993430138
-5.50774526596069	-8.12990188598633	-2.36757278442383	-0.116383537650108	0.20676551759243	0.0381395518779755
-5.49989461898804	-8.12181663513184	-2.3735146522522	-0.116445280611515	0.206629827618599	0.0381858013570309
-5.49602365493774	-8.12567329406738	-2.36832022666931	-0.116288356482983	0.206746116280556	0.0383126363158226
-5.49834489822388	-8.12565803527832	-2.36546850204468	-0.116438932716846	0.206733644008636	0.0384126380085945
-5.48768329620361	-8.11932849884033	-2.37507772445679	-0.116316497325897	0.206700399518013	0.0385518707334995
-5.49404859542847	-8.12448692321777	-2.36553931236267	-0.116430409252644	0.206752002239227	0.0385939367115498
-5.48577785491943	-8.12258815765381	-2.36954641342163	-0.116446390748024	0.20665942132473	0.0387607626616955
-5.4841570854187	-8.12448883056641	-2.37089061737061	-0.1164171397686	0.206681072711945	0.0388909168541431
-5.485595703125	-8.12276744842529	-2.3656370639801	-0.11648403853178	0.206801295280457	0.0389310456812382
-5.48045301437378	-8.12609386444092	-2.36133551597595	-0.116408534348011	0.20667539536953	0.0390289910137653
-5.48245191574097	-8.12569236755371	-2.36239981651306	-0.116414293646812	0.20676776766777	0.039170615375042
-5.48179626464844	-8.12558746337891	-2.36279296875	-0.116410426795483	0.206735089421272	0.0392138734459877
-5.47686290740967	-8.12500667572021	-2.36065244674683	-0.116394065320492	0.206761509180069	0.0392845422029495
-5.48409748077393	-8.12851047515869	-2.35857248306274	-0.116433836519718	0.206819742918015	0.039413146674633
-5.47461080551147	-8.12642955780029	-2.36676096916199	-0.116381578147411	0.206627890467644	0.0395643524825573
-5.4789662361145	-8.12825489044189	-2.36321568489075	-0.116366565227509	0.206815838813782	0.0395714454352856
-5.47861480712891	-8.13019752502441	-2.35852813720703	-0.116433851420879	0.206707373261452	0.0396732874214649
-5.47464752197266	-8.12972354888916	-2.36860466003418	-0.116306819021702	0.206675171852112	0.0397985093295574
-5.47668552398682	-8.12928199768066	-2.36358523368835	-0.116355471313	0.20670747756958	0.0398224219679832
-5.47410202026367	-8.13111019134521	-2.35068964958191	-0.116341449320316	0.206630229949951	0.0398931205272675
-5.47426509857178	-8.12995624542236	-2.3544499874115	-0.116257600486279	0.206605613231659	0.0400408618152142
-5.4714822769165	-8.12883853912354	-2.35826635360718	-0.116296216845512	0.20673756301403	0.0400689318776131
-5.47226285934448	-8.12999725341797	-2.34977698326111	-0.116312712430954	0.206587195396423	0.0401708707213402
-5.46932077407837	-8.12764167785645	-2.35450506210327	-0.116236180067062	0.206558302044868	0.0402763746678829
-5.47134685516357	-8.12891292572021	-2.35308074951172	-0.11627285182476	0.206613123416901	0.0403151661157608
-5.46561717987061	-8.13224697113037	-2.33757734298706	-0.116286158561707	0.206477180123329	0.0404213629662991
-5.46926879882813	-8.13113689422607	-2.3495090007782	-0.116161778569221	0.206493616104126	0.0405190587043762
-5.46950960159302	-8.13014984130859	-2.34381604194641	-0.116263546049595	0.206579804420471	0.0405513793230057
-5.46715259552002	-8.12968158721924	-2.34137439727783	-0.11621555685997	0.20645509660244	0.0405353419482708
-5.46871423721313	-8.13093280792236	-2.34638142585754	-0.116123467683792	0.206495150923729	0.0406592078506947
-5.47419357299805	-8.13345623016357	-2.3405909538269	-0.116225957870483	0.206470027565956	0.0406788401305676
-5.46636533737183	-8.13075542449951	-2.33547258377075	-0.116146937012672	0.206357136368752	0.0406897142529488
-5.47042751312256	-8.13434600830078	-2.33762884140015	-0.11613080650568	0.20638270676136	0.0407586582005024
-5.46892118453979	-8.1319465637207	-2.33888649940491	-0.116246454417706	0.206377238035202	0.0407519489526749
-5.47150564193726	-8.13585186004639	-2.33500385284424	-0.11619558185339	0.206249251961708	0.0407472513616085
-5.47101926803589	-8.13040351867676	-2.33635687828064	-0.116080105304718	0.206266522407532	0.0408503226935863
-5.47747850418091	-8.13416290283203	-2.33570528030396	-0.116232864558697	0.206351399421692	0.0407878421247005
-5.47256517410278	-8.13701820373535	-2.32518577575684	-0.11617860943079	0.206157743930817	0.0408956706523895
-5.47601222991943	-8.13860130310059	-2.33757662773132	-0.116103276610374	0.206184640526772	0.0408975034952164
-5.47869205474854	-8.13647079467773	-2.32890176773071	-0.116231091320515	0.206220552325249	0.040898721665144
-5.47691822052002	-8.140305519104	-2.32795524597168	-0.116167105734348	0.206106260418892	0.0408263765275478
-5.47888565063477	-8.14042472839355	-2.33233642578125	-0.116106040775776	0.206222012639046	0.0409169755876064
-5.48209428787231	-8.14241313934326	-2.32933616638184	-0.116151869297028	0.206128656864166	0.0408391728997231
-5.48068571090698	-8.14452075958252	-2.32893657684326	-0.116205915808678	0.206109613180161	0.0409393683075905
-5.48711013793945	-8.14574241638184	-2.3383846282959	-0.116079054772854	0.206175804138184	0.0409014746546745
-5.48477029800415	-8.14418888092041	-2.33881545066834	-0.116190619766712	0.206156268715858	0.0408728048205376
-5.48337459564209	-8.14486694335938	-2.33356952667236	-0.116130396723747	0.206053882837296	0.0408528596162796
-5.48819971084595	-8.14723205566406	-2.33700370788574	-0.116201594471931	0.206028208136559	0.0408832617104054
-5.48756742477417	-8.14748096466064	-2.33391642570496	-0.116105943918228	0.206031888723373	0.0408545918762684
-5.48581123352051	-8.14434432983398	-2.33509016036987	-0.116135641932487	0.206034377217293	0.0408145040273666
-5.4908504486084	-8.14878749847412	-2.33332753181458	-0.116196982562542	0.206046149134636	0.0408637300133705
-5.48979663848877	-8.14260005950928	-2.33984088897705	-0.116199538111687	0.205989226698875	0.0408936254680157
-5.48503923416138	-8.14866828918457	-2.33940744400024	-0.116205103695393	0.206047907471657	0.0408523194491863
-5.48913812637329	-8.14900207519531	-2.33573246002197	-0.116317048668861	0.206004202365875	0.0409328490495682
-5.48539447784424	-8.14542675018311	-2.34320759773254	-0.116185404360294	0.205916106700897	0.040968269109726
-5.48914957046509	-8.14381122589111	-2.34381103515625	-0.116273559629917	0.206012070178986	0.0409051068127155
-5.48336267471313	-8.14756393432617	-2.3328104019165	-0.116350911557674	0.205928727984428	0.0409465804696083
-5.48271036148071	-8.14457416534424	-2.34092426300049	-0.116291396319866	0.205932691693306	0.0410487167537212
-5.48564195632935	-8.14371395111084	-2.33489894866943	-0.116385221481323	0.206145122647285	0.0409609079360962
-5.48608875274658	-8.14560317993164	-2.33111786842346	-0.116436325013638	0.205976009368896	0.0410335659980774
-5.48215627670288	-8.14430046081543	-2.34275817871094	-0.116388291120529	0.206015735864639	0.0410536825656891
-5.48797702789307	-8.14917278289795	-2.33482027053833	-0.116461649537086	0.206081554293633	0.0410485118627548
-5.47943735122681	-8.1462516784668	-2.34370493888855	-0.116383962333202	0.205982640385628	0.04116141051054
-5.48647165298462	-8.15354919433594	-2.33632135391235	-0.116481848061085	0.206014350056648	0.0411680564284325
-5.48540258407593	-8.14857864379883	-2.34322738647461	-0.116497814655304	0.20603746175766	0.0411874279379845
-5.48379707336426	-8.14985084533691	-2.33614754676819	-0.116393283009529	0.206025496125221	0.0411055237054825
-5.48253726959229	-8.14982509613037	-2.33537244796753	-0.116402834653854	0.206108957529068	0.0412072911858559
-5.48782062530518	-8.15006923675537	-2.33989095687866	-0.11654145270586	0.206052601337433	0.0412090420722961
-5.47987127304077	-8.1475772857666	-2.33409357070923	-0.116473942995071	0.206090599298477	0.0412184558808804
-5.48752307891846	-8.15678691864014	-2.33551168441772	-0.116471506655216	0.206068068742752	0.0412432514131069
-5.48517179489136	-8.15165424346924	-2.34335589408875	-0.116581194102764	0.206078678369522	0.0413221828639507
-5.48642683029175	-8.15291976928711	-2.33878111839294	-0.116453848779202	0.206088319420815	0.0412711463868618
-5.48650979995728	-8.15663528442383	-2.33081340789795	-0.116546832025051	0.206092238426208	0.0413653738796711
-5.48812246322632	-8.15787410736084	-2.3350727558136	-0.116586357355118	0.206061869859695	0.0413233228027821
-5.48393726348877	-8.15163898468018	-2.33419871330261	-0.116493716835976	0.206144228577614	0.0413522236049175
-5.4892520904541	-8.1593189239502	-2.33187460899353	-0.116606004536152	0.206157326698303	0.0414244346320629
-5.48699140548706	-8.15310001373291	-2.33954286575317	-0.116532564163208	0.206082835793495	0.0414547324180603
-5.49057197570801	-8.15829753875732	-2.33750748634338	-0.116529852151871	0.206185698509216	0.0414168983697891
-5.49147319793701	-8.16101264953613	-2.33321189880371	-0.11661321669817	0.206102013587952	0.0415081046521664
-5.48951816558838	-8.16029930114746	-2.33601236343384	-0.116545706987381	0.206098958849907	0.0415710508823395
-5.49462127685547	-8.15989017486572	-2.33958292007446	-0.116599656641483	0.206151694059372	0.0415284931659698
-5.48833894729614	-8.16037368774414	-2.33126354217529	-0.116641208529472	0.206075102090836	0.0415543802082539
-5.48990869522095	-8.16159629821777	-2.3371160030365	-0.116576164960861	0.206082805991173	0.0416735149919987
-5.48900175094604	-8.16048622131348	-2.32666397094727	-0.116586163640022	0.206099987030029	0.041664145886898
-5.48695707321167	-8.16017436981201	-2.322913646698	-0.116557404398918	0.205998346209526	0.0416454412043095
-5.48624086380005	-8.16067695617676	-2.3248302936554	-0.116624012589455	0.206048607826233	0.0417706556618214
-5.49126291275024	-8.16147708892822	-2.33554768562317	-0.116671159863472	0.206043422222137	0.0418273359537125
-5.48503971099854	-8.15696334838867	-2.33316874504089	-0.116628132760525	0.206054016947746	0.0418371669948101
-5.48943710327148	-8.16327476501465	-2.32242965698242	-0.116608776152134	0.206101670861244	0.0419096574187279
-5.48703765869141	-8.16317844390869	-2.32746863365173	-0.116659425199032	0.205960482358932	0.0419999100267887
-5.48702621459961	-8.16257095336914	-2.32623982429504	-0.116592958569527	0.206068217754364	0.041995145380497
-5.48794651031494	-8.16418075561523	-2.32151651382446	-0.116622276604176	0.205981269478798	0.0419683158397675
-5.48904705047607	-8.16644477844238	-2.32460618019104	-0.116599731147289	0.205941200256348	0.0420410968363285
-5.48575878143311	-8.15975093841553	-2.322185754776	-0.116580709815025	0.206042498350143	0.0420523807406425
-5.49025535583496	-8.16816806793213	-2.31714415550232	-0.116660892963409	0.206035479903221	0.0420971103012562
-5.48965930938721	-8.16426277160645	-2.32046031951904	-0.116692893207073	0.205924421548843	0.0422380454838276
-5.49027538299561	-8.16219234466553	-2.32520890235901	-0.116517670452595	0.206005930900574	0.0421647019684315
-5.49142169952393	-8.1661319732666	-2.31386542320251	-0.116648025810719	0.205949500203133	0.0421898290514946
-5.48597002029419	-8.16864967346191	-2.32090783119202	-0.116628810763359	0.205778211355209	0.042266920208931
-5.49188280105591	-8.16459560394287	-2.32370662689209	-0.116595901548862	0.205913975834846	0.0422472767531872
-5.49550533294678	-8.16992855072021	-2.30504417419434	-0.116529025137424	0.205873996019363	0.0422226674854755
-5.491530418396	-8.1671667098999	-2.31778907775879	-0.116581574082375	0.205844983458519	0.0423471480607986
-5.49503946304321	-8.17098426818848	-2.31490087509155	-0.116576954722404	0.205902636051178	0.0423350632190704
-5.4940299987793	-8.16969299316406	-2.31058239936829	-0.116670273244381	0.205803722143173	0.0423460528254509
-5.49275827407837	-8.17019939422607	-2.31281900405884	-0.11650175601244	0.205713048577309	0.042404405772686
-5.49701833724976	-8.16843414306641	-2.31352686882019	-0.116478703916073	0.205756768584251	0.0423386357724667
-5.49860763549805	-8.17563056945801	-2.30211234092712	-0.116562582552433	0.205728054046631	0.0423974916338921
-5.49654912948608	-8.16849136352539	-2.30931186676025	-0.116563245654106	0.205639228224754	0.0424223318696022
-5.50071668624878	-8.17322635650635	-2.31265354156494	-0.116502322256565	0.205706238746643	0.0424060113728046
-5.50196933746338	-8.17513179779053	-2.29541397094727	-0.116567008197308	0.205676287412643	0.0424242950975895
-5.50063943862915	-8.17206954956055	-2.31006026268005	-0.116482220590115	0.20554992556572	0.0424807518720627
-5.50529527664185	-8.17409610748291	-2.30822825431824	-0.116571083664894	0.205591782927513	0.04243029281497
-5.50279092788696	-8.17896747589111	-2.29796743392944	-0.1165771484375	0.205487444996834	0.0423935949802399
-5.50895595550537	-8.17795276641846	-2.30135989189148	-0.116498753428459	0.205529928207397	0.0424115359783173
-5.50692892074585	-8.17793369293213	-2.29997515678406	-0.116521514952183	0.205529615283012	0.0423286259174347
-5.51070642471313	-8.18292045593262	-2.28987455368042	-0.116631716489792	0.205446034669876	0.0423601791262627
-5.50849342346191	-8.18087768554688	-2.3022301197052	-0.116480685770512	0.205420151352882	0.042391911149025
-5.51438522338867	-8.18299770355225	-2.29379725456238	-0.116511113941669	0.205396085977554	0.0423507317900658
-5.51213216781616	-8.18205261230469	-2.29108929634094	-0.116507031023502	0.205379292368889	0.0423358008265495
-5.51403665542603	-8.18664932250977	-2.29351854324341	-0.116503432393074	0.205364257097244	0.0423649922013283
-5.51423978805542	-8.18446445465088	-2.29300713539124	-0.116498276591301	0.205395475029945	0.0422885045409203
-5.51330041885376	-8.18723392486572	-2.27922511100769	-0.116552874445915	0.205298840999603	0.0423072800040245
-5.51330661773682	-8.18575000762939	-2.2928478717804	-0.116431877017021	0.205311819911003	0.0422942861914635
-5.51775407791138	-8.19006156921387	-2.28223919868469	-0.116512231528759	0.205349653959274	0.0422244258224964
-5.51027059555054	-8.192551612854	-2.28357815742493	-0.116500988602638	0.205259770154953	0.042248398065567
-5.5145788192749	-8.1888427734375	-2.28705716133118	-0.116447918117046	0.205224335193634	0.0422498546540737
-5.512864112854	-8.1916971206665	-2.27591037750244	-0.11650462448597	0.205247610807419	0.0422036312520504
-5.51478719711304	-8.19618606567383	-2.27440142631531	-0.116594612598419	0.205188259482384	0.0422463119029999
-5.51359033584595	-8.19140625	-2.28394150733948	-0.116486869752407	0.205265268683434	0.0422877781093121
-5.52042388916016	-8.19410610198975	-2.27696824073792	-0.11649576574564	0.205281212925911	0.0422680526971817
-5.50877380371094	-8.18989849090576	-2.27413177490234	-0.116529367864132	0.20522503554821	0.0423139557242393
-5.51300859451294	-8.19728088378906	-2.28167033195496	-0.116531297564507	0.205248683691025	0.042289350181818
-5.51113033294678	-8.19230079650879	-2.27852535247803	-0.116626679897308	0.205188184976578	0.0422723665833473
-5.5091724395752	-8.19464015960693	-2.27505016326904	-0.116521567106247	0.205139771103859	0.0422105938196182
-5.50915193557739	-8.19327545166016	-2.27107501029968	-0.116645075380802	0.20513816177845	0.0422444343566895
-5.5107479095459	-8.19633674621582	-2.27271747589111	-0.11667350679636	0.205154418945313	0.0422175228595734
-5.50704574584961	-8.19080448150635	-2.27576732635498	-0.116639986634254	0.205228909850121	0.0421342365443707
-5.51350212097168	-8.19552040100098	-2.27145218849182	-0.116708979010582	0.205289870500565	0.0421395637094975
-5.50834321975708	-8.19044876098633	-2.27595710754395	-0.116689585149288	0.205245912075043	0.0421075150370598
-5.51040887832642	-8.19500255584717	-2.27561616897583	-0.116787917912006	0.205349281430244	0.0420391038060188
-5.51155948638916	-8.19187831878662	-2.27225017547607	-0.116864733397961	0.205275252461433	0.0419826656579971
-5.50667285919189	-8.193039894104	-2.28060126304626	-0.116873390972614	0.20532114803791	0.0420026704668999
-5.51487445831299	-8.19375133514404	-2.28311276435852	-0.116950832307339	0.205373451113701	0.0418854542076588
-5.50587272644043	-8.19193267822266	-2.28532338142395	-0.116866044700146	0.205371335148811	0.0418418906629086
-5.51032257080078	-8.19560241699219	-2.28373885154724	-0.116924293339252	0.20538803935051	0.0417677015066147
-5.51012802124023	-8.19363403320313	-2.28850817680359	-0.116966217756271	0.205448299646378	0.0417105406522751
-5.51176023483276	-8.19272613525391	-2.28689289093018	-0.11701026558876	0.205470770597458	0.0415952652692795
-5.51292037963867	-8.19351863861084	-2.2894766330719	-0.116971880197525	0.20552833378315	0.0415761061012745
-5.52028322219849	-8.19354343414307	-2.29026126861572	-0.117024086415768	0.205553457140923	0.0415115617215633
-5.51538848876953	-8.19320201873779	-2.29853820800781	-0.117016017436981	0.205609768629074	0.0414510928094387
-5.52175951004028	-8.1971321105957	-2.2898895740509	-0.117047391831875	0.205610349774361	0.041375420987606
-5.51911163330078	-8.19633769989014	-2.2995228767395	-0.117074176669121	0.205575838685036	0.0413984172046185
-5.52280235290527	-8.19900798797607	-2.30407023429871	-0.117018193006516	0.205672159790993	0.041301216930151
-5.52627182006836	-8.19745063781738	-2.2927393913269	-0.117127954959869	0.205680698156357	0.0412010997533798
-5.52474689483643	-8.19831371307373	-2.29256010055542	-0.117098905146122	0.205568701028824	0.0412144102156162
-5.53002643585205	-8.19626903533936	-2.30437135696411	-0.11704345792532	0.205673962831497	0.041172731667757
-5.52611684799194	-8.19950675964355	-2.3044102191925	-0.117026560008526	0.205681800842285	0.0411497913300991
-5.5269980430603	-8.1964864730835	-2.29792332649231	-0.117010280489922	0.205681681632996	0.0410775914788246
-5.53406095504761	-8.20450401306152	-2.30138635635376	-0.117060028016567	0.205771192908287	0.0411490947008133
-5.53219652175903	-8.19908332824707	-2.30367922782898	-0.117125459015369	0.205676525831223	0.0410930179059505
-5.52998828887939	-8.20304679870605	-2.3025758266449	-0.117057792842388	0.20584300160408	0.041110347956419
-5.53634643554688	-8.20391082763672	-2.30041241645813	-0.117156721651554	0.205819949507713	0.0411530584096909
-5.53086519241333	-8.20384407043457	-2.30605936050415	-0.117055431008339	0.20590877532959	0.0412039831280708
-5.53095149993896	-8.20216083526611	-2.29456400871277	-0.117082603275776	0.205825597047806	0.0411736704409122
-5.53115034103394	-8.2110595703125	-2.30129885673523	-0.117087684571743	0.205859929323196	0.0412979945540428
-5.53140640258789	-8.20326900482178	-2.30809783935547	-0.117056652903557	0.205802351236343	0.041301317512989
-5.53037023544312	-8.20574855804443	-2.2998685836792	-0.117105133831501	0.205910369753838	0.0413084365427494
-5.53237628936768	-8.20745658874512	-2.30035853385925	-0.117146015167236	0.205824658274651	0.0413675121963024
-5.52636957168579	-8.20083713531494	-2.31011414527893	-0.1170354783535	0.205837443470955	0.0414982847869396
-5.52911615371704	-8.20829772949219	-2.29938411712646	-0.117179691791534	0.205914288759232	0.0414499789476395
-5.52175092697144	-8.20396423339844	-2.29778861999512	-0.11710324883461	0.20583401620388	0.0415638722479343
-5.52238607406616	-8.20190525054932	-2.30357313156128	-0.117064215242863	0.205874174833298	0.0416002571582794
-5.51715612411499	-8.20355129241943	-2.28960084915161	-0.117176726460457	0.205907449126244	0.0416054427623749
-5.51943349838257	-8.20438003540039	-2.29217505455017	-0.117200069129467	0.205827578902245	0.0417291559278965
-5.51357793807983	-8.19714164733887	-2.2957878112793	-0.11706580221653	0.205931931734085	0.0418212153017521
-5.51259517669678	-8.19913291931152	-2.28965997695923	-0.117211140692234	0.205894872546196	0.0418193861842155
-5.50978469848633	-8.19835186004639	-2.29274940490723	-0.117197372019291	0.205823868513107	0.0419774986803532
-5.50815486907959	-8.19371700286865	-2.29733371734619	-0.117154471576214	0.205856308341026	0.0420123301446438
-5.50540924072266	-8.1947135925293	-2.27803516387939	-0.117207646369934	0.205909043550491	0.0420180484652519
-5.50773906707764	-8.19711494445801	-2.28637742996216	-0.117260619997978	0.205782890319824	0.0421125553548336
-5.49853992462158	-8.18787384033203	-2.28706192970276	-0.117217838764191	0.205867990851402	0.042156744748354
-5.50032567977905	-8.19289970397949	-2.27764415740967	-0.117287054657936	0.205865949392319	0.0421926341950893
-5.4943151473999	-8.18839168548584	-2.28250432014465	-0.117367975413799	0.205864131450653	0.042315885424614
-5.4920482635498	-8.18670845031738	-2.27797436714172	-0.117262497544289	0.20586533844471	0.0422959476709366
-5.48901987075806	-8.18504333496094	-2.26937818527222	-0.117337130010128	0.205872938036919	0.0423302538692951
-5.48485898971558	-8.18743801116943	-2.2743935585022	-0.117414861917496	0.205774039030075	0.0423991121351719
-5.48381233215332	-8.17680740356445	-2.27609729766846	-0.117333680391312	0.205906540155411	0.0424322932958603
-5.48591756820679	-8.18498706817627	-2.27298998832703	-0.117457419633865	0.206022351980209	0.0424521267414093
-5.4787859916687	-8.18009185791016	-2.27158522605896	-0.117444351315498	0.205864936113358	0.042557530105114
-5.48151826858521	-8.17990684509277	-2.27566528320313	-0.117382109165192	0.205997183918953	0.0425416529178619
-5.47660398483276	-8.17628192901611	-2.26474046707153	-0.117550395429134	0.205947294831276	0.0425489209592342
-5.47391223907471	-8.18227100372314	-2.27030396461487	-0.117459014058113	0.205931171774864	0.0425590053200722
-5.47820234298706	-8.17792987823486	-2.26635503768921	-0.117515385150909	0.205932185053825	0.0426120087504387
-5.47338724136353	-8.17769718170166	-2.27024555206299	-0.117552913725376	0.205937042832375	0.0426103435456753
-5.47321271896362	-8.175705909729	-2.26866865158081	-0.117582328617573	0.205923095345497	0.0425148606300354
-5.4718656539917	-8.1786584854126	-2.26419925689697	-0.117651127278805	0.205999687314034	0.0425815433263779
-5.47118902206421	-8.17014122009277	-2.26874279975891	-0.117607809603214	0.205944254994392	0.0425358712673187
-5.46984720230103	-8.17412376403809	-2.2579288482666	-0.117680266499519	0.206076636910439	0.0425185933709145
-5.47543811798096	-8.17659187316895	-2.26258611679077	-0.117781348526478	0.205973163247108	0.0425785779953003
-5.46589088439941	-8.16763305664063	-2.27155137062073	-0.117697268724442	0.205967143177986	0.0425431989133358
-5.47159814834595	-8.17273712158203	-2.26276254653931	-0.117839731276035	0.206071376800537	0.0424797050654888
-5.46479654312134	-8.16961097717285	-2.26454663276672	-0.117830723524094	0.205988556146622	0.0425590723752975
-5.46568965911865	-8.17245101928711	-2.26783323287964	-0.117767207324505	0.206022039055824	0.0424870327115059
-5.46379327774048	-8.16901874542236	-2.26606678962708	-0.117873802781105	0.205981850624084	0.0425317622721195
-5.46311569213867	-8.1700267791748	-2.26153707504272	-0.117859058082104	0.205955922603607	0.0423976816236973
-5.46396970748901	-8.17019271850586	-2.25912594795227	-0.117860086262226	0.206037640571594	0.0424193814396858
-5.46637201309204	-8.16861343383789	-2.26261138916016	-0.117921069264412	0.206039473414421	0.0423238016664982
-5.46249675750732	-8.16664791107178	-2.25841999053955	-0.11795873939991	0.206109836697578	0.0422876589000225
-5.47158861160278	-8.17115020751953	-2.26425266265869	-0.117924466729164	0.206143215298653	0.0422686897218227
-5.4669337272644	-8.17006874084473	-2.26366853713989	-0.117987409234047	0.206076249480247	0.0422557033598423
-5.46481227874756	-8.17129516601563	-2.26061797142029	-0.117962561547756	0.206108376383781	0.0421476811170578
-5.46845388412476	-8.17220878601074	-2.26136946678162	-0.118008390069008	0.206092163920403	0.0421497412025929
-5.46912908554077	-8.17045307159424	-2.27566313743591	-0.117928862571716	0.206129968166351	0.042078047990799
-5.47308969497681	-8.16990280151367	-2.26517939567566	-0.117983482778072	0.206227034330368	0.0419901162385941
-5.4688024520874	-8.17370319366455	-2.26286506652832	-0.11800642311573	0.206205353140831	0.0419403947889805
-5.47493553161621	-8.1727180480957	-2.26895260810852	-0.11804673075676	0.206196859478951	0.0419533662497997
-5.47368955612183	-8.17485332489014	-2.26896405220032	-0.11802314966917	0.206282511353493	0.0419319942593575
-5.47442436218262	-8.17573165893555	-2.26282477378845	-0.118110343813896	0.206211790442467	0.0418095923960209
-5.47860860824585	-8.17877101898193	-2.2684690952301	-0.11809840798378	0.206345170736313	0.041815347969532
-5.48522758483887	-8.17845726013184	-2.27391004562378	-0.118111714720726	0.206349208950996	0.0418338403105736
-5.47780895233154	-8.17458438873291	-2.2730565071106	-0.118103452026844	0.206356659531593	0.0418021008372307
-5.48392772674561	-8.18057918548584	-2.26905536651611	-0.118116028606892	0.206432297825813	0.0417501479387283
-5.47978782653809	-8.18288135528564	-2.27580809593201	-0.118217907845974	0.206340566277504	0.0417815186083317
-5.48310899734497	-8.18156147003174	-2.27504634857178	-0.118094444274902	0.20646733045578	0.0417551100254059
-5.48548412322998	-8.18366527557373	-2.26726961135864	-0.118153862655163	0.206450119614601	0.0417208597064018
-5.48480701446533	-8.18591785430908	-2.27170991897583	-0.118178464472294	0.206436485052109	0.0417226292192936
-5.48738288879395	-8.18322849273682	-2.27542400360107	-0.11817017942667	0.206582486629486	0.041655395179987
-5.49093389511108	-8.19003868103027	-2.26933526992798	-0.118160128593445	0.206550568342209	0.0416106320917606
-5.48730802536011	-8.18772411346436	-2.27210140228271	-0.118144907057285	0.206487953662872	0.0417144782841206
-5.49319791793823	-8.19152927398682	-2.27541971206665	-0.118100456893444	0.206674680113792	0.0416831374168396
-5.49244594573975	-8.19144725799561	-2.26800918579102	-0.118227884173393	0.206618413329124	0.0417218655347824
-5.48790168762207	-8.19232082366943	-2.27135276794434	-0.118062689900398	0.206505611538887	0.0417826361954212
-5.49409914016724	-8.19240379333496	-2.27093887329102	-0.118088088929653	0.206607148051262	0.0418399274349213
-5.49087429046631	-8.19286727905273	-2.26761221885681	-0.117994822561741	0.206645384430885	0.0418506152927876
-5.4886622428894	-8.1904935836792	-2.26732707023621	-0.118085220456123	0.206528559327126	0.0419205352663994
-5.49261665344238	-8.19771289825439	-2.2722053527832	-0.118031926453114	0.206686422228813	0.041993573307991
-5.48866415023804	-8.19077396392822	-2.27432465553284	-0.11804086714983	0.206586241722107	0.0419888198375702
-5.48795557022095	-8.19461154937744	-2.27314281463623	-0.117949269711971	0.206662803888321	0.0420828722417355
-5.49097156524658	-8.19768905639648	-2.26811575889587	-0.118064120411873	0.206592336297035	0.0421939305961132
-5.48308563232422	-8.19406414031982	-2.27777194976807	-0.117943793535233	0.206573024392128	0.0422237142920494
-5.48841047286987	-8.19627285003662	-2.27411794662476	-0.118023790419102	0.20662847161293	0.0422551371157169
-5.48368787765503	-8.19675254821777	-2.27388739585876	-0.11801590025425	0.206619650125504	0.0423198118805885
-5.47973394393921	-8.18955898284912	-2.27621531486511	-0.117990374565125	0.206600725650787	0.0423356033861637
-5.47933197021484	-8.19108867645264	-2.26294136047363	-0.118066482245922	0.206712663173676	0.0424274057149887
-5.477623462677	-8.19288730621338	-2.26727795600891	-0.118117928504944	0.206570312380791	0.0425316281616688
-5.47060585021973	-8.18413925170898	-2.27656126022339	-0.117990903556347	0.206606864929199	0.0425763837993145
-5.47382259368896	-8.18672752380371	-2.26682949066162	-0.118077389895916	0.2066261023283	0.0425251349806786
-5.46689510345459	-8.18429279327393	-2.26540517807007	-0.118101812899113	0.20653872191906	0.042743843048811
-5.46743154525757	-8.18196105957031	-2.2737340927124	-0.118134751915932	0.206590294837952	0.0427528694272041
-5.46262073516846	-8.18007373809814	-2.26110196113586	-0.11817804723978	0.206552401185036	0.0428157262504101
-5.4577431678772	-8.1792163848877	-2.25665521621704	-0.118131585419178	0.206430479884148	0.0428942330181599
-5.45296716690063	-8.17137336730957	-2.26574420928955	-0.118128061294556	0.206572085618973	0.0429569706320763
-5.45321369171143	-8.17294311523438	-2.25447416305542	-0.118222281336784	0.206614002585411	0.0429772287607193
-5.44804430007935	-8.16807746887207	-2.25537037849426	-0.118229754269123	0.206459850072861	0.0430873818695545
-5.44685554504395	-8.1705493927002	-2.26054573059082	-0.118225909769535	0.206614673137665	0.0431843064725399
-5.4428858757019	-8.16575813293457	-2.25245809555054	-0.118338711559772	0.206582814455032	0.0431885458528996
-5.43678712844849	-8.16489124298096	-2.24865818023682	-0.118314385414124	0.206490904092789	0.0432572662830353
-5.43856239318848	-8.16488265991211	-2.258629322052	-0.11835666000843	0.206582710146904	0.0432635582983494
-5.43415021896362	-8.1624116897583	-2.24845719337463	-0.118357360363007	0.206557378172874	0.0432720184326172
-5.42767953872681	-8.16008567810059	-2.24354147911072	-0.118367910385132	0.206489250063896	0.0433748103678226
-5.43163251876831	-8.16348648071289	-2.24999141693115	-0.118329934775829	0.206588581204414	0.0434409454464912
-5.42632532119751	-8.15677642822266	-2.24114084243774	-0.118451081216335	0.206514030694962	0.0434129908680916
-5.42039489746094	-8.16004085540771	-2.23880481719971	-0.118352308869362	0.206518411636353	0.0434862822294235
-5.42462491989136	-8.15913105010986	-2.23900437355042	-0.118510074913502	0.206554397940636	0.0435209386050701
-5.42029619216919	-8.160325050354	-2.22735929489136	-0.118491433560848	0.2065190076828	0.0434725508093834
-5.41575193405151	-8.15445613861084	-2.23697543144226	-0.118517406284809	0.206397727131844	0.0436143465340137
-5.41884613037109	-8.15996837615967	-2.22844910621643	-0.11853314191103	0.206670567393303	0.0435968823730946
-5.41354131698608	-8.15361404418945	-2.22862863540649	-0.118599928915501	0.206449136137962	0.0435884930193424
-5.41444253921509	-8.15738677978516	-2.22730374336243	-0.118437618017197	0.206565648317337	0.0436527319252491
-5.41630411148071	-8.15610027313232	-2.23319458961487	-0.118526794016361	0.206530630588531	0.0436738394200802
-5.40807676315308	-8.15802192687988	-2.22428917884827	-0.118546359241009	0.20640005171299	0.043678380548954
-5.412428855896	-8.15651607513428	-2.21762561798096	-0.118514634668827	0.206384375691414	0.043701060116291
-5.41242074966431	-8.16209888458252	-2.21738815307617	-0.118569724261761	0.206469893455505	0.0437623560428619
-5.41049242019653	-8.15672874450684	-2.21770930290222	-0.118617057800293	0.206395924091339	0.0437514595687389
-5.41048240661621	-8.15861988067627	-2.21046257019043	-0.11862812936306	0.206422537565231	0.043691236525774
-5.41536712646484	-8.16314125061035	-2.22211289405823	-0.11871138215065	0.206502884626389	0.0437690950930119
-5.40819978713989	-8.15926265716553	-2.21947383880615	-0.118562214076519	0.206434816122055	0.0437311232089996
-5.41418790817261	-8.16772079467773	-2.21668696403503	-0.118602752685547	0.206421852111816	0.0436949655413628
-5.41528081893921	-8.16578197479248	-2.22034811973572	-0.11861015111208	0.206445798277855	0.0436820276081562
-5.41452932357788	-8.1682071685791	-2.21713829040527	-0.118566565215588	0.206397324800491	0.0435231812298298
-5.41800546646118	-8.17216777801514	-2.21425843238831	-0.11855410784483	0.206511780619621	0.0434991046786308
-5.42365455627441	-8.17789077758789	-2.2207043170929	-0.118625335395336	0.206486031413078	0.0434607975184917
-5.41906499862671	-8.17471027374268	-2.21913051605225	-0.118516772985458	0.206533342599869	0.0433426350355148
-5.42996740341187	-8.17916393280029	-2.22209930419922	-0.118517696857452	0.206543549895287	0.0433489941060543
-5.43097639083862	-8.18070411682129	-2.22683024406433	-0.118538163602352	0.206541880965233	0.0432841368019581
-5.43280220031738	-8.18162822723389	-2.21737217903137	-0.118485495448112	0.206543028354645	0.0431519560515881
-5.43437576293945	-8.18601894378662	-2.22693657875061	-0.118490464985371	0.206541270017624	0.0431196726858616
-5.44586563110352	-8.1880578994751	-2.23559212684631	-0.118490852415562	0.206592157483101	0.0430492274463177
-5.441725730896	-8.1857385635376	-2.23077750205994	-0.118434317409992	0.206465750932693	0.0429296009242535
-5.44881772994995	-8.19293880462646	-2.23724889755249	-0.118443809449673	0.206545174121857	0.0428601391613483
-5.45225429534912	-8.19330215454102	-2.23825550079346	-0.118462659418583	0.206561774015427	0.0428518913686275
-5.45062589645386	-8.19626808166504	-2.23572850227356	-0.118395157158375	0.206523001194	0.0426773428916931
-5.45152997970581	-8.19680023193359	-2.23578286170959	-0.118373662233353	0.20653723180294	0.0426296815276146
-5.45782327651978	-8.19887828826904	-2.241534948349	-0.11838561296463	0.206535637378693	0.0425418168306351
-5.45433759689331	-8.19545841217041	-2.23961973190308	-0.118378430604935	0.206547200679779	0.0424526482820511
-5.46284818649292	-8.20461559295654	-2.24543523788452	-0.118333198130131	0.206544756889343	0.0424010641872883
-5.45962429046631	-8.20306491851807	-2.24543190002441	-0.118417643010616	0.20653909444809	0.042404543608427
-5.46302890777588	-8.20260524749756	-2.24271559715271	-0.118255704641342	0.206503242254257	0.0422666817903519
-5.46265316009521	-8.20562362670898	-2.23396825790405	-0.118375606834888	0.206459045410156	0.0423040948808193
-5.46349573135376	-8.20262336730957	-2.24743270874023	-0.118215143680573	0.206430643796921	0.0422920249402523
-5.46350717544556	-8.20042133331299	-2.25330400466919	-0.118261955678463	0.20648829638958	0.0422066859900951
-5.46565198898315	-8.20576000213623	-2.23889541625977	-0.118300057947636	0.206501200795174	0.0421388521790504
-5.46146154403687	-8.19815063476563	-2.25101757049561	-0.118250146508217	0.206448778510094	0.042221687734127
-5.46065378189087	-8.20050430297852	-2.24807643890381	-0.118245899677277	0.206487774848938	0.0421515218913555
-5.46398782730103	-8.20174217224121	-2.23915195465088	-0.118299536406994	0.206449285149574	0.0421872548758984
-5.45898675918579	-8.19986629486084	-2.2502019405365	-0.118291661143303	0.206462308764458	0.0421620048582554
-5.45886754989624	-8.19814395904541	-2.241530418396	-0.118332117795944	0.206495806574821	0.0420748330652714
-5.45978832244873	-8.2015552520752	-2.23889088630676	-0.118312746286392	0.206385865807533	0.0421034209430218
-5.46006107330322	-8.1970682144165	-2.24665713310242	-0.118321284651756	0.206362336874008	0.0421110428869724
-5.45511960983276	-8.19802570343018	-2.23736238479614	-0.118327207863331	0.206466436386108	0.0420374274253845
-5.45910310745239	-8.19863700866699	-2.24253845214844	-0.118339374661446	0.206359088420868	0.0421297997236252
-5.45419692993164	-8.19069004058838	-2.2443699836731	-0.118255704641342	0.206342697143555	0.0420898459851742
-5.45215797424316	-8.19448566436768	-2.23724317550659	-0.118347957730293	0.206347793340683	0.0420472621917725
-5.45483350753784	-8.19769859313965	-2.23313903808594	-0.118412084877491	0.206292867660522	0.0421384051442146
-5.45026731491089	-8.18784713745117	-2.24301981925964	-0.118387050926685	0.206220507621765	0.042153500020504
-5.44696617126465	-8.1884708404541	-2.23108673095703	-0.118339076638222	0.206443175673485	0.0421428680419922
-5.45028781890869	-8.18712615966797	-2.2304151058197	-0.118499249219894	0.206294000148773	0.0422314666211605
-5.44170951843262	-8.18420505523682	-2.23941087722778	-0.11838635802269	0.206307411193848	0.0422646105289459
-5.44159460067749	-8.18256092071533	-2.22661852836609	-0.118447966873646	0.206281036138535	0.0422145165503025
-5.44120359420776	-8.18732929229736	-2.22779703140259	-0.118550091981888	0.206343948841095	0.0423268862068653
-5.43661689758301	-8.17751407623291	-2.23170614242554	-0.118507340550423	0.20629845559597	0.0423349440097809
-5.43217277526855	-8.179123878479	-2.22791910171509	-0.118435755372047	0.206297338008881	0.0423593781888485
-5.43647193908691	-8.18061637878418	-2.22245764732361	-0.118621245026588	0.206270277500153	0.0424284376204014
-5.42546653747559	-8.17788124084473	-2.22481441497803	-0.11856260150671	0.206293389201164	0.0424519963562489
-5.42793798446655	-8.17879295349121	-2.21707701683044	-0.118527285754681	0.206342831254005	0.0424564592540264
-5.42849969863892	-8.1807336807251	-2.22160959243774	-0.118570685386658	0.206357210874557	0.0425307601690292
-5.42311716079712	-8.17577171325684	-2.21872925758362	-0.118585608899593	0.206357017159462	0.0425578393042088
-5.42096138000488	-8.17556667327881	-2.21615171432495	-0.118569932878017	0.206350207328796	0.0426038540899754
-5.42197036743164	-8.17898750305176	-2.21987414360046	-0.11870963126421	0.206396222114563	0.0427159294486046
-5.41297149658203	-8.17432403564453	-2.21525454521179	-0.11859056353569	0.206366240978241	0.0427270606160164
-5.41514682769775	-8.18002986907959	-2.2095959186554	-0.118629217147827	0.206372320652008	0.0428420603275299
-5.41572952270508	-8.17706871032715	-2.21196913719177	-0.118622310459614	0.206440448760986	0.0428565926849842
-5.41086101531982	-8.17654514312744	-2.20541262626648	-0.118679277598858	0.206352457404137	0.0428308062255383
-5.40992259979248	-8.17515563964844	-2.20426106452942	-0.118663221597672	0.206461325287819	0.0429204516112804
-5.41226816177368	-8.17887401580811	-2.20802450180054	-0.11874482780695	0.206362307071686	0.0430423133075237
-5.40273141860962	-8.17597007751465	-2.20216488838196	-0.11869665235281	0.206387594342232	0.0431127622723579
-5.40881443023682	-8.1806173324585	-2.19974184036255	-0.118719346821308	0.206462025642395	0.0431800708174706
-5.40443420410156	-8.17882537841797	-2.20043396949768	-0.118756577372551	0.206381008028984	0.043199859559536
-5.40033626556396	-8.17930030822754	-2.1988046169281	-0.118773572146893	0.206381544470787	0.0431607849895954
-5.40077924728394	-8.18150234222412	-2.19668912887573	-0.118738912045956	0.206400901079178	0.0432970002293587
-5.40468740463257	-8.18451023101807	-2.19941663742065	-0.118804886937141	0.206417560577393	0.0433779433369637
-5.39755249023438	-8.17944431304932	-2.19430470466614	-0.118753589689732	0.206460610032082	0.0433682054281235
-5.40611171722412	-8.18872833251953	-2.19132304191589	-0.118815548717976	0.206506222486496	0.0434250459074974
-5.40623378753662	-8.1863260269165	-2.2007257938385	-0.11882920563221	0.206478834152222	0.043459877371788
-5.40307235717773	-8.18825244903564	-2.19346594810486	-0.118723683059216	0.206547826528549	0.0433482117950916
-5.40634679794312	-8.19372844696045	-2.18930101394653	-0.118874318897724	0.206601738929749	0.0433745160698891
-5.40856170654297	-8.19386386871338	-2.20195174217224	-0.118845596909523	0.206490442156792	0.0433617942035198
-5.40799713134766	-8.19131755828857	-2.19802927970886	-0.118775732815266	0.206663757562637	0.0433123521506786
-5.41513347625732	-8.20063018798828	-2.19730186462402	-0.118807673454285	0.206630155444145	0.0433249697089195
-5.41469669342041	-8.19823551177979	-2.20993232727051	-0.118803396821022	0.206620141863823	0.04336142167449
-5.41402578353882	-8.19890213012695	-2.20519042015076	-0.118750512599945	0.206652775406837	0.043248038738966
-5.42117309570313	-8.20192337036133	-2.20145487785339	-0.118882901966572	0.206709489226341	0.0432772524654865
-5.41955518722534	-8.20498371124268	-2.20956707000732	-0.118816860020161	0.206617623567581	0.0433248281478882
-5.42095851898193	-8.20002746582031	-2.21087622642517	-0.11877253651619	0.206734195351601	0.0432017780840397
-5.42693758010864	-8.20617008209229	-2.20338749885559	-0.118800520896912	0.206749230623245	0.043199110776186
-5.42275905609131	-8.19933032989502	-2.21974730491638	-0.118818856775761	0.206689700484276	0.0432580709457397
-5.42257785797119	-8.20177745819092	-2.21280431747437	-0.118754379451275	0.206768393516541	0.0431642904877663
-5.42449522018433	-8.20341205596924	-2.21522092819214	-0.118822187185287	0.206656664609909	0.0432106740772724
-5.42369890213013	-8.20217132568359	-2.22070455551147	-0.118819825351238	0.206722155213356	0.0431212931871414
-5.42123413085938	-8.19839954376221	-2.21351885795593	-0.118864141404629	0.206658557057381	0.0431102551519871
-5.42546224594116	-8.200439453125	-2.21757435798645	-0.118882916867733	0.206790626049042	0.0431802980601788
-5.42411947250366	-8.19449615478516	-2.2102255821228	-0.118893764913082	0.206755235791206	0.04316521063447
-5.41812467575073	-8.19842433929443	-2.21465659141541	-0.11896038800478	0.206743717193604	0.0431815907359123
-5.41979503631592	-8.19442176818848	-2.21938323974609	-0.118919253349304	0.206767380237579	0.0432286337018013
-5.42191028594971	-8.19751739501953	-2.21025633811951	-0.119009457528591	0.206864297389984	0.0431985408067703
-5.41677045822144	-8.19430255889893	-2.21219038963318	-0.118962220847607	0.206784069538116	0.04333720728755
-5.41644048690796	-8.19386959075928	-2.22054862976074	-0.118896894156933	0.206942990422249	0.0433572866022587
-5.4122428894043	-8.19268703460693	-2.20043206214905	-0.119004741311073	0.20683941245079	0.0433657132089138
-5.41202354431152	-8.19336414337158	-2.20897912979126	-0.118952549993992	0.206757888197899	0.0434153079986572
-5.4112606048584	-8.18962478637695	-2.21073055267334	-0.118975982069969	0.206865787506104	0.0434125103056431
-5.41469192504883	-8.1931676864624	-2.19800925254822	-0.119030706584454	0.206847071647644	0.0433686152100563
-5.4090371131897	-8.18855094909668	-2.20476126670837	-0.119095429778099	0.206852734088898	0.0435259267687798
-5.41017627716064	-8.18883895874023	-2.20621657371521	-0.118950724601746	0.206885799765587	0.0434665903449059
-5.41015005111694	-8.19247341156006	-2.1962616443634	-0.119025439023972	0.206852048635483	0.0434598661959171
-5.41088914871216	-8.19281959533691	-2.20495748519897	-0.119053348898888	0.206765830516815	0.0435008369386196
-5.40736484527588	-8.18780326843262	-2.20281291007996	-0.11900120228529	0.206867456436157	0.0434652827680111
-5.41093778610229	-8.19780731201172	-2.19248366355896	-0.118986688554287	0.206838548183441	0.0435173213481903
-5.40772581100464	-8.18935108184814	-2.20080852508545	-0.119056448340416	0.206783413887024	0.0436470359563828
-5.4087233543396	-8.1943359375	-2.19230508804321	-0.11897811293602	0.206901416182518	0.0435587950050831
-5.41397905349731	-8.19515609741211	-2.19137740135193	-0.119116142392159	0.206805869936943	0.043636791408062
-5.40997505187988	-8.19401931762695	-2.20076370239258	-0.1189980879426	0.206716015934944	0.0436416789889336
-5.40954256057739	-8.1935338973999	-2.19071769714355	-0.119048729538918	0.206816390156746	0.0435960777103901
-5.40882110595703	-8.19579887390137	-2.18214464187622	-0.11904576420784	0.206740319728851	0.0435979254543781
-5.40910482406616	-8.1918306350708	-2.18808531761169	-0.119047693908215	0.206747576594353	0.0436883084475994
-5.40851068496704	-8.19523143768311	-2.18298649787903	-0.119012624025345	0.206814900040627	0.0436326116323471
-5.41236257553101	-8.19570064544678	-2.17271494865417	-0.119088754057884	0.206744223833084	0.0437135994434357
-5.40671253204346	-8.19327640533447	-2.19046354293823	-0.118945904076099	0.206676602363586	0.0437548570334911
-5.40635824203491	-8.19935894012451	-2.17389750480652	-0.119029439985752	0.206750884652138	0.043677669018507
-5.41071653366089	-8.20385456085205	-2.17046737670898	-0.119060344994068	0.206688344478607	0.0437302552163601
-5.41319561004639	-8.19946384429932	-2.17731189727783	-0.119064770638943	0.206617042422295	0.043773528188467
-5.41118907928467	-8.2005500793457	-2.1673378944397	-0.118996933102608	0.206768035888672	0.0437410436570644
-5.41556787490845	-8.20557880401611	-2.17389440536499	-0.119103401899338	0.206662744283676	0.0437949746847153
-5.41103458404541	-8.20427417755127	-2.162761926651	-0.118964307010174	0.206646680831909	0.0437957756221294
-5.4093770980835	-8.20409679412842	-2.16737842559814	-0.119024187326431	0.206591248512268	0.0438558273017406
-5.41710424423218	-8.21059322357178	-2.16559958457947	-0.118983805179596	0.206756576895714	0.0439072102308273
-5.41503190994263	-8.20733737945557	-2.15995955467224	-0.11910604685545	0.206637680530548	0.0439708605408669
-5.41400527954102	-8.2116174697876	-2.1595139503479	-0.118943192064762	0.20661635696888	0.0440512225031853
-5.41489219665527	-8.20897102355957	-2.16678953170776	-0.118989124894142	0.206605672836304	0.0440475940704346
-5.41531181335449	-8.21452236175537	-2.15167164802551	-0.119013756513596	0.206656500697136	0.044052816927433
-5.41025686264038	-8.20763874053955	-2.1563093662262	-0.11897087842226	0.206534594297409	0.0441369414329529
-5.41733551025391	-8.21261882781982	-2.16337943077087	-0.118906490504742	0.206614196300507	0.0441843532025814
-5.41856479644775	-8.21418285369873	-2.1490912437439	-0.118974916636944	0.206560701131821	0.0442430414259434
-5.41572284698486	-8.2132511138916	-2.15941500663757	-0.118863508105278	0.206538140773773	0.0443237647414207
-5.42035150527954	-8.21301937103271	-2.15614438056946	-0.118894286453724	0.206590980291367	0.0442967414855957
-5.41532707214355	-8.21479606628418	-2.14722633361816	-0.118869252502918	0.206508949398994	0.0443019680678844
-5.41640663146973	-8.21649742126465	-2.15389466285706	-0.118882767856121	0.206440895795822	0.0444090850651264
-5.41812753677368	-8.21400928497314	-2.14951086044312	-0.11883370578289	0.20662584900856	0.0443449541926384
-5.42124462127686	-8.2177906036377	-2.14904546737671	-0.118961058557034	0.206456214189529	0.0443950779736042
-5.41380977630615	-8.21700382232666	-2.15385270118713	-0.118858829140663	0.206442221999168	0.0444803647696972
-5.41792392730713	-8.21653366088867	-2.15240216255188	-0.118833810091019	0.206486612558365	0.0444146804511547
-5.41725826263428	-8.22259616851807	-2.14495849609375	-0.118873178958893	0.206480115652084	0.0444461219012737
-5.42118787765503	-8.21906566619873	-2.15745186805725	-0.118812426924706	0.206489279866219	0.0444243848323822
-5.42109775543213	-8.22004699707031	-2.14603400230408	-0.118874065577984	0.206628814339638	0.0444121174514294
-5.41897869110107	-8.22420120239258	-2.15142059326172	-0.118860423564911	0.206514671444893	0.0443740151822567
-5.42189311981201	-8.22487545013428	-2.15609407424927	-0.11879225820303	0.206507652997971	0.0444062948226929
-5.42940282821655	-8.22725677490234	-2.16059827804565	-0.118854232132435	0.20659214258194	0.0443961285054684
-5.42126941680908	-8.22507572174072	-2.15716147422791	-0.118797183036804	0.206568494439125	0.0443994253873825
-5.42711448669434	-8.23330593109131	-2.15985918045044	-0.118846051394939	0.206662103533745	0.0444100424647331
-5.42716932296753	-8.22928810119629	-2.1624002456665	-0.118835262954235	0.20661187171936	0.0445013269782066
-5.42773628234863	-8.23044681549072	-2.16937494277954	-0.118738509714603	0.206681206822395	0.0444325059652328
-5.42669534683228	-8.22957038879395	-2.15380597114563	-0.1188655346632	0.206726059317589	0.0444941557943821
-5.42672967910767	-8.23239898681641	-2.16744017601013	-0.118891954421997	0.206605598330498	0.0445003770291805
-5.42361736297607	-8.22664165496826	-2.17205500602722	-0.118801541626453	0.206743583083153	0.0445597320795059
-5.42673110961914	-8.23227405548096	-2.16057896614075	-0.118842944502831	0.206681191921234	0.0445360355079174
-5.42034912109375	-8.22436046600342	-2.16382241249084	-0.118880167603493	0.206575706601143	0.0446804389357567
-5.423508644104	-8.22737407684326	-2.16857194900513	-0.118871681392193	0.206747367978096	0.0447208434343338
-5.42021656036377	-8.22433090209961	-2.15964293479919	-0.118922658264637	0.20660474896431	0.0447401292622089
-5.41385555267334	-8.22581768035889	-2.16586303710938	-0.118796415627003	0.206704422831535	0.0448490492999554
-5.41609954833984	-8.22610664367676	-2.16462397575378	-0.118894174695015	0.206692650914192	0.0448903255164623
-5.41032743453979	-8.22192192077637	-2.1711413860321	-0.118811517953873	0.206607699394226	0.0450025126338005
-5.41216993331909	-8.22524166107178	-2.15962529182434	-0.118930734694004	0.20673331618309	0.0449767857789993
-5.4037880897522	-8.2244701385498	-2.15977668762207	-0.11898647248745	0.206603839993477	0.0451105087995529
-5.4026198387146	-8.22258377075195	-2.15936779975891	-0.118931025266647	0.206657633185387	0.0451652482151985
-5.4017481803894	-8.22088623046875	-2.15138220787048	-0.118950217962265	0.206770539283752	0.0452248007059097
-5.39765071868896	-8.22449588775635	-2.14743041992188	-0.118973612785339	0.206659764051437	0.0452995039522648
-5.39535903930664	-8.21789264678955	-2.15712714195251	-0.118831105530262	0.20671421289444	0.0454518646001816
-5.39990854263306	-8.22136402130127	-2.14952445030212	-0.119045935571194	0.206684827804565	0.0454718023538589
-5.39300870895386	-8.22137355804443	-2.14946269989014	-0.118980720639229	0.206656962633133	0.0456466861069202
-5.39373397827148	-8.21929931640625	-2.15221309661865	-0.118923269212246	0.20672208070755	0.0457218736410141
-5.39197826385498	-8.22082710266113	-2.14289379119873	-0.118959337472916	0.206694543361664	0.0457943081855774
-5.38937950134277	-8.22055912017822	-2.14061498641968	-0.11891258507967	0.206603869795799	0.0458128564059734
-5.38772964477539	-8.21668720245361	-2.14508748054504	-0.118889071047306	0.206684589385986	0.0459056682884693
-5.39025545120239	-8.22411918640137	-2.13441753387451	-0.118928477168083	0.206653743982315	0.0458999760448933
-5.38714599609375	-8.22004795074463	-2.134929895401	-0.118836209177971	0.206564217805862	0.0460000187158585
-5.39022445678711	-8.22312164306641	-2.13513135910034	-0.118851147592068	0.206590503454208	0.0460897237062454
-5.38853216171265	-8.21798801422119	-2.13366794586182	-0.118860229849815	0.206599727272987	0.0461457557976246
-5.38656616210938	-8.22117042541504	-2.1294093132019	-0.118820168077946	0.206532999873161	0.0461435131728649
-5.39244222640991	-8.22190189361572	-2.12725305557251	-0.118845023214817	0.206506192684174	0.046239111572504
-5.38408946990967	-8.21905994415283	-2.1248950958252	-0.118737742304802	0.206399127840996	0.0462932586669922
-5.38450765609741	-8.22029399871826	-2.11497497558594	-0.118772022426128	0.206424787640572	0.0463068187236786
-5.38416194915771	-8.22693824768066	-2.11426138877869	-0.118803896009922	0.206340044736862	0.0464354977011681
-5.38280439376831	-8.22219467163086	-2.11378240585327	-0.118719547986984	0.206210821866989	0.0464640036225319
-5.38407421112061	-8.22148036956787	-2.10685014724731	-0.118771582841873	0.206410601735115	0.0464633405208588
-5.38234996795654	-8.22291088104248	-2.09814643859863	-0.118805445730686	0.206206634640694	0.0465856306254864
-5.38005208969116	-8.22182559967041	-2.10633254051209	-0.118721283972263	0.206262037158012	0.0466305390000343
-5.38491773605347	-8.22321701049805	-2.100834608078	-0.118720345199108	0.206265971064568	0.0466765277087688
-5.37622404098511	-8.21829700469971	-2.09565567970276	-0.118720576167107	0.206119775772095	0.0467276759445667
-5.38138866424561	-8.22904968261719	-2.09694886207581	-0.118751980364323	0.206147640943527	0.0468274652957916
-5.38039255142212	-8.22447109222412	-2.09506964683533	-0.118806377053261	0.206102013587952	0.0468355752527714
-5.37933874130249	-8.2247486114502	-2.09438109397888	-0.118630923330784	0.206025287508965	0.0468407049775124
-5.37797832489014	-8.22763347625732	-2.08159327507019	-0.118760362267494	0.206039562821388	0.0468563251197338
-5.38024950027466	-8.23063850402832	-2.08339309692383	-0.118566989898682	0.205877155065536	0.0468742102384567
-5.38346004486084	-8.23074817657471	-2.08528423309326	-0.118700250983238	0.205934941768646	0.0469356589019299
-5.38287019729614	-8.2324390411377	-2.07846713066101	-0.118661172688007	0.205933406949043	0.0469223633408546
-5.38485765457153	-8.23170185089111	-2.07502365112305	-0.118707366287708	0.205822199583054	0.0469112172722816
-5.38651609420776	-8.23606204986572	-2.07512140274048	-0.118659839034081	0.205808311700821	0.046959076076746
-5.38467979431152	-8.23328304290771	-2.08420586585999	-0.118586622178555	0.205739721655846	0.0469998642802238
-5.38756418228149	-8.23498344421387	-2.0760600566864	-0.118632152676582	0.205779954791069	0.0469192825257778
-5.389328956604	-8.23986721038818	-2.07226276397705	-0.118626408278942	0.205679073929787	0.0469783544540405
-5.38750982284546	-8.23665237426758	-2.07823395729065	-0.118491485714912	0.205774992704391	0.046966165304184
-5.39204359054565	-8.24305820465088	-2.0808892250061	-0.118617981672287	0.205712616443634	0.0470198914408684
-5.38789129257202	-8.23661422729492	-2.07454371452332	-0.118520967662334	0.205708712339401	0.0469951741397381
-5.39536094665527	-8.24721336364746	-2.07678866386414	-0.118532501161098	0.205709636211395	0.0470122620463371
-5.39596796035767	-8.24286460876465	-2.08508539199829	-0.118553288280964	0.205679178237915	0.047094464302063
-5.39387226104736	-8.2454662322998	-2.08280348777771	-0.118405066430569	0.205712720751762	0.0469500012695789
-5.39953136444092	-8.25203418731689	-2.06813812255859	-0.118575438857079	0.205666750669479	0.0469492562115192
-5.39881229400635	-8.24942111968994	-2.08110046386719	-0.118469186127186	0.205608814954758	0.0469748117029667
-5.39954566955566	-8.24903583526611	-2.08682632446289	-0.118394948542118	0.205721005797386	0.046876884996891
-5.40101099014282	-8.2523193359375	-2.07516932487488	-0.118467129766941	0.20567798614502	0.0468537770211697
-5.40034055709839	-8.24876308441162	-2.08654832839966	-0.11845637857914	0.205635249614716	0.0468932315707207
-5.40465593338013	-8.25423049926758	-2.0870041847229	-0.118454374372959	0.205732792615891	0.0469044633209705
-5.40675067901611	-8.25236988067627	-2.0771963596344	-0.11853215098381	0.205705314874649	0.046831302344799
-5.40579462051392	-8.24946308135986	-2.08459949493408	-0.118467383086681	0.205649942159653	0.0468313321471214
-5.40749788284302	-8.2541675567627	-2.08787775039673	-0.118526585400105	0.205742433667183	0.0468087233603001
-5.4023494720459	-8.24969291687012	-2.08798217773438	-0.118440501391888	0.205680310726166	0.0467426776885986
-5.40590810775757	-8.25332832336426	-2.08652448654175	-0.118476755917072	0.205670431256294	0.0467680655419827
-5.40725231170654	-8.25264358520508	-2.0888500213623	-0.118457354605198	0.205721631646156	0.0467903688549995
-5.40454435348511	-8.25108242034912	-2.08923006057739	-0.118450112640858	0.205666646361351	0.0467226132750511
-5.40556383132935	-8.25234317779541	-2.08262896537781	-0.118536412715912	0.205769076943398	0.0467655770480633
-5.40852546691895	-8.2537260055542	-2.09028601646423	-0.118532776832581	0.205697372555733	0.0467619225382805
-5.39976644515991	-8.25041198730469	-2.08532857894897	-0.118546597659588	0.205725654959679	0.0467496886849403
-5.40603590011597	-8.25175666809082	-2.08342885971069	-0.118560500442982	0.205802515149117	0.0467916503548622
-5.40339136123657	-8.25153732299805	-2.09402084350586	-0.118610821664333	0.205708995461464	0.0468868091702461
-5.40200090408325	-8.24779796600342	-2.09062361717224	-0.11850069463253	0.205794662237167	0.046826459467411
-5.40064287185669	-8.25141906738281	-2.0877058506012	-0.118615694344044	0.205791160464287	0.0468206666409969
-5.40266752243042	-8.25084209442139	-2.08928966522217	-0.118659511208534	0.20573902130127	0.0468865856528282
-5.39888668060303	-8.24422645568848	-2.08954954147339	-0.118586495518684	0.205835372209549	0.0468494407832623
-5.40151453018188	-8.25327682495117	-2.08217906951904	-0.118653021752834	0.205862328410149	0.0468913801014423
-5.40056324005127	-8.24882030487061	-2.0905385017395	-0.118652410805225	0.205796107649803	0.0469623990356922
-5.39901542663574	-8.24951553344727	-2.09198951721191	-0.118600659072399	0.205924957990646	0.0468527153134346
-5.39878845214844	-8.25078201293945	-2.07684469223022	-0.118680872023106	0.205943509936333	0.0469144843518734
-5.39738798141479	-8.25465106964111	-2.08423519134521	-0.118685454130173	0.205760955810547	0.0469774194061756
-5.39469766616821	-8.24991798400879	-2.08497262001038	-0.118705242872238	0.205965265631676	0.0469535626471043
-5.40018081665039	-8.25812816619873	-2.08018660545349	-0.118685781955719	0.205923616886139	0.0470311343669891
-5.39644575119019	-8.25331974029541	-2.08896446228027	-0.118714980781078	0.20587046444416	0.0471229366958141
-5.39545011520386	-8.25442028045654	-2.08501863479614	-0.118624530732632	0.205910101532936	0.0470794811844826
-5.3951940536499	-8.25524139404297	-2.07279062271118	-0.118793785572052	0.205938041210175	0.0471475943922997
-5.39304685592651	-8.25410461425781	-2.08167123794556	-0.118646912276745	0.205836474895477	0.0472155660390854
-5.39197492599487	-8.25166988372803	-2.08797025680542	-0.11865022033453	0.205925807356834	0.0471711009740829
-5.39254426956177	-8.25899219512939	-2.07421541213989	-0.118732377886772	0.205910205841064	0.04722785577178
-5.3882212638855	-8.25518894195557	-2.07791018486023	-0.118730798363686	0.205831289291382	0.047295693308115
-5.39180278778076	-8.25722503662109	-2.0726683139801	-0.118707865476608	0.205981537699699	0.0473065413534641
-5.3906044960022	-8.25851249694824	-2.06890797615051	-0.118802644312382	0.205850720405579	0.0473543629050255
-5.38621425628662	-8.25814723968506	-2.08160138130188	-0.118649393320084	0.205862075090408	0.0474549047648907
-5.38758611679077	-8.25521087646484	-2.07198476791382	-0.118682168424129	0.20591214299202	0.0474427528679371
-5.3836464881897	-8.25792980194092	-2.06803584098816	-0.118755966424942	0.205834493041039	0.0474869981408119
-5.3808274269104	-8.25691890716553	-2.07264280319214	-0.118741661310196	0.205839648842812	0.0476212091743946
-5.38088083267212	-8.25603008270264	-2.06769895553589	-0.118700370192528	0.205895259976387	0.0476711876690388
-5.37669467926025	-8.25664710998535	-2.0646665096283	-0.118759922683239	0.205834984779358	0.0477064102888107
-5.37322759628296	-8.25626564025879	-2.06882762908936	-0.118731096386909	0.205860659480095	0.0478598773479462
-5.37569856643677	-8.25973033905029	-2.06923604011536	-0.118818655610085	0.20586208999157	0.0479100048542023
-5.36854314804077	-8.25620460510254	-2.06363201141357	-0.1187599375844	0.205861866474152	0.0479414686560631
-5.36826944351196	-8.25756549835205	-2.06049966812134	-0.118794701993465	0.205881237983704	0.0480073466897011
-5.36412954330444	-8.25854778289795	-2.06003975868225	-0.118782550096512	0.205799266695976	0.0480851791799068
-5.36173725128174	-8.25444602966309	-2.0550696849823	-0.118727646768093	0.20576848089695	0.0480799935758114
-5.36076259613037	-8.25718879699707	-2.05355525016785	-0.118800610303879	0.205802798271179	0.0481810420751572
-5.36107397079468	-8.25794410705566	-2.05832242965698	-0.118861235678196	0.205715477466583	0.0482617057859898
-5.35110712051392	-8.25226783752441	-2.05411005020142	-0.118826769292355	0.205819055438042	0.0482351891696453
-5.35687637329102	-8.25922679901123	-2.04820036888123	-0.118901319801807	0.205810934305191	0.04830102622509
-5.35248327255249	-8.25478076934814	-2.04990768432617	-0.118966482579708	0.205749198794365	0.048379722982645
-5.34938907623291	-8.25339984893799	-2.04735994338989	-0.118839003145695	0.205776005983353	0.0483304895460606
-5.35009145736694	-8.25257682800293	-2.04355931282043	-0.118870615959167	0.205838203430176	0.0484343208372593
-5.34948110580444	-8.25571727752686	-2.04436659812927	-0.118938893079758	0.205688014626503	0.0484106279909611
-5.3445348739624	-8.25039100646973	-2.04345273971558	-0.118967987596989	0.205789059400558	0.0483807772397995
-5.34897756576538	-8.25926876068115	-2.04097199440002	-0.119010798633099	0.205776050686836	0.0484520941972733
-5.34832620620728	-8.25378608703613	-2.04525065422058	-0.119014620780945	0.205838605761528	0.048524122685194
-5.34413719177246	-8.25588417053223	-2.04482960700989	-0.118903271853924	0.205804944038391	0.0484461933374405
-5.34966802597046	-8.25883865356445	-2.03615689277649	-0.119014494121075	0.205861151218414	0.0485211312770844
-5.3520336151123	-8.25501441955566	-2.0452663898468	-0.119017072021961	0.205842927098274	0.0484515279531479
-5.34887409210205	-8.25370597839355	-2.04432988166809	-0.118994116783142	0.205931290984154	0.0484012365341187
-5.35760927200317	-8.25981426239014	-2.04144597053528	-0.118995845317841	0.205966249108315	0.0484654828906059
-5.34925699234009	-8.25713729858398	-2.04923534393311	-0.119093969464302	0.205869406461716	0.0484724901616573
-5.35063076019287	-8.25826263427734	-2.04461455345154	-0.118990428745747	0.20592238008976	0.0484361238777637
-5.35338020324707	-8.26042175292969	-2.04061150550842	-0.119043685495853	0.205939590930939	0.0484578497707844
-5.35394763946533	-8.25929832458496	-2.05003786087036	-0.119037084281445	0.205939725041389	0.0484617613255978
-5.35496425628662	-8.25604629516602	-2.04281997680664	-0.119086496531963	0.205952942371368	0.0484151691198349
-5.34978580474854	-8.25844287872314	-2.03816318511963	-0.119126297533512	0.205898985266685	0.0483790971338749
-5.35243034362793	-8.2567834854126	-2.04200053215027	-0.119100362062454	0.205877646803856	0.0484052374958992
-5.35214042663574	-8.25583648681641	-2.04161047935486	-0.119114428758621	0.205952391028404	0.0483707636594772
-5.35088634490967	-8.25558185577393	-2.03862738609314	-0.119158692657948	0.205850422382355	0.0483628623187542
-5.35150384902954	-8.25583553314209	-2.03664541244507	-0.119099155068398	0.205947294831276	0.0484243407845497
-5.3544454574585	-8.25542259216309	-2.03919243812561	-0.119132272899151	0.205943733453751	0.0483917966485024
-5.34561538696289	-8.25343894958496	-2.03642010688782	-0.119146637618542	0.205859646201134	0.0483423098921776
-5.35105085372925	-8.25643539428711	-2.03407049179077	-0.119176290929317	0.205956146121025	0.0483729168772697
-5.34830904006958	-8.25449275970459	-2.03880763053894	-0.119181238114834	0.205877229571342	0.0484144650399685
-5.35014533996582	-8.25633525848389	-2.03753757476807	-0.11908707767725	0.205916434526443	0.0484157651662827
-5.3485746383667	-8.25331211090088	-2.028151512146	-0.119162939488888	0.205902114510536	0.0484041348099709
-5.34677219390869	-8.25810527801514	-2.03368377685547	-0.119076147675514	0.205829247832298	0.048450592905283
-5.35163354873657	-8.25899124145508	-2.03476047515869	-0.119155466556549	0.205927550792694	0.0484808087348938
-5.34985780715942	-8.25666904449463	-2.03750395774841	-0.119094543159008	0.205863237380981	0.048444289714098
-5.34726095199585	-8.2576961517334	-2.03318095207214	-0.119064196944237	0.205841600894928	0.0485172308981419
-5.35444021224976	-8.26029586791992	-2.03531217575073	-0.119075417518616	0.205932319164276	0.0485582314431667
-5.35312366485596	-8.25833320617676	-2.03363966941834	-0.119104273617268	0.205840438604355	0.0485622175037861
-5.35105180740356	-8.26103687286377	-2.03180289268494	-0.11903478205204	0.205825865268707	0.0485262908041477
-5.35896635055542	-8.26060962677002	-2.03564143180847	-0.119113869965076	0.205835953354836	0.0485697686672211
-5.35244464874268	-8.257887840271	-2.03304076194763	-0.119077399373055	0.205794155597687	0.0485667809844017
-5.35266494750977	-8.25843811035156	-2.02579402923584	-0.11906199157238	0.205759629607201	0.04855090752244
-5.35568523406982	-8.26548194885254	-2.03327393531799	-0.119043685495853	0.205766722559929	0.0486067607998848
-5.35502433776855	-8.25730895996094	-2.03329110145569	-0.119008213281631	0.205701276659966	0.0485792420804501
-5.35592317581177	-8.26046943664551	-2.02431488037109	-0.11895639449358	0.205834150314331	0.048533171415329
-5.35749816894531	-8.26256084442139	-2.02821683883667	-0.119045116007328	0.205713972449303	0.048573050647974
-5.35534143447876	-8.25909423828125	-2.03792405128479	-0.118953786790371	0.205763563513756	0.0486365295946598
-5.36190891265869	-8.26263427734375	-2.0299437046051	-0.119053788483143	0.205802530050278	0.0484919399023056
-5.35745048522949	-8.26096153259277	-2.02873468399048	-0.1189990863204	0.205615162849426	0.0485702194273472
-5.35699987411499	-8.26015758514404	-2.04205751419067	-0.118930839002132	0.205655068159103	0.0485813952982426
-5.35733795166016	-8.26072120666504	-2.03115057945251	-0.118977256119251	0.205688178539276	0.0485295094549656
-5.35777711868286	-8.2611665725708	-2.03431367874146	-0.118963748216629	0.205664977431297	0.0485673733055592
-5.35722351074219	-8.25961017608643	-2.04097890853882	-0.11892256885767	0.205774441361427	0.0485815592110157
-5.35915851593018	-8.26108169555664	-2.0328094959259	-0.119012132287025	0.205711558461189	0.0485189147293568
-5.35438632965088	-8.26089572906494	-2.04194021224976	-0.119006015360355	0.205679506063461	0.0486382655799389
-5.3603196144104	-8.25925827026367	-2.04211378097534	-0.118918739259243	0.205793678760529	0.0486708618700504
-5.35578298568726	-8.25918292999268	-2.03302907943726	-0.11906686425209	0.205802977085114	0.0486978702247143
-5.35321664810181	-8.26003837585449	-2.03610134124756	-0.118961721658707	0.205688908696175	0.048742089420557
-5.35312271118164	-8.25716972351074	-2.04958176612854	-0.118946142494678	0.205762445926666	0.0487819351255894
-5.35099029541016	-8.25746440887451	-2.03859448432922	-0.118960678577423	0.205761790275574	0.0488513335585594
-5.34592580795288	-8.2524242401123	-2.03967833518982	-0.118983097374439	0.205700814723969	0.04896030575037
-5.34650945663452	-8.25214290618896	-2.04610252380371	-0.118919484317303	0.205782666802406	0.0491564683616161
-5.34134864807129	-8.2469654083252	-2.03546190261841	-0.119011826813221	0.205691695213318	0.0491907633841038
-5.33615159988403	-8.25094318389893	-2.03344416618347	-0.118970803916454	0.205636247992516	0.0493016615509987
-5.33812999725342	-8.24991893768311	-2.04071140289307	-0.119037315249443	0.205731570720673	0.0494108647108078
-5.33254384994507	-8.24566173553467	-2.03205895423889	-0.119086913764477	0.205719873309135	0.0494051352143288
-5.32585620880127	-8.24587345123291	-2.03814387321472	-0.11902816593647	0.205659553408623	0.0496208146214485
-5.32549095153809	-8.24681091308594	-2.04032039642334	-0.119085542857647	0.205766424536705	0.0496973916888237
-5.32133626937866	-8.2429838180542	-2.03559184074402	-0.119135469198227	0.205674350261688	0.0497936829924583
-5.31965208053589	-8.2399435043335	-2.02989912033081	-0.11899408698082	0.205667749047279	0.0498857907950878
-5.31727075576782	-8.23724555969238	-2.03236413002014	-0.119065508246422	0.205710008740425	0.0499767400324345
-5.31622457504272	-8.24193954467773	-2.024742603302	-0.119063891470432	0.205702498555183	0.0500306189060211
-5.30755281448364	-8.23658752441406	-2.02880144119263	-0.119156137108803	0.205624848604202	0.0501550659537315
-5.31060361862183	-8.23766136169434	-2.03244614601135	-0.119000367820263	0.20583875477314	0.050176102668047
-5.30942583084106	-8.23841762542725	-2.02345442771912	-0.119147181510925	0.20574127137661	0.0502664558589458
-5.3061957359314	-8.23930263519287	-2.03184032440186	-0.119027465581894	0.205695167183876	0.0503452457487583
-5.30607843399048	-8.23799228668213	-2.0317108631134	-0.119027622044086	0.205794453620911	0.0502837039530277
-5.30514335632324	-8.24153900146484	-2.02469778060913	-0.119089730083942	0.205773666501045	0.0503367595374584
-5.30043792724609	-8.23687553405762	-2.03384852409363	-0.119147874414921	0.205780506134033	0.0504531860351563
-5.30206918716431	-8.23888397216797	-2.03402638435364	-0.119097620248795	0.205854624509811	0.0504590310156345
-5.30569219589233	-8.24405860900879	-2.0303738117218	-0.119160279631615	0.205810949206352	0.050492849200964
-5.30206346511841	-8.23973083496094	-2.03809595108032	-0.119012355804443	0.205726504325867	0.0505208969116211
-5.30280017852783	-8.23881530761719	-2.03230285644531	-0.119096539914608	0.205810144543648	0.0504682809114456
-5.30356168746948	-8.24171733856201	-2.03045511245728	-0.119102485477924	0.205803155899048	0.0505243130028248
-5.30516672134399	-8.23329162597656	-2.0358612537384	-0.119113072752953	0.205781280994415	0.0505762025713921
-5.30186367034912	-8.23739242553711	-2.03402519226074	-0.119055800139904	0.205868974328041	0.0505100674927235
-5.30260705947876	-8.23728275299072	-2.03242301940918	-0.119184926152229	0.20573228597641	0.0505178943276405
-5.3025426864624	-8.2381420135498	-2.03386664390564	-0.119144342839718	0.205834254622459	0.0505626797676086
-5.3063325881958	-8.23587703704834	-2.04073214530945	-0.119185321033001	0.205832242965698	0.0505094639956951
-5.29769277572632	-8.23313999176025	-2.0316743850708	-0.119149670004845	0.205810308456421	0.050557803362608
-5.30086851119995	-8.23725986480713	-2.03215217590332	-0.119176097214222	0.205745875835419	0.0505867637693882
-5.29977512359619	-8.23640441894531	-2.03231596946716	-0.119236029684544	0.205771148204803	0.0506059937179089
-5.29853057861328	-8.23269462585449	-2.02219295501709	-0.11923786252737	0.205726638436317	0.050560500472784
-5.29648303985596	-8.2353458404541	-2.02802491188049	-0.119110472500324	0.205821439623833	0.050574854016304
-5.30405330657959	-8.23602676391602	-2.03024530410767	-0.119181230664253	0.205846905708313	0.0505356639623642
-5.29935264587402	-8.23827934265137	-2.02730965614319	-0.119170404970646	0.205718472599983	0.0505347475409508
-5.30325365066528	-8.23631858825684	-2.03143501281738	-0.119112402200699	0.205737426877022	0.0505076460540295
-5.30459022521973	-8.2378978729248	-2.0216498374939	-0.119109481573105	0.205802112817764	0.0504180267453194
-5.3103666305542	-8.24261856079102	-2.02495789527893	-0.119156256318092	0.205671831965446	0.0503671318292618
-5.31084394454956	-8.23959159851074	-2.03555274009705	-0.119048796594143	0.20580118894577	0.050370130687952
-5.31823778152466	-8.2480640411377	-2.02559542655945	-0.119174599647522	0.205840095877647	0.0503407083451748
-5.31364297866821	-8.24594306945801	-2.0283055305481	-0.119075901806355	0.205775663256645	0.0503847636282444
-5.3178186416626	-8.25045585632324	-2.03504252433777	-0.119006812572479	0.205773785710335	0.0504098050296307
-5.32286739349365	-8.25482368469238	-2.02806615829468	-0.119084663689137	0.205879285931587	0.0503277853131294
-5.32352304458618	-8.25780963897705	-2.02805924415588	-0.119026638567448	0.205777078866959	0.0503384284675121
-5.32674026489258	-8.25571727752686	-2.04147791862488	-0.118961505591869	0.205832406878471	0.050417672842741
-5.33533382415771	-8.25883388519287	-2.0331437587738	-0.119038812816143	0.205818235874176	0.0503893978893757
-5.3305025100708	-8.26240348815918	-2.03982853889465	-0.119043827056885	0.205763444304466	0.0505263917148113
-5.34171199798584	-8.26126575469971	-2.04121994972229	-0.118926234543324	0.205875888466835	0.0505682416260242
-5.33503341674805	-8.26182842254639	-2.03820037841797	-0.118949219584465	0.205749094486237	0.0506560392677784
-5.33436346054077	-8.26339626312256	-2.03398585319519	-0.11885092407465	0.20568859577179	0.0506653524935246
-5.3356761932373	-8.26462364196777	-2.04324817657471	-0.118884012103081	0.205710560083389	0.0507294945418835
-5.33920955657959	-8.26715183258057	-2.03331565856934	-0.118859991431236	0.205747097730637	0.050737913697958
-5.33647060394287	-8.26519775390625	-2.03435659408569	-0.118843093514442	0.205656424164772	0.0508437529206276
-5.33940410614014	-8.26610660552979	-2.03458571434021	-0.118837535381317	0.205749586224556	0.0509471818804741
-5.33718252182007	-8.26589488983154	-2.02532434463501	-0.118918992578983	0.205657452344894	0.0509817786514759
-5.33304166793823	-8.26634979248047	-2.02617931365967	-0.118840023875237	0.205610752105713	0.0510824657976627
-5.33511638641357	-8.26476669311523	-2.03016018867493	-0.118817746639252	0.205627158284187	0.0511616170406342
-5.33427476882935	-8.26902961730957	-2.01589226722717	-0.118890672922134	0.205665290355682	0.0511728003621101
-5.33260726928711	-8.26554393768311	-2.02501440048218	-0.118818782269955	0.205614164471626	0.0513592585921288
-5.32946109771729	-8.26432704925537	-2.02381777763367	-0.118725374341011	0.205672666430473	0.0513971894979477
-5.33110284805298	-8.2690954208374	-2.01256155967712	-0.118908576667309	0.205624625086784	0.0514682531356812
-5.3347020149231	-8.2708044052124	-2.02226972579956	-0.118832714855671	0.205580860376358	0.0515686348080635
-5.329261302948	-8.26261043548584	-2.01258015632629	-0.118842869997025	0.205656930804253	0.0516047067940235
-5.33343648910522	-8.2724666595459	-2.01864433288574	-0.118765197694302	0.205618351697922	0.0517623573541641
-5.3315806388855	-8.26614665985107	-2.01313185691834	-0.118820689618587	0.205712392926216	0.0517798028886318
-5.32655572891235	-8.26746940612793	-2.01296830177307	-0.118853382766247	0.205545112490654	0.0517782270908356
-5.32801151275635	-8.26639652252197	-2.0148708820343	-0.118740096688271	0.205619961023331	0.051862470805645
-5.33102607727051	-8.26773262023926	-2.00977110862732	-0.118840083479881	0.20557564496994	0.051891416311264
-5.32813787460327	-8.26728248596191	-2.00877141952515	-0.118819877505302	0.205610021948814	0.0520523861050606
-5.33127737045288	-8.26567077636719	-2.01559519767761	-0.118754208087921	0.205603197216988	0.0521044284105301
-5.32656335830688	-8.26736736297607	-1.99669933319092	-0.118906274437904	0.205585926771164	0.0520857274532318
-5.32508182525635	-8.26402759552002	-2.00204420089722	-0.118868611752987	0.205457031726837	0.0521970763802528
-5.32064533233643	-8.26135063171387	-2.00900340080261	-0.118795715272427	0.205583736300468	0.0522247366607189
-5.32540035247803	-8.26090526580811	-1.99884247779846	-0.118796847760677	0.20555217564106	0.0522658042609692
-5.32162141799927	-8.25933742523193	-2.00461673736572	-0.118904255330563	0.205498322844505	0.0524369366466999
-5.31698799133301	-8.25738906860352	-1.99130487442017	-0.118878185749054	0.205522194504738	0.0523967370390892
-5.3168888092041	-8.25765323638916	-1.99413084983826	-0.118890888988972	0.205510288476944	0.0525218434631824
-5.31981563568115	-8.25479030609131	-1.99249136447906	-0.11900220066309	0.205569043755531	0.0525583811104298
-5.30916452407837	-8.25243663787842	-1.98800373077393	-0.118910744786263	0.205445647239685	0.0526148974895477
-5.31182193756104	-8.25341987609863	-1.98868429660797	-0.118954010307789	0.205440506339073	0.0526829473674297
-5.30665588378906	-8.25116348266602	-1.9754239320755	-0.119042620062828	0.205541774630547	0.0526922903954983
-5.30781078338623	-8.25038814544678	-1.96696066856384	-0.119100920855999	0.205451592803001	0.0527585446834564
-5.30424928665161	-8.24533462524414	-1.97815787792206	-0.118961662054062	0.20553332567215	0.0528948903083801
-5.30564022064209	-8.25075435638428	-1.97058653831482	-0.119125030934811	0.205573171377182	0.052922498434782
-5.30042934417725	-8.24814605712891	-1.96522259712219	-0.119081184267998	0.205488994717598	0.0530710704624653
-5.29710388183594	-8.2440824508667	-1.96468770503998	-0.119029872119427	0.205500930547714	0.0531138032674789
-5.29510402679443	-8.24786186218262	-1.95979011058807	-0.119039058685303	0.205560609698296	0.0532192587852478
-5.30045747756958	-8.24752140045166	-1.96998989582062	-0.119125582277775	0.205599293112755	0.0533268228173256
-5.29565668106079	-8.24629497528076	-1.96282505989075	-0.119099766016006	0.205583140254021	0.0533295162022114
-5.29665422439575	-8.24908828735352	-1.96581733226776	-0.119073659181595	0.205554023385048	0.0534744560718536
-5.29477262496948	-8.24462604522705	-1.96850407123566	-0.119081526994705	0.205647736787796	0.0534433275461197
-5.29364633560181	-8.24485683441162	-1.95728695392609	-0.119076244533062	0.205576211214066	0.05353993922472
-5.29298305511475	-8.24306774139404	-1.96616399288177	-0.119069486856461	0.205652922391891	0.0536526255309582
-5.30138492584229	-8.24643802642822	-1.96569800376892	-0.119142197072506	0.20569409430027	0.0536577925086021
-5.29315090179443	-8.24600315093994	-1.96214532852173	-0.119106121361256	0.205619141459465	0.0537234395742416
-5.29297018051147	-8.24537944793701	-1.96638262271881	-0.119068637490273	0.205609828233719	0.053793765604496
-5.29113626480103	-8.24525451660156	-1.96253192424774	-0.119078673422337	0.205698683857918	0.0537964291870594
-5.29203128814697	-8.24116134643555	-1.95406651496887	-0.119195021688938	0.205593317747116	0.0538756735622883
-5.28766298294067	-8.2403392791748	-1.96135675907135	-0.119140408933163	0.205639883875847	0.0539540313184261
-5.2956862449646	-8.24245262145996	-1.96108078956604	-0.119078755378723	0.205695673823357	0.0539188273251057
-5.28573083877563	-8.24175262451172	-1.95528554916382	-0.119127050042152	0.205610319972038	0.0540329627692699
-5.28579235076904	-8.24408721923828	-1.96107530593872	-0.118996329605579	0.205644533038139	0.0540732331573963
-5.28770685195923	-8.24064445495605	-1.95205307006836	-0.119087256491184	0.205720111727715	0.0540564954280853
-5.28696870803833	-8.24510288238525	-1.94646203517914	-0.11912876367569	0.205621108412743	0.054180983453989
-5.28295230865479	-8.23721694946289	-1.96266913414001	-0.119020119309425	0.205691978335381	0.0542722791433334
-5.28554916381836	-8.24370574951172	-1.95070588588715	-0.119152970612049	0.205746591091156	0.0542089715600014
-5.279212474823	-8.24043941497803	-1.95334994792938	-0.119047679007053	0.205621615052223	0.0543552897870541
-5.28115272521973	-8.23997592926025	-1.95712459087372	-0.119102120399475	0.205629259347916	0.0543624013662338
-5.28023147583008	-8.24368286132813	-1.9421238899231	-0.119093663990498	0.205744072794914	0.0543286204338074
-5.28287220001221	-8.24757766723633	-1.95023560523987	-0.11915846914053	0.205694183707237	0.0543929375708103
-5.28179168701172	-8.24446201324463	-1.95846164226532	-0.119079016149044	0.20586584508419	0.0544018857181072
-5.28749227523804	-8.24799633026123	-1.94630253314972	-0.119107969105244	0.205860421061516	0.0544127263128757
-5.28517532348633	-8.25146293640137	-1.95538854598999	-0.1191331371665	0.205810591578484	0.0544693060219288
-5.28698348999023	-8.24661540985107	-1.95110332965851	-0.119060650467873	0.205812871456146	0.0544017776846886
-5.28635311126709	-8.25184154510498	-1.94736993312836	-0.119087301194668	0.205901280045509	0.0543806627392769
-5.2887749671936	-8.25179195404053	-1.94983220100403	-0.119121998548508	0.205875039100647	0.0544186122715473
-5.28641033172607	-8.24828433990479	-1.95646274089813	-0.119046621024609	0.205927029252052	0.0543681234121323
-5.29388475418091	-8.25400733947754	-1.94613766670227	-0.119053088128567	0.20594733953476	0.0544131770730019
-5.29057550430298	-8.25474834442139	-1.95328187942505	-0.119149036705494	0.205883666872978	0.054486945271492
-5.28897666931152	-8.25320339202881	-1.94263541698456	-0.119066812098026	0.205969050526619	0.0543590448796749
-5.29138946533203	-8.25589561462402	-1.94442653656006	-0.119064889848232	0.205978184938431	0.0544012896716595
-5.29613065719604	-8.25735378265381	-1.95132923126221	-0.11913188546896	0.206028133630753	0.054400872439146
-5.28721141815186	-8.25283145904541	-1.94495320320129	-0.119096077978611	0.205998554825783	0.0543880052864552
-5.29187107086182	-8.25329113006592	-1.94819581508636	-0.119077324867249	0.205988317728043	0.054487768560648
-5.28934001922607	-8.25267601013184	-1.94386994838715	-0.119128927588463	0.20610299706459	0.054338987916708
-5.293212890625	-8.25833702087402	-1.94265222549438	-0.119208484888077	0.206026241183281	0.0544616542756557
-5.28601360321045	-8.2554178237915	-1.9493864774704	-0.119080424308777	0.206054404377937	0.0544145107269287
-5.28957176208496	-8.25480365753174	-1.9418877363205	-0.119139991700649	0.206052377820015	0.054352231323719
-5.29236459732056	-8.2590913772583	-1.95002806186676	-0.119116239249706	0.206126481294632	0.0544285662472248
-5.28859043121338	-8.25281047821045	-1.94379007816315	-0.119194149971008	0.206137269735336	0.0543597899377346
-5.29038286209106	-8.25593852996826	-1.94418525695801	-0.119121879339218	0.206136927008629	0.054371640086174
-5.29330539703369	-8.25660514831543	-1.94665098190308	-0.119179874658585	0.206238493323326	0.0543561801314354
-5.28507089614868	-8.25515747070313	-1.94515931606293	-0.119218118488789	0.206121534109116	0.0542828738689423
-5.2879843711853	-8.25770950317383	-1.94675886631012	-0.119166843593121	0.20619148015976	0.0543290823698044
-5.28890037536621	-8.25374221801758	-1.94183754920959	-0.119118623435497	0.206261679530144	0.0542276240885258
-5.29118728637695	-8.25751972198486	-1.93739759922028	-0.119248107075691	0.206238836050034	0.054191879928112
-5.28669738769531	-8.25496196746826	-1.95165205001831	-0.119149684906006	0.20617051422596	0.0542491376399994
-5.2887921333313	-8.25587940216064	-1.93762719631195	-0.119207508862019	0.206248462200165	0.0540850907564163
-5.29153537750244	-8.26317310333252	-1.93798446655273	-0.119249105453491	0.206302225589752	0.0541423112154007
-5.28933238983154	-8.25683879852295	-1.94544887542725	-0.119295001029968	0.206283509731293	0.054075825959444
-5.29031229019165	-8.25978565216064	-1.93840253353119	-0.119241327047348	0.206344023346901	0.054039902985096
-5.29268836975098	-8.25986003875732	-1.94193553924561	-0.119277499616146	0.206407785415649	0.0540616475045681
-5.29368305206299	-8.26213073730469	-1.93356072902679	-0.119360320270061	0.206419080495834	0.0539846941828728
-5.28912305831909	-8.25751876831055	-1.94564580917358	-0.119326591491699	0.206312358379364	0.0540562011301517
-5.29129457473755	-8.26091289520264	-1.94722747802734	-0.119229778647423	0.206438839435577	0.0539654083549976
-5.29198932647705	-8.26156234741211	-1.9349045753479	-0.11936467140913	0.206471711397171	0.053953617811203
-5.29199171066284	-8.25995063781738	-1.93288147449493	-0.119307287037373	0.206466257572174	0.0539233423769474
-5.28890132904053	-8.25853538513184	-1.93600082397461	-0.119328916072845	0.206481367349625	0.0538614057004452
-5.29424524307251	-8.26182270050049	-1.94266247749329	-0.119298361241817	0.206513941287994	0.0539197660982609
-5.28927612304688	-8.26130104064941	-1.93054389953613	-0.11939974874258	0.206585496664047	0.0538410246372223
-5.29093456268311	-8.26592922210693	-1.93408906459808	-0.119453877210617	0.206456527113914	0.0538124814629555
-5.28952789306641	-8.2576265335083	-1.93774306774139	-0.119377106428146	0.206632971763611	0.0537869334220886
-5.29070806503296	-8.26412963867188	-1.92814588546753	-0.119485817849636	0.206655040383339	0.0537516735494137
-5.28887367248535	-8.26388072967529	-1.93238854408264	-0.119499415159225	0.206564247608185	0.0538084469735622
-5.29166412353516	-8.25944423675537	-1.93411636352539	-0.119335144758224	0.206714481115341	0.0537470541894436
-5.28882265090942	-8.2645959854126	-1.92158174514771	-0.119459055364132	0.206660225987434	0.0537290051579475
-5.28900909423828	-8.26440525054932	-1.92283129692078	-0.119469113647938	0.206557810306549	0.0537644475698471
-5.28267192840576	-8.25607776641846	-1.92294383049011	-0.119458504021168	0.206673577427864	0.0536819621920586
-5.28584098815918	-8.26482963562012	-1.9238920211792	-0.119504697620869	0.206724852323532	0.0537523441016674
-5.2831563949585	-8.25963973999023	-1.91794168949127	-0.119544729590416	0.206749618053436	0.0537918843328953
-5.28174257278442	-8.26269817352295	-1.91574931144714	-0.119576752185822	0.206670761108398	0.0537959076464176
-5.27833080291748	-8.2586841583252	-1.91969001293182	-0.119474411010742	0.20679122209549	0.0538720041513443
-5.2847113609314	-8.26254272460938	-1.90854954719543	-0.119597360491753	0.206881761550903	0.0538314655423164
-5.27982521057129	-8.26534366607666	-1.91318666934967	-0.119589008390903	0.206775054335594	0.0539231859147549
-5.2749285697937	-8.25834369659424	-1.90657234191895	-0.119593724608421	0.206849247217178	0.0538766905665398
-5.27421998977661	-8.26332759857178	-1.90154695510864	-0.119585365056992	0.206942036747932	0.0538893342018127
-5.28199911117554	-8.2645149230957	-1.90615737438202	-0.119670569896698	0.207023292779922	0.0539651438593864
-5.27479219436646	-8.26395606994629	-1.90360176563263	-0.119588032364845	0.206928908824921	0.0539424382150173
-5.27844285964966	-8.26429271697998	-1.90095007419586	-0.119587898254395	0.206908345222473	0.053967397660017
-5.27802085876465	-8.26384258270264	-1.90284848213196	-0.119623549282551	0.207073748111725	0.0539516061544418
-5.27600002288818	-8.26428127288818	-1.89424192905426	-0.119699373841286	0.206977099180222	0.0539691187441349
-5.27393245697021	-8.26147079467773	-1.89673793315887	-0.119559347629547	0.206943586468697	0.0540182515978813
-5.27737379074097	-8.26467418670654	-1.89617443084717	-0.119615852832794	0.207045793533325	0.0539901554584503
-5.27315282821655	-8.26543140411377	-1.88950276374817	-0.119639702141285	0.207008957862854	0.054046880453825
-5.27381658554077	-8.26300144195557	-1.90064918994904	-0.119570270180702	0.206963941454887	0.0541102327406406
-5.27316665649414	-8.26432323455811	-1.88465666770935	-0.11958609521389	0.207135826349258	0.0540202856063843
-5.27583265304565	-8.26909637451172	-1.88798952102661	-0.119703866541386	0.207010984420776	0.0541039034724236
-5.26740789413452	-8.26555252075195	-1.88648998737335	-0.119621492922306	0.207048147916794	0.0541282556951046
-5.26773071289063	-8.26761054992676	-1.87903535366058	-0.119635686278343	0.20698456466198	0.0540687330067158
-5.274658203125	-8.27146434783936	-1.88376712799072	-0.11966323107481	0.20719949901104	0.0542094483971596
-5.27375745773315	-8.27091789245605	-1.88015353679657	-0.119730159640312	0.207078903913498	0.0541799180209637
-5.26919651031494	-8.27448558807373	-1.88248205184937	-0.119580209255219	0.207089006900787	0.0543017350137234
-5.26838397979736	-8.27206611633301	-1.88306879997253	-0.119550302624702	0.207183375954628	0.054224357008934
-5.2739143371582	-8.28000259399414	-1.86728012561798	-0.119642876088619	0.20720174908638	0.0542919486761093
-5.26927518844604	-8.27453708648682	-1.87583482265472	-0.119638092815876	0.207150384783745	0.0544337294995785
-5.27166509628296	-8.27754592895508	-1.87553405761719	-0.119490198791027	0.207266345620155	0.0543480180203915
-5.27251815795898	-8.28070068359375	-1.87147307395935	-0.119603268802166	0.207128614187241	0.0544042326509953
-5.27013206481934	-8.28075504302979	-1.87960278987885	-0.11960144340992	0.20714870095253	0.0544287748634815
-5.26788568496704	-8.27797698974609	-1.86990690231323	-0.119496025145054	0.207160979509354	0.0544459298253059
-5.27483129501343	-8.28696537017822	-1.87560856342316	-0.11957798153162	0.207232594490051	0.0545781441032887
-5.27508592605591	-8.28097152709961	-1.87252569198608	-0.119603544473648	0.207250028848648	0.0545382685959339
-5.27006721496582	-8.2846736907959	-1.87107813358307	-0.119524583220482	0.207158491015434	0.0545691475272179
-5.27261543273926	-8.28547096252441	-1.87458670139313	-0.119592383503914	0.207249820232391	0.0545728281140327
-5.27452659606934	-8.28925704956055	-1.86738479137421	-0.119646236300468	0.207298085093498	0.0545678101480007
-5.27322959899902	-8.28810024261475	-1.8747650384903	-0.119626611471176	0.207216367125511	0.0547096654772758
-5.27002763748169	-8.2858829498291	-1.86794281005859	-0.119537524878979	0.207246616482735	0.0546427182853222
-5.27271461486816	-8.28933429718018	-1.85880935192108	-0.119579747319221	0.207262635231018	0.0546508654952049
-5.27333545684814	-8.2889575958252	-1.87298309803009	-0.119649969041348	0.207283839583397	0.0547259636223316
-5.26418447494507	-8.28487300872803	-1.86551284790039	-0.119604982435703	0.207329362630844	0.0547240115702152
-5.27286195755005	-8.29200649261475	-1.87055599689484	-0.119596838951111	0.207341134548187	0.0547756813466549
-5.26821851730347	-8.29082775115967	-1.87297451496124	-0.119696103036404	0.207423523068428	0.0548818930983543
-5.26558828353882	-8.28928661346436	-1.86311280727386	-0.119624920189381	0.20736201107502	0.0548357032239437
-5.26730346679688	-8.2877721786499	-1.86979007720947	-0.119585171341896	0.207485035061836	0.0549823381006718
-5.26874732971191	-8.29221153259277	-1.86357939243317	-0.119746454060078	0.20751927793026	0.0549638271331787
-5.26576089859009	-8.29101085662842	-1.8666558265686	-0.119739755988121	0.207473739981651	0.0551314167678356
-5.26169538497925	-8.28748893737793	-1.86535370349884	-0.119691722095013	0.207424655556679	0.0551102347671986
-5.26301717758179	-8.28951930999756	-1.86137664318085	-0.119678385555744	0.207536801695824	0.0551598444581032
-5.26602983474731	-8.28993129730225	-1.86394500732422	-0.119739346206188	0.207508608698845	0.0552526377141476
-5.25888013839722	-8.28493690490723	-1.86660242080688	-0.119791284203529	0.207506731152534	0.0552947111427784
-5.26106595993042	-8.28903770446777	-1.86048579216003	-0.119665406644344	0.207472026348114	0.0554049983620644
-5.25603199005127	-8.28426647186279	-1.85971975326538	-0.11978954821825	0.207619830965996	0.0553500391542912
-5.26053237915039	-8.28665447235107	-1.86112189292908	-0.119847677648067	0.20753102004528	0.0554862879216671
-5.25280380249023	-8.28033828735352	-1.86222720146179	-0.119783855974674	0.207619652152061	0.0554922185838223
-5.24953937530518	-8.28087615966797	-1.85378050804138	-0.119872763752937	0.207530871033669	0.0555541515350342
-5.25309467315674	-8.28330230712891	-1.85705947875977	-0.119839690625668	0.207716256380081	0.0555920898914337
-5.24912643432617	-8.27855014801025	-1.84806799888611	-0.119936808943748	0.20764485001564	0.0556507185101509
-5.24408864974976	-8.28004932403564	-1.85124063491821	-0.119817964732647	0.207615435123444	0.0558008849620819
-5.24119472503662	-8.27799129486084	-1.84742331504822	-0.119903840124607	0.207730874419212	0.0557582192122936
-5.24267435073853	-8.28077125549316	-1.83717513084412	-0.119942627847195	0.207754820585251	0.0558263920247555
-5.23371696472168	-8.27683639526367	-1.84871304035187	-0.119957238435745	0.207712635397911	0.0559881925582886
-5.23481512069702	-8.27585124969482	-1.84206759929657	-0.119928382337093	0.207892060279846	0.0559947453439236
-5.23346757888794	-8.27973175048828	-1.83519339561462	-0.119988299906254	0.207784861326218	0.0561227612197399
-5.23123979568481	-8.2778491973877	-1.83388161659241	-0.119988299906254	0.207851558923721	0.0561866164207459
-5.22552680969238	-8.27770805358887	-1.82978475093842	-0.120016895234585	0.207812041044235	0.056262630969286
-5.23205232620239	-8.27848625183105	-1.84115993976593	-0.119908511638641	0.207963705062866	0.0563748218119144
-5.22746276855469	-8.27618503570557	-1.82295143604279	-0.120010875165462	0.207941830158234	0.0564081557095051
-5.22455406188965	-8.27959060668945	-1.83067512512207	-0.120007708668709	0.207863345742226	0.0565598905086517
-5.22127199172974	-8.27092933654785	-1.83497405052185	-0.119969181716442	0.208004042506218	0.0565372593700886
-5.22524118423462	-8.28030395507813	-1.82106590270996	-0.120100319385529	0.207972928881645	0.0566185526549816
-5.22054052352905	-8.27501773834229	-1.82960796356201	-0.1200962215662	0.207890093326569	0.0567726567387581
-5.21542644500732	-8.2750301361084	-1.82061994075775	-0.119971446692944	0.207947015762329	0.0567367784678936
-5.21755599975586	-8.27505302429199	-1.8158233165741	-0.120089039206505	0.207990422844887	0.0568681061267853
-5.21823453903198	-8.27525806427002	-1.82684063911438	-0.120135016739368	0.207984566688538	0.0569132678210735
-5.21036672592163	-8.27072811126709	-1.81908118724823	-0.120113760232925	0.207977920770645	0.0569545552134514
-5.21499156951904	-8.27875709533691	-1.82435989379883	-0.12007824331522	0.207943737506866	0.0570460222661495
-5.21156597137451	-8.27588558197021	-1.81343114376068	-0.120186947286129	0.208031222224236	0.0570512712001801
-5.21120071411133	-8.2757396697998	-1.81531965732574	-0.120200514793396	0.207931101322174	0.0570921786129475
-5.2065749168396	-8.27160835266113	-1.82234930992126	-0.120098449289799	0.208050668239594	0.0571076162159443
-5.20995903015137	-8.27500629425049	-1.81377923488617	-0.120246529579163	0.208026319742203	0.0571047812700272
-5.20836019515991	-8.27598285675049	-1.81687676906586	-0.120209701359272	0.208101600408554	0.0572124719619751
-5.20377445220947	-8.27689170837402	-1.81806921958923	-0.120179913938046	0.208039179444313	0.0571817457675934
-5.20300674438477	-8.27635765075684	-1.8115941286087	-0.120214156806469	0.208077773451805	0.0572137609124184
-5.20922899246216	-8.27903079986572	-1.82065546512604	-0.120317384600639	0.208187386393547	0.057301826775074
-5.20556783676147	-8.27963447570801	-1.81835234165192	-0.120340906083584	0.208190843462944	0.0572772286832333
-5.20638656616211	-8.28004837036133	-1.82234704494476	-0.120247147977352	0.208151564002037	0.0573877617716789
-5.20654726028442	-8.28112602233887	-1.81912136077881	-0.120322525501251	0.208392828702927	0.0572970919311047
-5.20756864547729	-8.28213310241699	-1.82104253768921	-0.120429195463657	0.208218768239021	0.0573982000350952
-5.2032036781311	-8.27935409545898	-1.82737767696381	-0.120321594178677	0.208287879824638	0.0574456676840782
-5.20466279983521	-8.27936840057373	-1.8216165304184	-0.120330162346363	0.208248764276505	0.0574162788689137
-5.20548677444458	-8.28099822998047	-1.82395732402802	-0.120390392839909	0.208324536681175	0.0575125515460968
-5.20479345321655	-8.27610492706299	-1.81957149505615	-0.120459005236626	0.208326831459999	0.0574564673006535
-5.2010293006897	-8.28011322021484	-1.82121467590332	-0.120378330349922	0.208332344889641	0.0575507096946239
-5.20369434356689	-8.27839279174805	-1.8293160200119	-0.120456397533417	0.208351224660873	0.0575120821595192
-5.19978094100952	-8.27722644805908	-1.82063376903534	-0.120463714003563	0.208279892802238	0.0575054511427879
-5.19412565231323	-8.27288818359375	-1.82442831993103	-0.120521105825901	0.20829339325428	0.0576330348849297
-5.19638586044312	-8.27575397491455	-1.82330167293549	-0.12046405673027	0.208485379815102	0.0576241984963417
-5.19657564163208	-8.27579689025879	-1.81664311885834	-0.120572574436665	0.208397224545479	0.0577508509159088
-5.19313430786133	-8.27236175537109	-1.82752025127411	-0.120497323572636	0.208398759365082	0.0577458962798119
-5.18901109695435	-8.27097415924072	-1.81128585338593	-0.120589554309845	0.208383694291115	0.057728435844183
-5.1919641494751	-8.27555751800537	-1.81888294219971	-0.120606973767281	0.208500653505325	0.0578574575483799
-5.18624877929688	-8.26883125305176	-1.81070625782013	-0.120664216578007	0.20844854414463	0.0578495636582375
-5.18177604675293	-8.27127552032471	-1.8073056936264	-0.120621539652348	0.208444580435753	0.057877067476511
-5.18516635894775	-8.2691011428833	-1.81230103969574	-0.120672158896923	0.20851369202137	0.0579362660646439
-5.18529796600342	-8.27298545837402	-1.80087459087372	-0.120739735662937	0.208544373512268	0.057898934930563
-5.18089628219604	-8.2689905166626	-1.80791318416595	-0.120697245001793	0.208516076207161	0.0580544956028461
-5.17765808105469	-8.27098941802979	-1.81440830230713	-0.120673641562462	0.208569318056107	0.0580096133053303
-5.17814064025879	-8.26986312866211	-1.79861700534821	-0.120823115110397	0.208609193563461	0.0580499023199081
-5.17638111114502	-8.27016830444336	-1.80936408042908	-0.120699338614941	0.208536595106125	0.0581212304532528
-5.17321252822876	-8.267258644104	-1.80360972881317	-0.120780967175961	0.208702892065048	0.0580991767346859
-5.17634439468384	-8.27306747436523	-1.8024708032608	-0.12082552164793	0.208651646971703	0.0581851899623871
-5.17580509185791	-8.26859951019287	-1.80436885356903	-0.120840229094028	0.208624690771103	0.0582689121365547
-5.16997241973877	-8.27028846740723	-1.79805850982666	-0.120769657194614	0.208594381809235	0.0582770109176636
-5.17006492614746	-8.26968574523926	-1.79464900493622	-0.120882950723171	0.208745077252388	0.0583440251648426
-5.17107582092285	-8.27043533325195	-1.79272377490997	-0.120892323553562	0.208677589893341	0.0583258122205734
-5.16622877120972	-8.26893329620361	-1.79202687740326	-0.120909757912159	0.208641827106476	0.0584376864135265
-5.16920852661133	-8.26865005493164	-1.79364883899689	-0.120928458869457	0.208703309297562	0.0584587045013905
-5.16421413421631	-8.26786231994629	-1.78464078903198	-0.120972476899624	0.208754643797874	0.0585049688816071
-5.16141796112061	-8.2724084854126	-1.78475964069366	-0.120969705283642	0.208622723817825	0.0585690215229988
-5.16021108627319	-8.26619815826416	-1.78669059276581	-0.120988428592682	0.208717226982117	0.0586386919021606
-5.16282892227173	-8.2700834274292	-1.77624022960663	-0.121097587049007	0.208770498633385	0.0586158074438572
-5.15737009048462	-8.27190113067627	-1.77862191200256	-0.121120125055313	0.208659395575523	0.0588000081479549
-5.15537214279175	-8.26652050018311	-1.77658307552338	-0.121051751077175	0.208670154213905	0.0588625632226467
-5.15285396575928	-8.26955604553223	-1.7745373249054	-0.121072679758072	0.208735242486	0.0589194782078266
-5.15789556503296	-8.26911163330078	-1.77962958812714	-0.12111534923315	0.208687707781792	0.0590527281165123
-5.14836645126343	-8.26440715789795	-1.7736222743988	-0.12109686434269	0.208662837743759	0.0590833835303783
-5.15167284011841	-8.26623344421387	-1.77465784549713	-0.121076799929142	0.20865760743618	0.059233196079731
-5.15131568908691	-8.26677513122559	-1.76603806018829	-0.121168911457062	0.208690240979195	0.0592105053365231
-5.14874267578125	-8.27132701873779	-1.76236748695374	-0.121245332062244	0.208597347140312	0.059333510696888
-5.14560794830322	-8.2627649307251	-1.77630162239075	-0.12110798060894	0.208602294325829	0.0593893676996231
-5.14704513549805	-8.2664098739624	-1.76657116413116	-0.121157988905907	0.208600401878357	0.0593704357743263
-5.14839935302734	-8.26741695404053	-1.76547133922577	-0.121238827705383	0.208655416965485	0.059472531080246
-5.1432728767395	-8.2636661529541	-1.76433980464935	-0.121241740882397	0.208600148558617	0.059466578066349
-5.14336252212524	-8.26507472991943	-1.76389539241791	-0.121197283267975	0.208587616682053	0.0594918690621853
-5.15002632141113	-8.26558208465576	-1.77401411533356	-0.121197104454041	0.208657994866371	0.0595212019979954
-5.14267158508301	-8.26393985748291	-1.77102327346802	-0.121160790324211	0.208582982420921	0.0594866424798965
-5.14475679397583	-8.26584434509277	-1.77004623413086	-0.121133364737034	0.208602055907249	0.0595499277114868
-5.14645719528198	-8.26268100738525	-1.76777863502502	-0.121174186468124	0.208651691675186	0.0594716630876064
-5.1494927406311	-8.2664909362793	-1.7729560136795	-0.12124465405941	0.208575382828712	0.059483889490366
-5.14592885971069	-8.26241874694824	-1.77657735347748	-0.121175341308117	0.208577707409859	0.0594692751765251
-5.14704370498657	-8.26322650909424	-1.77294301986694	-0.121207892894745	0.208675891160965	0.0594072379171848
-5.15337133407593	-8.26787948608398	-1.77480387687683	-0.121236309409142	0.208717167377472	0.0594684034585953
-5.15321016311646	-8.26152515411377	-1.77954268455505	-0.12124414741993	0.208611145615578	0.0593743063509464
-5.14929676055908	-8.26456356048584	-1.77870690822601	-0.121158882975578	0.208645984530449	0.0594119727611542
-5.15370035171509	-8.26069736480713	-1.78903782367706	-0.121163740754128	0.208697229623795	0.0593576952815056
-5.15577173233032	-8.26644134521484	-1.77417504787445	-0.121216475963593	0.208734452724457	0.0592922903597355
-5.14936447143555	-8.25973033905029	-1.78411257266998	-0.121212162077427	0.208693236112595	0.0593901351094246
-5.15385580062866	-8.26120567321777	-1.78545773029327	-0.121155560016632	0.208804503083229	0.0592933297157288
-5.15319681167603	-8.26444149017334	-1.78160285949707	-0.121277041733265	0.208818301558495	0.0593435168266296
-5.15274572372437	-8.26176452636719	-1.78742623329163	-0.121252991259098	0.208789870142937	0.0593696497380733
-5.14991235733032	-8.26181507110596	-1.7855099439621	-0.121288619935513	0.208842173218727	0.0593604855239391
-5.15359783172607	-8.2594108581543	-1.78945219516754	-0.121279567480087	0.208889290690422	0.0594508424401283
-5.14882183074951	-8.26174736022949	-1.78538048267365	-0.121350109577179	0.208942949771881	0.0594201721251011
-5.14740562438965	-8.26239681243896	-1.784299492836	-0.121341228485107	0.20885506272316	0.0594541318714619
-5.14354753494263	-8.25777912139893	-1.78694224357605	-0.121281452476978	0.208958357572556	0.059528049081564
-5.1424126625061	-8.26037406921387	-1.78614377975464	-0.121329344809055	0.208969667553902	0.0595943629741669
-5.14127540588379	-8.25799465179443	-1.78281736373901	-0.121357679367065	0.209058567881584	0.0595313087105751
-5.14095973968506	-8.26147365570068	-1.77422451972961	-0.12144611030817	0.209013193845749	0.0596296675503254
-5.13520669937134	-8.25869274139404	-1.78328514099121	-0.121381044387817	0.209017097949982	0.0597168914973736
-5.13354253768921	-8.25644969940186	-1.77765500545502	-0.121308624744415	0.208994925022125	0.0597023591399193
-5.13521528244019	-8.25907421112061	-1.77978515625	-0.121380485594273	0.209102958440781	0.0597602836787701
-5.13318395614624	-8.26024341583252	-1.76911437511444	-0.121555164456367	0.209066495299339	0.0598013661801815
-5.13179540634155	-8.25874900817871	-1.77390766143799	-0.121409356594086	0.209002375602722	0.0598778650164604
-5.1242504119873	-8.25598049163818	-1.76845097541809	-0.121419668197632	0.209083274006844	0.0598975457251072
-5.12937211990356	-8.25853252410889	-1.77718603610992	-0.121400117874146	0.209124639630318	0.060012012720108
-5.12647294998169	-8.25786685943604	-1.76026713848114	-0.121504962444305	0.20912204682827	0.0599955767393112
-5.12652349472046	-8.2597770690918	-1.76659309864044	-0.121474228799343	0.20901346206665	0.060078676789999
-5.12170124053955	-8.25561141967773	-1.76732802391052	-0.121460594236851	0.209142878651619	0.0601068437099457
-5.12420845031738	-8.26155185699463	-1.76386952400208	-0.121479012072086	0.209116712212563	0.0601850859820843
-5.12032890319824	-8.25818824768066	-1.76652407646179	-0.1214744374156	0.209116011857986	0.0602091141045094
-5.11812782287598	-8.2588005065918	-1.75431597232819	-0.121496342122555	0.209009930491447	0.0602354034781456
-5.1159200668335	-8.25893211364746	-1.76429128646851	-0.121458031237125	0.20907324552536	0.0603395774960518
-5.1171703338623	-8.26018619537354	-1.75723683834076	-0.121449142694473	0.209042802453041	0.0603133253753185
-5.11456680297852	-8.26170063018799	-1.75148355960846	-0.121452018618584	0.209096282720566	0.0604636110365391
-5.11150121688843	-8.25507259368896	-1.75856328010559	-0.121413186192513	0.208965167403221	0.0604497529566288
-5.11222505569458	-8.25915431976318	-1.75670671463013	-0.121432863175869	0.209082841873169	0.0604691207408905
-5.11294317245483	-8.25689125061035	-1.76335489749908	-0.121497295796871	0.208952620625496	0.0606267563998699
-5.10468149185181	-8.25673770904541	-1.7510199546814	-0.121397167444229	0.208935812115669	0.0605605654418468
-5.10452842712402	-8.25240325927734	-1.75327265262604	-0.121439501643181	0.208893269300461	0.06068105250597
-5.10478639602661	-8.25403213500977	-1.75088965892792	-0.121453203260899	0.209101229906082	0.060639675706625
-5.10065698623657	-8.25725650787354	-1.74878799915314	-0.121547110378742	0.208940476179123	0.0607391260564327
-5.09818744659424	-8.25210666656494	-1.75026917457581	-0.121446743607521	0.20892433822155	0.0607521869242191
-5.09402561187744	-8.24892807006836	-1.74485576152802	-0.121537365019321	0.208895653486252	0.0608369223773479
-5.09324789047241	-8.24616146087646	-1.75668668746948	-0.121427953243256	0.208961382508278	0.0608989261090755
-5.09065198898315	-8.24976444244385	-1.73880708217621	-0.121555760502815	0.208936542272568	0.0608893409371376
-5.0927300453186	-8.24620914459229	-1.74570822715759	-0.121592588722706	0.208967745304108	0.061014711856842
-5.08365392684937	-8.2416353225708	-1.74218678474426	-0.121529042720795	0.208903059363365	0.0609687156975269
-5.08595037460327	-8.24448490142822	-1.74240458011627	-0.121524170041084	0.208862110972404	0.0610802844166756
-5.08354330062866	-8.24398612976074	-1.74259221553802	-0.121639601886272	0.208979427814484	0.061038713902235
-5.08586406707764	-8.24652099609375	-1.74111151695251	-0.121691256761551	0.208937555551529	0.0611048452556133
-5.0780873298645	-8.24049854278564	-1.75150573253632	-0.12155819684267	0.20893894135952	0.0610966607928276
-5.08195066452026	-8.24493789672852	-1.73508846759796	-0.121602281928062	0.208931520581245	0.0610879100859165
-5.08377313613892	-8.2454833984375	-1.74007987976074	-0.121681287884712	0.209043622016907	0.061103880405426
-5.08201885223389	-8.24064159393311	-1.73467254638672	-0.121707178652287	0.208948448300362	0.061063427478075
-5.07735157012939	-8.24370002746582	-1.74258124828339	-0.121621869504452	0.208965986967087	0.0611336827278137
-5.08145809173584	-8.24326610565186	-1.74088203907013	-0.121682897210121	0.209039837121964	0.0610322989523411
-5.07999324798584	-8.24909210205078	-1.73539316654205	-0.121736362576485	0.208992436528206	0.0610481165349483
-5.08108329772949	-8.242356300354	-1.74407231807709	-0.121751323342323	0.209039404988289	0.0610172562301159
-5.07889461517334	-8.24096965789795	-1.74110341072083	-0.121641770005226	0.209054008126259	0.0609420202672482
-5.08548545837402	-8.24662590026855	-1.7493896484375	-0.121749043464661	0.209087356925011	0.0609285235404968
-5.08631610870361	-8.24995040893555	-1.74159634113312	-0.12175589799881	0.209095939993858	0.0607686042785645
-5.0845799446106	-8.2474889755249	-1.75180649757385	-0.121809393167496	0.209057867527008	0.0608387403190136
-5.08427476882935	-8.24572086334229	-1.75535106658936	-0.121667332947254	0.20914401113987	0.0606846585869789
-5.08944702148438	-8.24982643127441	-1.7500102519989	-0.121742606163025	0.209174975752831	0.0606776960194111
-5.09322929382324	-8.25150489807129	-1.75914788246155	-0.121823988854885	0.209232449531555	0.0605972930788994
-5.08588790893555	-8.24998760223389	-1.75078058242798	-0.121806770563126	0.209164887666702	0.0605692081153393
-5.09214401245117	-8.25015926361084	-1.7595626115799	-0.121750272810459	0.209195375442505	0.0605244636535645
-5.09264326095581	-8.25183582305908	-1.74888324737549	-0.121870242059231	0.209222927689552	0.0603944547474384
-5.09741592407227	-8.25579452514648	-1.75811171531677	-0.121907696127892	0.209227219223976	0.0604074746370316
-5.0917010307312	-8.24880504608154	-1.76712763309479	-0.121778480708599	0.20925085246563	0.0602888539433479
-5.09382486343384	-8.25313472747803	-1.76231098175049	-0.1218621134758	0.209197789430618	0.0602425970137119
-5.09602117538452	-8.2529354095459	-1.76863169670105	-0.121915020048618	0.209243610501289	0.0602565221488476
-5.09350824356079	-8.25211906433105	-1.75858998298645	-0.12192515283823	0.209247440099716	0.0601063705980778
-5.09437274932861	-8.25044345855713	-1.77124631404877	-0.121829994022846	0.209289610385895	0.0601528473198414
-5.09670066833496	-8.24909687042236	-1.76842057704926	-0.121874511241913	0.209278553724289	0.0599818266928196
-5.09704256057739	-8.25640296936035	-1.76562356948853	-0.121963270008564	0.209313675761223	0.0599919892847538
-5.09736347198486	-8.25165843963623	-1.77649652957916	-0.121983475983143	0.209327459335327	0.0599001459777355
-5.09791374206543	-8.25275230407715	-1.76936399936676	-0.121917702257633	0.209438070654869	0.0597936175763607
-5.10357427597046	-8.2540283203125	-1.77781748771667	-0.121985137462616	0.209313780069351	0.0597693622112274
-5.1000337600708	-8.25200271606445	-1.77840352058411	-0.121980026364326	0.20941935479641	0.0596985854208469
-5.10043382644653	-8.25056076049805	-1.77585208415985	-0.121923521161079	0.209352031350136	0.0595795996487141
-5.10343551635742	-8.254075050354	-1.78532719612122	-0.121948383748531	0.209505721926689	0.0595797598361969
-5.10359573364258	-8.2511510848999	-1.77449607849121	-0.122011601924896	0.209423586726189	0.0595236718654633
-5.1024694442749	-8.25314807891846	-1.78528702259064	-0.121879175305367	0.209384486079216	0.0595296695828438
-5.10421276092529	-8.24902153015137	-1.78034830093384	-0.121937409043312	0.209518358111382	0.059352096170187
-5.11055040359497	-8.25587749481201	-1.77993130683899	-0.121941283345222	0.20949849486351	0.0593479052186012
-5.109778881073	-8.24666881561279	-1.78737223148346	-0.121979229152203	0.209431514143944	0.0593373067677021
-5.10558795928955	-8.24757671356201	-1.78095757961273	-0.121849156916142	0.209404677152634	0.0592900514602661
-5.10576772689819	-8.24622631072998	-1.78862106800079	-0.121863417327404	0.209495663642883	0.0593147613108158
-5.10859441757202	-8.2501277923584	-1.78080558776855	-0.12193863093853	0.209481120109558	0.0592689961194992
-5.10593700408936	-8.24940395355225	-1.78543901443481	-0.121952466666698	0.209356963634491	0.0593764297664166
-5.10629892349243	-8.24507617950439	-1.78565180301666	-0.121813885867596	0.209469988942146	0.0593419671058655
-5.10610389709473	-8.2445764541626	-1.77241253852844	-0.12190642952919	0.209457382559776	0.0592688806355
-5.10663414001465	-8.24529266357422	-1.78126835823059	-0.121908664703369	0.209378957748413	0.059367585927248
-5.10075616836548	-8.23689842224121	-1.77820003032684	-0.121807977557182	0.209386065602303	0.0593351162970066
-5.10631990432739	-8.24365711212158	-1.77150762081146	-0.121881850063801	0.209372341632843	0.0593479089438915
-5.10196495056152	-8.23855113983154	-1.77654910087585	-0.121886648237705	0.209417954087257	0.0593620464205742
-5.10163068771362	-8.24260997772217	-1.76860809326172	-0.121868185698986	0.209249690175056	0.059365414083004
-5.09646987915039	-8.23575496673584	-1.7786021232605	-0.121744655072689	0.209353506565094	0.0594672299921513
-5.09764194488525	-8.24076175689697	-1.76964032649994	-0.121778227388859	0.209316536784172	0.0593467578291893
-5.10254669189453	-8.24250316619873	-1.76637136936188	-0.121819004416466	0.209397628903389	0.0594470724463463
-5.0975341796875	-8.23834228515625	-1.75703871250153	-0.121889442205429	0.209301337599754	0.0594619661569595
-5.09646368026733	-8.23803997039795	-1.77655804157257	-0.121713116765022	0.20926009118557	0.0595649927854538
-5.09608507156372	-8.23481178283691	-1.76427292823792	-0.121767155826092	0.209321826696396	0.0594691000878811
-5.10098028182983	-8.24138450622559	-1.76455366611481	-0.121796824038029	0.209315732121468	0.0595918633043766
-5.09643936157227	-8.23477554321289	-1.75793838500977	-0.121801808476448	0.209183514118195	0.0595662593841553
-5.0922212600708	-8.23879623413086	-1.76367723941803	-0.121708855032921	0.20914788544178	0.0596552826464176
-5.09482860565186	-8.23125457763672	-1.76825451850891	-0.121728256344795	0.209247305989265	0.059637688100338
-5.09697961807251	-8.23953723907471	-1.75299155712128	-0.121750429272652	0.209188997745514	0.0597188100218773
-5.09496641159058	-8.23555088043213	-1.76261413097382	-0.12175327539444	0.209190055727959	0.0597994886338711
-5.08871936798096	-8.23706912994385	-1.7547025680542	-0.121727839112282	0.20908197760582	0.0597060732543468
-5.08736419677734	-8.23562240600586	-1.76253914833069	-0.12165293097496	0.209151610732079	0.0598456971347332
-5.09603881835938	-8.23627853393555	-1.75957632064819	-0.121778406202793	0.209215670824051	0.0597902312874794
-5.08985424041748	-8.23687934875488	-1.7540864944458	-0.121762111783028	0.209084406495094	0.0598221719264984
-5.08677101135254	-8.23249053955078	-1.76001286506653	-0.121650584042072	0.2090705037117	0.059876948595047
-5.08582019805908	-8.23427772521973	-1.75274705886841	-0.121704459190369	0.209124103188515	0.0598107539117336
-5.09013557434082	-8.23453521728516	-1.75801825523376	-0.121781498193741	0.209045559167862	0.0599513426423073
-5.08281373977661	-8.22961711883545	-1.75381124019623	-0.12173705548048	0.209038376808167	0.0599045380949974
-5.08252429962158	-8.23215579986572	-1.7584935426712	-0.121677152812481	0.208987027406693	0.0599396787583828
-5.0802788734436	-8.2305326461792	-1.75209653377533	-0.121713235974312	0.209120869636536	0.0599257946014404
-5.08507537841797	-8.23359394073486	-1.75356638431549	-0.121787540614605	0.209022387862206	0.059985913336277
-5.07574224472046	-8.22596836090088	-1.76046311855316	-0.121750064194202	0.209035307168961	0.0600095093250275
-5.07589864730835	-8.22773170471191	-1.75638449192047	-0.121747642755508	0.209042549133301	0.0599947571754456
-5.080810546875	-8.2288932800293	-1.7630866765976	-0.121748492121696	0.209073305130005	0.0600339360535145
-5.07630825042725	-8.22912693023682	-1.75126886367798	-0.121877029538155	0.209062591195107	0.060034342110157
-5.07201337814331	-8.22905826568604	-1.75938630104065	-0.121721781790257	0.208917900919914	0.0600490942597389
-5.07409000396729	-8.22268772125244	-1.76422894001007	-0.121736727654934	0.209110483527184	0.0599697083234787
-5.07648372650146	-8.22980117797852	-1.75779092311859	-0.121819771826267	0.209050953388214	0.0599816776812077
-5.07505178451538	-8.22505283355713	-1.77041792869568	-0.121870368719101	0.209068298339844	0.0600232444703579
-5.07393503189087	-8.22818565368652	-1.76050841808319	-0.121778190135956	0.208977550268173	0.0599512010812759
-5.07406234741211	-8.22408008575439	-1.77283787727356	-0.121695086359978	0.209049910306931	0.0599472038447857
-5.07677125930786	-8.23003768920898	-1.76663839817047	-0.121922612190247	0.209086284041405	0.0598388090729713
-5.07699346542358	-8.22769546508789	-1.77068436145782	-0.12187834084034	0.209049805998802	0.0599196143448353
-5.07468795776367	-8.22634696960449	-1.76899695396423	-0.121915794909	0.209034755825996	0.059750959277153
-5.07756280899048	-8.2280912399292	-1.77153515815735	-0.121848046779633	0.209086075425148	0.0597568154335022
-5.08192586898804	-8.22655296325684	-1.77475118637085	-0.121954798698425	0.209164336323738	0.0596401207149029
-5.08043432235718	-8.23272514343262	-1.76713716983795	-0.121979638934135	0.209112554788589	0.0596614107489586
-5.0796537399292	-8.22821712493896	-1.77803599834442	-0.121912442147732	0.209071636199951	0.0596244037151337
-5.080491065979	-8.2296142578125	-1.77297019958496	-0.121930614113808	0.209194704890251	0.0595101863145828
-5.08427238464355	-8.23116016387939	-1.78095209598541	-0.121939808130264	0.209188088774681	0.0595598518848419
-5.08097410202026	-8.2309741973877	-1.77581596374512	-0.121935240924358	0.209194526076317	0.0594314560294151
-5.08144330978394	-8.23003387451172	-1.77808213233948	-0.121937923133373	0.20912754535675	0.0595165230333805
-5.08673858642578	-8.22994613647461	-1.78520977497101	-0.121887877583504	0.209280490875244	0.0594179630279541
-5.08784151077271	-8.22853469848633	-1.77698481082916	-0.12200753390789	0.20924112200737	0.0594251416623592
-5.0835280418396	-8.23047828674316	-1.78145265579224	-0.121927939355373	0.209105536341667	0.0593689680099487
-5.08343696594238	-8.22641658782959	-1.78599095344543	-0.121877104043961	0.20923413336277	0.0592358037829399
-5.08782768249512	-8.23166561126709	-1.78244054317474	-0.121967501938343	0.209267780184746	0.0593196898698807
-5.08475971221924	-8.22466468811035	-1.78372621536255	-0.121982291340828	0.209200009703636	0.0592790320515633
-5.08029794692993	-8.22739601135254	-1.7806955575943	-0.121892966330051	0.209186270833015	0.0592109076678753
-5.08474826812744	-8.22611236572266	-1.78499591350555	-0.121953956782818	0.209251388907433	0.0592819377779961
-5.08436155319214	-8.22683143615723	-1.77717411518097	-0.12195897847414	0.209275275468826	0.0591940172016621
-5.08205652236938	-8.22635841369629	-1.77759194374084	-0.121929153800011	0.209222495555878	0.0592623800039291
-5.0828070640564	-8.22030067443848	-1.77802038192749	-0.121869191527367	0.209285497665405	0.0591998361051083
-5.0816707611084	-8.22966480255127	-1.77564895153046	-0.121944651007652	0.20922489464283	0.0592226982116699
-5.08673238754272	-8.22670745849609	-1.78056514263153	-0.12193551659584	0.209255680441856	0.0592134892940521
-5.08102369308472	-8.22797966003418	-1.77955222129822	-0.121931679546833	0.209111750125885	0.0592371411621571
-5.08125829696655	-8.22302055358887	-1.77824294567108	-0.121864885091782	0.209081560373306	0.0592044070363045
-5.08321809768677	-8.22379302978516	-1.77547919750214	-0.12190006673336	0.209182545542717	0.0591191127896309
-5.0865364074707	-8.223464012146	-1.77247619628906	-0.122002065181732	0.20907174050808	0.0592101700603962
-5.08013391494751	-8.225661277771	-1.7673534154892	-0.121913522481918	0.209017187356949	0.0591385215520859
-5.08125638961792	-8.2222728729248	-1.7635885477066	-0.121927976608276	0.208966106176376	0.0591026842594147
-5.08727264404297	-8.2264404296875	-1.77269399166107	-0.121891237795353	0.209111958742142	0.0590566881000996
-5.08418941497803	-8.22606468200684	-1.75482952594757	-0.121977835893631	0.208980739116669	0.0591407120227814
-5.08398914337158	-8.22368240356445	-1.77197444438934	-0.121796615421772	0.20892134308815	0.0591154769062996
-5.08414936065674	-8.22213077545166	-1.76714086532593	-0.121813073754311	0.208935484290123	0.0590532757341862
-5.08727121353149	-8.2281322479248	-1.76341938972473	-0.121877774596214	0.208967819809914	0.0591225065290928
-5.08616018295288	-8.2239818572998	-1.75780618190765	-0.121876671910286	0.208872020244598	0.0590778961777687
-5.08356428146362	-8.22629833221436	-1.75761902332306	-0.121813513338566	0.20879490673542	0.0591070577502251
-5.08653116226196	-8.22301864624023	-1.76309013366699	-0.121776923537254	0.208876311779022	0.0590355843305588
-5.0870156288147	-8.22993469238281	-1.7490838766098	-0.121762953698635	0.208875685930252	0.0590230263769627
[truncated: 12,695 more rows]
