# Supplementary material for: Identification of Haptic Based Guiding Using Hard Reins
Source: PLoS One. 2015 Jul 22;10(7):e0132020. doi: 10.1371/journal.pone.0132020 (PMC4511788; doi:10.1371/journal.pone.0132020)
Supplement: S6 File — (ZIP) [file pone.0132020.s006.zip › Exp2_ForceData2/Subject10/path3/T7.csv]

Force X (N)	Force Y (N)	Force Z (N)	Torque X (N-m)	Torque Y (N-m)	Torque Z (N-m)	Frequency = 10000	Averaging Level = 16	F/T Serial Number = FT11772	Time Started = 19/02/2013 17:49:41
-4.48069524765015	-7.81697607040405	-0.0494833327829838	-0.107263222336769	0.144030168652534	0.0376531891524792
-4.48009252548218	-7.81739234924316	-0.049501046538353	-0.107317961752415	0.144032463431358	0.037601500749588
-4.47896528244019	-7.81549882888794	-0.0432861186563969	-0.107286788523197	0.143934845924377	0.0375140607357025
-4.48298597335815	-7.81865262985229	-0.0478176660835743	-0.107333175837994	0.144025266170502	0.0375203490257263
-4.4804310798645	-7.80846452713013	-0.0523400120437145	-0.107223115861416	0.14385399222374	0.0374275371432304
-4.4792275428772	-7.81528949737549	-0.0462961494922638	-0.107253760099411	0.144024893641472	0.0373413413763046
-4.48321723937988	-7.81642532348633	-0.0444665141403675	-0.107339940965176	0.143943503499031	0.0373282954096794
-4.48109292984009	-7.81072950363159	-0.0543730929493904	-0.107212699949741	0.14399079978466	0.0372894555330276
-4.48703765869141	-7.81483221054077	-0.0576922371983528	-0.107241727411747	0.143980950117111	0.0372306779026985
-4.47720289230347	-7.80927038192749	-0.0524618476629257	-0.107222475111485	0.143968462944031	0.037167739123106
-4.48704290390015	-7.81625270843506	-0.0508217141032219	-0.10720194876194	0.143997937440872	0.0370839275419712
-4.48215579986572	-7.81143569946289	-0.0564548335969448	-0.107271574437618	0.143922388553619	0.0371129028499126
-4.48607444763184	-7.81054592132568	-0.0479068942368031	-0.107128895819187	0.14395797252655	0.0369964241981506
-4.48364448547363	-7.80869626998901	-0.0524415597319603	-0.107271589338779	0.143811449408531	0.0369395986199379
-4.48408985137939	-7.81249094009399	-0.0555108226835728	-0.107168570160866	0.143957853317261	0.0368711724877357
-4.48963069915771	-7.81097745895386	-0.0607649385929108	-0.107220970094204	0.143874943256378	0.0368830040097237
-4.48391819000244	-7.80705308914185	-0.0621746070683002	-0.107135474681854	0.143845751881599	0.0367933325469494
-4.49233293533325	-7.80846214294434	-0.0597106739878654	-0.107192330062389	0.143933951854706	0.036716490983963
-4.4864068031311	-7.80396413803101	-0.0583885163068771	-0.107175439596176	0.143792346119881	0.0367378741502762
-4.48884105682373	-7.80680704116821	-0.0629652738571167	-0.107157424092293	0.143840119242668	0.036609061062336
-4.48897218704224	-7.80449247360229	-0.0670663267374039	-0.107175253331661	0.143844977021217	0.0365984477102757
-4.49077081680298	-7.8034143447876	-0.0697647109627724	-0.107120059430599	0.143831983208656	0.036529541015625
-4.48934745788574	-7.80111074447632	-0.0624290257692337	-0.107318751513958	0.14380918443203	0.0364938378334045
-4.48789834976196	-7.80373477935791	-0.0708611011505127	-0.107190772891045	0.143865302205086	0.0364815108478069
-4.49531984329224	-7.80232954025269	-0.0680555552244186	-0.107228673994541	0.143831193447113	0.0364178791642189
-4.48834133148193	-7.80132627487183	-0.0680378600955009	-0.107214577496052	0.143828257918358	0.0363628827035427
-4.49752855300903	-7.80095148086548	-0.0682094320654869	-0.107270322740078	0.143873617053032	0.036255732178688
-4.49260091781616	-7.79987144470215	-0.0672763362526894	-0.107195802032948	0.143789917230606	0.0362795628607273
-4.49625968933105	-7.80147552490234	-0.0749451369047165	-0.107197485864162	0.143862500786781	0.0362315438687801
-4.4941987991333	-7.79960775375366	-0.0750076994299889	-0.10724600404501	0.143815129995346	0.0362046472728252
-4.49558877944946	-7.79799795150757	-0.0699211582541466	-0.107167400419712	0.143799304962158	0.0360585823655128
-4.49871730804443	-7.79864931106567	-0.0696753859519959	-0.107346713542938	0.143863990902901	0.0360786914825439
-4.49679183959961	-7.79797649383545	-0.0733468160033226	-0.10714278370142	0.143861263990402	0.0360513515770435
-4.50026273727417	-7.7999382019043	-0.0715721622109413	-0.107246473431587	0.14379708468914	0.0359741076827049
-4.49776029586792	-7.79500913619995	-0.077979102730751	-0.107174947857857	0.143793419003487	0.0359595529735088
-4.50421237945557	-7.79864358901978	-0.0711871534585953	-0.107219949364662	0.14384263753891	0.0359257869422436
-4.49849319458008	-7.79421281814575	-0.0750155448913574	-0.107237994670868	0.143811985850334	0.0358912833034992
-4.49933433532715	-7.79742765426636	-0.0862217023968697	-0.107188209891319	0.14378647506237	0.0358099415898323
-4.50079345703125	-7.79457235336304	-0.0840445160865784	-0.107254885137081	0.143861055374146	0.035807516425848
-4.50209188461304	-7.79369926452637	-0.0834006294608116	-0.107155300676823	0.143813833594322	0.035711295902729
-4.50527143478394	-7.79794216156006	-0.0764708295464516	-0.107296280562878	0.143879249691963	0.035747617483139
-4.50328063964844	-7.7947564125061	-0.0841427594423294	-0.107235953211784	0.143727347254753	0.0357314571738243
-4.5056414604187	-7.79133749008179	-0.089583046734333	-0.107260257005692	0.143848434090614	0.0356465354561806
-4.50352144241333	-7.79414749145508	-0.0836218595504761	-0.107288710772991	0.143780067563057	0.0355972312390804
-4.50439977645874	-7.79071760177612	-0.0815829560160637	-0.107260316610336	0.143744215369225	0.0355802290141582
-4.5067925453186	-7.79562425613403	-0.0908310264348984	-0.107243679463863	0.143848523497581	0.035613089799881
-4.50735235214233	-7.78840303421021	-0.0927628725767136	-0.107268258929253	0.143801018595695	0.0355230793356895
-4.50590848922729	-7.79382276535034	-0.0823582336306572	-0.107341699302197	0.143835470080376	0.0355151854455471
-4.50702857971191	-7.79532241821289	-0.0829874128103256	-0.107293650507927	0.143746957182884	0.0355376414954662
-4.51001214981079	-7.79312229156494	-0.0955259576439857	-0.107220090925694	0.1438277810812	0.0354707539081573
-4.51135158538818	-7.79252052307129	-0.0922207981348038	-0.107356145977974	0.143765643239021	0.0354568175971508
-4.50824499130249	-7.79144859313965	-0.0931122824549675	-0.107358187437057	0.143824726343155	0.0354674011468887
-4.51528263092041	-7.79247045516968	-0.097321555018425	-0.107293762266636	0.143880844116211	0.0354672968387604
-4.50942754745483	-7.78989553451538	-0.100556954741478	-0.107381656765938	0.143741026520729	0.0355074517428875
-4.51331233978271	-7.79088592529297	-0.100683033466339	-0.107258722186089	0.143862813711166	0.0354163497686386
-4.51234769821167	-7.79083776473999	-0.0924598947167397	-0.107352882623672	0.14379557967186	0.0354470238089561
-4.51084232330322	-7.78934049606323	-0.100685149431229	-0.107244580984116	0.14381816983223	0.0354800373315811
-4.51433086395264	-7.79012870788574	-0.107328310608864	-0.107427351176739	0.14384463429451	0.035462774336338
-4.50813007354736	-7.78704643249512	-0.0964935347437859	-0.107322178781033	0.143812358379364	0.0354201942682266
-4.50829124450684	-7.79034090042114	-0.101323366165161	-0.107367597520351	0.143826469779015	0.0354117825627327
-4.50769376754761	-7.79109048843384	-0.105237446725369	-0.107447601854801	0.143814131617546	0.0354750975966454
-4.51207780838013	-7.78749370574951	-0.106849253177643	-0.107405327260494	0.14385649561882	0.0354086831212044
-4.51046466827393	-7.78680372238159	-0.0987156555056572	-0.107411973178387	0.143918752670288	0.0354254506528378
-4.50894689559937	-7.78748655319214	-0.103228338062763	-0.107449792325497	0.143884584307671	0.0353956930339336
-4.509925365448	-7.78716564178467	-0.100678384304047	-0.107444614171982	0.143874064087868	0.035380594432354
-4.51054620742798	-7.78880739212036	-0.105274260044098	-0.107483737170696	0.143903538584709	0.0354082211852074
-4.51296186447144	-7.78623580932617	-0.102190412580967	-0.107478238642216	0.143889784812927	0.0353239290416241
-4.51314449310303	-7.78770971298218	-0.0978257656097412	-0.107449650764465	0.143936008214951	0.0353818163275719
-4.5139274597168	-7.78627634048462	-0.105386048555374	-0.107417084276676	0.143936172127724	0.0353584624826908
-4.51340198516846	-7.79110145568848	-0.105068720877171	-0.107444405555725	0.144023776054382	0.0353468880057335
-4.51252603530884	-7.79066276550293	-0.102589048445225	-0.107463195919991	0.14389830827713	0.035298440605402
-4.51623153686523	-7.78985500335693	-0.0997637361288071	-0.107473455369473	0.144025549292564	0.0352783240377903
-4.51769208908081	-7.79197883605957	-0.102910600602627	-0.107462204992771	0.143945261836052	0.0353016965091228
-4.51211643218994	-7.78704309463501	-0.107398182153702	-0.107391946017742	0.143945291638374	0.0353138409554958
-4.51897192001343	-7.79249477386475	-0.100739747285843	-0.107486508786678	0.144017070531845	0.0352775491774082
-4.51491212844849	-7.79166746139526	-0.101750820875168	-0.107425689697266	0.143969371914864	0.035259447991848
-4.52071714401245	-7.79731416702271	-0.10335922986269	-0.107438735663891	0.144071951508522	0.0353453084826469
-4.52004384994507	-7.790931224823	-0.110207468271255	-0.10740353167057	0.143966406583786	0.0353094190359116
-4.51947355270386	-7.79356670379639	-0.106619656085968	-0.107334144413471	0.144099444150925	0.0352676101028919
-4.52280712127686	-7.79668951034546	-0.104362234473228	-0.107370130717754	0.143985286355019	0.0352732166647911
-4.52098560333252	-7.79602527618408	-0.102937467396259	-0.107309363782406	0.143985629081726	0.0352857522666454
-4.52749443054199	-7.79734182357788	-0.106025658547878	-0.107347510755062	0.14402873814106	0.0352597646415234
-4.51933574676514	-7.79684925079346	-0.10780842602253	-0.107397079467773	0.144000992178917	0.0352705419063568
-4.52412557601929	-7.80052375793457	-0.103881768882275	-0.107339233160019	0.144052356481552	0.0352580398321152
-4.52292966842651	-7.79972982406616	-0.109584808349609	-0.107383206486702	0.143985375761986	0.0353202372789383
-4.52196741104126	-7.79890203475952	-0.114474318921566	-0.107260376214981	0.143984943628311	0.0352815687656403
-4.52430152893066	-7.79922199249268	-0.107111908495426	-0.107331953942776	0.144053474068642	0.0352624207735062
-4.52087450027466	-7.80201816558838	-0.106819078326225	-0.107332564890385	0.143984392285347	0.0353337749838829
-4.52281761169434	-7.79971885681152	-0.112826332449913	-0.107341289520264	0.144087985157967	0.0353096835315228
-4.52079153060913	-7.79647731781006	-0.110191091895103	-0.107327185571194	0.144004344940186	0.0352833196520805
-4.52004528045654	-7.79734182357788	-0.108059823513031	-0.107326366007328	0.144017100334167	0.0352716334164143
-4.5237717628479	-7.80353736877441	-0.101816609501839	-0.10736158490181	0.144051596522331	0.0353155024349689
-4.52102136611938	-7.79591703414917	-0.112693250179291	-0.107320576906204	0.144011899828911	0.0353439711034298
-4.52086019515991	-7.79720830917358	-0.106438487768173	-0.107432596385479	0.144099414348602	0.035278033465147
-4.51954460144043	-7.79698944091797	-0.102992229163647	-0.107480399310589	0.144047975540161	0.0352890752255917
-4.51847553253174	-7.79897451400757	-0.106308281421661	-0.107448615133762	0.144077271223068	0.0353756062686443
-4.52035999298096	-7.79713296890259	-0.109060503542423	-0.107495419681072	0.144056469202042	0.0353745929896832
-4.51235961914063	-7.79088592529297	-0.108624175190926	-0.10752322524786	0.144079506397247	0.0353650599718094
-4.5196795463562	-7.80018854141235	-0.10315503180027	-0.107605203986168	0.144190222024918	0.0353469178080559
-4.51826047897339	-7.79496192932129	-0.106184363365173	-0.107637375593185	0.144118204712868	0.0353978723287582
-4.51660203933716	-7.79495191574097	-0.11588616669178	-0.107608169317245	0.144191324710846	0.0353669002652168
-4.51366567611694	-7.78810882568359	-0.104853093624115	-0.107715643942356	0.144168421626091	0.035351350903511
-4.51661014556885	-7.79363393783569	-0.110928803682327	-0.107668414711952	0.144227668642998	0.0353679619729519
-4.5166540145874	-7.7933611869812	-0.11040423810482	-0.107800856232643	0.144193008542061	0.0353622734546661
-4.5101318359375	-7.78934383392334	-0.110184192657471	-0.107726685702801	0.144157767295837	0.0353809148073196
-4.51233196258545	-7.78587436676025	-0.107115685939789	-0.107777982950211	0.144185364246368	0.0352540388703346
-4.51385593414307	-7.79077339172363	-0.109264679253101	-0.107852287590504	0.144151076674461	0.0352852344512939
-4.51296758651733	-7.78267240524292	-0.116568364202976	-0.107768341898918	0.14409764111042	0.0352806411683559
-4.50932645797729	-7.78413391113281	-0.104785062372684	-0.10785848647356	0.144189164042473	0.035237867385149
-4.51410579681396	-7.78584623336792	-0.105304099619389	-0.107898488640785	0.144107982516289	0.0352435298264027
-4.51313924789429	-7.78307247161865	-0.11045503616333	-0.107948891818523	0.144244804978371	0.0352254882454872
-4.51631927490234	-7.78544950485229	-0.108466491103172	-0.108002752065659	0.1441590487957	0.0351828038692474
-4.50970649719238	-7.77905225753784	-0.114555813372135	-0.107962012290955	0.144156381487846	0.0351246558129787
-4.51977396011353	-7.78423309326172	-0.110484018921852	-0.107958637177944	0.144197568297386	0.0351131372153759
-4.51593542098999	-7.7800498008728	-0.121020242571831	-0.107982389628887	0.144144743680954	0.0351639240980148
-4.52159261703491	-7.78057146072388	-0.12134525179863	-0.107932537794113	0.144255205988884	0.0350236520171165
-4.52171850204468	-7.78117561340332	-0.10838408023119	-0.10810649394989	0.144196912646294	0.0350012667477131
-4.52176094055176	-7.78149557113647	-0.122801378369331	-0.107973657548428	0.144198060035706	0.0350213907659054
-4.52549743652344	-7.77852821350098	-0.122272334992886	-0.108004905283451	0.144156068563461	0.034916877746582
-4.52217149734497	-7.77925443649292	-0.125850394368172	-0.107955828309059	0.144148677587509	0.0348545163869858
-4.5290961265564	-7.77872037887573	-0.1225690767169	-0.108005024492741	0.144157454371452	0.0348083153367043
-4.52463150024414	-7.77560472488403	-0.132167220115662	-0.108001850545406	0.144086465239525	0.0347668826580048
-4.52799558639526	-7.77410554885864	-0.135436862707138	-0.107930958271027	0.144062176346779	0.0347550585865974
-4.52902698516846	-7.77385377883911	-0.131945088505745	-0.108012348413467	0.144154965877533	0.0347324758768082
-4.52869987487793	-7.77524614334106	-0.128461316227913	-0.107946261763573	0.143996804952621	0.0346624255180359
-4.5294361114502	-7.77204036712646	-0.133950531482697	-0.108023881912231	0.144151747226715	0.0346818938851357
-4.53260946273804	-7.77041101455688	-0.137891978025436	-0.108028210699558	0.144028216600418	0.0346127785742283
-4.53142738342285	-7.76786613464355	-0.141220211982727	-0.108010120689869	0.144166544079781	0.0345589965581894
-4.53308391571045	-7.77070808410645	-0.135595664381981	-0.108039855957031	0.144101217389107	0.0345393754541874
-4.53323030471802	-7.76509523391724	-0.138281613588333	-0.10801450163126	0.144018605351448	0.0345512516796589
-4.53738355636597	-7.77180099487305	-0.139332339167595	-0.108068831264973	0.14418925344944	0.0345355570316315
-4.53477144241333	-7.76628065109253	-0.137419983744621	-0.108082436025143	0.144097223877907	0.0344643890857697
-4.53151702880859	-7.76781177520752	-0.135701894760132	-0.108055621385574	0.144113108515739	0.0345001146197319
-4.53976202011108	-7.77018260955811	-0.141284450888634	-0.108128897845745	0.144125401973724	0.0344784595072269
-4.53161001205444	-7.76531410217285	-0.143742829561234	-0.108000017702579	0.1441989839077	0.034460186958313
-4.53775548934937	-7.77081871032715	-0.142271175980568	-0.108088545501232	0.14419336616993	0.034405030310154
-4.53620004653931	-7.77010917663574	-0.14145128428936	-0.108045689761639	0.144206404685974	0.0344312004745007
-4.53916358947754	-7.76838064193726	-0.149264708161354	-0.10798005759716	0.144189938902855	0.0343817956745625
-4.53897476196289	-7.76930713653564	-0.142558410763741	-0.108098492026329	0.144203200936317	0.0343461446464062
-4.53744316101074	-7.77012348175049	-0.140681058168411	-0.10800563544035	0.144171595573425	0.0343817248940468
-4.5407600402832	-7.77139234542847	-0.139305502176285	-0.108047790825367	0.144180908799171	0.0343700274825096
-4.54035997390747	-7.77363014221191	-0.151358053088188	-0.107996225357056	0.144178509712219	0.0343220569193363
-4.54200410842896	-7.76817750930786	-0.1517004519701	-0.107959918677807	0.144200935959816	0.0342993885278702
-4.54430770874023	-7.77176189422607	-0.14589187502861	-0.107932433485985	0.144134253263474	0.0342774763703346
-4.54504680633545	-7.77061080932617	-0.159808129072189	-0.107946567237377	0.144089013338089	0.0342749767005444
-4.54395484924316	-7.7694263458252	-0.157170355319977	-0.107889339327812	0.144113436341286	0.0342251174151897
-4.54389572143555	-7.77143096923828	-0.153041511774063	-0.10798816382885	0.144001811742783	0.0341965556144714
-4.54629945755005	-7.77250862121582	-0.151554048061371	-0.107987709343433	0.144063144922256	0.034138098359108
-4.54801750183105	-7.77391242980957	-0.160915791988373	-0.107978209853172	0.14396034181118	0.0341628268361092
-4.54751634597778	-7.76771116256714	-0.168817713856697	-0.107893839478493	0.144096478819847	0.0341337248682976
-4.55064535140991	-7.77410125732422	-0.160315379500389	-0.1079460978508	0.144114330410957	0.0340972803533077
-4.54830026626587	-7.77254962921143	-0.164704769849777	-0.107883043587208	0.144033670425415	0.034111849963665
-4.55567407608032	-7.77719593048096	-0.169193625450134	-0.107902534306049	0.144126728177071	0.0341125503182411
-4.5514931678772	-7.77328109741211	-0.165135711431503	-0.108010642230511	0.144071444869041	0.0341419652104378
-4.5509352684021	-7.7750768661499	-0.16144622862339	-0.107918232679367	0.144137009978294	0.0340475998818874
-4.55794668197632	-7.77899122238159	-0.163110375404358	-0.10793586820364	0.144136756658554	0.0341114960610867
-4.55003643035889	-7.77680015563965	-0.175099015235901	-0.107914909720421	0.14407354593277	0.0340772233903408
-4.55316305160522	-7.77765083312988	-0.166869893670082	-0.107882663607597	0.144098609685898	0.0339570827782154
-4.55743741989136	-7.78203392028809	-0.167428806424141	-0.107931174337864	0.14407180249691	0.0340551324188709
-4.55365324020386	-7.77823209762573	-0.171690434217453	-0.107927180826664	0.144006162881851	0.0340069495141506
-4.55884122848511	-7.77894067764282	-0.169934123754501	-0.107970103621483	0.144169390201569	0.0339213758707047
-4.56093835830688	-7.78149271011353	-0.16765683889389	-0.108066909015179	0.143971636891365	0.0339346379041672
-4.55794429779053	-7.77889108657837	-0.183739826083183	-0.107874512672424	0.144045829772949	0.0339256078004837
-4.56459379196167	-7.78209400177002	-0.179552555084229	-0.107926249504089	0.144080340862274	0.033864077180624
-4.55671072006226	-7.77969741821289	-0.174454346299171	-0.107904374599457	0.143988475203514	0.0338138490915298
-4.56640338897705	-7.78624963760376	-0.176690310239792	-0.10795097053051	0.144029632210732	0.0338400639593601
-4.56399154663086	-7.78349828720093	-0.184872210025787	-0.107987776398659	0.143914923071861	0.0338563174009323
-4.56432867050171	-7.78364276885986	-0.185867443680763	-0.107931673526764	0.14399565756321	0.0337661169469357
-4.56653308868408	-7.78623056411743	-0.180351495742798	-0.108014687895775	0.143970370292664	0.0337856151163578
-4.56609535217285	-7.78675699234009	-0.184349089860916	-0.107895210385323	0.143880903720856	0.0337604582309723
-4.57303619384766	-7.78608655929565	-0.19215627014637	-0.107922315597534	0.143951192498207	0.0337520092725754
-4.5670862197876	-7.78741979598999	-0.180497527122498	-0.107941620051861	0.143897131085396	0.0337069071829319
-4.56865501403809	-7.78680276870728	-0.189567804336548	-0.107891991734505	0.143909722566605	0.0336634442210197
-4.57321548461914	-7.79279565811157	-0.188713103532791	-0.107901245355606	0.143930792808533	0.0336890779435635
-4.572998046875	-7.78818988800049	-0.19125759601593	-0.107857823371887	0.14388282597065	0.0336406119167805
-4.57254981994629	-7.79178285598755	-0.185932531952858	-0.107863567769527	0.143953382968903	0.0335614569485188
-4.57884740829468	-7.79346942901611	-0.190365016460419	-0.107984475791454	0.14385099709034	0.0336190983653069
-4.57566165924072	-7.79102087020874	-0.194808349013329	-0.10785660892725	0.143868446350098	0.0336430370807648
-4.5803337097168	-7.79391860961914	-0.191939488053322	-0.107935272157192	0.143918126821518	0.0335592925548553
-4.57543468475342	-7.79276037216187	-0.190581917762756	-0.107933193445206	0.143755793571472	0.0335429199039936
-4.58095073699951	-7.79534959793091	-0.197643741965294	-0.107865862548351	0.14377436041832	0.0334875136613846
-4.58029365539551	-7.79719734191895	-0.192805856466293	-0.107879757881165	0.143877774477005	0.0335489362478256
-4.57971143722534	-7.79771947860718	-0.19047600030899	-0.107784882187843	0.143723919987679	0.0334460400044918
-4.58067178726196	-7.7998685836792	-0.193566605448723	-0.107814945280552	0.143814042210579	0.0334661677479744
-4.58576774597168	-7.80025148391724	-0.193338498473167	-0.107777573168278	0.143734112381935	0.0334527753293514
-4.58255004882813	-7.79935312271118	-0.188703507184982	-0.107799060642719	0.143764361739159	0.0334247909486294
-4.58868217468262	-7.80363845825195	-0.189312115311623	-0.107731677591801	0.143780797719955	0.0333668887615204
-4.58575391769409	-7.80172872543335	-0.200899988412857	-0.107702903449535	0.14368149638176	0.0334331355988979
-4.59363222122192	-7.8072509765625	-0.196723744273186	-0.10768586397171	0.14388233423233	0.033339399844408
-4.59103679656982	-7.80441045761108	-0.189295783638954	-0.107722118496895	0.143710345029831	0.0333599261939526
-4.58913993835449	-7.80825042724609	-0.195746213197708	-0.107658706605434	0.143728792667389	0.0333419069647789
-4.59702348709106	-7.80983638763428	-0.195382177829742	-0.107661180198193	0.143796503543854	0.0333410836756229
-4.59242677688599	-7.80525016784668	-0.198690205812454	-0.107558742165565	0.14372181892395	0.0332877561450005
-4.59615039825439	-7.81432008743286	-0.189546853303909	-0.107548758387566	0.143694326281548	0.0332560017704964
-4.59477186203003	-7.81311416625977	-0.192113220691681	-0.107584990561008	0.143646061420441	0.0332710519433022
-4.59811973571777	-7.81193113327026	-0.19559819996357	-0.107540674507618	0.14365665614605	0.0332305133342743
-4.59713459014893	-7.81399345397949	-0.185904338955879	-0.107602342963219	0.143766507506371	0.0332065187394619
-4.59655141830444	-7.81682300567627	-0.181348949670792	-0.107492357492447	0.143614515662193	0.0331502854824066
-4.59981346130371	-7.81869554519653	-0.183705970644951	-0.107516430318356	0.143702939152718	0.0332260616123676
-4.60083627700806	-7.82012796401978	-0.185790479183197	-0.1073959171772	0.143673077225685	0.0331546626985073
-4.60008478164673	-7.81711196899414	-0.175762221217155	-0.107471629977226	0.143673673272133	0.033132042735815
-4.60109567642212	-7.82036972045898	-0.176105558872223	-0.107461787760258	0.143722638487816	0.0331414937973022
-4.59924793243408	-7.82028341293335	-0.182522088289261	-0.107489161193371	0.14368711411953	0.0331519208848476
-4.5994086265564	-7.81954574584961	-0.178712666034698	-0.107446394860744	0.143796220421791	0.0331401824951172
-4.60188674926758	-7.82299137115479	-0.176104128360748	-0.107491232454777	0.143700614571571	0.0330806374549866
-4.59819746017456	-7.82367420196533	-0.168676435947418	-0.107439070940018	0.143738850951195	0.0330934673547745
-4.60258531570435	-7.8249340057373	-0.174313679337502	-0.107461422681808	0.143681868910789	0.0331314168870449
-4.59666013717651	-7.81904697418213	-0.175426080822945	-0.10739017277956	0.143774911761284	0.0331101790070534
-4.60118341445923	-7.82510137557983	-0.171629786491394	-0.107470467686653	0.143783837556839	0.0330463759601116
-4.5992603302002	-7.82214689254761	-0.177195534110069	-0.107472129166126	0.143677145242691	0.0331203043460846
-4.60245084762573	-7.82370853424072	-0.179614648222923	-0.107391737401485	0.143756538629532	0.0330543369054794
-4.60198879241943	-7.81990718841553	-0.16888752579689	-0.107523329555988	0.143687635660172	0.0330564230680466
-4.60037803649902	-7.82292747497559	-0.169897869229317	-0.107370533049107	0.143739461898804	0.0330057814717293
-4.60351705551147	-7.82382106781006	-0.169038534164429	-0.10748615860939	0.143703863024712	0.0330579467117786
-4.59803199768066	-7.82045555114746	-0.172338217496872	-0.107385098934174	0.143676102161407	0.0329969264566898
-4.59987592697144	-7.82188844680786	-0.167839974164963	-0.107410803437233	0.143675699830055	0.0329427868127823
-4.59998989105225	-7.82164430618286	-0.165272027254105	-0.107412472367287	0.143671110272408	0.0329448841512203
-4.6011962890625	-7.8203911781311	-0.167661190032959	-0.107420012354851	0.143617153167725	0.0329230763018131
-4.5988564491272	-7.82086324691772	-0.167091265320778	-0.107409633696079	0.143733084201813	0.0328751504421234
-4.59678649902344	-7.81792497634888	-0.161907970905304	-0.107403963804245	0.143700927495956	0.0328155271708965
-4.59816884994507	-7.82080888748169	-0.160076379776001	-0.107480801641941	0.143776297569275	0.0327923484146595
-4.59781074523926	-7.82208919525146	-0.16284953057766	-0.107428856194019	0.143667504191399	0.0328359976410866
-4.59764862060547	-7.81502628326416	-0.161973610520363	-0.107459157705307	0.143805459141731	0.0327420271933079
-4.59697198867798	-7.81912565231323	-0.159361779689789	-0.1075095012784	0.143786042928696	0.0326956361532211
-4.5925145149231	-7.81626749038696	-0.155274718999863	-0.10745608061552	0.143725767731667	0.032677136361599
-4.5979700088501	-7.81925773620605	-0.153571277856827	-0.107512682676315	0.143755063414574	0.032695647329092
-4.59624147415161	-7.81142807006836	-0.160679519176483	-0.107483096420765	0.143740803003311	0.0326384045183659
-4.59515905380249	-7.81697654724121	-0.153789654374123	-0.107558466494083	0.143883764743805	0.032534584403038
-4.59812450408936	-7.81373405456543	-0.152868345379829	-0.107653915882111	0.143722906708717	0.0325576066970825
-4.59250354766846	-7.8125114440918	-0.154777094721794	-0.107562363147736	0.143825396895409	0.0325276888906956
-4.59796476364136	-7.81259632110596	-0.155815228819847	-0.107671022415161	0.143854141235352	0.0324127562344074
-4.59048366546631	-7.80874919891357	-0.152004718780518	-0.107595272362232	0.143800631165504	0.0324066393077374
-4.59425830841064	-7.81425428390503	-0.150108307600021	-0.10774028301239	0.143838167190552	0.0323295779526234
-4.59068059921265	-7.80978012084961	-0.151247709989548	-0.107790403068066	0.14381617307663	0.032345362007618
-4.59368515014648	-7.80761098861694	-0.155922472476959	-0.107684463262558	0.143980637192726	0.0322466716170311
-4.59290075302124	-7.80649471282959	-0.151944980025291	-0.107769951224327	0.143858522176743	0.032159797847271
-4.59216594696045	-7.8069486618042	-0.146278575062752	-0.107746861875057	0.143972024321556	0.0320731848478317
-4.59556674957275	-7.80675411224365	-0.147242963314056	-0.107837781310081	0.14384962618351	0.0320778861641884
-4.58803558349609	-7.80298709869385	-0.158039778470993	-0.107742168009281	0.143922001123428	0.0320190228521824
-4.59511423110962	-7.80189895629883	-0.153550818562508	-0.10782266408205	0.143967613577843	0.0318913273513317
-4.59169912338257	-7.80168151855469	-0.155332669615746	-0.107850283384323	0.143918827176094	0.0318642742931843
-4.59573411941528	-7.80612134933472	-0.160244062542915	-0.107852071523666	0.143941804766655	0.0317598469555378
-4.59637117385864	-7.80224943161011	-0.154545858502388	-0.107898011803627	0.143925100564957	0.0317157544195652
-4.59615564346313	-7.80049514770508	-0.158929586410522	-0.107795350253582	0.143969178199768	0.0315531305968761
-4.5998592376709	-7.80324506759644	-0.150159940123558	-0.107971295714378	0.144047662615776	0.0315097719430923
-4.59887170791626	-7.80557489395142	-0.157295018434525	-0.107829242944717	0.143975034356117	0.0313656218349934
-4.60749864578247	-7.80302619934082	-0.161354377865791	-0.107900522649288	0.143991813063622	0.031259261071682
-4.60430717468262	-7.80358791351318	-0.159793749451637	-0.10784762352705	0.144000634551048	0.0312014129012823
-4.61290502548218	-7.80525350570679	-0.165690273046494	-0.107857391238213	0.144030809402466	0.0309763811528683
-4.61028480529785	-7.80816411972046	-0.163371086120605	-0.107916779816151	0.14391502737999	0.030913095921278
-4.61759996414185	-7.80939435958862	-0.166294619441032	-0.107811540365219	0.143955230712891	0.0307681020349264
-4.6193151473999	-7.80929899215698	-0.169570282101631	-0.107856795191765	0.143980249762535	0.030662763863802
-4.62333106994629	-7.8110818862915	-0.172953650355339	-0.107765153050423	0.144003540277481	0.0305135734379292
-4.62773036956787	-7.81364440917969	-0.166477009654045	-0.107863523066044	0.144029021263123	0.0304042566567659
-4.62936115264893	-7.81565856933594	-0.177625864744186	-0.107711471617222	0.143871024250984	0.0302960779517889
-4.63782978057861	-7.81608915328979	-0.179786577820778	-0.107708044350147	0.14392614364624	0.0301737748086452
-4.63648796081543	-7.81639385223389	-0.181918695569038	-0.107680886983871	0.143946766853333	0.0300352089107037
-4.64195489883423	-7.81875085830688	-0.181165218353271	-0.107673920691013	0.143929615616798	0.0298675019294024
-4.64570379257202	-7.8217716217041	-0.180080443620682	-0.10769210010767	0.143906429409981	0.0297862812876701
-4.65149688720703	-7.82127618789673	-0.191334947943687	-0.107598423957825	0.143871754407883	0.029696311801672
-4.65273904800415	-7.82138967514038	-0.187153324484825	-0.107663981616497	0.143928378820419	0.0295496731996536
-4.6546802520752	-7.82478284835815	-0.187402933835983	-0.107547946274281	0.14383926987648	0.0293737202882767
-4.65768671035767	-7.82569408416748	-0.184420257806778	-0.10753758251667	0.143947139382362	0.029309218749404
-4.66103458404541	-7.82883167266846	-0.197508305311203	-0.107580080628395	0.143807381391525	0.0291896872222424
-4.66226291656494	-7.82586479187012	-0.19651535153389	-0.107473827898502	0.143934532999992	0.0290401075035334
-4.67089986801147	-7.83535003662109	-0.195043981075287	-0.107528455555439	0.143930524587631	0.0289242416620255
-4.66988706588745	-7.8298192024231	-0.202139303088188	-0.107467852532864	0.143846347928047	0.0288689229637384
-4.68034982681274	-7.8348183631897	-0.199806049466133	-0.107528418302536	0.143965020775795	0.0287787187844515
-4.67907810211182	-7.82991886138916	-0.200727626681328	-0.107499167323112	0.14386685192585	0.0286730136722326
-4.68026304244995	-7.83611583709717	-0.205196499824524	-0.10745470225811	0.144017085433006	0.02860027551651
-4.68919849395752	-7.83805084228516	-0.203290522098541	-0.107582747936249	0.143927991390228	0.0285545010119677
-4.68265676498413	-7.83387470245361	-0.218963846564293	-0.107411183416843	0.143933355808258	0.0284179896116257
-4.69282102584839	-7.83729267120361	-0.213621139526367	-0.107613123953342	0.144051283597946	0.0282675847411156
-4.68655443191528	-7.83372116088867	-0.216476753354073	-0.107562556862831	0.143945544958115	0.0282069239765406
-4.69241571426392	-7.83603572845459	-0.225488886237144	-0.107493758201599	0.143976226449013	0.0281316190958023
-4.69235420227051	-7.83389520645142	-0.222378268837929	-0.107571750879288	0.144033506512642	0.0280217286199331
-4.69061756134033	-7.83448886871338	-0.232710421085358	-0.107627391815186	0.143966823816299	0.0279544200748205
-4.69472217559814	-7.83176517486572	-0.22980161011219	-0.107779137790203	0.144047990441322	0.0279332865029573
-4.69189071655273	-7.8290581703186	-0.235988557338715	-0.107686132192612	0.144012078642845	0.0279151555150747
-4.69197177886963	-7.82137632369995	-0.246481329202652	-0.107758715748787	0.14414356648922	0.02777492813766
-4.69172191619873	-7.82351970672607	-0.233972206711769	-0.107825666666031	0.144150272011757	0.0277802981436253
-4.68419981002808	-7.81598091125488	-0.238911956548691	-0.107860647141933	0.144080847501755	0.0277701765298843
-4.68888330459595	-7.81611061096191	-0.24113717675209	-0.10793325304985	0.144189417362213	0.0277530588209629
-4.68336153030396	-7.80921363830566	-0.242505580186844	-0.10808165371418	0.144245445728302	0.0277338419109583
-4.67992162704468	-7.80457544326782	-0.244534954428673	-0.108140781521797	0.1442950963974	0.027706241235137
-4.6810245513916	-7.80617761611938	-0.246441140770912	-0.108276776969433	0.144309371709824	0.0277622044086456
-4.67406511306763	-7.79619216918945	-0.253974705934525	-0.108244024217129	0.144377946853638	0.0277852416038513
-4.67333221435547	-7.7975549697876	-0.243022456765175	-0.108378224074841	0.144464045763016	0.0277023632079363
-4.66651964187622	-7.7922158241272	-0.243206575512886	-0.108451381325722	0.144386142492294	0.0278371572494507
-4.66945791244507	-7.78788232803345	-0.252781093120575	-0.108482494950294	0.144592747092247	0.0278568081557751
-4.66311264038086	-7.78210592269897	-0.249237582087517	-0.108585119247437	0.144599482417107	0.0278620664030313
-4.6568603515625	-7.78024768829346	-0.250090062618256	-0.108630187809467	0.144710287451744	0.027912637218833
-4.6591911315918	-7.77652359008789	-0.24186185002327	-0.108708895742893	0.144672691822052	0.0279692336916924
-4.65094423294067	-7.77297353744507	-0.250054240226746	-0.108704790472984	0.144676238298416	0.028063490986824
-4.65063953399658	-7.77130079269409	-0.246958523988724	-0.108864925801754	0.144833102822304	0.0280372276902199
-4.64313077926636	-7.76686954498291	-0.244410052895546	-0.108831875026226	0.144796177744865	0.0280247535556555
-4.64454698562622	-7.76862573623657	-0.242910951375961	-0.108837850391865	0.14490532875061	0.0281367860734463
-4.63969755172729	-7.7630786895752	-0.243286475539207	-0.108946643769741	0.144936367869377	0.0282306540757418
-4.6379861831665	-7.76110649108887	-0.245446011424065	-0.108972832560539	0.144899964332581	0.0282484795898199
-4.63411951065063	-7.75988149642944	-0.241761356592178	-0.109063714742661	0.145066484808922	0.0282593127340078
-4.63153409957886	-7.76007604598999	-0.240229979157448	-0.109038069844246	0.145064279437065	0.0283300876617432
-4.63015937805176	-7.75977468490601	-0.245046645402908	-0.10915270447731	0.145067006349564	0.0283541083335876
-4.63075685501099	-7.75778007507324	-0.240941196680069	-0.109105601906776	0.145202532410622	0.0284198820590973
-4.62916851043701	-7.750159740448	-0.243190616369247	-0.109134912490845	0.145224675536156	0.028433395549655
-4.6252326965332	-7.75414657592773	-0.232141360640526	-0.109194748103619	0.145203948020935	0.0284932591021061
-4.62180042266846	-7.75193977355957	-0.237412869930267	-0.109186790883541	0.145257964730263	0.0286209881305695
-4.62261581420898	-7.75048065185547	-0.233712270855904	-0.109237104654312	0.145356371998787	0.0286350976675749
-4.61932563781738	-7.74652624130249	-0.230157509446144	-0.109289981424809	0.145311176776886	0.0286309812217951
-4.61772346496582	-7.7476806640625	-0.224660396575928	-0.109330900013447	0.145410180091858	0.0287083778530359
-4.61827898025513	-7.74750661849976	-0.226479947566986	-0.109362713992596	0.145399644970894	0.0287689231336117
-4.61110877990723	-7.74172401428223	-0.239841356873512	-0.109337069094181	0.145456165075302	0.0288619473576546
-4.61619424819946	-7.74515295028687	-0.224262401461601	-0.109424509108067	0.145512223243713	0.0288283415138721
-4.61111402511597	-7.74023628234863	-0.226713091135025	-0.109377436339855	0.145433440804482	0.0289199762046337
-4.61612462997437	-7.74332761764526	-0.232905745506287	-0.10936189442873	0.145567402243614	0.0289926715195179
-4.61302423477173	-7.7389063835144	-0.223202809691429	-0.109549537301064	0.145560204982758	0.0290206950157881
-4.60884714126587	-7.74098253250122	-0.225836336612701	-0.109462589025497	0.145633339881897	0.0290345512330532
-4.61063289642334	-7.74191379547119	-0.221827507019043	-0.109520755708218	0.145552009344101	0.0290996916592121
-4.60741138458252	-7.73872089385986	-0.232555821537971	-0.109458088874817	0.145536035299301	0.0292004607617855
-4.61210060119629	-7.73886489868164	-0.225083202123642	-0.109539464116096	0.145608872175217	0.0292381606996059
-4.6041202545166	-7.73645925521851	-0.222443014383316	-0.109572723507881	0.145591750741005	0.029227813705802
-4.60855960845947	-7.74068021774292	-0.217705920338631	-0.109603390097618	0.145696625113487	0.0292777344584465
-4.60345506668091	-7.73840188980103	-0.225633472204208	-0.10960703343153	0.145594701170921	0.0293692909181118
-4.6068811416626	-7.73978996276855	-0.224062114953995	-0.109565250575542	0.145735040307045	0.0293789524585009
-4.60445737838745	-7.73682451248169	-0.218959897756577	-0.109611012041569	0.145712167024612	0.0293933190405369
-4.60212755203247	-7.74071073532104	-0.216912910342216	-0.109608814120293	0.145751655101776	0.0294569171965122
-4.60657835006714	-7.74122762680054	-0.218837574124336	-0.109664440155029	0.14581461250782	0.0295243840664625
-4.60086488723755	-7.73702049255371	-0.219905510544777	-0.109579429030418	0.145747303962708	0.029546145349741
-4.60138034820557	-7.74074220657349	-0.217442601919174	-0.109630316495895	0.14577542245388	0.0295365694910288
-4.60309314727783	-7.74232482910156	-0.218514621257782	-0.109704814851284	0.145788371562958	0.0296107325702906
-4.60224008560181	-7.74048042297363	-0.223418936133385	-0.109666734933853	0.145744189620018	0.0296918395906687
-4.60009860992432	-7.7397928237915	-0.217401176691055	-0.109716683626175	0.14584968984127	0.0296968519687653
-4.59957027435303	-7.73789405822754	-0.213801339268684	-0.109715446829796	0.145813718438148	0.0297058578580618
-4.59755086898804	-7.73940944671631	-0.214978531002998	-0.109752260148525	0.145882204174995	0.0297559984028339
-4.59789085388184	-7.74242258071899	-0.221085011959076	-0.109782829880714	0.145793184638023	0.0297813098877668
-4.59509754180908	-7.73526811599731	-0.225644618272781	-0.109816022217274	0.145941153168678	0.0298150889575481
-4.59833288192749	-7.74361848831177	-0.219344720244408	-0.109902903437614	0.145968556404114	0.0298446603119373
-4.59342098236084	-7.73846387863159	-0.223916903138161	-0.109894566237926	0.145942032337189	0.0299185067415237
-4.59688949584961	-7.74006271362305	-0.226344674825668	-0.109898753464222	0.145999193191528	0.0299578122794628
-4.59488248825073	-7.73657941818237	-0.219318687915802	-0.109910354018211	0.145915701985359	0.0300053283572197
-4.59409093856812	-7.73988103866577	-0.221801593899727	-0.109951011836529	0.146031871438026	0.0299902502447367
-4.59321117401123	-7.73631238937378	-0.219054669141769	-0.110001511871815	0.145957127213478	0.0299985967576504
-4.58845901489258	-7.73521375656128	-0.227635517716408	-0.109951809048653	0.146022498607635	0.0300728622823954
-4.5936427116394	-7.74024868011475	-0.224395021796227	-0.110041104257107	0.146041929721832	0.0300763659179211
-4.58510398864746	-7.73273277282715	-0.227791666984558	-0.110061220824718	0.145989775657654	0.0301210824400187
-4.59225273132324	-7.74071788787842	-0.222110524773598	-0.110138915479183	0.146091192960739	0.0301267821341753
-4.59061908721924	-7.73666143417358	-0.227167800068855	-0.110177710652351	0.146095648407936	0.0302361194044352
-4.59213638305664	-7.73884725570679	-0.231909856200218	-0.110117040574551	0.146230652928352	0.0301829800009727
-4.58766412734985	-7.73939609527588	-0.226044178009033	-0.110221810638905	0.146140530705452	0.030236741527915
-4.58836793899536	-7.73995685577393	-0.225455448031425	-0.110158644616604	0.146267548203468	0.0302036814391613
-4.59131097793579	-7.74420404434204	-0.227859020233154	-0.110316418111324	0.146204963326454	0.0303135327994823
-4.58546733856201	-7.74096488952637	-0.23189789056778	-0.11023086309433	0.146175235509872	0.0303366873413324
-4.59188175201416	-7.74318218231201	-0.231139227747917	-0.11029938608408	0.146301075816154	0.0302626211196184
-4.58053398132324	-7.74417734146118	-0.226681739091873	-0.110348895192146	0.14623287320137	0.0303213484585285
-4.58867216110229	-7.74828386306763	-0.228217914700508	-0.110341459512711	0.146395206451416	0.0302958451211452
-4.58374166488647	-7.74564170837402	-0.22883452475071	-0.110371358692646	0.14639039337635	0.0303873084485531
-4.58662700653076	-7.74776792526245	-0.230563759803772	-0.110299833118916	0.146437451243401	0.0303542278707027
-4.5825343132019	-7.74912309646606	-0.22821918129921	-0.110524855554104	0.146370023488998	0.0303988512605429
-4.5821795463562	-7.74796056747437	-0.227530926465988	-0.110336609184742	0.146484881639481	0.0303981155157089
-4.58624124526978	-7.74808549880981	-0.232044562697411	-0.11046252399683	0.146400853991508	0.0304315723478794
-4.5799503326416	-7.74579620361328	-0.237133547663689	-0.110407315194607	0.146428138017654	0.0304330848157406
-4.58516407012939	-7.74952459335327	-0.231597021222115	-0.110444217920303	0.146507233381271	0.0304358769208193
-4.58129549026489	-7.75001907348633	-0.229867085814476	-0.110451020300388	0.146452993154526	0.0304896291345358
-4.58196496963501	-7.75033140182495	-0.235141396522522	-0.110439993441105	0.146481946110725	0.0305402968078852
-4.5805549621582	-7.74827146530151	-0.234590023756027	-0.110600486397743	0.146544754505157	0.0305643193423748
-4.57687950134277	-7.748863697052	-0.235008284449577	-0.110526591539383	0.146534278988838	0.0304853916168213
-4.5801854133606	-7.74850845336914	-0.231560736894608	-0.11068195104599	0.146599680185318	0.0305280704051256
-4.57705783843994	-7.7493577003479	-0.237635836005211	-0.110533945262432	0.146467998623848	0.0306044239550829
-4.57870626449585	-7.74978446960449	-0.23621167242527	-0.110634073615074	0.146594807505608	0.0306047108024359
-4.57376098632813	-7.74938488006592	-0.232973471283913	-0.110685579478741	0.146573826670647	0.030655886977911
-4.57525444030762	-7.74615240097046	-0.230022758245468	-0.110682465136051	0.14655975997448	0.0306534972041845
-4.57244873046875	-7.75193214416504	-0.23199063539505	-0.110678419470787	0.146600335836411	0.0307372696697712
-4.57669448852539	-7.74877691268921	-0.238666638731956	-0.110653012990952	0.146585926413536	0.0307198762893677
-4.5726261138916	-7.74698257446289	-0.233521267771721	-0.110767714679241	0.146648898720741	0.0307096131145954
-4.57329797744751	-7.75207090377808	-0.235328525304794	-0.110742889344692	0.14662629365921	0.0307460464537144
-4.56816482543945	-7.74942398071289	-0.226806461811066	-0.110770627856255	0.146662548184395	0.0307867806404829
-4.56981039047241	-7.75257539749146	-0.232579499483109	-0.11067383736372	0.146633073687553	0.0307974852621555
-4.57446432113647	-7.75317621231079	-0.233781009912491	-0.110839910805225	0.146720618009567	0.030847268179059
-4.57020282745361	-7.74983263015747	-0.232234120368958	-0.110750406980515	0.146729230880737	0.0308703426271677
-4.57261753082275	-7.74788761138916	-0.228383556008339	-0.110787831246853	0.146743565797806	0.0308425184339285
-4.56762456893921	-7.75381708145142	-0.236403033137321	-0.110781796276569	0.14668633043766	0.0309152901172638
-4.57090282440186	-7.75133323669434	-0.230965360999107	-0.110724419355392	0.146806046366692	0.0310061555355787
-4.56822061538696	-7.75013017654419	-0.230240598320961	-0.110896177589893	0.146826431155205	0.0309988185763359
-4.56473445892334	-7.75387954711914	-0.228375658392906	-0.110814020037651	0.146751835942268	0.0310033615678549
-4.56603813171387	-7.7531042098999	-0.227776706218719	-0.110882624983788	0.146849349141121	0.0310752000659704
-4.56003189086914	-7.75377511978149	-0.23175685107708	-0.110829271376133	0.146631330251694	0.0310979336500168
-4.56359338760376	-7.75292158126831	-0.233314886689186	-0.110838852822781	0.146780267357826	0.0311642736196518
-4.56029081344604	-7.75412321090698	-0.222800314426422	-0.11085007339716	0.146794751286507	0.0311986468732357
-4.55833148956299	-7.75250720977783	-0.22029422223568	-0.110798865556717	0.146741107106209	0.0312370173633099
-4.5587100982666	-7.75714540481567	-0.229080066084862	-0.11084246635437	0.146828755736351	0.0312848016619682
-4.55763578414917	-7.7497124671936	-0.228965818881989	-0.110863246023655	0.146831035614014	0.0313067957758904
-4.55377292633057	-7.75451469421387	-0.224791303277016	-0.110857799649239	0.146884024143219	0.0313649997115135
-4.5569281578064	-7.75522470474243	-0.22358675301075	-0.110917024314404	0.146766781806946	0.0314042568206787
-4.55196475982666	-7.75103092193604	-0.229040056467056	-0.110866524279118	0.146898403763771	0.0314501784741879
-4.55792093276978	-7.75537252426147	-0.22476863861084	-0.110893681645393	0.146919101476669	0.0314665995538235
-4.54733800888062	-7.74926900863647	-0.229441836476326	-0.110904574394226	0.146928116679192	0.0315165184438229
-4.55271768569946	-7.75672960281372	-0.222410529851913	-0.110878579318523	0.146893113851547	0.0315226204693317
-4.54817056655884	-7.74763870239258	-0.224467098712921	-0.110872477293015	0.146806567907333	0.0316125452518463
-4.5504732131958	-7.75341272354126	-0.225983068346977	-0.110873125493526	0.146931275725365	0.0316432937979698
-4.54850387573242	-7.74619197845459	-0.223891660571098	-0.110949605703354	0.146846681833267	0.0316885374486446
-4.54539108276367	-7.74871397018433	-0.224318504333496	-0.110910438001156	0.146928802132607	0.0317030213773251
-4.54564523696899	-7.74867343902588	-0.226981908082962	-0.111028201878071	0.146848604083061	0.0317262373864651
-4.54061222076416	-7.74652719497681	-0.229259595274925	-0.110924296081066	0.146889299154282	0.0317668244242668
-4.54575109481812	-7.74753427505493	-0.226206168532372	-0.111107185482979	0.146883696317673	0.0317881852388382
-4.53656053543091	-7.74364852905273	-0.22537824511528	-0.111013628542423	0.146858960390091	0.0318194776773453
-4.53903198242188	-7.74960708618164	-0.224601477384567	-0.111033149063587	0.146883234381676	0.0317988283932209
-4.53662014007568	-7.74208164215088	-0.225853964686394	-0.111074857413769	0.146909803152084	0.0319237932562828
-4.53461027145386	-7.74350786209106	-0.228915929794312	-0.111071951687336	0.146946027874947	0.0318695977330208
-4.53493738174438	-7.74244022369385	-0.220248475670815	-0.111181862652302	0.146947413682938	0.0318927876651287
-4.53159284591675	-7.74392032623291	-0.223927289247513	-0.111020006239414	0.146943047642708	0.0319870635867119
-4.53332853317261	-7.74194478988647	-0.226400688290596	-0.111099310219288	0.146903723478317	0.0320221595466137
-4.52709770202637	-7.7393102645874	-0.227239057421684	-0.111067369580269	0.146986767649651	0.0319810844957829
-4.53552341461182	-7.74297475814819	-0.223734498023987	-0.11114476621151	0.147047594189644	0.0320105962455273
-4.52929830551147	-7.74110269546509	-0.228555470705032	-0.111130446195602	0.146963596343994	0.0320361703634262
-4.53206443786621	-7.74180269241333	-0.228361025452614	-0.111051417887211	0.147051885724068	0.0320216864347458
-4.53255271911621	-7.74136066436768	-0.226779073476791	-0.111127823591232	0.147032618522644	0.0320401340723038
-4.53194284439087	-7.74430990219116	-0.220664590597153	-0.111062154173851	0.147003337740898	0.0319827422499657
-4.53289794921875	-7.74561595916748	-0.221306443214417	-0.111211776733398	0.146990746259689	0.0320235230028629
-4.53224802017212	-7.74643325805664	-0.22547721862793	-0.111100368201733	0.146956250071526	0.0320169068872929
-4.53326463699341	-7.74282264709473	-0.228154122829437	-0.111084409058094	0.147070720791817	0.031962938606739
-4.5331244468689	-7.74602317810059	-0.223085165023804	-0.11103729903698	0.146937012672424	0.0319191813468933
-4.53536987304688	-7.74754047393799	-0.224885627627373	-0.111096233129501	0.14693595468998	0.031932707875967
-4.53743028640747	-7.7507176399231	-0.223447397351265	-0.111109346151352	0.146943345665932	0.0319780372083187
-4.53579092025757	-7.74800872802734	-0.236105486750603	-0.111037574708462	0.146919086575508	0.0318882502615452
-4.54006433486938	-7.75095081329346	-0.221930369734764	-0.111016795039177	0.147066608071327	0.0318358391523361
-4.53748226165771	-7.75377464294434	-0.226015105843544	-0.111059226095676	0.146841958165169	0.0318126790225506
-4.54242181777954	-7.7525315284729	-0.231640785932541	-0.110969178378582	0.146994411945343	0.0317646451294422
-4.54751968383789	-7.75323152542114	-0.230711236596107	-0.111046940088272	0.146953329443932	0.0317104905843735
-4.5454626083374	-7.75359916687012	-0.232752054929733	-0.110983051359653	0.146960258483887	0.0316788591444492
-4.55339431762695	-7.75673675537109	-0.231091141700745	-0.110947661101818	0.146970048546791	0.0317000336945057
-4.55091428756714	-7.75610160827637	-0.238890990614891	-0.110993735492229	0.146883308887482	0.031639352440834
-4.55286312103271	-7.76126050949097	-0.238312721252441	-0.110915623605251	0.146968528628349	0.0315356068313122
-4.5561957359314	-7.76260232925415	-0.233011677861214	-0.110984392464161	0.146859407424927	0.0315818004310131
-4.5542631149292	-7.76095390319824	-0.246469184756279	-0.11087553948164	0.146847352385521	0.0315492823719978
-4.56116724014282	-7.76050519943237	-0.241407737135887	-0.111016660928726	0.146840795874596	0.0314952172338963
-4.55580759048462	-7.75926923751831	-0.250459015369415	-0.110887855291367	0.146870478987694	0.0314330160617828
-4.56026697158813	-7.76451444625854	-0.241169154644012	-0.110929980874062	0.146823778748512	0.0313593596220016
-4.55741214752197	-7.76489925384521	-0.242632463574409	-0.110954247415066	0.146796628832817	0.0314004272222519
-4.56120157241821	-7.76331663131714	-0.247457966208458	-0.110862262547016	0.146855235099792	0.0313409231603146
-4.55862760543823	-7.76396417617798	-0.244846552610397	-0.110955916345119	0.146899923682213	0.0313245542347431
-4.55826234817505	-7.76422739028931	-0.244698137044907	-0.110896371304989	0.146871760487556	0.0313177704811096
-4.56053352355957	-7.76451063156128	-0.248483434319496	-0.110991418361664	0.14685021340847	0.0312790423631668
-4.56215906143188	-7.76553535461426	-0.256205052137375	-0.110871143639088	0.146883204579353	0.0313088186085224
-4.56328916549683	-7.76206398010254	-0.246806308627129	-0.1109689027071	0.146988555788994	0.0312504023313522
-4.5589280128479	-7.76450729370117	-0.242709457874298	-0.111004777252674	0.146893322467804	0.0312790460884571
-4.56021022796631	-7.76636648178101	-0.246306851506233	-0.110935531556606	0.146989762783051	0.0313041731715202
-4.5567193031311	-7.76547527313232	-0.245866492390633	-0.110949948430061	0.146953746676445	0.0313603095710278
-4.56080484390259	-7.76668882369995	-0.248595371842384	-0.110973924398422	0.147043064236641	0.0313108712434769
-4.55803537368774	-7.76439809799194	-0.245702594518661	-0.111133366823196	0.147059962153435	0.0313506200909615
-4.55495643615723	-7.76542663574219	-0.243846669793129	-0.111064374446869	0.147087454795837	0.0313578061759472
-4.55654525756836	-7.76739978790283	-0.238321334123611	-0.111156299710274	0.147048771381378	0.0313958935439587
-4.55232191085815	-7.76393461227417	-0.244857683777809	-0.111056514084339	0.147060185670853	0.0314640961587429
-4.55598449707031	-7.76519155502319	-0.250229507684708	-0.111205607652664	0.147138819098473	0.0314446985721588
-4.54874420166016	-7.76462650299072	-0.236484557390213	-0.111132569611073	0.147098615765572	0.0314592532813549
-4.55024003982544	-7.76404666900635	-0.241372689604759	-0.111079417169094	0.147093072533607	0.0315146446228027
-4.54872894287109	-7.7645092010498	-0.242557272315025	-0.111143074929714	0.147066056728363	0.0315633229911327
-4.54408025741577	-7.76105928421021	-0.241798654198647	-0.111132331192493	0.147067695856094	0.0315930284559727
-4.5449914932251	-7.76355171203613	-0.240527883172035	-0.111216396093369	0.147199064493179	0.0316315926611423
-4.54338788986206	-7.76365423202515	-0.240873888134956	-0.111221842467785	0.147031709551811	0.0317338891327381
-4.54065942764282	-7.76075267791748	-0.244439750909805	-0.111141167581081	0.147163823246956	0.0317267552018166
-4.54285383224487	-7.76366996765137	-0.239552676677704	-0.111177280545235	0.147179558873177	0.0317785777151585
-4.54002380371094	-7.75948429107666	-0.239652276039124	-0.111170530319214	0.147137746214867	0.031799778342247
-4.54174280166626	-7.76462554931641	-0.243921786546707	-0.111179322004318	0.147190600633621	0.0318730771541595
-4.53958320617676	-7.76043081283569	-0.240481242537498	-0.111192941665649	0.147124737501144	0.0319700352847576
-4.53946876525879	-7.76216602325439	-0.239955574274063	-0.111044861376286	0.147223949432373	0.0319412685930729
-4.53968286514282	-7.76562356948853	-0.232852667570114	-0.111159935593605	0.14711782336235	0.0320316776633263
-4.53702545166016	-7.76486492156982	-0.238186329603195	-0.111126005649567	0.147127598524094	0.0321058034896851
-4.54180431365967	-7.76537036895752	-0.234870374202728	-0.111151114106178	0.147145107388496	0.0321105942130089
-4.53552103042603	-7.76579761505127	-0.234937876462936	-0.111119776964188	0.14717136323452	0.0321376137435436
-4.53858423233032	-7.77047061920166	-0.236303433775902	-0.111104294657707	0.147197127342224	0.0321506820619106
-4.53677320480347	-7.76923561096191	-0.239829778671265	-0.111102432012558	0.147060692310333	0.0322976857423782
-4.53751802444458	-7.77151441574097	-0.234915286302567	-0.111014328896999	0.147112846374512	0.0323052182793617
-4.53936195373535	-7.77139902114868	-0.226903781294823	-0.111070558428764	0.147084936499596	0.0323277004063129
-4.53488969802856	-7.77202701568604	-0.228677347302437	-0.110993288457394	0.147070288658142	0.0323743000626564
-4.54158592224121	-7.77743244171143	-0.231429323554039	-0.110986366868019	0.14714190363884	0.0324130095541477
-4.53568077087402	-7.77590036392212	-0.229846581816673	-0.110900223255157	0.14702682197094	0.0324724428355694
-4.53739356994629	-7.77750158309937	-0.226192459464073	-0.110936544835567	0.147086724638939	0.0324110649526119
-4.54018449783325	-7.78237915039063	-0.222943931818008	-0.110933654010296	0.147070899605751	0.0325178876519203
-4.5415153503418	-7.78009700775146	-0.230680778622627	-0.11083135008812	0.147040888667107	0.0325818955898285
-4.54236793518066	-7.78069829940796	-0.226131126284599	-0.110880464315414	0.147083148360252	0.0325689166784287
-4.54308700561523	-7.78266000747681	-0.224484384059906	-0.110759057104588	0.146998763084412	0.0325778238475323
-4.54243755340576	-7.78787708282471	-0.220556497573853	-0.110827088356018	0.147038221359253	0.0326911546289921
-4.54695844650269	-7.78991365432739	-0.224523261189461	-0.110780104994774	0.146941885352135	0.0327373296022415
-4.5451922416687	-7.78781986236572	-0.226942539215088	-0.110770381987095	0.147053331136703	0.0327242016792297
-4.55070734024048	-7.79631233215332	-0.217865958809853	-0.110783167183399	0.147015690803528	0.0327837914228439
-4.54632472991943	-7.79318428039551	-0.220623880624771	-0.110736280679703	0.146974802017212	0.0329320579767227
-4.55011081695557	-7.79667901992798	-0.225701600313187	-0.11066535115242	0.14701022207737	0.0329307205975056
-4.5509352684021	-7.79677629470825	-0.220262169837952	-0.11069530248642	0.146950230002403	0.0329805947840214
-4.551194190979	-7.80054187774658	-0.216356083750725	-0.110639721155167	0.146986722946167	0.0330017358064651
-4.55568552017212	-7.8038501739502	-0.21850198507309	-0.110657408833504	0.146880015730858	0.0330742336809635
-4.55209684371948	-7.80054378509521	-0.221606701612473	-0.110573828220367	0.146917656064034	0.0331251323223114
-4.55712938308716	-7.80589008331299	-0.215920373797417	-0.110570214688778	0.146886184811592	0.0331001095473766
-4.55374002456665	-7.80923175811768	-0.214979931712151	-0.110522247850895	0.146873727440834	0.0331923961639404
-4.55630683898926	-7.81110763549805	-0.214483335614204	-0.110484711825848	0.146792262792587	0.0332304015755653
-4.5567741394043	-7.81137704849243	-0.212445497512817	-0.110571637749672	0.146839112043381	0.033244401216507
-4.55610847473145	-7.81360578536987	-0.21137298643589	-0.110519587993622	0.146790578961372	0.0332652479410172
-4.55624961853027	-7.81314468383789	-0.205343976616859	-0.110504321753979	0.14675684273243	0.0333168730139732
-4.56024694442749	-7.81789302825928	-0.213390171527863	-0.11039612442255	0.146664530038834	0.0333599485456944
-4.55974578857422	-7.81611633300781	-0.214198425412178	-0.110399298369884	0.146770656108856	0.0334114134311676
-4.56564474105835	-7.82350015640259	-0.201589211821556	-0.110399931669235	0.146695539355278	0.0334123373031616
-4.55993604660034	-7.81923532485962	-0.208708301186562	-0.110417827963829	0.146628618240356	0.0334860496222973
-4.56799840927124	-7.8246111869812	-0.208693787455559	-0.110334351658821	0.146770566701889	0.0335391648113728
-4.56640148162842	-7.82158136367798	-0.204843059182167	-0.110353954136372	0.146658703684807	0.0336028710007668
-4.56535530090332	-7.82714700698853	-0.204813957214355	-0.110281392931938	0.146692141890526	0.0336038917303085
-4.57107543945313	-7.82790470123291	-0.203335389494896	-0.110348090529442	0.14649797976017	0.0336685180664063
-4.56524801254272	-7.82515287399292	-0.210027113556862	-0.11025283485651	0.146535858511925	0.0337834693491459
-4.57046031951904	-7.83136081695557	-0.201268211007118	-0.11029414087534	0.146588265895844	0.0337633043527603
-4.56391000747681	-7.82815361022949	-0.196825191378593	-0.110256925225258	0.146494388580322	0.0338801704347134
-4.56797790527344	-7.83141565322876	-0.20349557697773	-0.110257260501385	0.146509826183319	0.0339270830154419
-4.56639337539673	-7.82979869842529	-0.19964674115181	-0.110249504446983	0.146574169397354	0.0339618399739265
-4.56433582305908	-7.83233690261841	-0.192129254341125	-0.110223799943924	0.146476686000824	0.0340036377310753
-4.56586694717407	-7.83562183380127	-0.188485518097878	-0.11027429997921	0.146499827504158	0.0340784788131714
-4.5666937828064	-7.83413743972778	-0.195691794157028	-0.110280454158783	0.146494030952454	0.0341415107250214
-4.56242179870605	-7.83463859558105	-0.193149790167809	-0.110276557505131	0.146568655967712	0.034152764827013
-4.56779336929321	-7.84071493148804	-0.183851331472397	-0.110263869166374	0.146558463573456	0.0342673100531101
-4.56182146072388	-7.83298492431641	-0.192326322197914	-0.110228419303894	0.146400973200798	0.0343848094344139
-4.56703567504883	-7.83951044082642	-0.188229352235794	-0.110229648649693	0.14661318063736	0.0343999862670898
-4.56616306304932	-7.83868455886841	-0.178939282894135	-0.110297210514545	0.146450757980347	0.0344702936708927
-4.56409978866577	-7.84109544754028	-0.187381654977798	-0.110253259539604	0.146542266011238	0.034568440169096
-4.56847333908081	-7.84131574630737	-0.188741743564606	-0.11026993393898	0.146488696336746	0.0346229076385498
-4.56185150146484	-7.83906412124634	-0.18948070704937	-0.110208570957184	0.146507889032364	0.0346896462142468
-4.56621122360229	-7.84667921066284	-0.184930354356766	-0.110244922339916	0.146511048078537	0.0347254388034344
-4.56464099884033	-7.84652137756348	-0.186662867665291	-0.110371761023998	0.146454885601997	0.0348200537264347
-4.56731367111206	-7.84725522994995	-0.196418389678001	-0.110261365771294	0.146519720554352	0.0349155403673649
-4.56679153442383	-7.84635591506958	-0.193512812256813	-0.110362827777863	0.146480217576027	0.0349684171378613
-4.56256103515625	-7.84880256652832	-0.18926776945591	-0.110329017043114	0.146437600255013	0.0349833853542805
-4.56735515594482	-7.85218238830566	-0.186641618609428	-0.110344402492046	0.146418243646622	0.0350929386913776
-4.56597995758057	-7.85183048248291	-0.196850046515465	-0.110312387347221	0.146484434604645	0.0351744703948498
-4.56604242324829	-7.84997940063477	-0.187006890773773	-0.110385313630104	0.146529421210289	0.0351438783109188
-4.56429862976074	-7.85408878326416	-0.184081047773361	-0.110355608165264	0.146469563245773	0.0352498292922974
-4.56539964675903	-7.85102605819702	-0.188926637172699	-0.110386572778225	0.146464392542839	0.0353201515972614
-4.56457567214966	-7.85325050354004	-0.187400639057159	-0.110333040356636	0.146611422300339	0.0353363081812859
-4.56347036361694	-7.85430431365967	-0.182546064257622	-0.110429786145687	0.146521404385567	0.0353979840874672
-4.56346845626831	-7.85562610626221	-0.182801425457001	-0.110439851880074	0.146587699651718	0.0355007015168667
-4.56737089157104	-7.8572301864624	-0.191921457648277	-0.110555455088615	0.146548822522163	0.0355953425168991
-4.55988883972168	-7.85384941101074	-0.185637891292572	-0.110519856214523	0.146656930446625	0.035626944154501
-4.56790256500244	-7.85846948623657	-0.183001026511192	-0.110562764108181	0.146691977977753	0.0356648825109005
-4.56416273117065	-7.86019372940063	-0.179864972829819	-0.110615633428097	0.146645545959473	0.0357644371688366
-4.56654977798462	-7.86275815963745	-0.184651389718056	-0.110524386167526	0.146686390042305	0.0358658358454704
-4.5637035369873	-7.85880184173584	-0.176687270402908	-0.110667996108532	0.14659795165062	0.0359057188034058
-4.56392860412598	-7.86111211776733	-0.181569382548332	-0.110562279820442	0.146745190024376	0.0359530262649059
-4.5654821395874	-7.86462306976318	-0.173207119107246	-0.110659047961235	0.146656215190887	0.0360180921852589
-4.56277275085449	-7.86347579956055	-0.184300094842911	-0.110619582235813	0.146650582551956	0.0361177362501621
-4.56713676452637	-7.86727476119995	-0.18065932393074	-0.110690541565418	0.146710321307182	0.0361321121454239
-4.56215286254883	-7.86519241333008	-0.174336209893227	-0.110641218721867	0.146655157208443	0.0361826084554195
-4.56404399871826	-7.86970806121826	-0.175057366490364	-0.110606983304024	0.146684616804123	0.0362246334552765
-4.55983686447144	-7.86997556686401	-0.177080258727074	-0.110633365809917	0.146614715456963	0.0363526232540607
-4.56560707092285	-7.86906337738037	-0.184960067272186	-0.110577672719955	0.146733671426773	0.036351565271616
-4.56562519073486	-7.86936044692993	-0.171079501509666	-0.110722161829472	0.146687418222427	0.0364040620625019
-4.56250238418579	-7.87261962890625	-0.17341023683548	-0.110630922019482	0.146664753556252	0.0364770628511906
-4.56857109069824	-7.87575435638428	-0.182546302676201	-0.110669866204262	0.146781846880913	0.0365438759326935
-4.56153964996338	-7.87291193008423	-0.186777517199516	-0.110583193600178	0.146681517362595	0.0366034060716629
-4.56703615188599	-7.87326669692993	-0.177164644002914	-0.110589049756527	0.146638408303261	0.0365278609097004
-4.56703615188599	-7.8791389465332	-0.179101645946503	-0.110596120357513	0.14663253724575	0.0366026423871517
-4.56959342956543	-7.87815380096436	-0.185442179441452	-0.110539838671684	0.146605834364891	0.036693200469017
-4.56706571578979	-7.87996387481689	-0.185768961906433	-0.110627494752407	0.146668568253517	0.0367066338658333
-4.56719160079956	-7.88027858734131	-0.177581369876862	-0.110507100820541	0.146602481603622	0.0366683565080166
-4.5676417350769	-7.88148403167725	-0.179452821612358	-0.110516808927059	0.146652400493622	0.0366755165159702
-4.56801891326904	-7.88682842254639	-0.186589509248734	-0.110601834952831	0.146556705236435	0.0368323996663094
-4.56923627853394	-7.88230752944946	-0.194815769791603	-0.110534623265266	0.146673962473869	0.0368348099291325
-4.56992435455322	-7.88507413864136	-0.185843884944916	-0.11049747467041	0.146618545055389	0.0368105061352253
-4.56999254226685	-7.885178565979	-0.189503386616707	-0.1104366928339	0.146603971719742	0.0368342362344265
-4.57469177246094	-7.89125108718872	-0.186880826950073	-0.110418133437634	0.146582707762718	0.0369274392724037
-4.5760178565979	-7.88622236251831	-0.191823735833168	-0.110441580414772	0.146572753787041	0.0369509123265743
-4.57679080963135	-7.89180135726929	-0.186832755804062	-0.110430173575878	0.146683469414711	0.0369116440415382
-4.57751607894897	-7.89108753204346	-0.18386535346508	-0.110518760979176	0.146547347307205	0.0370215885341167
-4.57277822494507	-7.89346933364868	-0.196571052074432	-0.11040898412466	0.146603256464005	0.037041537463665
-4.58091163635254	-7.89662218093872	-0.194906383752823	-0.110398106276989	0.146614536643028	0.037046242505312
-4.57312440872192	-7.89448165893555	-0.194538354873657	-0.110410422086716	0.146548956632614	0.0371159687638283
-4.58118677139282	-7.90226745605469	-0.195302113890648	-0.110436804592609	0.146550506353378	0.0371430069208145
-4.57924509048462	-7.89970922470093	-0.19719535112381	-0.11040186136961	0.146577030420303	0.0372467115521431
-4.58184909820557	-7.90214729309082	-0.198726952075958	-0.110311016440392	0.146644502878189	0.0372089371085167
-4.58028078079224	-7.90391159057617	-0.194500312209129	-0.110381431877613	0.146582752466202	0.0372906289994717
-4.58053922653198	-7.90860366821289	-0.193372473120689	-0.1103370860219	0.146622747182846	0.0372930392622948
-4.58587217330933	-7.90935468673706	-0.194028213620186	-0.110395945608616	0.146580934524536	0.0373487733304501
-4.57741069793701	-7.90747261047363	-0.196056604385376	-0.110325023531914	0.146589696407318	0.0374342948198318
-4.58552408218384	-7.90923357009888	-0.194834724068642	-0.110359363257885	0.146697252988815	0.0374018624424934
-4.57819318771362	-7.91236972808838	-0.189642503857613	-0.110372416675091	0.146583586931229	0.0374921038746834
-4.58329153060913	-7.9152250289917	-0.192933648824692	-0.11029127985239	0.146661952137947	0.0375453419983387
-4.57880401611328	-7.91316938400269	-0.192464709281921	-0.110391303896904	0.146622434258461	0.0375934801995754
-4.57722663879395	-7.91507530212402	-0.188984304666519	-0.110396347939968	0.146641567349434	0.0376233644783497
-4.57687902450562	-7.91934537887573	-0.184688493609428	-0.110456325113773	0.146690726280212	0.0377027578651905
-4.57600736618042	-7.91721630096436	-0.191562533378601	-0.110398031771183	0.146593660116196	0.0377745516598225
-4.57436180114746	-7.91206026077271	-0.195231199264526	-0.110386610031128	0.146743655204773	0.0378257073462009
-4.57939100265503	-7.92112445831299	-0.184470102190971	-0.110403932631016	0.146820798516273	0.0378416068851948
-4.57056331634521	-7.91810655593872	-0.189141258597374	-0.11042907088995	0.146699354052544	0.0380101092159748
-4.57563352584839	-7.9192156791687	-0.189188674092293	-0.110436752438545	0.146852612495422	0.0380435176193714
-4.57183837890625	-7.91670036315918	-0.186974495649338	-0.110527448356152	0.14678955078125	0.0381282158195972
-4.56969261169434	-7.92185068130493	-0.18036675453186	-0.110462002456188	0.146886751055717	0.0382609143853188
-4.57147836685181	-7.92062902450562	-0.187115460634232	-0.110517576336861	0.146817848086357	0.0383080951869488
-4.56173849105835	-7.92071294784546	-0.187146857380867	-0.110491901636124	0.146877720952034	0.0383986830711365
-4.56683969497681	-7.92285346984863	-0.18221677839756	-0.110540568828583	0.146879270672798	0.0384562201797962
-4.56509208679199	-7.92470788955688	-0.184629946947098	-0.11055376380682	0.146876588463783	0.0385636389255524
-4.55958604812622	-7.92135667800903	-0.181693807244301	-0.110571213066578	0.146865636110306	0.038613960146904
-4.55927705764771	-7.9213547706604	-0.174479871988297	-0.110623829066753	0.146996647119522	0.0386846512556076
-4.55769157409668	-7.92613697052002	-0.179290503263474	-0.110764853656292	0.146899297833443	0.0388114713132381
-4.55810642242432	-7.92161321640015	-0.188731536269188	-0.110608540475369	0.146996214985847	0.0389414466917515
-4.55665588378906	-7.92575454711914	-0.177789449691772	-0.110769338905811	0.14704242348671	0.0389771983027458
-4.55239248275757	-7.92465877532959	-0.176939710974693	-0.110834307968616	0.147048965096474	0.0391606986522675
-4.55612421035767	-7.92447090148926	-0.18248251080513	-0.110718339681625	0.147059768438339	0.0392151288688183
-4.55002117156982	-7.92294406890869	-0.178517982363701	-0.110801540315151	0.14718009531498	0.0393200032413006
-4.545814037323	-7.92355632781982	-0.171829625964165	-0.110833197832108	0.147086426615715	0.0393941514194012
-4.54626417160034	-7.92447137832642	-0.175133049488068	-0.110862083733082	0.147104695439339	0.0394500829279423
-4.54523801803589	-7.92558145523071	-0.177084118127823	-0.110895954072475	0.147193774580956	0.0395598337054253
-4.5439190864563	-7.9195294380188	-0.167100086808205	-0.110887855291367	0.147200793027878	0.0396068505942822
-4.54222393035889	-7.9262866973877	-0.165092393755913	-0.110927380621433	0.147160828113556	0.0397457405924797
-4.53963041305542	-7.9220404624939	-0.169767469167709	-0.110913701355457	0.147167325019836	0.0398674756288528
-4.54146957397461	-7.9209041595459	-0.167616233229637	-0.11087666451931	0.147246778011322	0.0398863255977631
-4.53811025619507	-7.92295694351196	-0.165282756090164	-0.11094331741333	0.147217199206352	0.0400082133710384
-4.53407096862793	-7.92342472076416	-0.166286617517471	-0.110934935510159	0.147223293781281	0.0401035621762276
-4.53868246078491	-7.92173290252686	-0.17016176879406	-0.111011400818825	0.147220179438591	0.0401759147644043
-4.5282154083252	-7.91781949996948	-0.175487339496613	-0.110964179039001	0.147243797779083	0.0402233749628067
-4.53355646133423	-7.92008209228516	-0.166079804301262	-0.110992297530174	0.147261559963226	0.0402757599949837
-4.53048515319824	-7.92028093338013	-0.171683266758919	-0.111042022705078	0.147195756435394	0.0404209159314632
-4.53194046020508	-7.92051601409912	-0.171661898493767	-0.110967144370079	0.147322684526443	0.0404513254761696
-4.52987051010132	-7.92464208602905	-0.15970216691494	-0.111063048243523	0.147247493267059	0.0405146293342113
-4.52726221084595	-7.92305517196655	-0.165039539337158	-0.111042536795139	0.147216290235519	0.040593758225441
-4.52923345565796	-7.9212589263916	-0.165206983685493	-0.110968038439751	0.147319287061691	0.0406702011823654
-4.52704048156738	-7.92292928695679	-0.166571110486984	-0.111059822142124	0.147276863455772	0.0407208874821663
-4.52137994766235	-7.92353773117065	-0.161038592457771	-0.11102220416069	0.147206023335457	0.0407870970666409
-4.52760553359985	-7.92618608474731	-0.162230402231216	-0.111061371862888	0.147315517067909	0.0408822186291218
-4.5259313583374	-7.92142915725708	-0.16135086119175	-0.111077561974525	0.147231906652451	0.0409870892763138
-4.52415657043457	-7.92343950271606	-0.160493731498718	-0.111035101115704	0.147321492433548	0.0409959517419338
-4.52522802352905	-7.92673778533936	-0.161881893873215	-0.111130490899086	0.147266238927841	0.0411379262804985
-4.52087306976318	-7.9244647026062	-0.170034974813461	-0.111098028719425	0.147265002131462	0.0412223599851131
-4.52462482452393	-7.92578554153442	-0.163928434252739	-0.111128710210323	0.147356510162354	0.0412205383181572
-4.51915502548218	-7.92537975311279	-0.160507962107658	-0.111088424921036	0.147306561470032	0.0413191951811314
-4.52093076705933	-7.92740821838379	-0.16284254193306	-0.111051671206951	0.147292405366898	0.0414839126169682
-4.5177755355835	-7.926438331604	-0.15810252726078	-0.111151926219463	0.147336006164551	0.041484609246254
-4.5166277885437	-7.92790699005127	-0.156286463141441	-0.111223883926868	0.147277787327766	0.0415188558399677
-4.51531171798706	-7.92454528808594	-0.162008821964264	-0.111141622066498	0.1473598331213	0.0416678637266159
-4.51511764526367	-7.9271674156189	-0.164738088846207	-0.111270971596241	0.147328823804855	0.041761752218008
-4.50701332092285	-7.92239284515381	-0.155065044760704	-0.111206009984016	0.147361740469933	0.0418235063552856
-4.51238489151001	-7.92913007736206	-0.158589899539948	-0.11124561727047	0.147342383861542	0.0419049635529518
-4.50794649124146	-7.92493629455566	-0.160250276327133	-0.111248217523098	0.147347718477249	0.0420510992407799
-4.50207614898682	-7.92519521713257	-0.156699657440186	-0.111193709075451	0.147280097007751	0.0420907586812973
-4.50338888168335	-7.92589664459229	-0.146264359354973	-0.11132825165987	0.147427454590797	0.042255774140358
-4.50061941146851	-7.92472887039185	-0.153325334191322	-0.111312620341778	0.147324040532112	0.0423274040222168
-4.4960298538208	-7.92123079299927	-0.157000541687012	-0.111317619681358	0.147457405924797	0.0423742197453976
-4.49569702148438	-7.92539978027344	-0.140687361359596	-0.111345738172531	0.14742636680603	0.042517326772213
-4.48921394348145	-7.9202094078064	-0.150083124637604	-0.111373879015446	0.147389724850655	0.0426622293889523
-4.49392414093018	-7.92499160766602	-0.148694798350334	-0.111361965537071	0.147588446736336	0.0427764281630516
-4.49017190933228	-7.92045068740845	-0.144141420722008	-0.111493818461895	0.1475560516119	0.0428437776863575
-4.4835147857666	-7.92369890213013	-0.150285810232162	-0.111388549208641	0.147561132907867	0.0429914370179176
-4.48418807983398	-7.91966867446899	-0.144416198134422	-0.111518919467926	0.147600293159485	0.0430196821689606
-4.47711849212646	-7.92446327209473	-0.137455925345421	-0.11152321100235	0.147574901580811	0.0431226491928101
-4.47748184204102	-7.91914558410645	-0.140229538083076	-0.111508391797543	0.147545620799065	0.0432137660682201
-4.47601890563965	-7.92155313491821	-0.143113985657692	-0.11148676276207	0.147753268480301	0.0432686172425747
-4.47486734390259	-7.92245006561279	-0.137631624937057	-0.111597649753094	0.14761620759964	0.0433196239173412
-4.47156715393066	-7.91911602020264	-0.140177443623543	-0.111531727015972	0.147681728005409	0.0434554144740105
-4.47610569000244	-7.92152118682861	-0.146497845649719	-0.111676640808582	0.147716134786606	0.043516356498003
-4.46974802017212	-7.91938018798828	-0.144731178879738	-0.111576303839684	0.14773003757	0.0435562618076801
-4.47474384307861	-7.92309045791626	-0.136947736144066	-0.111654803156853	0.147723123431206	0.0436322093009949
-4.47089767456055	-7.92408561706543	-0.141252472996712	-0.111712910234928	0.147731140255928	0.0437691658735275
-4.46593475341797	-7.92293882369995	-0.137731686234474	-0.111663296818733	0.147741571068764	0.0437799617648125
-4.46941614151001	-7.92305421829224	-0.130906894803047	-0.111719816923141	0.147734418511391	0.0438554957509041
-4.46715450286865	-7.92572689056396	-0.137978836894035	-0.111734323203564	0.147727772593498	0.0439952351152897
-4.4663667678833	-7.92276859283447	-0.136086091399193	-0.111710049211979	0.147832810878754	0.0440208315849304
-4.46507024765015	-7.92896461486816	-0.125213816761971	-0.111729085445404	0.147834584116936	0.0440740622580051
-4.46282291412354	-7.92605400085449	-0.137428969144821	-0.111788958311081	0.147825330495834	0.0442548058927059
-4.46310901641846	-7.92790937423706	-0.139737159013748	-0.111677154898643	0.14791564643383	0.0443253889679909
-4.46110916137695	-7.92990970611572	-0.130104079842567	-0.111797712743282	0.14783887565136	0.0444227308034897
-4.4582953453064	-7.93181467056274	-0.133275091648102	-0.11170782148838	0.147806420922279	0.0445235073566437
-4.46436548233032	-7.93307304382324	-0.133681356906891	-0.111754819750786	0.147895559668541	0.0445816814899445
-4.45773887634277	-7.93056726455688	-0.128544196486473	-0.111621595919132	0.147830411791801	0.0446224063634872
-4.45720815658569	-7.93154382705688	-0.129709631204605	-0.111660234630108	0.1478241533041	0.0446828044950962
-4.46041393280029	-7.93758201599121	-0.126606702804565	-0.111731365323067	0.147888630628586	0.0447606816887856
-4.45864105224609	-7.93461847305298	-0.134831041097641	-0.111623398959637	0.147821724414825	0.0448310673236847
-4.45840120315552	-7.93715667724609	-0.125331535935402	-0.111598864197731	0.147974476218224	0.0448606386780739
-4.46089267730713	-7.94040441513062	-0.124868266284466	-0.111656337976456	0.147831752896309	0.044967744499445
-4.4556941986084	-7.93843269348145	-0.130526006221771	-0.11162032186985	0.147845432162285	0.0449996739625931
-4.46080732345581	-7.94080972671509	-0.121299013495445	-0.111710377037525	0.147877156734467	0.0450359024107456
-4.45709896087646	-7.94425773620605	-0.127862200140953	-0.111595705151558	0.147868990898132	0.0451636016368866
-4.45400190353394	-7.94291067123413	-0.127877309918404	-0.111631885170937	0.147810965776443	0.0451881028711796
-4.45401382446289	-7.94212102890015	-0.122078657150269	-0.11161582171917	0.147884011268616	0.0452173873782158
-4.46024084091187	-7.94809103012085	-0.123346030712128	-0.111714653670788	0.147873714566231	0.0453520119190216
-4.45034980773926	-7.94011783599854	-0.132918938994408	-0.111568406224251	0.147844269871712	0.0453810580074787
-4.4532036781311	-7.95010995864868	-0.117364495992661	-0.111649066209793	0.147860646247864	0.0454421974718571
-4.45340824127197	-7.95024919509888	-0.12101262062788	-0.111676342785358	0.147880643606186	0.0455773249268532
-4.44977521896362	-7.94752788543701	-0.119281709194183	-0.111580803990364	0.147862508893013	0.0455689653754234
-4.44992637634277	-7.94845533370972	-0.112684026360512	-0.111625514924526	0.147933542728424	0.045655895024538
-4.44778490066528	-7.9499683380127	-0.122178919613361	-0.111617639660835	0.147824376821518	0.045785415917635
-4.44389152526855	-7.94748210906982	-0.119428940117359	-0.111578315496445	0.147866740822792	0.0458595342934132
-4.4454026222229	-7.95248651504517	-0.111737832427025	-0.111632697284222	0.14791664481163	0.0458893999457359
-4.44027280807495	-7.95196723937988	-0.115284010767937	-0.111654788255692	0.147803381085396	0.046027559787035
-4.44510269165039	-7.95301246643066	-0.118790827691555	-0.111524440348148	0.147951245307922	0.0461305230855942
-4.439124584198	-7.95120143890381	-0.107947342097759	-0.11166886985302	0.147905051708221	0.0462466590106487
-4.4357533454895	-7.95201539993286	-0.11331245303154	-0.111607633531094	0.147940814495087	0.0462965182960033
-4.43930768966675	-7.95614814758301	-0.110189877450466	-0.111630611121655	0.147944897413254	0.0464547425508499
-4.42996549606323	-7.9507999420166	-0.115278109908104	-0.111598640680313	0.147888913750648	0.0465292744338512
-4.42527961730957	-7.95302534103394	-0.103874854743481	-0.111662030220032	0.147919192910194	0.0465532429516315
-4.42851448059082	-7.95380973815918	-0.10473695397377	-0.111596666276455	0.147924840450287	0.0467162542045116
-4.42474317550659	-7.95216178894043	-0.110688418149948	-0.111640520393848	0.147904172539711	0.0467852689325809
-4.41982460021973	-7.95127487182617	-0.104072339832783	-0.111626796424389	0.148060530424118	0.046825185418129
-4.42092037200928	-7.95297050476074	-0.0997118428349495	-0.111710220575333	0.147979110479355	0.0469793155789375
-4.41070795059204	-7.94998836517334	-0.111315347254276	-0.111734360456467	0.14797580242157	0.0470779538154602
-4.41056489944458	-7.9496283531189	-0.101524397730827	-0.111720390617847	0.147949531674385	0.0470577143132687
-4.41268825531006	-7.95340633392334	-0.104989536106586	-0.111773267388344	0.148075565695763	0.0472345091402531
-4.41025972366333	-7.94400596618652	-0.09918462485075	-0.111792899668217	0.148022711277008	0.0472393184900284
-4.40348386764526	-7.94891500473022	-0.0977328270673752	-0.111734367907047	0.148156896233559	0.0474000312387943
-4.40767621994019	-7.94694566726685	-0.105058282613754	-0.111838757991791	0.147988587617874	0.0474645756185055
-4.39973878860474	-7.94480514526367	-0.101950988173485	-0.111830778419971	0.148016646504402	0.047501876950264
-4.39730167388916	-7.94411754608154	-0.0892886817455292	-0.111772693693638	0.148006021976471	0.0476110875606537
-4.39806842803955	-7.94661712646484	-0.0980607271194458	-0.111847326159477	0.148128375411034	0.0476697608828545
-4.39147090911865	-7.93766641616821	-0.0930492505431175	-0.111894838511944	0.148025825619698	0.047751609236002
-4.38944959640503	-7.94101333618164	-0.0924871638417244	-0.111910864710808	0.148065969347954	0.0478171929717064
-4.39307069778442	-7.94106197357178	-0.0965129211544991	-0.11196980625391	0.148097366094589	0.0479338318109512
-4.38385629653931	-7.93277168273926	-0.0972310230135918	-0.111910663545132	0.148134499788284	0.0479558892548084
-4.38431310653687	-7.94054365158081	-0.0917138829827309	-0.112053163349628	0.148157238960266	0.0480452664196491
-4.3779444694519	-7.93976831436157	-0.0890906006097794	-0.112044751644135	0.148133218288422	0.0481804013252258
-4.37837791442871	-7.93736696243286	-0.0927464291453362	-0.11202509701252	0.148132488131523	0.04820766299963
-4.37728118896484	-7.94072580337524	-0.0829833075404167	-0.112066045403481	0.148236751556396	0.0482376366853714
-4.37647247314453	-7.93928575515747	-0.0860395431518555	-0.112075373530388	0.148182988166809	0.0483901351690292
-4.37197780609131	-7.93537855148315	-0.0893199816346169	-0.11209087818861	0.148361846804619	0.0484016947448254
-4.3733377456665	-7.93923664093018	-0.0788489133119583	-0.112165942788124	0.148340299725533	0.0484443232417107
-4.36829566955566	-7.94175004959106	-0.0819601863622665	-0.11215341091156	0.148297280073166	0.0485579967498779
-4.37341594696045	-7.93963623046875	-0.0778936445713043	-0.112078808248043	0.148342370986938	0.0485765635967255
-4.36874341964722	-7.93929767608643	-0.0727038607001305	-0.112151861190796	0.148318246006966	0.0486308224499226
-4.36447286605835	-7.94261169433594	-0.0749646946787834	-0.112189903855324	0.148323267698288	0.0486780628561974
-4.36896276473999	-7.94179677963257	-0.0761493369936943	-0.11216177791357	0.148344114422798	0.0487353578209877
-4.36367416381836	-7.93828773498535	-0.0786669701337814	-0.112105309963226	0.14834600687027	0.0487504862248898
-4.36336183547974	-7.94067907333374	-0.0677095577120781	-0.112103618681431	0.148369714617729	0.0487549193203449
-4.36548662185669	-7.94632530212402	-0.0660606697201729	-0.112243384122849	0.148459509015083	0.0488346256315708
-4.36479997634888	-7.94143152236938	-0.0671529099345207	-0.112200871109962	0.148426860570908	0.0489265806972981
-4.36348867416382	-7.94256019592285	-0.0620835833251476	-0.112172804772854	0.148594781756401	0.0488675236701965
-4.36534309387207	-7.94519805908203	-0.0622908584773541	-0.112242601811886	0.14845372736454	0.0489586293697357
-4.35977602005005	-7.9442138671875	-0.0702662244439125	-0.112181760370731	0.148513898253441	0.0490199252963066
-4.36651849746704	-7.94896030426025	-0.0628299936652184	-0.11222043633461	0.148543447256088	0.0489770956337452
-4.35984420776367	-7.95034551620483	-0.0636752992868423	-0.112229973077774	0.148457854986191	0.0490456707775593
-4.36190223693848	-7.95104455947876	-0.0648737698793411	-0.112208716571331	0.14853236079216	0.0490843951702118
-4.36040878295898	-7.95013999938965	-0.0626777559518814	-0.112271919846535	0.148595422506332	0.0491064935922623
-4.36057806015015	-7.95023155212402	-0.0535073168575764	-0.112244166433811	0.148482337594032	0.0491150580346584
-4.35992479324341	-7.9505500793457	-0.0584018863737583	-0.112161546945572	0.148641124367714	0.0491726286709309
-4.36678504943848	-7.95403814315796	-0.0594494305551052	-0.112272128462791	0.148656770586967	0.0491580404341221
-4.35655212402344	-7.95286464691162	-0.052887249737978	-0.112272851169109	0.148621916770935	0.0492361001670361
-4.35948944091797	-7.9564094543457	-0.0586957931518555	-0.112180843949318	0.148573026061058	0.0491983406245708
-4.35955238342285	-7.95679712295532	-0.0508442297577858	-0.112287051975727	0.148638993501663	0.0492287576198578
-4.35505628585815	-7.95680332183838	-0.0514075793325901	-0.112212210893631	0.148550480604172	0.0492344386875629
-4.3606653213501	-7.95814275741577	-0.0548862516880035	-0.112214431166649	0.148658037185669	0.0492637865245342
-4.35964155197144	-7.95636034011841	-0.0463739112019539	-0.112269513309002	0.14864407479763	0.0492273196578026
-4.35487413406372	-7.95683431625366	-0.0469554550945759	-0.112334735691547	0.148619368672371	0.0492801666259766
-4.35932683944702	-7.95924758911133	-0.0521828420460224	-0.112254574894905	0.148709878325462	0.049336202442646
-4.35539484024048	-7.95619773864746	-0.0474040545523167	-0.112267225980759	0.148675009608269	0.0493052043020725
-4.35037899017334	-7.96051692962646	-0.0429439321160316	-0.112247206270695	0.148629382252693	0.0492939613759518
-4.35383939743042	-7.95833921432495	-0.0473779402673244	-0.112236678600311	0.148665636777878	0.049335453659296
-4.35257768630981	-7.95929861068726	-0.0469636730849743	-0.112285472452641	0.148662343621254	0.0492919608950615
-4.35024738311768	-7.95513963699341	-0.0406603328883648	-0.112251281738281	0.148617222905159	0.0493146404623985
-4.35652303695679	-7.96162748336792	-0.0459186024963856	-0.112268909811974	0.148729085922241	0.0493679940700531
-4.35129547119141	-7.95333242416382	-0.0445535704493523	-0.112350717186928	0.148693472146988	0.0493862740695477
-4.348557472229	-7.95724391937256	-0.0420627668499947	-0.112297736108303	0.148722037672997	0.0493320934474468
-4.35372114181519	-7.9599928855896	-0.0403227880597115	-0.112343043088913	0.148672014474869	0.0494059845805168
-4.34638357162476	-7.95718860626221	-0.0396660007536411	-0.112313464283943	0.148729860782623	0.0493797957897186
-4.34394216537476	-7.95494222640991	-0.0331104472279549	-0.112357079982758	0.148671254515648	0.0493554472923279
-4.34920787811279	-7.9599723815918	-0.0413740798830986	-0.112388201057911	0.148759111762047	0.0494270026683807
-4.34530878067017	-7.95382833480835	-0.0372161418199539	-0.112426184117794	0.148705244064331	0.0494423098862171
-4.3426947593689	-7.95610952377319	-0.0365239270031452	-0.112430676817894	0.148727238178253	0.0494727045297623
-4.34649133682251	-7.95772457122803	-0.0346619822084904	-0.112489588558674	0.148738399147987	0.0494860000908375
-4.34049081802368	-7.95474720001221	-0.0370099879801273	-0.112451903522015	0.148737579584122	0.0494533777236938
-4.33815574645996	-7.95242547988892	-0.0330227576196194	-0.112464644014835	0.148710504174232	0.0494450591504574
-4.34440422058105	-7.95583009719849	-0.0365630276501179	-0.112514406442642	0.148858398199081	0.049520380795002
-4.33866453170776	-7.95126819610596	-0.0317672751843929	-0.112568266689777	0.148825258016586	0.049516674131155
-4.33734464645386	-7.9519510269165	-0.0323287285864353	-0.112411491572857	0.148888304829597	0.0495132766664028
-4.33943176269531	-7.95242929458618	-0.0322756469249725	-0.112577237188816	0.148877948522568	0.0495840385556221
-4.3295316696167	-7.94960451126099	-0.0356584005057812	-0.112476848065853	0.148815214633942	0.0496730953454971
-4.33227109909058	-7.95237445831299	-0.0327105559408665	-0.112555503845215	0.148907393217087	0.0496693179011345
-4.33157777786255	-7.95360374450684	-0.0317203029990196	-0.112546876072884	0.148937821388245	0.0497682094573975
-4.32605123519897	-7.9498405456543	-0.0297380741685629	-0.112614318728447	0.14889332652092	0.0497166067361832
-4.32396554946899	-7.94784688949585	-0.0289092808961868	-0.112561874091625	0.148961111903191	0.0497728809714317
-4.32481813430786	-7.95051717758179	-0.0318233221769333	-0.112715162336826	0.148898422718048	0.0498650595545769
-4.31861925125122	-7.94359970092773	-0.0392568595707417	-0.112628310918808	0.148976027965546	0.0499519146978855
-4.32142686843872	-7.94977521896362	-0.0270372033119202	-0.112722150981426	0.149007588624954	0.0499550588428974
-4.31164360046387	-7.94705867767334	-0.0267862658947706	-0.112765021622181	0.148920759558678	0.0501147843897343
-4.31542825698853	-7.94471645355225	-0.0370769575238228	-0.11268699914217	0.149029925465584	0.0501265861093998
-4.31032752990723	-7.94079113006592	-0.0240000355988741	-0.112774670124054	0.149057865142822	0.0501945279538631
-4.30307960510254	-7.94300651550293	-0.0231218431144953	-0.112798273563385	0.148977756500244	0.0502561628818512
-4.29959344863892	-7.93885517120361	-0.0306122601032257	-0.112783268094063	0.149070933461189	0.0503485165536404
-4.30032110214233	-7.93940258026123	-0.0230018254369497	-0.112933285534382	0.14915469288826	0.0503150783479214
-4.29141998291016	-7.9347071647644	-0.024501446634531	-0.112912937998772	0.149073719978333	0.0505033656954765
-4.29016017913818	-7.93326902389526	-0.0302313659340143	-0.112905971705914	0.149182513356209	0.0505639798939228
-4.28495264053345	-7.93310737609863	-0.0128569845110178	-0.112996034324169	0.149180993437767	0.0505972467362881
-4.27931022644043	-7.93384885787964	-0.0179252289235592	-0.112918987870216	0.149154782295227	0.0507590174674988
-4.28087568283081	-7.92839336395264	-0.0232388507574797	-0.113051176071167	0.149290964007378	0.0507363006472588
-4.27772331237793	-7.93197298049927	-0.0156595055013895	-0.1130595728755	0.149266511201859	0.0507906414568424
-4.27128219604492	-7.92727279663086	-0.0167183466255665	-0.113081470131874	0.149234637618065	0.0509265884757042
-4.27114915847778	-7.9257984161377	-0.0225416738539934	-0.11300727725029	0.149378687143326	0.0509414710104465
-4.26734066009521	-7.92799949645996	-0.00483786687254906	-0.11322208493948	0.1493059694767	0.0509433075785637
-4.26575469970703	-7.92572498321533	-0.0192032437771559	-0.113132514059544	0.149211719632149	0.0510436743497849
-4.26020050048828	-7.92033815383911	-0.017643615603447	-0.113143444061279	0.149350836873055	0.0510316751897335
-4.26658821105957	-7.92842960357666	-0.00791696179658175	-0.113172061741352	0.149318441748619	0.0510819256305695
-4.25863456726074	-7.92122316360474	-0.0106760058552027	-0.113259769976139	0.14924544095993	0.0512393638491631
-4.26179838180542	-7.92292308807373	-0.0127010270953178	-0.113122209906578	0.149332046508789	0.0511829815804958
-4.26149940490723	-7.92311525344849	-0.00132829416543245	-0.113284513354301	0.149316474795341	0.0512716695666313
-4.2558126449585	-7.92401647567749	-0.00873159058392048	-0.113224484026432	0.149265080690384	0.0512675158679485
-4.25307130813599	-7.92013597488403	-0.00477680889889598	-0.113223239779472	0.149298056960106	0.0512604601681232
-4.25803327560425	-7.92521476745605	0.00298484181985259	-0.113279581069946	0.14937324821949	0.0513029620051384
-4.25370740890503	-7.92009305953979	-0.00567003851756454	-0.113267987966537	0.149327233433723	0.0513598285615444
-4.25094175338745	-7.92288589477539	-0.00162058474961668	-0.113215021789074	0.149405375123024	0.0513634011149406
-4.25617980957031	-7.92615079879761	0.00268678669817746	-0.11327201873064	0.149308815598488	0.0514280945062637
-4.25422286987305	-7.92642068862915	-0.0023437631316483	-0.113170936703682	0.149343758821487	0.0514229200780392
-4.25218915939331	-7.92413234710693	0.00502658821642399	-0.113214634358883	0.149314612150192	0.0513577647507191
-4.25667858123779	-7.92979049682617	0.00938336364924908	-0.113231338560581	0.149390280246735	0.0514392293989658
-4.25798845291138	-7.92572736740112	0.0033454354852438	-0.113232374191284	0.149339407682419	0.0514505095779896
-4.25323963165283	-7.92863988876343	0.00133520946837962	-0.113177664577961	0.149372845888138	0.0514272041618824
-4.25810813903809	-7.9311990737915	0.00642803544178605	-0.11314906924963	0.149336442351341	0.0514993295073509
-4.25535869598389	-7.9285888671875	-0.00206885184161365	-0.113080695271492	0.14928811788559	0.0514986552298069
-4.2562050819397	-7.9317455291748	0.00637506879866123	-0.113214150071144	0.149305179715157	0.051430705934763
-4.25778198242188	-7.93746423721313	0.0137663455680013	-0.113162212073803	0.149303942918777	0.0514617599546909
-4.25690126419067	-7.93225717544556	0.00578555976971984	-0.11313334852457	0.14926153421402	0.0515190698206425
-4.25827312469482	-7.93379926681519	0.00851972121745348	-0.113136775791645	0.149399861693382	0.0514221750199795
-4.26158332824707	-7.93863677978516	0.019702609628439	-0.113233499228954	0.149254649877548	0.0514888241887093
-4.2574634552002	-7.93473863601685	0.00384123367257416	-0.113067403435707	0.149262741208076	0.0515076480805874
-4.26325082778931	-7.93785095214844	0.0127023607492447	-0.11312547326088	0.14930933713913	0.051424290984869
-4.25800323486328	-7.94155693054199	0.0131243085488677	-0.113101743161678	0.149245738983154	0.0514510460197926
-4.25869607925415	-7.94028663635254	0.0103143025189638	-0.113057784736156	0.149252533912659	0.0514679700136185
-4.25995826721191	-7.94284772872925	0.0146612087264657	-0.113153964281082	0.149248704314232	0.0514067634940147
-4.25928115844727	-7.94289302825928	0.0157164838165045	-0.11309277266264	0.149184793233871	0.0514529421925545
-4.26020002365112	-7.9428653717041	0.0101982271298766	-0.113025151193142	0.149259150028229	0.0515145808458328
-4.26409196853638	-7.94274568557739	0.0128168156370521	-0.113136149942875	0.149267286062241	0.0514367558062077
-4.25793075561523	-7.9458966255188	0.0166968330740929	-0.113093957304955	0.149169385433197	0.0515266768634319
-4.25848484039307	-7.94510746002197	0.00764797627925873	-0.113004095852375	0.149212554097176	0.0515369474887848
-4.259850025177	-7.94578647613525	0.0140561908483505	-0.113051272928715	0.149313911795616	0.0514572747051716
-4.26514291763306	-7.94758796691895	0.0178921576589346	-0.113033518195152	0.149285852909088	0.0515477620065212
-4.25888872146606	-7.94158172607422	0.00390492589212954	-0.112933084368706	0.149256959557533	0.0515397451817989
-4.26154041290283	-7.94918251037598	0.00886802282184362	-0.113080352544785	0.14925554394722	0.0515073016285896
-4.25877523422241	-7.94827604293823	0.00960289314389229	-0.113062717020512	0.149147793650627	0.0516521781682968
-4.25848007202148	-7.94418573379517	0.000621119048446417	-0.11296508461237	0.149228602647781	0.0516013540327549
-4.2558798789978	-7.94757556915283	0.0178117547184229	-0.113016195595264	0.149301007390022	0.0515959747135639
-4.25753736495972	-7.94912481307983	0.0060480572283268	-0.113067880272865	0.149201050400734	0.0517083890736103
-4.25127696990967	-7.94234800338745	0.00732199940830469	-0.113019041717052	0.149270638823509	0.0517181865870953
-4.25253772735596	-7.9472804069519	0.0075524877756834	-0.113078646361828	0.149285241961479	0.0517756380140781
-4.25024461746216	-7.94817686080933	0.00354671361856163	-0.113071642816067	0.14925579726696	0.0518444404006004
-4.24590110778809	-7.94415330886841	0.0140580544248223	-0.112969413399696	0.149258106946945	0.051870085299015
-4.24556541442871	-7.94761276245117	0.0097067579627037	-0.113019250333309	0.149330884218216	0.0518937520682812
-4.2486424446106	-7.94972848892212	0.00881864968687296	-0.113123260438442	0.149400994181633	0.0520640574395657
-4.23941564559937	-7.94438600540161	0.0117489499971271	-0.113027051091194	0.149268269538879	0.05210355296731
-4.24429512023926	-7.95155954360962	0.0159273035824299	-0.113069944083691	0.149308294057846	0.052174799144268
-4.24084901809692	-7.9463038444519	0.0103658437728882	-0.113164678215981	0.149341106414795	0.0522176548838615
-4.23539733886719	-7.94829940795898	0.0181240402162075	-0.113049939274788	0.149302735924721	0.0522086322307587
-4.2365574836731	-7.9480996131897	0.0159850083291531	-0.113091103732586	0.149423882365227	0.052323441952467
-4.23832273483276	-7.94993543624878	0.0176497250795364	-0.11314283311367	0.149442940950394	0.0523730590939522
-4.2291693687439	-7.94613409042358	0.0226051472127438	-0.113122902810574	0.149406254291534	0.0524039529263973
-4.23342514038086	-7.94997549057007	0.0168010983616114	-0.113046877086163	0.149438887834549	0.0524984896183014
-4.2287712097168	-7.94717073440552	0.0230659376829863	-0.113146334886551	0.149455964565277	0.0525669008493423
-4.22510623931885	-7.94869756698608	0.0216617863625288	-0.113100588321686	0.149318441748619	0.0525413826107979
-4.2267541885376	-7.95012807846069	0.0246434006839991	-0.113102182745934	0.149482429027557	0.0526370704174042
-4.22593545913696	-7.94942331314087	0.025971133261919	-0.113183483481407	0.149406984448433	0.0526472255587578
-4.22382640838623	-7.95074129104614	0.0324944220483303	-0.113127194344997	0.149442106485367	0.0527688786387444
-4.22639322280884	-7.95067548751831	0.0248118843883276	-0.113052166998386	0.149455785751343	0.052806444466114
-4.22327995300293	-7.95117902755737	0.0329654216766357	-0.113145008683205	0.149448439478874	0.0527896285057068
-4.22258377075195	-7.95261669158936	0.0359681732952595	-0.113156229257584	0.149432137608528	0.0527782589197159
-4.22045087814331	-7.95313739776611	0.0306452326476574	-0.113083377480507	0.149459600448608	0.0528609268367291
-4.22295331954956	-7.95390224456787	0.0377881713211536	-0.113102376461029	0.149541974067688	0.0528632178902626
-4.22100257873535	-7.95246410369873	0.0387126430869102	-0.113155052065849	0.149425700306892	0.0529405921697617
-4.22532224655151	-7.95531320571899	0.0313793979585171	-0.113095462322235	0.149509236216545	0.053005538880825
-4.22483253479004	-7.9541072845459	0.0347751565277576	-0.113144233822823	0.149503633379936	0.052973035722971
-4.22005796432495	-7.95668840408325	0.0386099331080914	-0.113092847168446	0.149454459547997	0.0530187971889973
-4.22347259521484	-7.95294189453125	0.0371278114616871	-0.113102056086063	0.149561703205109	0.0530242025852203
-4.22451829910278	-7.95893621444702	0.0445344969630241	-0.113201923668385	0.1495650857687	0.0529655143618584
-4.22158288955688	-7.95548486709595	0.0366152040660381	-0.113151706755161	0.149407163262367	0.0531011745333672
-4.22095918655396	-7.9562668800354	0.0360359363257885	-0.113068945705891	0.149485290050507	0.0530213713645935
-4.22080183029175	-7.95846509933472	0.0517824329435825	-0.11313334107399	0.149529159069061	0.0530442148447037
-4.22496843338013	-7.95871210098267	0.0411341153085232	-0.113123022019863	0.149481892585754	0.0530478022992611
-4.21987199783325	-7.95137691497803	0.0465257540345192	-0.113134734332561	0.149550840258598	0.0530525855720043
-4.22335481643677	-7.96034145355225	0.0379711799323559	-0.113098882138729	0.149498909711838	0.0530936308205128
-4.22360897064209	-7.95783376693726	0.045069482177496	-0.113168127834797	0.149580419063568	0.0530968494713306
-4.21761035919189	-7.95835828781128	0.0453269593417645	-0.113133378326893	0.149448812007904	0.053062941879034
-4.21867513656616	-7.95683336257935	0.0477071702480316	-0.113079510629177	0.149577870965004	0.0531122088432312
-4.21997165679932	-7.95861864089966	0.050772201269865	-0.11316741257906	0.149475499987602	0.0530831664800644
-4.21337175369263	-7.95605039596558	0.0498507507145405	-0.113078825175762	0.14940470457077	0.0532100945711136
-4.21863794326782	-7.95774030685425	0.0372155085206032	-0.113122433423996	0.149499669671059	0.0532459355890751
-4.21553516387939	-7.95607233047485	0.0442712903022766	-0.113166660070419	0.149509370326996	0.0532683022320271
-4.20999002456665	-7.95547723770142	0.0467987656593323	-0.113058097660542	0.149319306015968	0.0532374680042267
-4.21233606338501	-7.95527839660645	0.0420332886278629	-0.113139241933823	0.14948333799839	0.0532590635120869
-4.21360731124878	-7.95785140991211	0.0460278019309044	-0.113201409578323	0.14948183298111	0.0532803609967232
-4.20898962020874	-7.95520687103271	0.0436593107879162	-0.113172449171543	0.149395868182182	0.0533891171216965
-4.20852565765381	-7.95466756820679	0.0377636179327965	-0.113091357052326	0.149495035409927	0.0533480308949947
-4.20695543289185	-7.95442676544189	0.0478788949549198	-0.113203495740891	0.14945550262928	0.0533453114330769
-4.20755624771118	-7.95482778549194	0.0417996011674404	-0.113192111253738	0.149415329098701	0.0534468106925488
-4.20064544677734	-7.94712352752686	0.043787032365799	-0.113111354410648	0.149460107088089	0.0533878058195114
-4.20462322235107	-7.95540189743042	0.0495295077562332	-0.113191172480583	0.14951354265213	0.0534792877733707
-4.20026397705078	-7.95012187957764	0.0466748178005219	-0.113218568265438	0.149473264813423	0.0535304099321365
-4.19948387145996	-7.95115041732788	0.0492000915110111	-0.113196961581707	0.149431183934212	0.0535114221274853
-4.19816303253174	-7.94647693634033	0.0444034449756145	-0.113105267286301	0.149530589580536	0.053568109869957
-4.20048332214355	-7.94677686691284	0.0475605465471745	-0.113282606005669	0.149499401450157	0.0535512045025826
-4.19205141067505	-7.94693946838379	0.0478972867131233	-0.113204538822174	0.149490252137184	0.0536239519715309
-4.19173097610474	-7.94147968292236	0.0450344607234001	-0.113229230046272	0.149430558085442	0.0536308512091637
-4.18893718719482	-7.9442400932312	0.05061050131917	-0.113267935812473	0.1495171636343	0.053594246506691
-4.19353055953979	-7.94720792770386	0.0472810082137585	-0.113339342176914	0.149538293480873	0.0536955073475838
-4.18742370605469	-7.93821477890015	0.0422269515693188	-0.113213859498501	0.149556562304497	0.0536960400640965
-4.18952941894531	-7.94400453567505	0.0478424839675426	-0.113329783082008	0.149557575583458	0.053724467754364
-4.18770503997803	-7.93957424163818	0.0443601161241531	-0.11330571770668	0.149520099163055	0.0537812784314156
-4.18352842330933	-7.93944072723389	0.0525851100683212	-0.113331966102123	0.149526745080948	0.0537157915532589
-4.18039083480835	-7.93897771835327	0.0555994249880314	-0.113324508070946	0.149533852934837	0.0537760034203529
-4.18717050552368	-7.94000434875488	0.0437546670436859	-0.113339088857174	0.149559676647186	0.0537815801799297
-4.17770099639893	-7.93448972702026	0.0454981960356236	-0.113343857228756	0.149579480290413	0.0538125261664391
-4.18231153488159	-7.93594360351563	0.050140418112278	-0.113343454897404	0.14959591627121	0.0538581646978855
-4.17880630493164	-7.93644905090332	0.0443661846220493	-0.113383688032627	0.149525165557861	0.0538741275668144
-4.17467737197876	-7.93425750732422	0.0486475042998791	-0.113325774669647	0.14958244562149	0.0538133606314659
-4.17692422866821	-7.9336256980896	0.0501785315573215	-0.113345630466938	0.149571448564529	0.0538121052086353
-4.18070220947266	-7.93499612808228	0.0426186621189117	-0.113344326615334	0.149521216750145	0.0538725629448891
-4.17092657089233	-7.92854642868042	0.0466422624886036	-0.113332368433475	0.14956259727478	0.0538702607154846
-4.17728996276855	-7.93241548538208	0.0539209470152855	-0.11331956833601	0.149536564946175	0.0539317280054092
-4.17553329467773	-7.93059062957764	0.0491145104169846	-0.113372005522251	0.149561762809753	0.053857896476984
-4.17177677154541	-7.93328523635864	0.0546604953706265	-0.113388001918793	0.149480924010277	0.0538495369255543
-4.17243671417236	-7.93089485168457	0.0508331283926964	-0.113341845571995	0.149636089801788	0.0539031848311424
-4.1796088218689	-7.93400049209595	0.0482475571334362	-0.113440357148647	0.149557486176491	0.0538806729018688
-4.17140007019043	-7.92841768264771	0.054092101752758	-0.1133221834898	0.149510473012924	0.0538505911827087
-4.17535972595215	-7.93270874023438	0.0457011125981808	-0.113324992358685	0.149495482444763	0.0538795031607151
-4.17357873916626	-7.93322515487671	0.0495625995099545	-0.113359861075878	0.149569287896156	0.0538656301796436
-4.17208623886108	-7.93232583999634	0.0497234016656876	-0.113220930099487	0.149434179067612	0.0537965185940266
-4.17503786087036	-7.93529605865479	0.0523053221404552	-0.113208614289761	0.149554774165154	0.0538952127099037
-4.17441177368164	-7.93507623672485	0.0511484779417515	-0.113246992230415	0.149448409676552	0.0538254417479038
-4.17185926437378	-7.93011236190796	0.0559586621820927	-0.113218419253826	0.149504914879799	0.0538463518023491
-4.18050098419189	-7.9353199005127	0.0480397865176201	-0.113215655088425	0.149555921554565	0.0538404397666454
-4.17661094665527	-7.93210601806641	0.0474933907389641	-0.113233141601086	0.149504601955414	0.0538297742605209
-4.17601442337036	-7.93129014968872	0.0543664395809174	-0.113174676895142	0.149487480521202	0.0537412539124489
-4.17620277404785	-7.93055200576782	0.0457842610776424	-0.113145269453526	0.149408504366875	0.0537617355585098
-4.17798757553101	-7.93428421020508	0.0533168278634548	-0.113251447677612	0.14945375919342	0.053645484149456
-4.17425966262817	-7.93204402923584	0.0517722852528095	-0.113227605819702	0.14936351776123	0.0537107028067112
-4.17853450775146	-7.93127346038818	0.0477353520691395	-0.113139867782593	0.149499461054802	0.0537364855408669
-4.17484903335571	-7.93095111846924	0.054692629724741	-0.11318227648735	0.149405241012573	0.0536845102906227
-4.17624187469482	-7.93430805206299	0.0539019331336021	-0.113208532333374	0.149317711591721	0.053668312728405
-4.17965459823608	-7.92922782897949	0.0489025786519051	-0.113171510398388	0.149494722485542	0.0536392852663994
-4.17944192886353	-7.93352746963501	0.0555809773504734	-0.113210953772068	0.149515688419342	0.0535873360931873
-4.17740345001221	-7.93141222000122	0.0512552969157696	-0.113199010491371	0.149386420845985	0.0536298267543316
-4.17958736419678	-7.92863464355469	0.0497300066053867	-0.113086953759193	0.149509087204933	0.0535110980272293
-4.18033790588379	-7.92974615097046	0.0620897188782692	-0.113245002925396	0.149464845657349	0.0535163842141628
-4.1761474609375	-7.92860174179077	0.0527047775685787	-0.113135926425457	0.149348080158234	0.0535229928791523
-4.17944717407227	-7.92541646957397	0.0432322584092617	-0.113169796764851	0.149431630969048	0.0534492619335651
-4.17648124694824	-7.92938137054443	0.0633404180407524	-0.113192938268185	0.149368315935135	0.0534167438745499
-4.17175436019897	-7.92707443237305	0.0560737587511539	-0.113234035670757	0.149394243955612	0.0534754358232021
-4.17798137664795	-7.92557191848755	0.0508743040263653	-0.113177850842476	0.149432852864265	0.0534089766442776
-4.1770486831665	-7.92464208602905	0.0587455555796623	-0.113246500492096	0.149382963776588	0.0533569566905499
-4.17488956451416	-7.92732667922974	0.0495009310543537	-0.113157875835896	0.149340882897377	0.0533741898834705
-4.18006610870361	-7.9234471321106	0.0492182113230228	-0.11314781755209	0.149456441402435	0.0533069185912609
-4.17554950714111	-7.92600059509277	0.0585966929793358	-0.113215506076813	0.149366572499275	0.0532593689858913
-4.17470073699951	-7.92176628112793	0.0550181865692139	-0.113192968070507	0.149364396929741	0.0532200336456299
-4.18022584915161	-7.9258770942688	0.0543503724038601	-0.113232031464577	0.149473145604134	0.0532083101570606
-4.17993688583374	-7.92294549942017	0.0599403120577335	-0.113209925591946	0.149375692009926	0.053133886307478
-4.17619132995605	-7.92148208618164	0.0506005845963955	-0.113172926008701	0.149346426129341	0.0531137548387051
-4.18380737304688	-7.92383098602295	0.0533029623329639	-0.113210707902908	0.149436920881271	0.0530649460852146
-4.17780303955078	-7.92276382446289	0.0536797977983952	-0.113174133002758	0.149353086948395	0.0529724918305874
-4.18097925186157	-7.92544174194336	0.0511587597429752	-0.113165833055973	0.149323552846909	0.052946362644434
-4.17987728118896	-7.92206525802612	0.0464724227786064	-0.113106042146683	0.149388119578362	0.0528836287558079
-4.17938566207886	-7.91946506500244	0.0546833388507366	-0.113168403506279	0.149296447634697	0.052789893001318
-4.18031883239746	-7.92050790786743	0.0533650629222393	-0.11315656453371	0.149404838681221	0.0527293346822262
-4.18421220779419	-7.9191780090332	0.0483233779668808	-0.113232210278511	0.149335637688637	0.0527378395199776
-4.17736291885376	-7.91633558273315	0.051895510405302	-0.113183930516243	0.149346113204956	0.0526629015803337
-4.18299674987793	-7.92167663574219	0.0558168105781078	-0.113171339035034	0.149339750409126	0.0525910034775734
-4.18142652511597	-7.91563892364502	0.0477758646011353	-0.113224528729916	0.149335846304893	0.0525575578212738
-4.17759275436401	-7.91354513168335	0.0558165982365608	-0.11317303031683	0.149310111999512	0.0524269752204418
-4.17948055267334	-7.91752576828003	0.0490001030266285	-0.113136015832424	0.149310767650604	0.0523987524211407
-4.18535137176514	-7.91466856002808	0.0434844605624676	-0.113184981048107	0.14933180809021	0.0523752458393574
-4.17590284347534	-7.91270303726196	0.0485371761023998	-0.113169938325882	0.149298325181007	0.0522858649492264
-4.17832851409912	-7.91356039047241	0.0466586984694004	-0.11319837719202	0.149343818426132	0.0522583983838558
-4.17965364456177	-7.91088724136353	0.0523621812462807	-0.113257043063641	0.149351626634598	0.0521812178194523
-4.1765022277832	-7.91271209716797	0.0509317889809608	-0.113222599029541	0.149273931980133	0.0521088689565659
-4.17599153518677	-7.90638399124146	0.0486674048006535	-0.113237515091896	0.14931683242321	0.052087090909481
-4.17891454696655	-7.91050624847412	0.0457210838794708	-0.113314375281334	0.14934054017067	0.0519800372421741
-4.17198419570923	-7.90128421783447	0.0462129190564156	-0.113294765353203	0.149291232228279	0.0519170425832272
-4.17865943908691	-7.91052675247192	0.0485309697687626	-0.113278426229954	0.149287402629852	0.0518672876060009
-4.17191314697266	-7.90167140960693	0.043390367180109	-0.113305933773518	0.149247050285339	0.0518781803548336
-4.17813730239868	-7.90044689178467	0.0395919308066368	-0.113231115043163	0.149368956685066	0.0517310760915279
-4.17768096923828	-7.90108394622803	0.0468589104712009	-0.113341443240643	0.149275466799736	0.0516592636704445
-4.17428827285767	-7.90010356903076	0.0407128594815731	-0.113252356648445	0.149288564920425	0.0516456328332424
-4.17624759674072	-7.89768266677856	0.0369168259203434	-0.113282166421413	0.149336785078049	0.0515041798353195
-4.1757640838623	-7.89999723434448	0.0509000234305859	-0.113259196281433	0.149299383163452	0.0513886548578739
-4.17527532577515	-7.89460515975952	0.0383752584457397	-0.113293640315533	0.14925442636013	0.0513604544103146
-4.17967891693115	-7.89671230316162	0.0388154722750187	-0.113274447619915	0.149427235126495	0.051280103623867
-4.18401002883911	-7.89642333984375	0.041804913431406	-0.113350316882133	0.149361953139305	0.0511889383196831
-4.18290233612061	-7.89543914794922	0.0319209061563015	-0.113199234008789	0.149340450763702	0.0511172041296959
-4.18955850601196	-7.89576148986816	0.0324581861495972	-0.113315239548683	0.149456650018692	0.051030095666647
-4.1838321685791	-7.89374303817749	0.0310511346906424	-0.113279439508915	0.149339035153389	0.0508942194283009
-4.18427228927612	-7.89762592315674	0.0313494391739368	-0.113272935152054	0.149343013763428	0.0509061329066753
-4.18679428100586	-7.89515018463135	0.0276975017040968	-0.113217078149319	0.149419918656349	0.0507575459778309
-4.18845891952515	-7.89272212982178	0.0344515554606915	-0.113310433924198	0.149386346340179	0.050640806555748
-4.18755483627319	-7.89223289489746	0.0269053280353546	-0.113194927573204	0.14939147233963	0.0506896451115608
-4.19295692443848	-7.89396667480469	0.0273487102240324	-0.113242194056511	0.149388715624809	0.0505865216255188
-4.18705034255981	-7.89159488677979	0.0266752243041992	-0.11325678229332	0.149350255727768	0.0504845194518566
-4.19184350967407	-7.8900203704834	0.0252485796809196	-0.113136425614357	0.149331942200661	0.0504243895411491
-4.19384241104126	-7.88975143432617	0.0231879893690348	-0.113241441547871	0.149396106600761	0.0503883473575115
-4.18860340118408	-7.88632440567017	0.0247517209500074	-0.113185659050941	0.149294763803482	0.0502585135400295
-4.19126796722412	-7.8910083770752	0.0215759761631489	-0.113143935799599	0.149391293525696	0.0502046979963779
-4.1970157623291	-7.88865232467651	0.0179672222584486	-0.113195434212685	0.149359136819839	0.0501662194728851
-4.19066333770752	-7.88224172592163	0.021156370639801	-0.113084942102432	0.149352952837944	0.0500459261238575
-4.19779777526855	-7.88970232009888	0.0192528013139963	-0.113116085529327	0.149324357509613	0.0500331781804562
-4.19616031646729	-7.88539409637451	0.0178347453474998	-0.113136731088161	0.149377673864365	0.0499826408922672
-4.19580602645874	-7.88495349884033	0.00723409885540605	-0.112985596060753	0.149343580007553	0.0498373322188854
-4.20088720321655	-7.8860502243042	0.0207359883934259	-0.113181866705418	0.149364694952965	0.0498177297413349
-4.19728994369507	-7.88759231567383	0.0106493709608912	-0.113029353320599	0.149212509393692	0.0497667714953423
-4.2034649848938	-7.88235282897949	0.00494504673406482	-0.113014779984951	0.149341851472855	0.0496508255600929
-4.20303344726563	-7.88638305664063	0.0146969687193632	-0.112982347607613	0.149270161986351	0.0495597906410694
-4.19946050643921	-7.87928056716919	0.01413953024894	-0.113042123615742	0.149185806512833	0.0495667867362499
-4.20588731765747	-7.88487434387207	0.00994166266173124	-0.112957783043385	0.149283871054649	0.049525897949934
-4.2041335105896	-7.87641382217407	0.00697518885135651	-0.112949401140213	0.149198517203331	0.0493637323379517
-4.20247554779053	-7.88104152679443	0.00204887520521879	-0.112939357757568	0.149236470460892	0.0493143387138844
-4.20731496810913	-7.88153076171875	0.00792407803237438	-0.113006167113781	0.149119347333908	0.049303662031889
-4.20365428924561	-7.87530994415283	-0.00203710375353694	-0.112839952111244	0.149146601557732	0.0492754653096199
-4.213210105896	-7.87959575653076	0.00354958744719625	-0.113040544092655	0.149247393012047	0.0491472445428371
-4.20182132720947	-7.87476921081543	0.00770703190937638	-0.113003142178059	0.149071350693703	0.0491248108446598
-4.20718002319336	-7.87844324111938	-0.00614525284618139	-0.11298506706953	0.149170264601707	0.0490551739931107
-4.20671033859253	-7.87474918365479	0.00264571025036275	-0.11301164329052	0.149150624871254	0.0489412918686867
-4.20691251754761	-7.873863697052	0.00203735707327724	-0.112952306866646	0.14913484454155	0.0488507822155952
-4.2071590423584	-7.87357473373413	-0.00269059534184635	-0.112941697239876	0.14916555583477	0.0488377660512924
-4.21158170700073	-7.87374019622803	0.00204463070258498	-0.11302350461483	0.149161830544472	0.0487539544701576
-4.20733070373535	-7.87142086029053	0.00294455513358116	-0.113059148192406	0.149166762828827	0.0486734099686146
-4.21261501312256	-7.87366914749146	0.0050176247023046	-0.112984351813793	0.149179294705391	0.0485794842243195
-4.20853424072266	-7.86807155609131	-0.00371953775174916	-0.112929962575436	0.149054974317551	0.0486156456172466
-4.21504163742065	-7.86957931518555	0.000727324979379773	-0.112918965518475	0.149193629622459	0.0484732240438461
-4.21555423736572	-7.86845779418945	0.00368607323616743	-0.112963773310184	0.149070173501968	0.0484416671097279
-4.21237659454346	-7.8686990737915	-0.0088590495288372	-0.112896576523781	0.149090126156807	0.0484076663851738
-4.21631336212158	-7.86619186401367	-0.00750945089384913	-0.112952075898647	0.149061113595963	0.0482478998601437
-4.21550846099854	-7.86756658554077	-0.00394572829827666	-0.112948432564735	0.149079337716103	0.0481781996786594
-4.21542406082153	-7.8704833984375	-0.00737248780205846	-0.112952001392841	0.149029493331909	0.0481402613222599
-4.21659231185913	-7.86434650421143	-0.00544631155207753	-0.112840309739113	0.149065107107162	0.0479443483054638
-4.21912574768066	-7.86799621582031	-0.00442366302013397	-0.112891748547554	0.148978531360626	0.047975093126297
-4.21691226959229	-7.86783599853516	-0.00576840015128255	-0.112889252603054	0.149012386798859	0.0479497835040092
-4.22528791427612	-7.86663389205933	-0.0139423478394747	-0.112903691828251	0.148993074893951	0.0478325597941875
-4.21973276138306	-7.86329793930054	-0.0120457978919148	-0.112895034253597	0.149029359221458	0.0477477163076401
-4.22685432434082	-7.86648845672607	-0.0083475848659873	-0.112906418740749	0.148993954062462	0.0476702898740768
-4.22575283050537	-7.86635398864746	-0.0122684631496668	-0.112911842763424	0.148914307355881	0.0476367548108101
-4.22917222976685	-7.86447954177856	-0.0186285860836506	-0.112760931253433	0.149040818214417	0.0475861914455891
-4.22854232788086	-7.86485385894775	-0.0135107599198818	-0.112903721630573	0.14896596968174	0.0474876537919044
-4.22774267196655	-7.86474895477295	-0.0104865143075585	-0.112854719161987	0.148874938488007	0.0473969504237175
-4.23178100585938	-7.86331844329834	-0.0119610289111733	-0.112858384847641	0.149005725979805	0.0473692528903484
-4.23194789886475	-7.86049270629883	-0.0138623481616378	-0.112846255302429	0.14896497130394	0.0472703129053116
-4.23093223571777	-7.86188554763794	-0.01406579464674	-0.112769119441509	0.148892551660538	0.0471627339720726
-4.23507833480835	-7.86722469329834	-0.0121326437219977	-0.112836495041847	0.148957639932632	0.0471631363034248
-4.23465633392334	-7.86008024215698	-0.0175553057342768	-0.112769797444344	0.148853957653046	0.0470996536314487
-4.23727321624756	-7.86165952682495	-0.0184221249073744	-0.112760096788406	0.148954451084137	0.0470320731401443
-4.23634719848633	-7.86193370819092	-0.0151251470670104	-0.112810961902142	0.148861393332481	0.046916201710701
-4.2352032661438	-7.86173152923584	-0.01961381547153	-0.112792082130909	0.148896738886833	0.046942763030529
-4.23982620239258	-7.8610463142395	-0.0215079467743635	-0.112813293933868	0.148834809660912	0.0469209849834442
-4.23539161682129	-7.85522747039795	-0.0232686549425125	-0.112796895205975	0.148915991187096	0.046841487288475
-4.240797996521	-7.86323213577271	-0.0169672593474388	-0.11280795186758	0.14886474609375	0.0467458851635456
-4.23896741867065	-7.85718250274658	-0.0223937872797251	-0.112777769565582	0.148801445960999	0.0468189641833305
-4.23994922637939	-7.85650825500488	-0.027254169806838	-0.112744495272636	0.148891508579254	0.046705037355423
-4.23999547958374	-7.85561847686768	-0.0238234084099531	-0.112839944660664	0.148811817169189	0.0466692559421062
-4.23890018463135	-7.85537147521973	-0.0261251144111156	-0.112705163657665	0.148826077580452	0.0466456785798073
-4.24423599243164	-7.85616016387939	-0.0285811182111502	-0.112813740968704	0.148790821433067	0.046595461666584
-4.23788261413574	-7.85117483139038	-0.0271743275225163	-0.112741395831108	0.148828417062759	0.0465366765856743
-4.23611259460449	-7.85080289840698	-0.0227726828306913	-0.112767577171326	0.148760408163071	0.046480655670166
-4.24244689941406	-7.85800790786743	-0.0312419701367617	-0.112859018146992	0.148805901408195	0.0464816242456436
-4.24148082733154	-7.84394931793213	-0.0338434390723705	-0.112745903432369	0.148717328906059	0.0464116111397743
-4.24000692367554	-7.84989070892334	-0.0273228958249092	-0.112834893167019	0.148782625794411	0.0463556051254272
-4.24170351028442	-7.85010528564453	-0.0280619133263826	-0.112923085689545	0.14872020483017	0.0463755391538143
-4.24161005020142	-7.84389781951904	-0.0360197275876999	-0.112788550555706	0.148711353540421	0.0463536530733109
-4.24623823165894	-7.84791564941406	-0.027720944955945	-0.112873487174511	0.14879959821701	0.0463090687990189
-4.23860025405884	-7.84155464172363	-0.0292508881539106	-0.112872287631035	0.148724839091301	0.0462983585894108
-4.24493980407715	-7.84396743774414	-0.0324128568172455	-0.11283378303051	0.148707255721092	0.0462611988186836
-4.23997831344604	-7.84218215942383	-0.0350473523139954	-0.112887389957905	0.148711621761322	0.046250157058239
-4.23964786529541	-7.84056758880615	-0.0280596297234297	-0.112760409712791	0.148674786090851	0.046139981597662
-4.24363899230957	-7.84189558029175	-0.0259387269616127	-0.112885594367981	0.148778900504112	0.0461324565112591
-4.24206972122192	-7.83758115768433	-0.0282903183251619	-0.112846925854683	0.148662373423576	0.0460849367082119
-4.24004125595093	-7.837806224823	-0.0302931722253561	-0.112862214446068	0.148733645677567	0.0460213534533978
-4.24709558486938	-7.8411283493042	-0.0265018716454506	-0.112874403595924	0.148761570453644	0.046007614582777
-4.2416729927063	-7.83348274230957	-0.0316543281078339	-0.11285862326622	0.148654490709305	0.0460163429379463
-4.24595546722412	-7.83672904968262	-0.0325148068368435	-0.112750791013241	0.148809164762497	0.0459708906710148
-4.24730587005615	-7.83689641952515	-0.0251516494899988	-0.112939946353436	0.148712649941444	0.0459095314145088
-4.24700450897217	-7.8342719078064	-0.0328575745224953	-0.112766735255718	0.148661524057388	0.0459017194807529
-4.25344896316528	-7.83409404754639	-0.0349072478711605	-0.112858228385448	0.148729339241982	0.0458320267498493
-4.24712514877319	-7.83245658874512	-0.036134909838438	-0.112684428691864	0.148654401302338	0.0457589030265808
-4.25276756286621	-7.83791255950928	-0.0333912260830402	-0.112705364823341	0.148624002933502	0.0457503423094749
-4.25316476821899	-7.83599472045898	-0.0353547297418118	-0.112725242972374	0.148616224527359	0.0457303188741207
-4.25377607345581	-7.83219957351685	-0.0380024835467339	-0.112667694687843	0.148508489131927	0.0455974824726582
-4.25639772415161	-7.83714723587036	-0.0317948237061501	-0.112737543880939	0.148677855730057	0.0455989800393581
-4.25784349441528	-7.83904600143433	-0.0361801013350487	-0.112663805484772	0.148497208952904	0.0455485992133617
-4.25615358352661	-7.83305358886719	-0.041823748499155	-0.112544275820255	0.14856581389904	0.0454880483448505
-4.26326179504395	-7.83921670913696	-0.0319639481604099	-0.112642377614975	0.148586511611938	0.0454374700784683
-4.26012516021729	-7.83757352828979	-0.0389634408056736	-0.112560786306858	0.148490339517593	0.0454433746635914
-4.26686334609985	-7.84192323684692	-0.0401640124619007	-0.112471975386143	0.148526102304459	0.0454294867813587
-4.26470375061035	-7.8394775390625	-0.0336735285818577	-0.112526960670948	0.1484684497118	0.0453454367816448
-4.26494789123535	-7.84285640716553	-0.0383909977972507	-0.11245308816433	0.148387864232063	0.0453490391373634
-4.27133703231812	-7.84210443496704	-0.042195238173008	-0.11244673281908	0.148465782403946	0.0453197099268436
-4.27026176452637	-7.84247541427612	-0.0392184741795063	-0.112351790070534	0.148382186889648	0.0452186390757561
-4.27133798599243	-7.84577512741089	-0.0370281413197517	-0.112326487898827	0.148363023996353	0.0452206060290337
-4.2739315032959	-7.85082530975342	-0.0379627197980881	-0.112334616482258	0.148374289274216	0.0452217273414135
-4.27708959579468	-7.84832048416138	-0.046191893517971	-0.112319365143776	0.148325353860855	0.0451605767011642
-4.27789402008057	-7.85046863555908	-0.0438609793782234	-0.112285792827606	0.148388996720314	0.0451172143220901
-4.27831077575684	-7.85279703140259	-0.0404620431363583	-0.112288564443588	0.148266926407814	0.0450768433511257
-4.27913045883179	-7.85142230987549	-0.0529668033123016	-0.112219654023647	0.148273542523384	0.0450565032660961
-4.28599548339844	-7.85365009307861	-0.0436520278453827	-0.112278088927269	0.148288518190384	0.0449991151690483
-4.28208160400391	-7.85004138946533	-0.0486053861677647	-0.112177692353725	0.148251295089722	0.0449707992374897
-4.28700542449951	-7.85730504989624	-0.0428358875215054	-0.112205870449543	0.148225396871567	0.0449636653065681
-4.28731727600098	-7.85234642028809	-0.0426751784980297	-0.11222081631422	0.148172646760941	0.0449851118028164
-4.28721284866333	-7.85380744934082	-0.047193244099617	-0.112126246094704	0.148194938898087	0.0448359660804272
-4.28928852081299	-7.85460519790649	-0.0429088547825813	-0.112257726490498	0.148228242993355	0.0448821596801281
-4.28680276870728	-7.85692453384399	-0.0483832061290741	-0.112142615020275	0.148120358586311	0.0448719635605812
-4.28646516799927	-7.85039615631104	-0.0479467809200287	-0.112135760486126	0.148206159472466	0.0447953157126904
-4.29154920578003	-7.85800075531006	-0.0393354631960392	-0.112221166491508	0.148241594433784	0.0447818711400032
-4.28814649581909	-7.85455465316772	-0.0500748604536057	-0.112211637198925	0.148142024874687	0.0448549166321754
-4.29267120361328	-7.85591220855713	-0.0528687797486782	-0.112196996808052	0.148258328437805	0.0447693392634392
-4.28975820541382	-7.85436964035034	-0.0451344959437847	-0.112320803105831	0.148208186030388	0.0447714552283287
-4.28645610809326	-7.85357761383057	-0.0471871867775917	-0.11217162758112	0.148248851299286	0.0448138639330864
-4.28923320770264	-7.85216808319092	-0.0543957501649857	-0.11224751919508	0.148197516798973	0.044811125844717
-4.28455209732056	-7.85317420959473	-0.0525116473436356	-0.112236708402634	0.148180916905403	0.0448249131441116
-4.28467655181885	-7.85027742385864	-0.0457341782748699	-0.112233467400074	0.148205563426018	0.0448079332709312
-4.28880834579468	-7.85382175445557	-0.0521285235881805	-0.112262897193432	0.14825551211834	0.0448750108480453
-4.28282308578491	-7.85009241104126	-0.0514046922326088	-0.112333819270134	0.148234963417053	0.0448428243398666
-4.28126239776611	-7.85060405731201	-0.0410678535699844	-0.112355701625347	0.148258209228516	0.0448878295719624
-4.28576135635376	-7.85269021987915	-0.043666634708643	-0.112364448606968	0.148246943950653	0.0449502654373646
-4.27962255477905	-7.84350967407227	-0.0539851002395153	-0.112293094396591	0.148333206772804	0.0449737422168255
-4.28021097183228	-7.85115814208984	-0.0492092594504356	-0.112444698810577	0.148371145129204	0.0449761673808098
-4.27769613265991	-7.85068845748901	-0.0467165075242519	-0.112505957484245	0.148285433650017	0.0450916439294815
-4.27954721450806	-7.84704542160034	-0.0540896691381931	-0.112387739121914	0.148339182138443	0.0451168902218342
-4.27560091018677	-7.84822797775269	-0.0419840104877949	-0.112537287175655	0.148448795080185	0.0451251082122326
-4.27263689041138	-7.84860038757324	-0.0448185130953789	-0.112490370869637	0.148288682103157	0.0451658219099045
-4.2736439704895	-7.84608745574951	-0.0477455593645573	-0.112516514956951	0.14842315018177	0.0452068708837032
-4.27411937713623	-7.84799242019653	-0.0476681515574455	-0.112538918852806	0.148436963558197	0.0452188104391098
-4.27156925201416	-7.8437123298645	-0.0450001247227192	-0.112531460821629	0.148372143507004	0.045231107622385
-4.27275848388672	-7.85065078735352	-0.0399928279221058	-0.11259663850069	0.148476794362068	0.0453006029129028
-4.27305459976196	-7.84462022781372	-0.0488695278763771	-0.112562917172909	0.148433640599251	0.0453271605074406
-4.27242088317871	-7.84639024734497	-0.0459541790187359	-0.112498298287392	0.148592323064804	0.0452672094106674
-4.27379274368286	-7.84797763824463	-0.0378934592008591	-0.112559929490089	0.148452684283257	0.0453230813145638
-4.27107763290405	-7.84522819519043	-0.0480468049645424	-0.112481541931629	0.148438230156898	0.0453698523342609
-4.27569484710693	-7.8484902381897	-0.0472195446491241	-0.112579934298992	0.148471847176552	0.0453488565981388
-4.27302122116089	-7.84561347961426	-0.0471629202365875	-0.112482771277428	0.148435324430466	0.0453647784888744
-4.27779960632324	-7.84684705734253	-0.0485456474125385	-0.112450465559959	0.148445129394531	0.0454068295657635
-4.277015209198	-7.84529113769531	-0.0505086369812489	-0.11248242855072	0.14848817884922	0.0453795529901981
-4.27524614334106	-7.84512853622437	-0.0373125039041042	-0.112472929060459	0.148402228951454	0.0453652590513229
-4.27638864517212	-7.84636688232422	-0.0509138628840446	-0.112475618720055	0.148408249020576	0.0454059615731239
-4.28323650360107	-7.84802293777466	-0.0492778643965721	-0.112475901842117	0.148475170135498	0.0454073920845985
-4.27693843841553	-7.84559917449951	-0.0467114262282848	-0.112468019127846	0.148345991969109	0.045363575220108
-4.28169298171997	-7.85007858276367	-0.0559472106397152	-0.112474769353867	0.148354649543762	0.0453838743269444
-4.28225040435791	-7.84496402740479	-0.0423102900385857	-0.112487077713013	0.148432850837708	0.0453857444226742
-4.28110218048096	-7.84794998168945	-0.0484199337661266	-0.112433344125748	0.148327976465225	0.0453139208257198
-4.28387498855591	-7.84482192993164	-0.0498796328902245	-0.1124362424016	0.148353561758995	0.0453515574336052
-4.2871732711792	-7.8470287322998	-0.048289529979229	-0.112498968839645	0.148364514112473	0.0453129410743713
-4.28131437301636	-7.84075784683228	-0.0455478616058826	-0.112458378076553	0.148349076509476	0.0452938713133335
-4.29002237319946	-7.84759712219238	-0.0521396175026894	-0.112445928156376	0.148379504680634	0.0453084446489811
-4.28798675537109	-7.8453516960144	-0.0528260692954063	-0.11244285851717	0.14829021692276	0.045341894030571
-4.28825950622559	-7.84353494644165	-0.0501020066440105	-0.112345419824123	0.14830619096756	0.045213408768177
-4.29179430007935	-7.84573221206665	-0.0404383763670921	-0.112471953034401	0.148354172706604	0.0452482551336288
-4.29228496551514	-7.8458194732666	-0.0469839908182621	-0.112318649888039	0.148238629102707	0.0452629029750824
-4.29419374465942	-7.8399772644043	-0.0518405064940453	-0.112369082868099	0.148279443383217	0.045164056122303
-4.29742956161499	-7.8468918800354	-0.0376059412956238	-0.11232041567564	0.148295402526855	0.0451524890959263
-4.29189205169678	-7.8402943611145	-0.0478065088391304	-0.112361654639244	0.148142695426941	0.0451849587261677
-4.2975959777832	-7.84377145767212	-0.044411052018404	-0.112248621881008	0.148297667503357	0.0451056584715843
-4.29671955108643	-7.84034872055054	-0.0405906438827515	-0.112382099032402	0.148159891366959	0.0450672917068005
-4.29488086700439	-7.84119319915771	-0.0440877974033356	-0.112247131764889	0.148181349039078	0.0451063700020313
-4.30265235900879	-7.84645223617554	-0.0420628413558006	-0.112360820174217	0.148205906152725	0.0451148636639118
-4.29577350616455	-7.8409423828125	-0.0468023531138897	-0.112199880182743	0.148147359490395	0.0450201407074928
-4.30149841308594	-7.84778499603271	-0.0407977439463139	-0.112268455326557	0.148154675960541	0.044994592666626
-4.30201530456543	-7.84611558914185	-0.0470024161040783	-0.112236887216568	0.148097097873688	0.0450422987341881
-4.30154323577881	-7.84593725204468	-0.0463524051010609	-0.11213855445385	0.148024335503578	0.0449638888239861
-4.3050389289856	-7.8471097946167	-0.0367625840008259	-0.112227000296116	0.148180216550827	0.0449658557772636
-4.30311489105225	-7.8477201461792	-0.0462991110980511	-0.1121846139431	0.14805468916893	0.0449279472231865
-4.30372714996338	-7.84344911575317	-0.0457810238003731	-0.112130612134933	0.14805693924427	0.0449194647371769
-4.30601692199707	-7.84712028503418	-0.0407866388559341	-0.112175069749355	0.148135825991631	0.0448585003614426
-4.30412006378174	-7.84506702423096	-0.0447851605713367	-0.112160801887512	0.147993788123131	0.0448218770325184
-4.30746698379517	-7.8515043258667	-0.0452202968299389	-0.112109459936619	0.148106038570404	0.0448775328695774
-4.30652618408203	-7.84408855438232	-0.0458596684038639	-0.112124212086201	0.148045033216476	0.0448226034641266
-4.30705070495605	-7.84702587127686	-0.0414778776466846	-0.112064346671104	0.148028820753098	0.0447301864624023
-4.31016063690186	-7.84975337982178	-0.0455110929906368	-0.11223267018795	0.147969529032707	0.0447469241917133
-4.3079309463501	-7.84526443481445	-0.0494215302169323	-0.112032406032085	0.147990331053734	0.0447509959340096
-4.31198024749756	-7.84624862670898	-0.045975711196661	-0.112143956124783	0.148047178983688	0.0446255132555962
-4.30736398696899	-7.84765291213989	-0.041487343609333	-0.112156145274639	0.147974282503128	0.0446552075445652
-4.31015586853027	-7.84345960617065	-0.0490834787487984	-0.112073853611946	0.147969618439674	0.0446552149951458
-4.30766820907593	-7.84491491317749	-0.0456504672765732	-0.112126231193542	0.148015156388283	0.0446269176900387
-4.30652189254761	-7.84511089324951	-0.0487221032381058	-0.112131051719189	0.147999256849289	0.0445749796926975
-4.30587863922119	-7.84683704376221	-0.0482445620000362	-0.112168923020363	0.148077920079231	0.0445603579282761
-4.30943870544434	-7.84719753265381	-0.0461652986705303	-0.112223371863365	0.148016974329948	0.0446095429360867
-4.30539321899414	-7.84141731262207	-0.0483108125627041	-0.112184591591358	0.148008570075035	0.0445877872407436
-4.30958700180054	-7.84725952148438	-0.0457236431539059	-0.112316787242889	0.148168563842773	0.0445318408310413
-4.30641841888428	-7.83972358703613	-0.0522600524127483	-0.112245090305805	0.148078143596649	0.0446414574980736
-4.30645608901978	-7.84490585327148	-0.0542337372899055	-0.112213551998138	0.148148596286774	0.044540923088789
-4.30502414703369	-7.8395037651062	-0.0446029789745808	-0.112315334379673	0.148086220026016	0.0445740595459938
-4.30176258087158	-7.84266901016235	-0.0510344505310059	-0.112217716872692	0.148076266050339	0.0446240268647671
-4.30777072906494	-7.84441709518433	-0.0532806850969791	-0.112225294113159	0.148169592022896	0.0445998534560204
-4.30044364929199	-7.84266662597656	-0.044216588139534	-0.112265087664127	0.148150578141212	0.044572688639164
-4.29820680618286	-7.83979797363281	-0.0461447276175022	-0.11231404542923	0.148124247789383	0.0446058213710785
-4.3030309677124	-7.84586429595947	-0.0414690040051937	-0.112287975847721	0.148249849677086	0.044612243771553
-4.29974889755249	-7.83964920043945	-0.0529751628637314	-0.1123371347785	0.148151010274887	0.0445839837193489
-4.297438621521	-7.8408260345459	-0.0496116988360882	-0.112318649888039	0.14829458296299	0.0445368625223637
-4.30191993713379	-7.84404563903809	-0.0419929660856724	-0.112415321171284	0.148232132196426	0.0446594469249249
-4.29500293731689	-7.8383002281189	-0.0506369881331921	-0.112359277904034	0.148165121674538	0.0446257144212723
-4.29916906356812	-7.84384489059448	-0.0446911826729774	-0.112447045743465	0.148288667201996	0.0445581562817097
-4.29765558242798	-7.84439086914063	-0.0487740710377693	-0.11236459761858	0.148251101374626	0.0446154326200485
-4.29328584671021	-7.84027147293091	-0.0448432676494122	-0.112387143075466	0.148264765739441	0.0445973537862301
-4.29715013504028	-7.83990335464478	-0.0378597788512707	-0.11239068955183	0.148316204547882	0.0444882027804852
-4.29968118667603	-7.8470606803894	-0.0474825017154217	-0.112555809319019	0.148322731256485	0.0445906966924667
-4.29741954803467	-7.83840560913086	-0.0479269847273827	-0.112381905317307	0.148293972015381	0.044506099075079
-4.30034828186035	-7.84907007217407	-0.0405625216662884	-0.112485431134701	0.148379847407341	0.0444832295179367
-4.30021810531616	-7.84531354904175	-0.044936865568161	-0.112436138093472	0.14823442697525	0.0445165298879147
-4.29957962036133	-7.84383964538574	-0.0430098176002502	-0.112393118441105	0.14829720556736	0.0443957932293415
-4.3007664680481	-7.84557104110718	-0.0362570025026798	-0.112488426268101	0.148396223783493	0.044373843818903
-4.30313873291016	-7.84664964675903	-0.043070700019598	-0.112525254487991	0.14820371568203	0.0443613193929195
-4.29895830154419	-7.8418025970459	-0.0503748133778572	-0.11251724511385	0.148309171199799	0.0442713983356953
-4.30514335632324	-7.8441686630249	-0.0462356507778168	-0.112570591270924	0.148309513926506	0.0441921316087246
-4.30531454086304	-7.84373569488525	-0.0494367778301239	-0.112527869641781	0.148273766040802	0.0442375354468822
-4.30847263336182	-7.84258270263672	-0.0578053034842014	-0.112435638904572	0.148283898830414	0.0440905950963497
-4.30829334259033	-7.84442281723022	-0.0483086481690407	-0.112549982964993	0.148298606276512	0.0440518856048584
-4.30661296844482	-7.84311151504517	-0.0499138720333576	-0.112536899745464	0.148197904229164	0.0440264083445072
-4.31255912780762	-7.84039783477783	-0.0572702847421169	-0.112501919269562	0.148265019059181	0.0439479611814022
-4.31220960617065	-7.84223175048828	-0.0533026792109013	-0.112533785402775	0.148200750350952	0.043835774064064
-4.30998945236206	-7.83979558944702	-0.0506158322095871	-0.112567208707333	0.148158833384514	0.0438026338815689
-4.31415987014771	-7.84154844284058	-0.0516896396875381	-0.112544879317284	0.148177549242973	0.0437413342297077
-4.31505393981934	-7.83715629577637	-0.0610007680952549	-0.112572215497494	0.148139744997025	0.0436909794807434
-4.31878805160522	-7.83831596374512	-0.0544288419187069	-0.112538732588291	0.148243486881256	0.0435928329825401
-4.32314729690552	-7.83875036239624	-0.0601028800010681	-0.112593166530132	0.148155316710472	0.0435963235795498
-4.3192892074585	-7.83471632003784	-0.0687294527888298	-0.112478844821453	0.148187384009361	0.0435439497232437
-4.32868528366089	-7.83742713928223	-0.0624376013875008	-0.11249040812254	0.148243069648743	0.0434564165771008
-4.32368898391724	-7.83967018127441	-0.0655790865421295	-0.112492442131042	0.148136541247368	0.0433769859373569
-4.32758045196533	-7.84018754959106	-0.066191129386425	-0.112407766282558	0.148125842213631	0.0434099659323692
-4.32963085174561	-7.83882665634155	-0.0656080842018127	-0.112470746040344	0.148194998502731	0.0433063618838787
-4.33193826675415	-7.84059190750122	-0.0624453239142895	-0.112399823963642	0.148132503032684	0.0432771518826485
-4.33351612091064	-7.84048652648926	-0.0663495510816574	-0.112380780279636	0.148171648383141	0.0432257018983364
-4.33423233032227	-7.84201049804688	-0.0688997134566307	-0.112424492835999	0.148040756583214	0.0431994870305061
-4.33410406112671	-7.83622646331787	-0.0636654943227768	-0.11227897554636	0.148184329271317	0.0430989228188992
-4.33925914764404	-7.84529685974121	-0.066008023917675	-0.112316600978374	0.148125156760216	0.0430766716599464
-4.33992052078247	-7.8419885635376	-0.0721841156482697	-0.112330660223961	0.148049131035805	0.0431403145194054
-4.33868980407715	-7.84101343154907	-0.0752326399087906	-0.112229883670807	0.148145273327827	0.0430091470479965
-4.34097099304199	-7.84436416625977	-0.0658487230539322	-0.112375192344189	0.148105517029762	0.0429901480674744
-4.34115552902222	-7.84257316589355	-0.0683494061231613	-0.112181127071381	0.14799477159977	0.0430450327694416
-4.34063863754272	-7.83875226974487	-0.0743483453989029	-0.112204924225807	0.148105248808861	0.0428944528102875
-4.34401416778564	-7.84603595733643	-0.0625074654817581	-0.112230651080608	0.148104578256607	0.0429665111005306
-4.34271955490112	-7.83876323699951	-0.0738058313727379	-0.112187713384628	0.148043394088745	0.0429837480187416
-4.3443865776062	-7.84246778488159	-0.0675520971417427	-0.112199433147907	0.148164853453636	0.0429268889129162
-4.34509611129761	-7.84425783157349	-0.0628146082162857	-0.112196192145348	0.148092031478882	0.0429310910403728
-4.34466123580933	-7.83920764923096	-0.0725646540522575	-0.11216527223587	0.148053035140038	0.0429360195994377
-4.34162855148315	-7.83497524261475	-0.0597344487905502	-0.112094886600971	0.148008763790131	0.0429077632725239
-4.34278631210327	-7.84353399276733	-0.0607484318315983	-0.112208440899849	0.148049086332321	0.042906329035759
-4.33986568450928	-7.83881616592407	-0.0634070411324501	-0.112158618867397	0.147980481386185	0.0429756753146648
-4.3392219543457	-7.8369460105896	-0.0556150563061237	-0.112153619527817	0.148133382201195	0.0428914539515972
-4.34127902984619	-7.83927631378174	-0.0589517243206501	-0.112166836857796	0.147956341505051	0.0429219268262386
-4.33790445327759	-7.83588457107544	-0.062903605401516	-0.11215940117836	0.148015543818474	0.0429232902824879
-4.34263038635254	-7.83571290969849	-0.0602727383375168	-0.112190105021	0.148027300834656	0.0429005809128284
-4.33672523498535	-7.83134794235229	-0.0649176016449928	-0.112215138971806	0.148072630167007	0.0428824722766876
-4.3369026184082	-7.83753633499146	-0.0506697595119476	-0.112224489450455	0.148052111268044	0.0428918674588203
-4.33558893203735	-7.83534145355225	-0.0611917264759541	-0.11219347268343	0.147944316267967	0.0429428108036518
-4.33504772186279	-7.83435583114624	-0.0560300089418888	-0.112095080316067	0.148032933473587	0.0428682938218117
-4.33758926391602	-7.83460855484009	-0.047175157815218	-0.112146787345409	0.147973790764809	0.0428760088980198
-4.33547401428223	-7.83547163009644	-0.0495345406234264	-0.112121120095253	0.147895514965057	0.0429114624857903
-4.33302593231201	-7.82817935943604	-0.0536515228450298	-0.11211121827364	0.148000448942184	0.0428209118545055
-4.33767557144165	-7.83560085296631	-0.0491584315896034	-0.112149804830551	0.148009747266769	0.0428078770637512
-4.33540964126587	-7.8320050239563	-0.0525871850550175	-0.112136214971542	0.147949621081352	0.0428972281515598
-4.33600616455078	-7.83321523666382	-0.0552790798246861	-0.11207027733326	0.148002073168755	0.0428120717406273
-4.33786296844482	-7.83235692977905	-0.0479683987796307	-0.112174615263939	0.147958770394325	0.0427671931684017
-4.33601379394531	-7.83419466018677	-0.0504865273833275	-0.112039320170879	0.147950813174248	0.0427239984273911
-4.34290599822998	-7.83437395095825	-0.0547587238252163	-0.112149395048618	0.147915527224541	0.0427514463663101
-4.33678340911865	-7.83531141281128	-0.0519321858882904	-0.112053893506527	0.147922724485397	0.0427358075976372
-4.34022092819214	-7.83507680892944	-0.0496365055441856	-0.112057104706764	0.147850722074509	0.0426631681621075
-4.33928442001343	-7.83855962753296	-0.0482155568897724	-0.112116195261478	0.147873148322105	0.0426902063190937
-4.34054565429688	-7.83364772796631	-0.05338204652071	-0.111982263624668	0.147867932915688	0.0426421426236629
-4.34009170532227	-7.83446455001831	-0.0495719648897648	-0.112043313682079	0.147969454526901	0.0425459779798985
-4.34485387802124	-7.83716678619385	-0.0421475246548653	-0.112091213464737	0.147806465625763	0.0425666235387325
-4.34131765365601	-7.83365154266357	-0.0587851852178574	-0.111957810819149	0.147885203361511	0.0426044501364231
-4.35106325149536	-7.84036922454834	-0.0521078184247017	-0.112125478684902	0.147942647337914	0.0424853228032589
-4.34573650360107	-7.83854627609253	-0.0534264855086803	-0.11198902130127	0.147821679711342	0.0424823760986328
-4.34748029708862	-7.83808660507202	-0.062481202185154	-0.111949019134045	0.147799074649811	0.0424455255270004
-4.34876441955566	-7.84002876281738	-0.0489589050412178	-0.112030565738678	0.147884905338287	0.0423699207603931
-4.35001850128174	-7.84193277359009	-0.0518984124064446	-0.111948482692242	0.14775612950325	0.0422783978283405
-4.3541579246521	-7.83907699584961	-0.0581228137016296	-0.111925505101681	0.147838562726974	0.0422606207430363
-4.35425472259521	-7.84003019332886	-0.0600893795490265	-0.111963823437691	0.147739946842194	0.0422018468379974
-4.35522985458374	-7.83863353729248	-0.0643315687775612	-0.111951157450676	0.147830158472061	0.0420651249587536
-4.36149168014526	-7.84555912017822	-0.0536743998527527	-0.111897461116314	0.14779257774353	0.0420789159834385
-4.35665845870972	-7.83780765533447	-0.0635006055235863	-0.111938901245594	0.147698923945427	0.0420685037970543
-4.36304664611816	-7.84163522720337	-0.0628034025430679	-0.111903764307499	0.147868618369102	0.0419877469539642
-4.3637433052063	-7.84074783325195	-0.0579399839043617	-0.1119404733181	0.147709161043167	0.0419446974992752
-4.36345291137695	-7.83817529678345	-0.071582704782486	-0.111819289624691	0.147668495774269	0.0419424325227737
-4.36665630340576	-7.83964395523071	-0.0699767246842384	-0.111921362578869	0.147752836346626	0.041890237480402
-4.36064672470093	-7.83666658401489	-0.0627595856785774	-0.11190140992403	0.147615641355515	0.041816022247076
-4.362060546875	-7.83950328826904	-0.0655250996351242	-0.111868232488632	0.147698760032654	0.0417838171124458
-4.36486864089966	-7.83714437484741	-0.0660472214221954	-0.111842222511768	0.147699505090714	0.0417284779250622
-4.36321258544922	-7.83468151092529	-0.0707274302840233	-0.111850827932358	0.147621229290962	0.0416376702487469
-4.36512613296509	-7.8355712890625	-0.0653033629059792	-0.111849382519722	0.147712141275406	0.0416518375277519
-4.36770153045654	-7.83901977539063	-0.0690305083990097	-0.111952342092991	0.147676557302475	0.0416086465120316
-4.36303520202637	-7.83255815505981	-0.0727364346385002	-0.111874178051949	0.147739961743355	0.0415691621601582
-4.36772155761719	-7.83859395980835	-0.065486267209053	-0.11196032166481	0.147746682167053	0.0415243282914162
-4.36756420135498	-7.83639430999756	-0.067292831838131	-0.111911162734032	0.147668197751045	0.041526198387146
-4.36993932723999	-7.8345193862915	-0.0755477473139763	-0.111799746751785	0.147732764482498	0.0414941944181919
-4.37002277374268	-7.83617162704468	-0.0614239014685154	-0.111860685050488	0.147665366530418	0.0414406210184097
-4.36926889419556	-7.83872413635254	-0.0682969018816948	-0.111855700612068	0.147531807422638	0.041414063423872
-4.37382459640503	-7.83540344238281	-0.0740984156727791	-0.111848883330822	0.147672399878502	0.0413751974701881
-4.3703179359436	-7.83672571182251	-0.0795973688364029	-0.111812084913254	0.147638097405434	0.0413055904209614
-4.36972570419312	-7.837562084198	-0.0726881250739098	-0.111777745187283	0.147595271468163	0.0412093624472618
-4.37599992752075	-7.83951854705811	-0.0696320310235024	-0.111769258975983	0.147572085261345	0.0413412228226662
-4.37201166152954	-7.83490800857544	-0.0849204361438751	-0.111736267805099	0.1474519520998	0.0412419587373734
-4.37524271011353	-7.83730506896973	-0.0739563554525375	-0.11170057952404	0.147604197263718	0.041216854006052
-4.37862586975098	-7.839515209198	-0.0767681002616882	-0.111804656684399	0.147503063082695	0.0412377938628197
-4.37227773666382	-7.83506870269775	-0.0884065255522728	-0.111676722764969	0.147528156638145	0.0412161685526371
-4.38248443603516	-7.83906602859497	-0.0808491408824921	-0.111703999340534	0.147530555725098	0.0410831421613693
-4.37566089630127	-7.83977270126343	-0.0798338204622269	-0.111731678247452	0.147448837757111	0.0410978421568871
-4.37830352783203	-7.83604097366333	-0.0893932059407234	-0.111578285694122	0.147400066256523	0.0411176048219204
-4.37897920608521	-7.83731174468994	-0.0804150998592377	-0.111622646450996	0.147466063499451	0.0410459078848362
-4.38013744354248	-7.83974552154541	-0.0795705020427704	-0.111640922725201	0.147343337535858	0.0409952364861965
-4.38137817382813	-7.83663511276245	-0.0945911705493927	-0.111611224710941	0.14739590883255	0.0410033501684666
-4.38606595993042	-7.83702898025513	-0.0928368493914604	-0.111636072397232	0.147415608167648	0.0409601591527462
-4.37990188598633	-7.83312845230103	-0.0864920690655708	-0.111547350883484	0.147347807884216	0.0409241244196892
-4.38732481002808	-7.84096193313599	-0.0950558483600616	-0.111559130251408	0.147328972816467	0.0408927723765373
-4.38424730300903	-7.83661508560181	-0.0951740890741348	-0.111573338508606	0.147311925888062	0.0408856607973576
-4.38430976867676	-7.83768224716187	-0.0979195237159729	-0.111497655510902	0.147334605455399	0.0407774299383163
-4.39030933380127	-7.83830785751343	-0.0885491371154785	-0.111592814326286	0.147310122847557	0.0407765097916126
-4.38807535171509	-7.83825731277466	-0.101587221026421	-0.111443407833576	0.147225752472878	0.0407564789056778
-4.38999319076538	-7.83325815200806	-0.101564154028893	-0.111431390047073	0.147257715463638	0.040656466037035
-4.38883304595947	-7.83538103103638	-0.0949381440877914	-0.11142510920763	0.147215470671654	0.0406448803842068
-4.38999843597412	-7.83468151092529	-0.0950580686330795	-0.111374728381634	0.147131264209747	0.0405925512313843
-4.39413166046143	-7.83853578567505	-0.101759724318981	-0.111400172114372	0.147172868251801	0.0405855290591717
-4.39266586303711	-7.83339643478394	-0.0946905016899109	-0.111379079520702	0.14712829887867	0.040530689060688
-4.39539527893066	-7.83490037918091	-0.0988137274980545	-0.111326307058334	0.147238716483116	0.0404531881213188
-4.39658164978027	-7.83801364898682	-0.101220540702343	-0.111423976719379	0.14711782336235	0.0404748432338238
-4.39556360244751	-7.83429336547852	-0.106597274541855	-0.111243665218353	0.147258669137955	0.0404485389590263
-4.39942312240601	-7.83984041213989	-0.105087652802467	-0.111366055905819	0.147163301706314	0.0404381267726421
-4.39331436157227	-7.83845281600952	-0.101794511079788	-0.111369743943214	0.147056952118874	0.0404343456029892
-4.40267705917358	-7.83692836761475	-0.106449835002422	-0.111274935305119	0.147106975317001	0.0404514037072659
-4.39557075500488	-7.83492422103882	-0.112142831087112	-0.111269861459732	0.147068455815315	0.0404632426798344
-4.39564085006714	-7.83906507492065	-0.101486966013908	-0.111199073493481	0.147147074341774	0.0404081791639328
-4.39785289764404	-7.83864164352417	-0.103538051247597	-0.111246444284916	0.147034704685211	0.0404440872371197
-4.39597940444946	-7.83672571182251	-0.112873286008835	-0.111169926822186	0.147067531943321	0.0404316522181034
-4.39709329605103	-7.83260631561279	-0.100579239428043	-0.111175000667572	0.147074714303017	0.0403805822134018
-4.39517164230347	-7.83650016784668	-0.0977446809411049	-0.111150674521923	0.147002369165421	0.0404164083302021
-4.393150806427	-7.83362913131714	-0.106120578944683	-0.111196376383305	0.146961435675621	0.0404291786253452
-4.39166212081909	-7.83306360244751	-0.103390216827393	-0.11118595302105	0.14707912504673	0.0404021143913269
-4.39188146591187	-7.8323016166687	-0.0972061976790428	-0.111242443323135	0.147001042962074	0.0403668619692326
-4.38857984542847	-7.83185625076294	-0.0985699445009232	-0.111140608787537	0.147006452083588	0.0404147244989872
-4.39546155929565	-7.83309412002563	-0.102818019688129	-0.111198566854	0.147006779909134	0.0404767356812954
-4.38846063613892	-7.82728576660156	-0.101540967822075	-0.111222319304943	0.147021010518074	0.040441520512104
-4.38985776901245	-7.83127880096436	-0.100839763879776	-0.111243888735771	0.147039011120796	0.0404006130993366
-4.38704776763916	-7.82865953445435	-0.0999360382556915	-0.111278295516968	0.146938607096672	0.0404972732067108
-4.38775968551636	-7.83138179779053	-0.103160917758942	-0.111235700547695	0.147019103169441	0.0404564775526524
-4.38652563095093	-7.82909870147705	-0.0894056335091591	-0.111245356500149	0.146946296095848	0.0403848886489868
-4.3825478553772	-7.83140802383423	-0.0964012369513512	-0.111286744475365	0.146930560469627	0.0404221974313259
-4.38873243331909	-7.83129167556763	-0.0988848358392715	-0.111329756677151	0.147003069519997	0.0403813757002354
-4.38424015045166	-7.82429647445679	-0.100456923246384	-0.111205153167248	0.147000849246979	0.0403862781822681
-4.38348913192749	-7.82743120193481	-0.0987720116972923	-0.111238107085228	0.146962776780128	0.040312185883522
-4.38882875442505	-7.83225774765015	-0.0953435599803925	-0.111231282353401	0.146972686052322	0.0403626561164856
-4.38746500015259	-7.82310056686401	-0.105741553008556	-0.111154019832611	0.146881103515625	0.040299903601408
-4.38644504547119	-7.82555484771729	-0.0963967218995094	-0.111276134848595	0.147046402096748	0.0402849428355694
-4.38801765441895	-7.82501077651978	-0.0937078222632408	-0.11126533895731	0.146862849593163	0.0402352884411812
-4.38735628128052	-7.8265233039856	-0.103572696447372	-0.111225478351116	0.146924152970314	0.0402207523584366
-4.39302492141724	-7.82813167572021	-0.102150954306126	-0.111253194510937	0.146952003240585	0.0402228534221649
-4.38933324813843	-7.82227039337158	-0.103965021669865	-0.111229576170444	0.146932363510132	0.0401127561926842
-4.39381456375122	-7.83111667633057	-0.0991869121789932	-0.111324705183506	0.146928176283836	0.0401014499366283
-4.39291763305664	-7.82465982437134	-0.10939684510231	-0.111273869872093	0.146872490644455	0.0401227697730064
-4.39585733413696	-7.82472276687622	-0.11256293207407	-0.111219145357609	0.146913528442383	0.0399842411279678
-4.39679670333862	-7.82740497589111	-0.10579464584589	-0.111349038779736	0.146855369210243	0.0399644039571285
-4.39553880691528	-7.82823324203491	-0.108593538403511	-0.111216552555561	0.146744295954704	0.0398888550698757
-4.40307521820068	-7.82785511016846	-0.113859258592129	-0.111236914992332	0.146916121244431	0.0398379862308502
-4.40671491622925	-7.83138847351074	-0.109405659139156	-0.111200153827667	0.146892234683037	0.039745531976223
-4.40185546875	-7.82670879364014	-0.111068315804005	-0.111224465072155	0.146733120083809	0.0397394746541977
-4.41042232513428	-7.83265256881714	-0.114967241883278	-0.111223630607128	0.146846979856491	0.0396783351898193
-4.41048431396484	-7.82689619064331	-0.114738874137402	-0.111207067966461	0.146750703454018	0.0396243743598461
-4.41115045547485	-7.83086538314819	-0.116096153855324	-0.111140877008438	0.146798118948936	0.0395416952669621
-4.41706705093384	-7.83337497711182	-0.119459934532642	-0.11126034706831	0.146686345338821	0.0395933091640472
-4.41433572769165	-7.82906198501587	-0.134032547473907	-0.111192874610424	0.146740138530731	0.0395327992737293
-4.42319059371948	-7.83455944061279	-0.123610600829124	-0.111216768622398	0.146784156560898	0.0394561514258385
-4.41659879684448	-7.82939624786377	-0.12474262714386	-0.111102372407913	0.146690174937248	0.0394733920693398
-4.42145442962646	-7.83428430557251	-0.13790488243103	-0.111093029379845	0.146666944026947	0.0394430905580521
-4.42146492004395	-7.83519172668457	-0.131418988108635	-0.111169166862965	0.146767407655716	0.0394170060753822
-4.42053556442261	-7.8333101272583	-0.12801918387413	-0.111058838665485	0.146714508533478	0.0393473468720913
-4.42250776290894	-7.83689737319946	-0.134215325117111	-0.111156620085239	0.146739393472672	0.039382379502058
-4.4248833656311	-7.83678102493286	-0.126746252179146	-0.111118130385876	0.146692410111427	0.0393751263618469
-4.42533540725708	-7.83117246627808	-0.134645894169807	-0.111090607941151	0.146688714623451	0.0393109805881977
-4.4258508682251	-7.83751153945923	-0.128398522734642	-0.111067347228527	0.146677419543266	0.0392682366073132
-4.42231893539429	-7.8331503868103	-0.134698823094368	-0.111114673316479	0.146608591079712	0.0392700247466564
-4.42844915390015	-7.83791637420654	-0.134255856275558	-0.111073970794678	0.146686866879463	0.0393339730799198
-4.42411231994629	-7.83337831497192	-0.139738455414772	-0.111163750290871	0.146620631217957	0.0392869412899017
-4.42375373840332	-7.83445835113525	-0.135276928544044	-0.111164644360542	0.146690607070923	0.0392396338284016
-4.42471742630005	-7.83633279800415	-0.140593752264977	-0.111155062913895	0.14657436311245	0.0392523482441902
-4.42416429519653	-7.83120441436768	-0.147299855947495	-0.111076161265373	0.1467255204916	0.0393034555017948
-4.42781066894531	-7.83630990982056	-0.133831784129143	-0.111199826002121	0.146657839417458	0.0392788611352444
-4.42264461517334	-7.8319993019104	-0.137993708252907	-0.111190915107727	0.146705701947212	0.0393179953098297
-4.42821550369263	-7.83548831939697	-0.138457387685776	-0.111186094582081	0.146742969751358	0.0393472798168659
-4.42433071136475	-7.82883739471436	-0.141369581222534	-0.111194081604481	0.146746352314949	0.0393733195960522
-4.41932153701782	-7.83279371261597	-0.136943906545639	-0.111166454851627	0.146741956472397	0.0393391288816929
-4.42617845535278	-7.83147668838501	-0.13568203151226	-0.111240766942501	0.146693676710129	0.03939139097929
-4.42317771911621	-7.8301854133606	-0.13898940384388	-0.111201755702496	0.146722570061684	0.0393870323896408
-4.42258977890015	-7.8261456489563	-0.138463348150253	-0.111247450113297	0.146719664335251	0.0393273681402206
-4.42249917984009	-7.82819414138794	-0.133408963680267	-0.111261256039143	0.14670817553997	0.039397981017828
-4.42021179199219	-7.82845497131348	-0.140845999121666	-0.111266255378723	0.14670866727829	0.0394569300115108
-4.42106294631958	-7.82890462875366	-0.138179525732994	-0.111212000250816	0.146837472915649	0.0393679887056351
-4.41939210891724	-7.82690763473511	-0.128942385315895	-0.111328899860382	0.146691843867302	0.0393853522837162
-4.42149066925049	-7.82920551300049	-0.134594187140465	-0.111325494945049	0.146772280335426	0.0394199527800083
-4.42317867279053	-7.829665184021	-0.140906244516373	-0.111283630132675	0.146751314401627	0.0395113192498684
-4.41570901870728	-7.82508516311646	-0.142017036676407	-0.111287154257298	0.146784484386444	0.039447657763958
-4.42356300354004	-7.82944345474243	-0.133295595645905	-0.111317440867424	0.146851390600204	0.0393997691571712
-4.41973304748535	-7.82953262329102	-0.138820469379425	-0.11131190508604	0.146723225712776	0.0394932515919209
-4.42486524581909	-7.82973623275757	-0.143678799271584	-0.111222736537457	0.146836340427399	0.0395278185606003
-4.42379093170166	-7.82922458648682	-0.138602122664452	-0.111302703619003	0.146752625703812	0.0394587181508541
-4.42186069488525	-7.83074188232422	-0.138620913028717	-0.111231908202171	0.146698549389839	0.0394998975098133
-4.42658948898315	-7.83185625076294	-0.14453350007534	-0.111260242760181	0.146698266267776	0.039474856108427
-4.42459154129028	-7.82966423034668	-0.141437485814095	-0.111227698624134	0.146659761667252	0.0394654050469399
-4.42408466339111	-7.82902860641479	-0.140861377120018	-0.111182071268559	0.146686807274818	0.0394543707370758
-4.42791414260864	-7.8341178894043	-0.141963601112366	-0.111167915165424	0.146661818027496	0.0394986271858215
-4.42876815795898	-7.82962417602539	-0.146730482578278	-0.111188024282455	0.146582573652267	0.0395022518932819
-4.42880392074585	-7.83057165145874	-0.140370979905128	-0.111169926822186	0.146664470434189	0.0394419692456722
-4.42909240722656	-7.83077526092529	-0.134345009922981	-0.111203975975513	0.14659558236599	0.0394514836370945
-4.42348146438599	-7.83048725128174	-0.142830789089203	-0.111089013516903	0.146623864769936	0.0394779816269875
-4.43201637268066	-7.83518600463867	-0.143998444080353	-0.111177310347557	0.146605953574181	0.0395239256322384
-4.42533302307129	-7.82701396942139	-0.142573043704033	-0.111157186329365	0.146586447954178	0.0395011864602566
-4.43008041381836	-7.83386850357056	-0.134052559733391	-0.11113466322422	0.146596625447273	0.0395062007009983
-4.42750263214111	-7.83116817474365	-0.138588473200798	-0.111037783324718	0.146565794944763	0.0396097488701344
-4.42954540252686	-7.83292961120605	-0.137485772371292	-0.111013039946556	0.146574854850769	0.0396047718822956
-4.42844533920288	-7.83296728134155	-0.137338727712631	-0.111162394285202	0.14650522172451	0.0396409444510937
-4.42866516113281	-7.8350658416748	-0.133611813187599	-0.110979117453098	0.146553352475166	0.0396285206079483
-4.433030128479	-7.83663034439087	-0.13664148747921	-0.111015073955059	0.146475940942764	0.0396882742643356
-4.42717170715332	-7.83419752120972	-0.14361871778965	-0.110964901745319	0.146516710519791	0.0397111587226391
-4.43032026290894	-7.83687114715576	-0.133885234594345	-0.111011832952499	0.146508976817131	0.0396921969950199
-4.42792367935181	-7.83819055557251	-0.130641609430313	-0.11094892770052	0.146437466144562	0.0397815220057964
-4.43047523498535	-7.84193229675293	-0.135714411735535	-0.110895328223705	0.146492302417755	0.0397780649363995
-4.43074226379395	-7.83938980102539	-0.128967046737671	-0.111009322106838	0.146504461765289	0.0398233123123646
-4.42937707901001	-7.8390474319458	-0.13223098218441	-0.110928900539875	0.146547302603722	0.039847869426012
-4.42828798294067	-7.84092044830322	-0.12250828742981	-0.110951647162437	0.146541923284531	0.0398949533700943
-4.42569637298584	-7.84426164627075	-0.129991710186005	-0.110899485647678	0.146402925252914	0.0399364195764065
-4.42557954788208	-7.84106111526489	-0.134851887822151	-0.110989317297935	0.146501064300537	0.0399550013244152
-4.42731761932373	-7.84278202056885	-0.119994014501572	-0.110942676663399	0.146478921175003	0.0400232449173927
-4.42464399337769	-7.84019660949707	-0.12373510748148	-0.110911339521408	0.146470174193382	0.0400287061929703
-4.42527723312378	-7.84693717956543	-0.122518576681614	-0.111017934978008	0.146552562713623	0.0401293598115444
-4.42430830001831	-7.84128522872925	-0.124003112316132	-0.110919393599033	0.146430358290672	0.0401451624929905
-4.42187643051147	-7.84318161010742	-0.111745573580265	-0.110993593931198	0.146605178713799	0.0401184484362602
-4.42614507675171	-7.84748077392578	-0.111752860248089	-0.111010946333408	0.146514177322388	0.0401769019663334
-4.42558193206787	-7.84416484832764	-0.11778187006712	-0.110963203012943	0.146639585494995	0.0402136445045471
-4.42719316482544	-7.84889698028564	-0.115480706095695	-0.111027255654335	0.146558046340942	0.0402266271412373
-4.42146110534668	-7.84594631195068	-0.112153552472591	-0.111047856509686	0.146621599793434	0.040231466293335
-4.42900991439819	-7.85490942001343	-0.107342056930065	-0.111026346683502	0.146674737334251	0.0402824096381664
-4.42514514923096	-7.84847450256348	-0.121686063706875	-0.111082896590233	0.146587237715721	0.0403819009661675
-4.43094301223755	-7.85105895996094	-0.113588564097881	-0.110983498394489	0.146760329604149	0.0402996651828289
-4.4274206161499	-7.85246801376343	-0.109997048974037	-0.111156187951565	0.14662703871727	0.0403532385826111
-4.42713356018066	-7.85184955596924	-0.118255726993084	-0.110985137522221	0.146654725074768	0.040376003831625
-4.43039226531982	-7.85362577438354	-0.119757115840912	-0.111087590456009	0.146657481789589	0.0404119044542313
-4.42642259597778	-7.84900093078613	-0.120353311300278	-0.111005499958992	0.146593615412712	0.040451992303133
-4.43027019500732	-7.85384321212769	-0.121160611510277	-0.111162237823009	0.146704286336899	0.0404271967709064
-4.42568969726563	-7.85305643081665	-0.118172913789749	-0.111147128045559	0.146661415696144	0.040499359369278
-4.42559099197388	-7.85271501541138	-0.122492283582687	-0.111105218529701	0.146620064973831	0.0405080653727055
-4.42311716079712	-7.85067462921143	-0.115444034337997	-0.111187338829041	0.146670252084732	0.0404905006289482
-4.42491292953491	-7.8546667098999	-0.113175339996815	-0.111165069043636	0.146635144948959	0.0405382215976715
-4.42486763000488	-7.85039186477661	-0.119726151227951	-0.111193738877773	0.146750837564468	0.0406276732683182
-4.42550325393677	-7.85128879547119	-0.116937473416328	-0.111234560608864	0.146667867898941	0.0405977703630924
-4.42115592956543	-7.84941053390503	-0.120219491422176	-0.111229717731476	0.146732017397881	0.0406078360974789
-4.42581558227539	-7.8537769317627	-0.114860631525517	-0.111272789537907	0.146754637360573	0.0406409911811352
-4.42112493515015	-7.85066318511963	-0.119838133454323	-0.111278526484966	0.146710097789764	0.0406939759850502
-4.42542028427124	-7.853515625	-0.118484020233154	-0.11121978610754	0.146816313266754	0.040687620639801
-4.42547607421875	-7.85287618637085	-0.114274069666862	-0.111374005675316	0.146723657846451	0.0407187081873417
-4.42544937133789	-7.85107421875	-0.124621130526066	-0.111260630190372	0.146794706583023	0.0407505519688129
-4.42830228805542	-7.85693645477295	-0.122255422174931	-0.111352615058422	0.146830305457115	0.0407487414777279
-4.42462968826294	-7.8501992225647	-0.131535515189171	-0.111183069646358	0.146826848387718	0.0407658815383911
-4.42945337295532	-7.85710477828979	-0.124878086149693	-0.111276753246784	0.146829649806023	0.0407417789101601
-4.42888355255127	-7.85843706130981	-0.121965818107128	-0.111295446753502	0.146762043237686	0.0408303625881672
-4.43338966369629	-7.85771560668945	-0.129101023077965	-0.111204698681831	0.146826803684235	0.0407841727137566
-4.43367958068848	-7.85839080810547	-0.13090306520462	-0.111336186528206	0.14681102335453	0.040781632065773
-4.43115043640137	-7.86062669754028	-0.125015944242477	-0.1111815944314	0.146783769130707	0.0408056788146496
-4.4355525970459	-7.86328744888306	-0.124105408787727	-0.111312866210938	0.146797180175781	0.0408423133194447
-4.43640565872192	-7.8629150390625	-0.13251456618309	-0.111216016113758	0.146836519241333	0.0408473461866379
-4.43749809265137	-7.86372756958008	-0.127907052636147	-0.111286513507366	0.146782204508781	0.0408744588494301
-4.43346929550171	-7.8640456199646	-0.126313358545303	-0.111253686249256	0.146771565079689	0.0408443287014961
-4.43774509429932	-7.86754512786865	-0.125240415334702	-0.111298367381096	0.146820232272148	0.0408835485577583
-4.43828964233398	-7.86678504943848	-0.127560377120972	-0.111244589090347	0.146809339523315	0.0409529879689217
-4.43550300598145	-7.86572933197021	-0.126396596431732	-0.111286133527756	0.146777585148811	0.0408794954419136
-4.43768787384033	-7.86751937866211	-0.121346510946751	-0.111298710107803	0.146893203258514	0.0409074984490871
-4.43617916107178	-7.86823034286499	-0.121816702187061	-0.111226208508015	0.146811902523041	0.0409422665834427
-4.44070625305176	-7.8704776763916	-0.125077247619629	-0.111276350915432	0.146868780255318	0.0409470796585083
-4.43957376480103	-7.8670654296875	-0.129603162407875	-0.111294567584991	0.146863594651222	0.0409698970615864
-4.43910694122314	-7.86862325668335	-0.126175239682198	-0.111337259411812	0.146873220801353	0.0409264229238033
-4.43861436843872	-7.87046241760254	-0.120569087564945	-0.111292533576488	0.146883517503738	0.0409696213901043
-4.43872737884521	-7.86816120147705	-0.127162769436836	-0.111318610608578	0.146821811795235	0.0410226918756962
-4.43937635421753	-7.86724758148193	-0.12700392305851	-0.111308321356773	0.146925449371338	0.0409765243530273
-4.43629932403564	-7.86587190628052	-0.128088071942329	-0.111407764256001	0.146766126155853	0.0409737229347229
-4.43849754333496	-7.86801195144653	-0.125628933310509	-0.111391730606556	0.146881103515625	0.0409976914525032
-4.43877220153809	-7.86854982376099	-0.12406300753355	-0.111350938677788	0.146827191114426	0.0410773903131485
-4.43595886230469	-7.86345243453979	-0.134086936712265	-0.11133050173521	0.14682474732399	0.0410491116344929
-4.44024562835693	-7.86764430999756	-0.125721082091331	-0.111406579613686	0.146864980459213	0.0410728193819523
-4.43364429473877	-7.86726188659668	-0.122588708996773	-0.11140051484108	0.146764874458313	0.041108962148428
-4.4408392906189	-7.87232112884521	-0.121619217097759	-0.111431211233139	0.146870374679565	0.0411829873919487
-4.43728446960449	-7.86485004425049	-0.123471282422543	-0.11148576438427	0.146770462393761	0.0411923490464687
-4.43731546401978	-7.86809778213501	-0.120720036327839	-0.111428551375866	0.146894961595535	0.0411435477435589
-4.43939399719238	-7.8706316947937	-0.115994766354561	-0.111532129347324	0.146837219595909	0.0412070639431477
-4.43470144271851	-7.86752557754517	-0.12381424754858	-0.111413173377514	0.14686131477356	0.0412873923778534
-4.43870162963867	-7.86862325668335	-0.123692780733109	-0.111530587077141	0.146881222724915	0.0412413850426674
-4.43265867233276	-7.86476898193359	-0.123795330524445	-0.111493781208992	0.146899163722992	0.0413027592003345
-4.43339443206787	-7.86834764480591	-0.115128539502621	-0.111500963568687	0.146920710802078	0.0413235984742641
-4.42906093597412	-7.87100172042847	-0.116318382322788	-0.111547462642193	0.146908342838287	0.0413789264857769
-4.43181228637695	-7.86647987365723	-0.12471330165863	-0.111533671617508	0.146924391388893	0.0413783229887486
-4.43214416503906	-7.86501789093018	-0.112219341099262	-0.11162044107914	0.146961584687233	0.0413981191813946
-4.42707443237305	-7.86795330047607	-0.109462387859821	-0.111608244478703	0.146949365735054	0.0414039082825184
-4.43345975875854	-7.86784601211548	-0.115246258676052	-0.111644253134727	0.147007331252098	0.0414659418165684
-4.42677593231201	-7.8629264831543	-0.121085688471794	-0.111522048711777	0.146921515464783	0.0414846539497375
-4.4276123046875	-7.86379957199097	-0.114582531154156	-0.111590683460236	0.14693295955658	0.0414819903671741
-4.42733478546143	-7.86981678009033	-0.11009693145752	-0.111675933003426	0.146994143724442	0.0414983555674553
-4.42580270767212	-7.86154365539551	-0.119403138756752	-0.111633136868477	0.146911948919296	0.0415876433253288
-4.42637157440186	-7.86357259750366	-0.112024165689945	-0.111714854836464	0.146980985999107	0.0415702313184738
-4.42437076568604	-7.86151838302612	-0.111870542168617	-0.111676499247551	0.146929264068604	0.0416066274046898
-4.42453479766846	-7.86212682723999	-0.122115522623062	-0.111648872494698	0.146930336952209	0.0416353009641171
-4.4280481338501	-7.86375522613525	-0.116862945258617	-0.11168659478426	0.146919935941696	0.0416427254676819
-4.42357540130615	-7.85810041427612	-0.11538402736187	-0.111670233309269	0.146907404065132	0.0415993072092533
-4.42870235443115	-7.86604261398315	-0.114127531647682	-0.11176285892725	0.146952137351036	0.0416801199316978
-4.42692804336548	-7.8643741607666	-0.120391808450222	-0.111698992550373	0.146917089819908	0.0417252518236637
-4.42663908004761	-7.8626594543457	-0.119904071092606	-0.11164765059948	0.146933987736702	0.0416618138551712
-4.42821264266968	-7.86649131774902	-0.115652091801167	-0.11177472025156	0.146936997771263	0.0416521243751049
-4.42678165435791	-7.86645460128784	-0.122187227010727	-0.111701518297195	0.146874666213989	0.0416350513696671
-4.4315013885498	-7.86824226379395	-0.124862566590309	-0.111730948090553	0.146931678056717	0.0416133143007755
-4.43258333206177	-7.8694052696228	-0.123001895844936	-0.111648552119732	0.146929934620857	0.0415904447436333
-4.43367576599121	-7.86987686157227	-0.115758270025253	-0.111653558909893	0.146864026784897	0.0415534637868404
-4.43868112564087	-7.87461948394775	-0.120874181389809	-0.111680269241333	0.146923452615738	0.0415900610387325
-4.43927001953125	-7.86849069595337	-0.126912608742714	-0.111582241952419	0.146856218576431	0.0415378324687481
-4.43926763534546	-7.87201261520386	-0.124095425009727	-0.111630313098431	0.146972462534904	0.0414671041071415
-4.44141006469727	-7.87840604782104	-0.117707408964634	-0.111666090786457	0.14682711660862	0.0414966829121113
-4.44182872772217	-7.87770128250122	-0.133853852748871	-0.111576989293098	0.146890133619308	0.0414741411805153
-4.44828796386719	-7.88041353225708	-0.134076043963432	-0.111652888357639	0.14689938724041	0.0414752475917339
-4.44291019439697	-7.8783392906189	-0.12572306394577	-0.111570939421654	0.146872937679291	0.0414600111544132
-4.45204973220825	-7.8859601020813	-0.1271952688694	-0.111565805971622	0.146889597177505	0.0414441376924515
-4.44920015335083	-7.88409805297852	-0.1329485476017	-0.111565060913563	0.146838530898094	0.0415283441543579
-4.45040416717529	-7.88534355163574	-0.140190199017525	-0.111455805599689	0.146820202469826	0.0414307825267315
-4.45201015472412	-7.88464021682739	-0.128644108772278	-0.111594349145889	0.146821513772011	0.0414926819503307
-4.45216846466064	-7.88774061203003	-0.133588626980782	-0.111476600170135	0.146795272827148	0.0415130630135536
-4.45300722122192	-7.88409042358398	-0.132803156971931	-0.111496098339558	0.146791681647301	0.0414862222969532
-4.44770669937134	-7.88492822647095	-0.13658045232296	-0.111424028873444	0.146807909011841	0.0414675287902355
-4.45055818557739	-7.88526630401611	-0.130397439002991	-0.111534386873245	0.146834462881088	0.0415055826306343
-4.4499077796936	-7.88649320602417	-0.132810264825821	-0.111434325575829	0.146809235215187	0.0415202863514423
-4.44992780685425	-7.88809442520142	-0.133089691400528	-0.111431807279587	0.146863475441933	0.0414394401013851
-4.44989824295044	-7.88670587539673	-0.132385581731796	-0.111476063728333	0.146891236305237	0.0414745733141899
-4.44950389862061	-7.89002895355225	-0.1300208568573	-0.111430086195469	0.146854445338249	0.0414782129228115
-4.4520959854126	-7.89223861694336	-0.12826581299305	-0.111544422805309	0.146880090236664	0.0415411964058876
-4.45389795303345	-7.88837480545044	-0.13286392390728	-0.111470237374306	0.146842077374458	0.0415481217205524
-4.44886875152588	-7.88498449325562	-0.14053612947464	-0.111482545733452	0.146940037608147	0.0414818860590458
-4.45019245147705	-7.88944387435913	-0.130492523312569	-0.111505433917046	0.146872237324715	0.0415597632527351
-4.4473295211792	-7.88633966445923	-0.133818939328194	-0.111443661153316	0.14684984087944	0.0415874011814594
-4.45289945602417	-7.88941526412964	-0.137622371315956	-0.111528418958187	0.14694532752037	0.0416195094585419
-4.45025157928467	-7.88355350494385	-0.135184019804001	-0.11154879629612	0.146852910518646	0.0416279770433903
-4.44684553146362	-7.88395071029663	-0.131573215126991	-0.111574627459049	0.146925792098045	0.0416103266179562
-4.44882011413574	-7.88657140731812	-0.133714556694031	-0.111635774374008	0.146863356232643	0.041687835007906
-4.4417781829834	-7.88137531280518	-0.143283858895302	-0.111580170691013	0.146934643387794	0.0417428202927113
-4.44547510147095	-7.88096523284912	-0.134601786732674	-0.111683271825314	0.146949335932732	0.0417335666716099
-4.43819046020508	-7.88135242462158	-0.137270733714104	-0.111724101006985	0.146914646029472	0.0418754927814007
-4.44081878662109	-7.87921237945557	-0.137869074940681	-0.111705511808395	0.147003069519997	0.0419110022485256
-4.4342360496521	-7.87364721298218	-0.137339249253273	-0.111708343029022	0.1470085978508	0.0419699102640152
-4.42678737640381	-7.87512731552124	-0.134765937924385	-0.111740939319134	0.147003829479218	0.0420142747461796
-4.43110227584839	-7.87285852432251	-0.128614157438278	-0.111799478530884	0.147017315030098	0.0420852079987526
-4.42545509338379	-7.87394094467163	-0.133911430835724	-0.111819729208946	0.14703206717968	0.0421569421887398
-4.42302179336548	-7.87046527862549	-0.127350613474846	-0.111836209893227	0.147114172577858	0.0421521924436092
-4.42184734344482	-7.87377214431763	-0.121157385408878	-0.11190939694643	0.14712755382061	0.0422285012900829
-4.42148065567017	-7.86654758453369	-0.128018379211426	-0.111914716660976	0.147077620029449	0.042325846850872
-4.41873741149902	-7.87001180648804	-0.121410362422466	-0.11188742518425	0.147202670574188	0.042288776487112
-4.41673517227173	-7.87031364440918	-0.117494694888592	-0.111944057047367	0.147120162844658	0.0423311591148376
-4.41827297210693	-7.86999988555908	-0.120967917144299	-0.112000055611134	0.147248223423958	0.0423922762274742
-4.42060089111328	-7.87042474746704	-0.129743441939354	-0.112005852162838	0.147191345691681	0.0425324365496635
-4.41342210769653	-7.8660888671875	-0.123120404779911	-0.111961595714092	0.147225469350815	0.0425202660262585
-4.41914939880371	-7.87036561965942	-0.114293649792671	-0.112058557569981	0.147230967879295	0.0425441600382328
-4.41197395324707	-7.87107563018799	-0.120468527078629	-0.112079605460167	0.147141695022583	0.0426356382668018
-4.41832113265991	-7.86789751052856	-0.126505836844444	-0.11194059997797	0.147204875946045	0.0426589287817478
-4.41460657119751	-7.86839532852173	-0.118242867290974	-0.112087912857533	0.147165238857269	0.042703527957201
-4.41252279281616	-7.87157392501831	-0.121865153312683	-0.112017191946507	0.147132933139801	0.0427471213042736
-4.41748237609863	-7.86752367019653	-0.125438407063484	-0.112026296555996	0.147174909710884	0.0427879430353642
-4.41396808624268	-7.86776876449585	-0.126405254006386	-0.111992709338665	0.147156938910484	0.0427603423595428
-4.41327333450317	-7.87021827697754	-0.117973506450653	-0.112027525901794	0.147127628326416	0.042783934623003
-4.41511917114258	-7.87312650680542	-0.123795405030251	-0.112036719918251	0.147226363420486	0.0428366996347904
-4.41231203079224	-7.86836957931519	-0.123453088104725	-0.111989811062813	0.147167086601257	0.0429068319499493
-4.41531276702881	-7.87012004852295	-0.115722715854645	-0.112011849880219	0.147308468818665	0.0428358092904091
-4.41569471359253	-7.87001466751099	-0.111071407794952	-0.112103901803494	0.147142112255096	0.0429202392697334
-4.41383123397827	-7.8704571723938	-0.128498658537865	-0.111982509493828	0.147238627076149	0.0429263710975647
-4.4199686050415	-7.87237930297852	-0.124680526554585	-0.112042121589184	0.147252544760704	0.0429333560168743
-4.41447925567627	-7.87177228927612	-0.120974399149418	-0.111943155527115	0.14718759059906	0.042964018881321
-4.42098093032837	-7.8760871887207	-0.122864075005054	-0.112060897052288	0.147137105464935	0.0429573059082031
-4.42156076431274	-7.87352752685547	-0.126957967877388	-0.111994490027428	0.147148594260216	0.0430076867341995
-4.42135715484619	-7.87699842453003	-0.12126624584198	-0.111944131553173	0.147159889340401	0.0429263785481453
-4.42390537261963	-7.8760199546814	-0.120950721204281	-0.111992478370667	0.147183299064636	0.0429563894867897
-4.42321825027466	-7.88178491592407	-0.124838806688786	-0.111895143985748	0.14704056084156	0.0429411195218563
-4.42867469787598	-7.87858438491821	-0.131270721554756	-0.111875899136066	0.147134020924568	0.0429146438837051
-4.42938804626465	-7.88137674331665	-0.121571257710457	-0.111961185932159	0.14710246026516	0.0428710281848907
-4.42929983139038	-7.87906551361084	-0.125732958316803	-0.11193573474884	0.147010937333107	0.0428579933941364
-4.43697023391724	-7.88514041900635	-0.129104107618332	-0.111920267343521	0.147139996290207	0.0428919866681099
-4.43792295455933	-7.87827253341675	-0.128914430737495	-0.11188480257988	0.147006556391716	0.042831439524889
-4.43541526794434	-7.88425731658936	-0.129734694957733	-0.111782193183899	0.147133901715279	0.0428558848798275
-4.44128704071045	-7.88794326782227	-0.123356185853481	-0.111850127577782	0.146947845816612	0.0428577847778797
-4.43972778320313	-7.88248538970947	-0.140231475234032	-0.111797280609608	0.147042468190193	0.0428250320255756
-4.44671201705933	-7.88819646835327	-0.131496906280518	-0.111834891140461	0.147052347660065	0.0427809581160545
-4.44261646270752	-7.88717174530029	-0.133130848407745	-0.11174800992012	0.14696279168129	0.042805191129446
-4.44851446151733	-7.89024114608765	-0.140569150447845	-0.111698366701603	0.146996408700943	0.0427652485668659
-4.44836568832397	-7.89050197601318	-0.133052617311478	-0.111746251583099	0.147046610713005	0.0427452996373177
-4.44994258880615	-7.8909330368042	-0.128679722547531	-0.111719608306885	0.146860376000404	0.042671836912632
-4.45181751251221	-7.89177370071411	-0.139700576663017	-0.111723892390728	0.146990418434143	0.0427008531987667
-4.45709705352783	-7.89382791519165	-0.135878682136536	-0.111723370850086	0.14687779545784	0.0426070317625999
-4.45393180847168	-7.89061689376831	-0.136307835578918	-0.111728459596634	0.146915197372437	0.0426774807274342
-4.46313762664795	-7.89842700958252	-0.135125547647476	-0.111614666879177	0.146914854645729	0.0426334217190742
-4.46034145355225	-7.8915810585022	-0.142282649874687	-0.111660070717335	0.146843910217285	0.0426627136766911
-4.46447277069092	-7.89557409286499	-0.144673764705658	-0.111593022942543	0.146959558129311	0.0425597652792931
-4.46801567077637	-7.89773654937744	-0.134259790182114	-0.11164778470993	0.146808981895447	0.0425899289548397
-4.46560335159302	-7.89563703536987	-0.143349692225456	-0.111547946929932	0.146736532449722	0.0426420941948891
-4.47084140777588	-7.89877843856812	-0.143563807010651	-0.111636117100716	0.146775647997856	0.0426447726786137
-4.46649837493896	-7.89469051361084	-0.149251952767372	-0.111491046845913	0.146765545010567	0.0425808019936085
-4.46636438369751	-7.90132999420166	-0.144179731607437	-0.111502751708031	0.14674736559391	0.042604073882103
-4.46893692016602	-7.90071153640747	-0.146310895681381	-0.111461065709591	0.146702364087105	0.0426260828971863
-4.47051382064819	-7.89992189407349	-0.153776720166206	-0.111498638987541	0.146698608994484	0.0426123701035976
-4.46960544586182	-7.90302419662476	-0.144737124443054	-0.111513122916222	0.146698400378227	0.0426118299365044
-4.46753787994385	-7.9017767906189	-0.148167818784714	-0.111506432294846	0.146638691425323	0.0426592864096165
-4.46580266952515	-7.89883708953857	-0.151002466678619	-0.111485131084919	0.146674230694771	0.0426865182816982
-4.46908521652222	-7.90258598327637	-0.153536528348923	-0.111477054655552	0.146686434745789	0.0426281690597534
-4.46598720550537	-7.89801406860352	-0.146992236375809	-0.111483208835125	0.146593004465103	0.0426657423377037
-4.47005319595337	-7.90310668945313	-0.148382842540741	-0.111427053809166	0.14663365483284	0.0426671020686626
-4.46614789962769	-7.89754962921143	-0.150939494371414	-0.111534506082535	0.146537512540817	0.0427369996905327
-4.4670262336731	-7.89659070968628	-0.151523306965828	-0.111435607075691	0.146645024418831	0.0426686704158783
-4.46466636657715	-7.89775228500366	-0.149764835834503	-0.111548997461796	0.146527960896492	0.0426549986004829
-4.46411514282227	-7.89440727233887	-0.154106199741364	-0.111475691199303	0.146531164646149	0.0427082628011703
-4.46905183792114	-7.89637804031372	-0.157510176301003	-0.111590839922428	0.14655414223671	0.0427299775183201
-4.46432685852051	-7.89294195175171	-0.155819892883301	-0.111488983035088	0.146545186638832	0.0427140071988106
-4.46642732620239	-7.89532470703125	-0.160609692335129	-0.111516281962395	0.146580994129181	0.0427380241453648
-4.46405410766602	-7.89414644241333	-0.162063986063004	-0.111577257514	0.146521165966988	0.0427819304168224
-4.46145296096802	-7.8931827545166	-0.15862937271595	-0.111512221395969	0.146454662084579	0.0427173636853695
-4.4581561088562	-7.89413261413574	-0.154062777757645	-0.111556001007557	0.146541729569435	0.0427561886608601
-4.46055316925049	-7.89350175857544	-0.160821884870529	-0.111589938402176	0.14644430577755	0.0427987836301327
-4.45591878890991	-7.88978004455566	-0.164130091667175	-0.111605882644653	0.146528214216232	0.0428005307912827
-4.4578709602356	-7.89387035369873	-0.155030086636543	-0.11160296946764	0.146528467535973	0.0428147539496422
-4.45351076126099	-7.89090347290039	-0.161420553922653	-0.111636064946651	0.146433487534523	0.0429176837205887
-4.45703268051147	-7.89295959472656	-0.162344843149185	-0.111618332564831	0.146497458219528	0.0429691039025784
-4.45656824111938	-7.88964366912842	-0.162684589624405	-0.111563570797443	0.146455273032188	0.0429641157388687
-4.45373582839966	-7.89166021347046	-0.154572293162346	-0.111507155001163	0.146623283624649	0.0429669134318829
-4.45411539077759	-7.89294815063477	-0.154669284820557	-0.111665204167366	0.146444886922836	0.042955007404089
-4.45065212249756	-7.89044570922852	-0.159444019198418	-0.111564740538597	0.146526739001274	0.0430316552519798
-4.45703887939453	-7.89554166793823	-0.156608641147614	-0.111626096069813	0.146533623337746	0.0430603958666325
-4.44736576080322	-7.88893938064575	-0.158635810017586	-0.111612766981125	0.146495208144188	0.0430231802165508
-4.45351266860962	-7.89677906036377	-0.150036662817001	-0.111616589128971	0.146550714969635	0.0430377274751663
-4.45158338546753	-7.89409971237183	-0.160061702132225	-0.111617125570774	0.146522626280785	0.0431247130036354
-4.453453540802	-7.89621829986572	-0.159729659557343	-0.111536838114262	0.146522864699364	0.0430527590215206
-4.45209121704102	-7.89968681335449	-0.15233051776886	-0.111602008342743	0.146507918834686	0.0430761128664017
-4.45192623138428	-7.89994668960571	-0.159269079566002	-0.111529685556889	0.146428540349007	0.0430624634027481
-4.4555139541626	-7.90017890930176	-0.162231847643852	-0.111539080739021	0.146492391824722	0.0430294834077358
-4.45624589920044	-7.90024042129517	-0.152006730437279	-0.111499637365341	0.146479204297066	0.0430141873657703
-4.45388507843018	-7.8996262550354	-0.159946441650391	-0.111530236899853	0.14641298353672	0.0430182181298733
-4.45850372314453	-7.90669822692871	-0.158438250422478	-0.111503526568413	0.146548226475716	0.0430454574525356
-4.45714902877808	-7.89615345001221	-0.161738485097885	-0.111448667943478	0.146405637264252	0.0430244468152523
-4.45610523223877	-7.90235471725464	-0.15935280919075	-0.111437939107418	0.146448418498039	0.042975191026926
-4.4612021446228	-7.90387487411499	-0.160935997962952	-0.111524909734726	0.146272644400597	0.0429659448564053
-4.45840835571289	-7.8991961479187	-0.163259252905846	-0.111376248300076	0.14638777077198	0.0430015884339809
-4.46480512619019	-7.90367269515991	-0.161243081092834	-0.111562818288803	0.146421521902084	0.0429774150252342
-4.45693159103394	-7.8997631072998	-0.164536088705063	-0.111428879201412	0.146380335092545	0.0429802425205708
-4.46436595916748	-7.90824794769287	-0.1617830991745	-0.111434772610664	0.146285891532898	0.0429363436996937
-4.46240711212158	-7.90334463119507	-0.165165409445763	-0.111524276435375	0.146282061934471	0.0429988354444504
-4.46065425872803	-7.90390729904175	-0.164112284779549	-0.111409902572632	0.146282970905304	0.0429048985242844
-4.46165752410889	-7.90608596801758	-0.161991611123085	-0.111521780490875	0.146286815404892	0.0429410003125668
-4.46429252624512	-7.90468406677246	-0.166528806090355	-0.111442066729069	0.146222159266472	0.0429608710110188
-4.46791648864746	-7.90130615234375	-0.167561680078506	-0.111392289400101	0.146243631839752	0.0428578481078148
-4.46371030807495	-7.90420007705688	-0.163753345608711	-0.111394099891186	0.146130248904228	0.042844582349062
-4.46423292160034	-7.90145492553711	-0.156308740377426	-0.11136382818222	0.146151751279831	0.042860135436058
-4.47109746932983	-7.90476226806641	-0.164968252182007	-0.111351676285267	0.146202504634857	0.0428288616240025
-4.46689462661743	-7.89806842803955	-0.161515414714813	-0.111378230154514	0.146193012595177	0.0428048856556416
-4.46733522415161	-7.90306520462036	-0.16104131937027	-0.111326262354851	0.146218046545982	0.042799174785614
-4.4711594581604	-7.90418243408203	-0.166031777858734	-0.111436255276203	0.146091595292091	0.0427996255457401
-4.46511030197144	-7.89961719512939	-0.173634111881256	-0.111313618719578	0.146083161234856	0.0427538752555847
-4.46989011764526	-7.90317058563232	-0.158066257834435	-0.111364960670471	0.146116018295288	0.0427420437335968
-4.46563911437988	-7.90475940704346	-0.160415098071098	-0.111374475061893	0.146005526185036	0.0427793711423874
-4.47248411178589	-7.90169429779053	-0.168601259589195	-0.11130602657795	0.146029025316238	0.0427456721663475
-4.46909093856812	-7.90248155593872	-0.167977467179298	-0.111378647387028	0.145958751440048	0.0427184142172337
-4.46643781661987	-7.90234565734863	-0.15964637696743	-0.111269660294056	0.145914822816849	0.0426494404673576
-4.47388982772827	-7.90349054336548	-0.166778773069382	-0.111269243061543	0.145924910902977	0.0426636375486851
-4.47057867050171	-7.90299654006958	-0.169065147638321	-0.111234553158283	0.145892187952995	0.0426184386014938
-4.47292375564575	-7.89920377731323	-0.162527769804001	-0.111265137791634	0.145886152982712	0.0425499454140663
-4.47554016113281	-7.90684986114502	-0.159797340631485	-0.111266285181046	0.145905524492264	0.0425396114587784
-4.47602128982544	-7.90103960037231	-0.169489324092865	-0.11127632856369	0.145857632160187	0.0425650365650654
-4.47549200057983	-7.9012451171875	-0.169260203838348	-0.111157163977623	0.145968213677406	0.0424755550920963
-4.47790908813477	-7.90409898757935	-0.164660811424255	-0.111240953207016	0.145832151174545	0.0424551330506802
-4.4762020111084	-7.89941024780273	-0.168653398752213	-0.111142180860043	0.145779341459274	0.0425024889409542
-4.48196315765381	-7.90239191055298	-0.167236313223839	-0.111214391887188	0.145818278193474	0.0424485355615616
-4.47547483444214	-7.89797973632813	-0.172306567430496	-0.111145034432411	0.14580237865448	0.0423422940075397
-4.48161172866821	-7.90184307098389	-0.166781380772591	-0.111156858503819	0.145761057734489	0.0423591062426567
-4.47984981536865	-7.90206718444824	-0.171862348914146	-0.111219704151154	0.145763516426086	0.0423744209110737
-4.48202085494995	-7.90033435821533	-0.176146641373634	-0.111075945198536	0.145816296339035	0.0422903411090374
-4.48187971115112	-7.90150928497314	-0.168855741620064	-0.111146152019501	0.145724102854729	0.0422542244195938
-4.48154830932617	-7.90123319625854	-0.178497895598412	-0.111104123294353	0.145643845200539	0.0422905161976814
-4.48334741592407	-7.89941787719727	-0.179628789424896	-0.111112833023071	0.145743951201439	0.0422275885939598
-4.48447847366333	-7.90151977539063	-0.172822296619415	-0.111142463982105	0.145700588822365	0.0421397723257542
-4.48485088348389	-7.89873552322388	-0.177940204739571	-0.111157171428204	0.145693734288216	0.0421782918274403
-4.48665189743042	-7.90177345275879	-0.18275848031044	-0.111133418977261	0.145747378468513	0.0422064550220966
-4.48645973205566	-7.89821243286133	-0.18266136944294	-0.11115950345993	0.145664647221565	0.0421595759689808
-4.48564100265503	-7.89942264556885	-0.180209249258041	-0.111082553863525	0.145792335271835	0.0420938357710838
-4.48768854141235	-7.89841461181641	-0.182199686765671	-0.111211739480495	0.145629182457924	0.0421400964260101
-4.48201513290405	-7.89626359939575	-0.193095058202744	-0.111178882420063	0.145696461200714	0.0420876145362854
-4.48820495605469	-7.89823246002197	-0.186597809195518	-0.111153244972229	0.145673200488091	0.0420751869678497
-4.47998476028442	-7.89496278762817	-0.186660721898079	-0.111077830195427	0.145599648356438	0.0420536585152149
-4.48585939407349	-7.89678144454956	-0.192930474877357	-0.11113415658474	0.145645052194595	0.0420362986624241
-4.4844970703125	-7.89442157745361	-0.19073797762394	-0.111258827149868	0.145611196756363	0.0420465096831322
-4.48196935653687	-7.89594650268555	-0.186823204159737	-0.111162029206753	0.145615711808205	0.0419989414513111
-4.48373794555664	-7.89297819137573	-0.187585562467575	-0.111251942813396	0.145668923854828	0.0420257076621056
-4.47789001464844	-7.89314270019531	-0.194489762187004	-0.111086495220661	0.145493626594543	0.0420105755329132
-4.48452949523926	-7.89230918884277	-0.19516459107399	-0.111186891794205	0.145657777786255	0.042000412940979
-4.48157739639282	-7.89075708389282	-0.191477805376053	-0.111164547502995	0.14560279250145	0.0419473089277744
-4.47998666763306	-7.89047861099243	-0.193578913807869	-0.111196547746658	0.145541355013847	0.0419861376285553
-4.48298692703247	-7.89441156387329	-0.194347992539406	-0.111226938664913	0.145650327205658	0.0419304519891739
-4.48229503631592	-7.88423490524292	-0.198287382721901	-0.111178137362003	0.145652025938034	0.041873537003994
-4.48043298721313	-7.88907432556152	-0.194164276123047	-0.111181534826756	0.145699873566628	0.0418628565967083
-4.48460483551025	-7.89177131652832	-0.190516442060471	-0.111244969069958	0.145592272281647	0.0419299043715
-4.47898721694946	-7.8857741355896	-0.209380179643631	-0.111199855804443	0.145648315548897	0.0418996177613735
-4.48564481735229	-7.89042282104492	-0.194006010890007	-0.111302495002747	0.145690515637398	0.0418313778936863
-4.47893762588501	-7.88955020904541	-0.197319701313972	-0.111272633075714	0.145625978708267	0.0418642982840538
-4.48046398162842	-7.8855767250061	-0.20159487426281	-0.111220188438892	0.145614862442017	0.0417731329798698
-4.48159885406494	-7.88546705245972	-0.201501309871674	-0.111329346895218	0.145665660500526	0.0417541563510895
-4.48097038269043	-7.88528680801392	-0.198273569345474	-0.111276872456074	0.145577147603035	0.0416562892496586
-4.48431825637817	-7.88726568222046	-0.203227669000626	-0.111252747476101	0.145685851573944	0.0417372323572636
-4.48653316497803	-7.88676071166992	-0.197690024971962	-0.111340820789337	0.145639941096306	0.0416454337537289
-4.48236083984375	-7.88164091110229	-0.204559803009033	-0.111251376569271	0.145716637372971	0.0416242107748985
-4.4836311340332	-7.88759469985962	-0.195679992437363	-0.111316867172718	0.145659655332565	0.0415768586099148
-4.48126411437988	-7.88378858566284	-0.199256256222725	-0.111281260848045	0.145570680499077	0.0415707118809223
-4.48620271682739	-7.88578176498413	-0.203816100955009	-0.111296407878399	0.145655289292336	0.0415833406150341
-4.48451566696167	-7.87997102737427	-0.197882652282715	-0.111265808343887	0.145605251193047	0.0414954535663128
-4.48334074020386	-7.88242340087891	-0.195055186748505	-0.111350446939468	0.145632699131966	0.0414485745131969
-4.48582029342651	-7.88519144058228	-0.2052281498909	-0.111361026763916	0.145621404051781	0.0414544232189655
-4.48605394363403	-7.87947225570679	-0.205282732844353	-0.111223258078098	0.145620569586754	0.0414121225476265
-4.49071598052979	-7.87955904006958	-0.207718625664711	-0.111383832991123	0.145655736327171	0.0413489043712616
-4.48456001281738	-7.88246440887451	-0.200732961297035	-0.111356489360332	0.14559306204319	0.0413447618484497
-4.49287986755371	-7.88300895690918	-0.209270104765892	-0.111310414969921	0.14563712477684	0.0412871949374676
-4.48595285415649	-7.87953424453735	-0.20579606294632	-0.111339941620827	0.145554587244987	0.0412741228938103
-4.48813152313232	-7.88102197647095	-0.205686092376709	-0.111229367554188	0.145658612251282	0.0412064306437969
-4.49271631240845	-7.88194036483765	-0.204328626394272	-0.111320003867149	0.145524531602859	0.0411594361066818
-4.49258756637573	-7.88144636154175	-0.204375565052032	-0.111246950924397	0.145506650209427	0.0411830246448517
-4.4967303276062	-7.88006925582886	-0.209053888916969	-0.111345171928406	0.145571932196617	0.0411029271781445
-4.48989963531494	-7.87743091583252	-0.212185338139534	-0.111245736479759	0.145527198910713	0.0410109274089336
-4.49547481536865	-7.88154125213623	-0.204385474324226	-0.111266098916531	0.145526766777039	0.0409551709890366
-4.49340152740479	-7.88020992279053	-0.20418781042099	-0.111299589276314	0.145548984408379	0.0409579463303089
-4.49773073196411	-7.87993001937866	-0.209037184715271	-0.111187025904655	0.145583510398865	0.0408723019063473
-4.49773979187012	-7.87955856323242	-0.206593185663223	-0.111340492963791	0.145554050803185	0.0408485382795334
-4.49447250366211	-7.88018417358398	-0.205828160047531	-0.111248359084129	0.145492121577263	0.0407049991190434
-4.49656867980957	-7.88168859481812	-0.206203013658524	-0.111243717372417	0.145531669259071	0.0407007485628128
-4.50021123886108	-7.88186025619507	-0.213730692863464	-0.111200921237469	0.14558906853199	0.0406476482748985
-4.4996018409729	-7.87918090820313	-0.203149318695068	-0.111263491213322	0.145573318004608	0.0405586585402489
-4.50461435317993	-7.8858904838562	-0.207218930125237	-0.111261017620564	0.145577609539032	0.0405774749815464
-4.5016074180603	-7.87924957275391	-0.209141880273819	-0.111302174627781	0.145500123500824	0.0405179858207703
-4.50233554840088	-7.87987947463989	-0.212449163198471	-0.111227296292782	0.145626664161682	0.0404563508927822
-4.50683450698853	-7.88185691833496	-0.209372788667679	-0.111324355006218	0.145547389984131	0.0403879582881927
-4.50314950942993	-7.87887239456177	-0.210635647177696	-0.111236244440079	0.145499810576439	0.0403839610517025
-4.51175403594971	-7.88033580780029	-0.215788155794144	-0.111335441470146	0.145570352673531	0.0403467118740082
-4.50430059432983	-7.87857055664063	-0.213655278086662	-0.111366428434849	0.145561769604683	0.040258027613163
-4.50860357284546	-7.87963676452637	-0.212418392300606	-0.111263707280159	0.145557016134262	0.0402292720973492
-4.50562143325806	-7.87868595123291	-0.217791542410851	-0.111354678869247	0.145571544766426	0.0401919335126877
-4.50864028930664	-7.87717771530151	-0.216885134577751	-0.111206009984016	0.145681485533714	0.0401353538036346
-4.50622415542603	-7.8772759437561	-0.213244289159775	-0.111326105892658	0.145574286580086	0.040096640586853
-4.50694751739502	-7.87793254852295	-0.215888142585754	-0.111280590295792	0.14554525911808	0.0400537401437759
-4.5108757019043	-7.87731981277466	-0.220518603920937	-0.111288674175739	0.145696938037872	0.0400522612035275
-4.50694894790649	-7.87416076660156	-0.219284921884537	-0.111196719110012	0.145610526204109	0.040005411952734
-4.50877046585083	-7.87445592880249	-0.216091185808182	-0.111246906220913	0.145620882511139	0.0399323590099812
-4.50703048706055	-7.8793420791626	-0.213456228375435	-0.111274354159832	0.145600527524948	0.039921298623085
-4.509192943573	-7.87482213973999	-0.217022985219955	-0.111193440854549	0.145551905035973	0.0399089381098747
-4.50730228424072	-7.87436532974243	-0.212385982275009	-0.111214801669121	0.145698711276054	0.0398446023464203
-4.50668954849243	-7.87114953994751	-0.214586198329926	-0.111278906464577	0.145559430122375	0.0398242399096489
-4.50499296188354	-7.87239360809326	-0.216139242053032	-0.111186012625694	0.145597949624062	0.0398396663367748
-4.50791120529175	-7.87482500076294	-0.220925837755203	-0.111289203166962	0.145561292767525	0.0398150682449341
-4.50471258163452	-7.86869478225708	-0.217555418610573	-0.111187651753426	0.14560104906559	0.0397871024906635
-4.51132249832153	-7.87473440170288	-0.216653198003769	-0.111290954053402	0.145609453320503	0.0397651307284832
-4.50685787200928	-7.86998462677002	-0.214796721935272	-0.111247852444649	0.145563781261444	0.0398619174957275
-4.50987720489502	-7.87290859222412	-0.220848575234413	-0.111187070608139	0.145618036389351	0.0397727079689503
-4.50842475891113	-7.86989736557007	-0.214705020189285	-0.111287049949169	0.14554189145565	0.0397250764071941
-4.50791025161743	-7.87282609939575	-0.21647934615612	-0.11114539206028	0.145635962486267	0.0397232882678509
-4.5121898651123	-7.87202596664429	-0.211270645260811	-0.111190319061279	0.145551979541779	0.0397275909781456
-4.50487661361694	-7.86778831481934	-0.224377140402794	-0.111140012741089	0.145540282130241	0.0396889410912991
-4.51081657409668	-7.86937570571899	-0.21685403585434	-0.111134901642799	0.145617827773094	0.0396211259067059
-4.50518751144409	-7.86774635314941	-0.218220338225365	-0.111151784658432	0.145482257008553	0.0396484136581421
-4.50755643844604	-7.86925029754639	-0.217346429824829	-0.111168302595615	0.145476251840591	0.039604876190424
-4.50858926773071	-7.86797046661377	-0.218144580721855	-0.111212469637394	0.145471677184105	0.0396281853318214
-4.50762796401978	-7.86511850357056	-0.223096325993538	-0.111094318330288	0.145507529377937	0.0395594984292984
-4.50831937789917	-7.86463928222656	-0.217234939336777	-0.111247010529041	0.145478188991547	0.0395253822207451
-4.50358533859253	-7.86605739593506	-0.222490802407265	-0.111097060143948	0.145364657044411	0.0395809821784496
-4.50731897354126	-7.86287927627563	-0.224716737866402	-0.111152648925781	0.145462393760681	0.0394628010690212
-4.50706768035889	-7.86369848251343	-0.214639961719513	-0.111218236386776	0.145412981510162	0.0394333116710186
-4.50298881530762	-7.86176443099976	-0.22259096801281	-0.11119045317173	0.145383551716805	0.0395010970532894
-4.50813055038452	-7.86269855499268	-0.22360372543335	-0.11123438924551	0.145529434084892	0.039425540715456
-4.5051441192627	-7.85468816757202	-0.229739218950272	-0.111173078417778	0.145384952425957	0.0393478088080883
-4.50336122512817	-7.85715627670288	-0.222656220197678	-0.111157454550266	0.145447000861168	0.0393527150154114
-4.50920152664185	-7.85855770111084	-0.224476888775826	-0.111268699169159	0.145341381430626	0.0392909198999405
-4.50378131866455	-7.85332298278809	-0.231983125209808	-0.111163198947906	0.145353823900223	0.0393095165491104
-4.50942993164063	-7.85618495941162	-0.233041524887085	-0.111330151557922	0.145504221320152	0.0392507575452328
-4.50240182876587	-7.85306406021118	-0.231795743107796	-0.111236669123173	0.145437225699425	0.0392453223466873
-4.50714540481567	-7.85545921325684	-0.234971150755882	-0.111236155033112	0.145494535565376	0.0391781888902187
-4.50779485702515	-7.85194969177246	-0.237946525216103	-0.111295916140079	0.145507410168648	0.0391932539641857
-4.50450229644775	-7.85106039047241	-0.232422515749931	-0.111241057515144	0.145438194274902	0.0390880554914474
-4.50664329528809	-7.85229921340942	-0.230263575911522	-0.111383855342865	0.145449578762054	0.0391338169574738
-4.50211429595947	-7.84992265701294	-0.240133956074715	-0.111281424760818	0.145431324839592	0.0390965454280376
-4.50508451461792	-7.84655046463013	-0.240302383899689	-0.111262395977974	0.145435839891434	0.0389893390238285
-4.50250864028931	-7.84655475616455	-0.238828897476196	-0.111300379037857	0.145439133048058	0.038971833884716
-4.50455236434937	-7.84602403640747	-0.234727546572685	-0.111400552093983	0.145428076386452	0.038918849080801
-4.50490665435791	-7.84845542907715	-0.243002861738205	-0.111379809677601	0.145435437560081	0.0389488115906715
-4.50252628326416	-7.84355688095093	-0.244713678956032	-0.111375845968723	0.145419210195541	0.038878545165062
-4.50333499908447	-7.8442530632019	-0.238036319613457	-0.111416779458523	0.145504221320152	0.038855317980051
-4.50477838516235	-7.84398555755615	-0.238074973225594	-0.111429288983345	0.145392209291458	0.038820207118988
-4.5021390914917	-7.8406777381897	-0.246301263570786	-0.111386239528656	0.145576655864716	0.0388219468295574
-4.50349807739258	-7.84471225738525	-0.243686690926552	-0.111498922109604	0.145460113883018	0.0387271977961063
-4.50142288208008	-7.8383846282959	-0.244081422686577	-0.1114536896348	0.145523890852928	0.0387163683772087
-4.51088714599609	-7.84384250640869	-0.248309388756752	-0.111491553485394	0.145568400621414	0.038714338093996
-4.50392484664917	-7.84081840515137	-0.253478974103928	-0.111575037240982	0.145510986447334	0.0387567169964314
-4.50878667831421	-7.84137773513794	-0.251214355230331	-0.111495055258274	0.145627230405807	0.038662888109684
-4.50815916061401	-7.84060144424438	-0.245408624410629	-0.111612558364868	0.145521730184555	0.0386385917663574
-4.50582885742188	-7.84025192260742	-0.252646893262863	-0.111495785415173	0.145505145192146	0.0386099442839623
-4.5107889175415	-7.84042882919312	-0.250125080347061	-0.111601531505585	0.145544901490211	0.0386084578931332
-4.50700092315674	-7.83583784103394	-0.258797585964203	-0.111447550356388	0.145576342940331	0.0385543517768383
-4.5094747543335	-7.84140157699585	-0.247793257236481	-0.111532054841518	0.145527824759483	0.0384716205298901
-4.50671863555908	-7.84008073806763	-0.255243480205536	-0.11156851798296	0.145552545785904	0.0385224483907223
-4.51158475875854	-7.83942270278931	-0.263844907283783	-0.111495688557625	0.145560994744301	0.0384919419884682
-4.50664806365967	-7.83488368988037	-0.257844209671021	-0.111522048711777	0.145504742860794	0.0384378954768181
-4.51189661026001	-7.83726787567139	-0.258261531591415	-0.111411608755589	0.14561140537262	0.0384147800505161
-4.51109838485718	-7.8372917175293	-0.253670483827591	-0.111536435782909	0.14552141726017	0.0384291894733906
-4.50891208648682	-7.83548355102539	-0.260478943586349	-0.111426256597042	0.145441964268684	0.0384254828095436
-4.5150785446167	-7.83771848678589	-0.261748433113098	-0.111564427614212	0.145525634288788	0.038401436060667
-4.50759983062744	-7.83098316192627	-0.264555126428604	-0.111369773745537	0.145520955324173	0.0383512116968632
-4.51091194152832	-7.83469438552856	-0.259191513061523	-0.111562721431255	0.14552815258503	0.0383116342127323
-4.50892066955566	-7.8337230682373	-0.260257095098495	-0.111572928726673	0.145477771759033	0.0383502840995789
-4.51717758178711	-7.83404779434204	-0.263165920972824	-0.111498452723026	0.1455929428339	0.0383578427135944
-4.50894069671631	-7.83116388320923	-0.262832462787628	-0.111604735255241	0.145494773983955	0.0383556112647057
-4.50815153121948	-7.83139419555664	-0.256648451089859	-0.11143022030592	0.145515620708466	0.0382906645536423
-4.51174545288086	-7.82882118225098	-0.254633158445358	-0.111554235219955	0.145435094833374	0.038285780698061
-4.51045227050781	-7.82778406143188	-0.259238213300705	-0.111445680260658	0.145477429032326	0.038293082267046
-4.51381301879883	-7.82846879959106	-0.2606500685215	-0.111576303839684	0.145471155643463	0.0382264256477356
-4.50739908218384	-7.82333326339722	-0.266289204359055	-0.111444413661957	0.145471602678299	0.0382279306650162
-4.5129771232605	-7.83053827285767	-0.256330490112305	-0.111615464091301	0.14545464515686	0.0382143892347813
-4.50978517532349	-7.82297468185425	-0.260451108217239	-0.111496523022652	0.145486250519753	0.038217805325985
-4.51464033126831	-7.82962417602539	-0.254949897527695	-0.111509621143341	0.145493924617767	0.0381821990013123
-4.50786828994751	-7.82544279098511	-0.258356928825378	-0.111504442989826	0.145397931337357	0.0381756089627743
-4.51570749282837	-7.82828092575073	-0.258168607950211	-0.111517205834389	0.145515978336334	0.0381731800734997
-4.51333856582642	-7.8266134262085	-0.254849523305893	-0.111526347696781	0.145342350006104	0.0381592214107513
-4.51227235794067	-7.82633876800537	-0.254299253225327	-0.111447088420391	0.145459070801735	0.0381389409303665
-4.51431322097778	-7.83030986785889	-0.258348226547241	-0.11149512976408	0.145374745130539	0.0380525290966034
-4.51338148117065	-7.82912969589233	-0.258774757385254	-0.111437238752842	0.145422950387001	0.0381133332848549
-4.51581811904907	-7.82720184326172	-0.252803653478622	-0.111443310976028	0.145329013466835	0.0381079390645027
-4.51441287994385	-7.82475280761719	-0.257257252931595	-0.111358672380447	0.145460918545723	0.0380571559071541
-4.51446962356567	-7.83025074005127	-0.250138700008392	-0.111357785761356	0.145376667380333	0.0380383767187595
-4.51853609085083	-7.82852125167847	-0.25632107257843	-0.111368052661419	0.145412549376488	0.0380236096680164
-4.52000045776367	-7.83147478103638	-0.254526972770691	-0.111361891031265	0.145387709140778	0.0380391217768192
-4.51972484588623	-7.82791566848755	-0.258891761302948	-0.111390881240368	0.145310372114182	0.0380154550075531
-4.51959705352783	-7.83102560043335	-0.255427271127701	-0.111421309411526	0.145420625805855	0.0379688590764999
-4.52085113525391	-7.83026123046875	-0.254952251911163	-0.111275859177113	0.145340085029602	0.0379442572593689
-4.52127027511597	-7.83191871643066	-0.250026315450668	-0.111404113471508	0.145431563258171	0.0379897281527519
-4.521315574646	-7.83371353149414	-0.252473115921021	-0.11131577193737	0.145342037081718	0.0379633232951164
-4.52689790725708	-7.83045148849487	-0.256518721580505	-0.11132375150919	0.14545601606369	0.0379407145082951
-4.52139472961426	-7.83269643783569	-0.24891871213913	-0.111329436302185	0.145397245883942	0.0378932543098927
-4.52886486053467	-7.83526945114136	-0.25319242477417	-0.11137992888689	0.145457237958908	0.0379064828157425
-4.52190113067627	-7.83424520492554	-0.252949565649033	-0.111377358436584	0.145388752222061	0.0378617756068707
-4.52840662002563	-7.83867263793945	-0.254388928413391	-0.111320197582245	0.145468443632126	0.0378015115857124
-4.52952337265015	-7.83963966369629	-0.250350683927536	-0.111354403197765	0.145414724946022	0.0379091091454029
-4.5301342010498	-7.83761692047119	-0.252072423696518	-0.111252799630165	0.145490646362305	0.0378111563622952
-4.53058338165283	-7.83873891830444	-0.24758967757225	-0.11140189319849	0.145495817065239	0.0378499738872051
-4.53322696685791	-7.84028339385986	-0.254329472780228	-0.111192762851715	0.145535215735435	0.0378509685397148
-4.53835439682007	-7.84152841567993	-0.252270668745041	-0.111288115382195	0.145441308617592	0.0378312915563583
-4.53027868270874	-7.84093809127808	-0.258632808923721	-0.111242644488811	0.145427286624908	0.0378366224467754
-4.5393123626709	-7.84467840194702	-0.257922381162643	-0.111378736793995	0.145521745085716	0.0378020294010639
-4.52981901168823	-7.84070587158203	-0.252200365066528	-0.111266605556011	0.145487576723099	0.0378307029604912
-4.53659915924072	-7.84896659851074	-0.255432546138763	-0.111269772052765	0.145565167069435	0.0377786532044411
-4.53248071670532	-7.84301614761353	-0.257394641637802	-0.111372873187065	0.145534932613373	0.0378122590482235
-4.53462266921997	-7.84331655502319	-0.257041722536087	-0.111264310777187	0.14558918774128	0.037791233509779
-4.53178834915161	-7.83712863922119	-0.254663497209549	-0.111264951527119	0.145505100488663	0.0377694666385651
-4.52634382247925	-7.84028768539429	-0.252110451459885	-0.111273370683193	0.145598813891411	0.0377548672258854
-4.5312385559082	-7.84353446960449	-0.248119249939919	-0.111370831727982	0.145508259534836	0.0377135202288628
-4.52499103546143	-7.83840227127075	-0.258560866117477	-0.111319147050381	0.145665317773819	0.0377299375832081
-4.52534961700439	-7.84047269821167	-0.253774762153625	-0.111341573297977	0.145560219883919	0.0377593077719212
-4.5263295173645	-7.83840131759644	-0.259779691696167	-0.111351788043976	0.145648092031479	0.0377468839287758
-4.52111959457397	-7.83637857437134	-0.251270949840546	-0.111416406929493	0.145637184381485	0.0377510786056519
-4.52333307266235	-7.83443927764893	-0.257514208555222	-0.111429661512375	0.145677730441093	0.0377078168094158
-4.51924085617065	-7.83386278152466	-0.254593938589096	-0.111397340893745	0.145615503191948	0.037732470780611
-4.52069664001465	-7.83424854278564	-0.259586572647095	-0.111509151756763	0.145710498094559	0.0377342253923416
-4.51807546615601	-7.83248519897461	-0.255767017602921	-0.111510150134563	0.145753264427185	0.0377555079758167
-4.51317358016968	-7.82916736602783	-0.258582055568695	-0.111488372087479	0.145713239908218	0.0376795046031475
-4.51282262802124	-7.8282470703125	-0.255851417779922	-0.11166974902153	0.145752757787704	0.0376966185867786
-4.51455020904541	-7.82811307907104	-0.251267582178116	-0.111568674445152	0.145833671092987	0.0376386679708958
-4.51271343231201	-7.82433271408081	-0.251083850860596	-0.111673384904861	0.145754650235176	0.0376276858150959
-4.51005458831787	-7.82231044769287	-0.257597655057907	-0.111615277826786	0.145842850208282	0.0376370660960674
-4.51212549209595	-7.82609462738037	-0.252101987600327	-0.111751385033131	0.145853385329247	0.0375830046832561
-4.50502634048462	-7.82389163970947	-0.253813594579697	-0.111758753657341	0.14590410888195	0.0375092774629593
-4.50870609283447	-7.82871723175049	-0.250418245792389	-0.11179031431675	0.146009087562561	0.0375120416283607
-4.50417137145996	-7.82231760025024	-0.249309659004211	-0.111747361719608	0.145915284752846	0.0375558510422707
-4.50878620147705	-7.8265962600708	-0.249843999743462	-0.111760623753071	0.146029636263847	0.0375040285289288
-4.50402307510376	-7.82240152359009	-0.255334883928299	-0.11179380863905	0.145902752876282	0.0374983549118042
-4.50827074050903	-7.82310056686401	-0.24870340526104	-0.111834436655045	0.146079048514366	0.0373876467347145
-4.50565052032471	-7.82244110107422	-0.250299841165543	-0.111825436353683	0.145993933081627	0.0373650714755058
-4.50621843338013	-7.82320737838745	-0.24586296081543	-0.111806087195873	0.146078929305077	0.037304375320673
-4.50581359863281	-7.82714080810547	-0.256836712360382	-0.111900441348553	0.146051555871964	0.0373139716684818
-4.50723505020142	-7.82030916213989	-0.251325190067291	-0.111830160021782	0.146113991737366	0.0372218117117882
-4.50746583938599	-7.82500076293945	-0.252848416566849	-0.11176747828722	0.146110862493515	0.0371766239404678
-4.50841760635376	-7.82324266433716	-0.259169161319733	-0.111812695860863	0.146081313490868	0.0370709598064423
-4.51033115386963	-7.82619476318359	-0.255899727344513	-0.111818909645081	0.146076127886772	0.0370532497763634
-4.5136890411377	-7.82384872436523	-0.25727990269661	-0.111795917153358	0.146088629961014	0.0369858667254448
-4.51092100143433	-7.82286882400513	-0.261018842458725	-0.111868299543858	0.146054372191429	0.0369043536484241
-4.51714324951172	-7.8254337310791	-0.259291917085648	-0.111785866320133	0.146137237548828	0.036856509745121
-4.51712226867676	-7.82281398773193	-0.258494824171066	-0.111875548958778	0.146114125847816	0.0367887429893017
-4.51969575881958	-7.82315969467163	-0.25781637430191	-0.111758336424828	0.1461571007967	0.0366883128881454
-4.52169513702393	-7.82313537597656	-0.255680292844772	-0.111842423677444	0.146061643958092	0.0366202257573605
-4.52160263061523	-7.82216930389404	-0.257722556591034	-0.111791923642159	0.146085232496262	0.0365723073482513
-4.52673244476318	-7.82346534729004	-0.260687112808228	-0.111837089061737	0.14612652361393	0.036484993994236
-4.51777315139771	-7.81881284713745	-0.267164945602417	-0.111800692975521	0.146128296852112	0.0364558957517147
-4.52412986755371	-7.82257413864136	-0.263878494501114	-0.11180679500103	0.146152839064598	0.0363866873085499
-4.52176427841187	-7.81862258911133	-0.258228451013565	-0.1117919459939	0.146076366305351	0.0363886617124081
-4.52763748168945	-7.82521486282349	-0.260980397462845	-0.111856132745743	0.146128460764885	0.036373782902956
-4.52257585525513	-7.81546449661255	-0.266413331031799	-0.111807629466057	0.146052166819572	0.0363735593855381
-4.52161931991577	-7.81829929351807	-0.260358929634094	-0.111727640032768	0.146160557866096	0.0362639725208282
-4.52184963226318	-7.81684875488281	-0.256025969982147	-0.111880294978619	0.146007135510445	0.0362423248589039
-4.52025318145752	-7.81371688842773	-0.259153753519058	-0.111794285476208	0.146081417798996	0.0362463742494583
-4.52157068252563	-7.81530141830444	-0.261630117893219	-0.111820168793201	0.146048247814178	0.0362691096961498
-4.51475143432617	-7.80961418151855	-0.265862941741943	-0.111841462552547	0.146107733249664	0.0362670868635178
-4.51526546478271	-7.8108081817627	-0.253270357847214	-0.111812219023705	0.146185219287872	0.036229632794857
-4.51007652282715	-7.80381202697754	-0.256412208080292	-0.111836433410645	0.146091267466545	0.0362649522721767
-4.5126371383667	-7.80735874176025	-0.253784328699112	-0.11188293248415	0.146142169833183	0.0361959673464298
-4.51058530807495	-7.79992008209229	-0.258827388286591	-0.111873053014278	0.146096840500832	0.0362393520772457
-4.50719690322876	-7.79814100265503	-0.256207644939423	-0.111823700368404	0.146238803863525	0.0361860543489456
-4.50404977798462	-7.79667282104492	-0.249832361936569	-0.111919783055782	0.146066218614578	0.0361663512885571
-4.50221157073975	-7.79472208023071	-0.249430775642395	-0.111953675746918	0.146185219287872	0.0361520871520042
-4.50197839736938	-7.79416561126709	-0.246613174676895	-0.111971341073513	0.146113574504852	0.0361900851130486
-4.49737119674683	-7.78851366043091	-0.253213137388229	-0.111943326890469	0.146212235093117	0.036180455237627
-4.49675941467285	-7.78988122940063	-0.25313726067543	-0.112008839845657	0.146194785833359	0.0361860506236553
-4.49610280990601	-7.78707313537598	-0.249353885650635	-0.112076066434383	0.146134659647942	0.0361411087214947
-4.49306344985962	-7.78462648391724	-0.24581877887249	-0.111997418105602	0.146202743053436	0.0361721739172935
-4.4920129776001	-7.78235054016113	-0.250362277030945	-0.112067848443985	0.146182551980019	0.0361297093331814
-4.48863315582275	-7.78041505813599	-0.246348693966866	-0.112062007188797	0.146206915378571	0.0361536592245102
-4.48780632019043	-7.77838087081909	-0.244327455759048	-0.112079463899136	0.146234542131424	0.0360813140869141
-4.48630952835083	-7.77555561065674	-0.24833732843399	-0.112190268933773	0.146321654319763	0.0360929518938065
-4.48016595840454	-7.77289295196533	-0.244210615754128	-0.112178169190884	0.146258354187012	0.0360941663384438
-4.48209714889526	-7.77222299575806	-0.242410808801651	-0.112225584685802	0.146290153264999	0.0361154153943062
-4.47906160354614	-7.76855993270874	-0.244215831160545	-0.112200506031513	0.146269485354424	0.0361463390290737
-4.48115396499634	-7.76567983627319	-0.2412119358778	-0.112319104373455	0.146349623799324	0.0360773056745529
-4.47595596313477	-7.76229429244995	-0.248892813920975	-0.112260237336159	0.14634658396244	0.0360697992146015
-4.4746356010437	-7.76419878005981	-0.241375088691711	-0.112354174256325	0.146359205245972	0.0360144823789597
-4.46973896026611	-7.7618236541748	-0.239201858639717	-0.112403646111488	0.146320089697838	0.0361007191240788
-4.47469711303711	-7.76026773452759	-0.240343675017357	-0.11235149204731	0.146436557173729	0.0360291749238968
-4.46632623672485	-7.75492525100708	-0.244752705097198	-0.112441763281822	0.146409064531326	0.0360348038375378
-4.4702787399292	-7.75829029083252	-0.238742619752884	-0.11241065710783	0.146488428115845	0.0359695516526699
-4.47058534622192	-7.75296831130981	-0.238422572612762	-0.112429969012737	0.14643158018589	0.0359497852623463
-4.46635913848877	-7.75368165969849	-0.240169644355774	-0.112460486590862	0.146456614136696	0.0359332486987114
-4.46869087219238	-7.75537395477295	-0.239803582429886	-0.112563125789165	0.146453440189362	0.0359358042478561
-4.46422100067139	-7.7525200843811	-0.242606863379478	-0.112446486949921	0.146508142352104	0.0359090380370617
-4.46923828125	-7.75314950942993	-0.238028317689896	-0.112532891333103	0.146444201469421	0.0358633138239384
-4.46552705764771	-7.74846601486206	-0.247175201773643	-0.112561650574207	0.146522685885429	0.0358104147017002
-4.4641809463501	-7.75154256820679	-0.24408808350563	-0.112559512257576	0.146404296159744	0.0358741842210293
-4.46723461151123	-7.74733591079712	-0.241152405738831	-0.112596683204174	0.146425575017929	0.03582364320755
-4.46717977523804	-7.74975824356079	-0.247951880097389	-0.112603768706322	0.146432459354401	0.0358210988342762
-4.46374559402466	-7.74865627288818	-0.255970120429993	-0.112593628466129	0.146478578448296	0.0357933938503265
-4.46337461471558	-7.74931573867798	-0.246092200279236	-0.112683899700642	0.146557554602623	0.0357434973120689
-4.46430349349976	-7.75019502639771	-0.25051686167717	-0.112556628882885	0.146466791629791	0.0357056222856045
-4.46756410598755	-7.74707508087158	-0.246185109019279	-0.112779282033443	0.146546259522438	0.0357620120048523
-4.467933177948	-7.74646949768066	-0.250659912824631	-0.112620413303375	0.146535038948059	0.0357203893363476
-4.4706974029541	-7.74757146835327	-0.247105360031128	-0.112765334546566	0.146487787365913	0.0356869995594025
-4.46609210968018	-7.74392938613892	-0.252485424280167	-0.112641073763371	0.146515801548958	0.0356741808354855
-4.47357273101807	-7.74618530273438	-0.25309544801712	-0.112812116742134	0.146560564637184	0.0356325767934322
-4.46544504165649	-7.7408299446106	-0.249308675527573	-0.112707532942295	0.146581307053566	0.0356443524360657
-4.47554588317871	-7.74848794937134	-0.249429702758789	-0.112759582698345	0.146537259221077	0.0356403924524784
-4.47325277328491	-7.74088048934937	-0.254555106163025	-0.112733028829098	0.146379962563515	0.0356505922973156
-4.47768592834473	-7.74714660644531	-0.252820611000061	-0.112734995782375	0.146454259753227	0.0356902368366718
-4.47919034957886	-7.7444314956665	-0.264019310474396	-0.112666085362434	0.146303951740265	0.0357228294014931
-4.48215675354004	-7.74570846557617	-0.259534925222397	-0.112735770642757	0.14635306596756	0.0357810780405998
-4.48075294494629	-7.74952220916748	-0.263564556837082	-0.112662442028522	0.146362796425819	0.0358203053474426
-4.48378753662109	-7.74887084960938	-0.264600664377213	-0.112752392888069	0.146362468600273	0.0357600897550583
-4.48445796966553	-7.75134515762329	-0.261461853981018	-0.112574391067028	0.14648149907589	0.0357670672237873
-4.48555421829224	-7.74887466430664	-0.262576818466187	-0.112630590796471	0.14644867181778	0.0357197523117065
-4.47768068313599	-7.75430774688721	-0.260536879301071	-0.112597793340683	0.146522998809814	0.0356620997190475
-4.48150157928467	-7.75559520721436	-0.25851571559906	-0.112611435353756	0.146435797214508	0.0356819182634354
-4.48482465744019	-7.75553607940674	-0.256966710090637	-0.112650014460087	0.146509185433388	0.0356496050953865
-4.48408460617065	-7.75374937057495	-0.262431919574738	-0.112549737095833	0.146600022912025	0.0356452986598015
-4.4892373085022	-7.755455493927	-0.258073031902313	-0.112605467438698	0.146549865603447	0.0355975218117237
-4.48771333694458	-7.75515413284302	-0.261721909046173	-0.112601794302464	0.146605685353279	0.035603828728199
-4.49088764190674	-7.75717496871948	-0.263871788978577	-0.112608812749386	0.146610513329506	0.0355262644588947
-4.48718309402466	-7.75763988494873	-0.262487918138504	-0.11268562823534	0.146581888198853	0.0355921573936939
-4.4946403503418	-7.75797557830811	-0.263790518045425	-0.112509876489639	0.146562978625298	0.0356135852634907
-4.49387454986572	-7.75739192962646	-0.263377517461777	-0.112573504447937	0.146458983421326	0.0355902798473835
-4.49334478378296	-7.75847911834717	-0.268142580986023	-0.112541377544403	0.146598681807518	0.0355359092354774
-4.49177837371826	-7.75923728942871	-0.266054570674896	-0.112533017992973	0.146450042724609	0.0355289503931999
-4.49389839172363	-7.7604832649231	-0.257480293512344	-0.112521693110466	0.146551325917244	0.0354935675859451
-4.49845886230469	-7.76192855834961	-0.263361901044846	-0.112530283629894	0.146544948220253	0.0355046615004539
-4.49224805831909	-7.75849866867065	-0.269899159669876	-0.112548254430294	0.146599128842354	0.0355068109929562
-4.49974679946899	-7.7652792930603	-0.265706181526184	-0.112490497529507	0.146583631634712	0.0354724861681461
-4.49692058563232	-7.75916528701782	-0.263148665428162	-0.112427674233913	0.14653117954731	0.0354621522128582
-4.49836826324463	-7.76540231704712	-0.267582088708878	-0.112503618001938	0.146576911211014	0.0355172157287598
-4.50148153305054	-7.76313829421997	-0.271261036396027	-0.11244048923254	0.14652755856514	0.0355321168899536
-4.50190114974976	-7.76545000076294	-0.267888516187668	-0.112377516925335	0.146591618657112	0.0354883596301079
-4.50333642959595	-7.76810598373413	-0.270181477069855	-0.112433440983295	0.146492853760719	0.0354599058628082
-4.50406217575073	-7.76647329330444	-0.272842407226563	-0.112448491156101	0.146565273404121	0.0355493538081646
-4.50144290924072	-7.76863861083984	-0.271184295415878	-0.11238818615675	0.146541491150856	0.0355497859418392
-4.50525617599487	-7.77243232727051	-0.265604913234711	-0.112373143434525	0.14655539393425	0.0356471911072731
-4.50627613067627	-7.76814889907837	-0.271090716123581	-0.1122727394104	0.146536722779274	0.0356581285595894
-4.50598335266113	-7.77115774154663	-0.271598547697067	-0.1124087870121	0.146584823727608	0.0356253162026405
-4.50279998779297	-7.76742696762085	-0.273977220058441	-0.112231187522411	0.14658696949482	0.0356440208852291
-4.50155448913574	-7.77445077896118	-0.263809531927109	-0.112443640828133	0.146555453538895	0.0356775745749474
-4.50089836120605	-7.77249050140381	-0.270483940839767	-0.112348437309265	0.146689608693123	0.0357246994972229
-4.50504541397095	-7.77490758895874	-0.260511249303818	-0.11230693757534	0.146599724888802	0.0357906259596348
-4.50320672988892	-7.77311611175537	-0.265673816204071	-0.112307034432888	0.146615996956825	0.0358119457960129
-4.50259685516357	-7.77528429031372	-0.261964410543442	-0.11226986348629	0.146594882011414	0.0358748063445091
-4.49990034103394	-7.7760443687439	-0.262449830770493	-0.112251222133636	0.146627306938171	0.03585609421134
-4.50184965133667	-7.77631616592407	-0.261153668165207	-0.11232490837574	0.146697640419006	0.0359507836401463
-4.50115537643433	-7.7771110534668	-0.25982329249382	-0.112314604222775	0.146761640906334	0.0359820388257504
-4.50110769271851	-7.77922248840332	-0.25525963306427	-0.112368568778038	0.146710216999054	0.0359797291457653
-4.49819850921631	-7.78101348876953	-0.250670164823532	-0.112221010029316	0.146696582436562	0.0359960459172726
-4.5006742477417	-7.78258085250854	-0.248075738549232	-0.112355582416058	0.146624639630318	0.0360571555793285
-4.49935436248779	-7.77939558029175	-0.253995299339294	-0.112245142459869	0.14675560593605	0.0360591113567352
-4.49848699569702	-7.78304004669189	-0.2523173391819	-0.112297840416431	0.146671250462532	0.0361373871564865
-4.49812841415405	-7.78349637985229	-0.252291470766068	-0.112292021512985	0.146768316626549	0.0361459143459797
-4.49988889694214	-7.78492164611816	-0.24940587580204	-0.112292632460594	0.146765023469925	0.0361893959343433
-4.49990892410278	-7.78379154205322	-0.247144058346748	-0.112197801470757	0.146740198135376	0.0362005308270454
-4.4975004196167	-7.78628969192505	-0.248076647520065	-0.112236484885216	0.146745905280113	0.0362739339470863
-4.49849987030029	-7.78819894790649	-0.241701707243919	-0.112283244729042	0.146809130907059	0.0363307520747185
-4.49930047988892	-7.78576135635376	-0.243104502558708	-0.112324215471745	0.146840557456017	0.0363992527127266
-4.49867534637451	-7.78695154190063	-0.242704182863235	-0.112261265516281	0.146896168589592	0.0364026874303818
-4.4944863319397	-7.78532266616821	-0.234990939497948	-0.112308241426945	0.146801143884659	0.0364617593586445
-4.49590873718262	-7.7914571762085	-0.233990743756294	-0.112231872975826	0.146918937563896	0.0365101881325245
-4.49511337280273	-7.78729057312012	-0.229889929294586	-0.112330876290798	0.14686207473278	0.0365466922521591
-4.49243211746216	-7.78997278213501	-0.234208717942238	-0.112222172319889	0.146950334310532	0.0365683436393738
-4.49425268173218	-7.79356288909912	-0.230991914868355	-0.112285695970058	0.146878018975258	0.036641463637352
-4.49188852310181	-7.78801870346069	-0.230627745389938	-0.112284027040005	0.146926537156105	0.0366887748241425
-4.49180698394775	-7.79263353347778	-0.224339440464973	-0.112226910889149	0.146943777799606	0.036728248000145
-4.49175262451172	-7.79366159439087	-0.222977802157402	-0.11227809637785	0.146929264068604	0.0367434471845627
-4.49035787582397	-7.79516172409058	-0.218996033072472	-0.112270966172218	0.146917387843132	0.0368488766252995
-4.49229574203491	-7.79080152511597	-0.226087108254433	-0.11224938929081	0.146965488791466	0.0368722006678581
-4.48627996444702	-7.79307794570923	-0.21868659555912	-0.112346805632114	0.14698813855648	0.03693712875247
-4.49171113967896	-7.79503774642944	-0.214319601655006	-0.112243093550205	0.147129863500595	0.0369705036282539
-4.48855876922607	-7.79080772399902	-0.213225811719894	-0.112327255308628	0.147061437368393	0.0370357222855091
-4.48705053329468	-7.78915977478027	-0.218248575925827	-0.112236857414246	0.147115349769592	0.0370484329760075
-4.4856538772583	-7.78869724273682	-0.214561447501183	-0.112306974828243	0.146977424621582	0.0370822511613369
-4.48348331451416	-7.79024791717529	-0.207152619957924	-0.112351015210152	0.147145852446556	0.0371374003589153
-4.48341464996338	-7.79264688491821	-0.208680644631386	-0.112393416464329	0.147071525454521	0.0372320637106895
-4.47828531265259	-7.78803682327271	-0.2117989808321	-0.112420298159122	0.147185787558556	0.0372205190360546
-4.4797682762146	-7.78889465332031	-0.212186887860298	-0.112301155924797	0.147116169333458	0.0373151898384094
[truncated: 10,401 more rows]
