# Supplementary material for: Identification of Haptic Based Guiding Using Hard Reins
Source: PLoS One. 2015 Jul 22;10(7):e0132020. doi: 10.1371/journal.pone.0132020 (PMC4511788; doi:10.1371/journal.pone.0132020)
Supplement: S6 File — (ZIP) [file pone.0132020.s006.zip › Exp2_ForceData2/Subject10/path3/T8.csv]

Force X (N)	Force Y (N)	Force Z (N)	Torque X (N-m)	Torque Y (N-m)	Torque Z (N-m)	Frequency = 10000	Averaging Level = 16	F/T Serial Number = FT11772	Time Started = 19/02/2013 17:54:20
-6.05221843719482	-9.0743350982666	-1.3539046049118	-0.107232995331287	0.154057011008263	0.040283527225256
-6.04848623275757	-9.07915496826172	-1.34746778011322	-0.107270866632462	0.154092684388161	0.0402407646179199
-6.05068492889404	-9.07909870147705	-1.35061383247375	-0.107231207191944	0.153938636183739	0.0403169058263302
-6.05311346054077	-9.07953262329102	-1.35365509986877	-0.107076928019524	0.153971746563911	0.0403482466936111
-6.05851602554321	-9.07435894012451	-1.35581707954407	-0.10700573772192	0.15391694009304	0.0404000282287598
-6.06216716766357	-9.08054161071777	-1.35583114624023	-0.106951877474785	0.153909355401993	0.0404707528650761
-6.06338691711426	-9.08616924285889	-1.3560483455658	-0.106988802552223	0.154028818011284	0.0405036918818951
-6.06064987182617	-9.09182834625244	-1.35270190238953	-0.107152044773102	0.154110863804817	0.0406099259853363
-6.06062650680542	-9.09241771697998	-1.35767078399658	-0.107173934578896	0.154117375612259	0.0405479967594147
-6.05843830108643	-9.08951854705811	-1.35572290420532	-0.10726198554039	0.154034778475761	0.040582001209259
-6.05971193313599	-9.08776950836182	-1.35617804527283	-0.107153065502644	0.153943240642548	0.040658961981535
-6.06696462631226	-9.08603382110596	-1.36570775508881	-0.107152447104454	0.153985574841499	0.0406755767762661
-6.06142568588257	-9.08285999298096	-1.36022984981537	-0.107051722705364	0.153987839818001	0.0407825671136379
-6.06238412857056	-9.08517456054688	-1.36493575572968	-0.107134088873863	0.154060944914818	0.0408440865576267
-6.06326389312744	-9.08591842651367	-1.35064744949341	-0.107168667018414	0.154151067137718	0.0409209839999676
-6.05675601959229	-9.08788204193115	-1.34957993030548	-0.107319183647633	0.154183700680733	0.0410258546471596
-6.05078315734863	-9.08658599853516	-1.36821293830872	-0.107331790030003	0.154110103845596	0.0410965867340565
-6.04295682907104	-9.08608818054199	-1.36250030994415	-0.107400983572006	0.154233515262604	0.0410735867917538
-6.04024696350098	-9.08563232421875	-1.36056637763977	-0.107435949146748	0.15419839322567	0.0410976782441139
-6.0417275428772	-9.0847692489624	-1.36091351509094	-0.107365339994431	0.154146194458008	0.0412142090499401
-6.04004764556885	-9.08277988433838	-1.36181354522705	-0.107327990233898	0.154197156429291	0.0412431359291077
-6.04124307632446	-9.08289909362793	-1.34873151779175	-0.107245795428753	0.154225006699562	0.0413058623671532
-6.04057502746582	-9.08513450622559	-1.35232889652252	-0.107334077358246	0.154272332787514	0.04141665995121
-6.03765249252319	-9.08862018585205	-1.35292613506317	-0.107443042099476	0.154383391141891	0.0415149889886379
-6.03503608703613	-9.08865070343018	-1.35437476634979	-0.107542343437672	0.154426619410515	0.0415077619254589
-6.02709341049194	-9.0848331451416	-1.34943807125092	-0.107668675482273	0.154488161206245	0.0415665954351425
-6.02508020401001	-9.08094787597656	-1.35472249984741	-0.10766526311636	0.154299378395081	0.0415538921952248
-6.02549409866333	-9.07801628112793	-1.35270726680756	-0.10759674757719	0.154359981417656	0.0417002141475677
-6.02049732208252	-9.075852394104	-1.3523542881012	-0.10764417052269	0.154368564486504	0.041862741112709
-6.01742267608643	-9.07397365570068	-1.34208357334137	-0.107645153999329	0.154471516609192	0.0419087298214436
-6.01198625564575	-9.07931041717529	-1.34629023075104	-0.107774131000042	0.154549852013588	0.0420222766697407
-6.00276947021484	-9.07556629180908	-1.34761345386505	-0.107864327728748	0.154558181762695	0.0420820415019989
-5.99537181854248	-9.07485008239746	-1.3489476442337	-0.10794872790575	0.154497295618057	0.0420847497880459
-5.99187803268433	-9.07194423675537	-1.34243106842041	-0.107873342931271	0.154493302106857	0.0421236604452133
-5.9940824508667	-9.0690221786499	-1.33826005458832	-0.107803739607334	0.154508396983147	0.042271226644516
-5.98904228210449	-9.066481590271	-1.33656167984009	-0.107806801795959	0.154489800333977	0.0423521846532822
-5.98551416397095	-9.0690746307373	-1.33267450332642	-0.107789598405361	0.154578894376755	0.0423816628754139
-5.97836828231812	-9.06804180145264	-1.32849633693695	-0.107893742620945	0.15462763607502	0.042487058788538
-5.97358417510986	-9.0717601776123	-1.32855999469757	-0.108032137155533	0.154649198055267	0.0425096191465855
-5.96981143951416	-9.06437587738037	-1.32979571819305	-0.107941247522831	0.154518380761147	0.0424335896968842
-5.96580266952515	-9.06323432922363	-1.32364571094513	-0.107939086854458	0.154420927166939	0.0424659848213196
-5.97060632705688	-9.06036376953125	-1.32554221153259	-0.107877999544144	0.154406309127808	0.0425205267965794
-5.97168684005737	-9.06341648101807	-1.32184505462646	-0.107857286930084	0.154504805803299	0.0426832027733326
-5.96404695510864	-9.06030464172363	-1.32167756557465	-0.107896625995636	0.154531762003899	0.0425737462937832
-5.95967721939087	-9.06353664398193	-1.32365047931671	-0.107931099832058	0.154438853263855	0.0425287000834942
-5.96153736114502	-9.0648021697998	-1.33036124706268	-0.10785436630249	0.154361799359322	0.04249132797122
-5.96207141876221	-9.06138515472412	-1.32158660888672	-0.107743866741657	0.154288113117218	0.0424516908824444
-5.96543502807617	-9.06216335296631	-1.32613217830658	-0.107666611671448	0.154190242290497	0.0424287691712379
-5.97333765029907	-9.06133937835693	-1.323970079422	-0.107533350586891	0.154202967882156	0.0424602478742599
-5.97277784347534	-9.06430435180664	-1.32777571678162	-0.107638567686081	0.154196038842201	0.0423902459442616
-5.97215747833252	-9.06786251068115	-1.32661497592926	-0.107634782791138	0.154189735651016	0.0422529950737953
-5.97238492965698	-9.06704139709473	-1.33254861831665	-0.107614502310753	0.154069289565086	0.0421674437820911
-5.97502374649048	-9.06294345855713	-1.3366574048996	-0.107547782361507	0.153924688696861	0.0420577488839626
-5.97884511947632	-9.05883312225342	-1.33227562904358	-0.107407741248608	0.153801634907722	0.0419276058673859
-5.98375177383423	-9.05838966369629	-1.3354218006134	-0.107261747121811	0.153633967041969	0.0418840907514095
-5.98778772354126	-9.06106948852539	-1.33530974388123	-0.10727134346962	0.153620630502701	0.0418863780796528
-5.99116611480713	-9.06153392791748	-1.33814334869385	-0.10729468613863	0.153668418526649	0.0417779982089996
-5.99053192138672	-9.05967617034912	-1.34406924247742	-0.107224956154823	0.153645917773247	0.0415723845362663
-5.98722267150879	-9.06045055389404	-1.34495675563812	-0.107208944857121	0.153472885489464	0.0414386987686157
-5.99400043487549	-9.06284713745117	-1.34869265556335	-0.107097312808037	0.153440833091736	0.0413323156535625
-5.9986457824707	-9.05767726898193	-1.35742652416229	-0.106889486312866	0.153272733092308	0.0412095002830029
-6.00677537918091	-9.06038951873779	-1.34809708595276	-0.106778562068939	0.153160974383354	0.0411067754030228
-6.01484060287476	-9.06367111206055	-1.35091125965118	-0.10668022185564	0.153128132224083	0.0410175733268261
-6.01988220214844	-9.07051372528076	-1.36468327045441	-0.10670630633831	0.153137534856796	0.0409541241824627
-6.02211904525757	-9.07530975341797	-1.36015367507935	-0.106713637709618	0.152996689081192	0.0407359935343266
-6.02690267562866	-9.07293796539307	-1.36099481582642	-0.106653526425362	0.152983874082565	0.0406008400022984
-6.03332424163818	-9.07153987884521	-1.37233555316925	-0.10659634321928	0.152764886617661	0.0404489487409592
-6.03697872161865	-9.06795692443848	-1.3659473657608	-0.106535188853741	0.152606472373009	0.0403290800750256
-6.04388666152954	-9.06600379943848	-1.38005447387695	-0.106381207704544	0.152574926614761	0.0402303785085678
-6.04771089553833	-9.06869983673096	-1.37618052959442	-0.106312118470669	0.152589157223701	0.0402133241295815
-6.04946851730347	-9.07263660430908	-1.37806332111359	-0.106344915926456	0.152536302804947	0.0401582419872284
-6.05064010620117	-9.0727596282959	-1.38348996639252	-0.106339231133461	0.152524471282959	0.0400873646140099
-6.04660415649414	-9.07512950897217	-1.38704180717468	-0.106354646384716	0.152524352073669	0.0399859175086021
-6.05013084411621	-9.07718372344971	-1.38575577735901	-0.106364727020264	0.15252248942852	0.0399126783013344
-6.04820775985718	-9.07521438598633	-1.38736188411713	-0.106372207403183	0.152379274368286	0.0398906618356705
-6.05379438400269	-9.07153797149658	-1.38705658912659	-0.106215476989746	0.152390018105507	0.0398893728852272
-6.05414152145386	-9.07211303710938	-1.37947905063629	-0.106068387627602	0.152288675308228	0.039893165230751
-6.05483245849609	-9.07197952270508	-1.37960743904114	-0.106101281940937	0.15236534178257	0.0399217270314693
-6.05527830123901	-9.07775688171387	-1.38032793998718	-0.106114253401756	0.152371525764465	0.0399342514574528
-6.05045795440674	-9.07623481750488	-1.37760961055756	-0.106221534311771	0.152389362454414	0.0398826934397221
-6.04523181915283	-9.0762825012207	-1.38028109073639	-0.106290690600872	0.152266427874565	0.0398272387683392
-6.04573631286621	-9.07376384735107	-1.38270831108093	-0.106331311166286	0.152193337678909	0.0397808961570263
-6.04449319839478	-9.06874656677246	-1.38224959373474	-0.10625234991312	0.152147933840752	0.0397795252501965
-6.04296827316284	-9.06140899658203	-1.3784065246582	-0.106212109327316	0.15200962126255	0.0397699065506458
-6.04398822784424	-9.06230545043945	-1.38540470600128	-0.106146313250065	0.152072414755821	0.0398316942155361
-6.04029941558838	-9.05895328521729	-1.37658321857452	-0.106229975819588	0.152063280344009	0.0399029180407524
-6.03805208206177	-9.06158924102783	-1.37282943725586	-0.106297507882118	0.152113199234009	0.0399302169680595
-6.03431272506714	-9.05772018432617	-1.37463009357452	-0.106272652745247	0.152224123477936	0.0399560555815697
-6.02331066131592	-9.0597448348999	-1.37314236164093	-0.106453403830528	0.152182474732399	0.039923433214426
-6.01886653900146	-9.05846118927002	-1.36959779262543	-0.106463275849819	0.152113676071167	0.0399201512336731
-6.01462507247925	-9.05318737030029	-1.37747943401337	-0.106386676430702	0.15203657746315	0.0399613119661808
-6.01672649383545	-9.05070209503174	-1.36913073062897	-0.106384828686714	0.152090340852737	0.0399707034230232
-6.01767015457153	-9.0478572845459	-1.36731314659119	-0.106301762163639	0.152083277702332	0.0399717912077904
-6.01290893554688	-9.04664134979248	-1.35881340503693	-0.106296889483929	0.15203183889389	0.0400057546794415
-6.01249694824219	-9.05142974853516	-1.36183559894562	-0.106354206800461	0.15213568508625	0.040037963539362
-6.01099681854248	-9.04879283905029	-1.36073648929596	-0.106364779174328	0.152173846960068	0.0401024185121059
-6.004478931427	-9.04969882965088	-1.36206817626953	-0.106497786939144	0.152123242616653	0.0400391630828381
-6.00369882583618	-9.05118465423584	-1.35901975631714	-0.106540784239769	0.152232497930527	0.0400236546993256
-5.99423170089722	-9.0469446182251	-1.35316443443298	-0.106618702411652	0.152114614844322	0.0400438532233238
-5.99573183059692	-9.04393005371094	-1.35277330875397	-0.106601238250732	0.152084916830063	0.0400570593774319
-5.99341821670532	-9.03842258453369	-1.35282516479492	-0.106572866439819	0.152087181806564	0.0399669222533703
-5.9935884475708	-9.0385856628418	-1.35390889644623	-0.106558039784431	0.152037382125854	0.0399689227342606
-5.99349403381348	-9.03678417205811	-1.34581851959229	-0.106493003666401	0.152007833123207	0.0400121808052063
-5.99388360977173	-9.03837203979492	-1.3387690782547	-0.10653829574585	0.152099385857582	0.0401029624044895
-5.99547004699707	-9.03318023681641	-1.34483730792999	-0.106518186628819	0.152096554636955	0.0401109866797924
-5.99115610122681	-9.03605651855469	-1.34528028964996	-0.106558218598366	0.15218847990036	0.0400654748082161
-5.98946332931519	-9.03757381439209	-1.34487366676331	-0.106631696224213	0.152177676558495	0.0399970598518848
-5.98612928390503	-9.04250717163086	-1.34476578235626	-0.106694154441357	0.15223816037178	0.0399988330900669
-5.9808554649353	-9.03938007354736	-1.34980630874634	-0.106630675494671	0.152145743370056	0.0398921258747578
-5.98618221282959	-9.03767871856689	-1.3534654378891	-0.106597609817982	0.152135163545609	0.0398634448647499
-5.98684883117676	-9.03611183166504	-1.34228658676147	-0.106496930122375	0.15203458070755	0.0398342125117779
-5.98921346664429	-9.03655815124512	-1.34107863903046	-0.10642496496439	0.151982918381691	0.0397981218993664
-5.99508905410767	-9.03359413146973	-1.34867036342621	-0.106253519654274	0.151998862624168	0.0398075915873051
-5.99400520324707	-9.03469371795654	-1.34305369853973	-0.106366969645023	0.1519825309515	0.0397716946899891
-5.99739408493042	-9.03625011444092	-1.34575307369232	-0.106252484023571	0.151987001299858	0.0396848507225513
-5.9954571723938	-9.04012298583984	-1.34612715244293	-0.106375649571419	0.151989787817001	0.0396103225648403
-5.99441528320313	-9.04152679443359	-1.34835577011108	-0.106441579759121	0.15187756717205	0.0395019575953484
-5.99333000183105	-9.04080009460449	-1.3531950712204	-0.10632735490799	0.151767864823341	0.0395127087831497
-5.99793148040771	-9.03450393676758	-1.3458731174469	-0.106206484138966	0.151725605130196	0.0393367260694504
-6.00500965118408	-9.03307342529297	-1.34315013885498	-0.106208123266697	0.151698336005211	0.0392340309917927
-6.00464391708374	-9.03515529632568	-1.34220671653748	-0.106057606637478	0.151627525687218	0.0392221696674824
-6.00912284851074	-9.03676986694336	-1.34546172618866	-0.105994388461113	0.151603505015373	0.0391601473093033
-6.01323223114014	-9.03791809082031	-1.34113466739655	-0.105944439768791	0.15167073905468	0.0391618087887764
-6.01187133789063	-9.03822135925293	-1.33921241760254	-0.105932660400867	0.151682481169701	0.0390050858259201
-6.01138114929199	-9.04093647003174	-1.33989632129669	-0.105972148478031	0.151616469025612	0.038921196013689
-6.0154504776001	-9.04239940643311	-1.34800887107849	-0.105866141617298	0.151601701974869	0.0387747325003147
-6.01631259918213	-9.04287910461426	-1.34901881217957	-0.105899527668953	0.151556149125099	0.0386194549500942
-6.01818180084229	-9.04199504852295	-1.3569028377533	-0.105778984725475	0.151504427194595	0.0383857153356075
-6.02554655075073	-9.0433349609375	-1.34837031364441	-0.105688199400902	0.15141949057579	0.038339264690876
-6.02913951873779	-9.04044437408447	-1.35119986534119	-0.105603881180286	0.151331454515457	0.038201317191124
-6.03541231155396	-9.03900051116943	-1.3445143699646	-0.105437844991684	0.151297509670258	0.0381429754197598
-6.04421043395996	-9.0411319732666	-1.34755229949951	-0.105402871966362	0.151216104626656	0.0380180813372135
-6.04388093948364	-9.04538154602051	-1.34825313091278	-0.105402909219265	0.151264235377312	0.0379080846905708
-6.04547166824341	-9.04897975921631	-1.34808266162872	-0.105459488928318	0.1512790620327	0.0377639159560204
-6.05072355270386	-9.05100440979004	-1.34918475151062	-0.10539822280407	0.151255860924721	0.037697471678257
-6.04677104949951	-9.04512786865234	-1.35020995140076	-0.105407789349556	0.151131927967072	0.037529680877924
-6.05011224746704	-9.0483922958374	-1.35056293010712	-0.105397887527943	0.151135206222534	0.0373418852686882
-6.05510139465332	-9.04422950744629	-1.35128223896027	-0.105339288711548	0.150984033942223	0.0371749140322208
-6.05508136749268	-9.0416955947876	-1.34620559215546	-0.105233512818813	0.150830015540123	0.0370886027812958
-6.0634560585022	-9.03947448730469	-1.35233008861542	-0.105096578598022	0.150908187031746	0.0370034873485565
-6.06436061859131	-9.03645515441895	-1.35471951961517	-0.105055510997772	0.150830402970314	0.0368760898709297
-6.07086610794067	-9.03726291656494	-1.34665381908417	-0.105031035840511	0.150904476642609	0.0367471054196358
-6.07146167755127	-9.03570079803467	-1.34213852882385	-0.105007186532021	0.150823593139648	0.0366383865475655
-6.0714807510376	-9.04010963439941	-1.34138464927673	-0.105098679661751	0.150835499167442	0.0366005189716816
-6.07475280761719	-9.03861713409424	-1.35660088062286	-0.104977197945118	0.150889620184898	0.036469642072916
-6.07094144821167	-9.03956031799316	-1.3481992483139	-0.105122618377209	0.150869652628899	0.0362772718071938
-6.07272815704346	-9.03658390045166	-1.35634291172028	-0.105057381093502	0.150869831442833	0.0361626818776131
-6.07372570037842	-9.04075717926025	-1.35802555084229	-0.104991666972637	0.150785595178604	0.0360025092959404
-6.07911539077759	-9.03948402404785	-1.35787320137024	-0.104960814118385	0.150722503662109	0.0359423346817493
-6.08660078048706	-9.0371732711792	-1.36754631996155	-0.104829013347626	0.15063114464283	0.0357887260615826
-6.08994293212891	-9.02978229522705	-1.36332881450653	-0.104708090424538	0.150594219565392	0.0357249043881893
-6.09565401077271	-9.03591251373291	-1.36198318004608	-0.104703329503536	0.150635004043579	0.0356222540140152
-6.0958309173584	-9.03441524505615	-1.37250053882599	-0.104752741754055	0.150593727827072	0.035585556179285
-6.09125804901123	-9.03640365600586	-1.37150096893311	-0.104805864393711	0.150597110390663	0.0355156101286411
-6.09513521194458	-9.0359411239624	-1.37612438201904	-0.104827590286732	0.150679916143417	0.0353480465710163
-6.09025382995605	-9.03406524658203	-1.36752164363861	-0.10486526787281	0.15058721601963	0.0352810844779015
-6.09502172470093	-9.02877235412598	-1.36873590946198	-0.104849211871624	0.150500282645226	0.0352116748690605
-6.09591770172119	-9.02594470977783	-1.37769246101379	-0.10476952791214	0.150494158267975	0.0351494699716568
-6.09366798400879	-9.02174282073975	-1.3756777048111	-0.104801878333092	0.150384560227394	0.0351279340684414
-6.09362983703613	-9.01867294311523	-1.37840640544891	-0.104709468781948	0.150439158082008	0.0350980535149574
-6.09040403366089	-9.01609992980957	-1.36821508407593	-0.104745678603649	0.15040035545826	0.0350887961685658
-6.09161758422852	-9.01326370239258	-1.37165248394012	-0.104732602834702	0.150416389107704	0.0351101867854595
-6.08931732177734	-9.01270484924316	-1.36130857467651	-0.104789227247238	0.150514587759972	0.0351495966315269
-6.09098672866821	-9.01063919067383	-1.36770224571228	-0.104825809597969	0.150515183806419	0.0351549163460732
-6.08267879486084	-9.00975227355957	-1.36156392097473	-0.104846596717834	0.150581508874893	0.035182811319828
-6.081223487854	-9.00727558135986	-1.35947132110596	-0.104906998574734	0.150560513138771	0.0351574160158634
-6.07558059692383	-9.0054178237915	-1.35323655605316	-0.104911915957928	0.150527223944664	0.0351007059216499
-6.07706832885742	-9.00688362121582	-1.36078107357025	-0.105026930570602	0.150669276714325	0.0350897386670113
-6.07120800018311	-9.00486373901367	-1.3532532453537	-0.104997359216213	0.150639623403549	0.0350687280297279
-6.06943130493164	-9.00307846069336	-1.362868309021	-0.105110853910446	0.15069505572319	0.0350375734269619
-6.06279611587524	-9.00171089172363	-1.36482000350952	-0.105078734457493	0.150604844093323	0.0349743366241455
-6.06286478042603	-9.0031623840332	-1.36606299877167	-0.105184428393841	0.150586053729057	0.0349149443209171
-6.06115818023682	-8.9980936050415	-1.35390973091125	-0.105143815279007	0.150669142603874	0.0348175540566444
-6.06336164474487	-8.9940242767334	-1.35840630531311	-0.105101130902767	0.150588393211365	0.0348883643746376
-6.06557512283325	-8.99231719970703	-1.36300694942474	-0.104992754757404	0.150535821914673	0.0348837226629257
-6.06595802307129	-8.98766422271729	-1.3612254858017	-0.104958683252335	0.150583744049072	0.0348464772105217
-6.06423044204712	-8.98938179016113	-1.34714388847351	-0.10495725274086	0.150593355298042	0.0348102003335953
-6.06246185302734	-8.98886585235596	-1.359410405159	-0.104988776147366	0.150578528642654	0.0347599498927593
-6.06498098373413	-8.99186515808105	-1.35427367687225	-0.105092868208885	0.150646075606346	0.0347813554108143
-6.06408166885376	-8.98963356018066	-1.35886383056641	-0.105115093290806	0.150667041540146	0.0347266383469105
-6.05670118331909	-8.99138069152832	-1.3532600402832	-0.105314664542675	0.150689661502838	0.0346762053668499
-6.05416107177734	-8.98656463623047	-1.35670077800751	-0.10529613494873	0.15069468319416	0.0345994532108307
-6.05150699615479	-8.98441505432129	-1.34912538528442	-0.105349287390709	0.15057010948658	0.0345395728945732
-6.05179929733276	-8.98127365112305	-1.35009431838989	-0.105323128402233	0.150579512119293	0.0345066152513027
-6.0494647026062	-8.97878932952881	-1.35420262813568	-0.105374917387962	0.150607660412788	0.0344934947788715
-6.05021286010742	-8.96944904327393	-1.34253287315369	-0.105301819741726	0.150471836328506	0.0344382114708424
-6.05020380020142	-8.96953010559082	-1.34572207927704	-0.105266153812408	0.15056537091732	0.0344634205102921
-6.05107831954956	-8.96815586090088	-1.34605610370636	-0.105379931628704	0.150538876652718	0.0344743169844151
-6.05189895629883	-8.96701240539551	-1.34480047225952	-0.105383664369583	0.150663137435913	0.0344380922615528
-6.05264759063721	-8.96793460845947	-1.33725106716156	-0.105455704033375	0.150661617517471	0.0344165153801441
-6.05091667175293	-8.96637439727783	-1.33879613876343	-0.105500340461731	0.150702938437462	0.0343834161758423
-6.04593896865845	-8.96656799316406	-1.33954107761383	-0.105544410645962	0.150783985853195	0.0343116298317909
-6.04324531555176	-8.96269989013672	-1.34123909473419	-0.105623051524162	0.150793105363846	0.0341804437339306
-6.04304504394531	-8.96658992767334	-1.34463536739349	-0.105656534433365	0.150753572583199	0.03413175791502
-6.03937578201294	-8.96061992645264	-1.34957671165466	-0.105705507099628	0.15075720846653	0.0340351052582264
-6.04455327987671	-8.96426963806152	-1.34336304664612	-0.105681642889977	0.150829330086708	0.0339397750794888
-6.04488897323608	-8.9584436416626	-1.34293973445892	-0.105588473379612	0.150776609778404	0.0339151173830032
-6.04958248138428	-8.95786094665527	-1.34085738658905	-0.105592899024487	0.150772452354431	0.033823624253273
-6.05415773391724	-8.95733547210693	-1.34594058990479	-0.105542197823524	0.150813698768616	0.0338506810367107
-6.05458354949951	-8.95922756195068	-1.34044408798218	-0.10557759553194	0.150818318128586	0.0337414219975472
-6.05745315551758	-8.96081161499023	-1.34038090705872	-0.10560117661953	0.150923416018486	0.0337066650390625
-6.05934810638428	-8.96597290039063	-1.34392893314362	-0.105696581304073	0.150983572006226	0.0336093865334988
-6.05939435958862	-8.970046043396	-1.34108662605286	-0.105789937078953	0.151038452982903	0.0335288234055042
-6.06047105789185	-8.96970844268799	-1.35192847251892	-0.105885237455368	0.151057690382004	0.0335091277956963
-6.06404829025269	-8.963942527771	-1.3521112203598	-0.10587714612484	0.151055857539177	0.0334104485809803
-6.06811285018921	-8.96309471130371	-1.35076797008514	-0.105812333524227	0.150921031832695	0.0333179794251919
-6.06595325469971	-8.96377468109131	-1.34567511081696	-0.105839289724827	0.15098662674427	0.033271349966526
-6.07248067855835	-8.96424388885498	-1.35228621959686	-0.105783767998219	0.150963306427002	0.0332509949803352
-6.07547903060913	-8.96296119689941	-1.3494039773941	-0.105788223445415	0.151082262396812	0.0332964397966862
-6.07721996307373	-8.96187686920166	-1.35152053833008	-0.105815187096596	0.151101678609848	0.0332893170416355
-6.07628107070923	-8.96541118621826	-1.35219955444336	-0.105927281081676	0.151227861642838	0.0332955978810787
-6.07546377182007	-8.96188926696777	-1.34544885158539	-0.105958059430122	0.151278868317604	0.0332493223249912
-6.07357549667358	-8.96785831451416	-1.35241365432739	-0.105991542339325	0.151289433240891	0.0332373902201653
-6.07021903991699	-8.96635818481445	-1.351811170578	-0.106098644435406	0.151360884308815	0.0331810899078846
-6.0679030418396	-8.96639633178711	-1.35438048839569	-0.106170140206814	0.151354387402534	0.0331559740006924
-6.06718349456787	-8.96335220336914	-1.35356748104095	-0.106207169592381	0.151519641280174	0.0331234224140644
-6.0640549659729	-8.96433639526367	-1.35596215724945	-0.106243796646595	0.151415348052979	0.0331019833683968
-6.06544733047485	-8.96613311767578	-1.35650181770325	-0.106194719672203	0.151438757777214	0.0331720262765884
-6.06717443466187	-8.9597225189209	-1.35414159297943	-0.106232032179832	0.151464760303497	0.0332198850810528
-6.06863069534302	-8.96256065368652	-1.34895002841949	-0.106180295348167	0.151534214615822	0.0332340449094772
-6.06821298599243	-8.95756721496582	-1.35006189346313	-0.106189973652363	0.151581674814224	0.0332615934312344
-6.06962108612061	-8.96150684356689	-1.34142291545868	-0.106290340423584	0.151666209101677	0.033344890922308
-6.06750535964966	-8.96295261383057	-1.35124266147614	-0.1063452064991	0.151705905795097	0.0333225354552269
-6.06650686264038	-8.96429824829102	-1.35214984416962	-0.106475949287415	0.151846408843994	0.033334456384182
-6.06673145294189	-8.96709060668945	-1.34963524341583	-0.106497697532177	0.151956751942635	0.033389188349247
-6.06333112716675	-8.96704483032227	-1.34724831581116	-0.10667584836483	0.151902750134468	0.0333400443196297
-6.06354904174805	-8.96616172790527	-1.35064494609833	-0.106705397367477	0.152028381824493	0.0333327054977417
-6.06272506713867	-8.96145057678223	-1.3465496301651	-0.106819868087769	0.151982098817825	0.0333603769540787
-6.06487512588501	-8.96196842193604	-1.34843230247498	-0.10678818821907	0.152009651064873	0.0333818234503269
-6.06264734268188	-8.95523929595947	-1.35133183002472	-0.106825828552246	0.15203320980072	0.0333773642778397
-6.06323528289795	-8.95654487609863	-1.34637773036957	-0.106826461851597	0.152008533477783	0.0333824120461941
-6.06293916702271	-8.95455646514893	-1.34697496891022	-0.106807067990303	0.152127623558044	0.0334448330104351
-6.06503438949585	-8.95293140411377	-1.33907532691956	-0.106980390846729	0.152165427803993	0.0334782116115093
-6.0654935836792	-8.95374298095703	-1.33889472484589	-0.106960020959377	0.15225313603878	0.033606331795454
-6.06248092651367	-8.95328998565674	-1.34080874919891	-0.10695967823267	0.152382627129555	0.0336363241076469
-6.05849647521973	-8.95557308197021	-1.3344122171402	-0.107105411589146	0.152456358075142	0.0336912758648396
-6.05281019210815	-8.95502662658691	-1.3350522518158	-0.107154473662376	0.152561232447624	0.0337141826748848
-6.05068635940552	-8.95711135864258	-1.33701145648956	-0.107273861765862	0.152645066380501	0.0337581858038902
-6.05080699920654	-8.95720291137695	-1.335693359375	-0.107246734201908	0.152661353349686	0.0337989963591099
-6.04478216171265	-8.95539665222168	-1.34017050266266	-0.107364401221275	0.152656748890877	0.0338232070207596
-6.0433235168457	-8.95644378662109	-1.33943843841553	-0.107301317155361	0.15268911421299	0.0337647087872028
-6.0456223487854	-8.95951557159424	-1.32932376861572	-0.107362553477287	0.152727603912354	0.0338660478591919
-6.04888248443604	-8.96211242675781	-1.33346223831177	-0.107363343238831	0.152805894613266	0.0338934063911438
-6.04732322692871	-8.95667457580566	-1.32455217838287	-0.107297442853451	0.152807056903839	0.0339721441268921
-6.0507116317749	-8.95645046234131	-1.32755625247955	-0.107230350375175	0.15278497338295	0.0339801609516144
-6.05078601837158	-8.95442485809326	-1.3320107460022	-0.107210040092468	0.152843683958054	0.0340436287224293
-6.05265712738037	-8.95869445800781	-1.3211475610733	-0.107290551066399	0.152833089232445	0.0340411067008972
-6.05177402496338	-8.95612525939941	-1.32228100299835	-0.107261806726456	0.152860775589943	0.0340525843203068
-6.05241107940674	-8.96262359619141	-1.31895267963409	-0.107453063130379	0.15295098721981	0.034075815230608
-6.05069351196289	-8.962158203125	-1.32313895225525	-0.107457041740417	0.152991712093353	0.0341662205755711
-6.04767322540283	-8.9630069732666	-1.31883907318115	-0.107484750449657	0.153035998344421	0.034178975969553
-6.05044603347778	-8.96584224700928	-1.32388556003571	-0.107456333935261	0.153072252869606	0.0341931395232677
-6.04180192947388	-8.96663188934326	-1.32027554512024	-0.107629843056202	0.153081774711609	0.0341352559626102
-6.04791450500488	-8.96368217468262	-1.31362855434418	-0.107589371502399	0.153055086731911	0.0341524556279182
-6.04544544219971	-8.96067333221436	-1.31926810741425	-0.107585616409779	0.152996376156807	0.0341716967523098
-6.04476690292358	-8.96052646636963	-1.31603169441223	-0.10760323703289	0.152982771396637	0.0341930836439133
-6.04701328277588	-8.95758438110352	-1.31982505321503	-0.107498154044151	0.153015196323395	0.0341523364186287
-6.0474591255188	-8.95791721343994	-1.31643056869507	-0.107541665434837	0.152999699115753	0.0342623479664326
-6.04938840866089	-8.95935821533203	-1.31476056575775	-0.107527077198029	0.153055369853973	0.0343609526753426
-6.05062294006348	-8.96045684814453	-1.31561505794525	-0.107490159571171	0.153096079826355	0.0343520157039166
-6.05147123336792	-8.96030807495117	-1.31434535980225	-0.107680842280388	0.153083667159081	0.034374862909317
-6.04678106307983	-8.96300506591797	-1.31179749965668	-0.107668332755566	0.153212547302246	0.0343634858727455
-6.04735660552979	-8.96312141418457	-1.31655561923981	-0.107711710035801	0.153198450803757	0.0342864878475666
-6.04558086395264	-8.96428871154785	-1.32252418994904	-0.10773754119873	0.15325516462326	0.0342817902565002
-6.04370832443237	-8.96253108978271	-1.32816338539124	-0.107789747416973	0.153221026062965	0.0342355407774448
-6.05130004882813	-8.96694469451904	-1.3260110616684	-0.1077795997262	0.153222769498825	0.0342769846320152
-6.04985570907593	-8.96268653869629	-1.32597744464874	-0.107751227915287	0.1532202064991	0.0342288874089718
-6.05395221710205	-8.96393394470215	-1.32799565792084	-0.107765011489391	0.153211414813995	0.0342546477913857
-6.05553770065308	-8.96117305755615	-1.32708060741425	-0.107715979218483	0.153326973319054	0.03433982655406
-6.05714416503906	-8.96327018737793	-1.33260262012482	-0.10772916674614	0.153254598379135	0.0343267992138863
-6.0629186630249	-8.96033573150635	-1.33529210090637	-0.107698947191238	0.15339595079422	0.0343774221837521
-6.06152582168579	-8.96392726898193	-1.33382439613342	-0.107806876301765	0.153333842754364	0.0344238057732582
-6.06419038772583	-8.96540260314941	-1.3435320854187	-0.107844851911068	0.153458490967751	0.0344366580247879
-6.06208038330078	-8.96469020843506	-1.33320891857147	-0.107866205275059	0.153468489646912	0.0344966799020767
-6.06255483627319	-8.96847343444824	-1.34630978107452	-0.107966542243958	0.15357480943203	0.0344849824905396
-6.05915975570679	-8.96841144561768	-1.34835648536682	-0.108056120574474	0.153609022498131	0.0345302037894726
-6.05808019638062	-8.968674659729	-1.35329866409302	-0.108146920800209	0.153616353869438	0.0344585292041302
-6.05755662918091	-8.96532726287842	-1.35110652446747	-0.108259961009026	0.153618514537811	0.0344755165278912
-6.05753755569458	-8.96354007720947	-1.35025680065155	-0.108298860490322	0.153595119714737	0.0344725735485554
-6.06154584884644	-8.96104907989502	-1.35346221923828	-0.108280397951603	0.153612777590752	0.0344766452908516
-6.05857944488525	-8.9581470489502	-1.3536651134491	-0.108277283608913	0.15358005464077	0.0345661528408527
-6.06232213973999	-8.95800399780273	-1.35828197002411	-0.108275286853313	0.153678521513939	0.0345859155058861
-6.06236124038696	-8.95171356201172	-1.3574835062027	-0.108295544981956	0.153666332364082	0.0346159748733044
-6.06266927719116	-8.95305156707764	-1.3586311340332	-0.108317703008652	0.153695851564407	0.0346830002963543
-6.06378793716431	-8.95341682434082	-1.35502660274506	-0.108362309634686	0.153815925121307	0.034761406481266
-6.06515121459961	-8.95560932159424	-1.35592043399811	-0.108406841754913	0.153827592730522	0.0348235368728638
-6.06374359130859	-8.95754623413086	-1.35576319694519	-0.1084825694561	0.153931766748428	0.0348707288503647
-6.0628924369812	-8.95492935180664	-1.35033571720123	-0.108533382415771	0.154056161642075	0.0349263623356819
-6.05803775787354	-8.9539098739624	-1.35614228248596	-0.108578972518444	0.154092609882355	0.0349342599511147
-6.05671215057373	-8.95749950408936	-1.34907901287079	-0.108709014952183	0.154123410582542	0.0349772870540619
-6.05281686782837	-8.96101951599121	-1.35504698753357	-0.108745589852333	0.154162600636482	0.034958254545927
-6.04974031448364	-8.9546070098877	-1.35903179645538	-0.108757615089417	0.154161751270294	0.0349679961800575
-6.05263566970825	-8.95977210998535	-1.35935533046722	-0.108842343091965	0.154228538274765	0.0350487232208252
-6.04592180252075	-8.95426750183105	-1.36089837551117	-0.108891375362873	0.154264494776726	0.0351258963346481
-6.04637861251831	-8.95514106750488	-1.35882699489594	-0.108853742480278	0.15428252518177	0.0350770205259323
-6.04447889328003	-8.95670223236084	-1.35180866718292	-0.108865916728973	0.154334485530853	0.0351970084011555
-6.04566144943237	-8.95573997497559	-1.34835922718048	-0.108816795051098	0.154295712709427	0.0352579280734062
-6.04289388656616	-8.95233345031738	-1.3474155664444	-0.108851298689842	0.154389008879662	0.0353691726922989
-6.04488754272461	-8.95271492004395	-1.34365689754486	-0.108836837112904	0.15439946949482	0.0354476273059845
-6.04078817367554	-8.94968795776367	-1.34964895248413	-0.108865074813366	0.154485985636711	0.0355020798742771
-6.03736209869385	-8.95330238342285	-1.33380711078644	-0.10898132622242	0.154565423727036	0.0355753935873508
-6.03233957290649	-8.95598125457764	-1.33794212341309	-0.109062217175961	0.1546251475811	0.0356439016759396
-6.02899312973022	-8.95670032501221	-1.3387576341629	-0.109195560216904	0.154712498188019	0.0357695408165455
-6.02610063552856	-8.95714855194092	-1.33423590660095	-0.109282545745373	0.154796794056892	0.035746656358242
-6.01924276351929	-8.95421504974365	-1.32735431194305	-0.109385579824448	0.154837846755981	0.0358146950602531
-6.01971340179443	-8.9548921585083	-1.33062994480133	-0.10945338755846	0.154924914240837	0.0358586274087429
-6.0150203704834	-8.9552001953125	-1.33106076717377	-0.109551534056664	0.154881209135056	0.0358429364860058
-6.00863981246948	-8.95040798187256	-1.32966232299805	-0.109564393758774	0.154853150248528	0.0358965136110783
-6.01304578781128	-8.9481143951416	-1.33758616447449	-0.109652891755104	0.154868766665459	0.0359819680452347
-6.00901126861572	-8.94509220123291	-1.32584249973297	-0.10969627648592	0.154880195856094	0.0360186584293842
-6.00826025009155	-8.94411468505859	-1.33454632759094	-0.109645955264568	0.155034840106964	0.0361072048544884
-6.00523710250854	-8.94186210632324	-1.33190131187439	-0.109689928591251	0.155103743076324	0.0361946187913418
-6.00506782531738	-8.94492816925049	-1.3269956111908	-0.109862104058266	0.155208632349968	0.0363484211266041
-6.00075340270996	-8.94208812713623	-1.33515429496765	-0.109845593571663	0.155291244387627	0.0364120863378048
-5.99673175811768	-8.94397640228271	-1.32771098613739	-0.110000938177109	0.155295237898827	0.0364583320915699
-5.99215507507324	-8.94192790985107	-1.33244228363037	-0.110086806118488	0.155353263020515	0.036450881510973
-5.98858642578125	-8.94305419921875	-1.33293557167053	-0.110207542777061	0.155415073037148	0.0365012772381306
-5.9840989112854	-8.94407844543457	-1.33107328414917	-0.110218822956085	0.155456870794296	0.0364721715450287
-5.98096036911011	-8.93921375274658	-1.33778989315033	-0.11028528958559	0.155475839972496	0.0364596508443356
-5.9834246635437	-8.94096279144287	-1.33976662158966	-0.110336311161518	0.155505821108818	0.0364982485771179
-5.97895002365112	-8.93667221069336	-1.34014427661896	-0.110427655279636	0.155559077858925	0.0365774147212505
-5.97646474838257	-8.93899345397949	-1.33700013160706	-0.110414952039719	0.155621543526649	0.0365203469991684
-5.97789764404297	-8.93342781066895	-1.33338403701782	-0.110377237200737	0.15560245513916	0.0365944728255272
-5.9794921875	-8.93359565734863	-1.33658969402313	-0.110337845981121	0.155626446008682	0.0366010218858719
-5.97976016998291	-8.93240833282471	-1.33438384532928	-0.110344022512436	0.155740275979042	0.03664705529809
-5.97963666915894	-8.93458366394043	-1.33096134662628	-0.11049260944128	0.155696958303452	0.0366921648383141
-5.97935819625854	-8.93450260162354	-1.33743345737457	-0.110411338508129	0.155886441469193	0.0366817638278008
-5.97956275939941	-8.93685531616211	-1.33435690402985	-0.110488429665565	0.155897617340088	0.036656815558672
-5.98081636428833	-8.94229412078857	-1.34165215492249	-0.110588528215885	0.156013071537018	0.0366347916424274
-5.97956037521362	-8.94363117218018	-1.33507561683655	-0.110697664320469	0.156108111143112	0.0366675332188606
-5.98008060455322	-8.9453649520874	-1.34573018550873	-0.110756069421768	0.156150475144386	0.0366253145039082
-5.98119020462036	-8.94767284393311	-1.34050834178925	-0.11089064925909	0.15614840388298	0.0365577712655067
-5.98213958740234	-8.94586849212646	-1.34474670886993	-0.110828645527363	0.156107738614082	0.0364829301834106
-5.98742914199829	-8.94537353515625	-1.34803712368011	-0.110722929239273	0.156087785959244	0.0364419892430305
-5.98969793319702	-8.94284725189209	-1.35088741779327	-0.110711067914963	0.156056717038155	0.0364100597798824
-5.99624013900757	-8.94427490234375	-1.35726547241211	-0.110615558922291	0.156117916107178	0.0364069156348705
-5.99947023391724	-8.94130802154541	-1.3487377166748	-0.110671810805798	0.156143695116043	0.0363464914262295
-6.00309085845947	-8.94455528259277	-1.35363757610321	-0.110745772719383	0.156193181872368	0.0363901667296886
-6.00326347351074	-8.94379711151123	-1.34895753860474	-0.11072401702404	0.15627333521843	0.0363806188106537
-6.00498676300049	-8.94711494445801	-1.35248637199402	-0.110781386494637	0.156317263841629	0.0363556705415249
-6.0066990852356	-8.94616794586182	-1.35781228542328	-0.110791236162186	0.156398847699165	0.0363500081002712
-6.00406503677368	-8.94986438751221	-1.35714936256409	-0.110840179026127	0.156378880143166	0.0363131463527679
-6.00621652603149	-8.94999408721924	-1.37126302719116	-0.110883541405201	0.156485736370087	0.0362472012639046
-6.00092792510986	-8.94845104217529	-1.36671793460846	-0.110929436981678	0.156415373086929	0.0361773110926151
-6.00603723526001	-8.95493316650391	-1.37293803691864	-0.110965766012669	0.156450256705284	0.0361583903431892
-6.00424337387085	-8.95137023925781	-1.37526762485504	-0.110922738909721	0.156410589814186	0.0361118167638779
-6.01270580291748	-8.95232391357422	-1.37320947647095	-0.110875897109509	0.156510174274445	0.0361285619437695
-6.01404047012329	-8.94988918304443	-1.3734575510025	-0.110892705619335	0.156521588563919	0.0361074507236481
-6.01819086074829	-8.95051002502441	-1.3740941286087	-0.110848613083363	0.156528159976006	0.0360862091183662
-6.02299833297729	-8.95068168640137	-1.37577486038208	-0.1106888204813	0.156601458787918	0.0361542850732803
-6.02399253845215	-8.95076370239258	-1.37710452079773	-0.110798001289368	0.156572639942169	0.0362053513526917
-6.02801704406738	-8.952467918396	-1.37775433063507	-0.110696375370026	0.15665528178215	0.0361885987222195
-6.02454423904419	-8.95464611053467	-1.37952947616577	-0.110923260450363	0.156630411744118	0.0361645258963108
-6.02807140350342	-8.95745658874512	-1.38261842727661	-0.110910303890705	0.15674951672554	0.0361731313169003
-6.02564716339111	-8.95727157592773	-1.38424634933472	-0.110995829105377	0.156787216663361	0.0362051166594028
-6.0260443687439	-8.9591703414917	-1.39398181438446	-0.111082300543785	0.156810998916626	0.036195907741785
-6.02342748641968	-8.95177364349365	-1.39671862125397	-0.111085496842861	0.156775891780853	0.0361970514059067
-6.02114582061768	-8.95108127593994	-1.39100897312164	-0.111054569482803	0.156673386693001	0.0362145379185677
-6.02792406082153	-8.94803237915039	-1.39486634731293	-0.110988654196262	0.156643256545067	0.0362272933125496
-6.02342367172241	-8.94453620910645	-1.39731907844543	-0.111038357019424	0.156725957989693	0.036371536552906
-6.02933120727539	-8.94327449798584	-1.39591133594513	-0.111016675829887	0.156791567802429	0.0364281833171844
-6.02596855163574	-8.94571208953857	-1.39401340484619	-0.111089572310448	0.156878113746643	0.0365166142582893
-6.02076292037964	-8.94380378723145	-1.38846874237061	-0.111161671578884	0.156978949904442	0.0365228615701199
-6.01868581771851	-8.94802761077881	-1.39323687553406	-0.111221589148045	0.15694497525692	0.0365721024572849
-6.01380348205566	-8.9463996887207	-1.395148396492	-0.111294724047184	0.157034352421761	0.0365965217351913
-6.00993490219116	-8.9467658996582	-1.39964282512665	-0.111312754452229	0.156945616006851	0.0366336964070797
-6.00781154632568	-8.94425296783447	-1.39819514751434	-0.111371323466301	0.157061472535133	0.0365954488515854
-6.00538873672485	-8.94585037231445	-1.400071144104	-0.111423209309578	0.15699702501297	0.0366134978830814
-6.00793409347534	-8.94585704803467	-1.39682757854462	-0.111339665949345	0.157025843858719	0.0366661697626114
-6.00633335113525	-8.94162750244141	-1.39424622058868	-0.111349821090698	0.156961262226105	0.0367563962936401
-6.0092453956604	-8.9431095123291	-1.40056478977203	-0.111301735043526	0.15702985227108	0.0368058085441589
-6.00625514984131	-8.93873119354248	-1.38930261135101	-0.11127270758152	0.156995430588722	0.0368642210960388
-6.00886583328247	-8.94031238555908	-1.38475835323334	-0.111258767545223	0.156983628869057	0.0368650034070015
-6.00523090362549	-8.94022846221924	-1.38939917087555	-0.111259683966637	0.157030612230301	0.0369517803192139
-6.00335884094238	-8.94485282897949	-1.39225602149963	-0.111370988190174	0.157008528709412	0.0369448140263557
-6.00500822067261	-8.94442081451416	-1.39411342144012	-0.111310161650181	0.157106414437294	0.0370144918560982
-5.99827146530151	-8.94773864746094	-1.39499127864838	-0.11145293712616	0.156990140676498	0.0369437113404274
-5.997962474823	-8.94561672210693	-1.38715577125549	-0.111429780721664	0.157015085220337	0.0369244962930679
-5.99821901321411	-8.94130229949951	-1.3962345123291	-0.111438445746899	0.156876519322395	0.0369226597249508
-5.99935531616211	-8.9379243850708	-1.3876359462738	-0.111331172287464	0.156846612691879	0.0368969962000847
-6.00058031082153	-8.94085884094238	-1.3946099281311	-0.111282505095005	0.156889677047729	0.0369382873177528
-6.00131559371948	-8.94000816345215	-1.38741171360016	-0.111353285610676	0.156870573759079	0.0370063856244087
-6.00525236129761	-8.94366931915283	-1.38642430305481	-0.111295081675053	0.156893819570541	0.0370531380176544
-6.00361299514771	-8.93929195404053	-1.39489424228668	-0.11127582937479	0.157004252076149	0.0370295159518719
-5.99967432022095	-8.94189262390137	-1.38760232925415	-0.111386276781559	0.15693287551403	0.0369849391281605
-5.99850368499756	-8.94572639465332	-1.39233481884003	-0.11139277368784	0.156923398375511	0.0369203761219978
-5.99426460266113	-8.94435596466064	-1.39358282089233	-0.111408345401287	0.156827107071877	0.0368476845324039
-6.00155448913574	-8.94517517089844	-1.39174294471741	-0.111382164061069	0.156866684556007	0.036870289593935
-6.00249147415161	-8.94436454772949	-1.39467549324036	-0.111248888075352	0.156809255480766	0.0368504524230957
-6.00192403793335	-8.94350051879883	-1.3894898891449	-0.111253514885902	0.156832963228226	0.0369026958942413
-6.00680685043335	-8.94443988800049	-1.38486778736115	-0.111146464943886	0.156759575009346	0.0368522144854069
-6.00748682022095	-8.94632911682129	-1.38501930236816	-0.11115025728941	0.156756699085236	0.0368654243648052
-6.00449419021606	-8.95057773590088	-1.39395999908447	-0.111242413520813	0.156793221831322	0.0368065536022186
-6.00920009613037	-8.95330810546875	-1.38482415676117	-0.111278131604195	0.15697155892849	0.0367853902280331
-6.00302076339722	-8.95162391662598	-1.39001905918121	-0.111240670084953	0.15682627260685	0.0367057397961617
-6.00190687179565	-8.95523929595947	-1.38788640499115	-0.111352331936359	0.156854555010796	0.0367514565587044
-6.00272560119629	-8.94927597045898	-1.38952744007111	-0.111322477459908	0.15684649348259	0.0367337204515934
-6.00408840179443	-8.94894981384277	-1.38986611366272	-0.111271411180496	0.156803116202354	0.0366651564836502
-6.00688695907593	-8.94489192962646	-1.38915491104126	-0.1112050563097	0.156740546226501	0.0366304069757462
-6.01220798492432	-8.94967555999756	-1.39182281494141	-0.111268140375614	0.156796470284462	0.0367135815322399
-6.0122857093811	-8.94886302947998	-1.38662910461426	-0.111245796084404	0.156891137361526	0.0367730706930161
-6.01047420501709	-8.95004081726074	-1.38936173915863	-0.111314594745636	0.156958892941475	0.0367586277425289
-6.01006507873535	-8.95241355895996	-1.38649487495422	-0.111340686678886	0.157057970762253	0.0367657653987408
-6.00658845901489	-8.95751857757568	-1.38909804821014	-0.111492469906807	0.157107844948769	0.0367631316184998
-6.00041007995605	-8.95320606231689	-1.40536904335022	-0.111520357429981	0.157062664628029	0.0367001183331013
-6.00579881668091	-8.95304679870605	-1.39904940128326	-0.111541323363781	0.157055914402008	0.0367210991680622
-6.00180435180664	-8.95126819610596	-1.40363442897797	-0.111539117991924	0.157012477517128	0.0367249548435211
-6.00399208068848	-8.95153999328613	-1.4013295173645	-0.111485250294209	0.157047212123871	0.0366890393197536
-6.00934839248657	-8.94776248931885	-1.3951507806778	-0.111358188092709	0.157047837972641	0.0367504805326462
-6.00719738006592	-8.94992065429688	-1.40421545505524	-0.111433953046799	0.156984731554985	0.0368085727095604
-6.00656700134277	-8.95059871673584	-1.40356492996216	-0.111424073576927	0.157152816653252	0.0367952547967434
-6.0026216506958	-8.9524393081665	-1.40364956855774	-0.111548706889153	0.157173931598663	0.0368279255926609
-6.00188255310059	-8.95641040802002	-1.40390884876251	-0.111671678721905	0.15721607208252	0.036824457347393
-5.99994087219238	-8.95418739318848	-1.4057993888855	-0.111699968576431	0.157253831624985	0.0368794836103916
-5.99663400650024	-8.95236110687256	-1.39816164970398	-0.111789792776108	0.157277911901474	0.0368252843618393
-5.99775648117065	-8.94833755493164	-1.402787566185	-0.11176323890686	0.157132372260094	0.0368029996752739
-5.99730062484741	-8.94628810882568	-1.40067136287689	-0.111733883619308	0.157147020101547	0.0368364155292511
-6.0009708404541	-8.94663524627686	-1.39933633804321	-0.111660622060299	0.157145962119102	0.0368822030723095
-6.00000238418579	-8.94743347167969	-1.40300714969635	-0.111735694110394	0.157242953777313	0.0369598157703877
-6.00317430496216	-8.94447135925293	-1.39721751213074	-0.111715190112591	0.157276675105095	0.0369854867458344
-6.00164365768433	-8.95114707946777	-1.39597725868225	-0.111780695617199	0.157392561435699	0.0369829498231411
-5.99583005905151	-8.95000171661377	-1.3953058719635	-0.111871719360352	0.157430157065392	0.0370190218091011
-5.99726247787476	-8.95268535614014	-1.40639114379883	-0.111885711550713	0.15743151307106	0.0369876101613045
-5.99273538589478	-8.95469665527344	-1.40648972988129	-0.111896157264709	0.157430708408356	0.0369239374995232
-5.99182558059692	-8.95340538024902	-1.40461301803589	-0.111898265779018	0.15736810863018	0.0369207337498665
-5.99678707122803	-8.9548921585083	-1.40612399578094	-0.111853152513504	0.157434180378914	0.0368551537394524
-5.9967885017395	-8.9522762298584	-1.4033225774765	-0.111855804920197	0.157306790351868	0.0369249954819679
-6.00566577911377	-8.95331478118896	-1.41095626354218	-0.111766383051872	0.157386720180511	0.0369165688753128
-6.00604581832886	-8.9524621963501	-1.40887057781219	-0.111703358590603	0.15735787153244	0.0369287729263306
-6.00729656219482	-8.95690631866455	-1.40318763256073	-0.111705541610718	0.157342240214348	0.0369495749473572
-6.00884246826172	-8.9582347869873	-1.40468502044678	-0.111651323735714	0.15737396478653	0.036946851760149
-6.01010513305664	-8.96326923370361	-1.40892386436462	-0.111815802752972	0.157432198524475	0.0369429625570774
-6.01223993301392	-8.96721458435059	-1.41203093528748	-0.111836910247803	0.1574966609478	0.0369217470288277
-6.00897550582886	-8.96849155426025	-1.4050669670105	-0.111945755779743	0.157479360699654	0.0369613505899906
-6.0118236541748	-8.96535396575928	-1.41008472442627	-0.111970826983452	0.157523140311241	0.0368736535310745
-6.01001119613647	-8.96565532684326	-1.41099452972412	-0.11190814524889	0.157405525445938	0.0369062498211861
-6.00915622711182	-8.96172428131104	-1.40380704402924	-0.11194472014904	0.157329961657524	0.0368879474699497
-6.01513242721558	-8.96112060546875	-1.40806400775909	-0.111801519989967	0.157394543290138	0.0369362644851208
-6.01515531539917	-8.95978546142578	-1.40139603614807	-0.111869983375072	0.157325133681297	0.0369467251002789
-6.01618909835815	-8.96280765533447	-1.4094512462616	-0.111812919378281	0.157389417290688	0.0369821265339851
-6.01651573181152	-8.96045017242432	-1.40171134471893	-0.111784696578979	0.15743862092495	0.0370541140437126
-6.01450109481812	-8.96651268005371	-1.40320372581482	-0.111904203891754	0.157478928565979	0.0370776690542698
-6.0108699798584	-8.96324920654297	-1.41377317905426	-0.111896507441998	0.157436475157738	0.0371067002415657
-6.00646114349365	-8.96566772460938	-1.40844976902008	-0.111958242952824	0.157475888729095	0.0370532050728798
-6.00440740585327	-8.96898460388184	-1.40128564834595	-0.111995331943035	0.157454758882523	0.0370897501707077
-6.00136613845825	-8.96623516082764	-1.4067097902298	-0.112029239535332	0.15730656683445	0.0370997972786427
-6.00229263305664	-8.96977138519287	-1.41451525688171	-0.111999794840813	0.157419577240944	0.0371322594583035
-6.00122308731079	-8.96410179138184	-1.41434156894684	-0.111830949783325	0.15728285908699	0.0371568836271763
-6.00424957275391	-8.96720600128174	-1.40669977664948	-0.111849971115589	0.157340556383133	0.0371800549328327
-6.00787258148193	-8.96499824523926	-1.40348970890045	-0.111743927001953	0.157286733388901	0.0372526124119759
-6.00474071502686	-8.96835327148438	-1.4030247926712	-0.111751213669777	0.157262027263641	0.0372684076428413
-6.01017284393311	-8.96688079833984	-1.40669906139374	-0.111733824014664	0.157273963093758	0.0373799726366997
-6.00593185424805	-8.96813201904297	-1.40733778476715	-0.111831218004227	0.157267212867737	0.0373458601534367
-6.00591564178467	-8.97068977355957	-1.40579950809479	-0.111748114228249	0.157366290688515	0.0373858734965324
-6.00597476959229	-8.97234916687012	-1.4095207452774	-0.111863516271114	0.157333239912987	0.0373906642198563
-6.00441980361938	-8.97554111480713	-1.4030385017395	-0.111814580857754	0.157365188002586	0.0374430455267429
-6.00093793869019	-8.97424697875977	-1.40720343589783	-0.111942835152149	0.157367274165154	0.0375024229288101
-5.99926948547363	-8.97890663146973	-1.40603768825531	-0.112036615610123	0.157393902540207	0.0374633148312569
-5.99741983413696	-8.97424507141113	-1.40920293331146	-0.111919887363911	0.157346576452255	0.0375008694827557
-5.99626970291138	-8.97763442993164	-1.40658986568451	-0.111981607973576	0.157309308648109	0.0374656766653061
-5.99507522583008	-8.97319316864014	-1.40277588367462	-0.111954428255558	0.157297849655151	0.0375320091843605
-5.9938497543335	-8.97352695465088	-1.40427327156067	-0.111970908939838	0.157164588570595	0.0375486463308334
-5.99615049362183	-8.97338962554932	-1.4062180519104	-0.111890025436878	0.15720722079277	0.0375594571232796
-5.99144506454468	-8.97025775909424	-1.39966940879822	-0.111904740333557	0.157104641199112	0.037593137472868
-5.99379920959473	-8.97084999084473	-1.40789186954498	-0.111817806959152	0.157144203782082	0.0377097874879837
-5.99295377731323	-8.96891117095947	-1.40268552303314	-0.111761301755905	0.157034799456596	0.0376876406371593
-5.99545669555664	-8.97238922119141	-1.40494883060455	-0.111722193658352	0.157174989581108	0.0376893319189548
-5.99401235580444	-8.97365760803223	-1.39576947689056	-0.111771814525127	0.157169550657272	0.0378082469105721
-5.99594449996948	-8.97335720062256	-1.39811205863953	-0.111680448055267	0.157170549035072	0.037861917167902
-5.99716138839722	-8.97756099700928	-1.39897000789642	-0.111739687621593	0.157249137759209	0.0379066057503223
-5.99891138076782	-8.9767427444458	-1.3935090303421	-0.111696980893612	0.157225042581558	0.0380208976566792
-5.9942102432251	-8.98182106018066	-1.39260613918304	-0.111733667552471	0.157299280166626	0.038003496825695
-5.99079132080078	-8.98278427124023	-1.39685380458832	-0.111789055168629	0.157288417220116	0.03801579028368
-5.98870706558228	-8.98793315887451	-1.40067660808563	-0.111741803586483	0.157290741801262	0.0380214676260948
-5.98504590988159	-8.98486804962158	-1.40108561515808	-0.111696027219296	0.157229989767075	0.0379891693592072
-5.99022817611694	-8.98832702636719	-1.40214335918427	-0.111697316169739	0.157297119498253	0.0380528122186661
-5.98934316635132	-8.98630714416504	-1.39602506160736	-0.111616179347038	0.157257303595543	0.0380844175815582
-5.99455547332764	-8.99109840393066	-1.39610207080841	-0.11153607070446	0.157267928123474	0.0381214246153831
-5.99629163742065	-8.98697566986084	-1.39306306838989	-0.111475124955177	0.15722981095314	0.0382429510354996
-5.99411535263062	-8.99052143096924	-1.39177143573761	-0.111452557146549	0.157195568084717	0.0382439829409122
-6.0005030632019	-8.99177837371826	-1.39207804203033	-0.111325263977051	0.157263249158859	0.0383291877806187
-5.998610496521	-8.99400043487549	-1.39340364933014	-0.111426025629044	0.157233402132988	0.0383921787142754
-6.0013747215271	-9.00148868560791	-1.38539409637451	-0.111450806260109	0.15733902156353	0.0384679883718491
-5.99833869934082	-9.00721740722656	-1.38587427139282	-0.111434265971184	0.157364085316658	0.03855861723423
-5.99889755249023	-9.00992202758789	-1.3870815038681	-0.111498020589352	0.157399579882622	0.0385261736810207
-5.99696826934814	-9.00617027282715	-1.3876451253891	-0.111428886651993	0.15732130408287	0.0385511294007301
-5.99780511856079	-9.00848960876465	-1.38552176952362	-0.111458018422127	0.157224074006081	0.0386603884398937
-6.00289821624756	-9.00918483734131	-1.38595962524414	-0.111349150538445	0.15716353058815	0.0386701561510563
-6.00437116622925	-9.01051807403564	-1.383633852005	-0.111275710165501	0.157200410962105	0.0388291850686073
-6.00986242294312	-9.01241397857666	-1.38259184360504	-0.111222304403782	0.157249197363853	0.0389196686446667
-6.01253318786621	-9.01542568206787	-1.37893092632294	-0.111249938607216	0.157346338033676	0.0390048660337925
-6.00835609436035	-9.01750087738037	-1.37419998645782	-0.111257113516331	0.157361015677452	0.0390332788228989
-6.01085138320923	-9.02459812164307	-1.38201296329498	-0.111383579671383	0.15746408700943	0.0390575565397739
-6.00793695449829	-9.02497100830078	-1.38187670707703	-0.111325427889824	0.157400816679001	0.039071224629879
-6.00918531417847	-9.02804088592529	-1.38300609588623	-0.111325636506081	0.15737247467041	0.0391418784856796
-6.01075506210327	-9.02823829650879	-1.37809908390045	-0.111311122775078	0.157389134168625	0.0391176305711269
-6.01328706741333	-9.03004837036133	-1.37201130390167	-0.111261129379272	0.157331734895706	0.0391841977834702
-6.02156543731689	-9.03154373168945	-1.37658321857452	-0.11114276945591	0.157318338751793	0.0392627194523811
-6.02441453933716	-9.03067970275879	-1.37851870059967	-0.11106301099062	0.157281056046486	0.0392956100404263
-6.02842140197754	-9.0349178314209	-1.36901092529297	-0.110984280705452	0.157351955771446	0.0393106043338776
-6.0314998626709	-9.03866386413574	-1.37712383270264	-0.111045263707638	0.157330468297005	0.0393693409860134
-6.03274488449097	-9.0445384979248	-1.37381839752197	-0.111156053841114	0.157386347651482	0.0394368022680283
-6.03281116485596	-9.04730319976807	-1.37447166442871	-0.111122481524944	0.15738520026207	0.0394107289612293
-6.03259611129761	-9.04855728149414	-1.37608873844147	-0.111214429140091	0.157341197133064	0.0394140817224979
-6.03223943710327	-9.04569911956787	-1.36877703666687	-0.111125998198986	0.157318785786629	0.039381705224514
-6.03568363189697	-9.04897880554199	-1.37146055698395	-0.111117511987686	0.157279118895531	0.039387334138155
-6.03217506408691	-9.04690170288086	-1.37011361122131	-0.111091323196888	0.157103419303894	0.0393784530460835
-6.0435848236084	-9.04749011993408	-1.37589943408966	-0.111019276082516	0.157197758555412	0.0394426845014095
-6.04362773895264	-9.04541397094727	-1.36693370342255	-0.110995791852474	0.157208114862442	0.0394706726074219
-6.04632902145386	-9.04723358154297	-1.36808574199677	-0.110970385372639	0.157197862863541	0.039538312703371
-6.04702663421631	-9.04685878753662	-1.36334490776062	-0.110922187566757	0.157223969697952	0.0395924597978592
-6.04870510101318	-9.05432224273682	-1.36650371551514	-0.111022993922234	0.157229155302048	0.0396099910140038
-6.04855108261108	-9.05248546600342	-1.36932003498077	-0.11100710183382	0.157262995839119	0.0396155193448067
-6.04308557510376	-9.05404472351074	-1.36407017707825	-0.111067645251751	0.157269790768623	0.0395323671400547
-6.04496192932129	-9.05563640594482	-1.36845421791077	-0.111130185425282	0.157261416316032	0.039534967392683
-6.04304075241089	-9.05704307556152	-1.36972987651825	-0.111119531095028	0.157167047262192	0.0395636819303036
-6.04780578613281	-9.05828952789307	-1.36277425289154	-0.11106351017952	0.157238483428955	0.0396083034574986
-6.0506010055542	-9.0546817779541	-1.36425793170929	-0.110843650996685	0.157171130180359	0.0396295487880707
-6.05517244338989	-9.05530643463135	-1.35786724090576	-0.110859900712967	0.157186567783356	0.0397055596113205
-6.05897045135498	-9.05917167663574	-1.35834622383118	-0.1108303591609	0.157218560576439	0.039754755795002
-6.05624008178711	-9.06168556213379	-1.35861897468567	-0.110927395522594	0.157228752970695	0.0398055873811245
-6.0560359954834	-9.06340885162354	-1.36106216907501	-0.111006893217564	0.157235220074654	0.0398266464471817
-6.05767345428467	-9.06385135650635	-1.35707306861877	-0.111026883125305	0.157287806272507	0.039891641587019
-6.05250883102417	-9.06897258758545	-1.3572416305542	-0.111085243523121	0.157340675592422	0.0398645512759686
-6.05163240432739	-9.06820297241211	-1.35862636566162	-0.111141934990883	0.157341942191124	0.0399361811578274
-6.04980754852295	-9.0640869140625	-1.35271441936493	-0.111106969416142	0.157223761081696	0.0399932004511356
-6.05095624923706	-9.0647144317627	-1.35950589179993	-0.111146569252014	0.157248854637146	0.0399842411279678
-6.05252075195313	-9.06238460540771	-1.35544347763062	-0.110997676849365	0.15717950463295	0.0401101745665073
-6.05319499969482	-9.06214332580566	-1.34823775291443	-0.111017487943172	0.157252937555313	0.0401973091065884
-6.05449199676514	-9.06504535675049	-1.34768807888031	-0.111086763441563	0.157282084226608	0.0403578579425812
-6.04852342605591	-9.06542587280273	-1.34486401081085	-0.111107349395752	0.157397255301476	0.0404219441115856
-6.04673862457275	-9.066481590271	-1.34156978130341	-0.111156620085239	0.157420009374619	0.0404572933912277
-6.04273891448975	-9.06758117675781	-1.34444606304169	-0.111219458281994	0.157500877976418	0.0405262336134911
-6.03636837005615	-9.07133865356445	-1.34965777397156	-0.11134597659111	0.157471865415573	0.0405707769095898
-6.03579139709473	-9.07261753082275	-1.34813499450684	-0.111307613551617	0.157511383295059	0.040600061416626
-6.03104639053345	-9.06844711303711	-1.34939646720886	-0.111340828239918	0.15746645629406	0.0407121293246746
-6.02875995635986	-9.06999492645264	-1.34303176403046	-0.111246481537819	0.157450973987579	0.0407399386167526
-6.0278491973877	-9.06800079345703	-1.33518433570862	-0.1112170368433	0.157489433884621	0.040908545255661
-6.03110313415527	-9.07045078277588	-1.34040558338165	-0.111133374273777	0.157453596591949	0.0410024411976337
-6.03076982498169	-9.06922435760498	-1.3421425819397	-0.111151374876499	0.157600775361061	0.0411394983530045
-6.02987384796143	-9.07121658325195	-1.33366763591766	-0.111211016774178	0.157566279172897	0.0411902517080307
-6.0268292427063	-9.07818603515625	-1.33230423927307	-0.111311607062817	0.157660230994225	0.0412772558629513
-6.02346992492676	-9.07817840576172	-1.3357720375061	-0.111416511237621	0.157715052366257	0.0413698926568031
-6.01743984222412	-9.08023548126221	-1.33875322341919	-0.11144296079874	0.15777200460434	0.04139219596982
-6.01647520065308	-9.07647705078125	-1.33710253238678	-0.11143097281456	0.157660916447639	0.0414319150149822
-6.01489782333374	-9.07393741607666	-1.33005964756012	-0.111438721418381	0.157616138458252	0.0414720326662064
-6.01787042617798	-9.07487964630127	-1.33275234699249	-0.11136307567358	0.157667174935341	0.0415407083928585
-6.01709175109863	-9.07427597045898	-1.33341026306152	-0.111343763768673	0.157684594392776	0.041726503521204
-6.014488697052	-9.0738410949707	-1.32241976261139	-0.111391589045525	0.157734140753746	0.0417843274772167
-6.0112943649292	-9.0753173828125	-1.32525932788849	-0.111477538943291	0.157825350761414	0.0418505892157555
-6.00789403915405	-9.07818794250488	-1.32853782176971	-0.11154018342495	0.157848611474037	0.0419177040457726
-6.00359630584717	-9.08149528503418	-1.33104634284973	-0.111578486859798	0.157866910099983	0.0419361218810081
-5.99902582168579	-9.08027076721191	-1.33604383468628	-0.111601389944553	0.157874494791031	0.0419262386858463
-5.99102592468262	-9.08120727539063	-1.33294820785522	-0.111528486013412	0.157739892601967	0.0421505942940712
-5.97902870178223	-9.08350372314453	-1.33096933364868	-0.111364282667637	0.157655462622643	0.0424185805022717
-5.9971981048584	-9.08907794952393	-1.33174884319305	-0.111356422305107	0.157833784818649	0.0425209701061249
-6.01082944869995	-9.0994930267334	-1.33572804927826	-0.111545458436012	0.157983437180519	0.0424820818006992
-6.01523923873901	-9.10674571990967	-1.33376753330231	-0.111592285335064	0.15800778567791	0.0424942150712013
-6.01104402542114	-9.1041898727417	-1.33492207527161	-0.111613795161247	0.15800715982914	0.0424945428967476
-6.00222778320313	-9.10662078857422	-1.33952701091766	-0.111657969653606	0.157899707555771	0.0424538999795914
-6.0015230178833	-9.10220527648926	-1.33588552474976	-0.111552812159061	0.15798120200634	0.0424163974821568
-6.00163555145264	-9.1008939743042	-1.33616495132446	-0.111639939248562	0.157887190580368	0.042335893958807
-6.00389719009399	-9.09618473052979	-1.33333826065063	-0.111582361161709	0.157797232270241	0.0422943979501724
-6.00645399093628	-9.09694576263428	-1.33977508544922	-0.111536055803299	0.157737582921982	0.042281799018383
-6.01577997207642	-9.09797763824463	-1.34347009658813	-0.111463822424412	0.157748371362686	0.0423366948962212
-6.01938724517822	-9.09843158721924	-1.34162294864655	-0.111468106508255	0.157841175794601	0.0423818752169609
-6.01581859588623	-9.10191440582275	-1.34007239341736	-0.111488826572895	0.157859489321709	0.0423976629972458
-6.01546144485474	-9.10764217376709	-1.34364128112793	-0.111517317593098	0.15784852206707	0.0423580445349216
-6.01273775100708	-9.10790920257568	-1.35359418392181	-0.111489355564117	0.157814532518387	0.0423197522759438
-6.01121807098389	-9.10795974731445	-1.34659957885742	-0.111541971564293	0.157717183232307	0.0422616899013519
-6.01829957962036	-9.10800361633301	-1.34369885921478	-0.111402444541454	0.157751142978668	0.0421977490186691
-6.02109909057617	-9.10759449005127	-1.34321963787079	-0.111340448260307	0.157733544707298	0.04225804656744
-6.0278491973877	-9.10676097869873	-1.3432742357254	-0.11122027784586	0.157753020524979	0.0422313697636127
-6.02575540542603	-9.10723876953125	-1.3482403755188	-0.111199356615543	0.15774755179882	0.0422275215387344
-6.02580451965332	-9.1117115020752	-1.34340989589691	-0.111287444829941	0.157677993178368	0.0422121733427048
-6.02732229232788	-9.11439990997314	-1.34784340858459	-0.111317232251167	0.1577338129282	0.0421761572360992
-6.02438402175903	-9.11481666564941	-1.34872114658356	-0.111317239701748	0.15767377614975	0.0421942062675953
-6.0212984085083	-9.11349296569824	-1.35514652729034	-0.111317873001099	0.157630130648613	0.0420767031610012
-6.02382040023804	-9.11032295227051	-1.35041451454163	-0.11139028519392	0.157538667321205	0.0420773141086102
-6.02286338806152	-9.10920238494873	-1.3500452041626	-0.111353188753128	0.157431736588478	0.0420976877212524
-6.02941799163818	-9.10846996307373	-1.35088205337524	-0.111242681741714	0.157480761408806	0.0421193428337574
-6.0312647819519	-9.10853672027588	-1.34962511062622	-0.111284725368023	0.157539173960686	0.0422105118632317
-6.02925443649292	-9.10856437683105	-1.34245324134827	-0.111234359443188	0.157548189163208	0.0421832837164402
-6.02727890014648	-9.11391258239746	-1.3434100151062	-0.111283048987389	0.157586440443993	0.0421805866062641
-6.0249605178833	-9.11369895935059	-1.34637665748596	-0.111297428607941	0.157534509897232	0.0422304049134254
-6.01652479171753	-9.1113748550415	-1.34945774078369	-0.11142635345459	0.157574504613876	0.0421942584216595
-6.01319551467896	-9.1109447479248	-1.34640049934387	-0.111420087516308	0.157585203647614	0.042118102312088
-6.01183128356934	-9.10962677001953	-1.34174418449402	-0.111385487020016	0.157515928149223	0.0421448685228825
-6.01416301727295	-9.10915660858154	-1.34624421596527	-0.111292593181133	0.157460018992424	0.0421920716762543
-6.01595830917358	-9.10941600799561	-1.34066224098206	-0.111253581941128	0.157467603683472	0.0422094836831093
-6.0173864364624	-9.10672760009766	-1.33428549766541	-0.111195988953114	0.157526731491089	0.0422289445996284
-6.01982641220093	-9.1088285446167	-1.33443701267242	-0.111178413033485	0.157475933432579	0.0422415621578693
-6.01852178573608	-9.11369228363037	-1.32845306396484	-0.11123014241457	0.157543405890465	0.0423074215650558
-6.02019119262695	-9.1163854598999	-1.33375954627991	-0.111207693815231	0.157576560974121	0.0422955937683582
-6.01552867889404	-9.12035179138184	-1.33491098880768	-0.111344985663891	0.157662719488144	0.0422907136380672
-6.01525592803955	-9.12077903747559	-1.33326852321625	-0.11137230694294	0.157653540372849	0.0422149002552032
-6.01605606079102	-9.11978530883789	-1.33033633232117	-0.111350923776627	0.157582342624664	0.0421944819390774
-6.01786613464355	-9.11297702789307	-1.33586645126343	-0.111296877264977	0.157475203275681	0.0421786531805992
-6.02248525619507	-9.11670398712158	-1.33550882339478	-0.11118396371603	0.15754322707653	0.0422570556402206
-6.02177095413208	-9.11274814605713	-1.33157408237457	-0.111168637871742	0.157493248581886	0.0422343835234642
-6.02430772781372	-9.11773300170898	-1.32503283023834	-0.111197225749493	0.157539948821068	0.0423790253698826
-6.02110624313354	-9.11432552337646	-1.33093798160553	-0.111198723316193	0.157573893666267	0.0423530489206314
-6.0172061920166	-9.11862277984619	-1.32857942581177	-0.111316435039043	0.157608211040497	0.0422545820474625
-6.01365756988525	-9.11686897277832	-1.33081769943237	-0.111301988363266	0.157559901475906	0.0422563776373863
-6.01292991638184	-9.11923408508301	-1.33472108840942	-0.111215010285378	0.157610610127449	0.0422416664659977
-6.01703023910522	-9.12206172943115	-1.33032035827637	-0.111218802630901	0.157538443803787	0.0422614142298698
-6.02022218704224	-9.11845588684082	-1.32701015472412	-0.111078351736069	0.157503187656403	0.0422882698476315
-6.02273845672607	-9.11561584472656	-1.32644033432007	-0.111028201878071	0.157500639557838	0.0422774665057659
-6.02413463592529	-9.11981296539307	-1.32253587245941	-0.110989451408386	0.157486230134964	0.04227514564991
-6.02240037918091	-9.12231826782227	-1.32454860210419	-0.111006990075111	0.157549068331718	0.0423384979367256
-6.02486801147461	-9.1267032623291	-1.32662153244019	-0.11101770401001	0.157534703612328	0.0422972403466702
-6.02394151687622	-9.12867736816406	-1.3236095905304	-0.111045010387897	0.157611027359962	0.0422635450959206
-6.02148962020874	-9.12985038757324	-1.32641613483429	-0.111125335097313	0.157518193125725	0.0422121770679951
-6.02526521682739	-9.12737846374512	-1.31749904155731	-0.111101277172565	0.157501757144928	0.0421692281961441
-6.02572965621948	-9.12563133239746	-1.32702577114105	-0.111038833856583	0.15740042924881	0.0421562343835831
-6.0281925201416	-9.12167739868164	-1.32616806030273	-0.110915422439575	0.157346367835999	0.0421078465878963
-6.03220701217651	-9.12328052520752	-1.3269248008728	-0.110888637602329	0.157356888055801	0.0421368591487408
-6.03200149536133	-9.1207857131958	-1.3187255859375	-0.110893793404102	0.157454416155815	0.0422120280563831
-6.03020286560059	-9.12357997894287	-1.32287120819092	-0.110903613269329	0.157373383641243	0.042133703827858
-6.02791261672974	-9.12366676330566	-1.32618522644043	-0.110872000455856	0.157395407557487	0.0420923195779324
-6.02083969116211	-9.12100505828857	-1.32749140262604	-0.110974371433258	0.157378047704697	0.041951484978199
-6.02429103851318	-9.12392425537109	-1.32425153255463	-0.110973447561264	0.15732878446579	0.041904654353857
-6.02576160430908	-9.12052154541016	-1.33255302906036	-0.110837817192078	0.157278493046761	0.0418997332453728
-6.03089952468872	-9.11693668365479	-1.32964885234833	-0.110838025808334	0.157304927706718	0.0418163575232029
-6.03601312637329	-9.11813068389893	-1.3231508731842	-0.110692754387856	0.157226249575615	0.0417475178837776
-6.0339674949646	-9.11920833587646	-1.32285130023956	-0.110683999955654	0.157248586416245	0.0418256781995296
-6.03655767440796	-9.12217235565186	-1.32543408870697	-0.110782250761986	0.157247692346573	0.0416760109364986
-6.03721237182617	-9.12418842315674	-1.33029747009277	-0.11080002784729	0.157373383641243	0.0416557751595974
-6.03332614898682	-9.12338829040527	-1.32387709617615	-0.110831417143345	0.157299160957336	0.0415301248431206
-6.03475761413574	-9.12412643432617	-1.3300359249115	-0.110887140035629	0.157351896166801	0.0414946526288986
-6.03260660171509	-9.12057876586914	-1.33048844337463	-0.110853210091591	0.157241970300674	0.041417021304369
-6.0357518196106	-9.11530494689941	-1.3308357000351	-0.110864996910095	0.157106682658195	0.0413621887564659
-6.03571319580078	-9.11052703857422	-1.33495342731476	-0.110711649060249	0.157175168395042	0.0413118526339531
-6.03726482391357	-9.10889148712158	-1.3253458738327	-0.110714010894299	0.157121136784554	0.0413073934614658
-6.03924226760864	-9.11128807067871	-1.32735955715179	-0.110747776925564	0.157173499464989	0.0413215160369873
-6.03808069229126	-9.10934352874756	-1.32974183559418	-0.110723115503788	0.15728335082531	0.0413401126861572
-6.03658580780029	-9.10947322845459	-1.33470106124878	-0.110871121287346	0.157231748104095	0.0412304066121578
-6.03127765655518	-9.10901927947998	-1.33141005039215	-0.110908903181553	0.157312259078026	0.0411518141627312
-6.02432632446289	-9.105299949646	-1.33829200267792	-0.110943540930748	0.157239407300949	0.0410687103867531
-6.02411842346191	-9.10925006866455	-1.33991777896881	-0.110937863588333	0.157271161675453	0.0410835258662701
-6.02276182174683	-9.10318660736084	-1.34199440479279	-0.110859662294388	0.157167583703995	0.040960967540741
-6.02893829345703	-9.10005187988281	-1.33692419528961	-0.110739424824715	0.15720508992672	0.0409632511436939
-6.03180265426636	-9.10054588317871	-1.33613157272339	-0.110664263367653	0.157137215137482	0.0409350767731667
-6.0330924987793	-9.10129737854004	-1.33491134643555	-0.110719934105873	0.157218053936958	0.0409801751375198
-6.03253650665283	-9.10202598571777	-1.33645582199097	-0.110733568668365	0.157212674617767	0.0409307256340981
-6.03245449066162	-9.10290622711182	-1.33878779411316	-0.110806882381439	0.157345309853554	0.040866807103157
-6.02691507339478	-9.10378265380859	-1.33426296710968	-0.110835641622543	0.15725140273571	0.0407643280923367
-6.02661466598511	-9.10422992706299	-1.34434568881989	-0.110828846693039	0.157230451703072	0.040746632963419
-6.02605724334717	-9.097731590271	-1.34515404701233	-0.110839754343033	0.157242968678474	0.0407025404274464
-6.02873659133911	-9.09444046020508	-1.34859752655029	-0.11076258867979	0.157155722379684	0.0405974611639977
-6.02910709381104	-9.09032249450684	-1.34554040431976	-0.110712394118309	0.157109290361404	0.0405711717903614
-6.02989816665649	-9.09069156646729	-1.33927476406097	-0.110753603279591	0.157092168927193	0.0405808165669441
-6.03199148178101	-9.08860301971436	-1.3401517868042	-0.110658414661884	0.157080203294754	0.0406374968588352
-6.02892017364502	-9.08716011047363	-1.34294784069061	-0.110701754689217	0.157213494181633	0.0406308472156525
-6.02576398849487	-9.0864839553833	-1.34126532077789	-0.110770240426064	0.1572575122118	0.0405983850359917
-6.02187299728394	-9.08929347991943	-1.34798622131348	-0.110800057649612	0.157258942723274	0.0405101180076599
-6.01692581176758	-9.08344841003418	-1.34830069541931	-0.110764153301716	0.157166168093681	0.0404343977570534
-6.01891899108887	-9.08641719818115	-1.35339534282684	-0.110712222754955	0.157165840268135	0.0404382981359959
-6.02074718475342	-9.08109855651855	-1.34715366363525	-0.110636800527573	0.157147854566574	0.040406484156847
-6.02276992797852	-9.0791482925415	-1.34399938583374	-0.110572472214699	0.157038077712059	0.0404279269278049
-6.02636480331421	-9.07676887512207	-1.34638381004333	-0.110493861138821	0.157069370150566	0.0404460839927197
-6.02268743515015	-9.08017444610596	-1.35026752948761	-0.110535696148872	0.157053500413895	0.0403867214918137
-6.0218243598938	-9.08100128173828	-1.34936940670013	-0.110565938055515	0.157170951366425	0.0403804369270802
-6.02068901062012	-9.08167552947998	-1.34275531768799	-0.110622584819794	0.157187342643738	0.0403280295431614
-6.02327346801758	-9.08092212677002	-1.34390425682068	-0.110607922077179	0.157108619809151	0.040267787873745
-6.0189790725708	-9.07718849182129	-1.34679794311523	-0.110671654343605	0.157063022255898	0.0402411185204983
-6.01864290237427	-9.07532215118408	-1.34649956226349	-0.110698483884335	0.157022178173065	0.0401552021503448
-6.01797771453857	-9.06989288330078	-1.34492063522339	-0.110540822148323	0.156919434666634	0.0400855839252472
-6.01859378814697	-9.06861305236816	-1.33832669258118	-0.110469289124012	0.156902343034744	0.0401178263127804
-6.02150440216064	-9.06728935241699	-1.34084475040436	-0.110430151224136	0.156939879059792	0.0401652008295059
-6.02285861968994	-9.06630706787109	-1.33589029312134	-0.110436499118805	0.156961873173714	0.0401827171444893
-6.01845598220825	-9.0642786026001	-1.33295893669128	-0.110537864267826	0.156994208693504	0.0401347056031227
-6.01542186737061	-9.06533145904541	-1.33728075027466	-0.110563091933727	0.156952783465385	0.0401085242629051
-6.01329183578491	-9.06533718109131	-1.34389865398407	-0.110619366168976	0.157008230686188	0.0400965064764023
-6.0090389251709	-9.06439590454102	-1.34319031238556	-0.110637843608856	0.156984984874725	0.0400297828018665
-6.00702142715454	-9.06121158599854	-1.343217253685	-0.110637106001377	0.156942054629326	0.0399115271866322
-6.00924015045166	-9.05940341949463	-1.34354341030121	-0.110531404614449	0.156898066401482	0.039901714771986
-6.00884056091309	-9.05824851989746	-1.34278070926666	-0.110463336110115	0.156775906682014	0.0399127639830112
-6.01165199279785	-9.05512523651123	-1.33918917179108	-0.110344775021076	0.15686109662056	0.0399575270712376
-6.01053380966187	-9.05227279663086	-1.33977568149567	-0.110428847372532	0.156717240810394	0.0400180853903294
-6.01264238357544	-9.05395984649658	-1.33996450901031	-0.110422864556313	0.156820610165596	0.0399804301559925
-6.00791835784912	-9.05503177642822	-1.33572196960449	-0.110528714954853	0.15678808093071	0.0399202890694141
-6.0063910484314	-9.05847644805908	-1.34348356723785	-0.110631257295609	0.156905680894852	0.0399246066808701
-6.00281620025635	-9.05067729949951	-1.34455144405365	-0.110672362148762	0.156832337379456	0.0398864708840847
-6.0050950050354	-9.05006504058838	-1.33979117870331	-0.110631108283997	0.156699851155281	0.0397898890078068
-6.00440549850464	-9.04618072509766	-1.33964848518372	-0.11062878370285	0.156734421849251	0.0397916287183762
-6.00179195404053	-9.04216861724854	-1.33780145645142	-0.110640436410904	0.156600505113602	0.0398258902132511
-6.00692796707153	-9.0429048538208	-1.34719097614288	-0.11059083789587	0.156682476401329	0.0398002676665783
-6.00505781173706	-9.03888034820557	-1.33913099765778	-0.110541805624962	0.156648829579353	0.0398600623011589
-6.00688362121582	-9.03712368011475	-1.33999037742615	-0.110532209277153	0.156756520271301	0.0398531891405582
-6.00707054138184	-9.03867816925049	-1.33779835700989	-0.110561594367027	0.156707793474197	0.0398577265441418
-6.00457906723022	-9.038161277771	-1.33970606327057	-0.110688470304012	0.156737998127937	0.0398156568408012
-6.00388860702515	-9.03516483306885	-1.34284865856171	-0.110602185130119	0.156723320484161	0.0398088060319424
-6.00014162063599	-9.03679466247559	-1.34416472911835	-0.110665194690228	0.156749486923218	0.0397541522979736
-5.99808025360107	-9.03546524047852	-1.34895193576813	-0.110704846680164	0.156746879220009	0.039705540984869
-5.99788951873779	-9.03683853149414	-1.34823393821716	-0.110627591609955	0.156749323010445	0.0396309532225132
-6.00117301940918	-9.03635025024414	-1.35021555423737	-0.110561557114124	0.156630590558052	0.0396192669868469
-6.0070915222168	-9.03366088867188	-1.35300397872925	-0.110476784408092	0.156624764204025	0.0396449603140354
-6.00753355026245	-9.03319263458252	-1.3516491651535	-0.110333748161793	0.156609401106834	0.0396334119141102
-6.01452922821045	-9.03600311279297	-1.34471046924591	-0.110315777361393	0.156620144844055	0.039600882679224
-6.01476621627808	-9.03642177581787	-1.34918105602264	-0.110311709344387	0.156621739268303	0.039612889289856
-6.01555681228638	-9.03897190093994	-1.35025382041931	-0.110310524702072	0.156647846102715	0.0395624563097954
-6.01761102676392	-9.03971862792969	-1.35512506961823	-0.110261730849743	0.156681701540947	0.0395976640284061
-6.01791095733643	-9.04278564453125	-1.35505723953247	-0.110395148396492	0.156726911664009	0.0395071171224117
-6.0194787979126	-9.0437068939209	-1.34844040870667	-0.110430285334587	0.156700611114502	0.0394441373646259
-6.01455593109131	-9.0417652130127	-1.35031867027283	-0.110424369573593	0.156590178608894	0.0394130013883114
-6.01734638214111	-9.03896236419678	-1.35059607028961	-0.110426515340805	0.156609147787094	0.039367038756609
-6.02086400985718	-9.03857421875	-1.35538840293884	-0.110315464437008	0.156530678272247	0.0393531657755375
-6.022789478302	-9.03713417053223	-1.35631692409515	-0.11030387878418	0.156518071889877	0.0393035598099232
-6.02628421783447	-9.03433895111084	-1.35257577896118	-0.110149301588535	0.156466692686081	0.0393302328884602
-6.02896308898926	-9.03777313232422	-1.35215449333191	-0.110268086194992	0.156549155712128	0.0393240191042423
-6.03247690200806	-9.03742980957031	-1.35149359703064	-0.110182113945484	0.156562477350235	0.0393624790012836
-6.03095054626465	-9.03750133514404	-1.3496128320694	-0.110134191811085	0.156542211771011	0.0393783375620842
-6.03347969055176	-9.03973579406738	-1.34770786762238	-0.110206723213196	0.156635448336601	0.0394099466502666
-6.02934885025024	-9.03856182098389	-1.34153163433075	-0.110275886952877	0.156668901443481	0.0393968373537064
-6.03062868118286	-9.04168891906738	-1.35020661354065	-0.110304690897465	0.156704843044281	0.0393913015723228
-6.02474641799927	-9.04076194763184	-1.35365211963654	-0.110356867313385	0.156687080860138	0.0394180081784725
-6.02187204360962	-9.0432300567627	-1.35807049274445	-0.110441818833351	0.156698897480965	0.0394150987267494
-6.02041864395142	-9.04135131835938	-1.36036956310272	-0.110407806932926	0.156650707125664	0.0393606498837471
-6.01972389221191	-9.04195690155029	-1.34867668151855	-0.11043568700552	0.156679734587669	0.0394472517073154
-6.02351522445679	-9.04022693634033	-1.35494923591614	-0.110338278114796	0.156591549515724	0.0394552014768124
-6.02366209030151	-9.03892135620117	-1.34946835041046	-0.110294096171856	0.156652703881264	0.0395991653203964
-6.02462196350098	-9.03403282165527	-1.35060465335846	-0.110266007483006	0.156561076641083	0.0396364815533161
-6.02396106719971	-9.03606605529785	-1.34922051429749	-0.110262602567673	0.156656980514526	0.0396840646862984
-6.02368021011353	-9.03906345367432	-1.34430944919586	-0.110331416130066	0.156763911247253	0.0397448502480984
-6.02199983596802	-9.04477787017822	-1.34541022777557	-0.110442526638508	0.156756967306137	0.0397536084055901
-6.01814651489258	-9.04349803924561	-1.34741795063019	-0.110531017184258	0.15674789249897	0.0398602373898029
-6.01858139038086	-9.04596996307373	-1.35220193862915	-0.110629871487617	0.156780809164047	0.0398570746183395
-6.01641511917114	-9.04155540466309	-1.35042679309845	-0.11064687371254	0.156794369220734	0.0398095548152924
-6.01470613479614	-9.03838634490967	-1.35068333148956	-0.110653668642044	0.156684771180153	0.0398501046001911
-6.01580667495728	-9.03624153137207	-1.34937691688538	-0.110656782984734	0.156717866659164	0.0398793779313564
-6.01169347763062	-9.03272724151611	-1.34992849826813	-0.110616654157639	0.156560346484184	0.0399256572127342
-6.01472187042236	-9.03184509277344	-1.35722947120667	-0.110661931335926	0.156613856554031	0.040015310049057
-6.01419353485107	-9.02959442138672	-1.34891664981842	-0.110585145652294	0.156562879681587	0.0400879047811031
-6.01406145095825	-9.03200626373291	-1.34829354286194	-0.110604844987392	0.156692743301392	0.0401794016361237
-6.0115852355957	-9.02925205230713	-1.35297071933746	-0.110636569559574	0.156741708517075	0.0402399599552155
-6.00523042678833	-9.02987098693848	-1.34757077693939	-0.11081687361002	0.156732067465782	0.0402204543352127
-6.00123834609985	-9.0266809463501	-1.36159527301788	-0.110840648412704	0.156712055206299	0.0402020327746868
-5.99645948410034	-9.02494525909424	-1.35720336437225	-0.110861212015152	0.156731754541397	0.0401809699833393
-5.9985294342041	-9.02698135375977	-1.35563600063324	-0.110877171158791	0.156688168644905	0.0401810929179192
-6.0009880065918	-9.02525424957275	-1.36313211917877	-0.110780335962772	0.156645536422729	0.0402438379824162
-6.00265598297119	-9.01842021942139	-1.36297428607941	-0.110775239765644	0.15660572052002	0.0402857810258865
-6.00143337249756	-9.02034664154053	-1.35844457149506	-0.110771276056767	0.15663506090641	0.0403001271188259
-5.99867820739746	-9.01602649688721	-1.35764753818512	-0.110781647264957	0.156559765338898	0.0403486341238022
-6.0020227432251	-9.02036476135254	-1.36054742336273	-0.1107347458601	0.156704321503639	0.0403379909694195
-6.00091505050659	-9.01866245269775	-1.36481964588165	-0.110859096050262	0.156693279743195	0.0404664874076843
-5.99597835540771	-9.02040004730225	-1.36446630954742	-0.110895603895187	0.156689241528511	0.0404125824570656
-5.9970555305481	-9.01975345611572	-1.36532461643219	-0.110978052020073	0.15677298605442	0.0403393730521202
-5.99201154708862	-9.01693630218506	-1.36907470226288	-0.111058801412582	0.156653806567192	0.0403065085411072
-5.99233055114746	-9.01435279846191	-1.36423659324646	-0.111019790172577	0.156595468521118	0.0403084494173527
-5.99339771270752	-9.0125732421875	-1.37645983695984	-0.110978610813618	0.156580626964569	0.0403291806578636
-5.99717473983765	-9.00881958007813	-1.37660574913025	-0.11095954477787	0.156522333621979	0.040245708078146
-5.99834203720093	-9.00923442840576	-1.37376248836517	-0.110942244529724	0.156463161110878	0.0402966514229774
-5.99904727935791	-9.01105308532715	-1.37145984172821	-0.110967457294464	0.156564444303513	0.0403614826500416
-5.99986171722412	-9.00735759735107	-1.37862741947174	-0.111034974455833	0.156602308154106	0.0404376834630966
-5.9956259727478	-9.00528144836426	-1.37150084972382	-0.111035145819187	0.156599834561348	0.0403967127203941
-5.99161148071289	-9.00788402557373	-1.37877416610718	-0.111127831041813	0.156618386507034	0.0403386689722538
-5.99260759353638	-9.00893974304199	-1.3869309425354	-0.111151628196239	0.156610012054443	0.0402762182056904
-5.98956632614136	-9.00445365905762	-1.3943213224411	-0.111170262098312	0.156503349542618	0.0402834340929985
-5.99684810638428	-9.00577163696289	-1.3971494436264	-0.111077181994915	0.156534403562546	0.0402067452669144
-5.99707889556885	-9.00263595581055	-1.38682806491852	-0.110915802419186	0.156429290771484	0.0402441136538982
-5.99864673614502	-9.00321102142334	-1.38798761367798	-0.111009351909161	0.156399220228195	0.0402586832642555
-6.00329780578613	-9.00298595428467	-1.38841795921326	-0.110884189605713	0.156450912356377	0.0402864143252373
-6.00308132171631	-9.00426959991455	-1.39356279373169	-0.110885068774223	0.156428575515747	0.0402656011283398
-6.00534534454346	-9.00580596923828	-1.39282643795013	-0.110880479216576	0.156483441591263	0.0402892492711544
-6.00315713882446	-9.0090970993042	-1.39151513576508	-0.110915087163448	0.156507581472397	0.0402619577944279
-6.00763177871704	-9.01168918609619	-1.39199233055115	-0.111031278967857	0.156535446643829	0.0402237810194492
-6.00279188156128	-9.01127052307129	-1.40015554428101	-0.111042521893978	0.156463742256165	0.0402591302990913
-6.00501346588135	-9.01039695739746	-1.39937376976013	-0.111037336289883	0.156482145190239	0.0401893183588982
-6.00521087646484	-9.00713634490967	-1.40142369270325	-0.111018814146519	0.156378254294395	0.0401616059243679
-6.00633382797241	-9.00582313537598	-1.39678084850311	-0.110986724495888	0.156348645687103	0.0401427932083607
-6.01378297805786	-9.00851154327393	-1.40287566184998	-0.110911928117275	0.156302839517593	0.0401681810617447
-6.01065826416016	-9.00656890869141	-1.4022353887558	-0.110908590257168	0.156317308545113	0.0402283631265163
-6.01655054092407	-9.00504302978516	-1.39616715908051	-0.110863894224167	0.156331449747086	0.0402760989964008
-6.01861047744751	-9.00827121734619	-1.39751648902893	-0.110875181853771	0.156451627612114	0.0403003320097923
-6.01493263244629	-9.00893402099609	-1.39736533164978	-0.110911071300507	0.156427308917046	0.0402609705924988
-6.01180171966553	-9.01324272155762	-1.40073108673096	-0.110972687602043	0.156424358487129	0.0402391739189625
-6.01224756240845	-9.01278686523438	-1.40071678161621	-0.111003935337067	0.15646405518055	0.0402246564626694
-6.0113730430603	-9.01413440704346	-1.40505158901215	-0.110983960330486	0.156407564878464	0.0401924178004265
-6.00986289978027	-9.01402473449707	-1.40054786205292	-0.111009120941162	0.15648290514946	0.040191512554884
-6.0106086730957	-9.01248168945313	-1.40002048015594	-0.111003182828426	0.156397327780724	0.0401293784379959
-6.01333951950073	-9.01220035552979	-1.40351343154907	-0.110786452889442	0.156401619315147	0.04019595682621
-6.01421451568604	-9.01376724243164	-1.39808022975922	-0.11080277711153	0.156294301152229	0.0402361713349819
-6.01754570007324	-9.01215744018555	-1.39471888542175	-0.110713616013527	0.156338736414909	0.0402273125946522
-6.01726770401001	-9.01062297821045	-1.39480090141296	-0.110619716346264	0.156324803829193	0.040253072977066
-6.02015018463135	-9.01534461975098	-1.3879781961441	-0.110656321048737	0.156328171491623	0.0402802936732769
-6.01849937438965	-9.01333141326904	-1.38951325416565	-0.110685639083385	0.156317964196205	0.0402790643274784
-6.01836252212524	-9.01683712005615	-1.39388465881348	-0.110717035830021	0.15634959936142	0.0403021387755871
-6.02006244659424	-9.02204608917236	-1.39077997207642	-0.110718280076981	0.156461149454117	0.0402799881994724
-6.01540613174438	-9.0206880569458	-1.38578581809998	-0.110847055912018	0.156331479549408	0.0401693731546402
-6.01732158660889	-9.02026081085205	-1.38475048542023	-0.110761575400829	0.156349137425423	0.0401830114424229
-6.02143716812134	-9.01810550689697	-1.39349007606506	-0.110746882855892	0.156265512108803	0.0402152724564075
-6.02044916152954	-9.01607227325439	-1.38713121414185	-0.110662169754505	0.156185507774353	0.0402773804962635
-6.0230917930603	-9.01665306091309	-1.38478767871857	-0.110664330422878	0.156303271651268	0.0403836406767368
-6.02396965026855	-9.01712226867676	-1.38939416408539	-0.11066659539938	0.156375497579575	0.0404350347816944
-6.01832580566406	-9.01928043365479	-1.38660955429077	-0.110754631459713	0.156403869390488	0.0404057167470455
-6.01373195648193	-9.01751899719238	-1.39256024360657	-0.110743544995785	0.156309068202972	0.0403636246919632
-6.01096391677856	-9.01863765716553	-1.38407778739929	-0.110714867711067	0.156329795718193	0.040334690362215
-6.01273536682129	-9.01605415344238	-1.38322830200195	-0.110656447708607	0.156273484230042	0.0403945446014404
-6.0147271156311	-9.01586818695068	-1.37980139255524	-0.110486112535	0.156262889504433	0.0404964573681355
-6.01495456695557	-9.01652336120605	-1.37079238891602	-0.110541947185993	0.156280323863029	0.0404626093804836
-6.01746892929077	-9.0220365524292	-1.36980509757996	-0.110601358115673	0.15638130903244	0.0405776277184486
-6.01240110397339	-9.02443790435791	-1.3736367225647	-0.110665887594223	0.156416371464729	0.0405653938651085
-6.00877666473389	-9.02093505859375	-1.37261843681335	-0.110773302614689	0.156375706195831	0.0405466705560684
-6.011474609375	-9.01948356628418	-1.37357676029205	-0.110708437860012	0.156246468424797	0.0405185706913471
-6.01296186447144	-9.01685237884521	-1.37732875347137	-0.11061667650938	0.156192034482956	0.0405191294848919
-6.01331186294556	-9.01316165924072	-1.37582683563232	-0.110522255301476	0.156169429421425	0.0406374670565128
-6.0111198425293	-9.01362133026123	-1.36912381649017	-0.110525652766228	0.156196072697639	0.0407052710652351
-6.0125036239624	-9.0179557800293	-1.3620867729187	-0.110582515597343	0.156245410442352	0.0407347902655602
-6.00831842422485	-9.01998615264893	-1.36179232597351	-0.110634878277779	0.156246036291122	0.0407806485891342
-6.00580453872681	-9.01678657531738	-1.36957168579102	-0.110698536038399	0.15631665289402	0.0407380275428295
-6.00125217437744	-9.0163459777832	-1.365886926651	-0.110637225210667	0.156277924776077	0.0407102145254612
-5.99750328063965	-9.02034759521484	-1.36370003223419	-0.110687226057053	0.15614441037178	0.0407179035246372
-6.00087308883667	-9.01955032348633	-1.3673369884491	-0.110583834350109	0.156200125813484	0.0407550968229771
-5.99890041351318	-9.0155668258667	-1.3556797504425	-0.110513977706432	0.156173586845398	0.04079669713974
-6.00262498855591	-9.0178165435791	-1.3581405878067	-0.110454387962818	0.156220182776451	0.0408428870141506
-6.00200891494751	-9.01798343658447	-1.3526109457016	-0.110397316515446	0.156182274222374	0.0408661589026451
-6.00159072875977	-9.02474498748779	-1.34159815311432	-0.11048649251461	0.15626448392868	0.0409532003104687
-6.00054550170898	-9.02641487121582	-1.35485637187958	-0.110505342483521	0.156292095780373	0.0409302152693272
-5.99385929107666	-9.02676010131836	-1.34362506866455	-0.110617354512215	0.156363472342491	0.0409963130950928
-5.99344730377197	-9.02903366088867	-1.33740651607513	-0.110633365809917	0.156369343400002	0.0409677401185036
-5.99303770065308	-9.02735710144043	-1.34012746810913	-0.110590450465679	0.156276509165764	0.0409167222678661
-5.99322128295898	-9.02329349517822	-1.33853220939636	-0.110582165420055	0.156098276376724	0.0409113205969334
-5.99275016784668	-9.02574920654297	-1.3452742099762	-0.110513620078564	0.156211853027344	0.0409950762987137
-5.99441766738892	-9.02341651916504	-1.33140969276428	-0.110457830131054	0.156244188547134	0.0410096868872643
-5.99672603607178	-9.02900791168213	-1.32644271850586	-0.110499165952206	0.15625561773777	0.0410826243460178
-5.99661540985107	-9.02834320068359	-1.32774770259857	-0.110432103276253	0.156352922320366	0.0411080308258533
-5.99374151229858	-9.03181171417236	-1.3289155960083	-0.110550366342068	0.156401768326759	0.041095495223999
-5.99314975738525	-9.03416633605957	-1.33610391616821	-0.110491052269936	0.15643709897995	0.0410020127892494
-5.9887900352478	-9.03503894805908	-1.33562803268433	-0.110516145825386	0.156348377466202	0.0409019328653812
-5.99259471893311	-9.0377082824707	-1.32838451862335	-0.110577292740345	0.156298741698265	0.0409335568547249
-5.99902105331421	-9.03617572784424	-1.33175325393677	-0.110352322459221	0.156266942620277	0.0409150421619415
-6.00101566314697	-9.03681373596191	-1.33153712749481	-0.110315382480621	0.156278997659683	0.0409095622599125
-6.00499391555786	-9.03637027740479	-1.33291816711426	-0.110223039984703	0.156282916665077	0.0408575646579266
-6.00756311416626	-9.037522315979	-1.32429909706116	-0.11018168926239	0.156204640865326	0.0409009717404842
-6.01017951965332	-9.04447460174561	-1.33107900619507	-0.110139816999435	0.156266093254089	0.0408470258116722
-6.01343154907227	-9.04807472229004	-1.33449673652649	-0.110258497297764	0.156268686056137	0.0408539921045303
-6.00918006896973	-9.0527515411377	-1.33135449886322	-0.110317260026932	0.156264364719391	0.0407419838011265
-6.012610912323	-9.05307292938232	-1.33390748500824	-0.110309138894081	0.1563511043787	0.0407043918967247
-6.01374864578247	-9.05459308624268	-1.33344066143036	-0.110331438481808	0.15625187754631	0.0407005101442337
-6.0176830291748	-9.0514030456543	-1.33336997032166	-0.110254235565662	0.156200394034386	0.040647778660059
-6.02108812332153	-9.05071926116943	-1.33820629119873	-0.110139042139053	0.156157195568085	0.0406020283699036
-6.02378034591675	-9.05256271362305	-1.33367264270782	-0.110105104744434	0.156140133738518	0.04060447961092
-6.03246068954468	-9.05401515960693	-1.3317539691925	-0.110087610781193	0.15617798268795	0.0406596437096596
-6.0357460975647	-9.05715751647949	-1.33059358596802	-0.110095135867596	0.156288459897041	0.040630679577589
-6.04030513763428	-9.05991458892822	-1.33717310428619	-0.1100839599967	0.15630666911602	0.0405891500413418
-6.03903293609619	-9.05988216400146	-1.33664572238922	-0.110058195888996	0.156407043337822	0.0405147820711136
-6.0411205291748	-9.06240081787109	-1.33964776992798	-0.110114008188248	0.156373515725136	0.0404173173010349
-6.03876399993896	-9.06361293792725	-1.3450835943222	-0.110081911087036	0.156336098909378	0.0403842180967331
-6.03614664077759	-9.06371307373047	-1.34560608863831	-0.110132306814194	0.156255140900612	0.0403137840330601
-6.042724609375	-9.06622791290283	-1.35130035877228	-0.110127814114094	0.15624512732029	0.0402759127318859
-6.04581737518311	-9.06352519989014	-1.35313165187836	-0.110044300556183	0.156194373965263	0.0402493998408318
-6.0505633354187	-9.06198120117188	-1.34958112239838	-0.109985150396824	0.156170323491096	0.0401934161782265
-6.0556697845459	-9.06074619293213	-1.35360074043274	-0.109856329858303	0.156154453754425	0.0402817167341709
-6.05327081680298	-9.06103992462158	-1.35220468044281	-0.109867669641972	0.15603743493557	0.040232241153717
-6.05958700180054	-9.0623664855957	-1.35387289524078	-0.10976605117321	0.156145736575127	0.0402321442961693
-6.05757856369019	-9.06755924224854	-1.35049343109131	-0.109908260405064	0.156142458319664	0.0402200035750866
-6.05822801589966	-9.07109451293945	-1.35146772861481	-0.109921336174011	0.156174212694168	0.0402254313230515
-6.05707550048828	-9.06906890869141	-1.35213875770569	-0.109901338815689	0.156162604689598	0.040258701890707
-6.055823802948	-9.07429218292236	-1.35687947273254	-0.110052287578583	0.156145006418228	0.0402420721948147
-6.05544281005859	-9.07039070129395	-1.35761344432831	-0.109985142946243	0.156136706471443	0.0402748510241508
-6.05320453643799	-9.06881809234619	-1.3561646938324	-0.109958216547966	0.156026542186737	0.0403173603117466
-6.0566577911377	-9.06887722015381	-1.3589026927948	-0.10994503647089	0.156070411205292	0.0403151959180832
-6.05411815643311	-9.06655597686768	-1.34656536579132	-0.10993567109108	0.155942678451538	0.0403440371155739
-6.05863809585571	-9.06813144683838	-1.35192966461182	-0.109838090837002	0.156027659773827	0.0404844880104065
-6.05768632888794	-9.06829929351807	-1.35181951522827	-0.109835930168629	0.156049847602844	0.0405793413519859
-6.05577182769775	-9.0694580078125	-1.34228563308716	-0.109874255955219	0.156158685684204	0.0406373329460621
-6.05299043655396	-9.07229328155518	-1.33916878700256	-0.109911866486073	0.156142771244049	0.0407018437981606
-6.05092620849609	-9.07658958435059	-1.33608424663544	-0.110033266246319	0.15616349875927	0.0408193916082382
-6.04904127120972	-9.07612705230713	-1.34409523010254	-0.109973557293415	0.156160101294518	0.0408129133284092
-6.0431342124939	-9.0761661529541	-1.34377229213715	-0.110014133155346	0.156244605779648	0.0407539531588554
-6.03958749771118	-9.07972145080566	-1.33837246894836	-0.110021740198135	0.156106442213058	0.0407985299825668
-6.04244136810303	-9.08154964447021	-1.33633387088776	-0.10992669314146	0.156173765659332	0.0408859364688396
-6.04553699493408	-9.07916164398193	-1.33632254600525	-0.109813846647739	0.156148493289948	0.0409764051437378
-6.04790639877319	-9.08475589752197	-1.3333625793457	-0.109815791249275	0.156163901090622	0.0410099290311337
-6.04778432846069	-9.08700084686279	-1.33342790603638	-0.109791092574596	0.156198874115944	0.0411108210682869
-6.04733276367188	-9.09359264373779	-1.32905519008636	-0.10993068665266	0.156207293272018	0.0411714762449265
-6.04630136489868	-9.09655284881592	-1.33022582530975	-0.109907858073711	0.156290411949158	0.0412350371479988
-6.04032564163208	-9.09738063812256	-1.33082175254822	-0.110009655356407	0.156306102871895	0.0412534922361374
-6.0403037071228	-9.0973014831543	-1.3301340341568	-0.110063873231411	0.156276151537895	0.0412590615451336
-6.04008102416992	-9.09651756286621	-1.32506561279297	-0.110025748610497	0.15620581805706	0.0412560701370239
-6.03768062591553	-9.09622383117676	-1.32373750209808	-0.110017448663712	0.15605765581131	0.0413484089076519
-6.04188537597656	-9.0970516204834	-1.33173477649689	-0.109907224774361	0.156176656484604	0.0414550192654133
-6.03944683074951	-9.09967422485352	-1.31718420982361	-0.110010415315628	0.156136676669121	0.04155208542943
-6.03958940505981	-9.10186290740967	-1.31268322467804	-0.110004469752312	0.15629917383194	0.0416776426136494
-6.03915500640869	-9.1011962890625	-1.30715644359589	-0.110082894563675	0.156312480568886	0.0417782142758369
-6.03138780593872	-9.10811138153076	-1.30952274799347	-0.110231094062328	0.156371250748634	0.0418163985013962
-6.02544498443604	-9.10781192779541	-1.3106369972229	-0.110247559845448	0.156402379274368	0.0418349243700504
-6.01871490478516	-9.11021327972412	-1.31084966659546	-0.110278829932213	0.156394392251968	0.0418561436235905
-6.02225732803345	-9.10857963562012	-1.3013664484024	-0.110233791172504	0.156318962574005	0.0419373847544193
-6.02325201034546	-9.10906219482422	-1.30628871917725	-0.110080346465111	0.156386449933052	0.0420139655470848
-6.02319478988647	-9.10902214050293	-1.29932165145874	-0.110128693282604	0.156391680240631	0.0420775450766087
-6.02697277069092	-9.11495399475098	-1.29344594478607	-0.110141023993492	0.156470447778702	0.0421827100217342
-6.02339458465576	-9.12032604217529	-1.29688990116119	-0.110214695334435	0.156532645225525	0.0422409251332283
-6.01815032958984	-9.12341499328613	-1.29481506347656	-0.110338121652603	0.156620964407921	0.0422774255275726
-6.02037954330444	-9.12441825866699	-1.2949378490448	-0.110382199287415	0.156622663140297	0.0422799848020077
-6.01699018478394	-9.12541961669922	-1.29178619384766	-0.110398270189762	0.156576931476593	0.0422535166144371
-6.01750087738037	-9.12479686737061	-1.29331803321838	-0.110295973718166	0.15648777782917	0.0423122569918633
-6.02518320083618	-9.12439823150635	-1.29357039928436	-0.110323987901211	0.156545326113701	0.0423453710973263
-6.02429151535034	-9.12373733520508	-1.28773605823517	-0.110302552580833	0.156603336334229	0.0424168929457664
-6.02771759033203	-9.12643337249756	-1.28015971183777	-0.110413059592247	0.156633764505386	0.0425019972026348
-6.02540731430054	-9.12590312957764	-1.28190159797668	-0.110375121235847	0.156720906496048	0.0425238721072674
-6.0217490196228	-9.13120365142822	-1.2849907875061	-0.110500708222389	0.156759902834892	0.0424940064549446
-6.01700305938721	-9.1285457611084	-1.2868138551712	-0.110555626451969	0.156751185655594	0.0424582362174988
-6.01510858535767	-9.13232707977295	-1.29252147674561	-0.110598646104336	0.156777784228325	0.0424478203058243
-6.01579809188843	-9.13192272186279	-1.28633391857147	-0.110516019165516	0.156700223684311	0.0425005331635475
-6.02332162857056	-9.12981605529785	-1.28804576396942	-0.110410064458847	0.156779155135155	0.0425082184374332
-6.02068662643433	-9.13105964660645	-1.28117918968201	-0.110381379723549	0.156788066029549	0.0425531156361103
-6.02214527130127	-9.13658428192139	-1.2857164144516	-0.110566727817059	0.156908348202705	0.0426211468875408
-6.02113676071167	-9.13854217529297	-1.28769433498383	-0.11058159917593	0.156938195228577	0.0425486266613007
-6.0183310508728	-9.13540077209473	-1.28708434104919	-0.110694266855717	0.156966507434845	0.042516652494669
-6.0181941986084	-9.13476276397705	-1.28950333595276	-0.11075833439827	0.15695221722126	0.0424335412681103
-6.02409887313843	-9.132981300354	-1.29314744472504	-0.110662654042244	0.156871274113655	0.04246486723423
-6.02071809768677	-9.13022327423096	-1.29215621948242	-0.110599704086781	0.156834080815315	0.042527224868536
-6.02488946914673	-9.12919902801514	-1.30102860927582	-0.110614001750946	0.156948044896126	0.0425592064857483
-6.02504730224609	-9.12728977203369	-1.28364491462708	-0.110673762857914	0.156945213675499	0.0425868071615696
-6.02358150482178	-9.13199043273926	-1.28318202495575	-0.110758289694786	0.157046094536781	0.0426626801490784
-6.02047443389893	-9.12923145294189	-1.2911604642868	-0.110756702721119	0.157063961029053	0.0426848977804184
-6.01832103729248	-9.12960910797119	-1.29388976097107	-0.110820710659027	0.157077983021736	0.0426991991698742
-6.01297664642334	-9.12779521942139	-1.2944587469101	-0.110853634774685	0.157122224569321	0.0426422879099846
-6.00723361968994	-9.12843608856201	-1.29469847679138	-0.110877990722656	0.157125011086464	0.0426591485738754
-6.00720453262329	-9.12943363189697	-1.28843355178833	-0.110916517674923	0.15706142783165	0.0426763482391834
-6.00914812088013	-9.12710857391357	-1.2884533405304	-0.110777415335178	0.157075837254524	0.0427649281919003
-6.01007795333862	-9.12271022796631	-1.28720569610596	-0.110706709325314	0.157065153121948	0.0428375899791718
-6.01285314559937	-9.12494564056396	-1.28173959255219	-0.110748663544655	0.157119944691658	0.042832188308239
-6.00798797607422	-9.12744140625	-1.27898395061493	-0.110803544521332	0.157142370939255	0.0429602079093456
-6.00220584869385	-9.12898635864258	-1.28366756439209	-0.110833331942558	0.157228887081146	0.0429883003234863
-6.00282049179077	-9.13102626800537	-1.28308999538422	-0.110902436077595	0.157295390963554	0.0430152714252472
-5.99517107009888	-9.13077831268311	-1.27414119243622	-0.111023411154747	0.157238438725471	0.0429983213543892
-5.99802541732788	-9.12956619262695	-1.272376537323	-0.111039690673351	0.157227709889412	0.043016467243433
-5.99726676940918	-9.12599658966064	-1.27844619750977	-0.111008025705814	0.157216414809227	0.0430358424782753
-5.99698877334595	-9.12136459350586	-1.27363157272339	-0.110923938453197	0.157118007540703	0.0430905744433403
-5.99710655212402	-9.12201404571533	-1.27315509319305	-0.110854387283325	0.157194495201111	0.0431564748287201
-5.99522924423218	-9.12261295318604	-1.26337540149689	-0.110931999981403	0.157269969582558	0.0432250574231148
-5.99284505844116	-9.12507820129395	-1.26211392879486	-0.111016392707825	0.157299712300301	0.0433076359331608
-5.98875713348389	-9.12388896942139	-1.26686072349548	-0.110971890389919	0.157326832413673	0.0433643572032452
-5.98220443725586	-9.12310886383057	-1.26556515693665	-0.11101721227169	0.157332107424736	0.0432541221380234
-5.98205041885376	-9.12736892700195	-1.2685614824295	-0.111129000782967	0.157371014356613	0.0432835295796394
-5.97735929489136	-9.12367820739746	-1.26853084564209	-0.11102456599474	0.157265871763229	0.0433281064033508
-5.98332405090332	-9.12196731567383	-1.26485729217529	-0.110948488116264	0.157296866178513	0.0433631837368011
-5.98294973373413	-9.12106800079346	-1.26539492607117	-0.110857836902142	0.157226338982582	0.0433646366000175
-5.98335886001587	-9.118239402771	-1.26074516773224	-0.110805079340935	0.157172232866287	0.0433987900614738
-5.98801565170288	-9.12416839599609	-1.26465237140656	-0.110744006931782	0.157232224941254	0.0434225760400295
-5.98802757263184	-9.1247730255127	-1.26072299480438	-0.110765419900417	0.157233312726021	0.0434618145227432
-5.98721313476563	-9.12625503540039	-1.26238632202148	-0.110831640660763	0.157200515270233	0.0434479676187038
-5.99020767211914	-9.12874126434326	-1.26571118831635	-0.110905013978481	0.15720146894455	0.0434070266783237
-5.98636531829834	-9.13109874725342	-1.2641978263855	-0.111002244055271	0.157193198800087	0.0433633998036385
-5.98712301254272	-9.12984085083008	-1.26786577701569	-0.110995218157768	0.157214790582657	0.0433507673442364
-5.98865413665771	-9.1264705657959	-1.27053737640381	-0.110899433493614	0.157043427228928	0.0432181172072887
-5.99276828765869	-9.12321758270264	-1.27452421188354	-0.110846057534218	0.156976237893105	0.0431560389697552
-5.99712562561035	-9.1209831237793	-1.26863503456116	-0.110724985599518	0.156936898827553	0.0431476086378098
-5.99595022201538	-9.12442493438721	-1.26806628704071	-0.110808089375496	0.156920284032822	0.0431701242923737
-6.00042629241943	-9.12253475189209	-1.26872086524963	-0.110725373029709	0.156918212771416	0.043193805962801
-6.00005102157593	-9.12347984313965	-1.27195239067078	-0.110715918242931	0.156962394714355	0.0431665889918804
-6.00218772888184	-9.1246919631958	-1.27391946315765	-0.110746897757053	0.157005041837692	0.0430655628442764
-5.99903392791748	-9.125319480896	-1.27491223812103	-0.110748752951622	0.156942218542099	0.0429901927709579
-5.99814128875732	-9.12710380554199	-1.27890920639038	-0.110799305140972	0.156909644603729	0.0428287610411644
-6.00421333312988	-9.12826824188232	-1.28819453716278	-0.110778786242008	0.156861916184425	0.0426982790231705
-6.00486278533936	-9.12566757202148	-1.28391361236572	-0.11064538359642	0.156814470887184	0.0426566153764725
-6.01087617874146	-9.12701988220215	-1.28630042076111	-0.110549621284008	0.156816050410271	0.0426102057099342
-6.01823806762695	-9.12484455108643	-1.29346036911011	-0.110415190458298	0.156776309013367	0.0425780899822712
-6.02341461181641	-9.12964725494385	-1.29281234741211	-0.110378541052341	0.156761303544044	0.0424859188497067
-6.02828168869019	-9.13122653961182	-1.29689538478851	-0.110340423882008	0.156868666410446	0.0424059852957726
-6.02826833724976	-9.13686180114746	-1.29833972454071	-0.110405050218105	0.156845957040787	0.0423280671238899
-6.03336429595947	-9.14036464691162	-1.29834389686584	-0.110443711280823	0.156805872917175	0.0421991609036922
-6.03535032272339	-9.1404857635498	-1.3076366186142	-0.110400974750519	0.15679794549942	0.0421313419938087
-6.03849697113037	-9.13957691192627	-1.30931651592255	-0.110379613935947	0.156717464327812	0.0419909134507179
-6.04445457458496	-9.13664722442627	-1.31360840797424	-0.110262997448444	0.15659399330616	0.0418829768896103
-6.0481972694397	-9.13703060150146	-1.307248711586	-0.110172189772129	0.156591355800629	0.0418521836400032
-6.05640268325806	-9.14099597930908	-1.31148529052734	-0.110049590468407	0.156558081507683	0.0418280959129334
-6.0613226890564	-9.142502784729	-1.30865979194641	-0.110016837716103	0.156649023294449	0.0417970977723598
-6.06169033050537	-9.14289569854736	-1.30930578708649	-0.110086046159267	0.156620696187019	0.0417416505515575
-6.06175565719604	-9.15164852142334	-1.3109632730484	-0.110105000436306	0.156751289963722	0.0416287481784821
-6.06272745132446	-9.15140724182129	-1.31497001647949	-0.109981246292591	0.156721740961075	0.0415865331888199
-6.06367540359497	-9.15291213989258	-1.32504630088806	-0.110022768378258	0.156708151102066	0.0415115058422089
-6.06828641891479	-9.15466117858887	-1.32162714004517	-0.10986290872097	0.156642630696297	0.0413813032209873
-6.0740966796875	-9.15558242797852	-1.3168226480484	-0.109745889902115	0.156644374132156	0.0414619781076908
-6.07962274551392	-9.16121292114258	-1.32642304897308	-0.109642386436462	0.156563088297844	0.041426457464695
-6.08848142623901	-9.16491317749023	-1.32506108283997	-0.109537653625011	0.156683281064034	0.0413936264812946
-6.08926248550415	-9.17176055908203	-1.3269339799881	-0.10968479514122	0.156736388802528	0.0413921102881432
-6.09226417541504	-9.17957782745361	-1.32779097557068	-0.109744474291801	0.156740441918373	0.0413778759539127
-6.09682369232178	-9.18150806427002	-1.33266925811768	-0.109713010489941	0.156704619526863	0.0413608402013779
-6.10078144073486	-9.18329524993896	-1.33715832233429	-0.109638288617134	0.156667798757553	0.0413521528244019
-6.10504150390625	-9.18215751647949	-1.33678770065308	-0.109617583453655	0.156579554080963	0.0413021221756935
-6.10770511627197	-9.18493843078613	-1.3418527841568	-0.109456591308117	0.156534925103188	0.0414059162139893
-6.11189985275269	-9.18733024597168	-1.34392583370209	-0.109381727874279	0.156487822532654	0.041436642408371
-6.11815929412842	-9.18846416473389	-1.34445321559906	-0.109424762427807	0.156619146466255	0.0415650717914104
-6.11210441589355	-9.19014930725098	-1.3393075466156	-0.109446048736572	0.156653091311455	0.0415979363024235
-6.10879993438721	-9.19563579559326	-1.34919393062592	-0.109519571065903	0.156633391976357	0.0416440032422543
-6.10727262496948	-9.19836902618408	-1.35041177272797	-0.109559640288353	0.156646430492401	0.041646096855402
-6.10570526123047	-9.19609451293945	-1.35278332233429	-0.109483413398266	0.156659796833992	0.0417309403419495
-6.10554790496826	-9.19543266296387	-1.34751379489899	-0.109418094158173	0.15654930472374	0.0417403094470501
-6.1098747253418	-9.19522380828857	-1.34310114383698	-0.109316907823086	0.156587332487106	0.0418659038841724
-6.10952758789063	-9.19799041748047	-1.343381524086	-0.109278537333012	0.156462758779526	0.0419922471046448
-6.11066484451294	-9.20296478271484	-1.34573090076447	-0.10922610014677	0.15659473836422	0.0421012192964554
-6.10693311691284	-9.20812702178955	-1.34288203716278	-0.109326221048832	0.156697377562523	0.04221036657691
-6.1049427986145	-9.21422863006592	-1.34329116344452	-0.109442114830017	0.156652882695198	0.0422592014074326
-6.10313272476196	-9.20969295501709	-1.35035443305969	-0.109475664794445	0.15666064620018	0.0423167571425438
-6.1000509262085	-9.20947360992432	-1.34183132648468	-0.109453439712524	0.156529739499092	0.0423605889081955
-6.10259485244751	-9.2084436416626	-1.34012043476105	-0.109357200562954	0.156447157263756	0.0424235872924328
-6.10485124588013	-9.2082462310791	-1.33826684951782	-0.109295934438705	0.156406864523888	0.0425627529621124
-6.10544872283936	-9.21123313903809	-1.34426951408386	-0.109311357140541	0.156429767608643	0.0426609292626381
-6.10560464859009	-9.21279907226563	-1.33953166007996	-0.109356492757797	0.156538069248199	0.0427860878407955
-6.09991359710693	-9.21320819854736	-1.33752679824829	-0.109458744525909	0.156550616025925	0.0428352765738964
-6.09811067581177	-9.21498107910156	-1.33705806732178	-0.10946623980999	0.156570225954056	0.0428538136184216
-6.09360504150391	-9.21607112884521	-1.33953499794006	-0.109513305127621	0.156562611460686	0.0429300367832184
-6.08837747573853	-9.21603202819824	-1.34343147277832	-0.109588131308556	0.15648227930069	0.0429116748273373
-6.08935403823853	-9.21429061889648	-1.34388518333435	-0.109513610601425	0.156457334756851	0.0429607480764389
-6.08761405944824	-9.21400260925293	-1.34704387187958	-0.109545685350895	0.156412601470947	0.0430079773068428
-6.09152269363403	-9.21327018737793	-1.34014737606049	-0.109395578503609	0.156368464231491	0.0431248284876347
-6.09286499023438	-9.21204853057861	-1.34172666072845	-0.109314642846584	0.15644633769989	0.0432759523391724
-6.08849430084229	-9.21306991577148	-1.33786416053772	-0.109495796263218	0.156477719545364	0.0433611311018467
-6.08697986602783	-9.21665191650391	-1.33364951610565	-0.109561905264854	0.156514450907707	0.0433967523276806
-6.07795429229736	-9.21681785583496	-1.33339488506317	-0.109584614634514	0.156524375081062	0.0435095205903053
-6.07658863067627	-9.21298980712891	-1.33914792537689	-0.109676636755466	0.15649388730526	0.0435383133590221
-6.07159185409546	-9.20914363861084	-1.33305478096008	-0.109691210091114	0.156453758478165	0.0435546413064003
-6.0696907043457	-9.20687675476074	-1.328045129776	-0.109699666500092	0.156370460987091	0.043684646487236
-6.07284116744995	-9.20387363433838	-1.33375895023346	-0.109613642096519	0.15634697675705	0.0438042394816875
-6.07258558273315	-9.20551586151123	-1.3280907869339	-0.109640821814537	0.156481459736824	0.0440010689198971
-6.06531143188477	-9.20537662506104	-1.31830394268036	-0.10976542532444	0.156559407711029	0.0441134050488472
-6.05987024307251	-9.21256923675537	-1.32044577598572	-0.109880365431309	0.156601116061211	0.0441562868654728
-6.05769777297974	-9.21197986602783	-1.32682371139526	-0.109892874956131	0.156595468521118	0.0442124642431736
-6.05496025085449	-9.21163177490234	-1.3246830701828	-0.109839737415314	0.156570941209793	0.0442892722785473
-6.05716753005981	-9.21222591400146	-1.31986212730408	-0.109792470932007	0.156548887491226	0.0443825572729111
-6.06430530548096	-9.21223926544189	-1.32120633125305	-0.109626948833466	0.15659673511982	0.0445326380431652
-6.06196403503418	-9.21646499633789	-1.32346796989441	-0.109757304191589	0.156635463237762	0.0446477830410004
-6.05648708343506	-9.22403812408447	-1.32099008560181	-0.109822861850262	0.15667650103569	0.0446498654782772
-6.05794954299927	-9.22525596618652	-1.32167446613312	-0.109861649572849	0.156654134392738	0.0447298586368561
-6.06015110015869	-9.22273731231689	-1.32365846633911	-0.109748646616936	0.156612679362297	0.0447780787944794
-6.06253337860107	-9.22346496582031	-1.31992900371552	-0.109701931476593	0.156567022204399	0.044853787869215
-6.06563138961792	-9.22648048400879	-1.30810928344727	-0.109667830169201	0.156627506017685	0.0450047999620438
-6.0642032623291	-9.23072814941406	-1.31538188457489	-0.109657861292362	0.156716793775558	0.0451262630522251
-6.06061267852783	-9.23490619659424	-1.30965518951416	-0.10974658280611	0.156770065426826	0.0451691299676895
-6.0571928024292	-9.23876476287842	-1.31456768512726	-0.109744511544704	0.156736359000206	0.0451660230755806
-6.05836248397827	-9.23953056335449	-1.31558620929718	-0.109646737575531	0.156712383031845	0.0452537015080452
-6.06478261947632	-9.24066162109375	-1.30968451499939	-0.109573200345039	0.156690627336502	0.0453198812901974
-6.067467212677	-9.24538421630859	-1.30119252204895	-0.109463185071945	0.156704053282738	0.0454158484935761
-6.06988430023193	-9.25310325622559	-1.30452108383179	-0.10943316668272	0.15671019256115	0.0455460585653782
-6.06897401809692	-9.25966358184814	-1.31044447422028	-0.10955511033535	0.156809583306313	0.0455902107059956
-6.07189846038818	-9.26107406616211	-1.30763018131256	-0.109555773437023	0.156832590699196	0.0455606691539288
-6.07178258895874	-9.26701354980469	-1.30568993091583	-0.10956971347332	0.156736686825752	0.0454942099750042
-6.07486200332642	-9.26582908630371	-1.30265033245087	-0.109514728188515	0.156616657972336	0.0455680936574936
-6.08363580703735	-9.26419925689697	-1.30797266960144	-0.109306447207928	0.156677082180977	0.0456486120820045
-6.08699226379395	-9.26378726959229	-1.30065894126892	-0.109290093183517	0.156629800796509	0.0456670708954334
-6.08827114105225	-9.27671813964844	-1.29649567604065	-0.109405629336834	0.156712621450424	0.0457993112504482
-6.08794164657593	-9.27520942687988	-1.3081042766571	-0.10931471735239	0.156714886426926	0.0458422005176544
-6.0848069190979	-9.27800846099854	-1.30921506881714	-0.109371811151505	0.156740367412567	0.0457617230713367
-6.08577871322632	-9.28269672393799	-1.30971550941467	-0.109445065259933	0.156653553247452	0.0457603186368942
-6.09261846542358	-9.28145027160645	-1.3105880022049	-0.109211459755898	0.156603127717972	0.0458566062152386
-6.09533643722534	-9.28073978424072	-1.31210374832153	-0.10910239815712	0.156609669327736	0.0458958931267262
-6.10048818588257	-9.28676319122314	-1.30372214317322	-0.109096229076385	0.156632289290428	0.0459562540054321
-6.10161781311035	-9.2959623336792	-1.30912673473358	-0.109276942908764	0.156659141182899	0.0459829717874527
-6.10037231445313	-9.29308319091797	-1.31477844715118	-0.109249480068684	0.156658738851547	0.0459852777421474
-6.101243019104	-9.29275703430176	-1.30792808532715	-0.109289593994617	0.156573757529259	0.0459677875041962
-6.10505628585815	-9.29249572753906	-1.31067609786987	-0.109236359596252	0.156452417373657	0.0460104942321777
-6.10590982437134	-9.29184246063232	-1.30501675605774	-0.109139882028103	0.15642923116684	0.0461566746234894
-6.10861206054688	-9.29326629638672	-1.30459308624268	-0.109189808368683	0.156579166650772	0.0462180934846401
-6.10663461685181	-9.29948329925537	-1.30107772350311	-0.109306827187538	0.156629249453545	0.0463089905679226
-6.1021409034729	-9.29899787902832	-1.30716609954834	-0.109302617609501	0.15656004846096	0.0463008992373943
-6.10197305679321	-9.2971887588501	-1.31131136417389	-0.109283901751041	0.156577602028847	0.0462745614349842
-6.10500812530518	-9.30029010772705	-1.30407881736755	-0.109225057065487	0.156500846147537	0.0463861934840679
-6.11062669754028	-9.3003044128418	-1.30606317520142	-0.109072297811508	0.156540542840958	0.0465462654829025
-6.1082239151001	-9.30304718017578	-1.30739319324493	-0.109133630990982	0.156548708677292	0.0466246381402016
-6.10871458053589	-9.30613040924072	-1.30249500274658	-0.109214544296265	0.156607821583748	0.0466642528772354
-6.10887479782104	-9.3138370513916	-1.30589962005615	-0.109284289181232	0.156674802303314	0.046682134270668
-6.10454416275024	-9.31105899810791	-1.30289459228516	-0.109379991889	0.156583711504936	0.0467247068881989
-6.10876035690308	-9.30840873718262	-1.30621182918549	-0.109295710921288	0.156469941139221	0.0467040166258812
-6.11288642883301	-9.31058406829834	-1.30285453796387	-0.109151989221573	0.156429350376129	0.0468495450913906
-6.11304140090942	-9.31363868713379	-1.29702830314636	-0.109164871275425	0.156462267041206	0.0470017790794373
-6.11743021011353	-9.31585025787354	-1.29328644275665	-0.109227076172829	0.156596779823303	0.047114260494709
-6.11424160003662	-9.32217407226563	-1.29802048206329	-0.109324231743813	0.156650722026825	0.0471346862614155
-6.10941934585571	-9.32012462615967	-1.30008399486542	-0.109369933605194	0.156581923365593	0.0470855683088303
-6.10793113708496	-9.32288932800293	-1.30100846290588	-0.109348282217979	0.156571045517921	0.0471956953406334
-6.10809373855591	-9.3191032409668	-1.30262994766235	-0.109241455793381	0.156510964035988	0.0472302846610546
-6.11056232452393	-9.31857109069824	-1.2894834280014	-0.109160900115967	0.156536519527435	0.0473384559154511
-6.11340379714966	-9.32468128204346	-1.28818070888519	-0.109134569764137	0.156551271677017	0.0474221594631672
-6.1142373085022	-9.32892513275146	-1.29388988018036	-0.109215080738068	0.156620532274246	0.0475132279098034
-6.10570430755615	-9.33168411254883	-1.28531002998352	-0.10934691131115	0.156586512923241	0.0475003533065319
-6.10854148864746	-9.32663726806641	-1.28581857681274	-0.109341971576214	0.156515851616859	0.0474895238876343
-6.10832405090332	-9.32346725463867	-1.28996872901917	-0.109260216355324	0.156490907073021	0.0475279241800308
-6.11015176773071	-9.32320880889893	-1.28028607368469	-0.109245248138905	0.156438753008842	0.0475734621286392
-6.11027860641479	-9.32383728027344	-1.27627742290497	-0.109248138964176	0.156462073326111	0.0476830340921879
-6.10794067382813	-9.32445621490479	-1.28005015850067	-0.109264701604843	0.156512886285782	0.0477438420057297
-6.10026597976685	-9.32824611663818	-1.27506852149963	-0.109350971877575	0.156641244888306	0.0477464608848095
-6.09634876251221	-9.32615852355957	-1.27970814704895	-0.109399884939194	0.156655594706535	0.0476661324501038
-6.09618091583252	-9.32845783233643	-1.27714335918427	-0.109305016696453	0.156584739685059	0.0477092042565346
-6.09998655319214	-9.32534694671631	-1.27505278587341	-0.109202794730663	0.156470879912376	0.0477585233747959
-6.10461091995239	-9.329026222229	-1.27037811279297	-0.109169527888298	0.156585603952408	0.0478067435324192
-6.10701370239258	-9.33180904388428	-1.26562082767487	-0.109159596264362	0.156605288386345	0.0477847009897232
-6.1039834022522	-9.33847141265869	-1.26530623435974	-0.109344251453876	0.156718358397484	0.0478329807519913
-6.10584306716919	-9.340087890625	-1.27678215503693	-0.109322555363178	0.156733363866806	0.0476932562887669
-6.10628700256348	-9.33820724487305	-1.26765632629395	-0.109330117702484	0.156648352742195	0.0476623475551605
-6.10952997207642	-9.3347806930542	-1.26991677284241	-0.109290346503258	0.156460449099541	0.0476338975131512
-6.11237144470215	-9.33389282226563	-1.27270436286926	-0.109235502779484	0.156489565968513	0.0476432591676712
-6.1167459487915	-9.33899688720703	-1.2678108215332	-0.109197780489922	0.156578108668327	0.0476843267679214
-6.11464166641235	-9.34237384796143	-1.25675404071808	-0.109371036291122	0.156694427132607	0.04764074832201
-6.11201763153076	-9.34643650054932	-1.26871073246002	-0.109388522803783	0.156728312373161	0.0476150214672089
-6.10741996765137	-9.34426975250244	-1.27366590499878	-0.109421968460083	0.156683564186096	0.047482505440712
-6.10720157623291	-9.34678173065186	-1.2644054889679	-0.10947272926569	0.156689673662186	0.0474616326391697
-6.11529397964478	-9.34861373901367	-1.26175451278687	-0.109362460672855	0.156629130244255	0.0474975816905499
-6.11902141571045	-9.34653949737549	-1.26480770111084	-0.109221607446671	0.156696274876595	0.0475262925028801
-6.11875295639038	-9.35248279571533	-1.25884282588959	-0.109388217329979	0.1566351801157	0.0474903509020805
-6.117516040802	-9.35640144348145	-1.26117992401123	-0.10938111692667	0.156790465116501	0.0474439896643162
-6.11387538909912	-9.35988616943359	-1.26208412647247	-0.109575726091862	0.156796932220459	0.0474336817860603
-6.11149120330811	-9.36136054992676	-1.25681257247925	-0.109606742858887	0.156784206628799	0.0473578050732613
-6.11432123184204	-9.35865116119385	-1.26064121723175	-0.109563775360584	0.156768143177032	0.0472437664866447
-6.1146764755249	-9.35904026031494	-1.25642764568329	-0.109480142593384	0.156729519367218	0.0472450815141201
-6.11847829818726	-9.36375904083252	-1.25556540489197	-0.109482154250145	0.156705170869827	0.0473144464194775
-6.1210150718689	-9.36261653900146	-1.2507780790329	-0.109533607959747	0.156816646456718	0.0473150797188282
-6.11544418334961	-9.36607837677002	-1.24335658550262	-0.109641835093498	0.156871929764748	0.0471926592290401
-6.11204624176025	-9.36954402923584	-1.24939870834351	-0.109736748039722	0.156939774751663	0.0470652543008327
-6.11438179016113	-9.37004566192627	-1.25630176067352	-0.109738886356354	0.15694859623909	0.0469847284257412
-6.11187839508057	-9.37007808685303	-1.2553379535675	-0.10976468026638	0.156895458698273	0.0469176284968853
-6.11584997177124	-9.37093162536621	-1.24748921394348	-0.109691463410854	0.15685410797596	0.0468640103936195
-6.12122583389282	-9.36733531951904	-1.24810230731964	-0.10964222997427	0.156931504607201	0.0469002202153206
-6.12004089355469	-9.3718786239624	-1.25334393978119	-0.10974095761776	0.156940504908562	0.0468656085431576
-6.11571979522705	-9.37431526184082	-1.25229775905609	-0.109901204705238	0.15704108774662	0.0467366613447666
-6.11532020568848	-9.37950611114502	-1.25197851657867	-0.11003440618515	0.157099589705467	0.046652365475893
-6.11804580688477	-9.37466049194336	-1.25936102867126	-0.110097669064999	0.156984031200409	0.0465774647891521
-6.11736011505127	-9.36836910247803	-1.25883805751801	-0.110058166086674	0.156942412257195	0.0464407652616501
-6.12017869949341	-9.36612415313721	-1.2553231716156	-0.110050618648529	0.156987458467484	0.0465133674442768
-6.12146902084351	-9.36871242523193	-1.2577086687088	-0.110143706202507	0.157049760222435	0.0465350188314915
-6.11946535110474	-9.36739444732666	-1.26255702972412	-0.110284134745598	0.157101318240166	0.0465296767652035
-6.11213350296021	-9.36838245391846	-1.26269567012787	-0.110410392284393	0.157185405492783	0.0463869944214821
-6.10564661026001	-9.36557197570801	-1.27778494358063	-0.110513627529144	0.157144069671631	0.0463429652154446
-6.10743427276611	-9.36506843566895	-1.2756427526474	-0.110513836145401	0.157218292355537	0.0463220551609993
-6.11206531524658	-9.36206912994385	-1.27092814445496	-0.110358811914921	0.157237842679024	0.0462519340217113
-6.11243295669556	-9.36440467834473	-1.271613240242	-0.110444612801075	0.157277464866638	0.0462867207825184
-6.10722923278809	-9.36746597290039	-1.27980577945709	-0.110671930015087	0.157378375530243	0.0462511070072651
-6.10631895065308	-9.36550903320313	-1.27751266956329	-0.110814899206161	0.1573785841465	0.0461424626410007
-6.10570430755615	-9.36177444458008	-1.27742052078247	-0.110822431743145	0.157366171479225	0.0461022146046162
-6.10359048843384	-9.35513210296631	-1.28338027000427	-0.110853843390942	0.157292291522026	0.0460616573691368
-6.10952377319336	-9.35601425170898	-1.28349590301514	-0.11078953742981	0.157412007451057	0.0460885651409626
-6.10775995254517	-9.35249805450439	-1.28110301494598	-0.110921643674374	0.15753935277462	0.0460795387625694
-6.10641527175903	-9.35444355010986	-1.27941989898682	-0.111076280474663	0.157568991184235	0.0461054369807243
-6.10138607025146	-9.34989643096924	-1.2941802740097	-0.111130379140377	0.157574087381363	0.0460177436470985
-6.09568357467651	-9.35161304473877	-1.29666709899902	-0.111247584223747	0.157642692327499	0.0458601973950863
-6.09264945983887	-9.34958457946777	-1.29955148696899	-0.111320689320564	0.15764544904232	0.0457892119884491
-6.09941101074219	-9.3459644317627	-1.30029106140137	-0.111203394830227	0.157644480466843	0.0457674637436867
-6.10017681121826	-9.33951854705811	-1.30166530609131	-0.111159034073353	0.157716631889343	0.0457976683974266
-6.09820461273193	-9.34227561950684	-1.29663789272308	-0.111291505396366	0.157763570547104	0.0457679778337479
-6.09843683242798	-9.34478569030762	-1.3070033788681	-0.11144894361496	0.157808288931847	0.0457097738981247
-6.09259939193726	-9.3420991897583	-1.3152197599411	-0.111578240990639	0.157899409532547	0.0456416346132755
-6.09238004684448	-9.33845043182373	-1.3115439414978	-0.111631952226162	0.157835111021996	0.0455278903245926
-6.09715795516968	-9.33510684967041	-1.31616842746735	-0.111565284430981	0.157740265130997	0.0454768873751163
-6.09813261032104	-9.3306245803833	-1.32341873645782	-0.111543111503124	0.157787278294563	0.045556902885437
-6.09908103942871	-9.3293342590332	-1.32451605796814	-0.111572802066803	0.157831221818924	0.0455158352851868
-6.09901237487793	-9.32944965362549	-1.32186961174011	-0.111714825034142	0.157927557826042	0.0454665832221508
-6.09146404266357	-9.32825183868408	-1.33126080036163	-0.111763916909695	0.157914191484451	0.0453821681439877
-6.08916759490967	-9.32569885253906	-1.34190165996552	-0.11182813346386	0.157951876521111	0.0452680736780167
-6.09415578842163	-9.32386779785156	-1.33152854442596	-0.111782491207123	0.157885476946831	0.0451921708881855
-6.09878015518188	-9.31988430023193	-1.34115719795227	-0.111718535423279	0.157896116375923	0.0452387779951096
-6.09857845306396	-9.32301044464111	-1.34511613845825	-0.111806482076645	0.157968044281006	0.0452104136347771
-6.09425401687622	-9.32141494750977	-1.34639525413513	-0.111916542053223	0.157939985394478	0.0450429022312164
-6.09692668914795	-9.32405853271484	-1.3516857624054	-0.111993923783302	0.157912686467171	0.0449733324348927
-6.09847784042358	-9.31443786621094	-1.36095058917999	-0.112010397017002	0.157790958881378	0.0448754243552685
-6.10123062133789	-9.31064510345459	-1.35900521278381	-0.11194971203804	0.157826319336891	0.0447797849774361
-6.103919506073	-9.30996417999268	-1.35990297794342	-0.111907757818699	0.157760426402092	0.0447647832334042
-6.10205078125	-9.30995464324951	-1.36375463008881	-0.111936613917351	0.157839179039001	0.044753409922123
-6.10123109817505	-9.30951976776123	-1.366868019104	-0.112052209675312	0.157925263047218	0.0445831455290318
-6.09912490844727	-9.31080055236816	-1.37166845798492	-0.112112820148468	0.15794250369072	0.0444696396589279
-6.10017967224121	-9.30610466003418	-1.38115167617798	-0.112064965069294	0.157808572053909	0.0443499647080898
-6.10800075531006	-9.30311489105225	-1.38237512111664	-0.112011983990669	0.157768368721008	0.04422527551651
-6.11286067962646	-9.30399799346924	-1.38243806362152	-0.11191725730896	0.157761499285698	0.044174961745739
-6.11579561233521	-9.30767631530762	-1.38911807537079	-0.11189953237772	0.157706543803215	0.0440731942653656
-6.11663579940796	-9.31032752990723	-1.3933846950531	-0.112049266695976	0.157782271504402	0.04392284527421
-6.11817121505737	-9.30628108978271	-1.3973149061203	-0.112069979310036	0.15772257745266	0.0437234006822109
-6.12456941604614	-9.30425262451172	-1.40207660198212	-0.111943140625954	0.157602310180664	0.0435713455080986
-6.12949752807617	-9.2980318069458	-1.40919601917267	-0.111817896366119	0.157471790909767	0.0434912368655205
-6.13806343078613	-9.29878425598145	-1.4100706577301	-0.11180966347456	0.157475188374519	0.0433766059577465
-6.14415788650513	-9.29950046539307	-1.40990030765533	-0.111841946840286	0.157453000545502	0.0432454906404018
-6.14588594436646	-9.30141925811768	-1.41949033737183	-0.111910194158554	0.157500311732292	0.0431758761405945
-6.14575052261353	-9.29885005950928	-1.43333172798157	-0.111875265836716	0.157396584749222	0.0429637990891933
-6.1482834815979	-9.29972267150879	-1.43396961688995	-0.111935824155807	0.157446563243866	0.0427070930600166
-6.1518874168396	-9.29762077331543	-1.4366602897644	-0.111849337816238	0.157260105013847	0.0425142422318459
-6.16381406784058	-9.29603481292725	-1.44681072235107	-0.111661098897457	0.157210126519203	0.0424654334783554
-6.16677379608154	-9.29242324829102	-1.44539260864258	-0.111542962491512	0.157162860035896	0.0423378758132458
-6.17220067977905	-9.29610252380371	-1.44675135612488	-0.111537024378777	0.157138586044312	0.0421735197305679
-6.17849636077881	-9.30143451690674	-1.45793855190277	-0.111683070659637	0.157178118824959	0.0420445203781128
-6.17656707763672	-9.29806518554688	-1.46169710159302	-0.111671917140484	0.157063290476799	0.0418701283633709
-6.18051433563232	-9.29395484924316	-1.4639767408371	-0.111620500683784	0.156919538974762	0.0416580513119698
-6.19009828567505	-9.29284286499023	-1.47080278396606	-0.111494086682796	0.156805545091629	0.04151676222682
-6.19357395172119	-9.2899694442749	-1.47952198982239	-0.11148589849472	0.156859591603279	0.0415583699941635
-6.19582939147949	-9.28744983673096	-1.4737104177475	-0.111438170075417	0.15684001147747	0.0414623096585274
-6.19970464706421	-9.29044246673584	-1.46987235546112	-0.111518211662769	0.156887337565422	0.041304737329483
-6.19401502609253	-9.29090881347656	-1.48588562011719	-0.111572235822678	0.156830459833145	0.0411884561181068
-6.19554233551025	-9.28693962097168	-1.4888653755188	-0.111537635326385	0.156757220625877	0.0411031469702721
-6.20028972625732	-9.28687381744385	-1.48389029502869	-0.111462503671646	0.156717553734779	0.0409815758466721
-6.20706653594971	-9.28159046173096	-1.48619973659515	-0.111366130411625	0.156626373529434	0.0409253500401974
-6.20821666717529	-9.27929401397705	-1.49224102497101	-0.111328892409801	0.156667158007622	0.0409232154488564
-6.21217679977417	-9.28056526184082	-1.4860075712204	-0.111337453126907	0.156666353344917	0.0408790782094002
-6.20820665359497	-9.28610610961914	-1.49862563610077	-0.111452609300613	0.156698748469353	0.0407656654715538
-6.20845508575439	-9.28351879119873	-1.49765062332153	-0.111569806933403	0.156637102365494	0.0406523421406746
-6.20925951004028	-9.2755241394043	-1.49990594387054	-0.11148926615715	0.156565606594086	0.0405583567917347
-6.2117395401001	-9.27195358276367	-1.50029563903809	-0.11148089915514	0.156487688422203	0.0404578894376755
-6.21419382095337	-9.26863479614258	-1.49433469772339	-0.111485674977303	0.156425386667252	0.0404601506888866
-6.21472930908203	-9.26578235626221	-1.50823950767517	-0.111453928053379	0.156420692801476	0.0405179858207703
-6.2090163230896	-9.26607799530029	-1.49679398536682	-0.111487276852131	0.156548976898193	0.0404491387307644
-6.20675086975098	-9.26309394836426	-1.49578022956848	-0.111570067703724	0.15657252073288	0.0404115617275238
-6.2014684677124	-9.26424789428711	-1.50390481948853	-0.111685022711754	0.1565051227808	0.0403894148766994
-6.19746685028076	-9.25801849365234	-1.50402176380157	-0.111635081470013	0.156486675143242	0.0402938649058342
-6.19947957992554	-9.25546169281006	-1.50308120250702	-0.111614033579826	0.156416669487953	0.040229219943285
-6.20343780517578	-9.25207710266113	-1.49665999412537	-0.111383207142353	0.156382814049721	0.0402276292443275
-6.20403861999512	-9.25059604644775	-1.50036406517029	-0.111493073403835	0.156353890895844	0.0402880311012268
-6.20112037658691	-9.25178623199463	-1.50142443180084	-0.111620843410492	0.156424447894096	0.0402131825685501
-6.19994354248047	-9.25161457061768	-1.499587059021	-0.111676566302776	0.156490430235863	0.0401105172932148
-6.19674968719482	-9.24546051025391	-1.49819052219391	-0.111798748373985	0.156310185790062	0.0400941669940948
-6.1973876953125	-9.2380485534668	-1.50347483158112	-0.111735984683037	0.156124725937843	0.0399713180959225
-6.19780015945435	-9.23220825195313	-1.51079046726227	-0.111582294106483	0.156165078282356	0.0399445295333862
-6.19908142089844	-9.2298059463501	-1.4976042509079	-0.111657217144966	0.156218692660332	0.0400127358734608
-6.19468593597412	-9.22768783569336	-1.49801814556122	-0.111785337328911	0.156271755695343	0.0400068946182728
-6.18656444549561	-9.22317314147949	-1.51498568058014	-0.111843764781952	0.1562260389328	0.0399040132761002
-6.18365621566772	-9.22434139251709	-1.51016497612	-0.111814722418785	0.156159043312073	0.0398693829774857
-6.18434906005859	-9.21726894378662	-1.5082585811615	-0.11172965914011	0.156079038977623	0.0398454889655113
-6.18783760070801	-9.21367359161377	-1.50444006919861	-0.111629270017147	0.156128630042076	0.0398929454386234
-6.18598127365112	-9.20932102203369	-1.50344812870026	-0.111639574170113	0.156096234917641	0.0399104729294777
-6.1833324432373	-9.21712875366211	-1.50358402729034	-0.111903481185436	0.156135529279709	0.0398759096860886
-6.18018245697021	-9.21639537811279	-1.50799024105072	-0.111864894628525	0.156185656785965	0.0398385263979435
-6.17821311950684	-9.21105098724365	-1.50512742996216	-0.111922241747379	0.156168445944786	0.0397932268679142
-6.17567157745361	-9.20632457733154	-1.50538289546967	-0.11186621338129	0.156005829572678	0.0397464819252491
-6.18075084686279	-9.20009517669678	-1.51299405097961	-0.111762285232544	0.15596704185009	0.0397564992308617
-6.1827220916748	-9.19710636138916	-1.51747918128967	-0.111778117716312	0.155932530760765	0.0397773571312428
-6.17956638336182	-9.1939754486084	-1.50739371776581	-0.111833557486534	0.156071320176125	0.0398218408226967
-6.17678308486938	-9.19836711883545	-1.51423001289368	-0.111883841454983	0.156114727258682	0.0397575609385967
-6.16963338851929	-9.1962308883667	-1.51480197906494	-0.111976526677608	0.156108275055885	0.0396894365549088
-6.16804170608521	-9.19483089447021	-1.5123702287674	-0.111960165202618	0.156019642949104	0.0396423451602459
-6.1724066734314	-9.19211196899414	-1.51462638378143	-0.111876703798771	0.156045407056808	0.0395932234823704
-6.17507553100586	-9.18920040130615	-1.51205885410309	-0.111788995563984	0.156044065952301	0.0396650359034538
-6.17718315124512	-9.18639469146729	-1.51447904109955	-0.111704707145691	0.155957356095314	0.0396981053054333
-6.17427682876587	-9.1830587387085	-1.50888204574585	-0.11167599260807	0.155949681997299	0.0396545343101025
-6.17714166641235	-9.18679523468018	-1.50467467308044	-0.111778095364571	0.155990153551102	0.0396078526973724
-6.17177486419678	-9.18970012664795	-1.51350426673889	-0.111814618110657	0.155956193804741	0.0395603664219379
-6.17014408111572	-9.18543148040771	-1.51233077049255	-0.111812941730022	0.155889675021172	0.0395613200962543
-6.16621494293213	-9.18188953399658	-1.51170432567596	-0.111893050372601	0.155780330300331	0.0394323244690895
-6.17232084274292	-9.17877197265625	-1.51181447505951	-0.111766166985035	0.155723229050636	0.0394166670739651
-6.17286777496338	-9.17436695098877	-1.50971972942352	-0.111716255545616	0.155618593096733	0.039485901594162
-6.17270946502686	-9.17275142669678	-1.50866186618805	-0.111741602420807	0.155679151415825	0.0394751504063606
-6.17130899429321	-9.17730236053467	-1.50727987289429	-0.111820347607136	0.15582337975502	0.0394299477338791
-6.16825199127197	-9.17404270172119	-1.50880610942841	-0.111782275140285	0.155715212225914	0.0393577851355076
-6.16385841369629	-9.17269325256348	-1.5119913816452	-0.111783117055893	0.155664622783661	0.039280466735363
-6.16894960403442	-9.17043304443359	-1.5114734172821	-0.11161644756794	0.15557886660099	0.0391133837401867
-6.17491912841797	-9.1668062210083	-1.50534427165985	-0.111459545791149	0.155571267008781	0.039147112518549
-6.1752781867981	-9.16817665100098	-1.51184988021851	-0.1114387139678	0.155441448092461	0.0390875041484833
-6.17422723770142	-9.17064762115479	-1.50696432590485	-0.111442148685455	0.15558348596096	0.0390130877494812
-6.17323207855225	-9.17073249816895	-1.51339900493622	-0.111509628593922	0.155495673418045	0.0389769412577152
-6.17420339584351	-9.17246913909912	-1.50394678115845	-0.111522473394871	0.155419826507568	0.038803294301033
-6.17455959320068	-9.16591644287109	-1.51079308986664	-0.111562594771385	0.155326366424561	0.0387068390846252
-6.17640256881714	-9.16122913360596	-1.50996160507202	-0.111384049057961	0.155214726924896	0.0385311543941498
-6.18124723434448	-9.15638637542725	-1.50868153572083	-0.111345857381821	0.155064180493355	0.038420058786869
-6.18330860137939	-9.15618228912354	-1.50503718852997	-0.111215576529503	0.155097991228104	0.0384900234639645
-6.18502712249756	-9.15667724609375	-1.50596511363983	-0.111254639923573	0.155079200863838	0.038382638245821
-6.18544101715088	-9.15796947479248	-1.50649297237396	-0.111238203942776	0.155138537287712	0.0382833033800125
-6.18303775787354	-9.1541633605957	-1.50881719589233	-0.111362017691135	0.15504078567028	0.0381446555256844
-6.18176746368408	-9.15124320983887	-1.51232707500458	-0.11130478233099	0.15502992272377	0.0380014181137085
-6.18337821960449	-9.15197467803955	-1.51700901985168	-0.11127146333456	0.1549212038517	0.037861417979002
-6.1816258430481	-9.14876270294189	-1.51703798770905	-0.111273534595966	0.154874563217163	0.0377374403178692
-6.18550777435303	-9.14742183685303	-1.51726067066193	-0.111219257116318	0.154814541339874	0.0375816412270069
-6.18532133102417	-9.14395904541016	-1.51163816452026	-0.11118521541357	0.154764920473099	0.0375400632619858
-6.18796062469482	-9.14071178436279	-1.51879715919495	-0.111050471663475	0.15467743575573	0.0374121889472008
-6.19361734390259	-9.13553142547607	-1.51578223705292	-0.110922411084175	0.154674470424652	0.0373556055128574
-6.19116353988647	-9.13497447967529	-1.51192450523376	-0.11096666008234	0.154587611556053	0.0372079610824585
-6.19252252578735	-9.13505840301514	-1.51391744613647	-0.110945843160152	0.154630437493324	0.0371458418667316
-6.18779468536377	-9.1376838684082	-1.51633369922638	-0.111048050224781	0.15459032356739	0.0370472706854343
-6.19239950180054	-9.13772583007813	-1.51596534252167	-0.111068725585938	0.15464474260807	0.036926057189703
-6.18696928024292	-9.13167858123779	-1.51531636714935	-0.110995180904865	0.15448834002018	0.0368080735206604
-6.18445014953613	-9.13102340698242	-1.51718485355377	-0.111108675599098	0.154366627335548	0.0366603694856167
-6.19102430343628	-9.12747859954834	-1.51692152023315	-0.110989421606064	0.154393151402473	0.0365842320024967
-6.18526220321655	-9.12466239929199	-1.51355493068695	-0.110927321016788	0.15425680577755	0.0365334637463093
-6.19303131103516	-9.12126922607422	-1.52047169208527	-0.110826276242733	0.154295235872269	0.0365037322044373
-6.19289970397949	-9.12144374847412	-1.51667547225952	-0.110830664634705	0.154288396239281	0.0364567302167416
-6.18897867202759	-9.1184253692627	-1.50915551185608	-0.110850386321545	0.154312044382095	0.0363801196217537
-6.18761968612671	-9.12130737304688	-1.51514756679535	-0.110946334898472	0.1542878895998	0.0362909995019436
-6.18242597579956	-9.11948204040527	-1.51779985427856	-0.110924609005451	0.154309287667274	0.0361475571990013
-6.1798996925354	-9.11834144592285	-1.51987171173096	-0.110977381467819	0.154216483235359	0.0360523387789726
-6.18089246749878	-9.117919921875	-1.51347422599792	-0.110884107649326	0.154213815927505	0.0359240733087063
-6.18187761306763	-9.11403179168701	-1.51255655288696	-0.110791720449924	0.154132008552551	0.0359219536185265
-6.18652820587158	-9.10920524597168	-1.51118969917297	-0.110607720911503	0.154025122523308	0.0358048230409622
-6.18921756744385	-9.10861206054688	-1.51726484298706	-0.110591500997543	0.154032126069069	0.0357266031205654
-6.18964958190918	-9.11031723022461	-1.50441348552704	-0.110617190599442	0.154132932424545	0.0356768891215324
-6.18945741653442	-9.11741256713867	-1.51457893848419	-0.110671348869801	0.154127046465874	0.0356257483363152
-6.18519163131714	-9.11852931976318	-1.51164793968201	-0.110728316009045	0.154085621237755	0.0355729945003986
-6.18707990646362	-9.11523532867432	-1.51491582393646	-0.110749803483486	0.154012277722359	0.0353770852088928
-6.18951225280762	-9.11212253570557	-1.5136091709137	-0.110735088586807	0.153952687978745	0.0352603010833263
-6.18996000289917	-9.1085376739502	-1.51226353645325	-0.110687151551247	0.153830230236053	0.0352352187037468
-6.19670486450195	-9.10639953613281	-1.51427757740021	-0.110550954937935	0.153885930776596	0.0352056100964546
-6.20068311691284	-9.11155319213867	-1.51583290100098	-0.110611900687218	0.153994426131248	0.0351568795740604
-6.19605255126953	-9.10825252532959	-1.50964081287384	-0.110608384013176	0.153935253620148	0.0350845903158188
-6.19680452346802	-9.11234474182129	-1.51429903507233	-0.110649362206459	0.153984695672989	0.0350219756364822
-6.19199562072754	-9.10910797119141	-1.52399587631226	-0.110656104981899	0.153999179601669	0.0348881781101227
-6.18997144699097	-9.10764026641846	-1.52436304092407	-0.110725268721581	0.153902366757393	0.0347758568823338
-6.19739151000977	-9.10526371002197	-1.52348446846008	-0.110605552792549	0.153849497437477	0.0346642285585403
-6.20012092590332	-9.10248947143555	-1.52059018611908	-0.110451944172382	0.153870418667793	0.0346953123807907
-6.20372533798218	-9.10505199432373	-1.52064323425293	-0.110486216843128	0.15383206307888	0.034559179097414
-6.20376396179199	-9.10537052154541	-1.52156603336334	-0.110458068549633	0.153876021504402	0.0345138646662235
-6.20306873321533	-9.11070728302002	-1.51788198947906	-0.11055576056242	0.153927937150002	0.0344094820320606
-6.20347785949707	-9.11036586761475	-1.52593326568604	-0.110597111284733	0.153922468423843	0.0342742055654526
-6.20401287078857	-9.10529613494873	-1.53042030334473	-0.110590681433678	0.153873965144157	0.0341854095458984
-6.20085954666138	-9.10366439819336	-1.52485013008118	-0.110649839043617	0.153688281774521	0.0340643227100372
-6.21051120758057	-9.10479545593262	-1.53121936321259	-0.110475398600101	0.153681218624115	0.0339314565062523
-6.20806312561035	-9.10033130645752	-1.52610909938812	-0.110360771417618	0.153660535812378	0.0339123979210854
-6.21465587615967	-9.0991792678833	-1.52989184856415	-0.110317543148994	0.153650924563408	0.0339414961636066
-6.21552228927612	-9.10073947906494	-1.53007709980011	-0.110350593924522	0.153690829873085	0.0339044891297817
-6.21077489852905	-9.09822273254395	-1.52170693874359	-0.110358670353889	0.153773650527	0.033824697136879
-6.210120677948	-9.10359573364258	-1.52789306640625	-0.110410280525684	0.153792172670364	0.0337330624461174
-6.20445871353149	-9.10272789001465	-1.52886009216309	-0.110359624028206	0.153703972697258	0.0335958898067474
-6.20602416992188	-9.10346698760986	-1.53896129131317	-0.110463380813599	0.15360090136528	0.0334760323166847
-6.20743083953857	-9.09797668457031	-1.5335545539856	-0.11034544557333	0.153598248958588	0.0333237908780575
-6.20670032501221	-9.09708118438721	-1.53494811058044	-0.110331133008003	0.153483495116234	0.0332828685641289
-6.21002531051636	-9.09814071655273	-1.53955602645874	-0.110142916440964	0.153440177440643	0.0332751497626305
-6.21141242980957	-9.09459686279297	-1.53332710266113	-0.110071666538715	0.153439909219742	0.0332078039646149
-6.21645450592041	-9.09548950195313	-1.52879810333252	-0.110081017017365	0.153478354215622	0.0331560112535954
-6.21489810943604	-9.09757614135742	-1.53323495388031	-0.109974190592766	0.153436079621315	0.0330977886915207
-6.21467638015747	-9.10209846496582	-1.52511560916901	-0.110140189528465	0.153518080711365	0.0330724529922009
-6.21597862243652	-9.10248184204102	-1.53528392314911	-0.110123686492443	0.153499528765678	0.0329774543642998
-6.21191835403442	-9.09945011138916	-1.53398323059082	-0.110172882676125	0.153394460678101	0.0328888148069382
-6.2131462097168	-9.09715843200684	-1.53353321552277	-0.110172502696514	0.153347283601761	0.0327618159353733
-6.21563959121704	-9.09857845306396	-1.53511583805084	-0.110081620514393	0.153320029377937	0.032712534070015
-6.21347999572754	-9.09274482727051	-1.52827370166779	-0.110040910542011	0.153186336159706	0.0326917134225369
-6.21750020980835	-9.09414196014404	-1.53146266937256	-0.10999821126461	0.153218314051628	0.0326685309410095
-6.21953344345093	-9.09070682525635	-1.52649307250977	-0.109921239316463	0.153242707252502	0.0326121784746647
-6.2233304977417	-9.09278774261475	-1.5261402130127	-0.109955467283726	0.153282776474953	0.0326226688921452
-6.22003936767578	-9.08742046356201	-1.52185368537903	-0.109939306974411	0.153169333934784	0.0325973257422447
-6.22158718109131	-9.09122943878174	-1.52176690101624	-0.110003061592579	0.153251677751541	0.0325400680303574
-6.21797323226929	-9.08975601196289	-1.52842175960541	-0.109923958778381	0.153259322047234	0.0324650704860687
-6.21437978744507	-9.08970260620117	-1.5239862203598	-0.110017098486423	0.153229475021362	0.0324004627764225
-6.21284294128418	-9.09090709686279	-1.52366828918457	-0.11001580953598	0.153227776288986	0.0323141738772392
-6.2109260559082	-9.08602428436279	-1.52798175811768	-0.110054075717926	0.153131008148193	0.0321934446692467
-6.21255493164063	-9.08919620513916	-1.52517151832581	-0.109991230070591	0.153114080429077	0.0321990884840488
-6.21684217453003	-9.08244132995605	-1.52573657035828	-0.109842874109745	0.153042763471603	0.0320793762803078
-6.21765995025635	-9.0803394317627	-1.5168719291687	-0.10976392775774	0.15300315618515	0.0320629440248013
-6.22354793548584	-9.08480358123779	-1.51760411262512	-0.109730385243893	0.152966096997261	0.0320620983839035
-6.22597122192383	-9.08733749389648	-1.52035236358643	-0.109707430005074	0.153065696358681	0.0320271551609039
-6.2267951965332	-9.08464050292969	-1.52388799190521	-0.109823636710644	0.152986362576485	0.0318983122706413
-6.22928380966187	-9.09040927886963	-1.52550911903381	-0.109861344099045	0.15309040248394	0.0318205654621124
-6.22800874710083	-9.09081935882568	-1.52509117126465	-0.109882652759552	0.152965947985649	0.0316537916660309
-6.2320990562439	-9.0901575088501	-1.53076362609863	-0.109871782362461	0.152973473072052	0.0315366014838219
-6.23435115814209	-9.08821964263916	-1.5320348739624	-0.109817065298557	0.152833804488182	0.0314367339015007
-6.24013042449951	-9.08967018127441	-1.53486847877502	-0.109767563641071	0.152784153819084	0.0313517861068249
-6.24413871765137	-9.08890628814697	-1.5311518907547	-0.109679393470287	0.152735605835915	0.0312785357236862
-6.25177764892578	-9.08727169036865	-1.53622841835022	-0.109728433191776	0.152769640088081	0.0312246419489384
-6.25820875167847	-9.08722972869873	-1.53366494178772	-0.10962775349617	0.152772352099419	0.0312200449407101
-6.25497055053711	-9.08707714080811	-1.53765022754669	-0.109690368175507	0.15280582010746	0.0311034638434649
-6.25704956054688	-9.08955478668213	-1.54233193397522	-0.109727695584297	0.152810662984848	0.0310391411185265
-6.25396966934204	-9.09134101867676	-1.54246497154236	-0.109733462333679	0.152812212705612	0.0309379380196333
-6.25198984146118	-9.08814811706543	-1.54461586475372	-0.109747678041458	0.152747437357903	0.030824726447463
-6.26006126403809	-9.08959770202637	-1.54976785182953	-0.109724901616573	0.152733981609344	0.0307192914187908
-6.25932025909424	-9.08601093292236	-1.54927027225494	-0.10966020822525	0.152754113078117	0.030703442171216
-6.26208829879761	-9.08696365356445	-1.54529190063477	-0.109633281826973	0.152628540992737	0.0306270178407431
-6.26691770553589	-9.08371448516846	-1.54259598255157	-0.109460420906544	0.15260736644268	0.0306732878088951
-6.26808214187622	-9.08743667602539	-1.54339218139648	-0.109556660056114	0.152571484446526	0.0305946432054043
-6.27274084091187	-9.08867931365967	-1.54339301586151	-0.109480299055576	0.152715489268303	0.0305567886680365
-6.26750612258911	-9.08885955810547	-1.54346036911011	-0.109541535377502	0.152670830488205	0.030522346496582
-6.26906299591064	-9.095947265625	-1.54292321205139	-0.109641164541245	0.152673184871674	0.0304245874285698
-6.27088069915771	-9.0914134979248	-1.54283618927002	-0.10963711887598	0.152653381228447	0.0303727053105831
-6.27015447616577	-9.0906457901001	-1.54301154613495	-0.109642259776592	0.152537971735001	0.0302644316107035
-6.27163076400757	-9.09129905700684	-1.54161369800568	-0.109584301710129	0.152498543262482	0.0302043706178665
-6.27147102355957	-9.08998489379883	-1.53729510307312	-0.109503425657749	0.152369424700737	0.0301607102155685
-6.27743482589722	-9.08791637420654	-1.53678679466248	-0.109376706182957	0.152342081069946	0.030108155682683
-6.27973604202271	-9.08796787261963	-1.53783321380615	-0.109315291047096	0.152413263916969	0.0301325228065252
-6.28204822540283	-9.08675003051758	-1.54235982894897	-0.109307169914246	0.152353122830391	0.0301112066954374
-6.2847146987915	-9.09054374694824	-1.53774666786194	-0.109293378889561	0.152393966913223	0.0301283914595842
-6.28500127792358	-9.0896520614624	-1.53424179553986	-0.109252162277699	0.152375936508179	0.0300628673285246
-6.28805446624756	-9.09396076202393	-1.53154230117798	-0.109299264848232	0.152425095438957	0.0300346333533525
-6.2852349281311	-9.0950174331665	-1.53242313861847	-0.109327495098114	0.152386695146561	0.0300166271626949
-6.28450393676758	-9.09606647491455	-1.53420746326447	-0.10927876830101	0.152377247810364	0.0299870353192091
-6.2830228805542	-9.09769058227539	-1.53025615215302	-0.109304070472717	0.152337715029716	0.0298781711608171
-6.28262042999268	-9.09685134887695	-1.5290949344635	-0.109329767525196	0.15220944583416	0.0297975037246943
-6.28462076187134	-9.09724617004395	-1.52878892421722	-0.109086684882641	0.15219783782959	0.0298410635441542
-6.28331279754639	-9.09804248809814	-1.52341544628143	-0.109108828008175	0.152062356472015	0.0298690795898438
-6.29098081588745	-9.10072231292725	-1.52103412151337	-0.108968146145344	0.152136862277985	0.0298544429242611
-6.29149866104126	-9.09878444671631	-1.5174355506897	-0.108910836279392	0.152064174413681	0.0298944562673569
-6.29403734207153	-9.10226726531982	-1.5091814994812	-0.108947657048702	0.152124136686325	0.0298826713114977
-6.29421949386597	-9.1040153503418	-1.51367497444153	-0.108911618590355	0.152160689234734	0.0298751965165138
-6.2910099029541	-9.10909080505371	-1.50908482074738	-0.109010934829712	0.152128294110298	0.0298527237027884
-6.29469108581543	-9.11106777191162	-1.51163709163666	-0.109002083539963	0.15213780105114	0.029801307246089
-6.28842306137085	-9.11328601837158	-1.50231289863586	-0.109071888029575	0.152042880654335	0.0297340750694275
-6.29361200332642	-9.11183261871338	-1.49993145465851	-0.109058991074562	0.152091234922409	0.0297220889478922
-6.29209184646606	-9.10631561279297	-1.49907660484314	-0.109006762504578	0.151881247758865	0.0297107547521591
-6.29436016082764	-9.10329341888428	-1.49963331222534	-0.108915261924267	0.151773676276207	0.0297037605196238
-6.2998423576355	-9.10371398925781	-1.49811029434204	-0.108824200928211	0.151861801743507	0.0297072641551495
-6.29937791824341	-9.10465908050537	-1.49316620826721	-0.108838960528374	0.151878342032433	0.0297048930078745
-6.29984140396118	-9.10968685150146	-1.48572742938995	-0.108962297439575	0.15180267393589	0.0298583172261715
-6.30074167251587	-9.11085224151611	-1.48195123672485	-0.108853690326214	0.151939883828163	0.0298261810094118
-6.2980842590332	-9.11205863952637	-1.48706924915314	-0.10889808088541	0.151946738362312	0.029820853844285
-6.29545497894287	-9.11415195465088	-1.476606965065	-0.108940966427326	0.151855066418648	0.0297866463661194
-6.28918600082397	-9.11401271820068	-1.47859287261963	-0.108982592821121	0.151835963129997	0.0297844186425209
-6.29481744766235	-9.11666774749756	-1.48164224624634	-0.109015949070454	0.15186382830143	0.0297861024737358
-6.29384660720825	-9.11721134185791	-1.48091101646423	-0.108823530375957	0.151808634400368	0.02982915379107
-6.29843902587891	-9.11324310302734	-1.47149872779846	-0.108830764889717	0.151848867535591	0.0298223383724689
-6.30102252960205	-9.11695957183838	-1.46354627609253	-0.108736500144005	0.15177920460701	0.0298452898859978
-6.30051755905151	-9.11858940124512	-1.4691596031189	-0.108735829591751	0.151804342865944	0.0299542620778084
-6.30352735519409	-9.12046051025391	-1.46835505962372	-0.108796857297421	0.15187032520771	0.0299734156578779
-6.30365324020386	-9.12787532806396	-1.46465468406677	-0.108911611139774	0.152026697993279	0.0299875102937222
-6.29970264434814	-9.128981590271	-1.46020936965942	-0.108919106423855	0.151962161064148	0.0299823973327875
-6.30319976806641	-9.1296968460083	-1.45943868160248	-0.108958095312119	0.151993945240974	0.0300044547766447
-6.30535936355591	-9.13171863555908	-1.4626053571701	-0.108970910310745	0.151948869228363	0.0299841575324535
-6.30667304992676	-9.12946319580078	-1.46733677387238	-0.108936555683613	0.151964873075485	0.0300024915486574
-6.30880355834961	-9.12726974487305	-1.45901620388031	-0.108885854482651	0.151830151677132	0.0300460401922464
-6.31349563598633	-9.13276100158691	-1.46505987644196	-0.108935505151749	0.152011409401894	0.0301551334559917
-6.31682586669922	-9.12981414794922	-1.46313571929932	-0.108847200870514	0.151992917060852	0.0302219018340111
-6.31578493118286	-9.13178730010986	-1.46039295196533	-0.108929358422756	0.152130588889122	0.0302694402635098
-6.31685161590576	-9.13369464874268	-1.45786166191101	-0.10900367051363	0.152210429310799	0.0303103253245354
-6.31043434143066	-9.13555240631104	-1.45827221870422	-0.109047017991543	0.152203023433685	0.0303400512784719
-6.30984735488892	-9.13678359985352	-1.45405054092407	-0.10913323611021	0.152230367064476	0.0303909834474325
-6.30746555328369	-9.13634872436523	-1.4626989364624	-0.109214007854462	0.152274310588837	0.0304600540548563
-6.30450391769409	-9.13480472564697	-1.46112787723541	-0.109289146959782	0.152303844690323	0.0305171273648739
-6.30345344543457	-9.13524913787842	-1.45496261119843	-0.109225206077099	0.152330905199051	0.0305312760174274
-6.30206060409546	-9.13200092315674	-1.45427942276001	-0.109219878911972	0.152355924248695	0.0306257978081703
-6.30475521087646	-9.1328706741333	-1.45307540893555	-0.109176889061928	0.152338713407516	0.0307225715368986
-6.3028244972229	-9.12767887115479	-1.45068907737732	-0.109112277626991	0.152395024895668	0.0308792758733034
-6.30131053924561	-9.12737941741943	-1.44795894622803	-0.109214574098587	0.152400732040405	0.0309586375951767
-6.29711389541626	-9.12575626373291	-1.44356846809387	-0.10927789658308	0.152493089437485	0.0310597699135542
-6.29785776138306	-9.12940788269043	-1.43738794326782	-0.10932532697916	0.152573704719543	0.0311076529324055
-6.29027223587036	-9.13351917266846	-1.44398963451385	-0.109439469873905	0.152672842144966	0.0312363039702177
-6.2897891998291	-9.1324577331543	-1.43781769275665	-0.109534181654453	0.152696639299393	0.0313322059810162
-6.28707456588745	-9.13204574584961	-1.44207048416138	-0.109588332474232	0.15275251865387	0.0313445441424847
-6.28182697296143	-9.12886905670166	-1.43301272392273	-0.109695218503475	0.15277872979641	0.031426940113306
-6.27933311462402	-9.12704944610596	-1.43621957302094	-0.109789580106735	0.152714967727661	0.0314262546598911
-6.28029918670654	-9.1250171661377	-1.43339717388153	-0.109691672027111	0.152685254812241	0.0315483771264553
-6.27593994140625	-9.12276458740234	-1.42978620529175	-0.109744779765606	0.152618736028671	0.0315810292959213
-6.27847766876221	-9.12400436401367	-1.43903076648712	-0.109713405370712	0.152683168649673	0.0316821895539761
-6.27755403518677	-9.12032890319824	-1.42522799968719	-0.109770059585571	0.152745187282562	0.0317842625081539
-6.28082370758057	-9.12018299102783	-1.42175316810608	-0.109862253069878	0.152825385332108	0.0318866670131683
-6.278480052948	-9.11871528625488	-1.41704928874969	-0.109864182770252	0.152814418077469	0.031931210309267
-6.2793345451355	-9.12669277191162	-1.41973221302032	-0.109926365315914	0.152974620461464	0.0319929905235767
-6.27495002746582	-9.12552547454834	-1.42304837703705	-0.109974436461926	0.153007388114929	0.0319341868162155
-6.27048540115356	-9.12660026550293	-1.42267262935638	-0.110046491026878	0.152970567345619	0.0318830236792564
-6.27179002761841	-9.13083934783936	-1.42342507839203	-0.110144592821598	0.15298393368721	0.0319934748113155
-6.27245092391968	-9.12930679321289	-1.4267098903656	-0.110089793801308	0.152939528226852	0.0319915972650051
-6.27862739562988	-9.13000679016113	-1.42060923576355	-0.10997448861599	0.152948707342148	0.0320784971117973
-6.28133535385132	-9.12904834747314	-1.42408466339111	-0.109907075762749	0.15295547246933	0.0320656523108482
-6.27843618392944	-9.12829971313477	-1.42363810539246	-0.109913267195225	0.152969524264336	0.0321162343025208
-6.28504276275635	-9.13354682922363	-1.41500127315521	-0.109820254147053	0.152974262833595	0.0320962704718113
-6.28448963165283	-9.1336669921875	-1.41584122180939	-0.109880775213242	0.152930065989494	0.0322483442723751
-6.28866910934448	-9.13578033447266	-1.41622221469879	-0.109869711101055	0.152985960245132	0.0322095081210136
-6.28005123138428	-9.14086151123047	-1.41400742530823	-0.109913408756256	0.152997314929962	0.032261710613966
-6.27946710586548	-9.14005088806152	-1.40839064121246	-0.109952718019485	0.153103023767471	0.0322808772325516
-6.27396011352539	-9.14667415618896	-1.41278100013733	-0.110027872025967	0.153093993663788	0.0322801992297173
-6.25966501235962	-9.14823246002197	-1.40805840492249	-0.110065221786499	0.153059586882591	0.0325782895088196
-6.26775074005127	-9.15438461303711	-1.41458547115326	-0.11015884578228	0.153057962656021	0.0325930565595627
-6.29041481018066	-9.16141605377197	-1.41094315052032	-0.110288470983505	0.153110563755035	0.0324928723275661
-6.30013608932495	-9.16316032409668	-1.40862023830414	-0.110315196216106	0.15314744412899	0.0324841178953648
-6.29935503005981	-9.16260433197021	-1.40917110443115	-0.110221236944199	0.153157651424408	0.0324651896953583
-6.2978515625	-9.16128826141357	-1.40343880653381	-0.110216893255711	0.153039515018463	0.0324852727353573
-6.2946629524231	-9.1613655090332	-1.40006101131439	-0.110189311206341	0.153163015842438	0.0324840620160103
-6.28986883163452	-9.1541919708252	-1.39477956295013	-0.110189788043499	0.153190284967422	0.0324089080095291
-6.29200315475464	-9.15786933898926	-1.39481830596924	-0.110296837985516	0.15313021838665	0.0324086919426918
-6.28733777999878	-9.15863132476807	-1.39803206920624	-0.110306113958359	0.153151273727417	0.0324363447725773
-6.28883504867554	-9.16200637817383	-1.40975904464722	-0.110341958701611	0.153111442923546	0.0323857590556145
-6.28811550140381	-9.16212749481201	-1.40991544723511	-0.110273458063602	0.15313033759594	0.0323112867772579
-6.29052495956421	-9.1624584197998	-1.41002929210663	-0.110313221812248	0.153081297874451	0.0323402136564255
-6.29467439651489	-9.16130542755127	-1.40945911407471	-0.110200963914394	0.153029069304466	0.0323378667235374
-6.29248094558716	-9.16108989715576	-1.40091216564178	-0.110099464654922	0.152995929121971	0.0324304886162281
-6.29502105712891	-9.16167449951172	-1.40149474143982	-0.110101439058781	0.153000235557556	0.032439686357975
-6.29584932327271	-9.16009140014648	-1.40474474430084	-0.110086813569069	0.153056755661964	0.0324223600327969
-6.29890632629395	-9.16429996490479	-1.39628326892853	-0.110133275389671	0.153074234724045	0.032388050109148
-6.29802513122559	-9.17061138153076	-1.40424072742462	-0.110199205577374	0.153171673417091	0.0323874354362488
-6.29980134963989	-9.17339706420898	-1.405965924263	-0.110345080494881	0.153221994638443	0.0323818363249302
-6.30412864685059	-9.17476940155029	-1.41842520236969	-0.110366486012936	0.153233468532562	0.0322581492364407
-6.30085134506226	-9.17324256896973	-1.41441011428833	-0.110395722091198	0.153159886598587	0.0322664752602577
-6.30237722396851	-9.16953372955322	-1.4216103553772	-0.110362336039543	0.153104916214943	0.0322207920253277
-6.31033802032471	-9.16746997833252	-1.4267098903656	-0.110341317951679	0.153108298778534	0.032204233109951
-6.30717086791992	-9.16680240631104	-1.43067049980164	-0.110316455364227	0.152938306331635	0.0322028063237667
-6.31204748153687	-9.16608619689941	-1.43519866466522	-0.110320173203945	0.153112217783928	0.0322743356227875
-6.31216859817505	-9.15993022918701	-1.42621719837189	-0.110395848751068	0.153063416481018	0.0323108769953251
-6.31550073623657	-9.16415214538574	-1.4304860830307	-0.110402159392834	0.153141066431999	0.032377365976572
-6.31412267684937	-9.16685581207275	-1.43398857116699	-0.110457926988602	0.153272524476051	0.0324053801596165
-6.30933952331543	-9.16742324829102	-1.43513286113739	-0.110618457198143	0.153276190161705	0.032450545579195
-6.30558156967163	-9.16446113586426	-1.43959021568298	-0.110589504241943	0.153338715434074	0.0324015840888023
-6.30034255981445	-9.16375064849854	-1.44150149822235	-0.110706396400928	0.153275519609451	0.0324102714657784
-6.30395936965942	-9.16432189941406	-1.44154942035675	-0.110720120370388	0.15334290266037	0.0324750691652298
-6.3014121055603	-9.16086864471436	-1.44950354099274	-0.11068893969059	0.153259813785553	0.0325552001595497
-6.3032546043396	-9.15720844268799	-1.44355630874634	-0.11060719192028	0.153296902775764	0.0326025746762753
-6.3037428855896	-9.15785694122314	-1.43812024593353	-0.110591970384121	0.153307095170021	0.03266616538167
-6.30216407775879	-9.15500068664551	-1.43920493125916	-0.11056774109602	0.153331726789474	0.03272520378232
-6.30123662948608	-9.15970611572266	-1.43806397914886	-0.110648453235626	0.153389111161232	0.0328330211341381
-6.29974508285522	-9.16250610351563	-1.44546341896057	-0.110705152153969	0.153540253639221	0.0328201875090599
-6.29480981826782	-9.16016006469727	-1.44020843505859	-0.110840857028961	0.153448268771172	0.0327537357807159
-6.29410791397095	-9.15963268280029	-1.4417028427124	-0.110853672027588	0.153474345803261	0.0327588953077793
-6.29736566543579	-9.15724563598633	-1.44854044914246	-0.110835313796997	0.153411656618118	0.0327850244939327
-6.29780340194702	-9.15454387664795	-1.44006609916687	-0.110765516757965	0.153408974409103	0.0327996499836445
-6.30101537704468	-9.15339374542236	-1.44648408889771	-0.110715076327324	0.153437003493309	0.0328108295798302
-6.30132389068604	-9.1536979675293	-1.44362318515778	-0.110738128423691	0.1534833163023	0.032843891531229
-6.3041615486145	-9.1548957824707	-1.44777750968933	-0.110748559236526	0.153424277901649	0.0328974798321724
-6.30281209945679	-9.15567588806152	-1.43937361240387	-0.11077231913805	0.153500691056252	0.0329212658107281
-6.30403804779053	-9.15597057342529	-1.43866646289825	-0.110803760588169	0.153498277068138	0.0329347439110279
-6.30102729797363	-9.15848445892334	-1.44293856620789	-0.110838115215302	0.153603091835976	0.0328990183770657
-6.29784870147705	-9.15943145751953	-1.44090497493744	-0.11087853461504	0.153554782271385	0.0328155010938644
-6.2979588508606	-9.16233158111572	-1.44620227813721	-0.110882334411144	0.153590172529221	0.0328071266412735
-6.29860830307007	-9.15709590911865	-1.44651556015015	-0.110892176628113	0.153467521071434	0.0328055769205093
-6.3026328086853	-9.15850925445557	-1.44374537467957	-0.110776476562023	0.15351514518261	0.0328041389584541
-6.30417394638062	-9.15587902069092	-1.43877732753754	-0.110666871070862	0.15347358584404	0.0327728576958179
-6.30471277236938	-9.15720653533936	-1.43619441986084	-0.110636666417122	0.153402924537659	0.0327917262911797
-6.31258296966553	-9.15808200836182	-1.43416953086853	-0.110589705407619	0.153488382697105	0.0327909886837006
-6.30719470977783	-9.16038799285889	-1.43434476852417	-0.110655747354031	0.153395131230354	0.0328169874846935
-6.30628681182861	-9.162917137146	-1.43756830692291	-0.110612705349922	0.153477147221565	0.0327978208661079
-6.30597972869873	-9.16928482055664	-1.43033921718597	-0.110709555447102	0.153560176491737	0.0327681936323643
-6.30499029159546	-9.16892051696777	-1.42502224445343	-0.110777802765369	0.153463169932365	0.0327260680496693
-6.30417251586914	-9.16373729705811	-1.43190956115723	-0.110716320574284	0.153412848711014	0.0326548218727112
-6.3083381652832	-9.16065311431885	-1.4273647069931	-0.110654652118683	0.153305113315582	0.0325799472630024
-6.31220149993896	-9.16112232208252	-1.42941915988922	-0.11059183627367	0.153276890516281	0.0324748121201992
-6.31336975097656	-9.15901851654053	-1.42486810684204	-0.110463805496693	0.153234720230103	0.0324615463614464
-6.32008600234985	-9.15964889526367	-1.4320467710495	-0.110482513904572	0.153245761990547	0.0324405878782272
-6.32469987869263	-9.16004657745361	-1.43350529670715	-0.110440142452717	0.153284981846809	0.0324382334947586
-6.33056497573853	-9.16013431549072	-1.43222343921661	-0.110417157411575	0.153311774134636	0.0323827899992466
-6.33301782608032	-9.16646671295166	-1.43246710300446	-0.110534071922302	0.153412580490112	0.0323185287415981
-6.33287000656128	-9.16258716583252	-1.43461203575134	-0.110497802495956	0.153352320194244	0.0322341285645962
-6.33705568313599	-9.16757583618164	-1.44849395751953	-0.110493294894695	0.15339207649231	0.0321344137191772
-6.33308362960815	-9.1630687713623	-1.45304155349731	-0.110528647899628	0.153318271040916	0.0320141613483429
-6.33567571640015	-9.16341400146484	-1.45499265193939	-0.110587477684021	0.153275802731514	0.0319262333214283
-6.34064245223999	-9.16422748565674	-1.45467221736908	-0.11050496250391	0.153282985091209	0.0318294987082481
-6.34539985656738	-9.16142177581787	-1.45926868915558	-0.110474802553654	0.153183564543724	0.0317693278193474
-6.35154867172241	-9.15883255004883	-1.46370911598206	-0.110415086150169	0.153228789567947	0.0318135023117065
-6.34813213348389	-9.15421199798584	-1.46316480636597	-0.11034319549799	0.153213009238243	0.0317195579409599
-6.3559947013855	-9.15323829650879	-1.46109700202942	-0.110233135521412	0.153110072016716	0.0316796898841858
-6.35611820220947	-9.15342330932617	-1.45974457263947	-0.11030812561512	0.153206378221512	0.0316652432084084
-6.35618209838867	-9.1558723449707	-1.46265244483948	-0.110330536961555	0.153219744563103	0.0316821448504925
-6.3567271232605	-9.16061782836914	-1.4676833152771	-0.110448256134987	0.15324541926384	0.0316081121563911
-6.35314464569092	-9.1556339263916	-1.46293914318085	-0.110475413501263	0.153296157717705	0.0315507799386978
-6.35489559173584	-9.15696144104004	-1.46660816669464	-0.110524997115135	0.153281554579735	0.031455259770155
-6.35552978515625	-9.15398025512695	-1.46569037437439	-0.110471338033676	0.153182476758957	0.0314207598567009
-6.35595941543579	-9.15265560150146	-1.4692188501358	-0.110469467937946	0.153072878718376	0.031367763876915
-6.36333608627319	-9.14923286437988	-1.47065198421478	-0.110371440649033	0.153043657541275	0.0312868393957615
-6.36636638641357	-9.14617919921875	-1.4636664390564	-0.110322989523411	0.15302811563015	0.0312719605863094
-6.36841154098511	-9.14472484588623	-1.46959459781647	-0.110189117491245	0.15302050113678	0.0312416534870863
-6.37190580368042	-9.14424514770508	-1.46925806999207	-0.110151298344135	0.152953118085861	0.0311728455126286
-6.37752103805542	-9.14562034606934	-1.46709704399109	-0.110147349536419	0.152933552861214	0.0311141796410084
-6.37912225723267	-9.14461803436279	-1.46786844730377	-0.110083974897861	0.152976527810097	0.0310441516339779
-6.37792205810547	-9.14608860015869	-1.46597862243652	-0.110113762319088	0.15291203558445	0.0309976655989885
-6.3823390007019	-9.14353847503662	-1.4691447019577	-0.110071212053299	0.152925759553909	0.0308755170553923
-6.38434362411499	-9.14341449737549	-1.47690415382385	-0.110030591487885	0.152851358056068	0.0306771378964186
-6.38209629058838	-9.14498615264893	-1.47773063182831	-0.110003955662251	0.152793943881989	0.0305595546960831
-6.38296365737915	-9.14217853546143	-1.48357546329498	-0.109920345246792	0.152603924274445	0.0304497592151165
-6.39031219482422	-9.14597129821777	-1.48420381546021	-0.109861977398396	0.152606263756752	0.0303652174770832
-6.39265584945679	-9.13922882080078	-1.47748792171478	-0.109772503376007	0.1525057554245	0.0302355624735355
-6.39435720443726	-9.13984203338623	-1.47425997257233	-0.109678097069263	0.152476117014885	0.0301213357597589
-6.39943265914917	-9.14139938354492	-1.47332358360291	-0.109546795487404	0.152373224496841	0.0300419647246599
-6.40461730957031	-9.14249420166016	-1.47274923324585	-0.109474219381809	0.152321472764015	0.0299733374267817
-6.41001462936401	-9.14582061767578	-1.46973931789398	-0.109419867396355	0.152285322546959	0.0299207661300898
-6.41272068023682	-9.14156246185303	-1.472540974617	-0.10938660800457	0.152230396866798	0.0297949574887753
-6.41118335723877	-9.1408634185791	-1.47129738330841	-0.109240531921387	0.15220782160759	0.0297225583344698
-6.41383647918701	-9.14357662200928	-1.46019995212555	-0.109248600900173	0.152175799012184	0.0296314880251884
-6.41457271575928	-9.14461994171143	-1.46903610229492	-0.109232276678085	0.152107641100883	0.0295790620148182
-6.41350746154785	-9.14500617980957	-1.46243059635162	-0.109286531805992	0.152030631899834	0.0295382868498564
-6.41579532623291	-9.14378643035889	-1.46492600440979	-0.109234064817429	0.152084454894066	0.0294445026665926
-6.41102266311646	-9.14476203918457	-1.46785640716553	-0.109250605106354	0.152002319693565	0.0293653756380081
-6.41208648681641	-9.14169216156006	-1.46037077903748	-0.109218589961529	0.151948168873787	0.0292537957429886
-6.40936183929443	-9.1415491104126	-1.45754384994507	-0.109225206077099	0.1518614590168	0.0291595552116632
-6.41095352172852	-9.13811111450195	-1.45768547058105	-0.109208457171917	0.15177021920681	0.0291015207767487
-6.40969944000244	-9.13637638092041	-1.46001291275024	-0.109159514307976	0.151665225625038	0.0290391016751528
-6.41176223754883	-9.13257503509521	-1.45949649810791	-0.109156034886837	0.151603162288666	0.0289814081043005
-6.41117572784424	-9.12815475463867	-1.46619260311127	-0.109028235077858	0.151533484458923	0.0289261676371098
-6.41220045089722	-9.12421131134033	-1.45475018024445	-0.109052330255508	0.151502341032028	0.0288704056292772
-6.41234350204468	-9.12482929229736	-1.45214748382568	-0.109030194580555	0.151398822665215	0.0289182290434837
-6.40996217727661	-9.12270545959473	-1.44708895683289	-0.109078101813793	0.151411831378937	0.02887880243361
-6.40939521789551	-9.11716461181641	-1.45300674438477	-0.109072543680668	0.151408702135086	0.0288551989942789
-6.40628576278687	-9.11657810211182	-1.45255792140961	-0.109055824577808	0.151362761855125	0.0287616476416588
-6.40520858764648	-9.11481761932373	-1.44847989082336	-0.109147943556309	0.151412516832352	0.0287380572408438
-6.40017414093018	-9.10788345336914	-1.44594693183899	-0.10918889939785	0.151375323534012	0.028670771047473
-6.39906120300293	-9.11040687561035	-1.44235110282898	-0.109243892133236	0.151418820023537	0.0285707898437977
-6.39066410064697	-9.10788345336914	-1.44486117362976	-0.109353080391884	0.151384890079498	0.0285038985311985
-6.38818454742432	-9.10514354705811	-1.45426940917969	-0.10942866653204	0.151400223374367	0.0283494982868433
-6.38567304611206	-9.0978946685791	-1.45345330238342	-0.109332993626595	0.15133398771286	0.0281809885054827
-6.38675212860107	-9.09708118438721	-1.45540452003479	-0.109437853097916	0.15126858651638	0.0280981101095676
-6.3879861831665	-9.09092044830322	-1.45504689216614	-0.109358929097652	0.15130877494812	0.0279923938214779
-6.38823938369751	-9.08889770507813	-1.45135772228241	-0.109354540705681	0.151297971606255	0.0278930235654116
-6.39611434936523	-9.08428955078125	-1.45768022537231	-0.109335198998451	0.151270195841789	0.027794610708952
-6.3910083770752	-9.08161926269531	-1.45962274074554	-0.109338670969009	0.151251956820488	0.0277052689343691
-6.39691066741943	-9.08250427246094	-1.45951008796692	-0.109301947057247	0.151242479681969	0.027572825551033
-6.39759588241577	-9.07564353942871	-1.45825588703156	-0.109280362725258	0.151277735829353	0.0274773705750704
-6.40190362930298	-9.07787322998047	-1.45928084850311	-0.109395638108253	0.151351779699326	0.0273441057652235
-6.4000883102417	-9.07872772216797	-1.46326124668121	-0.109380669891834	0.151396945118904	0.0272531341761351
-6.39804410934448	-9.07515621185303	-1.46774816513062	-0.109463326632977	0.15135583281517	0.0271092541515827
-6.39975929260254	-9.07253742218018	-1.47107422351837	-0.109504543244839	0.151448577642441	0.0269922949373722
-6.396409034729	-9.0728874206543	-1.47477066516876	-0.109502121806145	0.151336148381233	0.0268244538456202
-6.40048408508301	-9.07032012939453	-1.47341978549957	-0.109527215361595	0.151380360126495	0.0266743451356888
-6.39590835571289	-9.06564140319824	-1.47351038455963	-0.109585702419281	0.151198789477348	0.0265341605991125
-6.40030956268311	-9.06004524230957	-1.47479581832886	-0.109569519758224	0.151233911514282	0.0263980031013489
-6.39683198928833	-9.05505847930908	-1.47953820228577	-0.109553195536137	0.151197209954262	0.0263243690133095
-6.39545917510986	-9.05179977416992	-1.47471415996552	-0.109560929238796	0.151092663407326	0.0261478703469038
-6.39887571334839	-9.04889488220215	-1.47513294219971	-0.109436757862568	0.151033252477646	0.0260809473693371
-6.39851951599121	-9.0485143661499	-1.47716271877289	-0.109475053846836	0.151025429368019	0.0259823389351368
-6.39972448348999	-9.04040908813477	-1.46973526477814	-0.109357587993145	0.151039317250252	0.0259422697126865
-6.39639329910278	-9.03856754302979	-1.47309565544128	-0.109392359852791	0.151051312685013	0.0258587896823883
-6.39675188064575	-9.04007148742676	-1.46992552280426	-0.109370432794094	0.151072680950165	0.0258144903928041
-6.39355754852295	-9.03541564941406	-1.46212363243103	-0.109396666288376	0.151076391339302	0.0256348103284836
-6.39223909378052	-9.03573131561279	-1.46646070480347	-0.109460443258286	0.151076272130013	0.0255549624562263
-6.38842439651489	-9.03488636016846	-1.46884059906006	-0.109451904892921	0.151024401187897	0.0254308916628361
-6.38460874557495	-9.03105640411377	-1.4725729227066	-0.109426967799664	0.150961935520172	0.0253059789538383
-6.38325548171997	-9.03011798858643	-1.47090744972229	-0.109380707144737	0.150950476527214	0.0251598749309778
-6.38542318344116	-9.02997589111328	-1.46594548225403	-0.10931196808815	0.150865256786346	0.0250604748725891
-6.38813781738281	-9.02809429168701	-1.4649178981781	-0.109261244535446	0.150777667760849	0.0248996559530497
-6.38864278793335	-9.02613735198975	-1.46680212020874	-0.109213963150978	0.150743424892426	0.0248220078647137
-6.39217567443848	-9.02460098266602	-1.45924353599548	-0.109109789133072	0.150723233819008	0.024763835594058
-6.39320850372314	-9.02058601379395	-1.45831906795502	-0.10902102291584	0.150661528110504	0.0245928727090359
-6.39574146270752	-9.02279376983643	-1.45375883579254	-0.108941204845905	0.150647222995758	0.0244733728468418
-6.39578294754028	-9.01576805114746	-1.45392787456512	-0.108909413218498	0.150557219982147	0.0243006851524115
-6.39809370040894	-9.02213859558105	-1.44924330711365	-0.108928509056568	0.150507047772408	0.024162370711565
-6.39916610717773	-9.0179557800293	-1.45236563682556	-0.108820617198944	0.150490865111351	0.024013539776206
-6.39958667755127	-9.02157592773438	-1.45606601238251	-0.108917079865932	0.150442436337471	0.0238485746085644
-6.40233325958252	-9.02033233642578	-1.45019638538361	-0.108910001814365	0.150462970137596	0.0237413328140974
-6.40275287628174	-9.02301216125488	-1.45284807682037	-0.108913242816925	0.150363370776176	0.0234729163348675
-6.40728235244751	-9.01922416687012	-1.45451140403748	-0.108848266303539	0.150358721613884	0.0233897417783737
-6.40546178817749	-9.01911163330078	-1.44835889339447	-0.108922585844994	0.150262624025345	0.0231622308492661
-6.4064040184021	-9.02070331573486	-1.44874620437622	-0.108919732272625	0.150258004665375	0.0229933951050043
-6.40712785720825	-9.01621437072754	-1.44751417636871	-0.108931548893452	0.150131508708	0.0228473171591759
-6.40935373306274	-9.0127649307251	-1.45422971248627	-0.108866900205612	0.150124579668045	0.0226795338094234
-6.410560131073	-9.01351833343506	-1.44495093822479	-0.108934991061687	0.150023952126503	0.0225159768015146
-6.41072845458984	-9.00862216949463	-1.44760477542877	-0.108769044280052	0.149978965520859	0.0222930181771517
-6.41299295425415	-9.00571918487549	-1.44400370121002	-0.10881046205759	0.149848893284798	0.0221002213656902
-6.4158353805542	-9.00468826293945	-1.44063007831573	-0.108779825270176	0.149760112166405	0.021906953305006
-6.41393613815308	-8.9996452331543	-1.4334489107132	-0.108772091567516	0.149698033928871	0.0217679683119059
-6.42040777206421	-9.00102043151855	-1.4373265504837	-0.108661815524101	0.149673148989677	0.0215649008750916
-6.41577196121216	-8.99793434143066	-1.43361556529999	-0.108656093478203	0.149499416351318	0.0214065928012133
-6.42470407485962	-8.99539470672607	-1.43713390827179	-0.108614727854729	0.149540916085243	0.0212901569902897
-6.42564630508423	-8.99305152893066	-1.43036615848541	-0.108624055981636	0.149495899677277	0.0210790727287531
-6.4257345199585	-8.99038791656494	-1.4300616979599	-0.108488231897354	0.149469837546349	0.0209430884569883
-6.42723989486694	-8.99063491821289	-1.42353904247284	-0.108584240078926	0.149416968226433	0.0207772348076105
-6.43377017974854	-8.99352073669434	-1.42301154136658	-0.10852737724781	0.149350866675377	0.0206221342086792
-6.43359851837158	-8.99073886871338	-1.42146074771881	-0.108540721237659	0.149388641119003	0.0205200985074043
-6.43573188781738	-8.99079704284668	-1.4236011505127	-0.108581267297268	0.149403393268585	0.0202947072684765
-6.43422937393188	-8.99107551574707	-1.42121529579163	-0.108511187136173	0.149301767349243	0.0200549084693193
-6.43904829025269	-8.99268054962158	-1.41506290435791	-0.108536928892136	0.149289131164551	0.0199214406311512
-6.43844556808472	-8.99191761016846	-1.4197051525116	-0.108442142605782	0.149203568696976	0.0197270158678293
-6.44363021850586	-8.99303913116455	-1.41984117031097	-0.108443416655064	0.149131134152412	0.0195548459887505
-6.44206809997559	-8.99446582794189	-1.41694664955139	-0.108391985297203	0.149075284600258	0.0193445645272732
-6.44245052337646	-8.99404525756836	-1.41921997070313	-0.108401566743851	0.148975282907486	0.0192477032542229
-6.43718099594116	-8.99417400360107	-1.4138742685318	-0.108313374221325	0.148934736847878	0.0191969498991966
-6.43134546279907	-8.99507141113281	-1.41547703742981	-0.108235158026218	0.148903176188469	0.019223453477025
-6.44150829315186	-9.00255870819092	-1.41380834579468	-0.108336701989174	0.14894163608551	0.0190670415759087
-6.45079135894775	-9.0052433013916	-1.41371130943298	-0.108339563012123	0.148950651288033	0.0188299585133791
-6.45280027389526	-9.00732612609863	-1.40708577632904	-0.108397625386715	0.148946538567543	0.0185633078217506
-6.45775032043457	-9.00756740570068	-1.40162074565887	-0.108461938798428	0.14894026517868	0.0183842480182648
-6.45205354690552	-9.00477600097656	-1.40132129192352	-0.108334466814995	0.14885513484478	0.0181426536291838
-6.45097684860229	-9.0061149597168	-1.4012862443924	-0.108334057033062	0.148848041892052	0.0179944057017565
-6.45031118392944	-9.00435447692871	-1.39731085300446	-0.108291812241077	0.148765414953232	0.0178255420178175
-6.45820713043213	-9.00858783721924	-1.4042181968689	-0.108272805809975	0.148777425289154	0.0176413487643003
-6.46074676513672	-9.00841999053955	-1.3959949016571	-0.108253479003906	0.148799672722816	0.0175291169434786
-6.46395540237427	-9.00901412963867	-1.39919531345367	-0.108118772506714	0.148803934454918	0.0174134485423565
-6.46236276626587	-9.01144981384277	-1.39411699771881	-0.10821507871151	0.148685455322266	0.0173027962446213
-6.46645593643188	-9.0128812789917	-1.39190280437469	-0.108103103935719	0.148723140358925	0.017198208719492
-6.46641302108765	-9.0105152130127	-1.38823366165161	-0.108105689287186	0.148653388023376	0.0170949790626764
-6.46563148498535	-9.00901126861572	-1.38706195354462	-0.108113996684551	0.148705363273621	0.0170220378786325
-6.46267414093018	-9.00804138183594	-1.38922214508057	-0.108116306364536	0.148613378405571	0.0168932117521763
-6.46470260620117	-9.00660133361816	-1.38845539093018	-0.108138583600521	0.148610234260559	0.0168054010719061
-6.46803522109985	-9.00541877746582	-1.38576114177704	-0.108192771673203	0.148645892739296	0.0166731216013432
-6.46353006362915	-9.00521373748779	-1.38851344585419	-0.108135670423508	0.148591801524162	0.0166250541806221
-6.46125316619873	-9.00398063659668	-1.37775790691376	-0.108127765357494	0.148602962493896	0.016547366976738
-6.46489810943604	-9.00045013427734	-1.37444770336151	-0.108131423592567	0.148556664586067	0.0164706595242023
-6.45974683761597	-8.9950647354126	-1.37304162979126	-0.108238637447357	0.148547500371933	0.0164581388235092
-6.4582724571228	-8.99627304077148	-1.37039768695831	-0.10813969373703	0.148568511009216	0.016412079334259
-6.45480394363403	-8.99368286132813	-1.37311172485352	-0.108126729726791	0.148496031761169	0.0163898672908545
-6.45193338394165	-8.99085807800293	-1.36824297904968	-0.108170710504055	0.148499876260757	0.0163886044174433
-6.4466724395752	-8.99181461334229	-1.37307858467102	-0.10820197314024	0.148489654064178	0.0164816249161959
-6.44258308410645	-8.99196147918701	-1.37331604957581	-0.108235955238342	0.148585215210915	0.0164687987416983
-6.44777250289917	-8.99373245239258	-1.36528551578522	-0.108304478228092	0.148570448160172	0.0164334792643785
-6.44947099685669	-8.99224090576172	-1.36663246154785	-0.108332745730877	0.148590311408043	0.0163623951375484
-6.4533486366272	-8.99602794647217	-1.35793507099152	-0.108438588678837	0.148714303970337	0.016286937519908
-6.4452338218689	-8.9868860244751	-1.36003708839417	-0.108419485390186	0.148606091737747	0.0162224043160677
-6.44388675689697	-8.98493957519531	-1.35474944114685	-0.108419641852379	0.148572772741318	0.0160504449158907
-6.4369215965271	-8.98194408416748	-1.35165369510651	-0.108479343354702	0.148513570427895	0.0160461366176605
-6.43802881240845	-8.98000431060791	-1.35727286338806	-0.108441673219204	0.148625075817108	0.0160252843052149
-6.43507289886475	-8.97888469696045	-1.35988676548004	-0.108525350689888	0.148594170808792	0.0159845352172852
-6.43615961074829	-8.97744274139404	-1.35931706428528	-0.108502589166164	0.148666977882385	0.0159398429095745
-6.43429088592529	-8.97782516479492	-1.35608410835266	-0.108630783855915	0.148642987012863	0.0158901307731867
-6.4359302520752	-8.97811603546143	-1.35618245601654	-0.108586713671684	0.148686423897743	0.0158132128417492
-6.43193674087524	-8.9745979309082	-1.34814620018005	-0.108679443597794	0.1486686617136	0.0157707277685404
-6.42942237854004	-8.97500133514404	-1.35581254959106	-0.108640246093273	0.148627683520317	0.0156838074326515
-6.42751359939575	-8.97582340240479	-1.34867405891418	-0.10868526250124	0.148644343018532	0.0157226379960775
-6.42647695541382	-8.97325801849365	-1.3479015827179	-0.108733095228672	0.148645892739296	0.0156707260757685
-6.42437267303467	-8.96778964996338	-1.34877443313599	-0.108728773891926	0.148601546883583	0.0155952852219343
-6.42386770248413	-8.96899890899658	-1.34998595714569	-0.108756691217422	0.148594617843628	0.0156232612207532
-6.42205810546875	-8.96753120422363	-1.34226596355438	-0.10872320830822	0.148635417222977	0.0155248148366809
-6.41819381713867	-8.96717739105225	-1.34659337997437	-0.108765855431557	0.148642092943192	0.0155037408694625
-6.41789865493774	-8.96350193023682	-1.34339690208435	-0.108694292604923	0.148597463965416	0.0154334008693695
-6.41770696640015	-8.96233558654785	-1.33550214767456	-0.108728051185608	0.148608788847923	0.0154100935906172
-6.41682767868042	-8.96218395233154	-1.34374225139618	-0.108663611114025	0.148603618144989	0.0153788793832064
-6.41356515884399	-8.95915031433105	-1.33635675907135	-0.108721435070038	0.148516252636909	0.0153487510979176
-6.41795110702515	-8.95923328399658	-1.34199357032776	-0.108659096062183	0.148504093289375	0.0152850765734911
-6.41733407974243	-8.96096897125244	-1.33279812335968	-0.108666323125362	0.148522362112999	0.0152559550479054
-6.41760969161987	-8.95438671112061	-1.33098530769348	-0.108563847839832	0.14851650595665	0.0151558499783278
-6.42189979553223	-8.95912837982178	-1.33420968055725	-0.10855720937252	0.14842401444912	0.0150478556752205
-6.41968536376953	-8.95860195159912	-1.33061695098877	-0.108625866472721	0.148420870304108	0.0149975549429655
-6.4223370552063	-8.95850658416748	-1.3334653377533	-0.108569882810116	0.148468658328056	0.014947815798223
-6.42236232757568	-8.95960426330566	-1.33312225341797	-0.108591221272945	0.148403376340866	0.0148591389879584
-6.42498016357422	-8.95970439910889	-1.33910977840424	-0.108630649745464	0.148427367210388	0.0148007590323687
-6.42586517333984	-8.96024513244629	-1.33883106708527	-0.108584523200989	0.148359954357147	0.0147059224545956
-6.4218053817749	-8.96176338195801	-1.34022831916809	-0.108631819486618	0.148346662521362	0.0146080665290356
-6.42776298522949	-8.96110534667969	-1.33950364589691	-0.108525276184082	0.148326113820076	0.0145231587812304
-6.4281964302063	-8.96279621124268	-1.33796179294586	-0.108614414930344	0.148378401994705	0.0144611122086644
-6.4257550239563	-8.96232128143311	-1.34384047985077	-0.10859402269125	0.148290738463402	0.0144399860873818
-6.43041706085205	-8.96640110015869	-1.34017372131348	-0.108541935682297	0.14835986495018	0.0143807521089911
-6.42873764038086	-8.96621131896973	-1.34078192710876	-0.108633100986481	0.14834201335907	0.0143690807744861
-6.43021488189697	-8.96559810638428	-1.34348022937775	-0.10858753323555	0.148420944809914	0.0142761832103133
-6.42919301986694	-8.96822261810303	-1.34546446800232	-0.108687207102776	0.148390337824821	0.0143106048926711
-6.43105602264404	-8.96948051452637	-1.33861148357391	-0.108654014766216	0.148418664932251	0.0142967412248254
-6.43042230606079	-8.96673965454102	-1.33576238155365	-0.108626842498779	0.148333683609962	0.0142563842236996
-6.42979049682617	-8.96796321868896	-1.335369348526	-0.108563855290413	0.148357912898064	0.0142576908692718
-6.43266677856445	-8.96857833862305	-1.33263695240021	-0.108638912439346	0.148366421461105	0.0142962019890547
-6.42839193344116	-8.96589374542236	-1.33156394958496	-0.1086445748806	0.148299172520638	0.0142188612371683
-6.4287896156311	-8.96909427642822	-1.32847595214844	-0.108597941696644	0.14835113286972	0.0142680937424302
-6.42788934707642	-8.96718978881836	-1.32526826858521	-0.108654834330082	0.148316204547882	0.0142698297277093
-6.43032884597778	-8.96683120727539	-1.32943868637085	-0.108661092817783	0.148395746946335	0.0143182352185249
-6.42567443847656	-8.96684455871582	-1.32889807224274	-0.108651407063007	0.148410126566887	0.0142934871837497
-6.42194080352783	-8.96715354919434	-1.32148694992065	-0.108651623129845	0.148355081677437	0.0142765548080206
-6.4244236946106	-8.96378040313721	-1.32635366916656	-0.108634568750858	0.148361876606941	0.014351012185216
-6.42572689056396	-8.96226119995117	-1.31864583492279	-0.108658976852894	0.148312374949455	0.0143523141741753
-6.41919279098511	-8.95856761932373	-1.31968104839325	-0.108651533722878	0.148366928100586	0.0143309682607651
-6.42031145095825	-8.96213626861572	-1.31328010559082	-0.108734540641308	0.148384258151054	0.0143653191626072
-6.42040967941284	-8.95945739746094	-1.30960702896118	-0.108747459948063	0.148436486721039	0.0144141921773553
-6.41906547546387	-8.96046733856201	-1.30660843849182	-0.108741104602814	0.148400813341141	0.0144268190488219
-6.41574430465698	-8.96004104614258	-1.30576729774475	-0.108782827854156	0.148379489779472	0.0144327757880092
-6.42118263244629	-8.96019077301025	-1.30813479423523	-0.108839303255081	0.148459985852242	0.01447918638587
-6.41482019424438	-8.9572925567627	-1.30549025535583	-0.108853690326214	0.148425713181496	0.0144759994000196
-6.41978025436401	-8.9614953994751	-1.30470812320709	-0.108854092657566	0.148552626371384	0.0144556704908609
-6.41550016403198	-8.9594669342041	-1.30665850639343	-0.108890168368816	0.148514240980148	0.0144926737993956
-6.41717576980591	-8.95992469787598	-1.3119056224823	-0.108928300440311	0.148528978228569	0.0145203694701195
-6.4142427444458	-8.96133136749268	-1.30516231060028	-0.109063223004341	0.148621380329132	0.0145154427736998
-6.41932010650635	-8.95981788635254	-1.30798006057739	-0.108911566436291	0.148567497730255	0.0145631851628423
-6.42063426971436	-8.9590425491333	-1.30274379253387	-0.108958303928375	0.148561224341393	0.0146093415096402
-6.42030143737793	-8.95689105987549	-1.30512225627899	-0.108980044722557	0.148541048169136	0.014611242339015
-6.4226336479187	-8.95853900909424	-1.30284011363983	-0.108982712030411	0.148687213659286	0.0146532151848078
-6.41904497146606	-8.9568920135498	-1.30093574523926	-0.109085492789745	0.148700252175331	0.0146265355870128
-6.42180061340332	-8.96053695678711	-1.3058568239212	-0.10915283113718	0.148739248514175	0.0146638322621584
-6.41798496246338	-8.9569034576416	-1.30329751968384	-0.109186097979546	0.148724764585495	0.0147298779338598
-6.41807413101196	-8.95746231079102	-1.30661988258362	-0.109082892537117	0.148769050836563	0.0146951898932457
-6.41773653030396	-8.95775318145752	-1.30041015148163	-0.1092584207654	0.148794919252396	0.0147456051781774
-6.41962432861328	-8.95780277252197	-1.30401527881622	-0.109242863953114	0.148849084973335	0.0147517258301377
-6.4196662902832	-8.95750427246094	-1.29431414604187	-0.109314866364002	0.14889270067215	0.0147585794329643
-6.41719341278076	-8.95506763458252	-1.30017375946045	-0.109247654676437	0.148919597268105	0.0147965736687183
-6.41648864746094	-8.95664310455322	-1.29626321792603	-0.109281316399574	0.148957997560501	0.014800843782723
-6.41756629943848	-8.95673370361328	-1.29613423347473	-0.109354212880135	0.148956313729286	0.014840860851109
-6.41811609268188	-8.9538049697876	-1.29400539398193	-0.109350636601448	0.149029418826103	0.0148593820631504
-6.41735601425171	-8.95613288879395	-1.29499971866608	-0.109329774975777	0.149026945233345	0.014909447170794
-6.41836833953857	-8.95786285400391	-1.28583359718323	-0.109442375600338	0.149025321006775	0.0149408960714936
-6.41987705230713	-8.95695114135742	-1.286900639534	-0.109403945505619	0.149139314889908	0.014948639087379
-6.4220085144043	-8.95792293548584	-1.2915278673172	-0.10942093282938	0.149218261241913	0.0149518204852939
-6.41998767852783	-8.95608425140381	-1.28644335269928	-0.109383948147297	0.149180218577385	0.0149908289313316
-6.42706632614136	-8.95880508422852	-1.28794121742249	-0.109456144273281	0.149146139621735	0.0150005146861076
-6.42792987823486	-8.96015930175781	-1.28207004070282	-0.109497748315334	0.149271875619888	0.0150002175942063
-6.42854738235474	-8.96099376678467	-1.29107284545898	-0.109382480382919	0.149257868528366	0.0150493178516626
-6.43322849273682	-8.96296691894531	-1.27830576896667	-0.109467744827271	0.149263262748718	0.0150260012596846
-6.43607234954834	-8.96133327484131	-1.28193426132202	-0.109461158514023	0.149343863129616	0.0150170959532261
-6.43678426742554	-8.96584701538086	-1.28292655944824	-0.109533578157425	0.14922009408474	0.0149756539613008
-6.43669176101685	-8.96586227416992	-1.28422069549561	-0.109506905078888	0.149307608604431	0.0149737745523453
-6.44656705856323	-8.96601676940918	-1.28113055229187	-0.109497658908367	0.149345830082893	0.014938885346055
-6.44326210021973	-8.96534442901611	-1.27972710132599	-0.109443232417107	0.149296134710312	0.0149543397128582
-6.44688844680786	-8.96927165985107	-1.28288924694061	-0.109457619488239	0.149336770176888	0.0148808574303985
-6.45022249221802	-8.96858406066895	-1.27576208114624	-0.109479598701	0.149309486150742	0.0148956961929798
-6.45265483856201	-8.97217273712158	-1.27507543563843	-0.109422080218792	0.14933717250824	0.0148899713531137
-6.45386552810669	-8.97085571289063	-1.27589988708496	-0.109481491148472	0.149338647723198	0.0148789174854755
-6.45508766174316	-8.97048473358154	-1.27265048027039	-0.10936600714922	0.149270191788673	0.0148207852616906
-6.45636701583862	-8.9730749130249	-1.27000880241394	-0.109453193843365	0.149278625845909	0.014769003726542
-6.45551300048828	-8.97296524047852	-1.27109682559967	-0.109443955123425	0.149296164512634	0.0147692169994116
-6.45831346511841	-8.97453594207764	-1.26895260810852	-0.109451286494732	0.149255707859993	0.0147205861285329
-6.45847511291504	-8.97632026672363	-1.26448202133179	-0.109385021030903	0.149280592799187	0.0147173264995217
-6.46180009841919	-8.97968864440918	-1.26567578315735	-0.109493613243103	0.149248734116554	0.0146359866485
-6.46259832382202	-8.97884559631348	-1.25856220722198	-0.10948246717453	0.149264097213745	0.0146865509450436
-6.46488666534424	-8.98093509674072	-1.25665247440338	-0.109435632824898	0.149321973323822	0.0146429454907775
-6.46682786941528	-8.98208999633789	-1.25488436222076	-0.109404049813747	0.149294376373291	0.0146761573851109
-6.47139835357666	-8.98143005371094	-1.25466132164001	-0.109337441623211	0.149315536022186	0.0146843492984772
-6.4694390296936	-8.98481464385986	-1.24945139884949	-0.10942080616951	0.149279624223709	0.0146666476503015
-6.46795082092285	-8.98548221588135	-1.25014114379883	-0.109370045363903	0.149259403347969	0.0146729703992605
-6.46442413330078	-8.9843921661377	-1.23979437351227	-0.109432935714722	0.149172961711884	0.0145879238843918
-6.46737766265869	-8.98523998260498	-1.24082541465759	-0.109360024333	0.149211078882217	0.01461838837713
-6.46334886550903	-8.9849328994751	-1.24090027809143	-0.109421104192734	0.149157539010048	0.0145735973492265
-6.46231412887573	-8.98595905303955	-1.2351301908493	-0.10936613380909	0.149160817265511	0.0146032171323895
-6.46297883987427	-8.98326778411865	-1.23531186580658	-0.109451457858086	0.14912360906601	0.0146056348457932
-6.46163177490234	-8.98374557495117	-1.22779417037964	-0.109430365264416	0.149150505661964	0.0146481189876795
-6.45908212661743	-8.98429775238037	-1.2233829498291	-0.109400905668736	0.149108484387398	0.0146292373538017
-6.45403814315796	-8.98539161682129	-1.22191691398621	-0.109451442956924	0.149035379290581	0.0146207362413406
-6.4527006149292	-8.98618793487549	-1.22158598899841	-0.109467521309853	0.148974001407623	0.0147152571007609
-6.44875907897949	-8.9831485748291	-1.20808839797974	-0.109456822276115	0.149014040827751	0.0146477241069078
-6.4456148147583	-8.98396587371826	-1.20552146434784	-0.109452657401562	0.148918122053146	0.014686593785882
-6.44210338592529	-8.98521041870117	-1.19850921630859	-0.109454892575741	0.148876592516899	0.0146744577214122
-6.44191789627075	-8.98761558532715	-1.18981170654297	-0.109476275742054	0.148795083165169	0.0147512005642056
-6.43478536605835	-8.98387241363525	-1.19313633441925	-0.109465070068836	0.148817703127861	0.0147947464138269
-6.43869209289551	-8.99014186859131	-1.18949997425079	-0.109454445540905	0.148805230855942	0.0148430010303855
-6.42727565765381	-8.98643207550049	-1.17873132228851	-0.109462715685368	0.148688942193985	0.0149183673784137
-6.43172645568848	-8.99062633514404	-1.16934108734131	-0.109495520591736	0.148659378290176	0.0149440197274089
-6.42662191390991	-8.98948574066162	-1.16803371906281	-0.1094606295228	0.148683354258537	0.0150556284934282
-6.42086982727051	-8.99251174926758	-1.16356003284454	-0.109430469572544	0.148628905415535	0.0150902736932039
-6.41962480545044	-8.99295616149902	-1.15174376964569	-0.109463237226009	0.148535758256912	0.0151278553530574
-6.42199659347534	-8.99571514129639	-1.14541399478912	-0.109486438333988	0.148548021912575	0.0151448026299477
-6.41776466369629	-8.99770736694336	-1.14169573783875	-0.109535172581673	0.14849790930748	0.0152022177353501
-6.41637134552002	-8.99923515319824	-1.13664710521698	-0.109489314258099	0.148456439375877	0.0151645494624972
-6.41055774688721	-9.00087928771973	-1.11674404144287	-0.109515398740768	0.148334920406342	0.0152102606371045
-6.41182518005371	-9.00254917144775	-1.11646199226379	-0.109474495053291	0.14829657971859	0.0152607755735517
-6.4096474647522	-9.0018482208252	-1.10913670063019	-0.109456308186054	0.148196950554848	0.0151914358139038
-6.40860271453857	-9.00387763977051	-1.10854721069336	-0.109361082315445	0.148193627595901	0.0151984933763742
-6.40805387496948	-9.00724983215332	-1.10018765926361	-0.109383173286915	0.148184537887573	0.0151554550975561
-6.41282081604004	-9.01292705535889	-1.09621942043304	-0.109348073601723	0.148183956742287	0.015140388160944
-6.4138388633728	-9.01762104034424	-1.09194946289063	-0.109306119382381	0.14812821149826	0.015093395486474
-6.41935586929321	-9.02114868164063	-1.08780765533447	-0.109265267848969	0.148149207234383	0.0150691559538245
-6.41945505142212	-9.02607250213623	-1.09862208366394	-0.109218657016754	0.148038804531097	0.0149537455290556
-6.4261040687561	-9.02910804748535	-1.09003853797913	-0.109131701290607	0.148012578487396	0.0149210756644607
-6.43227100372314	-9.03747177124023	-1.09537160396576	-0.109133161604404	0.148047968745232	0.0147416023537517
-6.43338251113892	-9.03594779968262	-1.09326922893524	-0.109085261821747	0.147986203432083	0.0145926959812641
-6.43957233428955	-9.04524707794189	-1.09313869476318	-0.109045058488846	0.147971823811531	0.0145271448418498
-6.4471583366394	-9.04773235321045	-1.09763860702515	-0.109043195843697	0.147919312119484	0.0144114540889859
-6.45514249801636	-9.05502510070801	-1.09543538093567	-0.109038777649403	0.148062542080879	0.0142539087682962
-6.45648288726807	-9.05604267120361	-1.09450280666351	-0.109007105231285	0.147966623306274	0.0141515741124749
-6.46425724029541	-9.06032276153564	-1.10265278816223	-0.108939222991467	0.147988244891167	0.0140331825241446
-6.4629487991333	-9.0635232925415	-1.10433602333069	-0.109018050134182	0.147915661334991	0.0139814605936408
-6.47237873077393	-9.0612211227417	-1.10531985759735	-0.108907274901867	0.147921815514565	0.0138826863840222
-6.47093629837036	-9.0669641494751	-1.11114406585693	-0.108969420194626	0.147777169942856	0.0137581918388605
-6.47638988494873	-9.06683254241943	-1.11219203472137	-0.108936354517937	0.147845402359962	0.0137304114177823
-6.47939586639404	-9.06692409515381	-1.11521184444427	-0.108974941074848	0.147770345211029	0.0136606404557824
-6.47731924057007	-9.06764888763428	-1.11532497406006	-0.108909785747528	0.147750958800316	0.0136304032057524
-6.47807359695435	-9.06919002532959	-1.11146664619446	-0.108930148184299	0.147723644971848	0.0135964285582304
-6.47606468200684	-9.07002639770508	-1.11299562454224	-0.108972422778606	0.147716015577316	0.013553868047893
-6.48230934143066	-9.07515525817871	-1.11435508728027	-0.108992293477058	0.147785842418671	0.0134989377111197
-6.47960424423218	-9.07260990142822	-1.10934543609619	-0.109034657478333	0.147739171981812	0.0134431347250938
-6.48013973236084	-9.07309341430664	-1.11097228527069	-0.108948513865471	0.147685244679451	0.013394033536315
-6.47404336929321	-9.07442378997803	-1.11293637752533	-0.109019473195076	0.147651702165604	0.0133678400889039
-6.47585248947144	-9.07393169403076	-1.10996770858765	-0.108970507979393	0.147679775953293	0.0133635029196739
-6.47465658187866	-9.07505321502686	-1.10958480834961	-0.108958706259727	0.14763380587101	0.0133394412696362
-6.4716272354126	-9.07688522338867	-1.11215698719025	-0.109025359153748	0.147648751735687	0.0132953180000186
-6.47213554382324	-9.07787990570068	-1.11874055862427	-0.109057992696762	0.147661328315735	0.0132907154038548
-6.46808099746704	-9.0835657119751	-1.1098769903183	-0.10914620757103	0.147674009203911	0.013266115449369
-6.4710841178894	-9.08054542541504	-1.11870133876801	-0.109042555093765	0.147675812244415	0.0133043434470892
-6.46825170516968	-9.08409404754639	-1.10922360420227	-0.109099507331848	0.147611752152443	0.0133073050528765
-6.46833658218384	-9.08343315124512	-1.11256587505341	-0.108989238739014	0.147614374756813	0.0132849738001823
-6.46820163726807	-9.08317756652832	-1.11061227321625	-0.109024867415428	0.147656172513962	0.0132817625999451
-6.46783828735352	-9.08564949035645	-1.1023998260498	-0.109031960368156	0.147605672478676	0.0133190499618649
-6.46662187576294	-9.08766746520996	-1.10473382472992	-0.109101876616478	0.147622242569923	0.0132695212960243
-6.46522331237793	-9.08639049530029	-1.10403156280518	-0.109116971492767	0.147683620452881	0.013331750407815
-6.46479368209839	-9.08926296234131	-1.1016948223114	-0.10908018797636	0.147563219070435	0.013325622305274
-6.4621729850769	-9.08727169036865	-1.09207546710968	-0.109043031930923	0.147595167160034	0.0133969476446509
-6.46111536026001	-9.08658027648926	-1.10169565677643	-0.109072901308537	0.147574827075005	0.0134057188406587
-6.45430278778076	-9.08640670776367	-1.09490835666656	-0.109102264046669	0.14753483235836	0.0134223671630025
-6.45702838897705	-9.08850288391113	-1.0906890630722	-0.109054185450077	0.147562608122826	0.0135148586705327
-6.45287418365479	-9.08422660827637	-1.08931994438171	-0.109078444540501	0.147541284561157	0.013504758477211
-6.44739007949829	-9.08656311035156	-1.08431899547577	-0.109062790870667	0.147556021809578	0.0136050181463361
-6.44145822525024	-9.08361053466797	-1.08219146728516	-0.109103947877884	0.14756266772747	0.0136731499806046
-6.44507598876953	-9.08713340759277	-1.07651853561401	-0.109066300094128	0.14753369987011	0.0137021960690618
-6.4361686706543	-9.0864782333374	-1.06828343868256	-0.109206192195415	0.147480830550194	0.0138047402724624
-6.43279504776001	-9.08338165283203	-1.07195591926575	-0.10917854309082	0.14753183722496	0.0138692259788513
-6.42624187469482	-9.08513450622559	-1.07792544364929	-0.10924818366766	0.147453218698502	0.0138970697298646
-6.42385101318359	-9.08207321166992	-1.06920945644379	-0.109174981713295	0.147530764341354	0.0139608569443226
-6.41998672485352	-9.08188438415527	-1.0605217218399	-0.109263330698013	0.147482663393021	0.0140565186738968
-6.41316843032837	-9.0773811340332	-1.07009565830231	-0.109220243990421	0.14749775826931	0.0140944002196193
-6.40875959396362	-9.07901954650879	-1.05714595317841	-0.109300889074802	0.147459417581558	0.0141601134091616
-6.40681886672974	-9.07702922821045	-1.05572438240051	-0.109217420220375	0.147453963756561	0.0142071284353733
-6.4040675163269	-9.08013534545898	-1.04998767375946	-0.109348125755787	0.147429659962654	0.0142465056851506
-6.39840126037598	-9.0759391784668	-1.0519677400589	-0.109305627644062	0.147413969039917	0.014355905354023
-6.39795875549316	-9.08269500732422	-1.04899656772614	-0.109348498284817	0.147398605942726	0.0143901947885752
-6.39239931106567	-9.07984352111816	-1.05151724815369	-0.109408386051655	0.147443279623985	0.0144811207428575
-6.38921689987183	-9.07732009887695	-1.04286015033722	-0.109384305775166	0.147469326853752	0.0144730843603611
-6.38684988021851	-9.08075332641602	-1.04719352722168	-0.109460704028606	0.147359699010849	0.0145421205088496
-6.39090919494629	-9.08257675170898	-1.04266452789307	-0.1093410551548	0.147421762347221	0.0145728411152959
-6.38712692260742	-9.08388710021973	-1.04133546352386	-0.109462589025497	0.147376745939255	0.0145556619390845
-6.3870701789856	-9.08583736419678	-1.04090988636017	-0.109418734908104	0.147420257329941	0.0145510034635663
-6.38730335235596	-9.08456039428711	-1.03771603107452	-0.109439387917519	0.147437542676926	0.0145376194268465
-6.38526964187622	-9.0814380645752	-1.04549789428711	-0.109425604343414	0.147379443049431	0.0145581625401974
-6.38722610473633	-9.08491134643555	-1.04516100883484	-0.109455622732639	0.147356539964676	0.0145680923014879
-6.38585186004639	-9.08274078369141	-1.0464004278183	-0.109398655593395	0.147317051887512	0.014523652382195
-6.39028930664063	-9.08509826660156	-1.04378008842468	-0.10941269993782	0.147294789552689	0.0144772762432694
-6.38858079910278	-9.08480930328369	-1.04317605495453	-0.109400168061256	0.147347211837769	0.0144713008776307
-6.39172887802124	-9.08628273010254	-1.04992318153381	-0.109439924359322	0.147316008806229	0.0144720869138837
-6.38925647735596	-9.08869552612305	-1.04673206806183	-0.109445050358772	0.147285670042038	0.0144518222659826
-6.39087963104248	-9.08723926544189	-1.04852771759033	-0.109396621584892	0.147253409028053	0.0144250905141234
-6.38860511779785	-9.08814334869385	-1.04572975635529	-0.109478741884232	0.147212356328964	0.0144005287438631
-6.38755226135254	-9.08346080780029	-1.05290913581848	-0.109405003488064	0.147268086671829	0.0144255943596363
-6.38942098617554	-9.08701610565186	-1.04575455188751	-0.109383590519428	0.147231116890907	0.0144505659118295
-6.38821363449097	-9.08341693878174	-1.04924333095551	-0.109430760145187	0.147124841809273	0.014444543980062
-6.38574361801147	-9.08585643768311	-1.05115926265717	-0.109497874975204	0.14718970656395	0.01439000479877
-6.38142442703247	-9.08733940124512	-1.05022096633911	-0.109467223286629	0.147146910429001	0.0145101975649595
-6.38183212280273	-9.08681583404541	-1.04813230037689	-0.109426975250244	0.147061198949814	0.0145127074792981
-6.37963438034058	-9.08610916137695	-1.04761028289795	-0.109476268291473	0.147153630852699	0.0145739978179336
-6.381920337677	-9.0840892791748	-1.05000221729279	-0.109436638653278	0.147146821022034	0.0145750688388944
-6.37624597549438	-9.08895301818848	-1.04884338378906	-0.109511286020279	0.147124841809273	0.014592113904655
-6.38006544113159	-9.088547706604	-1.04748296737671	-0.109477147459984	0.147198632359505	0.0146294869482517
-6.37450504302979	-9.09069919586182	-1.04374659061432	-0.109567269682884	0.147178411483765	0.0146813355386257
-6.37499475479126	-9.09091854095459	-1.04972565174103	-0.109518982470036	0.14716337621212	0.0147169036790729
-6.37220239639282	-9.09286022186279	-1.04068779945374	-0.109543539583683	0.147220924496651	0.0147371143102646
-6.37286138534546	-9.09183216094971	-1.04323923587799	-0.109522178769112	0.147230118513107	0.0147704165428877
-6.374840259552	-9.09746170043945	-1.04310262203217	-0.109528012573719	0.147282853722572	0.014766295440495
-6.37083721160889	-9.09635448455811	-1.0429493188858	-0.109508246183395	0.147261679172516	0.014794273301959
-6.37539720535278	-9.09935665130615	-1.04205334186554	-0.109501510858536	0.14725686609745	0.0147391967475414
-6.37269163131714	-9.10127830505371	-1.04407596588135	-0.109552137553692	0.147221148014069	0.0148062240332365
-6.37465763092041	-9.09978580474854	-1.04661679267883	-0.109549529850483	0.147284984588623	0.0148188332095742
-6.37245941162109	-9.10175609588623	-1.0479918718338	-0.109512351453304	0.147228822112083	0.014776237308979
-6.37489557266235	-9.10655784606934	-1.05359077453613	-0.109467707574368	0.147352114319801	0.0148358978331089
-6.37513494491577	-9.10835647583008	-1.04834234714508	-0.109626792371273	0.147299244999886	0.014797612093389
-6.37479686737061	-9.10777378082275	-1.05723917484283	-0.109461799263954	0.147295549511909	0.0148231368511915
-6.37625312805176	-9.11019515991211	-1.05179703235626	-0.109501890838146	0.14729580283165	0.0148204304277897
-6.37537574768066	-9.11043548583984	-1.05590128898621	-0.109476260840893	0.147309228777885	0.0148108126595616
-6.37579822540283	-9.10914039611816	-1.05384469032288	-0.109581641852856	0.147320404648781	0.0148552479222417
-6.37185621261597	-9.10579776763916	-1.05961287021637	-0.109494537115097	0.147255927324295	0.014851089566946
-6.36989736557007	-9.11117172241211	-1.05372667312622	-0.109537392854691	0.147297337651253	0.0148489885032177
-6.36647319793701	-9.109543800354	-1.05107724666595	-0.109593145549297	0.147244289517403	0.0149445245042443
-6.36621236801147	-9.10299301147461	-1.05650353431702	-0.109517879784107	0.147324547171593	0.0150174759328365
-6.36003589630127	-9.103590965271	-1.05692362785339	-0.109593331813812	0.147241115570068	0.0150444433093071
-6.35522747039795	-9.1022253036499	-1.05604445934296	-0.109612457454205	0.147295340895653	0.0151141388341784
-6.34947919845581	-9.09721279144287	-1.05160593986511	-0.109681516885757	0.147228792309761	0.0151673629879951
-6.34306764602661	-9.0925874710083	-1.05404353141785	-0.109680779278278	0.147310003638268	0.0152241252362728
-6.34003353118896	-9.09353446960449	-1.05171155929565	-0.109726160764694	0.147318691015244	0.0153660057112575
-6.33421611785889	-9.08594989776611	-1.05008554458618	-0.109809383749962	0.147344425320625	0.0154072484001517
-6.32466506958008	-9.08519554138184	-1.05052626132965	-0.109796240925789	0.147288039326668	0.0155303655192256
-6.31639289855957	-9.08435249328613	-1.04864454269409	-0.109978273510933	0.147355049848557	0.0156349316239357
-6.31130933761597	-9.08075046539307	-1.04394721984863	-0.109978511929512	0.147334694862366	0.0157366562634707
-6.3051495552063	-9.08009243011475	-1.04211175441742	-0.110066071152687	0.147406131029129	0.0158427320420742
-6.29793739318848	-9.07420253753662	-1.04023241996765	-0.110027208924294	0.147413685917854	0.0159936081618071
-6.28925037384033	-9.07169437408447	-1.04146325588226	-0.110120080411434	0.147368565201759	0.0161096975207329
-6.28107690811157	-9.06646156311035	-1.03217828273773	-0.110180005431175	0.147416904568672	0.0162932891398668
-6.27807950973511	-9.06425666809082	-1.03628218173981	-0.110214330255985	0.147478699684143	0.0164646506309509
-6.26902675628662	-9.05948543548584	-1.03097987174988	-0.110293015837669	0.147515505552292	0.0165358372032642
-6.26332521438599	-9.06030941009521	-1.02944350242615	-0.110342055559158	0.147591933608055	0.0167435966432095
-6.25398063659668	-9.05344295501709	-1.01766383647919	-0.110430113971233	0.147591963410378	0.0168925635516644
-6.24618434906006	-9.05137157440186	-1.01952826976776	-0.110491491854191	0.147566944360733	0.0170181281864643
-6.23691034317017	-9.04737091064453	-1.01717686653137	-0.110549367964268	0.147557556629181	0.0171368438750505
-6.23158550262451	-9.04258251190186	-1.01195096969604	-0.110552549362183	0.147629618644714	0.0173230618238449
-6.22427988052368	-9.03839015960693	-1.01007473468781	-0.11067546159029	0.14766563475132	0.0175041630864143
-6.21092748641968	-9.03519535064697	-1.00562405586243	-0.110736265778542	0.147613778710365	0.0176287349313498
-6.20422601699829	-9.03171825408936	-1.00688803195953	-0.110787071287632	0.14765177667141	0.0177274607121944
-6.19728374481201	-9.02936267852783	-0.998327255249023	-0.110898800194263	0.147722482681274	0.0179231110960245
-6.18901634216309	-9.02365684509277	-0.996256947517395	-0.110861070454121	0.147678732872009	0.0180712044239044
-6.17896842956543	-9.02019882202148	-0.991464972496033	-0.110940672457218	0.147721841931343	0.0182382352650166
-6.17267990112305	-9.01907253265381	-0.989849984645844	-0.111049428582191	0.147702679038048	0.0183451734483242
-6.16444492340088	-9.01576042175293	-0.978631556034088	-0.1110530346632	0.14779095351696	0.0185416173189878
-6.1581563949585	-9.00973320007324	-0.985715210437775	-0.111046276986599	0.147778764367104	0.0186833776533604
-6.1532244682312	-9.00619602203369	-0.973639190196991	-0.111101984977722	0.147809743881226	0.0188204646110535
-6.14695119857788	-9.00528621673584	-0.970944285392761	-0.111116476356983	0.14773553609848	0.0190053507685661
-6.13989019393921	-9.0027961730957	-0.963772714138031	-0.111191600561142	0.14784537255764	0.0191393047571182
-6.13589811325073	-8.9984827041626	-0.958154559135437	-0.111178450286388	0.147885724902153	0.0192916933447123
-6.13081359863281	-9.00153636932373	-0.956964910030365	-0.111214764416218	0.147830992937088	0.0193836558610201
-6.12862682342529	-8.99923419952393	-0.951896369457245	-0.111263662576675	0.147867232561111	0.0195186696946621
-6.12524127960205	-8.99969959259033	-0.950803279876709	-0.11124275624752	0.147841423749924	0.0195860825479031
-6.12060213088989	-8.99691390991211	-0.948238134384155	-0.111302852630615	0.147869452834129	0.0196298975497484
-6.1221342086792	-9.0020751953125	-0.94409441947937	-0.111263521015644	0.147893965244293	0.0196260996162891
-6.12107419967651	-9.00033092498779	-0.939156889915466	-0.111290238797665	0.147809237241745	0.0196704510599375
-6.12342214584351	-9.00307464599609	-0.936568200588226	-0.111182473599911	0.147861614823341	0.0196885596960783
-6.12294340133667	-9.00370216369629	-0.932008326053619	-0.11124075204134	0.147829115390778	0.019703283905983
-6.12731647491455	-9.01106071472168	-0.925451397895813	-0.111203037202358	0.147846847772598	0.0196854677051306
-6.13134479522705	-9.01070117950439	-0.933582246303558	-0.111170962452888	0.147756263613701	0.0196803547441959
-6.13505411148071	-9.01492023468018	-0.928685784339905	-0.111077472567558	0.147829085588455	0.0196144133806229
-6.13577747344971	-9.01538276672363	-0.933493316173553	-0.111082315444946	0.147715553641319	0.0195327047258615
-6.14596319198608	-9.01981449127197	-0.927998065948486	-0.110898420214653	0.147733703255653	0.0194274168461561
-6.15253782272339	-9.02414131164551	-0.926664531230927	-0.110915787518024	0.147628962993622	0.019336910918355
-6.15737247467041	-9.02622985839844	-0.925084233283997	-0.110809743404388	0.147613495588303	0.0192249119281769
-6.16501331329346	-9.03321647644043	-0.920318961143494	-0.110820583999157	0.147567495703697	0.0190879125148058
-6.17356634140015	-9.03480625152588	-0.922966420650482	-0.11066759377718	0.147479772567749	0.0188543144613504
-6.18247604370117	-9.04131889343262	-0.917587220668793	-0.110574558377266	0.147454679012299	0.0187565702944994
-6.18974685668945	-9.04227352142334	-0.920942544937134	-0.110506780445576	0.147392794489861	0.0186011753976345
-6.19938135147095	-9.05265426635742	-0.920373022556305	-0.110422566533089	0.147289603948593	0.0183640830218792
-6.20673274993896	-9.05430603027344	-0.919477164745331	-0.110294342041016	0.147203966975212	0.0182211603969336
-6.21932411193848	-9.05621528625488	-0.910819470882416	-0.110193811357021	0.147226229310036	0.0180297680199146
-6.22315454483032	-9.06151676177979	-0.915975511074066	-0.110120765864849	0.147087246179581	0.0177962221205235
-6.23391103744507	-9.06343555450439	-0.909584224224091	-0.109920434653759	0.147094547748566	0.0175942648202181
-6.24194574356079	-9.06708335876465	-0.912634015083313	-0.109823934733868	0.146891698241234	0.0173359457403421
-6.24617338180542	-9.06915664672852	-0.907807886600494	-0.109700076282024	0.146804094314575	0.0171117298305035
-6.25447225570679	-9.07417392730713	-0.899268388748169	-0.109575629234314	0.146747633814812	0.0168573781847954
-6.26163482666016	-9.07404804229736	-0.901671409606934	-0.109434768557549	0.14664463698864	0.0166813172399998
-6.26837635040283	-9.08050060272217	-0.891184747219086	-0.109367370605469	0.146528109908104	0.0164114721119404
-6.27114152908325	-9.08264255523682	-0.885091662406921	-0.109201692044735	0.146441921591759	0.0162171106785536
-6.27348136901855	-9.08666229248047	-0.879365801811218	-0.109088726341724	0.14629890024662	0.0160219222307205
-6.27379989624023	-9.08277130126953	-0.876184463500977	-0.108897127211094	0.146212965250015	0.0158537663519382
-6.28113317489624	-9.08359622955322	-0.86478453874588	-0.108818873763084	0.146051704883575	0.0157156512141228
-6.28666257858276	-9.08746242523193	-0.8549445271492	-0.108682692050934	0.145969897508621	0.0155337639153004
-6.29270553588867	-9.09643173217773	-0.851499497890472	-0.108567707240582	0.145806893706322	0.0152902798727155
-6.29519319534302	-9.09880638122559	-0.841897070407867	-0.108512945473194	0.145676627755165	0.0150948744267225
-6.30001544952393	-9.10012531280518	-0.833764612674713	-0.108363553881645	0.145550563931465	0.0148043651133776
-6.29563045501709	-9.09929084777832	-0.821718871593475	-0.108248315751553	0.145417109131813	0.0146732656285167
-6.29671859741211	-9.10792922973633	-0.819594085216522	-0.108075901865959	0.145314052700996	0.0144906938076019
-6.29894113540649	-9.11260890960693	-0.808770298957825	-0.108080133795738	0.145286858081818	0.0143313473090529
-6.2979907989502	-9.11203956604004	-0.803184926509857	-0.108041018247604	0.14520551264286	0.0142359854653478
-6.29378080368042	-9.11289691925049	-0.790375351905823	-0.107974752783775	0.145121693611145	0.0141360275447369
-6.29110813140869	-9.11062049865723	-0.781979084014893	-0.107851572334766	0.145077839493752	0.0139883309602737
-6.29395198822021	-9.1122522354126	-0.77271693944931	-0.107829079031944	0.144979208707809	0.0138428965583444
-6.29535055160522	-9.11241912841797	-0.774452984333038	-0.107704065740108	0.144855216145515	0.0137382913380861
-6.30016040802002	-9.1137580871582	-0.76929634809494	-0.10760010778904	0.144811123609543	0.0135914850980043
-6.3024435043335	-9.11511707305908	-0.767274737358093	-0.107713177800179	0.144768908619881	0.0135520109906793
-6.30273628234863	-9.11495876312256	-0.769055724143982	-0.107572488486767	0.144736990332603	0.0134262032806873
-6.30034780502319	-9.11823844909668	-0.75733482837677	-0.107631638646126	0.144693031907082	0.0133355529978871
-6.3016471862793	-9.11610507965088	-0.759080231189728	-0.107536934316158	0.144590348005295	0.0132332509383559
-6.29607486724854	-9.11920070648193	-0.749893009662628	-0.107553496956825	0.144580811262131	0.0132307438179851
-6.28040456771851	-9.11312580108643	-0.748599529266357	-0.107475027441978	0.144608408212662	0.0133764836937189
-6.2827262878418	-9.1202278137207	-0.742738723754883	-0.107604391872883	0.144638583064079	0.0133959762752056
-6.29468822479248	-9.12326526641846	-0.745460748672485	-0.107674837112427	0.144814476370811	0.0133652007207274
-6.29737901687622	-9.12593841552734	-0.741217374801636	-0.107850514352322	0.144855871796608	0.0133132841438055
-6.29440975189209	-9.12191867828369	-0.733484506607056	-0.10791652649641	0.144897907972336	0.013205399736762
-6.28686094284058	-9.12163639068604	-0.732826948165894	-0.107918754220009	0.144870921969414	0.0131368367001414
-6.27423238754272	-9.11578369140625	-0.730325400829315	-0.107913456857204	0.14480072259903	0.0131495716050267
-6.27149438858032	-9.11590099334717	-0.727554976940155	-0.108022943139076	0.144851088523865	0.0130868535488844
-6.26519250869751	-9.11164855957031	-0.723820388317108	-0.108035996556282	0.144842073321342	0.0131155410781503
-6.26223611831665	-9.1100902557373	-0.727905929088593	-0.108075186610222	0.144929081201553	0.0131144113838673
-6.25752830505371	-9.1093282699585	-0.721253573894501	-0.10810674726963	0.144957557320595	0.0131670814007521
-6.25991678237915	-9.1088342666626	-0.718823552131653	-0.108216606080532	0.145023792982101	0.0131237730383873
-6.25182056427002	-9.1047477722168	-0.714881122112274	-0.108222611248493	0.14506883919239	0.0131623530760407
-6.25200223922729	-9.10614585876465	-0.717340350151062	-0.108239583671093	0.145149320363998	0.0132037224248052
-6.24341917037964	-9.10424423217773	-0.708796560764313	-0.108348116278648	0.145047947764397	0.0132538126781583
-6.2410192489624	-9.1007251739502	-0.705412805080414	-0.108419075608253	0.14511077105999	0.0132405180484056
-6.2324743270874	-9.09714317321777	-0.692763686180115	-0.1084308847785	0.145066991448402	0.0132340798154473
-6.2257661819458	-9.09736156463623	-0.701433300971985	-0.108486175537109	0.145075768232346	0.0133471600711346
-6.22616100311279	-9.09507942199707	-0.690757691860199	-0.108556784689426	0.145129293203354	0.013300895690918
-6.22249841690063	-9.08915615081787	-0.688938796520233	-0.108546920120716	0.145093619823456	0.0133519694209099
-6.21986293792725	-9.08776092529297	-0.694807231426239	-0.108574531972408	0.145125731825829	0.0133034531027079
-6.21790170669556	-9.08419704437256	-0.685177743434906	-0.108620151877403	0.145152762532234	0.01334158051759
[truncated: 11,331 more rows]
