# Supplementary material for: Identification of Haptic Based Guiding Using Hard Reins
Source: PLoS One. 2015 Jul 22;10(7):e0132020. doi: 10.1371/journal.pone.0132020 (PMC4511788; doi:10.1371/journal.pone.0132020)
Supplement: S6 File — (ZIP) [file pone.0132020.s006.zip › Exp2_ForceData2/Subject10/path3/T9.csv]

Force X (N)	Force Y (N)	Force Z (N)	Torque X (N-m)	Torque Y (N-m)	Torque Z (N-m)	Frequency = 10000	Averaging Level = 16	F/T Serial Number = FT11772	Time Started = 19/02/2013 17:55:09
-6.40419054031372	-7.64357423782349	-0.582818984985352	-0.129051074385643	0.133132860064507	0.0254958663135767
-6.40008544921875	-7.63744592666626	-0.58379739522934	-0.12906950712204	0.133159905672073	0.0253423601388931
-6.40701580047607	-7.64070653915405	-0.584873855113983	-0.128914579749107	0.133067637681961	0.0255054570734501
-6.4033260345459	-7.64396381378174	-0.582243502140045	-0.129102990031242	0.133138209581375	0.0254108645021915
-6.40259408950806	-7.63989162445068	-0.58535897731781	-0.129107534885406	0.133000373840332	0.0253973361104727
-6.40415477752686	-7.64097690582275	-0.579428791999817	-0.129078701138496	0.133015289902687	0.0255051553249359
-6.39760112762451	-7.63829612731934	-0.588515877723694	-0.129186898469925	0.133100226521492	0.0254478417336941
-6.40108346939087	-7.63552904129028	-0.586234211921692	-0.129090085625648	0.133006781339645	0.0254708584398031
-6.4018816947937	-7.64101362228394	-0.580881536006927	-0.129126533865929	0.133137688040733	0.0255146604031324
-6.4008731842041	-7.64035892486572	-0.581662893295288	-0.129241406917572	0.13302917778492	0.0255317445844412
-6.40421724319458	-7.63648414611816	-0.576843500137329	-0.129133075475693	0.132997125387192	0.0255471281707287
-6.40192747116089	-7.63622856140137	-0.582464993000031	-0.129221379756927	0.133107915520668	0.0256229415535927
-6.39400577545166	-7.63658905029297	-0.578848361968994	-0.129261344671249	0.133087307214737	0.0254942998290062
-6.40220832824707	-7.63321542739868	-0.581201374530792	-0.129058748483658	0.133111774921417	0.0255869049578905
-6.40308141708374	-7.63856363296509	-0.58099228143692	-0.129167437553406	0.133192226290703	0.0255822744220495
-6.40296125411987	-7.6386137008667	-0.586643576622009	-0.129212856292725	0.133047178387642	0.0255022048950195
-6.40734386444092	-7.63141870498657	-0.574238419532776	-0.129083022475243	0.132983297109604	0.0254800673574209
-6.40578842163086	-7.6350474357605	-0.581964492797852	-0.129223361611366	0.13312254846096	0.0254809223115444
-6.40559387207031	-7.63417768478394	-0.583727121353149	-0.129111811518669	0.133010715246201	0.0253764670342207
-6.41097021102905	-7.6333794593811	-0.582812964916229	-0.129028275609016	0.133000314235687	0.0254344698041677
-6.40980052947998	-7.64025974273682	-0.583079099655151	-0.129180535674095	0.133112385869026	0.0253579579293728
-6.41299962997437	-7.63452816009521	-0.585072934627533	-0.129088878631592	0.132909849286079	0.0252707898616791
-6.42083263397217	-7.63414001464844	-0.577190399169922	-0.129037216305733	0.13294942677021	0.0253630243241787
-6.41322040557861	-7.63600730895996	-0.583487749099731	-0.129131391644478	0.13303904235363	0.0252692773938179
-6.41517543792725	-7.63407039642334	-0.588585078716278	-0.129034325480461	0.132970497012138	0.0252103824168444
-6.42267799377441	-7.63570356369019	-0.578710377216339	-0.128918185830116	0.132995948195457	0.0252074282616377
-6.4206428527832	-7.6412992477417	-0.581739842891693	-0.129035398364067	0.133049681782722	0.0252064969390631
-6.42359256744385	-7.63612461090088	-0.585690915584564	-0.128941282629967	0.132886856794357	0.0250840559601784
-6.42796611785889	-7.63806247711182	-0.583329737186432	-0.128934681415558	0.132977455854416	0.0251771900802851
-6.41981410980225	-7.64068603515625	-0.587693989276886	-0.12905715405941	0.132991373538971	0.0250758081674576
-6.42589139938354	-7.63805913925171	-0.583605825901031	-0.128828406333923	0.132820129394531	0.0250755585730076
-6.42984628677368	-7.64123392105103	-0.574723303318024	-0.12881138920784	0.132933869957924	0.0250706560909748
-6.42961597442627	-7.64553070068359	-0.586189806461334	-0.128887251019478	0.132980853319168	0.0250228364020586
-6.43362855911255	-7.6384744644165	-0.57957923412323	-0.128803789615631	0.132858261466026	0.0249647591263056
-6.43414068222046	-7.63866710662842	-0.582908451557159	-0.128814369440079	0.132985815405846	0.0250056348741055
-6.4281759262085	-7.64169645309448	-0.587779402732849	-0.128886163234711	0.132949188351631	0.0248542241752148
-6.43821668624878	-7.63719844818115	-0.585782110691071	-0.128704220056534	0.132883429527283	0.0248272977769375
-6.43962287902832	-7.6459321975708	-0.585930228233337	-0.128834292292595	0.132968783378601	0.0248105246573687
-6.43485403060913	-7.64007234573364	-0.594359397888184	-0.128880769014359	0.132880479097366	0.0246877744793892
-6.44163036346436	-7.63770723342896	-0.588458240032196	-0.128720685839653	0.132781267166138	0.0246995780616999
-6.43905162811279	-7.63829898834229	-0.591597557067871	-0.128842547535896	0.132967531681061	0.02466513030231
-6.43460750579834	-7.63942432403564	-0.597322106361389	-0.128869354724884	0.132927164435387	0.0245565827935934
-6.44154787063599	-7.63501024246216	-0.592160522937775	-0.128673806786537	0.132827684283257	0.0245409589260817
-6.44109439849854	-7.64219379425049	-0.594428658485413	-0.128817453980446	0.132933288812637	0.0245697218924761
-6.44406509399414	-7.63788843154907	-0.593709707260132	-0.12879653275013	0.132850512862206	0.0243438947945833
-6.44796848297119	-7.63468790054321	-0.603658139705658	-0.128671854734421	0.132807195186615	0.0245236344635487
-6.43894481658936	-7.63840484619141	-0.594315767288208	-0.128832042217255	0.13287515938282	0.0243940856307745
-6.44404172897339	-7.6339225769043	-0.5995272397995	-0.12877194583416	0.13290823996067	0.0243759751319885
-6.44402647018433	-7.63689661026001	-0.598141372203827	-0.128644734621048	0.132853478193283	0.0243406966328621
-6.44264221191406	-7.63835287094116	-0.603417456150055	-0.128794446587563	0.132925093173981	0.0242801625281572
-6.44547319412231	-7.63309621810913	-0.600590705871582	-0.12874211370945	0.132760480046272	0.0242481231689453
-6.44565868377686	-7.63394355773926	-0.596461474895477	-0.128707855939865	0.132898554205894	0.0242888275533915
-6.43836736679077	-7.63717651367188	-0.600134015083313	-0.128814786672592	0.132917448878288	0.0242194831371307
-6.44324684143066	-7.63012313842773	-0.603691339492798	-0.128588005900383	0.13286067545414	0.0241508521139622
-6.44098281860352	-7.63585472106934	-0.603895723819733	-0.128699883818626	0.132930859923363	0.0241869743913412
-6.44182348251343	-7.63185834884644	-0.602205395698547	-0.128717944025993	0.132876500487328	0.0240417886525393
-6.44548511505127	-7.62923622131348	-0.607389628887177	-0.128697648644447	0.132856324315071	0.0241862274706364
-6.4408483505249	-7.63099193572998	-0.602369546890259	-0.128777593374252	0.132881611585617	0.0240624994039536
-6.4397931098938	-7.62906694412231	-0.612630188465118	-0.128700584173203	0.132859021425247	0.0239938609302044
-6.44217014312744	-7.62900924682617	-0.606399476528168	-0.128635168075562	0.132880002260208	0.0240312181413174
-6.44136571884155	-7.63061094284058	-0.608298003673553	-0.128745511174202	0.132903128862381	0.0239600203931332
-6.44250059127808	-7.62653923034668	-0.611290574073792	-0.128685310482979	0.132743954658508	0.0239013489335775
-6.44559288024902	-7.62477970123291	-0.608583986759186	-0.128711327910423	0.132857456803322	0.0239680539816618
-6.43798017501831	-7.62688589096069	-0.615935742855072	-0.128818348050117	0.132871061563492	0.0238851569592953
-6.44243764877319	-7.62290382385254	-0.611030220985413	-0.128617778420448	0.132838651537895	0.0238511189818382
-6.44331836700439	-7.62741661071777	-0.613357484340668	-0.128663077950478	0.132882565259933	0.0239323154091835
-6.44011116027832	-7.62811613082886	-0.613723278045654	-0.128791719675064	0.132899165153503	0.0237464588135481
-6.44595384597778	-7.62098693847656	-0.617496073246002	-0.128653854131699	0.132723480463028	0.0237938240170479
-6.44011068344116	-7.62174224853516	-0.615622401237488	-0.128705069422722	0.132899165153503	0.0237459000200033
-6.43767881393433	-7.62292766571045	-0.622691333293915	-0.12877956032753	0.132855370640755	0.0237038712948561
-6.44164991378784	-7.61847877502441	-0.614820659160614	-0.128564074635506	0.132771074771881	0.0236761495471001
-6.44308805465698	-7.62403774261475	-0.622731924057007	-0.128683298826218	0.132919430732727	0.0236536450684071
-6.44414615631104	-7.6224045753479	-0.622610211372375	-0.128789722919464	0.132808059453964	0.0235344935208559
-6.44641828536987	-7.61876821517944	-0.620549559593201	-0.128634661436081	0.132856532931328	0.023596316576004
-6.43975591659546	-7.62334060668945	-0.618951797485352	-0.128784999251366	0.132880762219429	0.0235791467130184
-6.438880443573	-7.61895751953125	-0.614773035049438	-0.128664463758469	0.132860705256462	0.0234856028109789
-6.44378137588501	-7.62328195571899	-0.61631840467453	-0.128563329577446	0.132873401045799	0.023570379242301
-6.43928194046021	-7.62517309188843	-0.61469554901123	-0.128726452589035	0.13289937376976	0.0234072934836149
-6.44197988510132	-7.62086725234985	-0.621491014957428	-0.128682285547256	0.132729098200798	0.0233632195740938
-6.4436182975769	-7.61783218383789	-0.610635638237	-0.128577575087547	0.132866531610489	0.0233945045620203
-6.43574285507202	-7.62184858322144	-0.619624197483063	-0.128679692745209	0.132891252636909	0.0233498997986317
-6.43844795227051	-7.61743593215942	-0.615887880325317	-0.128563046455383	0.132783263921738	0.0232151560485363
-6.44148731231689	-7.61833524703979	-0.61644047498703	-0.128499135375023	0.132800102233887	0.0232816599309444
-6.43854522705078	-7.6243896484375	-0.615071058273315	-0.128659650683403	0.13285306096077	0.0231792870908976
-6.44361925125122	-7.61582374572754	-0.618188560009003	-0.128506228327751	0.132703587412834	0.0231027081608772
-6.44325113296509	-7.61704778671265	-0.607544720172882	-0.128558933734894	0.132757470011711	0.0231737419962883
-6.43711471557617	-7.61755084991455	-0.617368519306183	-0.128604665398598	0.132737427949905	0.0230493489652872
-6.43849754333496	-7.61831474304199	-0.606581032276154	-0.128508076071739	0.132725685834885	0.0229925606399775
-6.4466028213501	-7.62027931213379	-0.617524206638336	-0.128490418195724	0.132755160331726	0.0230280123651028
-6.44043779373169	-7.6232328414917	-0.615957736968994	-0.128574386239052	0.132748857140541	0.022882716730237
-6.44622945785522	-7.61630439758301	-0.61677473783493	-0.128469035029411	0.132628202438354	0.0228666011244059
-6.44653511047363	-7.61987733840942	-0.610729277133942	-0.128561973571777	0.132737651467323	0.0229473691433668
-6.43977451324463	-7.6201057434082	-0.617261707782745	-0.128564223647118	0.132708206772804	0.0227600988000631
-6.44569158554077	-7.61928129196167	-0.612479865550995	-0.128388717770576	0.13259944319725	0.0227320734411478
-6.44883823394775	-7.62414789199829	-0.611211597919464	-0.128436625003815	0.132783517241478	0.0227271001785994
-6.44856452941895	-7.62587213516235	-0.618313848972321	-0.128512561321259	0.132636517286301	0.0226419996470213
-6.4519510269165	-7.62269163131714	-0.608521044254303	-0.12834757566452	0.132580459117889	0.0225608292967081
-6.44793367385864	-7.62605047225952	-0.608301162719727	-0.128395214676857	0.132690995931625	0.0226846691220999
-6.4448938369751	-7.62466955184937	-0.608653485774994	-0.128356501460075	0.132643282413483	0.0224897898733616
-6.45337057113647	-7.62323760986328	-0.608761370182037	-0.128122106194496	0.132638871669769	0.0224919077008963
-6.45107650756836	-7.63006830215454	-0.604971528053284	-0.128215774893761	0.1326724588871	0.0224735457450151
-6.45253229141235	-7.62824487686157	-0.60875529050827	-0.128198236227036	0.132508903741837	0.0224025789648294
-6.45594882965088	-7.62808752059937	-0.599288582801819	-0.128171592950821	0.132531240582466	0.0224235244095325
-6.4512619972229	-7.63187789916992	-0.611599981784821	-0.12829664349556	0.132735162973404	0.0223849881440401
-6.45693349838257	-7.63166904449463	-0.602495670318604	-0.128073185682297	0.132574781775475	0.0222544856369495
-6.45854330062866	-7.63483667373657	-0.602954268455505	-0.128151029348373	0.13263837993145	0.02227564714849
-6.46042776107788	-7.63926649093628	-0.604224622249603	-0.128174528479576	0.13259594142437	0.0221940614283085
-6.46157360076904	-7.63162422180176	-0.598179042339325	-0.127985566854477	0.132482081651688	0.0221373662352562
-6.46377038955688	-7.63877630233765	-0.599779546260834	-0.128057405352592	0.132585987448692	0.022207111120224
-6.458336353302	-7.64022493362427	-0.608762681484222	-0.128117367625237	0.132560819387436	0.0220410954207182
-6.46912670135498	-7.63745784759521	-0.604840278625488	-0.12784318625927	0.132429555058479	0.0220539811998606
-6.47282075881958	-7.64892578125	-0.606663346290588	-0.127945303916931	0.132606700062752	0.0220086611807346
-6.47175550460815	-7.64412593841553	-0.614065051078796	-0.128034725785255	0.132470279932022	0.0219448618590832
-6.47751474380493	-7.64518117904663	-0.600539684295654	-0.127924695611	0.132432579994202	0.0219842363148928
-6.47161865234375	-7.64417028427124	-0.611528337001801	-0.127974316477776	0.132509782910347	0.0219567883759737
-6.47658348083496	-7.64271926879883	-0.619100034236908	-0.12785030901432	0.132401406764984	0.0219567455351353
-6.48086643218994	-7.64289665222168	-0.608710944652557	-0.127771362662315	0.132481187582016	0.021873926743865
-6.47750663757324	-7.64868545532227	-0.616413474082947	-0.12792281806469	0.132443651556969	0.021901736035943
-6.47940921783447	-7.64371109008789	-0.610133171081543	-0.127906456589699	0.132328405976295	0.0218687038868666
-6.48147058486938	-7.64176893234253	-0.616143941879272	-0.127913132309914	0.132454439997673	0.0220046751201153
-6.47377729415894	-7.64257907867432	-0.61840033531189	-0.128019288182259	0.132456853985786	0.0219119843095541
-6.47865104675293	-7.64045238494873	-0.625093221664429	-0.127833068370819	0.132328480482101	0.0219866074621677
-6.47927570343018	-7.64670562744141	-0.615641117095947	-0.127950012683868	0.132419750094414	0.0219992697238922
-6.47873830795288	-7.64334440231323	-0.625193119049072	-0.128008440136909	0.132398098707199	0.021905280649662
-6.48037338256836	-7.64214849472046	-0.615094006061554	-0.127918168902397	0.13237339258194	0.0220041554421186
-6.47552251815796	-7.63921070098877	-0.619113087654114	-0.128097206354141	0.13247412443161	0.0219978857785463
-6.47591638565063	-7.63864612579346	-0.621802628040314	-0.127974197268486	0.132374227046967	0.0220035649836063
-6.47895479202271	-7.64272165298462	-0.615306794643402	-0.127839103341103	0.132362514734268	0.0220685433596373
-6.47692012786865	-7.64791631698608	-0.62267678976059	-0.128079280257225	0.132477685809135	0.0221018716692925
-6.47634696960449	-7.64178800582886	-0.618804216384888	-0.127960085868835	0.132274657487869	0.0219809878617525
-6.48289012908936	-7.6406455039978	-0.613874614238739	-0.127901777625084	0.132361754775047	0.0221302080899477
-6.47300386428833	-7.6425986289978	-0.61802476644516	-0.128043383359909	0.132462024688721	0.0220318175852299
-6.48060321807861	-7.64303016662598	-0.624020278453827	-0.127931579947472	0.132360130548477	0.0220299996435642
-6.48402261734009	-7.64252710342407	-0.616970419883728	-0.127860382199287	0.132377728819847	0.0220363810658455
-6.48197269439697	-7.64866971969604	-0.62487119436264	-0.128008246421814	0.132475927472115	0.0220404807478189
-6.48505830764771	-7.64498901367188	-0.620242655277252	-0.127836465835571	0.132287919521332	0.0219701137393713
-6.48802280426025	-7.64411401748657	-0.621964812278748	-0.127842232584953	0.132369935512543	0.022095674648881
-6.47845840454102	-7.64593696594238	-0.622364461421967	-0.127921432256699	0.132365494966507	0.0219742022454739
-6.48541975021362	-7.64452123641968	-0.625855803489685	-0.127751350402832	0.132310912013054	0.0219869390130043
-6.48852205276489	-7.65092658996582	-0.619094848632813	-0.127803429961205	0.132414445281029	0.0220846980810165
-6.48485374450684	-7.64753723144531	-0.622281134128571	-0.127924352884293	0.132365077733994	0.0219453517347574
-6.491042137146	-7.64731884002686	-0.625007510185242	-0.127741396427155	0.132213577628136	0.0220718290656805
-6.48491859436035	-7.64533090591431	-0.613899171352386	-0.127865806221962	0.132339403033257	0.0220498908311129
-6.483069896698	-7.64645624160767	-0.628663778305054	-0.127817288041115	0.132328689098358	0.0220875237137079
-6.4858078956604	-7.64845037460327	-0.613344728946686	-0.127613231539726	0.132275983691216	0.0221084672957659
-6.48402690887451	-7.65148735046387	-0.624791085720062	-0.127731487154961	0.132315665483475	0.022083917632699
-6.48563146591187	-7.64764022827148	-0.616528987884521	-0.127773031592369	0.132163509726524	0.0220486540347338
-6.48767042160034	-7.64705324172974	-0.616739511489868	-0.127716735005379	0.132282957434654	0.0222292244434357
-6.47914409637451	-7.65039348602295	-0.611451029777527	-0.127849340438843	0.132273837924004	0.0221381224691868
-6.47982358932495	-7.6468677520752	-0.618441522121429	-0.12771911919117	0.13219878077507	0.0221655499190092
-6.48023796081543	-7.65008974075317	-0.607174217700958	-0.127628937363625	0.132170706987381	0.0222949534654617
-6.47717666625977	-7.65362787246704	-0.607930898666382	-0.127766877412796	0.132305309176445	0.0222442056983709
-6.47886371612549	-7.64909315109253	-0.610483884811401	-0.127602204680443	0.13208369910717	0.0222749747335911
-6.47796583175659	-7.64798545837402	-0.608859062194824	-0.127669811248779	0.132151156663895	0.0223463159054518
-6.46924638748169	-7.65052795410156	-0.609941601753235	-0.127814084291458	0.132272481918335	0.0222799871116877
-6.47788095474243	-7.64974927902222	-0.603173494338989	-0.12761615216732	0.132173910737038	0.0222832038998604
-6.48018026351929	-7.65990304946899	-0.604972243309021	-0.127652242779732	0.13224421441555	0.0223520528525114
-6.4787163734436	-7.65850496292114	-0.598478257656097	-0.127761751413345	0.132180452346802	0.022211130708456
-6.48742151260376	-7.65486526489258	-0.613467395305634	-0.127614736557007	0.132116958498955	0.0222659856081009
-6.4826774597168	-7.65775680541992	-0.601414263248444	-0.127701461315155	0.132292896509171	0.0222504939883947
-6.48588037490845	-7.65928077697754	-0.614169418811798	-0.127747684717178	0.132275968790054	0.0222299173474312
-6.49229764938354	-7.65996122360229	-0.603726327419281	-0.127546310424805	0.132168501615524	0.0222708936780691
-6.49649667739868	-7.66733312606812	-0.611794292926788	-0.127634078264236	0.13227804005146	0.0222644191235304
-6.49967432022095	-7.66702651977539	-0.611507833003998	-0.127639696002007	0.132115095853806	0.0221408866345882
-6.50561380386353	-7.66299200057983	-0.615920841693878	-0.127547070384026	0.132128283381462	0.0222572144120932
-6.50165224075317	-7.6677885055542	-0.613894104957581	-0.127658247947693	0.132206723093987	0.0222272407263517
-6.49991512298584	-7.66752147674561	-0.619035840034485	-0.127575799822807	0.132205352187157	0.0221296735107899
-6.50912761688232	-7.66990566253662	-0.61604243516922	-0.127470552921295	0.132143944501877	0.0222454927861691
-6.50510787963867	-7.67410326004028	-0.621479153633118	-0.127636447548866	0.132235839962959	0.0222037322819233
-6.50896644592285	-7.6697473526001	-0.621386468410492	-0.127615958452225	0.132065653800964	0.0221643093973398
-6.51350545883179	-7.66868209838867	-0.608648061752319	-0.127513825893402	0.132172212004662	0.0222761388868093
-6.50378704071045	-7.67370319366455	-0.623978137969971	-0.127640128135681	0.132198482751846	0.0222818106412888
-6.50385522842407	-7.67133140563965	-0.614186465740204	-0.127462416887283	0.13212363421917	0.0222364496439695
-6.50707292556763	-7.67424726486206	-0.617319166660309	-0.127476468682289	0.132200300693512	0.0223707128316164
-6.50435590744019	-7.67604446411133	-0.608056902885437	-0.127637043595314	0.132147610187531	0.0223230272531509
-6.50796222686768	-7.67273283004761	-0.614270091056824	-0.127506852149963	0.132152944803238	0.0224115680903196
-6.5040717124939	-7.67687034606934	-0.612752974033356	-0.127622157335281	0.132155731320381	0.0225026737898588
-6.49543428421021	-7.6751971244812	-0.606243193149567	-0.127580687403679	0.132075309753418	0.0223934557288885
-6.50113344192505	-7.67531728744507	-0.606722950935364	-0.127373039722443	0.132079929113388	0.0225995182991028
-6.49621152877808	-7.681471824646	-0.603303849697113	-0.127614304423332	0.132176756858826	0.0225552562624216
-6.50073146820068	-7.67545986175537	-0.607790052890778	-0.127419739961624	0.132059350609779	0.0225753095000982
-6.50327777862549	-7.68053388595581	-0.597813785076141	-0.12749807536602	0.132134541869164	0.0226888824254274
-6.49332046508789	-7.68045616149902	-0.605552434921265	-0.12754812836647	0.132068499922752	0.022575568407774
-6.50107097625732	-7.67904663085938	-0.596248149871826	-0.127349644899368	0.132028356194496	0.0227354653179646
-6.5000114440918	-7.68944358825684	-0.600424706935883	-0.127566963434219	0.132193475961685	0.0226804707199335
-6.5044584274292	-7.68769645690918	-0.60539323091507	-0.127493292093277	0.13206784427166	0.0226865857839584
-6.5094256401062	-7.68596982955933	-0.594855606555939	-0.127401918172836	0.132060095667839	0.0227625872939825
-6.5025053024292	-7.69028615951538	-0.60724925994873	-0.127499401569366	0.132125020027161	0.0227143131196499
-6.50993585586548	-7.69130897521973	-0.601846098899841	-0.127357676625252	0.132082656025887	0.0227645747363567
-6.51311588287354	-7.69511318206787	-0.606276214122772	-0.127394661307335	0.132106989622116	0.0228682775050402
-6.5104341506958	-7.70183086395264	-0.602808654308319	-0.127469509840012	0.13207770884037	0.022791987285018
-6.51592302322388	-7.69384574890137	-0.606639742851257	-0.127385929226875	0.131947204470634	0.0227645523846149
-6.52104473114014	-7.69613313674927	-0.600352168083191	-0.127393305301666	0.132084533572197	0.0228876322507858
-6.51250123977661	-7.69630098342896	-0.606857001781464	-0.127488896250725	0.131975263357162	0.0228613242506981
-6.51684141159058	-7.69787645339966	-0.600464165210724	-0.127401143312454	0.131960436701775	0.022833215072751
-6.52359533309937	-7.69881820678711	-0.603924155235291	-0.127339109778404	0.132042497396469	0.0229170471429825
-6.52104949951172	-7.70462942123413	-0.604540586471558	-0.127493068575859	0.131962686777115	0.0229604858905077
-6.52375555038452	-7.69789981842041	-0.609929025173187	-0.127419009804726	0.131965026259422	0.0228729844093323
-6.52460432052612	-7.69849824905396	-0.603273332118988	-0.127414882183075	0.13198284804821	0.0230451673269272
-6.51411247253418	-7.70008516311646	-0.61299067735672	-0.127563238143921	0.132019400596619	0.0229599792510271
-6.52113914489746	-7.69482660293579	-0.609687685966492	-0.127236798405647	0.131904140114784	0.0231012217700481
-6.5224084854126	-7.70378828048706	-0.603295505046844	-0.127502411603928	0.13198159635067	0.0230879876762629
-6.52313327789307	-7.69895124435425	-0.607916355133057	-0.127429157495499	0.131906405091286	0.0231066308915615
-6.52666568756104	-7.69840860366821	-0.598654091358185	-0.127394184470177	0.131933018565178	0.0231453757733107
-6.51822566986084	-7.70245838165283	-0.611818790435791	-0.127520978450775	0.132005110383034	0.0231646727770567
-6.52096796035767	-7.70129013061523	-0.600183844566345	-0.127388313412666	0.131955698132515	0.0231430567800999
-6.5250506401062	-7.70197629928589	-0.606675088405609	-0.127344086766243	0.131998658180237	0.0232250168919563
-6.52223825454712	-7.70670080184937	-0.608456969261169	-0.127447053790092	0.131969541311264	0.0232379790395498
-6.5271201133728	-7.70081567764282	-0.604608952999115	-0.127351671457291	0.131896689534187	0.0231697093695402
-6.53099918365479	-7.70447635650635	-0.605891048908234	-0.127448707818985	0.131993681192398	0.0233370587229729
-6.52351331710815	-7.70779085159302	-0.607419550418854	-0.127412959933281	0.131963104009628	0.023206789046526
-6.53081798553467	-7.70475625991821	-0.609931170940399	-0.127291768789291	0.131967097520828	0.0232961624860764
-6.53189516067505	-7.71517419815063	-0.603553116321564	-0.127464920282364	0.132088378071785	0.0233106147497892
-6.5344557762146	-7.70588684082031	-0.611335515975952	-0.127390444278717	0.131894156336784	0.023257352411747
-6.53692150115967	-7.70970153808594	-0.608474254608154	-0.127424821257591	0.131926581263542	0.0233826786279678
-6.53149366378784	-7.70871686935425	-0.611804842948914	-0.127486884593964	0.131984785199165	0.0233090184628963
-6.53374624252319	-7.71129179000854	-0.618474900722504	-0.127334505319595	0.131924539804459	0.0233307983726263
-6.53933763504028	-7.71214723587036	-0.604430317878723	-0.127313375473022	0.132074192166328	0.0233598183840513
-6.53545808792114	-7.71554756164551	-0.619933724403381	-0.127479434013367	0.13200768828392	0.0233418289572001
-6.53567838668823	-7.70706224441528	-0.607128202915192	-0.127438336610794	0.131847456097603	0.0233146455138922
-6.53572654724121	-7.70855188369751	-0.617305278778076	-0.127492263913155	0.132027879357338	0.0234743505716324
-6.53034591674805	-7.7136025428772	-0.614270925521851	-0.127555832266808	0.131996154785156	0.0234548579901457
-6.53306245803833	-7.70786619186401	-0.610804378986359	-0.127363964915276	0.131938308477402	0.023509556427598
-6.53083181381226	-7.71676874160767	-0.601593315601349	-0.127490520477295	0.131995409727097	0.0234939120709896
-6.53236436843872	-7.71238470077515	-0.61306095123291	-0.127489969134331	0.131937995553017	0.0234444607049227
-6.53381776809692	-7.70988464355469	-0.600549578666687	-0.127395436167717	0.13193242251873	0.0236107315868139
-6.52590322494507	-7.71049118041992	-0.604220032691956	-0.127534672617912	0.132037729024887	0.0235521495342255
-6.52711629867554	-7.70844459533691	-0.607009708881378	-0.127485290169716	0.131954103708267	0.0236072950065136
-6.52707481384277	-7.7132740020752	-0.595222175121307	-0.127393484115601	0.132025480270386	0.0236089788377285
-6.52562189102173	-7.7142186164856	-0.602360844612122	-0.127569824457169	0.132004454731941	0.0236017107963562
-6.52936458587646	-7.71047639846802	-0.596149921417236	-0.127391621470451	0.131900921463966	0.0235849916934967
-6.52677536010742	-7.70947360992432	-0.603571891784668	-0.127455666661263	0.132104277610779	0.0236067101359367
-6.52407646179199	-7.71377754211426	-0.602963089942932	-0.12743167579174	0.132076755166054	0.0235699377954006
-6.5328369140625	-7.71579790115356	-0.593554437160492	-0.127264767885208	0.13203664124012	0.0235610399395227
-6.53209114074707	-7.7238130569458	-0.59848165512085	-0.127397701144218	0.132071390748024	0.0235259048640728
-6.53786468505859	-7.71844005584717	-0.598066508769989	-0.127270773053169	0.131959483027458	0.0234604775905609
-6.54178953170776	-7.71861934661865	-0.598685562610626	-0.127315983176231	0.132087409496307	0.0235537625849247
-6.5376296043396	-7.72283887863159	-0.599007606506348	-0.127365872263908	0.13204500079155	0.0234257411211729
-6.54734230041504	-7.7215428352356	-0.605814635753632	-0.127179905772209	0.132046893239021	0.0234960466623306
-6.54721879959106	-7.73160409927368	-0.602319777011871	-0.127317547798157	0.132074818015099	0.0234851874411106
-6.54746007919312	-7.72505855560303	-0.607747375965118	-0.127291202545166	0.132027208805084	0.0233655869960785
-6.55282354354858	-7.7233099937439	-0.603352069854736	-0.127180531620979	0.131998181343079	0.0235039629042149
-6.54451751708984	-7.72606134414673	-0.602736949920654	-0.12738074362278	0.132084101438522	0.023385975509882
-6.5508885383606	-7.72330379486084	-0.617338716983795	-0.127206236124039	0.132035940885544	0.0234384834766388
-6.55233383178711	-7.72613716125488	-0.609125316143036	-0.127144381403923	0.132009968161583	0.023495739325881
-6.55354976654053	-7.72955894470215	-0.606470167636871	-0.127373591065407	0.132104501128197	0.0235036704689264
-6.55212688446045	-7.72343349456787	-0.599498331546783	-0.12727290391922	0.131933033466339	0.0234586093574762
-6.5511646270752	-7.72341537475586	-0.600145637989044	-0.127270370721817	0.13209542632103	0.0236135553568602
-6.53946685791016	-7.72564220428467	-0.605178773403168	-0.127348452806473	0.132015988230705	0.0235795434564352
-6.54771137237549	-7.72329330444336	-0.606261134147644	-0.127222329378128	0.132067263126373	0.0235903821885586
-6.54574823379517	-7.72973251342773	-0.594075739383698	-0.127337634563446	0.132182732224464	0.0237595699727535
-6.54455614089966	-7.72614049911499	-0.599266827106476	-0.127370104193687	0.132019832730293	0.02360949665308
-6.54856252670288	-7.72434186935425	-0.597424924373627	-0.127223461866379	0.132066383957863	0.0237875767052174
-6.53804111480713	-7.72530746459961	-0.598098039627075	-0.127423539757729	0.132124990224838	0.0237194411456585
-6.54383277893066	-7.72513675689697	-0.598763287067413	-0.127279594540596	0.132133841514587	0.0237363278865814
-6.54348373413086	-7.72658586502075	-0.587171018123627	-0.127226620912552	0.132141143083572	0.0237864349037409
-6.54029512405396	-7.73042249679565	-0.592843770980835	-0.127328649163246	0.132187932729721	0.0237738955765963
-6.544753074646	-7.72713947296143	-0.589762330055237	-0.12726229429245	0.132059782743454	0.0237332284450531
-6.54752063751221	-7.72842359542847	-0.58827269077301	-0.127161055803299	0.132174879312515	0.0239017270505428
-6.54088497161865	-7.73411417007446	-0.588840663433075	-0.127348393201828	0.132202640175819	0.0238212868571281
-6.54683351516724	-7.73122787475586	-0.589628458023071	-0.127167955040932	0.132153764367104	0.0238108206540346
-6.54913902282715	-7.73738479614258	-0.587961196899414	-0.127118304371834	0.132209450006485	0.023859953507781
-6.54731178283691	-7.74177598953247	-0.579730927944183	-0.127217039465904	0.132255986332893	0.023823793977499
-6.55226707458496	-7.73977088928223	-0.583881556987762	-0.127110674977303	0.132055848836899	0.0238312538713217
-6.5535101890564	-7.73981857299805	-0.585248351097107	-0.127101495862007	0.132166787981987	0.0239106994122267
-6.54618740081787	-7.74350500106812	-0.584640860557556	-0.127190127968788	0.13224570453167	0.0238402988761663
-6.54818201065063	-7.74035215377808	-0.590097963809967	-0.127082571387291	0.132149040699005	0.0238636787980795
-6.55377817153931	-7.74527549743652	-0.58115154504776	-0.12700267136097	0.132120251655579	0.0239310897886753
-6.55175495147705	-7.74983406066895	-0.580946922302246	-0.127105593681335	0.132262885570526	0.0239609833806753
-6.55037927627563	-7.74648380279541	-0.578840255737305	-0.127130314707756	0.13210055232048	0.0238336585462093
-6.55529308319092	-7.74331331253052	-0.575334012508392	-0.126966506242752	0.132118627429008	0.0239995513111353
-6.54329538345337	-7.74983215332031	-0.575874507427216	-0.12713298201561	0.132163420319557	0.0240007471293211
-6.54567384719849	-7.74372911453247	-0.571014821529388	-0.126986011862755	0.132135972380638	0.0239457599818707
-6.54949522018433	-7.74754524230957	-0.573118448257446	-0.126971289515495	0.132202535867691	0.0240495577454567
-6.5476336479187	-7.75022554397583	-0.567503392696381	-0.127139568328857	0.132156148552895	0.0239653047174215
-6.5494556427002	-7.74585962295532	-0.573404252529144	-0.126952186226845	0.132095754146576	0.0240449830889702
-6.54530143737793	-7.74695777893066	-0.559594571590424	-0.127018481492996	0.132180273532867	0.0241106767207384
-6.53953981399536	-7.74567937850952	-0.572884380817413	-0.127054437994957	0.132176175713539	0.0239778701215982
-6.54648876190186	-7.7458872795105	-0.569145917892456	-0.126929327845573	0.132113248109818	0.0240738149732351
-6.54652643203735	-7.75155162811279	-0.564442336559296	-0.126882746815681	0.13227391242981	0.0239997543394566
-6.54484272003174	-7.74943065643311	-0.56556099653244	-0.127029329538345	0.13206547498703	0.0239390954375267
-6.55166864395142	-7.74557161331177	-0.55908614397049	-0.126959815621376	0.132161170244217	0.0239963214844465
-6.54009675979614	-7.74916124343872	-0.571552157402039	-0.12705734372139	0.132090270519257	0.02397171407938
-6.54337596893311	-7.74814987182617	-0.566826283931732	-0.126940727233887	0.132024362683296	0.023883918300271
-6.54974317550659	-7.74898767471313	-0.574570775032043	-0.126875042915344	0.13209567964077	0.023973360657692
-6.54712772369385	-7.7525954246521	-0.573034524917603	-0.127089455723763	0.132147908210754	0.0238277576863766
-6.55095148086548	-7.74736928939819	-0.574181735515594	-0.126987785100937	0.132034555077553	0.0238835122436285
-6.5499849319458	-7.74830341339111	-0.572116672992706	-0.127042263746262	0.132104396820068	0.0239443127065897
-6.54173183441162	-7.7467827796936	-0.579473972320557	-0.127090007066727	0.13204063475132	0.0237972941249609
-6.5484938621521	-7.7435564994812	-0.57109659910202	-0.126918971538544	0.132008954882622	0.0239163599908352
-6.54540872573853	-7.74960660934448	-0.573931932449341	-0.127073332667351	0.132110804319382	0.0238721109926701
-6.54499053955078	-7.7454686164856	-0.582677185535431	-0.127071246504784	0.131939217448235	0.023811673745513
-6.54851198196411	-7.74016237258911	-0.57002580165863	-0.127037987112999	0.132020503282547	0.0238815080374479
-6.54088449478149	-7.74378156661987	-0.575350165367126	-0.127164632081985	0.132103964686394	0.0240057911723852
-6.53757381439209	-7.73987007141113	-0.580999612808228	-0.12716706097126	0.13210217654705	0.0238558072596788
-6.53950643539429	-7.73644638061523	-0.581032335758209	-0.127045452594757	0.132002368569374	0.0239541418850422
-6.53634452819824	-7.74261713027954	-0.571236073970795	-0.12716406583786	0.132116749882698	0.0239391960203648
-6.53385925292969	-7.73764562606812	-0.575925767421722	-0.127149596810341	0.132008165121078	0.0239051338285208
-6.53213024139404	-7.73592758178711	-0.570228159427643	-0.12720488011837	0.132062271237373	0.0240097064524889
-6.52257490158081	-7.73357391357422	-0.573809623718262	-0.127211913466454	0.132100284099579	0.0240124948322773
-6.52169036865234	-7.73029613494873	-0.566234588623047	-0.127197071909904	0.132005676627159	0.0239908546209335
-6.5276198387146	-7.73292922973633	-0.567547619342804	-0.127163365483284	0.132110849022865	0.0240432359278202
-6.52147626876831	-7.73828506469727	-0.569999039173126	-0.127366602420807	0.132121488451958	0.0239873938262463
-6.52742052078247	-7.73021602630615	-0.572212100028992	-0.127195194363594	0.132124543190002	0.0239229127764702
-6.52661228179932	-7.73040771484375	-0.567510068416595	-0.127299979329109	0.132155418395996	0.0240195579826832
-6.51894521713257	-7.73108148574829	-0.575301647186279	-0.127312034368515	0.132246315479279	0.0238314904272556
-6.52723503112793	-7.7284049987793	-0.573369443416595	-0.127188786864281	0.132134974002838	0.0238829050213099
-6.53085660934448	-7.73751401901245	-0.573273777961731	-0.127345055341721	0.132292255759239	0.0238320920616388
-6.53290271759033	-7.73398542404175	-0.582667768001556	-0.127296686172485	0.132154211401939	0.0237579494714737
-6.53956747055054	-7.73304271697998	-0.572707056999207	-0.127230405807495	0.132182911038399	0.0238335244357586
-6.53391647338867	-7.73688077926636	-0.583389103412628	-0.127368003129959	0.132290214300156	0.023744335398078
-6.53893947601318	-7.73414897918701	-0.583737909793854	-0.127261832356453	0.132188811898232	0.0237075593322515
-6.54293298721313	-7.73438405990601	-0.583628296852112	-0.127243340015411	0.132274493575096	0.0237472280859947
-6.54092597961426	-7.74171209335327	-0.583031296730042	-0.127370074391365	0.132299944758415	0.0237111337482929
-6.54476404190063	-7.73441219329834	-0.588143646717072	-0.127389505505562	0.132234543561935	0.0236145406961441
-6.54608821868896	-7.73323345184326	-0.581116914749146	-0.127381324768066	0.132206097245216	0.0237701218575239
-6.53849267959595	-7.73335027694702	-0.585099279880524	-0.127435386180878	0.132298618555069	0.0236967392265797
-6.5396556854248	-7.73230266571045	-0.590557277202606	-0.12732495367527	0.132243499159813	0.0236959997564554
-6.54007053375244	-7.73482131958008	-0.586995601654053	-0.127384692430496	0.132311806082726	0.0237149875611067
-6.53622913360596	-7.73662376403809	-0.59674483537674	-0.127453848719597	0.132322162389755	0.0237571801990271
-6.53737306594849	-7.72740077972412	-0.588216066360474	-0.127439469099045	0.132237300276756	0.0237026121467352
-6.53906583786011	-7.73075199127197	-0.588010191917419	-0.12751142680645	0.13235992193222	0.0239046383649111
-6.52999877929688	-7.73154449462891	-0.587979912757874	-0.127625241875648	0.132440626621246	0.0237568709999323
-6.53203392028809	-7.72751951217651	-0.591739594936371	-0.127423509955406	0.132278606295586	0.0238551646471024
-6.53340244293213	-7.73318910598755	-0.582297563552856	-0.127485498785973	0.13244092464447	0.0238877087831497
-6.5297474861145	-7.73024225234985	-0.592890202999115	-0.127559006214142	0.132357463240623	0.0238441303372383
-6.53195571899414	-7.72700166702271	-0.582938849925995	-0.127476036548615	0.132303431630135	0.0238468870520592
-6.52813148498535	-7.72528219223022	-0.590147614479065	-0.12751767039299	0.132444277405739	0.023916469886899
-6.5253734588623	-7.72825527191162	-0.5895015001297	-0.127623900771141	0.132414072751999	0.0238399785012007
-6.53063249588013	-7.72606992721558	-0.58622270822525	-0.127466291189194	0.132389113306999	0.0238087363541126
-6.53310585021973	-7.73441648483276	-0.587383449077606	-0.127593696117401	0.132498607039452	0.0238297395408154
-6.53370046615601	-7.72704410552979	-0.590725302696228	-0.127531185746193	0.132323488593102	0.023719510063529
-6.53790378570557	-7.72726106643677	-0.587766528129578	-0.127463355660439	0.132427766919136	0.0238426811993122
-6.52922534942627	-7.73329782485962	-0.590577840805054	-0.127639025449753	0.132503375411034	0.0236982870846987
-6.53996467590332	-7.72936105728149	-0.593965351581573	-0.127358332276344	0.132364973425865	0.0237049534916878
-6.54011964797974	-7.73891496658325	-0.591407775878906	-0.127448290586472	0.132484823465347	0.0236527230590582
-6.54167985916138	-7.73476600646973	-0.599532663822174	-0.127467766404152	0.132412701845169	0.0235250145196915
-6.54826641082764	-7.73424577713013	-0.596310913562775	-0.127302303910255	0.132332354784012	0.0235939882695675
-6.54069042205811	-7.73907136917114	-0.59323388338089	-0.127559527754784	0.132453352212906	0.0234808158129454
-6.54599142074585	-7.7362003326416	-0.607586205005646	-0.127342388033867	0.132347702980042	0.0234426259994507
-6.55174207687378	-7.73946237564087	-0.594630300998688	-0.127324655652046	0.132394909858704	0.0234332159161568
-6.5514760017395	-7.73900270462036	-0.604368209838867	-0.127405509352684	0.132419690489769	0.0232956316322088
-6.55511713027954	-7.73786306381226	-0.597527742385864	-0.12732607126236	0.132259920239449	0.0233449060469866
-6.55415630340576	-7.73810720443726	-0.605993449687958	-0.127371817827225	0.132468521595001	0.0233638472855091
-6.54809141159058	-7.74039220809937	-0.608224034309387	-0.127472192049026	0.132354751229286	0.0232734382152557
-6.5547924041748	-7.73427534103394	-0.604131937026978	-0.127267777919769	0.132323831319809	0.0232814364135265
-6.55651473999023	-7.74258422851563	-0.595496296882629	-0.127303719520569	0.132423371076584	0.0233389791101217
-6.5520601272583	-7.74079751968384	-0.600962460041046	-0.127424582839012	0.132413595914841	0.0232382621616125
-6.55359888076782	-7.73699569702148	-0.603635251522064	-0.127340316772461	0.132212489843369	0.023277934640646
-6.55439901351929	-7.7343897819519	-0.601340353488922	-0.127369195222855	0.132404118776321	0.0233818683773279
-6.54414319992065	-7.73974514007568	-0.599199712276459	-0.127516612410545	0.13242244720459	0.0233168825507164
-6.54881381988525	-7.73365592956543	-0.599660873413086	-0.127309754490852	0.132322356104851	0.0233099237084389
-6.54812431335449	-7.73956155776978	-0.597243428230286	-0.127378940582275	0.132401168346405	0.0233970936387777
-6.54288148880005	-7.73527050018311	-0.590171635150909	-0.127440929412842	0.13239398598671	0.0233123060315847
-6.5471568107605	-7.7309775352478	-0.595920145511627	-0.127371042966843	0.132262364029884	0.0234152860939503
-6.54217004776001	-7.73264980316162	-0.592014253139496	-0.127428933978081	0.132365852594376	0.0234356559813023
-6.53748655319214	-7.73273849487305	-0.597454845905304	-0.127520248293877	0.132338508963585	0.0233546663075686
-6.54206705093384	-7.73183965682983	-0.586580276489258	-0.127376079559326	0.132345452904701	0.0233848337084055
-6.54293298721313	-7.73819494247437	-0.592600643634796	-0.127364799380302	0.132425457239151	0.0234289579093456
-6.5415472984314	-7.73808240890503	-0.589224874973297	-0.12750817835331	0.132327169179916	0.0233241822570562
-6.54440546035767	-7.73107862472534	-0.595863103866577	-0.12740333378315	0.132300421595573	0.0234618112444878
-6.53818798065186	-7.73528861999512	-0.592607498168945	-0.127503275871277	0.132381230592728	0.0234283749014139
-6.53678226470947	-7.73319625854492	-0.595089137554169	-0.1274553835392	0.132305830717087	0.0234148632735014
-6.54283666610718	-7.734619140625	-0.592617034912109	-0.127383694052696	0.132295936346054	0.0234731398522854
-6.53689956665039	-7.73566007614136	-0.598366975784302	-0.12753027677536	0.132395684719086	0.023430198431015
-6.53777027130127	-7.73031997680664	-0.59520810842514	-0.12743866443634	0.132195800542831	0.0233770441263914
-6.53999185562134	-7.72856712341309	-0.592031002044678	-0.127440318465233	0.132308170199394	0.0235045198351145
-6.53174018859863	-7.73076868057251	-0.592889308929443	-0.127553924918175	0.132319077849388	0.0234836768358946
-6.52983379364014	-7.72481679916382	-0.592794477939606	-0.127397015690804	0.132239386439323	0.0234414022415876
-6.53459072113037	-7.72663116455078	-0.593989849090576	-0.127404078841209	0.13229364156723	0.0235917661339045
-6.52718734741211	-7.7309889793396	-0.585461437702179	-0.127599939703941	0.132276028394699	0.0234568677842617
-6.5298957824707	-7.72272396087646	-0.594644248485565	-0.127539917826653	0.132102981209755	0.0234525967389345
-6.53020906448364	-7.72059917449951	-0.583577275276184	-0.12756484746933	0.132190704345703	0.0235726349055767
-6.52044868469238	-7.72557878494263	-0.593840599060059	-0.12767930328846	0.132236272096634	0.0235308576375246
-6.51741886138916	-7.72152709960938	-0.585815072059631	-0.127484366297722	0.132145643234253	0.0235144942998886
-6.52333402633667	-7.72251129150391	-0.591752588748932	-0.127459451556206	0.132266566157341	0.023647703230381
-6.51879405975342	-7.72735404968262	-0.583410978317261	-0.127705320715904	0.132196292281151	0.0234691724181175
-6.5235447883606	-7.71805286407471	-0.591070055961609	-0.127529472112656	0.132154956459999	0.0235376581549644
-6.52421712875366	-7.72088289260864	-0.581250786781311	-0.127597019076347	0.132249504327774	0.0235835798084736
-6.51374340057373	-7.71978044509888	-0.590484857559204	-0.127684518694878	0.13219541311264	0.023464273661375
-6.52145099639893	-7.71803569793701	-0.588402211666107	-0.127505943179131	0.132106691598892	0.0234933644533157
-6.52370643615723	-7.72335004806519	-0.591404378414154	-0.127565264701843	0.132235810160637	0.0234994180500507
-6.52045726776123	-7.72600841522217	-0.589976251125336	-0.127706497907639	0.132136523723602	0.0233604945242405
-6.52793169021606	-7.71824836730957	-0.592129647731781	-0.127535343170166	0.132075861096382	0.0233314409852028
-6.52876424789429	-7.72425651550293	-0.592018008232117	-0.127610847353935	0.132212519645691	0.0234262440353632
-6.52488708496094	-7.72428798675537	-0.602916657924652	-0.127671524882317	0.132201835513115	0.0232679378241301
-6.53546380996704	-7.72292184829712	-0.599987030029297	-0.127490997314453	0.132119983434677	0.0232532359659672
-6.53761720657349	-7.72895622253418	-0.596585392951965	-0.127603322267532	0.132217407226563	0.0232068803161383
-6.53750896453857	-7.72863674163818	-0.603100180625916	-0.127569615840912	0.132017537951469	0.0231887120753527
-6.54312324523926	-7.72270393371582	-0.601240694522858	-0.127520531415939	0.132147669792175	0.0231718998402357
-6.53981590270996	-7.72618055343628	-0.608623862266541	-0.127614483237267	0.13220077753067	0.0231707226485014
-6.54034280776978	-7.72390699386597	-0.605251669883728	-0.127528876066208	0.132119610905647	0.0230559594929218
-6.54709959030151	-7.72328805923462	-0.610326886177063	-0.127461582422256	0.132178023457527	0.0230754390358925
-6.54490900039673	-7.73032903671265	-0.607962608337402	-0.127641454339027	0.132176220417023	0.0230568870902061
-6.54840564727783	-7.7239990234375	-0.606780290603638	-0.127492219209671	0.132067814469337	0.0229733269661665
-6.54947996139526	-7.72442197799683	-0.604182541370392	-0.127582520246506	0.132159724831581	0.0230756495147944
-6.53905391693115	-7.72507286071777	-0.614904642105103	-0.127640634775162	0.132197111845016	0.0229467675089836
-6.54623889923096	-7.72294950485229	-0.610986709594727	-0.127504929900169	0.13204362988472	0.0230654273182154
-6.5481653213501	-7.72911167144775	-0.607599198818207	-0.127627521753311	0.132165759801865	0.0229979362338781
-6.54672861099243	-7.72448110580444	-0.618556678295136	-0.127590179443359	0.132048025727272	0.0229140259325504
-6.55106401443481	-7.72095394134521	-0.608422994613647	-0.127544060349464	0.132045313715935	0.023010304197669
-6.54381132125854	-7.721510887146	-0.617824137210846	-0.127694681286812	0.132155299186707	0.0229729730635881
-6.54536724090576	-7.71942043304443	-0.615240156650543	-0.127511620521545	0.132114008069038	0.0229595322161913
-6.54928064346313	-7.71994876861572	-0.610669016838074	-0.127553015947342	0.132173389196396	0.0229343734681606
-6.54829406738281	-7.7239351272583	-0.619217991828918	-0.127751752734184	0.132148638367653	0.0229338463395834
-6.55003499984741	-7.71667814254761	-0.61305445432663	-0.127655297517776	0.131957590579987	0.0229078680276871
-6.54920864105225	-7.71970987319946	-0.616192936897278	-0.127737119793892	0.132174178957939	0.0230136197060347
-6.54159116744995	-7.72083044052124	-0.619195997714996	-0.127753257751465	0.132132545113564	0.0229002237319946
-6.54889488220215	-7.71609687805176	-0.62261837720871	-0.127653002738953	0.132077649235725	0.0229631960391998
-6.54670381546021	-7.72305250167847	-0.611570537090302	-0.127674281597137	0.132137939333916	0.0229749009013176
-6.5471510887146	-7.71721744537354	-0.62533164024353	-0.127773240208626	0.13212077319622	0.0229321196675301
-6.55215835571289	-7.71579647064209	-0.611899495124817	-0.12778651714325	0.132039725780487	0.0230328924953938
-6.54173469543457	-7.71443462371826	-0.624622464179993	-0.127864122390747	0.132177218794823	0.0230149291455746
-6.54222726821899	-7.71194458007813	-0.622747242450714	-0.127870962023735	0.132081136107445	0.0230135694146156
-6.5446982383728	-7.71242237091064	-0.618694841861725	-0.127751410007477	0.132214069366455	0.0230321381241083
-6.53966903686523	-7.7195987701416	-0.6158327460289	-0.127972647547722	0.1322171241045	0.0230692364275455
-6.53928422927856	-7.71007537841797	-0.617692530155182	-0.127883836627007	0.132100790739059	0.0229964908212423
-6.54155969619751	-7.70905447006226	-0.618015646934509	-0.127937749028206	0.132212519645691	0.0231871157884598
-6.53527927398682	-7.71072912216187	-0.611537098884583	-0.128091409802437	0.132346659898758	0.0231554489582777
-6.53655815124512	-7.70865631103516	-0.619704008102417	-0.128047972917557	0.132256403565407	0.0231841821223497
-6.53934335708618	-7.70958423614502	-0.607315182685852	-0.127936258912086	0.132286444306374	0.0231959857046604
-6.53409671783447	-7.71502542495728	-0.616082906723022	-0.128121078014374	0.132355466485023	0.0232151634991169
-6.53488874435425	-7.70528221130371	-0.611606776714325	-0.12805762887001	0.132245868444443	0.0232185646891594
-6.53143548965454	-7.70557880401611	-0.614334523677826	-0.128244310617447	0.132406681776047	0.0233145095407963
-6.53044271469116	-7.70619821548462	-0.613922417163849	-0.128245398402214	0.132430300116539	0.0232999436557293
-6.53223133087158	-7.70400667190552	-0.605442583560944	-0.128100976347923	0.132387042045593	0.0233541801571846
-6.52980709075928	-7.7115306854248	-0.61324143409729	-0.128317654132843	0.132516324520111	0.0233712922781706
-6.52847671508789	-7.70366334915161	-0.614646911621094	-0.128323912620544	0.132378622889519	0.0232453402131796
-6.52972269058228	-7.70129060745239	-0.612907230854034	-0.128287762403488	0.132411479949951	0.0234781578183174
-6.52004957199097	-7.70306301116943	-0.604228079319	-0.128471896052361	0.132565066218376	0.0233371872454882
-6.52514171600342	-7.69727277755737	-0.612918376922607	-0.128335744142532	0.13241283595562	0.0233721677213907
-6.52402400970459	-7.70217323303223	-0.605834722518921	-0.128378093242645	0.13245901465416	0.0234691724181175
-6.52117681503296	-7.70003366470337	-0.60903412103653	-0.128499716520309	0.132555305957794	0.0234416332095861
-6.52007341384888	-7.69773721694946	-0.601469993591309	-0.128452897071838	0.132364824414253	0.0234354343265295
-6.52133703231812	-7.69464111328125	-0.610264420509338	-0.128475502133369	0.132568717002869	0.0235725417733192
-6.51163530349731	-7.69452524185181	-0.60310560464859	-0.128611043095589	0.13255862891674	0.0234973914921284
-6.51463890075684	-7.69226741790771	-0.610013842582703	-0.128511369228363	0.132518395781517	0.0235205963253975
-6.51439666748047	-7.69526720046997	-0.597042858600616	-0.128558710217476	0.132559731602669	0.0235500186681747
-6.51143360137939	-7.6964750289917	-0.605958640575409	-0.128707826137543	0.132661014795303	0.0235045868903399
-6.51412534713745	-7.69273948669434	-0.602840781211853	-0.128632798790932	0.132471561431885	0.0235337186604738
-6.51200866699219	-7.68900728225708	-0.600597679615021	-0.128690510988235	0.132662758231163	0.0236247219145298
-6.50432014465332	-7.69403839111328	-0.602110505104065	-0.128782823681831	0.132654592394829	0.0235644318163395
-6.50672626495361	-7.68755674362183	-0.599133014678955	-0.128602311015129	0.13256511092186	0.0235810484737158
-6.51128578186035	-7.69280862808228	-0.603654980659485	-0.128592401742935	0.132615521550179	0.0236042309552431
-6.50768232345581	-7.6927318572998	-0.601808369159698	-0.128695443272591	0.132674068212509	0.0235022399574518
-6.51395320892334	-7.68852281570435	-0.597136735916138	-0.128601491451263	0.132569178938866	0.0235440861433744
-6.51180171966553	-7.69108629226685	-0.594992458820343	-0.128666505217552	0.132668480277061	0.0234768781810999
-6.51137828826904	-7.68968200683594	-0.609426915645599	-0.12865574657917	0.132632687687874	0.0234340615570545
-6.51936912536621	-7.69109725952148	-0.59534764289856	-0.128510653972626	0.132605478167534	0.0233960710465908
-6.52139806747437	-7.6974139213562	-0.609687924385071	-0.128566160798073	0.132724806666374	0.0233958754688501
-6.52296924591064	-7.69414138793945	-0.603984773159027	-0.128587409853935	0.132565826177597	0.023203706368804
-6.53150510787964	-7.69169664382935	-0.614386081695557	-0.128486946225166	0.132549628615379	0.0232808962464333
-6.52603721618652	-7.69516181945801	-0.606825053691864	-0.128619015216827	0.132618114352226	0.0232502333819866
-6.52841472625732	-7.69417858123779	-0.614065408706665	-0.128558292984962	0.132618114352226	0.0231355167925358
-6.53468561172485	-7.69706201553345	-0.610651314258575	-0.128418043255806	0.132521137595177	0.0231288056820631
-6.53318214416504	-7.69668436050415	-0.611770510673523	-0.128534331917763	0.132656335830688	0.0230118576437235
-6.53626680374146	-7.69512701034546	-0.614183843135834	-0.128491967916489	0.132408753037453	0.0230167992413044
-6.53642463684082	-7.69351625442505	-0.609175026416779	-0.128526717424393	0.132560893893242	0.0230621416121721
-6.53182935714722	-7.69412994384766	-0.618911445140839	-0.12851719558239	0.132580950856209	0.0230211615562439
-6.53604412078857	-7.69313478469849	-0.606332719326019	-0.128420472145081	0.132444083690643	0.0230391025543213
-6.53931283950806	-7.698082447052	-0.61452043056488	-0.128453075885773	0.132578074932098	0.0230163112282753
-6.53766298294067	-7.69565916061401	-0.613639354705811	-0.128476500511169	0.132404327392578	0.0229275450110435
-6.53936910629272	-7.69286680221558	-0.610140025615692	-0.128418162465096	0.13253615796566	0.0230294242501259
-6.53190994262695	-7.69812965393066	-0.616535663604736	-0.128545120358467	0.132532149553299	0.0229699164628983
-6.53383922576904	-7.69415378570557	-0.608159005641937	-0.128391414880753	0.132509514689445	0.0229686442762613
-6.53823184967041	-7.69761753082275	-0.615633547306061	-0.128371104598045	0.132535800337791	0.0230631865561008
-6.53670835494995	-7.69885587692261	-0.611775279045105	-0.128437116742134	0.132433012127876	0.0228672996163368
-6.54054594039917	-7.69519138336182	-0.614110231399536	-0.128341570496559	0.132440432906151	0.0229553170502186
-6.53291606903076	-7.69562959671021	-0.609769821166992	-0.128370001912117	0.13251605629921	0.0228818953037262
-6.53578758239746	-7.69399881362915	-0.611384272575378	-0.128292858600616	0.132502034306526	0.0228344518691301
-6.53960037231445	-7.69619035720825	-0.620789349079132	-0.128271594643593	0.132504671812057	0.0229530613869429
-6.53875684738159	-7.6976637840271	-0.614960312843323	-0.128379166126251	0.132505640387535	0.0227392129600048
-6.54099702835083	-7.69262742996216	-0.615633964538574	-0.12826032936573	0.132366478443146	0.0228616427630186
-6.53660869598389	-7.69545269012451	-0.611041486263275	-0.128348290920258	0.132421880960464	0.0228812303394079
-6.53151607513428	-7.69109392166138	-0.616853833198547	-0.128361016511917	0.132435515522957	0.0227890033274889
-6.53999376296997	-7.6940221786499	-0.616103827953339	-0.128201678395271	0.132407709956169	0.0228537749499083
-6.53595924377441	-7.69816637039185	-0.615688443183899	-0.128343239426613	0.132451921701431	0.0227268282324076
-6.53573703765869	-7.69367456436157	-0.616639077663422	-0.128304928541183	0.132266327738762	0.0227700751274824
-6.5403618812561	-7.69011211395264	-0.612535834312439	-0.128235101699829	0.132382586598396	0.0228296555578709
-6.53609704971313	-7.693528175354	-0.618232607841492	-0.12835356593132	0.132413044571877	0.0228073634207249
-6.53437805175781	-7.68859529495239	-0.612184643745422	-0.128211408853531	0.13229364156723	0.0227155610918999
-6.53512763977051	-7.69313287734985	-0.617640614509583	-0.128257229924202	0.132431730628014	0.0228472407907248
-6.5318660736084	-7.69413757324219	-0.611309111118317	-0.128355994820595	0.132361337542534	0.0227419994771481
-6.53702116012573	-7.68982982635498	-0.616486489772797	-0.128229171037674	0.132383778691292	0.0227958429604769
-6.52983903884888	-7.69326543807983	-0.614342153072357	-0.128358021378517	0.132477909326553	0.0228992886841297
-6.52355575561523	-7.69087743759155	-0.611196160316467	-0.128381758928299	0.132400438189507	0.0227754600346088
-6.53267097473145	-7.68999242782593	-0.617676675319672	-0.128216326236725	0.132428482174873	0.0229187794029713
-6.52574491500854	-7.69380187988281	-0.612780451774597	-0.128390908241272	0.132462158799171	0.02279700525105
-6.53102445602417	-7.68775224685669	-0.618441522121429	-0.128278389573097	0.132398515939713	0.0228316504508257
-6.52830171585083	-7.68990230560303	-0.613724648952484	-0.128373861312866	0.132496356964111	0.0229308754205704
-6.51876735687256	-7.68862628936768	-0.617324352264404	-0.128363326191902	0.132496029138565	0.0227497741580009
-6.52871465682983	-7.6891770362854	-0.622847557067871	-0.128290325403214	0.132464915513992	0.022888345643878
-6.52774047851563	-7.69183874130249	-0.620867788791656	-0.128428757190704	0.132575929164886	0.0227943919599056
-6.52605247497559	-7.68499612808228	-0.625575184822083	-0.128430336713791	0.132363006472588	0.0227675903588533
-6.52835083007813	-7.68324136734009	-0.615757524967194	-0.128447458148003	0.132487997412682	0.0228882487863302
-6.52085447311401	-7.68403720855713	-0.630304932594299	-0.128483399748802	0.132505312561989	0.0227634143084288
-6.52728033065796	-7.67981624603271	-0.623946249485016	-0.128368392586708	0.132440477609634	0.0227926298975945
-6.52140474319458	-7.68335008621216	-0.62483137845993	-0.128580644726753	0.132596477866173	0.0227862447500229
-6.52256441116333	-7.67908525466919	-0.632051110267639	-0.128571286797523	0.132461652159691	0.0227329675108194
-6.52229118347168	-7.67453384399414	-0.620647132396698	-0.128616690635681	0.132502555847168	0.0228141918778419
-6.51520776748657	-7.67566108703613	-0.633040606975555	-0.128706127405167	0.132624745368958	0.0228102598339319
-6.51422595977783	-7.67326498031616	-0.626130163669586	-0.128643929958344	0.132491871714592	0.0227967873215675
-6.51856803894043	-7.67470598220825	-0.630861580371857	-0.128634721040726	0.132592678070068	0.0228713788092136
-6.50894260406494	-7.67633819580078	-0.625754237174988	-0.128782778978348	0.132613435387611	0.0228285528719425
-6.5122389793396	-7.66363286972046	-0.627353727817535	-0.128692999482155	0.132505148649216	0.0227955747395754
-6.50894546508789	-7.67009687423706	-0.626249849796295	-0.128833442926407	0.132670193910599	0.0229893550276756
-6.49789762496948	-7.66501903533936	-0.630491733551025	-0.128903433680534	0.132679522037506	0.0228222887963057
-6.50398206710815	-7.66277933120728	-0.628264963626862	-0.128750145435333	0.132662385702133	0.0229636896401644
-6.50136804580688	-7.66707229614258	-0.625087559223175	-0.128934323787689	0.132759213447571	0.0229368358850479
-6.5002498626709	-7.66184043884277	-0.635757088661194	-0.128929406404495	0.132589370012283	0.0229026358574629
-6.50283575057983	-7.66058874130249	-0.629485130310059	-0.128919124603271	0.132706969976425	0.0229353327304125
-6.4967303276062	-7.66226387023926	-0.636081337928772	-0.129013925790787	0.132787644863129	0.0229312852025032
-6.50095367431641	-7.65951824188232	-0.63045734167099	-0.12886843085289	0.132692888379097	0.0229151658713818
-6.50170230865479	-7.66267585754395	-0.630453944206238	-0.129011303186417	0.132824286818504	0.0229183714836836
-6.50005960464478	-7.66336584091187	-0.633490383625031	-0.129045769572258	0.132728278636932	0.0228840596973896
-6.5033540725708	-7.658447265625	-0.627137124538422	-0.128977879881859	0.132751107215881	0.0229085646569729
-6.49812364578247	-7.66338157653809	-0.642175912857056	-0.129074573516846	0.132846191525459	0.0229372475296259
-6.49724960327148	-7.66195869445801	-0.632057547569275	-0.129045620560646	0.132740005850792	0.0228815414011478
-6.50001955032349	-7.65820169448853	-0.638914406299591	-0.128917410969734	0.132871046662331	0.0229645483195782
-6.49852514266968	-7.6699390411377	-0.633424878120422	-0.129107251763344	0.13287165760994	0.0229689031839371
-6.49987030029297	-7.65983152389526	-0.639386892318726	-0.128962799906731	0.132783010601997	0.0228893682360649
-6.50265693664551	-7.65984916687012	-0.628856360912323	-0.128989100456238	0.132890418171883	0.0230330619961023
-6.49484300613403	-7.66336917877197	-0.631503939628601	-0.129117101430893	0.13298237323761	0.0229046680033207
-6.49625444412231	-7.66077709197998	-0.635530591011047	-0.128933385014534	0.13285593688488	0.0229298118501902
-6.49753856658936	-7.66278266906738	-0.632711708545685	-0.128862008452415	0.13294680416584	0.0229532588273287
-6.49932241439819	-7.66629123687744	-0.632383108139038	-0.129011407494545	0.132877722382545	0.0228834431618452
-6.50187587738037	-7.65934991836548	-0.630234777927399	-0.128859028220177	0.132824704051018	0.0229012873023748
-6.50178146362305	-7.66572666168213	-0.628786563873291	-0.128988847136497	0.132973179221153	0.0230035856366158
-6.49538326263428	-7.66936540603638	-0.632509648799896	-0.128902599215508	0.132934972643852	0.0228486582636833
-6.5037317276001	-7.66493082046509	-0.630227327346802	-0.128687977790833	0.132914140820503	0.0229124911129475
-6.50335121154785	-7.67224311828613	-0.628552377223969	-0.128866299986839	0.132968470454216	0.022825313732028
-6.50599241256714	-7.66537618637085	-0.634657919406891	-0.128735467791557	0.132822915911675	0.0227414015680552
-6.51173830032349	-7.67164897918701	-0.624646127223969	-0.128791332244873	0.13287915289402	0.0228493716567755
-6.50671625137329	-7.6710205078125	-0.635961830615997	-0.128760725259781	0.132835701107979	0.0226183012127876
-6.51584434509277	-7.6699914932251	-0.64041805267334	-0.12863427400589	0.132781192660332	0.0226563792675734
-6.51721382141113	-7.67672252655029	-0.634476244449615	-0.128704681992531	0.132836535573006	0.0226217284798622
-6.51714897155762	-7.67224788665771	-0.639671087265015	-0.128649011254311	0.132663190364838	0.0225300155580044
-6.52375507354736	-7.67406749725342	-0.634862840175629	-0.128661781549454	0.132745057344437	0.0226622279733419
-6.51573133468628	-7.67490386962891	-0.637950420379639	-0.128652229905128	0.132678925991058	0.022511312738061
-6.52399158477783	-7.6735053062439	-0.646459460258484	-0.128450989723206	0.132695317268372	0.022614324465394
-6.52199649810791	-7.68457937240601	-0.640279829502106	-0.128747805953026	0.132747635245323	0.0225913301110268
-6.52401351928711	-7.67156457901001	-0.642274081707001	-0.128544107079506	0.132605746388435	0.0225163474678993
-6.53010225296021	-7.67716026306152	-0.635215878486633	-0.128577575087547	0.132681772112846	0.022675659507513
-6.52039194107056	-7.67700672149658	-0.643061220645905	-0.128694236278534	0.132654249668121	0.0225945208221674
-6.52419424057007	-7.67591142654419	-0.63986074924469	-0.128548666834831	0.13262639939785	0.0226653106510639
-6.52564001083374	-7.67990589141846	-0.636968791484833	-0.128557980060577	0.13267283141613	0.0226679313927889
-6.52421951293945	-7.6790599822998	-0.646538138389587	-0.128623694181442	0.132662177085876	0.0226987320929766
-6.52781581878662	-7.67457580566406	-0.63478672504425	-0.128599599003792	0.132538363337517	0.0227439645677805
-6.51787662506104	-7.6751971244812	-0.640340149402618	-0.128638342022896	0.132647290825844	0.0228104069828987
-6.51724290847778	-7.67417192459106	-0.638902366161346	-0.128592759370804	0.132571399211884	0.022826274856925
-6.51887369155884	-7.67938470840454	-0.630586385726929	-0.128538772463799	0.132703423500061	0.0229008067399263
-6.51256990432739	-7.67870187759399	-0.64338344335556	-0.12868969142437	0.132651194930077	0.0229155775159597
-6.51710605621338	-7.6712064743042	-0.628533065319061	-0.128594145178795	0.132551699876785	0.0229507274925709
-6.51316928863525	-7.67380094528198	-0.633256852626801	-0.128686606884003	0.132670432329178	0.0230342447757721
-6.50896072387695	-7.6747522354126	-0.628640055656433	-0.128700107336044	0.13265261054039	0.0229886770248413
-6.51362895965576	-7.67171859741211	-0.630176186561584	-0.128494590520859	0.132642924785614	0.0230909455567598
-6.51084661483765	-7.68092441558838	-0.62304151058197	-0.128693655133247	0.132759600877762	0.02306904271245
-6.50974321365356	-7.6778678894043	-0.633514881134033	-0.128643319010735	0.132652476429939	0.023012101650238
-6.51658344268799	-7.67569780349731	-0.627622961997986	-0.128591164946556	0.132639482617378	0.0230962261557579
-6.50845575332642	-7.67287349700928	-0.625084221363068	-0.128720849752426	0.132773846387863	0.0230943970382214
-6.5088324546814	-7.67368459701538	-0.632148265838623	-0.12865062057972	0.13266034424305	0.0231407638639212
-6.51321125030518	-7.67849969863892	-0.621700584888458	-0.128657102584839	0.132716357707977	0.0231538880616426
-6.51071500778198	-7.67932462692261	-0.630471646785736	-0.128692910075188	0.132689297199249	0.023150347173214
-6.51277589797974	-7.67405080795288	-0.625617742538452	-0.128732278943062	0.132533475756645	0.0231441017240286
-6.51214742660522	-7.6730055809021	-0.621835291385651	-0.128715336322784	0.132722795009613	0.0232652314007282
-6.50598287582397	-7.6752815246582	-0.624387383460999	-0.128886491060257	0.132716834545135	0.0231970716267824
-6.50970792770386	-7.67196083068848	-0.621096670627594	-0.128701195120811	0.132636666297913	0.0232355669140816
-6.50891304016113	-7.67952585220337	-0.621708810329437	-0.128777012228966	0.132747143507004	0.0232645496726036
-6.50536251068115	-7.6740026473999	-0.620071649551392	-0.128781586885452	0.132595166563988	0.0231702551245689
-6.50884771347046	-7.67154121398926	-0.619994103908539	-0.128710746765137	0.132573559880257	0.0232800487428904
-6.50418663024902	-7.67250680923462	-0.617723107337952	-0.128841295838356	0.132745459675789	0.0233081560581923
-6.49802303314209	-7.67349004745483	-0.627221763134003	-0.128879770636559	0.132707417011261	0.0232737585902214
-6.50389337539673	-7.66791200637817	-0.6207554936409	-0.128715202212334	0.132655143737793	0.02327536419034
-6.50329542160034	-7.67700099945068	-0.615931570529938	-0.128789842128754	0.132758468389511	0.0233517605811358
-6.49971771240234	-7.67430448532104	-0.618047297000885	-0.12887778878212	0.132701903581619	0.0232257694005966
-6.50398111343384	-7.67285537719727	-0.620139241218567	-0.128820568323135	0.132557466626167	0.0232972484081984
-6.50329732894897	-7.67001914978027	-0.613776504993439	-0.12886206805706	0.132731184363365	0.0232461784034967
-6.49770355224609	-7.67360734939575	-0.619716763496399	-0.128957703709602	0.132767409086227	0.023227047175169
-6.50412845611572	-7.67062187194824	-0.618069052696228	-0.128721967339516	0.13269767165184	0.0231480300426483
-6.50849056243896	-7.67696857452393	-0.621253669261932	-0.128773748874664	0.132821097970009	0.0231478195637465
-6.50795745849609	-7.67662048339844	-0.624164581298828	-0.12886455655098	0.132821440696716	0.022992817685008
-6.51384973526001	-7.67508125305176	-0.627956628799438	-0.128790870308876	0.132687762379646	0.0230665616691113
-6.51631450653076	-7.67506647109985	-0.621042966842651	-0.128913357853889	0.132832229137421	0.0229881796985865
-6.51287221908569	-7.67753505706787	-0.64093416929245	-0.128986328840256	0.132840424776077	0.0229454431682825
-6.52189970016479	-7.6747088432312	-0.629332721233368	-0.128781050443649	0.132814347743988	0.0228976812213659
-6.52202272415161	-7.68128776550293	-0.635693669319153	-0.128923982381821	0.13289013504982	0.0229112412780523
-6.52156734466553	-7.677170753479	-0.635909080505371	-0.128916352987289	0.132734894752502	0.0228296928107738
-6.52831935882568	-7.67224884033203	-0.634967267513275	-0.128892868757248	0.132843971252441	0.0228930860757828
-6.51859664916992	-7.67436647415161	-0.643564283847809	-0.129006937146187	0.132888227701187	0.0228548813611269
-6.52148151397705	-7.67354583740234	-0.639090299606323	-0.128992304205894	0.132898584008217	0.0228288471698761
-6.52543973922729	-7.6757550239563	-0.642092406749725	-0.128944143652916	0.132948011159897	0.0229444373399019
-6.51822996139526	-7.67460203170776	-0.638009965419769	-0.129070088267326	0.132921412587166	0.0228009056299925
-6.52390670776367	-7.66837882995605	-0.643922388553619	-0.129002034664154	0.132927313446999	0.0229343455284834
-6.51908016204834	-7.66815137863159	-0.63977062702179	-0.129110634326935	0.133061200380325	0.0229659210890532
-6.51536226272583	-7.66882085800171	-0.64735335111618	-0.1291434019804	0.133020862936974	0.0229053348302841
-6.51843357086182	-7.66681146621704	-0.641497552394867	-0.129023313522339	0.133001089096069	0.023047698661685
-6.51329851150513	-7.67081689834595	-0.641874313354492	-0.129161208868027	0.133059203624725	0.0229861922562122
-6.5147967338562	-7.66590070724487	-0.642706990242004	-0.129128992557526	0.132942214608192	0.0230966601520777
-6.5117712020874	-7.66478157043457	-0.63089394569397	-0.129146784543991	0.133105024695396	0.0231461841613054
-6.50723123550415	-7.66542053222656	-0.648399174213409	-0.12928032875061	0.133117586374283	0.0231248307973146
-6.50770092010498	-7.66359186172485	-0.637432217597961	-0.129092574119568	0.133028671145439	0.0231607742607594
-6.50916337966919	-7.66594743728638	-0.645733952522278	-0.129156574606895	0.133132725954056	0.0232567172497511
-6.50496006011963	-7.66726112365723	-0.635352551937103	-0.129272863268852	0.1330586373806	0.0231343433260918
-6.50979375839233	-7.66199207305908	-0.637069523334503	-0.129094392061234	0.13303929567337	0.0232759304344654
-6.50377225875854	-7.66456317901611	-0.636097192764282	-0.129181653261185	0.133124276995659	0.023326875641942
-6.49932146072388	-7.66162919998169	-0.643782317638397	-0.129216983914375	0.133126527070999	0.0232355333864689
-6.50415563583374	-7.66364240646362	-0.641057252883911	-0.129087045788765	0.133053824305534	0.0233793761581182
-6.50262832641602	-7.66559171676636	-0.636713087558746	-0.12925523519516	0.133139923214912	0.0232932474464178
-6.50449895858765	-7.65949630737305	-0.642206609249115	-0.129118621349335	0.132969677448273	0.0233614277094603
-6.50241041183472	-7.65922451019287	-0.626495659351349	-0.129134118556976	0.133096158504486	0.0234326161444187
-6.49244546890259	-7.66094160079956	-0.6473348736763	-0.129208669066429	0.133065581321716	0.0234032310545444
-6.49402666091919	-7.66025686264038	-0.634260714054108	-0.129021406173706	0.13303054869175	0.0233772173523903
-6.49779176712036	-7.66110897064209	-0.632908225059509	-0.129051044583321	0.133063971996307	0.0235235672444105
-6.49246263504028	-7.66482877731323	-0.62975400686264	-0.129177957773209	0.133013471961021	0.0234068278223276
-6.49862432479858	-7.65757656097412	-0.631176829338074	-0.129168227314949	0.132996946573257	0.0235092062503099
-6.49420404434204	-7.66249847412109	-0.625513315200806	-0.12917272746563	0.133027717471123	0.0235618725419044
-6.48633623123169	-7.65871429443359	-0.634791314601898	-0.129207909107208	0.132997959852219	0.0234493687748909
-6.49021911621094	-7.66010761260986	-0.629797101020813	-0.129085153341293	0.132990226149559	0.0235304217785597
-6.49047183990479	-7.6655535697937	-0.626783967018127	-0.129148691892624	0.133078888058662	0.0235794857144356
-6.48478555679321	-7.66242599487305	-0.624941825866699	-0.129081845283508	0.132940962910652	0.0235147625207901
-6.48873567581177	-7.65681219100952	-0.615119874477386	-0.129067823290825	0.132960215210915	0.0235414654016495
-6.48556613922119	-7.66286468505859	-0.620603084564209	-0.129150837659836	0.133039921522141	0.0236568283289671
-6.4748682975769	-7.66092395782471	-0.617481470108032	-0.12917348742485	0.133041739463806	0.0235457960516214
-6.48703575134277	-7.65926504135132	-0.620346188545227	-0.129001900553703	0.13297526538372	0.023666488006711
-6.48123645782471	-7.66716814041138	-0.614667296409607	-0.129125192761421	0.13307748734951	0.0236127786338329
-6.48022365570068	-7.66576528549194	-0.618208765983582	-0.129114136099815	0.132944017648697	0.0235755499452353
-6.48734521865845	-7.66153717041016	-0.613505363464355	-0.129072815179825	0.132975205779076	0.0235780943185091
-6.48331689834595	-7.66443061828613	-0.618169546127319	-0.12905453145504	0.133101791143417	0.0236100126057863
-6.48268270492554	-7.66649150848389	-0.6125248670578	-0.12913390994072	0.133034288883209	0.0234382525086403
-6.49466466903687	-7.66484355926514	-0.614868104457855	-0.12889064848423	0.133089065551758	0.0234962776303291
-6.49345541000366	-7.67389965057373	-0.615041792392731	-0.129081919789314	0.133176013827324	0.0234408304095268
-6.49929285049438	-7.67109632492065	-0.621399819850922	-0.129023358225822	0.13299997150898	0.0233592726290226
-6.50800848007202	-7.67075538635254	-0.619221389293671	-0.12891349196434	0.132970735430717	0.0233785212039948
-6.50201797485352	-7.67564630508423	-0.622396409511566	-0.129120782017708	0.133133485913277	0.0234079360961914
-6.49750566482544	-7.67565155029297	-0.623983383178711	-0.129077404737473	0.133036196231842	0.023259723559022
-6.50679492950439	-7.67280292510986	-0.626007497310638	-0.12884646654129	0.132974490523338	0.023285835981369
-6.50506162643433	-7.68107271194458	-0.624551594257355	-0.129054769873619	0.13311456143856	0.0233336575329304
-6.50654649734497	-7.67126417160034	-0.631134510040283	-0.128972455859184	0.132954925298691	0.0232327207922935
-6.50942134857178	-7.67326021194458	-0.621234476566315	-0.128979131579399	0.133072480559349	0.0233684815466404
-6.50172090530396	-7.67282152175903	-0.630483090877533	-0.129120990633965	0.133108213543892	0.0233186222612858
-6.50246715545654	-7.67254018783569	-0.6284539103508	-0.128939136862755	0.133120343089104	0.023349042981863
-6.50472927093506	-7.67339754104614	-0.6222825050354	-0.128988549113274	0.13316847383976	0.023415045812726
-6.49986171722412	-7.67431402206421	-0.629201292991638	-0.12913253903389	0.133171588182449	0.0234696380794048
-6.49874925613403	-7.66753005981445	-0.621485888957977	-0.129073902964592	0.133050888776779	0.0234756823629141
-6.49612855911255	-7.66868877410889	-0.626392006874084	-0.129130229353905	0.13318595290184	0.0236119832843542
-6.485435962677	-7.66919851303101	-0.629334151744843	-0.12923276424408	0.13315561413765	0.0235289577394724
-6.48740339279175	-7.66534948348999	-0.623355031013489	-0.129039034247398	0.133140176534653	0.0236875526607037
-6.48679494857788	-7.6727147102356	-0.616344213485718	-0.129272535443306	0.133269429206848	0.0237137135118246
-6.48059129714966	-7.66978025436401	-0.626665890216827	-0.12924998998642	0.133192628622055	0.023637605831027
-6.48279047012329	-7.66571664810181	-0.612865626811981	-0.129198268055916	0.13315586745739	0.0237967409193516
-6.47814702987671	-7.66522121429443	-0.615349292755127	-0.129348114132881	0.13329516351223	0.0237989258021116
-6.47340440750122	-7.665198802948	-0.618629693984985	-0.129341050982475	0.133304461836815	0.0237978715449572
-6.47677373886108	-7.66155099868774	-0.61232590675354	-0.12917260825634	0.133247092366219	0.0238449852913618
-6.47172546386719	-7.67015361785889	-0.618441641330719	-0.129347413778305	0.133363962173462	0.0238843355327845
-6.47133827209473	-7.66289949417114	-0.61511904001236	-0.129305213689804	0.133294865489006	0.0237783715128899
-6.4765887260437	-7.66307353973389	-0.609825730323792	-0.129211112856865	0.133251488208771	0.0239154268056154
-6.46910095214844	-7.66487693786621	-0.6104736328125	-0.129390701651573	0.133389130234718	0.0238248854875565
-6.47164487838745	-7.66349267959595	-0.624023795127869	-0.12931065261364	0.133271872997284	0.0238310899585485
-6.47547101974487	-7.66588926315308	-0.612410247325897	-0.129264786839485	0.133338823914528	0.0238248556852341
-6.47421026229858	-7.67097902297974	-0.616254985332489	-0.129360690712929	0.133442401885986	0.0238625165075064
-6.47624206542969	-7.66882848739624	-0.608993828296661	-0.129298835992813	0.133276477456093	0.0237557478249073
-6.47916793823242	-7.66637086868286	-0.617591857910156	-0.129299268126488	0.133401989936829	0.0238777939230204
-6.47176218032837	-7.66998481750488	-0.617409586906433	-0.129438787698746	0.133389294147491	0.0237898901104927
-6.47686767578125	-7.66564035415649	-0.618651807308197	-0.129196003079414	0.133393958210945	0.0238222293555737
-6.47829818725586	-7.67288780212402	-0.611367285251617	-0.129238426685333	0.133460208773613	0.0238445475697517
-6.47575998306274	-7.66763782501221	-0.621085822582245	-0.129381895065308	0.133449107408524	0.0237779039889574
-6.48023414611816	-7.66463470458984	-0.622146248817444	-0.129276677966118	0.13334496319294	0.0238651875406504
-6.47484350204468	-7.66500616073608	-0.611809432506561	-0.129383280873299	0.133520156145096	0.0238743554800749
-6.47168111801147	-7.66653203964233	-0.621857047080994	-0.129417032003403	0.133489310741425	0.0238757058978081
-6.47083568572998	-7.66365528106689	-0.609474301338196	-0.12919394671917	0.133419543504715	0.0238968003541231
-6.47061014175415	-7.66780662536621	-0.616487741470337	-0.129330426454544	0.133587673306465	0.0239311885088682
-6.46860647201538	-7.66281890869141	-0.608481407165527	-0.129413530230522	0.133476704359055	0.0238839630037546
-6.4737286567688	-7.65836572647095	-0.620139479637146	-0.129352450370789	0.133505746722221	0.0240147858858109
-6.46029281616211	-7.66111993789673	-0.608799278736115	-0.129495933651924	0.133519023656845	0.0240245871245861
-6.46217060089111	-7.65692043304443	-0.619008541107178	-0.129395633935928	0.133498102426529	0.0240124501287937
-6.46433115005493	-7.6610255241394	-0.609867095947266	-0.129377350211143	0.133515402674675	0.0240644551813602
-6.45840740203857	-7.65976667404175	-0.614331841468811	-0.129458457231522	0.13354729115963	0.024110546335578
-6.46005058288574	-7.65724849700928	-0.610070288181305	-0.129436686635017	0.13341411948204	0.0241474695503712
-6.45564699172974	-7.6570200920105	-0.603376686573029	-0.12949912250042	0.133523210883141	0.0241896919906139
-6.44962882995605	-7.6561222076416	-0.614524781703949	-0.12956690788269	0.133531272411346	0.0242028497159481
-6.45240926742554	-7.65405654907227	-0.604831218719482	-0.129383608698845	0.133517935872078	0.0242106970399618
-6.4528169631958	-7.66157484054565	-0.607076168060303	-0.129467085003853	0.133585974574089	0.0242904294282198
-6.45045042037964	-7.65762233734131	-0.60165148973465	-0.129565358161926	0.133478030562401	0.0242106355726719
-6.4546103477478	-7.65390491485596	-0.61020290851593	-0.129404932260513	0.133477732539177	0.0243325810879469
-6.44710636138916	-7.65622520446777	-0.596866011619568	-0.12955667078495	0.133618652820587	0.0243154186755419
-6.44428539276123	-7.65585613250732	-0.609388887882233	-0.129516109824181	0.133599817752838	0.0242914576083422
-6.44972372055054	-7.65566205978394	-0.600134968757629	-0.129444733262062	0.133521676063538	0.0243378952145576
-6.4471960067749	-7.66195440292358	-0.60759824514389	-0.129529818892479	0.133687511086464	0.0243851002305746
-6.44627857208252	-7.65912437438965	-0.599637389183044	-0.129560083150864	0.133533626794815	0.02430191449821
-6.4476752281189	-7.6558690071106	-0.607286036014557	-0.129485622048378	0.133511081337929	0.0244289748370647
-6.44147443771362	-7.65752744674683	-0.598026216030121	-0.129577368497849	0.133578702807426	0.0244495160877705
-6.43613576889038	-7.65403127670288	-0.600865244865417	-0.129518911242485	0.133629187941551	0.0243732091039419
-6.44157266616821	-7.65567779541016	-0.593848705291748	-0.129457294940948	0.133569598197937	0.0244769509881735
-6.43976402282715	-7.65821075439453	-0.598899841308594	-0.129534110426903	0.133717462420464	0.0244538653641939
-6.4387674331665	-7.65560436248779	-0.601383149623871	-0.12954343855381	0.133520349860191	0.0244206171482801
-6.44160461425781	-7.65286779403687	-0.589567363262177	-0.12948514521122	0.133636862039566	0.0244887694716454
-6.43402433395386	-7.65633583068848	-0.599111080169678	-0.129635661840439	0.133660078048706	0.0244846157729626
-6.43509006500244	-7.65547704696655	-0.593166291713715	-0.129466235637665	0.13362181186676	0.0243989713490009
-6.43958473205566	-7.6565408706665	-0.599195539951324	-0.129461035132408	0.133723512291908	0.0244632977992296
-6.43730354309082	-7.65852737426758	-0.592974424362183	-0.129629224538803	0.133721366524696	0.0243589896708727
-6.4426383972168	-7.65233945846558	-0.598283767700195	-0.129427820444107	0.133695662021637	0.024389149621129
-6.4415922164917	-7.65690898895264	-0.596661746501923	-0.129599332809448	0.133737117052078	0.0244827065616846
-6.43393039703369	-7.65385675430298	-0.603713989257813	-0.129590168595314	0.133698865771294	0.0242873672395945
-6.44451951980591	-7.65587520599365	-0.599489629268646	-0.129378885030746	0.133684515953064	0.0244161412119865
-6.43993997573853	-7.65946817398071	-0.593614041805267	-0.129588350653648	0.13382363319397	0.0243313256651163
-6.44191026687622	-7.65378475189209	-0.606139302253723	-0.129551693797112	0.133645534515381	0.0243478864431381
-6.44509267807007	-7.6562352180481	-0.593587279319763	-0.129680007696152	0.133783087134361	0.0244548078626394
-6.43375158309937	-7.6537618637085	-0.603972971439362	-0.129662930965424	0.133770689368248	0.0243651513010263
-6.43879890441895	-7.65444564819336	-0.595367908477783	-0.129504948854446	0.133720010519028	0.0244532246142626
-6.44161939620972	-7.6552300453186	-0.60134369134903	-0.129587739706039	0.133861362934113	0.0245160330086946
-6.43477010726929	-7.65601873397827	-0.599376380443573	-0.129650205373764	0.133776634931564	0.0244127735495567
-6.43770408630371	-7.64766263961792	-0.597971260547638	-0.129584163427353	0.133727252483368	0.0244762618094683
-6.43351078033447	-7.65144395828247	-0.598544836044312	-0.12970769405365	0.133873417973518	0.0245888810604811
-6.42682409286499	-7.65188694000244	-0.59794944524765	-0.129633814096451	0.133786544203758	0.0245116669684649
-6.43301725387573	-7.65015029907227	-0.599895417690277	-0.129575237631798	0.133852690458298	0.0246533621102571
-6.42529630661011	-7.65549278259277	-0.590631306171417	-0.1297248005867	0.133911654353142	0.0246029384434223
-6.42611598968506	-7.64792346954346	-0.597330212593079	-0.129654452204704	0.133721366524696	0.0245523620396852
-6.42761659622192	-7.65041589736938	-0.590637266635895	-0.129673436284065	0.133826315402985	0.0246920194476843
-6.41865825653076	-7.64969396591187	-0.599647521972656	-0.129749804735184	0.133866682648659	0.0247231740504503
-6.41926527023315	-7.64929485321045	-0.593432128429413	-0.129610642790794	0.133859932422638	0.0246564093977213
-6.42531394958496	-7.64714813232422	-0.590335011482239	-0.129563122987747	0.133976176381111	0.0247168652713299
-6.41904258728027	-7.65685606002808	-0.592462837696075	-0.129722148180008	0.13391962647438	0.0247286763042212
-6.42371416091919	-7.64609718322754	-0.597102046012878	-0.129594027996063	0.133834674954414	0.0246412791311741
-6.42734098434448	-7.64827871322632	-0.584861040115356	-0.129671514034271	0.133892893791199	0.0247162748128176
-6.41681098937988	-7.64925575256348	-0.596411168575287	-0.129761695861816	0.134034037590027	0.0247387029230595
-6.41642570495605	-7.6503438949585	-0.592519581317902	-0.129675507545471	0.133857741951942	0.0246743876487017
-6.42129611968994	-7.64581918716431	-0.589310944080353	-0.129581809043884	0.133947044610977	0.0247346498072147
-6.42072153091431	-7.65469074249268	-0.592413008213043	-0.129727676510811	0.133940756320953	0.0247740671038628
-6.42039966583252	-7.6462926864624	-0.588323533535004	-0.129614800214767	0.133819788694382	0.0246685724705458
-6.42036247253418	-7.650710105896	-0.580191493034363	-0.129705101251602	0.133866637945175	0.0248802825808525
-6.41372728347778	-7.64832162857056	-0.586428642272949	-0.129729822278023	0.133930385112762	0.0247644279152155
-6.41486549377441	-7.64861679077148	-0.586660087108612	-0.12958961725235	0.133864909410477	0.0248400177806616
-6.41571044921875	-7.6510763168335	-0.583347201347351	-0.129634007811546	0.13396443426609	0.0248334985226393
-6.41315221786499	-7.65046072006226	-0.591473937034607	-0.129710376262665	0.133886024355888	0.0248319320380688
-6.41675519943237	-7.64849042892456	-0.577916741371155	-0.129623666405678	0.133812069892883	0.0249528139829636
-6.40957975387573	-7.64679098129272	-0.584359288215637	-0.129755824804306	0.133925780653954	0.0249291565269232
-6.40850257873535	-7.65007400512695	-0.585244715213776	-0.129685059189796	0.133832380175591	0.0249338466674089
-6.41219568252563	-7.64675855636597	-0.582899451255798	-0.1296316832304	0.133851110935211	0.0249667223542929
-6.40874052047729	-7.65170097351074	-0.581633508205414	-0.129764512181282	0.13394258916378	0.0249876957386732
-6.40978336334229	-7.64606523513794	-0.57867032289505	-0.129717633128166	0.133815824985504	0.0249096415936947
-6.41199350357056	-7.64717388153076	-0.583936333656311	-0.129718631505966	0.133864924311638	0.0250989142805338
-6.40294408798218	-7.64807462692261	-0.582769572734833	-0.129869654774666	0.133971393108368	0.0249738227576017
-6.40929651260376	-7.64557838439941	-0.583742737770081	-0.129671692848206	0.133803263306618	0.0250047389417887
-6.41186141967773	-7.64946985244751	-0.569903433322906	-0.129628300666809	0.133891642093658	0.0250557847321033
-6.40740060806274	-7.65349245071411	-0.585155427455902	-0.129832774400711	0.133970305323601	0.0250183250755072
-6.40826892852783	-7.64573431015015	-0.585102081298828	-0.129669919610023	0.133760079741478	0.0249610990285873
-6.41326761245728	-7.64695358276367	-0.58138233423233	-0.129698514938354	0.133850619196892	0.0250924713909626
-6.40378332138062	-7.64783334732056	-0.579226732254028	-0.129785671830177	0.133950889110565	0.0249526910483837
-6.40987730026245	-7.6469407081604	-0.586024165153503	-0.129660606384277	0.133845135569572	0.0250383280217648
-6.41370582580566	-7.65036010742188	-0.578641414642334	-0.129678159952164	0.133894428610802	0.0250153187662363
-6.41159963607788	-7.65089225769043	-0.584968388080597	-0.129862502217293	0.1339440792799	0.024970643222332
-6.41361951828003	-7.64626216888428	-0.582970798015594	-0.129718542098999	0.133740842342377	0.0250285137444735
-6.40896224975586	-7.64802503585815	-0.582025468349457	-0.129789263010025	0.133895501494408	0.0250553768128157
-6.40254402160645	-7.64497470855713	-0.589460551738739	-0.129925549030304	0.133890599012375	0.0249480996280909
-6.40801668167114	-7.64160585403442	-0.587246835231781	-0.129702776670456	0.133836850523949	0.0249840784817934
-6.40870428085327	-7.64829349517822	-0.583472311496735	-0.129790678620338	0.133908659219742	0.0250922590494156
-6.40396738052368	-7.64608478546143	-0.583050012588501	-0.129897311329842	0.133850485086441	0.0249354690313339
-6.41116571426392	-7.64339351654053	-0.584420621395111	-0.129780411720276	0.133811369538307	0.0250812079757452
-6.40434980392456	-7.64362192153931	-0.58098042011261	-0.129950568079948	0.133908078074455	0.0250364597886801
-6.39951658248901	-7.642409324646	-0.593432009220123	-0.129942819476128	0.133931875228882	0.0250745620578527
-6.40565395355225	-7.64471530914307	-0.579580307006836	-0.129812687635422	0.133902877569199	0.0250238683074713
-6.40005540847778	-7.64865064620972	-0.585001647472382	-0.129910811781883	0.134058222174644	0.0250530652701855
-6.40370607376099	-7.63899374008179	-0.583168029785156	-0.129861041903496	0.133791863918304	0.0249774642288685
-6.40465450286865	-7.63994884490967	-0.579702913761139	-0.12991201877594	0.133951872587204	0.0250993873924017
-6.39638805389404	-7.64404535293579	-0.580137968063354	-0.130021259188652	0.134001851081848	0.025044908747077
-6.40076398849487	-7.6379132270813	-0.586172878742218	-0.129860624670982	0.13395468890667	0.0249942503869534
-6.39802551269531	-7.64186096191406	-0.584541440010071	-0.129889190196991	0.13395781815052	0.0250556897372007
-6.39323377609253	-7.64015197753906	-0.581860423088074	-0.130002453923225	0.134058743715286	0.0249599479138851
-6.3964729309082	-7.63738584518433	-0.588556289672852	-0.129895195364952	0.133834153413773	0.0250191073864698
-6.39294147491455	-7.63436889648438	-0.578427255153656	-0.130028367042542	0.134040221571922	0.0250374674797058
-6.39064073562622	-7.63296508789063	-0.588656902313232	-0.13004644215107	0.134012401103973	0.0249356757849455
-6.39362859725952	-7.63467121124268	-0.581324636936188	-0.129955977201462	0.133940756320953	0.0249974280595779
-6.39486360549927	-7.64115047454834	-0.582845628261566	-0.130000293254852	0.134002655744553	0.0250051505863667
-6.39092063903809	-7.63512754440308	-0.585917830467224	-0.130085557699203	0.133931592106819	0.0248538516461849
-6.39754295349121	-7.63284301757813	-0.585847198963165	-0.12996269762516	0.133942037820816	0.024951595813036
-6.3893928527832	-7.63501882553101	-0.582182288169861	-0.130101665854454	0.134079053997993	0.024917759001255
-6.38856410980225	-7.63098335266113	-0.591889917850494	-0.130137488245964	0.134028702974319	0.0249029416590929
-6.39412784576416	-7.63060474395752	-0.579103887081146	-0.129973962903023	0.133972674608231	0.0249258745461702
-6.39243745803833	-7.63500308990479	-0.588355183601379	-0.130100399255753	0.134113907814026	0.0249057356268168
-6.38887929916382	-7.63428974151611	-0.585886061191559	-0.130241349339485	0.133996143937111	0.0247970800846815
-6.39435958862305	-7.62729740142822	-0.592810988426209	-0.130065128207207	0.133928090333939	0.0249025858938694
-6.38886117935181	-7.63003969192505	-0.581342041492462	-0.130156740546227	0.134059131145477	0.0249463375657797
-6.38330507278442	-7.62996101379395	-0.595562994480133	-0.130220726132393	0.134143128991127	0.0248724445700645
-6.38328742980957	-7.62986326217651	-0.585246682167053	-0.130104184150696	0.134062334895134	0.0248324889689684
-6.38663578033447	-7.63092517852783	-0.588599562644959	-0.1301079839468	0.134153962135315	0.0249920021742582
-6.38255071640015	-7.63413238525391	-0.584125518798828	-0.130289703607559	0.134116962552071	0.0248570777475834
-6.3864917755127	-7.6262674331665	-0.590772569179535	-0.130147099494934	0.13408425450325	0.0248444359749556
-6.38892126083374	-7.62819242477417	-0.580093324184418	-0.130171671509743	0.134122222661972	0.0249247923493385
-6.38006162643433	-7.63149213790894	-0.590966522693634	-0.13026125729084	0.134209856390953	0.0249325409531593
-6.38401985168457	-7.62817430496216	-0.58773398399353	-0.130177706480026	0.134178519248962	0.0248450189828873
-6.38708925247192	-7.63137578964233	-0.589901566505432	-0.130151003599167	0.134245291352272	0.0249227397143841
-6.38535165786743	-7.63668584823608	-0.587540686130524	-0.130254685878754	0.134228587150574	0.0248051043599844
-6.39103364944458	-7.62686491012573	-0.585866689682007	-0.13010048866272	0.13416363298893	0.0247941501438618
-6.39129543304443	-7.63558197021484	-0.590387046337128	-0.13023017346859	0.134244486689568	0.0248880665749311
-6.38502740859985	-7.63356018066406	-0.59878796339035	-0.130287110805511	0.134261757135391	0.0247279666364193
-6.39429330825806	-7.63370513916016	-0.597795128822327	-0.12998440861702	0.134248435497284	0.0247714258730412
-6.39629316329956	-7.63681745529175	-0.591812491416931	-0.130144402384758	0.134299844503403	0.0247524455189705
-6.39584159851074	-7.64023160934448	-0.591988623142242	-0.130177795886993	0.134191408753395	0.0247332099825144
-6.39984893798828	-7.63505601882935	-0.59369307756424	-0.130054086446762	0.13426099717617	0.0246714539825916
-6.40156841278076	-7.63741159439087	-0.596235334873199	-0.130065709352493	0.134318381547928	0.0247934013605118
-6.39344024658203	-7.63720321655273	-0.596120715141296	-0.130102768540382	0.134278506040573	0.0246168877929449
-6.40048313140869	-7.63495063781738	-0.592667400836945	-0.129939898848534	0.134229242801666	0.0247130449861288
-6.40111970901489	-7.64006996154785	-0.594178259372711	-0.130004927515984	0.134356379508972	0.024731183424592
-6.39974594116211	-7.64126205444336	-0.599002122879028	-0.130114957690239	0.134275168180466	0.024743402376771
-6.40190410614014	-7.63442373275757	-0.593354225158691	-0.129981979727745	0.134159207344055	0.02465077675879
-6.40313482284546	-7.64021873474121	-0.595061957836151	-0.130013093352318	0.134351059794426	0.0248503442853689
-6.39385747909546	-7.64094734191895	-0.592234969139099	-0.130095019936562	0.134322628378868	0.024756433442235
-6.39922046661377	-7.63917207717896	-0.594226598739624	-0.129883170127869	0.134197950363159	0.0248328763991594
-6.39882373809814	-7.64686107635498	-0.586664438247681	-0.130033299326897	0.134346649050713	0.0248345192521811
-6.3968505859375	-7.6411828994751	-0.596469342708588	-0.130011677742004	0.134267523884773	0.0248210038989782
-6.40005683898926	-7.63984537124634	-0.582509815692902	-0.129962533712387	0.134200051426888	0.0248903948813677
-6.39541721343994	-7.63941240310669	-0.589689195156097	-0.130038917064667	0.134321272373199	0.0249532554298639
-6.38878965377808	-7.63967800140381	-0.584010541439056	-0.130043298006058	0.134283065795898	0.024947177618742
-6.39778089523315	-7.63679218292236	-0.585069239139557	-0.12987944483757	0.134260296821594	0.0250124037265778
-6.38963985443115	-7.64546918869019	-0.582001030445099	-0.130046457052231	0.134319439530373	0.0250860247761011
-6.39160966873169	-7.63726186752319	-0.587165951728821	-0.129991218447685	0.134237021207809	0.0250348094850779
-6.39225006103516	-7.63888263702393	-0.577522575855255	-0.129977539181709	0.134240821003914	0.0251969993114471
-6.38541889190674	-7.63701486587524	-0.578612148761749	-0.130114659667015	0.134332120418549	0.0251756086945534
-6.38483428955078	-7.63575601577759	-0.581664800643921	-0.130085662007332	0.134215399622917	0.0251906905323267
-6.38844776153564	-7.63766241073608	-0.576241791248322	-0.129984617233276	0.134251445531845	0.025247547775507
-6.3820948600769	-7.64437627792358	-0.580738961696625	-0.130143210291862	0.134301126003265	0.0252750068902969
-6.38094234466553	-7.63716888427734	-0.575224637985229	-0.130061134696007	0.134187921881676	0.0252524018287659
-6.38201284408569	-7.63709688186646	-0.573638558387756	-0.130089104175568	0.134156629443169	0.0254679769277573
-6.3729829788208	-7.63609552383423	-0.572115063667297	-0.130187213420868	0.134286344051361	0.0253456123173237
-6.37752389907837	-7.63272523880005	-0.573681831359863	-0.129995048046112	0.1342394053936	0.025426059961319
-6.37787342071533	-7.64069366455078	-0.565051019191742	-0.130075037479401	0.134274765849113	0.025479007512331
-6.376060962677	-7.63513374328613	-0.572288870811462	-0.130148902535439	0.134182170033455	0.0253987871110439
-6.37856388092041	-7.63447332382202	-0.565765976905823	-0.130011543631554	0.134117245674133	0.0255669746547937
-6.37091302871704	-7.63498449325562	-0.561083197593689	-0.130098551511765	0.134269922971725	0.0255429893732071
-6.36211919784546	-7.63536787033081	-0.564587712287903	-0.130156323313713	0.134240165352821	0.0255348198115826
-6.37225103378296	-7.63231897354126	-0.56252121925354	-0.129981979727745	0.134165093302727	0.025538107380271
-6.37383985519409	-7.64004421234131	-0.561941504478455	-0.130051150918007	0.134293675422668	0.0256375856697559
-6.37074899673462	-7.63709163665771	-0.561606884002686	-0.130164787173271	0.134260520339012	0.0255655162036419
-6.37336444854736	-7.63597345352173	-0.556564271450043	-0.130006819963455	0.134120598435402	0.0256076101213694
-6.37208223342896	-7.6359338760376	-0.548262596130371	-0.130080386996269	0.134182512760162	0.0256993714720011
-6.36633825302124	-7.63567304611206	-0.556440889835358	-0.130136743187904	0.134220778942108	0.0256844945251942
-6.36787986755371	-7.63505840301514	-0.554660677909851	-0.130010157823563	0.134121462702751	0.0256604496389627
-6.37256050109863	-7.64284896850586	-0.553111970424652	-0.130011260509491	0.134205713868141	0.0256977491080761
-6.36917161941528	-7.63863945007324	-0.554068326950073	-0.13013656437397	0.134192273020744	0.0256305951625109
-6.37150382995605	-7.63854312896729	-0.555787265300751	-0.130011320114136	0.134043678641319	0.025708144530654
-6.37190294265747	-7.63673973083496	-0.546239972114563	-0.130090236663818	0.134141013026237	0.0257673170417547
-6.36455154418945	-7.63933753967285	-0.553490161895752	-0.130196183919907	0.134141609072685	0.0257577449083328
-6.37075138092041	-7.63439083099365	-0.551220834255219	-0.130099043250084	0.134115800261497	0.0257624816149473
-6.37109231948853	-7.64111185073853	-0.550826668739319	-0.129991218447685	0.134086921811104	0.0258856881409884
-6.36988162994385	-7.64258718490601	-0.552720785140991	-0.130116790533066	0.134165406227112	0.0258064661175013
-6.37351942062378	-7.63961935043335	-0.551489591598511	-0.130112677812576	0.133961737155914	0.0257982891052961
-6.37450742721558	-7.63746356964111	-0.54732346534729	-0.130058199167252	0.134110599756241	0.0259142033755779
-6.36419916152954	-7.6415810585022	-0.554146528244019	-0.130222424864769	0.134067460894585	0.0258823204785585
-6.3647027015686	-7.63307428359985	-0.550993800163269	-0.130090221762657	0.134032487869263	0.0258766934275627
-6.37062788009644	-7.63763427734375	-0.54809182882309	-0.130096450448036	0.134052693843842	0.0260070580989122
-6.36760759353638	-7.63987588882446	-0.548214256763458	-0.130160540342331	0.134138703346252	0.025854242965579
-6.36844348907471	-7.63563251495361	-0.555538952350616	-0.130122452974319	0.133907690644264	0.0259244348853827
-6.3689432144165	-7.63458681106567	-0.542100369930267	-0.130157202482224	0.134098768234253	0.0260202083736658
-6.36312103271484	-7.63887119293213	-0.547010481357574	-0.130207419395447	0.134062841534615	0.0260033775120974
-6.36383581161499	-7.63891077041626	-0.537819385528564	-0.130091995000839	0.134023547172546	0.0259026661515236
-6.370436668396	-7.64091682434082	-0.542249143123627	-0.130057036876678	0.134128779172897	0.026030782610178
-6.36791896820068	-7.64424085617065	-0.534821271896362	-0.13018687069416	0.134076416492462	0.0258822962641716
-6.37342119216919	-7.63785409927368	-0.546011209487915	-0.130011156201363	0.13405205309391	0.0259844101965427
-6.37437725067139	-7.64325094223022	-0.535769164562225	-0.130095660686493	0.134104117751122	0.0259810332208872
-6.3653564453125	-7.64171028137207	-0.546535909175873	-0.130125343799591	0.134070843458176	0.0258610062301159
-6.37543630599976	-7.64439249038696	-0.542951166629791	-0.129911869764328	0.134063914418221	0.0259879976511002
-6.37204933166504	-7.65024423599243	-0.538945257663727	-0.130083903670311	0.134177967905998	0.0259321630001068
-6.37777853012085	-7.64562606811523	-0.547025382518768	-0.130012422800064	0.134024202823639	0.0258748903870583
-6.38071155548096	-7.64174556732178	-0.53498774766922	-0.13002036511898	0.134045466780663	0.0259331557899714
-6.37307834625244	-7.64707374572754	-0.542897343635559	-0.130047410726547	0.134120434522629	0.0259185414761305
-6.37460136413574	-7.64516830444336	-0.534193336963654	-0.13002136349678	0.134115636348724	0.0258923433721066
-6.38066720962524	-7.64685964584351	-0.540543675422668	-0.129844054579735	0.13410559296608	0.0259791687130928
-6.37631320953369	-7.65113639831543	-0.536979675292969	-0.130092561244965	0.134108111262321	0.0259085241705179
-6.37885332107544	-7.64426851272583	-0.545625627040863	-0.129973813891411	0.133962646126747	0.0258386377245188
-6.38054418563843	-7.64794635772705	-0.533541262149811	-0.130002588033676	0.134101748466492	0.0259811487048864
-6.37298393249512	-7.6454758644104	-0.546387016773224	-0.130038931965828	0.134133413434029	0.0258925929665565
-6.37622117996216	-7.64700698852539	-0.53918319940567	-0.129938945174217	0.134066551923752	0.0258569568395615
-6.38137006759644	-7.64824104309082	-0.535638093948364	-0.129873290657997	0.134128153324127	0.0259160846471787
-6.37708711624146	-7.6529426574707	-0.538277447223663	-0.130058810114861	0.134027898311615	0.0258984174579382
-6.37871789932251	-7.64622926712036	-0.539706647396088	-0.129924342036247	0.133997544646263	0.025784857571125
-6.38140106201172	-7.64750146865845	-0.531919002532959	-0.129886403679848	0.134039461612701	0.0259957984089851
-6.37079381942749	-7.64841318130493	-0.535363554954529	-0.130016639828682	0.134078323841095	0.0258174799382687
-6.37830209732056	-7.64502048492432	-0.534561693668365	-0.129804849624634	0.134040683507919	0.0258896481245756
-6.37507677078247	-7.6518874168396	-0.530922651290894	-0.129951223731041	0.134121045470238	0.0258886720985174
-6.37757730484009	-7.64787817001343	-0.539270579814911	-0.129863768815994	0.134029850363731	0.0258173625916243
-6.3799147605896	-7.64645957946777	-0.528769195079803	-0.129861354827881	0.134049937129021	0.0258243065327406
-6.37630224227905	-7.64771366119385	-0.534865498542786	-0.129968255758286	0.134185582399368	0.0258400421589613
-6.371666431427	-7.64978837966919	-0.528643667697906	-0.129920497536659	0.134061977267265	0.0257557891309261
-6.37933301925659	-7.64757108688354	-0.532974243164063	-0.129746422171593	0.134108915925026	0.0257735289633274
-6.37928199768066	-7.65747976303101	-0.534857034683228	-0.129901930689812	0.134172111749649	0.0257240515202284
-6.38345003128052	-7.65158319473267	-0.540720224380493	-0.129800587892532	0.134063258767128	0.0256064292043447
-6.39044761657715	-7.65671634674072	-0.533898830413818	-0.129874274134636	0.13415864109993	0.0257142931222916
-6.38460779190063	-7.65700006484985	-0.540509343147278	-0.129909723997116	0.134166121482849	0.0255963075906038
-6.39517498016357	-7.65552091598511	-0.541648983955383	-0.129668161273003	0.134191066026688	0.0256062839180231
-6.3968825340271	-7.66351795196533	-0.5383620262146	-0.129708975553513	0.13422554731369	0.0255039408802986
-6.39745950698853	-7.66225385665894	-0.55111163854599	-0.129801988601685	0.134216576814651	0.0255225356668234
-6.40237903594971	-7.65999221801758	-0.541050732135773	-0.129750147461891	0.1341323107481	0.0255524199455976
-6.40388250350952	-7.65967655181885	-0.547169744968414	-0.129754647612572	0.134284511208534	0.0255828928202391
-6.3950309753418	-7.66476011276245	-0.551259338855743	-0.129890456795692	0.134260088205338	0.0254997741430998
-6.40151166915894	-7.65966463088989	-0.547335207462311	-0.12970307469368	0.134138241410255	0.025533776730299
-6.39880275726318	-7.66405153274536	-0.547296941280365	-0.129804939031601	0.134270861744881	0.0256145596504211
-6.39857149124146	-7.6601824760437	-0.548574090003967	-0.129820197820663	0.134139820933342	0.0255139824002981
-6.39781093597412	-7.65702295303345	-0.548699259757996	-0.12977497279644	0.134156242012978	0.0256664697080851
-6.39364910125732	-7.65980815887451	-0.547661006450653	-0.129893884062767	0.134346514940262	0.0257091112434864
-6.38821077346802	-7.65900039672852	-0.546014666557312	-0.129908621311188	0.134152829647064	0.0257471222430468
-6.38988733291626	-7.65979719161987	-0.53618860244751	-0.12975686788559	0.134202405810356	0.025801420211792
-6.38573741912842	-7.66409873962402	-0.545535385608673	-0.129913374781609	0.134304359555244	0.025889553129673
-6.38214015960693	-7.65536785125732	-0.540844559669495	-0.12979057431221	0.134138628840446	0.0258058346807957
-6.38371801376343	-7.65347051620483	-0.536710917949677	-0.129812240600586	0.134209200739861	0.0260153282433748
-6.37169075012207	-7.65827226638794	-0.533053398132324	-0.129970133304596	0.134308502078056	0.0259742476046085
-6.37337636947632	-7.65528440475464	-0.538298726081848	-0.129823729395866	0.134200781583786	0.0260251108556986
-6.37337017059326	-7.65741014480591	-0.530924439430237	-0.129801765084267	0.134233802556992	0.0260856058448553
-6.36860466003418	-7.65918064117432	-0.533722519874573	-0.129938811063766	0.134327948093414	0.0261624660342932
-6.369140625	-7.65510988235474	-0.53151524066925	-0.129872262477875	0.134145200252533	0.0261699203401804
-6.37232160568237	-7.65354251861572	-0.527948260307312	-0.12980754673481	0.134275197982788	0.0262970309704542
-6.36164140701294	-7.65751981735229	-0.529866278171539	-0.129919290542603	0.13423752784729	0.0262934453785419
-6.36438608169556	-7.65383148193359	-0.534106969833374	-0.129802912473679	0.134164929389954	0.0262652263045311
-6.36315107345581	-7.65972518920898	-0.526278078556061	-0.129859909415245	0.134258568286896	0.0264154560863972
-6.36028575897217	-7.6598482131958	-0.522275328636169	-0.129966646432877	0.134302258491516	0.0263161454349756
-6.36518859863281	-7.65770149230957	-0.528699219226837	-0.129813641309738	0.134166583418846	0.0264123696833849
-6.36362314224243	-7.65723848342896	-0.52752149105072	-0.129870235919952	0.134273126721382	0.0264682229608297
-6.35679769515991	-7.65982913970947	-0.528130710124969	-0.129982486367226	0.134314760565758	0.0264498479664326
-6.36085605621338	-7.65574884414673	-0.526109933853149	-0.129853934049606	0.134227320551872	0.0264687314629555
-6.3620548248291	-7.66110420227051	-0.527897238731384	-0.12980055809021	0.134311527013779	0.0265146810561419
-6.36035585403442	-7.65673923492432	-0.523999571800232	-0.129896894097328	0.134262591600418	0.0264028869569302
-6.36370944976807	-7.6548867225647	-0.528639256954193	-0.129785194993019	0.134076371788979	0.0265484973788261
-6.35849571228027	-7.65606212615967	-0.521153211593628	-0.129941940307617	0.13418798148632	0.0264642033725977
-6.35363721847534	-7.65195083618164	-0.530469417572021	-0.129908710718155	0.134143367409706	0.0265120323747396
-6.35973501205444	-7.65619659423828	-0.522976219654083	-0.129742801189423	0.134088039398193	0.0265111774206162
-6.35333490371704	-7.65896272659302	-0.527112305164337	-0.129910796880722	0.134183034300804	0.0265273544937372
-6.35644865036011	-7.65503883361816	-0.520977854728699	-0.129923596978188	0.134026929736137	0.0265065860003233
-6.35754489898682	-7.65132331848145	-0.521664202213287	-0.129829660058022	0.134084269404411	0.0265672411769629
-6.34832286834717	-7.65516471862793	-0.521127581596375	-0.130002200603485	0.134206116199493	0.0265655647963285
-6.35441017150879	-7.65405559539795	-0.525196194648743	-0.12992000579834	0.134200856089592	0.0265681594610214
-6.35607385635376	-7.6564154624939	-0.520678997039795	-0.129818618297577	0.1341402977705	0.0266146156936884
-6.35328912734985	-7.65973615646362	-0.520099461078644	-0.130007207393646	0.134293526411057	0.026568366214633
-6.35863447189331	-7.65865039825439	-0.520887315273285	-0.129884988069534	0.134116634726524	0.026517353951931
-6.3563814163208	-7.65663576126099	-0.514220356941223	-0.129854291677475	0.134252086281776	0.0265992861241102
-6.34960269927979	-7.65950870513916	-0.526733994483948	-0.130012884736061	0.134235352277756	0.0266146790236235
-6.35409355163574	-7.65882444381714	-0.522232115268707	-0.129796519875526	0.134162306785583	0.0265704840421677
-6.35915231704712	-7.66152429580688	-0.525144636631012	-0.129808396100998	0.13421456515789	0.0266972929239273
-6.35381889343262	-7.66565179824829	-0.520704984664917	-0.129932552576065	0.13428883254528	0.0265594758093357
-6.35616159439087	-7.65818119049072	-0.52705591917038	-0.129852145910263	0.13408949971199	0.0266063194721937
-6.3571138381958	-7.65709066390991	-0.513040125370026	-0.129822373390198	0.134265661239624	0.0266931690275669
-6.34922742843628	-7.66175317764282	-0.530112743377686	-0.129930421710014	0.134251207113266	0.0266770012676716
-6.35432147979736	-7.65786933898926	-0.518025636672974	-0.129824608564377	0.134219810366631	0.0266661923378706
-6.3567271232605	-7.66251516342163	-0.526209056377411	-0.12972329556942	0.134258732199669	0.0267661530524492
-6.35204839706421	-7.66361808776855	-0.514882564544678	-0.129857376217842	0.134284168481827	0.0266964286565781
-6.35458660125732	-7.66100358963013	-0.521983563899994	-0.129798412322998	0.134214580059052	0.0267232079058886
-6.35335302352905	-7.65965414047241	-0.511864542961121	-0.129821822047234	0.134212449193001	0.0267910212278366
-6.34949111938477	-7.66025304794312	-0.513366281986237	-0.12984561920166	0.134278044104576	0.0267963074147701
-6.34773254394531	-7.66145610809326	-0.515604317188263	-0.129788622260094	0.134212076663971	0.026768708601594
-6.35288715362549	-7.66022729873657	-0.51465916633606	-0.129696384072304	0.134190455079079	0.0268665142357349
-6.3464732170105	-7.66499519348145	-0.504922270774841	-0.12986047565937	0.134261101484299	0.0268349722027779
-6.34423494338989	-7.65777683258057	-0.51247763633728	-0.129732131958008	0.134087696671486	0.0268502794206142
-6.34564971923828	-7.66114139556885	-0.499426454305649	-0.129759654402733	0.134206563234329	0.0269218664616346
-6.33913946151733	-7.66186332702637	-0.512731909751892	-0.129855185747147	0.134225532412529	0.0268831606954336
-6.33757495880127	-7.65987205505371	-0.503317832946777	-0.129738032817841	0.13413442671299	0.0268514789640903
-6.34366083145142	-7.65901231765747	-0.502538561820984	-0.129621401429176	0.134314224123955	0.0269590876996517
-6.33819150924683	-7.66857814788818	-0.496388494968414	-0.129760652780533	0.134166926145554	0.0269386544823647
-6.34170293807983	-7.6605658531189	-0.501358687877655	-0.129620909690857	0.134160906076431	0.0268994476646185
-6.34114980697632	-7.66328239440918	-0.490784347057343	-0.129656687378883	0.134208053350449	0.0270782988518476
-6.33358955383301	-7.66874170303345	-0.503283381462097	-0.129699856042862	0.134246036410332	0.0269782673567533
-6.34072494506836	-7.6665244102478	-0.497744053602219	-0.129571437835693	0.134229972958565	0.0270026363432407
-6.34292507171631	-7.67200040817261	-0.495631009340286	-0.129585191607475	0.134269118309021	0.0270358249545097
-6.34253597259521	-7.67270517349243	-0.502424657344818	-0.129670947790146	0.134197816252708	0.0270238891243935
-6.34718942642212	-7.66633987426758	-0.497143656015396	-0.129499509930611	0.134087115526199	0.0269714258611202
-6.34785938262939	-7.67092084884644	-0.497796207666397	-0.129667237401009	0.13417212665081	0.0271046906709671
-6.33990621566772	-7.67012166976929	-0.501881182193756	-0.129716038703918	0.134167775511742	0.0269840341061354
-6.34747505187988	-7.67229461669922	-0.501862406730652	-0.129513218998909	0.134107306599617	0.0270329043269157
-6.34559679031372	-7.67644596099854	-0.497534871101379	-0.129631593823433	0.134206593036652	0.0271089635789394
-6.34832143783569	-7.66958522796631	-0.50433361530304	-0.12963829934597	0.134126469492912	0.0270497407764196
-6.34861898422241	-7.67214059829712	-0.492254287004471	-0.129694148898125	0.134159624576569	0.027216199785471
-6.33969163894653	-7.66910409927368	-0.5026935338974	-0.129730805754662	0.134203612804413	0.0271907858550549
-6.33921432495117	-7.67077445983887	-0.496868252754211	-0.129687294363976	0.13411171734333	0.0272547397762537
-6.34278202056885	-7.67009592056274	-0.493850618600845	-0.129597008228302	0.134196475148201	0.0272923558950424
-6.33978462219238	-7.67267322540283	-0.501500189304352	-0.129794895648956	0.134210184216499	0.027363732457161
-6.33869075775146	-7.66863536834717	-0.491924554109573	-0.129727423191071	0.13408762216568	0.0272847265005112
-6.34101390838623	-7.66860723495483	-0.491362810134888	-0.129753306508064	0.134232223033905	0.0274979323148727
-6.32882118225098	-7.67257833480835	-0.493629097938538	-0.129838094115257	0.134119808673859	0.0274339430034161
-6.33412885665894	-7.66530179977417	-0.492008745670319	-0.129700779914856	0.134094327688217	0.0275024827569723
-6.33334302902222	-7.67629098892212	-0.483487039804459	-0.129810452461243	0.134211093187332	0.0275767017155886
-6.33190822601318	-7.66859674453735	-0.489343374967575	-0.129790484905243	0.134151220321655	0.0274891536682844
-6.33538961410522	-7.6681432723999	-0.482367157936096	-0.129733666777611	0.13411745429039	0.0276045352220535
-6.32667398452759	-7.66905164718628	-0.490746855735779	-0.129874691367149	0.134211495518684	0.0275497734546661
-6.33039093017578	-7.6702561378479	-0.488390386104584	-0.129725337028503	0.134035035967827	0.0276217777282
-6.33477210998535	-7.67584896087646	-0.480898141860962	-0.129730522632599	0.134181722998619	0.0276439003646374
-6.33041143417358	-7.67475414276123	-0.489608496427536	-0.1297417730093	0.134144276380539	0.0275833681225777
-6.33629322052002	-7.67372703552246	-0.479818552732468	-0.129683345556259	0.134063512086868	0.0277143307030201
-6.3290638923645	-7.67129755020142	-0.482213169336319	-0.129741340875626	0.134198248386383	0.0277361404150724
-6.32867431640625	-7.67411470413208	-0.482813566923141	-0.129743918776512	0.134102091193199	0.0277455225586891
-6.33184385299683	-7.67518281936646	-0.477193981409073	-0.129662826657295	0.134122118353844	0.0277939364314079
-6.33102321624756	-7.68261957168579	-0.489105224609375	-0.12983463704586	0.134127289056778	0.027806406840682
-6.33271217346191	-7.67603731155396	-0.47953337430954	-0.12969671189785	0.13399900496006	0.0277787167578936
-6.33032083511353	-7.67518377304077	-0.484308928251266	-0.129711166024208	0.134089082479477	0.0279094278812408
-6.32532787322998	-7.67715549468994	-0.483232975006104	-0.129827797412872	0.13403482735157	0.0278698373585939
-6.33157825469971	-7.67417621612549	-0.480793505907059	-0.129576727747917	0.134043991565704	0.0279111973941326
-6.328537940979	-7.68500423431396	-0.48470064997673	-0.129766091704369	0.13418447971344	0.0279393438249826
-6.32595348358154	-7.67724180221558	-0.48159795999527	-0.129754647612572	0.133997902274132	0.027856033295393
-6.33177900314331	-7.67595338821411	-0.476474493741989	-0.129677459597588	0.134077072143555	0.0280134119093418
-6.32099056243896	-7.67928743362427	-0.470192134380341	-0.129854127764702	0.134189814329147	0.0280094686895609
-6.32354211807251	-7.67695379257202	-0.48203444480896	-0.129713878035545	0.134096220135689	0.0280644372105598
-6.32552671432495	-7.68021011352539	-0.471013307571411	-0.129743054509163	0.134086817502975	0.0280658397823572
-6.32218170166016	-7.6792049407959	-0.477727472782135	-0.129891917109489	0.134183928370476	0.0281056948006153
-6.32511568069458	-7.67873048782349	-0.473542183637619	-0.129774034023285	0.134028792381287	0.0281085707247257
-6.32111310958862	-7.67908668518066	-0.476298481225967	-0.129793956875801	0.134172156453133	0.0281334966421127
-6.31821727752686	-7.67706251144409	-0.477183729410172	-0.129854887723923	0.134228482842445	0.0281203966587782
-6.32365846633911	-7.68022966384888	-0.470946460962296	-0.129747286438942	0.134165927767754	0.0281244777143002
-6.32250547409058	-7.68472337722778	-0.478334784507751	-0.129922270774841	0.134305834770203	0.0281843021512032
-6.32430791854858	-7.68120908737183	-0.469070762395859	-0.129907742142677	0.134151130914688	0.0281264241784811
-6.32571363449097	-7.67843389511108	-0.472178965806961	-0.129898488521576	0.134296491742134	0.0282156597822905
-6.31827640533447	-7.6821460723877	-0.484110772609711	-0.130046427249908	0.134207218885422	0.0281973537057638
-6.3240327835083	-7.6779522895813	-0.481121897697449	-0.129798159003258	0.134176343679428	0.0281909462064505
-6.32539749145508	-7.68367147445679	-0.481405347585678	-0.130033433437347	0.134247675538063	0.0282100029289722
-6.32595109939575	-7.67891454696655	-0.480107337236404	-0.129997909069061	0.134167373180389	0.0281475111842155
-6.32801246643066	-7.67909336090088	-0.484193533658981	-0.12995782494545	0.134245127439499	0.0282917656004429
-6.32095718383789	-7.68240547180176	-0.483297109603882	-0.130120396614075	0.13431903719902	0.0282336734235287
-6.32386827468872	-7.67797136306763	-0.487033545970917	-0.129972383379936	0.134308859705925	0.0282874312251806
-6.32505989074707	-7.68162965774536	-0.477416813373566	-0.129982888698578	0.134387984871864	0.0283666849136353
-6.32057666778564	-7.6832160949707	-0.485196679830551	-0.130207076668739	0.1343924254179	0.0283478647470474
-6.3255295753479	-7.67756366729736	-0.483142226934433	-0.130081161856651	0.134269237518311	0.0284087788313627
-6.32116317749023	-7.67667293548584	-0.478369176387787	-0.130127862095833	0.13440990447998	0.0284694992005825
-6.31566286087036	-7.68239545822144	-0.482213646173477	-0.130286440253258	0.134433507919312	0.028514439240098
-6.31677579879761	-7.67382955551147	-0.481665343046188	-0.130049526691437	0.134379148483276	0.0285473335534334
-6.31546354293823	-7.68295001983643	-0.477638870477676	-0.130188673734665	0.134488984942436	0.0286326836794615
-6.31287002563477	-7.67505741119385	-0.476753830909729	-0.13027249276638	0.134515717625618	0.0285636615008116
-6.31812524795532	-7.67493295669556	-0.482105493545532	-0.13020321726799	0.134402826428413	0.0287392549216747
-6.30965709686279	-7.67650747299194	-0.475023657083511	-0.130311653017998	0.134560152888298	0.0287307053804398
-6.30815505981445	-7.67458009719849	-0.480916023254395	-0.130292147397995	0.134483173489571	0.0287070106714964
-6.31527280807495	-7.67709589004517	-0.473997890949249	-0.130189910531044	0.134498372673988	0.0287178345024586
-6.31637907028198	-7.68440437316895	-0.471342235803604	-0.130327075719833	0.134542897343636	0.0287431590259075
-6.31330585479736	-7.68018102645874	-0.477554827928543	-0.130304604768753	0.134402647614479	0.0286954529583454
-6.32083892822266	-7.67457103729248	-0.479254275560379	-0.130167499184608	0.134565770626068	0.0287710372358561
-6.31363534927368	-7.67840385437012	-0.480168223381042	-0.130326360464096	0.134650707244873	0.0287996958941221
-6.31572961807251	-7.67700052261353	-0.484925210475922	-0.130237281322479	0.1345394551754	0.028833931311965
-6.31956052780151	-7.68415451049805	-0.478027850389481	-0.130222544074059	0.134563207626343	0.0289087500423193
-6.31552314758301	-7.6829309463501	-0.4764144718647	-0.130325123667717	0.134570881724358	0.0288210846483707
-6.32418632507324	-7.67764568328857	-0.490046232938766	-0.130202353000641	0.134514138102531	0.0289402846246958
-6.32023143768311	-7.67995882034302	-0.480185776948929	-0.130354464054108	0.134616285562515	0.0290182624012232
-6.31441020965576	-7.68249320983887	-0.488992154598236	-0.130407959222794	0.134653404355049	0.0289773847907782
-6.32108592987061	-7.67753839492798	-0.479187220335007	-0.130212247371674	0.134601324796677	0.0290853045880795
-6.32083082199097	-7.68481111526489	-0.486191719770432	-0.130310401320457	0.134705409407616	0.0291188191622496
-6.31966352462769	-7.6861891746521	-0.481593519449234	-0.130363613367081	0.134522333741188	0.0290159098803997
-6.32226657867432	-7.678955078125	-0.487152278423309	-0.1302580088377	0.134549900889397	0.0291607324033976
-6.31559228897095	-7.68095731735229	-0.48513662815094	-0.130394130945206	0.134577959775925	0.0291803069412708
-6.31617403030396	-7.68116283416748	-0.483335942029953	-0.130252003669739	0.134603321552277	0.029165705665946
-6.32000160217285	-7.68374681472778	-0.484305381774902	-0.130226373672485	0.134596347808838	0.0293562579900026
-6.31711387634277	-7.68796062469482	-0.481476575136185	-0.130379840731621	0.134640842676163	0.0292552746832371
-6.31883525848389	-7.68255662918091	-0.486899673938751	-0.130302205681801	0.134502604603767	0.0293255280703306
-6.3192572593689	-7.68303203582764	-0.480115503072739	-0.130268037319183	0.134596318006516	0.0294452179223299
-6.31171894073486	-7.68293476104736	-0.490653067827225	-0.130350410938263	0.134621515870094	0.0294264554977417
-6.31637096405029	-7.68384313583374	-0.47800749540329	-0.130154028534889	0.134548410773277	0.0295255519449711
-6.31325674057007	-7.68876361846924	-0.48630502820015	-0.130317091941833	0.134685158729553	0.0295669436454773
-6.31167984008789	-7.68694591522217	-0.47942391037941	-0.130307227373123	0.134517967700958	0.0294978115707636
-6.315993309021	-7.68294286727905	-0.483389168977737	-0.13023641705513	0.134489730000496	0.0296392384916544
-6.31169366836548	-7.68513536453247	-0.479337781667709	-0.130338832736015	0.134568244218826	0.0297340396791697
-6.30484390258789	-7.68497610092163	-0.479617595672607	-0.130295500159264	0.134489566087723	0.0296293292194605
-6.31324481964111	-7.68311357498169	-0.47990021109581	-0.130134105682373	0.134501531720161	0.0297877956181765
-6.3070821762085	-7.69234848022461	-0.470706611871719	-0.130310326814651	0.134584099054337	0.0297585893422365
-6.30765867233276	-7.683265209198	-0.480323553085327	-0.130219846963882	0.134504899382591	0.0297916010022163
-6.31013536453247	-7.686194896698	-0.469978600740433	-0.130328595638275	0.134479343891144	0.0298831947147846
-6.29833316802979	-7.68482637405396	-0.480917870998383	-0.130323946475983	0.134517505764961	0.0298370327800512
-6.30605268478394	-7.68623495101929	-0.471861362457275	-0.130110934376717	0.134499952197075	0.0299373138695955
-6.30320644378662	-7.68999052047729	-0.471519410610199	-0.130251944065094	0.134519785642624	0.0299184881150723
-6.30421352386475	-7.68504953384399	-0.479233205318451	-0.130308851599693	0.13442374765873	0.0299425236880779
-6.30594444274902	-7.68369722366333	-0.462867647409439	-0.130313411355019	0.134514421224594	0.030009850859642
-6.29921817779541	-7.68512773513794	-0.475782066583633	-0.130327433347702	0.134533733129501	0.0299898665398359
-6.3040943145752	-7.68317985534668	-0.468715012073517	-0.130182221531868	0.13443922996521	0.0300820618867874
-6.30646800994873	-7.68856430053711	-0.472372084856033	-0.130205094814301	0.134557902812958	0.0301018077880144
-6.30010032653809	-7.69036483764648	-0.468839406967163	-0.130330756306648	0.13445819914341	0.0299917124211788
-6.30904245376587	-7.68334817886353	-0.472756177186966	-0.130239546298981	0.134476527571678	0.029999477788806
-6.30127763748169	-7.68830347061157	-0.472932070493698	-0.130385175347328	0.134465381503105	0.0301182586699724
-6.30472707748413	-7.68705034255981	-0.477794766426086	-0.130233526229858	0.134458139538765	0.0300783682614565
-6.31061792373657	-7.68575716018677	-0.474660784006119	-0.130171179771423	0.134448572993279	0.0301862750202417
-6.30395460128784	-7.69363784790039	-0.470130056142807	-0.130260542035103	0.134452536702156	0.0301172807812691
-6.30882978439331	-7.68544101715088	-0.468157887458801	-0.130188643932343	0.134371057152748	0.030106857419014
-6.30796766281128	-7.68891048431396	-0.470767080783844	-0.130302175879478	0.134488478302956	0.0302803106606007
-6.30018091201782	-7.68571758270264	-0.46832337975502	-0.130350112915039	0.134438991546631	0.0301164928823709
-6.30465507507324	-7.6868634223938	-0.473555684089661	-0.130206778645515	0.134414464235306	0.0302454344928265
-6.30199670791626	-7.69271373748779	-0.475730746984482	-0.130335479974747	0.134539425373077	0.0302285924553871
-6.30367755889893	-7.68342208862305	-0.473067313432693	-0.130225166678429	0.134366661310196	0.0301767513155937
-6.30299949645996	-7.68679237365723	-0.467868655920029	-0.130262032151222	0.134463131427765	0.0303190834820271
-6.29519605636597	-7.68495845794678	-0.478566497564316	-0.130332455039024	0.134469479322433	0.0302106644958258
-6.30056667327881	-7.68443727493286	-0.474220097064972	-0.130213066935539	0.134382024407387	0.0303069315850735
-6.29692792892456	-7.6923303604126	-0.471725791692734	-0.130307748913765	0.134491056203842	0.0302679594606161
-6.29963254928589	-7.68621730804443	-0.471613347530365	-0.130315512418747	0.134430304169655	0.0302472449839115
-6.3030858039856	-7.6872820854187	-0.465155363082886	-0.130204021930695	0.134478956460953	0.0302946548908949
-6.29478788375854	-7.68513107299805	-0.480899661779404	-0.130278751254082	0.134525761008263	0.0302583165466785
-6.29941844940186	-7.68632888793945	-0.475848227739334	-0.130206570029259	0.13440802693367	0.030189948156476
-6.30275249481201	-7.68948936462402	-0.475890606641769	-0.130191817879677	0.134462267160416	0.0302474964410067
-6.30335855484009	-7.69747924804688	-0.474619686603546	-0.13031479716301	0.134471043944359	0.0302034467458725
-6.30748844146729	-7.68750762939453	-0.476253867149353	-0.130126908421516	0.134380251169205	0.0301606394350529
-6.30945587158203	-7.68904590606689	-0.475150346755981	-0.130192384123802	0.134469538927078	0.0302569810301065
-6.29977798461914	-7.68861389160156	-0.481226533651352	-0.130250185728073	0.134444460272789	0.0300948861986399
-6.30892515182495	-7.68866539001465	-0.482091724872589	-0.130016759037971	0.13439604640007	0.0301524922251701
-6.31005001068115	-7.69494724273682	-0.479233086109161	-0.130206570029259	0.134453743696213	0.0301457177847624
-6.31184244155884	-7.6900897026062	-0.485297799110413	-0.130130007863045	0.134314641356468	0.0300372373312712
-6.31397771835327	-7.69250059127808	-0.479964286088943	-0.130142569541931	0.134422048926353	0.0301139298826456
-6.30589628219604	-7.69344282150269	-0.486117482185364	-0.130253046751022	0.134447887539864	0.0299807153642178
-6.31192922592163	-7.69222021102905	-0.482266634702683	-0.130041047930717	0.134363830089569	0.0300888139754534
-6.31456279754639	-7.69644784927368	-0.481188029050827	-0.130155950784683	0.134555265307426	0.0300716198980808
-6.31431579589844	-7.69195985794067	-0.485281378030777	-0.130133718252182	0.134369656443596	0.0299862381070852
-6.31509637832642	-7.69416332244873	-0.47771692276001	-0.130114331841469	0.134314700961113	0.0300289522856474
-6.30986547470093	-7.69296789169312	-0.483747035264969	-0.130215540528297	0.134499087929726	0.02997543849051
-6.30945777893066	-7.69466972351074	-0.486844062805176	-0.130105555057526	0.134422287344933	0.0299617741256952
-6.31825828552246	-7.69315958023071	-0.487063854932785	-0.130001619458199	0.1344004124403	0.0299556665122509
-6.31390285491943	-7.69637107849121	-0.486942648887634	-0.130158662796021	0.134426102042198	0.02994379773736
-6.31834650039673	-7.69173860549927	-0.483364433050156	-0.130027398467064	0.134300574660301	0.0298500377684832
-6.31593942642212	-7.69300127029419	-0.488718330860138	-0.130050107836723	0.13437531888485	0.0299995895475149
-6.30816030502319	-7.69279193878174	-0.487473666667938	-0.130157291889191	0.134347796440125	0.0298163741827011
-6.31698369979858	-7.6898078918457	-0.487032294273376	-0.129953309893608	0.13434611260891	0.0299122147262096
-6.3141622543335	-7.6965446472168	-0.485825747251511	-0.13006204366684	0.134382113814354	0.0298777986317873
-6.31199979782104	-7.69054698944092	-0.485660672187805	-0.130069404840469	0.134231477975845	0.0297933276742697
-6.31837368011475	-7.69253778457642	-0.481764167547226	-0.130012840032578	0.134287714958191	0.0299321189522743
-6.30581283569336	-7.68891048431396	-0.488011389970779	-0.130130618810654	0.134299471974373	0.0298348180949688
-6.31196975708008	-7.68786001205444	-0.484466969966888	-0.12992624938488	0.13422879576683	0.0298580843955278
-6.31109380722046	-7.69322156906128	-0.482854545116425	-0.129938617348671	0.13435585796833	0.0298573896288872
-6.30876684188843	-7.68887281417847	-0.490158826112747	-0.130083233118057	0.134292542934418	0.0298297386616468
-6.31355953216553	-7.68444442749023	-0.477255076169968	-0.129998549818993	0.134183019399643	0.0297958459705114
-6.30922698974609	-7.68709135055542	-0.487315326929092	-0.130075946450233	0.134297996759415	0.0299039296805859
-6.30621576309204	-7.68740129470825	-0.486228555440903	-0.130021065473557	0.134220495820045	0.0298248901963234
-6.31188344955444	-7.68721580505371	-0.484934061765671	-0.129886105656624	0.134223952889442	0.0298651326447725
-6.31012201309204	-7.69113397598267	-0.496108859777451	-0.130061253905296	0.134287655353546	0.0298317596316338
-6.31149101257324	-7.68512725830078	-0.490427523851395	-0.129987776279449	0.134126737713814	0.0297285299748182
-6.31483602523804	-7.68438196182251	-0.496769964694977	-0.130085736513138	0.134237855672836	0.0298496223986149
-6.30656290054321	-7.68819046020508	-0.489577114582062	-0.130163267254829	0.134286120533943	0.0297623686492443
-6.31489372253418	-7.68155765533447	-0.499405354261398	-0.129948556423187	0.134198635816574	0.0297631528228521
-6.31154584884644	-7.68832206726074	-0.492589205503464	-0.129999443888664	0.1342503875494	0.0298100523650646
-6.31112289428711	-7.68396806716919	-0.507078409194946	-0.130061134696007	0.134189799427986	0.0297185704112053
-6.316810131073	-7.68102312088013	-0.493825525045395	-0.129953920841217	0.134186938405037	0.0297622233629227
-6.31019830703735	-7.68034029006958	-0.497832596302032	-0.130090847611427	0.134266316890717	0.029784519225359
-6.30970191955566	-7.68130254745483	-0.502608120441437	-0.130120128393173	0.134141489863396	0.0297201443463564
-6.3135781288147	-7.67766046524048	-0.495897561311722	-0.129928231239319	0.134214699268341	0.0297414213418961
-6.31378316879272	-7.68534183502197	-0.506005883216858	-0.130171939730644	0.134330078959465	0.029746163636446
-6.31489753723145	-7.67727851867676	-0.504113495349884	-0.129955932497978	0.134145319461823	0.0296547673642635
-6.31363487243652	-7.67710638046265	-0.506637454032898	-0.130101799964905	0.134230881929398	0.0297640711069107
-6.31061697006226	-7.67704105377197	-0.505259037017822	-0.130115985870361	0.134282186627388	0.0296863988041878
-6.31416606903076	-7.67332077026367	-0.504490911960602	-0.130011066794395	0.134218648076057	0.0297102555632591
-6.31429576873779	-7.68188285827637	-0.507347106933594	-0.130134016275406	0.134291052818298	0.0297751724720001
-6.31215286254883	-7.67422771453857	-0.505322217941284	-0.130093082785606	0.134186238050461	0.0296877175569534
-6.31487083435059	-7.67367792129517	-0.502829551696777	-0.130057156085968	0.134133279323578	0.029808783903718
-6.30352115631104	-7.67387676239014	-0.496520817279816	-0.130192965269089	0.134237319231033	0.029735816642642
-6.30824279785156	-7.67048072814941	-0.508824825286865	-0.130037412047386	0.134198769927025	0.0297563280910254
-6.31013774871826	-7.67854833602905	-0.498047381639481	-0.130108773708344	0.134306758642197	0.029792170971632
-6.30637311935425	-7.67232465744019	-0.507530689239502	-0.130149379372597	0.13418436050415	0.0296850968152285
-6.30908107757568	-7.67053604125977	-0.499555200338364	-0.130018129944801	0.134116873145103	0.0298274513334036
-6.30027532577515	-7.67143630981445	-0.496097654104233	-0.130183935165405	0.134259849786758	0.0298050958663225
-6.29821729660034	-7.67015027999878	-0.504839479923248	-0.130091890692711	0.134175956249237	0.029774209484458
-6.3008885383606	-7.67109966278076	-0.490738302469254	-0.129964932799339	0.134192958474159	0.0298001524060965
-6.29805994033813	-7.67328882217407	-0.500249564647675	-0.130122169852257	0.134279817342758	0.0297735165804625
-6.30129814147949	-7.67185306549072	-0.493501991033554	-0.130010530352592	0.13405367732048	0.0297884810715914
-6.29559898376465	-7.67169332504272	-0.492827206850052	-0.130071640014648	0.134257838129997	0.029808048158884
-6.29336833953857	-7.66914701461792	-0.500296831130981	-0.129991114139557	0.134173363447189	0.0297803990542889
-6.29634618759155	-7.67055559158325	-0.485749810934067	-0.129911750555038	0.134107798337936	0.0297909714281559
-6.29545497894287	-7.6747670173645	-0.492585986852646	-0.130079433321953	0.134247869253159	0.0297845248132944
-6.29884815216064	-7.67048501968384	-0.487835139036179	-0.129980459809303	0.134100884199142	0.0297609213739634
-6.295823097229	-7.67152500152588	-0.486521929502487	-0.129979178309441	0.134224757552147	0.0297863073647022
-6.28619956970215	-7.67256498336792	-0.493267238140106	-0.130074292421341	0.134143590927124	0.0297341793775558
-6.29395961761475	-7.66718482971191	-0.484566509723663	-0.129782482981682	0.134132862091064	0.0296986475586891
-6.29068899154663	-7.67796182632446	-0.484356582164764	-0.129983231425285	0.134217247366905	0.0297714117914438
-6.29074621200562	-7.6738748550415	-0.481872171163559	-0.130040764808655	0.13410796225071	0.0295678246766329
-6.29533815383911	-7.67013788223267	-0.486366927623749	-0.12985523045063	0.134053856134415	0.0297031532973051
-6.28754806518555	-7.67241954803467	-0.480281621217728	-0.129946172237396	0.134158805012703	0.0295845419168472
-6.29076147079468	-7.67002105712891	-0.485755622386932	-0.129830688238144	0.134120360016823	0.0295674782246351
-6.29251194000244	-7.67844486236572	-0.478753745555878	-0.129833966493607	0.134184792637825	0.0295424051582813
-6.29176664352417	-7.67517185211182	-0.480618834495544	-0.129917234182358	0.134109765291214	0.0294277500361204
-6.29599905014038	-7.67275190353394	-0.481729745864868	-0.129812568426132	0.134008660912514	0.0294684693217278
-6.29009628295898	-7.67308759689331	-0.480680197477341	-0.129940509796143	0.134137138724327	0.0294066723436117
-6.29197072982788	-7.67179203033447	-0.483705997467041	-0.129734009504318	0.134056687355042	0.0293623842298985
-6.29571962356567	-7.67834186553955	-0.475556671619415	-0.129744067788124	0.134126916527748	0.0293974801898003
-6.29455423355103	-7.67618417739868	-0.478587657213211	-0.129822626709938	0.134127721190453	0.0291876140981913
-6.30108499526978	-7.67484331130981	-0.482381403446198	-0.129722476005554	0.134023129940033	0.029264597222209
-6.29363489151001	-7.67438983917236	-0.480312764644623	-0.129855751991272	0.134109690785408	0.0291924867779016
-6.29340648651123	-7.6749792098999	-0.484541535377502	-0.129752546548843	0.134092554450035	0.0291297920048237
-6.29999303817749	-7.67611265182495	-0.475344657897949	-0.129642903804779	0.134065851569176	0.0291178114712238
-6.29415607452393	-7.67926645278931	-0.483818292617798	-0.129864946007729	0.134134501218796	0.0290427897125483
-6.3010778427124	-7.67488384246826	-0.479634135961533	-0.129775866866112	0.133987411856651	0.0290345344692469
-6.30100774765015	-7.67122030258179	-0.483413517475128	-0.129829421639442	0.134094208478928	0.0290920194238424
-6.29392766952515	-7.67579698562622	-0.482640326023102	-0.129916504025459	0.134107545018196	0.0289775859564543
-6.29721164703369	-7.67013788223267	-0.481889724731445	-0.129673734307289	0.134076222777367	0.0289379898458719
-6.29802417755127	-7.67687463760376	-0.480594038963318	-0.129734665155411	0.13411720097065	0.0289663225412369
-6.29413890838623	-7.67191123962402	-0.476468741893768	-0.129853636026382	0.134147077798843	0.0288705304265022
-6.30089139938354	-7.66710329055786	-0.483506202697754	-0.12977097928524	0.134044736623764	0.0289538446813822
-6.29427719116211	-7.67167615890503	-0.480060935020447	-0.129876986145973	0.134208023548126	0.0288839880377054
-6.29200410842896	-7.66685056686401	-0.49019992351532	-0.129920616745949	0.134084090590477	0.0288985371589661
-6.2979097366333	-7.67133760452271	-0.480930745601654	-0.129769429564476	0.134188294410706	0.0289135202765465
-6.29319953918457	-7.66754484176636	-0.486353188753128	-0.129928171634674	0.13419970870018	0.0288494378328323
-6.29452419281006	-7.66417598724365	-0.487309992313385	-0.129818812012672	0.133995175361633	0.0289070252329111
-6.29377841949463	-7.66164875030518	-0.477175801992416	-0.129907518625259	0.134189903736115	0.0289240498095751
-6.28747797012329	-7.6599588394165	-0.490410059690475	-0.129941329360008	0.134214907884598	0.0288443807512522
-6.29076051712036	-7.6599645614624	-0.482281714677811	-0.12982302904129	0.134119898080826	0.0289011690765619
-6.28858327865601	-7.6652045249939	-0.48819574713707	-0.129972457885742	0.134301736950874	0.0289548337459564
-6.28536891937256	-7.65977001190186	-0.479997456073761	-0.129971757531166	0.134146824479103	0.0288029201328754
-6.29026174545288	-7.65552043914795	-0.488858342170715	-0.129896968603134	0.134228244423866	0.0289477501064539
-6.28038549423218	-7.65652132034302	-0.483135133981705	-0.130023822188377	0.134299173951149	0.0289027988910675
-6.27671480178833	-7.65478324890137	-0.490206509828568	-0.130085825920105	0.134285673499107	0.0289186108857393
-6.28006029129028	-7.65302610397339	-0.481169849634171	-0.129888236522675	0.134207263588905	0.0289228111505508
-6.28074645996094	-7.65544748306274	-0.482936859130859	-0.129993349313736	0.134307771921158	0.028920866549015
-6.27733659744263	-7.65403509140015	-0.481993615627289	-0.130047932267189	0.13420857489109	0.0288544055074453
-6.28233337402344	-7.64816331863403	-0.481996238231659	-0.129998654127121	0.134294554591179	0.0289009343832731
-6.27167510986328	-7.6496787071228	-0.481105864048004	-0.130124866962433	0.134343296289444	0.0289314575493336
-6.27221918106079	-7.64596939086914	-0.48638254404068	-0.130047649145126	0.134353891015053	0.0287454761564732
-6.27967596054077	-7.6476731300354	-0.486943274736404	-0.130034238100052	0.134349808096886	0.0288838986307383
-6.27451419830322	-7.65078067779541	-0.483643114566803	-0.130143523216248	0.134394720196724	0.0287178196012974
-6.27535343170166	-7.64748096466064	-0.488409519195557	-0.130096063017845	0.134230747818947	0.0287638455629349
-6.2785587310791	-7.64441776275635	-0.480970859527588	-0.129996433854103	0.134349405765533	0.0287830047309399
-6.27351522445679	-7.64571094512939	-0.493162781000137	-0.130128473043442	0.134417280554771	0.0287223532795906
-6.27173137664795	-7.6451678276062	-0.483988553285599	-0.130041122436523	0.134333297610283	0.0286311525851488
-6.28104209899902	-7.64583301544189	-0.488956660032272	-0.129911795258522	0.134364306926727	0.0287357363849878
-6.27907752990723	-7.65141487121582	-0.486636012792587	-0.130182594060898	0.134469076991081	0.0286225583404303
-6.28253078460693	-7.64191484451294	-0.492575854063034	-0.130009323358536	0.134308457374573	0.0285597834736109
-6.28401136398315	-7.64391851425171	-0.487048923969269	-0.130038484930992	0.134429723024368	0.0286195203661919
-6.27612495422363	-7.64450597763062	-0.493689954280853	-0.130057975649834	0.13440428674221	0.0285106543451548
-6.28316640853882	-7.64245653152466	-0.489283561706543	-0.129930794239044	0.134383410215378	0.0284837260842323
-6.28372955322266	-7.64650535583496	-0.494019567966461	-0.130001470446587	0.134427145123482	0.0285128187388182
-6.27770900726318	-7.64805364608765	-0.489302307367325	-0.13004045188427	0.134337201714516	0.0283821914345026
-6.28331279754639	-7.63836431503296	-0.499172270298004	-0.12991426885128	0.134267568588257	0.0283593144267797
-6.28570461273193	-7.64337491989136	-0.488277763128281	-0.130078658461571	0.134444653987885	0.0284512396901846
-6.27789306640625	-7.64091682434082	-0.495056360960007	-0.130069479346275	0.134407952427864	0.02829759567976
-6.28036212921143	-7.64137315750122	-0.494941145181656	-0.129927188158035	0.134357288479805	0.0282894391566515
-6.28716039657593	-7.64187240600586	-0.489525377750397	-0.129860565066338	0.134463861584663	0.0282913539558649
-6.28359937667847	-7.64918422698975	-0.491471588611603	-0.13012158870697	0.134389370679855	0.0282138325273991
-6.28512001037598	-7.6391749382019	-0.500197410583496	-0.129950076341629	0.134320706129074	0.0281607285141945
-6.28633069992065	-7.64186811447144	-0.491110622882843	-0.130027949810028	0.134381920099258	0.0282985735684633
-6.27718925476074	-7.64018201828003	-0.495487481355667	-0.130051612854004	0.134420201182365	0.0281526353210211
-6.28407716751099	-7.63910865783691	-0.493356376886368	-0.129865348339081	0.134420990943909	0.0282122660428286
-6.28363847732544	-7.64652156829834	-0.488193988800049	-0.13006579875946	0.134519398212433	0.0281537137925625
-6.27993535995483	-7.64348268508911	-0.494526237249374	-0.130092397332191	0.134359940886497	0.0281402748078108
-6.28748559951782	-7.63785743713379	-0.48442155122757	-0.129930809140205	0.134398460388184	0.0281099211424589
-6.2788290977478	-7.63933658599854	-0.489628314971924	-0.130104258656502	0.134436368942261	0.0281740091741085
-6.27614450454712	-7.63767671585083	-0.492182582616806	-0.130084648728371	0.134415686130524	0.0280831456184387
-6.28013753890991	-7.63515901565552	-0.489925742149353	-0.129907414317131	0.134432822465897	0.0281158667057753
-6.276123046875	-7.64274883270264	-0.490550369024277	-0.130079030990601	0.13446943461895	0.028115039691329
-6.27579355239868	-7.63620185852051	-0.490814000368118	-0.130070924758911	0.134387910366058	0.0280181616544724
-6.27868127822876	-7.63583421707153	-0.484412431716919	-0.130088299512863	0.134394511580467	0.0281356498599052
-6.2715892791748	-7.6337251663208	-0.488913685083389	-0.130127295851707	0.134501218795776	0.0280239693820477
-6.27160120010376	-7.63342046737671	-0.487350761890411	-0.130024388432503	0.134391933679581	0.0279958285391331
-6.27340793609619	-7.63317823410034	-0.488579839468002	-0.129997685551643	0.134412810206413	0.0280380044132471
-6.27438068389893	-7.63895320892334	-0.485012739896774	-0.130236774682999	0.134507864713669	0.0280538722872734
-6.27270889282227	-7.63182735443115	-0.487847566604614	-0.130135074257851	0.1344113945961	0.0278719495981932
-6.2762713432312	-7.62819480895996	-0.489141464233398	-0.130158260464668	0.134412840008736	0.0280308872461319
-6.26857900619507	-7.62785291671753	-0.484529137611389	-0.130313977599144	0.134513512253761	0.0279235746711493
-6.27104616165161	-7.62703847885132	-0.493122130632401	-0.130224719643593	0.134388878941536	0.0279592331498861
-6.27332735061646	-7.62825536727905	-0.481396734714508	-0.130149081349373	0.134473592042923	0.0279228705912828
-6.2716064453125	-7.63318300247192	-0.485398948192596	-0.130357012152672	0.134544104337692	0.0279404893517494
-6.26952075958252	-7.62285327911377	-0.483477264642715	-0.130301222205162	0.134386762976646	0.0278257858008146
-6.27268600463867	-7.62335062026978	-0.482792496681213	-0.130280464887619	0.134447172284126	0.0279942601919174
-6.26321029663086	-7.62351369857788	-0.475776195526123	-0.130461096763611	0.134568303823471	0.0279198568314314
-6.26145029067993	-7.61981058120728	-0.488777607679367	-0.130416542291641	0.134484499692917	0.027903076261282
-6.26502466201782	-7.61564207077026	-0.47598922252655	-0.130218550562859	0.13443785905838	0.0278551913797855
-6.26083183288574	-7.62116193771362	-0.48382094502449	-0.130446165800095	0.134542107582092	0.027890408411622
-6.26317739486694	-7.61680507659912	-0.481437891721725	-0.130482375621796	0.134439840912819	0.0277688577771187
-6.26677417755127	-7.61295986175537	-0.486102968454361	-0.130419820547104	0.134490266442299	0.0278518702834845
-6.25741767883301	-7.61819219589233	-0.477284550666809	-0.130587682127953	0.134526401758194	0.0277990195900202
-6.26098108291626	-7.61329984664917	-0.494062006473541	-0.13051038980484	0.134556397795677	0.0278049688786268
-6.2653660774231	-7.61683034896851	-0.47990483045578	-0.130415141582489	0.134562447667122	0.0278015285730362
-6.26241731643677	-7.61848592758179	-0.489412814378738	-0.130615428090096	0.134654670953751	0.0277552530169487
-6.26472806930542	-7.61365842819214	-0.482419550418854	-0.130566120147705	0.134457617998123	0.0276353415101767
-6.26925325393677	-7.61093664169312	-0.482952803373337	-0.130525097250938	0.134578108787537	0.0277214013040066
-6.26316833496094	-7.61396551132202	-0.482933193445206	-0.130682423710823	0.134613767266273	0.0276485588401556
-6.26244783401489	-7.60931730270386	-0.490395098924637	-0.130632936954498	0.134590923786163	0.0276092290878296
-6.26528358459473	-7.60703802108765	-0.479214400053024	-0.13048829138279	0.134569630026817	0.0275857783854008
-6.26486158370972	-7.61073732376099	-0.487127780914307	-0.130609586834908	0.134656190872192	0.0276153031736612
-6.2637505531311	-7.60666131973267	-0.484744340181351	-0.130639672279358	0.134571090340614	0.0275301262736321
-6.26699638366699	-7.60169649124146	-0.490951091051102	-0.130589514970779	0.134612649679184	0.0275906324386597
-6.25914430618286	-7.60460233688354	-0.48208212852478	-0.130737945437431	0.134710282087326	0.0275982525199652
-6.25532722473145	-7.60262012481689	-0.48866668343544	-0.130723357200623	0.134750097990036	0.0275399181991816
-6.25836420059204	-7.60109424591064	-0.482585519552231	-0.130584493279457	0.134600281715393	0.0275463815778494
-6.25824022293091	-7.60241985321045	-0.485799968242645	-0.130705624818802	0.134779199957848	0.0275862775743008
-6.25388050079346	-7.59905910491943	-0.480290681123734	-0.130768492817879	0.134628251194954	0.0274472646415234
-6.25914239883423	-7.59346294403076	-0.486279100179672	-0.130637168884277	0.134640112519264	0.0275578889995813
-6.25239896774292	-7.59752655029297	-0.47845384478569	-0.130776554346085	0.134787157177925	0.027556536719203
-6.24795579910278	-7.59392738342285	-0.487249970436096	-0.130780547857285	0.134759172797203	0.0274676904082298
-6.25539207458496	-7.5955696105957	-0.486133992671967	-0.130599305033684	0.134712681174278	0.0275303963571787
-6.25168418884277	-7.59678602218628	-0.48439809679985	-0.130773812532425	0.134823024272919	0.0274375379085541
-6.25236368179321	-7.59244346618652	-0.489660054445267	-0.1307422965765	0.134649157524109	0.0274365432560444
-6.25713014602661	-7.58889579772949	-0.477222383022308	-0.130724653601646	0.134750872850418	0.0274543669074774
-6.24776458740234	-7.59287023544312	-0.487939774990082	-0.130845367908478	0.134753555059433	0.0274024605751038
-6.24710512161255	-7.58724212646484	-0.485727727413177	-0.13071471452713	0.134708449244499	0.0273015256971121
-6.2487735748291	-7.59192562103271	-0.485674828290939	-0.130702838301659	0.134806409478188	0.0274241678416729
-6.24716281890869	-7.59322690963745	-0.477561146020889	-0.13088521361351	0.134766235947609	0.0272916723042727
-6.2510404586792	-7.58486986160278	-0.490299224853516	-0.130806639790535	0.134742990136147	0.027331281453371
-6.2455267906189	-7.58864974975586	-0.48528128862381	-0.130866527557373	0.134779244661331	0.027370247989893
-6.24183034896851	-7.58475494384766	-0.49014213681221	-0.130820408463478	0.134759783744812	0.0272069722414017
-6.24664831161499	-7.58455991744995	-0.488237887620926	-0.130770534276962	0.134765729308128	0.0273437350988388
-6.24300241470337	-7.59009504318237	-0.486045897006989	-0.130892515182495	0.134893745183945	0.0272455867379904
-6.2440447807312	-7.58300447463989	-0.491196811199188	-0.130867913365364	0.134764850139618	0.0271857250481844
-6.24923801422119	-7.58054065704346	-0.483896523714066	-0.130818352103233	0.134753718972206	0.0272190365940332
-6.24221229553223	-7.58436870574951	-0.488143742084503	-0.130950450897217	0.134874150156975	0.0271605178713799
-6.23869276046753	-7.58187389373779	-0.486476540565491	-0.130917191505432	0.134794175624847	0.0270630419254303
-6.24724769592285	-7.57877349853516	-0.489012509584427	-0.130755558609962	0.134809374809265	0.0271458420902491
-6.24332809448242	-7.58631801605225	-0.488285511732101	-0.130903512239456	0.134882315993309	0.0270386505872011
-6.24324703216553	-7.57882690429688	-0.488654226064682	-0.130868405103683	0.134712129831314	0.0268993824720383
-6.24733591079712	-7.57806873321533	-0.485356330871582	-0.130826309323311	0.134818717837334	0.0269493106752634
-6.24057483673096	-7.57780027389526	-0.496464461088181	-0.130949944257736	0.134849891066551	0.0269525218755007
-6.23880767822266	-7.57602500915527	-0.486596256494522	-0.130829557776451	0.134827867150307	0.0267620999366045
-6.24676179885864	-7.57511949539185	-0.489827454090118	-0.130774810910225	0.134882733225822	0.0268699135631323
-6.23976516723633	-7.5830340385437	-0.48359352350235	-0.130910769104958	0.134914860129356	0.0267615523189306
-6.24472188949585	-7.57272338867188	-0.492108285427094	-0.130797013640404	0.134789735078812	0.0266411826014519
-6.24467992782593	-7.57416439056396	-0.484173685312271	-0.13086898624897	0.134871020913124	0.0267456211149693
-6.23512506484985	-7.57475566864014	-0.486918330192566	-0.130993694067001	0.134911254048347	0.0266099758446217
-6.23826551437378	-7.56925344467163	-0.49024310708046	-0.130776464939117	0.134893357753754	0.0265418495982885
-6.24027490615845	-7.57252073287964	-0.489254891872406	-0.130796641111374	0.134938448667526	0.0265584103763103
-6.23782682418823	-7.57704830169678	-0.491564244031906	-0.130917280912399	0.134906843304634	0.0264787431806326
-6.24096775054932	-7.56798982620239	-0.490580946207047	-0.130866304039955	0.134807661175728	0.0263811610639095
-6.24520444869995	-7.5687689781189	-0.489766627550125	-0.130866169929504	0.13494248688221	0.0264413002878428
-6.23642826080322	-7.56847810745239	-0.497038334608078	-0.130964010953903	0.134950190782547	0.026306115090847
-6.24001598358154	-7.56902647018433	-0.496047347784042	-0.130843311548233	0.134918391704559	0.0262831840664148
-6.24313116073608	-7.56793642044067	-0.495448231697083	-0.130784794688225	0.134991779923439	0.0262597054243088
-6.23718929290771	-7.5720419883728	-0.49521404504776	-0.130932316184044	0.134977415204048	0.0261844843626022
-6.23977470397949	-7.5668249130249	-0.499824613332748	-0.130869433283806	0.134885728359222	0.0260211266577244
-6.24385738372803	-7.56424045562744	-0.492648959159851	-0.130865663290024	0.134941563010216	0.0260992534458637
-6.23813343048096	-7.56508111953735	-0.498910248279572	-0.130981251597404	0.135089576244354	0.0260040666908026
-6.23656892776489	-7.56409597396851	-0.500939667224884	-0.131028041243553	0.134981691837311	0.0259364433586597
-6.24390268325806	-7.56265449523926	-0.497624278068542	-0.130837380886078	0.135020032525063	0.0259143337607384
-6.24230146408081	-7.57138156890869	-0.500136256217957	-0.131008580327034	0.135122299194336	0.0258916988968849
-6.24159574508667	-7.56445360183716	-0.502649247646332	-0.130980208516121	0.134988516569138	0.0257389228790998
-6.24483728408813	-7.56068754196167	-0.501144289970398	-0.130902484059334	0.134950965642929	0.0258196853101254
-6.23894262313843	-7.56100463867188	-0.499947398900986	-0.13101901113987	0.135147839784622	0.0257029794156551
-6.23545169830322	-7.56108236312866	-0.514353215694427	-0.131017044186592	0.135053485631943	0.0256987754255533
-6.24097061157227	-7.55800247192383	-0.501514077186584	-0.13085775077343	0.13500289618969	0.0256286896765232
-6.2388801574707	-7.56370735168457	-0.504804670810699	-0.131095632910728	0.135228678584099	0.0256522744894028
-6.23880815505981	-7.55886030197144	-0.509653270244598	-0.131084427237511	0.135074019432068	0.0254674665629864
-6.24308633804321	-7.55499601364136	-0.509015202522278	-0.130956307053566	0.134982407093048	0.0255729351192713
-6.23906087875366	-7.5527720451355	-0.505574762821198	-0.131130561232567	0.135137021541595	0.0255205612629652
-6.23502683639526	-7.55701160430908	-0.515339910984039	-0.131216481328011	0.135140374302864	0.0255067776888609
-6.2381386756897	-7.54961585998535	-0.511644423007965	-0.130988165736198	0.135017797350883	0.0254566315561533
-6.23831129074097	-7.55650663375854	-0.512224555015564	-0.131078377366066	0.135165691375732	0.0254939775913954
-6.23265409469604	-7.55340909957886	-0.511649787425995	-0.131232157349586	0.135162740945816	0.025441350415349
-6.23520469665527	-7.54947519302368	-0.512254536151886	-0.131147265434265	0.134973138570786	0.0254135150462389
-6.23502397537231	-7.54674053192139	-0.510024070739746	-0.131129667162895	0.135100588202477	0.0255198106169701
-6.22725296020508	-7.54981374740601	-0.512578845024109	-0.13128824532032	0.135178998112679	0.0254524108022451
-6.22668409347534	-7.54525279998779	-0.517888486385345	-0.131192699074745	0.13509564101696	0.0254610683768988
-6.23359775543213	-7.54615068435669	-0.509756803512573	-0.131106063723564	0.13506780564785	0.0254369452595711
-6.22988796234131	-7.54871034622192	-0.512432456016541	-0.131201684474945	0.135167434811592	0.0254462994635105
-6.23207902908325	-7.54564332962036	-0.516055643558502	-0.13116529583931	0.135045513510704	0.0253483112901449
-6.23593235015869	-7.54174995422363	-0.518591403961182	-0.131098985671997	0.135046765208244	0.0254306271672249
-6.22884511947632	-7.54161405563354	-0.513325810432434	-0.131200090050697	0.135108426213264	0.0253661181777716
-6.22523927688599	-7.54433393478394	-0.52992171049118	-0.131198436021805	0.135083183646202	0.0252759587019682
-6.23486518859863	-7.54349756240845	-0.518097281455994	-0.131005719304085	0.135036945343018	0.0253656897693872
-6.23300218582153	-7.54602146148682	-0.523147404193878	-0.131159052252769	0.135180443525314	0.0252920556813478
-6.23818302154541	-7.54431962966919	-0.523839473724365	-0.131136745214462	0.134963929653168	0.0252658575773239
-6.2419605255127	-7.54162740707397	-0.522072017192841	-0.131040543317795	0.134988397359848	0.0253683589398861
-6.23743867874146	-7.54989004135132	-0.528896570205688	-0.131167337298393	0.135070264339447	0.0253919679671526
-6.23916530609131	-7.55011081695557	-0.525762796401978	-0.130990162491798	0.134871780872345	0.0252888537943363
-6.25013113021851	-7.55129194259644	-0.527851104736328	-0.130850479006767	0.134919807314873	0.0254517607390881
-6.24949550628662	-7.5598840713501	-0.526881277561188	-0.130993276834488	0.134950146079063	0.0253262035548687
-6.25448846817017	-7.55592966079712	-0.534318566322327	-0.130916967988014	0.134838864207268	0.0252652671188116
-6.2536096572876	-7.55629014968872	-0.524232685565948	-0.130880087614059	0.134904518723488	0.0253099128603935
-6.24546909332275	-7.55559110641479	-0.533614754676819	-0.130960002541542	0.13492476940155	0.025206558406353
-6.25092554092407	-7.55244541168213	-0.525666356086731	-0.130790844559669	0.134865626692772	0.0251699946820736
-6.25406789779663	-7.55325222015381	-0.532463669776917	-0.130751401185989	0.134931713342667	0.0251810103654861
-6.24907922744751	-7.55914545059204	-0.525893211364746	-0.130844831466675	0.134925097227097	0.0250401441007853
-6.25472354888916	-7.55122852325439	-0.532357633113861	-0.130764707922935	0.134768664836884	0.0249596349895
-6.25886917114258	-7.5577187538147	-0.527033030986786	-0.130825877189636	0.134898081421852	0.0250839591026306
-6.25289821624756	-7.55328416824341	-0.541702687740326	-0.130844607949257	0.13487146794796	0.0249360427260399
-6.26016473770142	-7.55522012710571	-0.535341560840607	-0.130701541900635	0.134715273976326	0.0249033719301224
-6.2630763053894	-7.55697250366211	-0.532020270824432	-0.130704373121262	0.134815573692322	0.024919955059886
-6.26041603088379	-7.56131982803345	-0.534574806690216	-0.130802050232887	0.134697049856186	0.0248485468327999
-6.2664098739624	-7.55288887023926	-0.537188529968262	-0.130677282810211	0.13467726111412	0.0247815418988466
-6.26608228683472	-7.55506038665771	-0.542981624603271	-0.130734473466873	0.13469760119915	0.0248700939118862
-6.2577486038208	-7.55534934997559	-0.537568271160126	-0.130759611725807	0.134677916765213	0.0246536433696747
-6.26640510559082	-7.55087614059448	-0.541066706180573	-0.130522832274437	0.134622171521187	0.024731608107686
-6.26319074630737	-7.56110000610352	-0.539866983890533	-0.130794644355774	0.134731262922287	0.0246955826878548
-6.2656364440918	-7.55419921875	-0.547002911567688	-0.130693987011909	0.134571775794029	0.024626936763525
-6.26941347122192	-7.55015277862549	-0.53874671459198	-0.130621537566185	0.134570494294167	0.024621669203043
-6.26602602005005	-7.55336999893188	-0.543025672435761	-0.130747705698013	0.134675428271294	0.0246830806136131
-6.26005554199219	-7.55421447753906	-0.544772982597351	-0.130773976445198	0.134621888399124	0.0245274752378464
-6.26837778091431	-7.55072832107544	-0.545995950698853	-0.130497291684151	0.134560525417328	0.0245609898120165
-6.26881170272827	-7.55524778366089	-0.5477454662323	-0.130598738789558	0.134653970599175	0.0245500076562166
-6.26803922653198	-7.55211400985718	-0.550563156604767	-0.130706205964088	0.134525164961815	0.0245184525847435
-6.27063322067261	-7.54929161071777	-0.540223240852356	-0.130594313144684	0.134392350912094	0.0245113875716925
-6.27255773544312	-7.55118894577026	-0.545375645160675	-0.130610585212708	0.13456517457962	0.0245834775269032
-6.25892162322998	-7.55145835876465	-0.541554987430573	-0.130756735801697	0.134573414921761	0.0244343802332878
-6.26733064651489	-7.54721450805664	-0.547005236148834	-0.130520880222321	0.134453490376472	0.0244994685053825
-6.26776123046875	-7.55346059799194	-0.539192318916321	-0.13049153983593	0.134543180465698	0.024502357468009
-6.2637095451355	-7.55433797836304	-0.547290086746216	-0.130598977208138	0.134566232562065	0.0244834180921316
-6.2638111114502	-7.54897308349609	-0.536080479621887	-0.130517154932022	0.134348705410957	0.0243714172393084
-6.26668548583984	-7.54660987854004	-0.544773161411285	-0.130469337105751	0.134440690279007	0.0244554914534092
-6.25940656661987	-7.54865169525146	-0.542169988155365	-0.130567848682404	0.134504586458206	0.0242879297584295
-6.26688289642334	-7.54550552368164	-0.544953882694244	-0.130418166518211	0.134444147348404	0.0243583600968122
-6.26928472518921	-7.55041027069092	-0.539598345756531	-0.130374372005463	0.134467273950577	0.0242953430861235
-6.26566362380981	-7.55219173431396	-0.543155610561371	-0.130526140332222	0.134467497467995	0.024270411580801
-6.26782417297363	-7.54649829864502	-0.54360431432724	-0.130441457033157	0.134318888187408	0.0242186076939106
-6.27310514450073	-7.54764747619629	-0.545256853103638	-0.130341857671738	0.134385317564011	0.0242498405277729
-6.26509046554565	-7.54974842071533	-0.543190777301788	-0.130498275160789	0.134410977363586	0.0241396147757769
-6.27208042144775	-7.54819822311401	-0.544802486896515	-0.13034875690937	0.134309336543083	0.0241103060543537
-6.27364253997803	-7.55198621749878	-0.542776226997375	-0.130317077040672	0.134354054927826	0.0241355393081903
-6.27175664901733	-7.5488486289978	-0.551280796527863	-0.130444422364235	0.134287372231483	0.0239947345107794
-6.27995586395264	-7.54762029647827	-0.546946823596954	-0.130313619971275	0.134163409471512	0.0240732338279486
-6.27976083755493	-7.54668092727661	-0.541148543357849	-0.130371317267418	0.134350955486298	0.0240389406681061
-6.27352523803711	-7.5528359413147	-0.547592878341675	-0.130422800779343	0.134278774261475	0.0239756759256125
-6.27957057952881	-7.54631996154785	-0.548427045345306	-0.130255818367004	0.134205102920532	0.0239724423736334
-6.27959489822388	-7.55181503295898	-0.550131678581238	-0.130294680595398	0.134233176708221	0.0240404848009348
-6.27685117721558	-7.54926109313965	-0.546249747276306	-0.130380511283875	0.134224370121956	0.0239030662924051
-6.27809572219849	-7.54579925537109	-0.549733757972717	-0.130237460136414	0.134108066558838	0.0240044891834259
-6.27667665481567	-7.54875707626343	-0.539042413234711	-0.130395784974098	0.134256705641747	0.0240141656249762
-6.27033758163452	-7.54593467712402	-0.549456775188446	-0.130413338541985	0.134210869669914	0.0240030251443386
-6.27559614181519	-7.54616355895996	-0.539584636688232	-0.130289539694786	0.134151294827461	0.0240594837814569
-6.27482080459595	-7.55109405517578	-0.543343007564545	-0.130304843187332	0.134188756346703	0.0240567456930876
-6.27204370498657	-7.54860353469849	-0.540111780166626	-0.130347922444344	0.134147763252258	0.0239455737173557
-6.27908229827881	-7.54468107223511	-0.543483555316925	-0.130264520645142	0.1341233253479	0.0240252166986465
-6.270751953125	-7.54760646820068	-0.537045836448669	-0.130312502384186	0.134217619895935	0.0240441150963306
-6.27185201644897	-7.54540824890137	-0.551284372806549	-0.130348891019821	0.134182259440422	0.0239493884146214
-6.27668428421021	-7.54680633544922	-0.541217088699341	-0.130222871899605	0.134142220020294	0.0239777565002441
-6.27781629562378	-7.55168342590332	-0.54951411485672	-0.130399122834206	0.134255796670914	0.0239674169570208
-6.27847242355347	-7.54882764816284	-0.541626453399658	-0.130281418561935	0.13403457403183	0.0239199791103601
-6.2784218788147	-7.54511737823486	-0.54223358631134	-0.130242794752121	0.134108275175095	0.0240161176770926
-6.27197074890137	-7.54899835586548	-0.547741413116455	-0.130377590656281	0.134195819497108	0.0239717029035091
-6.2745189666748	-7.5426721572876	-0.544611871242523	-0.130222946405411	0.134134396910667	0.0239129420369864
-6.28137397766113	-7.54543113708496	-0.545841574668884	-0.13018237054348	0.134162336587906	0.0240355394780636
-6.27778911590576	-7.55141353607178	-0.545882105827332	-0.130339786410332	0.134152829647064	0.0238529425114393
-6.2813777923584	-7.5461483001709	-0.547197818756104	-0.130231738090515	0.134052604436874	0.0239503215998411
-6.2812762260437	-7.54455995559692	-0.537731945514679	-0.130239278078079	0.134186610579491	0.0239907409995794
-6.27303457260132	-7.54628562927246	-0.549030542373657	-0.130249440670013	0.134147450327873	0.0239175241440535
-6.28113126754761	-7.54652452468872	-0.537623286247253	-0.130121171474457	0.134064018726349	0.0239791162312031
-6.27931833267212	-7.55062580108643	-0.541631996631622	-0.130221575498581	0.134136691689491	0.0239073932170868
-6.27741432189941	-7.5464506149292	-0.539624452590942	-0.130223169922829	0.134007588028908	0.0238997433334589
-6.27858209609985	-7.54572868347168	-0.530137300491333	-0.13010872900486	0.134068757295609	0.0240246318280697
-6.27350378036499	-7.54992198944092	-0.543370068073273	-0.130189076066017	0.134100526571274	0.0239877048879862
-6.27524089813232	-7.54764842987061	-0.536316990852356	-0.13009962439537	0.134003877639771	0.0238998420536518
-6.28358554840088	-7.55011177062988	-0.540844559669495	-0.130014926195145	0.134100899100304	0.0239594075828791
-6.27874517440796	-7.55573177337646	-0.532514035701752	-0.130116179585457	0.134146243333817	0.0238474048674107
-6.28507995605469	-7.54839658737183	-0.536729216575623	-0.13002011179924	0.133991122245789	0.0238489918410778
-6.28719329833984	-7.55253458023071	-0.526305496692657	-0.130036070942879	0.134045049548149	0.0238718409091234
-6.28297472000122	-7.55230283737183	-0.535580635070801	-0.130065470933914	0.134055137634277	0.023668909445405
-6.29106044769287	-7.55404663085938	-0.534603834152222	-0.129853293299675	0.133985012769699	0.0238079261034727
-6.29212713241577	-7.55997085571289	-0.535400867462158	-0.129989996552467	0.134016171097755	0.0236613228917122
-6.29556655883789	-7.5583348274231	-0.540867686271667	-0.129924029111862	0.133911862969398	0.0236125607043505
-6.30159997940063	-7.55773448944092	-0.535252749919891	-0.129866257309914	0.133932888507843	0.0236327722668648
-6.29796361923218	-7.56215047836304	-0.542740821838379	-0.130029112100601	0.133963853120804	0.0236654914915562
-6.29784727096558	-7.5607590675354	-0.542489528656006	-0.129897892475128	0.133961632847786	0.0234650112688541
-6.30819845199585	-7.56021451950073	-0.543700277805328	-0.129708752036095	0.133855909109116	0.0235617179423571
-6.30604410171509	-7.5671820640564	-0.54329526424408	-0.129843309521675	0.133962601423264	0.0235318448394537
-6.30933046340942	-7.56806564331055	-0.546975255012512	-0.129882678389549	0.133820980787277	0.0234424322843552
-6.31026458740234	-7.56418132781982	-0.542697072029114	-0.129739165306091	0.133801370859146	0.0234171114861965
-6.31224203109741	-7.56533908843994	-0.541197657585144	-0.129778206348419	0.133893460035324	0.0235103406012058
-6.30439949035645	-7.56480407714844	-0.541633665561676	-0.129841104149818	0.13393497467041	0.0233787391334772
-6.30825710296631	-7.56722784042358	-0.536520183086395	-0.129659727215767	0.133863896131516	0.0234197936952114
-6.31024026870728	-7.56670713424683	-0.541582643985748	-0.129710987210274	0.133897766470909	0.0234223995357752
-6.30672359466553	-7.57275295257568	-0.54192054271698	-0.129778698086739	0.133828327059746	0.0234117675572634
-6.30990695953369	-7.56616926193237	-0.537856161594391	-0.129743993282318	0.133707314729691	0.0233396105468273
-6.31296539306641	-7.56716299057007	-0.536971271038055	-0.129699006676674	0.133820235729218	0.0234999228268862
-6.30231523513794	-7.56818819046021	-0.540705978870392	-0.129747107625008	0.13380278646946	0.0233246777206659
-6.30789136886597	-7.56909704208374	-0.538761019706726	-0.129581093788147	0.133763417601585	0.0233848970383406
-6.30974340438843	-7.57325792312622	-0.540096759796143	-0.129667922854424	0.133867830038071	0.0233603063970804
-6.31037616729736	-7.5704231262207	-0.545859932899475	-0.129627585411072	0.133782386779785	0.0232733190059662
-6.31659650802612	-7.56854248046875	-0.533945024013519	-0.129522860050201	0.133724212646484	0.0232587922364473
-6.31654787063599	-7.56992626190186	-0.545833349227905	-0.129545822739601	0.133800208568573	0.0232867412269115
-6.31177711486816	-7.57476282119751	-0.542458713054657	-0.129608109593391	0.133732512593269	0.0232000108808279
-6.31821775436401	-7.5707106590271	-0.541972041130066	-0.129403054714203	0.133727833628654	0.0232033580541611
-6.31936740875244	-7.58014822006226	-0.545961141586304	-0.129567310214043	0.133770674467087	0.0231703221797943
-6.32370662689209	-7.57471227645874	-0.547790586948395	-0.129422515630722	0.13363191485405	0.0230540055781603
-6.32787990570068	-7.57494401931763	-0.544348657131195	-0.12944270670414	0.133663430809975	0.0231712441891432
-6.3222017288208	-7.57475996017456	-0.544864118099213	-0.129530817270279	0.133743286132813	0.0230949409306049
-6.32359647750854	-7.57774305343628	-0.545338034629822	-0.12945444881916	0.133651152253151	0.0230667442083359
-6.32845163345337	-7.57829141616821	-0.542611241340637	-0.129287347197533	0.133634611964226	0.0230783801525831
-6.32846164703369	-7.5859808921814	-0.552207469940186	-0.129415258765221	0.133724629878998	0.023065896704793
-6.32820272445679	-7.57823991775513	-0.546401083469391	-0.12934485077858	0.13348813354969	0.0229424927383661
-6.33441877365112	-7.57903957366943	-0.545080602169037	-0.129257634282112	0.133595496416092	0.023106949403882
-6.32717752456665	-7.58240604400635	-0.54756885766983	-0.129356876015663	0.133639171719551	0.0229579024016857
-6.33295011520386	-7.57623815536499	-0.547471225261688	-0.129222244024277	0.133572280406952	0.0229898728430271
-6.33249282836914	-7.5853123664856	-0.541481912136078	-0.129290640354156	0.133601754903793	0.0229855068027973
-6.33012342453003	-7.58276796340942	-0.554409444332123	-0.129332393407822	0.133558139204979	0.0229532793164253
-6.33289051055908	-7.5814151763916	-0.548978507518768	-0.129191234707832	0.133370220661163	0.0229608826339245
-6.33585500717163	-7.58074808120728	-0.547364413738251	-0.129230290651321	0.133562430739403	0.022975230589509
-6.33179569244385	-7.58142566680908	-0.552195012569427	-0.129214465618134	0.133525937795639	0.0229283925145864
-6.33722543716431	-7.57983779907227	-0.546285271644592	-0.129078060388565	0.133481964468956	0.0229258891195059
-6.33688545227051	-7.58815479278564	-0.543652057647705	-0.129187911748886	0.133533090353012	0.0229528266936541
-6.33711862564087	-7.58624410629272	-0.548985540866852	-0.129217356443405	0.133465260267258	0.0228089652955532
-6.34341239929199	-7.5851149559021	-0.550021529197693	-0.129063218832016	0.133323356509209	0.0229081455618143
-6.34037065505981	-7.58434438705444	-0.544096112251282	-0.129153534770012	0.13344931602478	0.022820670157671
-6.34059047698975	-7.58838701248169	-0.554326176643372	-0.129126504063606	0.133439391851425	0.0228127650916576
-6.34580516815186	-7.58578395843506	-0.542665839195251	-0.128981739282608	0.133399069309235	0.0228121094405651
-6.34393548965454	-7.59380626678467	-0.553427398204803	-0.129045024514198	0.133452072739601	0.0227879155427217
-6.34658813476563	-7.58914470672607	-0.553610146045685	-0.129051581025124	0.13332524895668	0.0226924475282431
-6.35281419754028	-7.58849191665649	-0.548187553882599	-0.128925517201424	0.133298069238663	0.0227821376174688
-6.34646081924438	-7.59203195571899	-0.545247972011566	-0.129006594419479	0.133333310484886	0.0226979218423367
-6.34760665893555	-7.59108114242554	-0.552404820919037	-0.128973752260208	0.133343651890755	0.0226421877741814
-6.35608243942261	-7.59400844573975	-0.54503607749939	-0.128823727369308	0.133306816220284	0.0226910263299942
-6.35228967666626	-7.59406185150146	-0.553169667720795	-0.128927007317543	0.133372649550438	0.0226489268243313
-6.35231018066406	-7.59434604644775	-0.549894154071808	-0.128955245018005	0.133164435625076	0.0225381143391132
-6.35849857330322	-7.59234857559204	-0.553681135177612	-0.128785982728004	0.13327594101429	0.0226484574377537
-6.35075187683105	-7.59496402740479	-0.548100769519806	-0.128935158252716	0.133253559470177	0.0226123910397291
-6.3524284362793	-7.59293508529663	-0.55187714099884	-0.128890424966812	0.133283644914627	0.0225378107279539
-6.35794448852539	-7.59625053405762	-0.5449378490448	-0.128724798560143	0.13318495452404	0.022632110863924
-6.35341215133667	-7.59859466552734	-0.547086536884308	-0.128841519355774	0.133273646235466	0.0225491933524609
-6.35537242889404	-7.59665966033936	-0.550363421440125	-0.128850147128105	0.133091777563095	0.022521011531353
-6.35616731643677	-7.59152841567993	-0.546536803245544	-0.128748908638954	0.133210390806198	0.0226173084229231
-6.34648513793945	-7.59473848342896	-0.554297566413879	-0.128868862986565	0.133219584822655	0.0225487146526575
-6.35079622268677	-7.5919451713562	-0.547865688800812	-0.128689751029015	0.133136317133904	0.0225154403597116
-6.35502004623413	-7.59526824951172	-0.551231682300568	-0.128712058067322	0.133232191205025	0.0226089283823967
-6.35179615020752	-7.59737014770508	-0.543680012226105	-0.12883272767067	0.133176669478416	0.022420147433877
-6.35740804672241	-7.59160327911377	-0.551270604133606	-0.128690749406815	0.133083134889603	0.0224686693400145
-6.35656356811523	-7.59647703170776	-0.542095303535461	-0.128791451454163	0.133143067359924	0.0224826522171497
-6.35234594345093	-7.59501266479492	-0.556922018527985	-0.128752857446671	0.133191123604774	0.0223475471138954
-6.35999345779419	-7.59442901611328	-0.551285088062286	-0.128641754388809	0.133142486214638	0.0224140007048845
-6.36018323898315	-7.59850311279297	-0.55567193031311	-0.128743961453438	0.133207842707634	0.0223594196140766
-6.36243391036987	-7.59809350967407	-0.553213834762573	-0.128758385777473	0.133042022585869	0.0222675334662199
-6.36611032485962	-7.5941276550293	-0.559475183486938	-0.128609865903854	0.133093893527985	0.0223313793540001
-6.36305618286133	-7.6026873588562	-0.557341337203979	-0.128752946853638	0.133125990629196	0.0223084390163422
-6.36070203781128	-7.59646654129028	-0.554322242736816	-0.12865686416626	0.133099257946014	0.0221688877791166
-6.36875534057617	-7.59746503829956	-0.559739828109741	-0.128502011299133	0.133082658052444	0.0222902316600084
-6.36861085891724	-7.60360479354858	-0.557239711284637	-0.128612861037254	0.133165016770363	0.0222347024828196
-6.36627912521362	-7.60261726379395	-0.565727055072784	-0.128671795129776	0.133000701665878	0.0221437364816666
-6.37250185012817	-7.59513139724731	-0.561402559280396	-0.128536894917488	0.133022606372833	0.0221349764615297
-6.37468957901001	-7.60047960281372	-0.554277360439301	-0.128574416041374	0.133108198642731	0.0222196877002716
-6.36554574966431	-7.59882831573486	-0.565836727619171	-0.128646269440651	0.133100107312202	0.0221208278089762
-6.36951351165771	-7.60009527206421	-0.562013030052185	-0.128510192036629	0.132994174957275	0.0221459176391363
-6.3718090057373	-7.60420799255371	-0.557737112045288	-0.12859058380127	0.133136108517647	0.0221548993140459
-6.36832046508789	-7.60481882095337	-0.56080025434494	-0.128618910908699	0.132987841963768	0.0221329107880592
-6.36881542205811	-7.5998592376709	-0.557376265525818	-0.128537058830261	0.132980972528458	0.0220840368419886
-6.36802768707275	-7.59961414337158	-0.564746618270874	-0.128542184829712	0.133079320192337	0.0221729706972837
-6.36522483825684	-7.5995569229126	-0.555379986763	-0.128486141562462	0.133053913712502	0.0220385435968637
-6.37151908874512	-7.5964527130127	-0.559439420700073	-0.128350079059601	0.133080989122391	0.0221063960343599
-6.36919546127319	-7.60749864578247	-0.558027744293213	-0.128527775406837	0.133148208260536	0.0221178792417049
-6.36920833587646	-7.59968328475952	-0.563933193683624	-0.128487706184387	0.133001685142517	0.0220027361065149
-6.3764214515686	-7.60014629364014	-0.554361641407013	-0.128431603312492	0.132993757724762	0.0220821872353554
-6.37020635604858	-7.60222816467285	-0.561208426952362	-0.128516837954521	0.133097380399704	0.0220476742833853
-6.36840057373047	-7.60124778747559	-0.564169108867645	-0.128426522016525	0.133014649152756	0.0220125336199999
-6.37410497665405	-7.60024118423462	-0.563123464584351	-0.12831175327301	0.13303230702877	0.0220203325152397
-6.37091779708862	-7.60686445236206	-0.561819851398468	-0.128459334373474	0.133073419332504	0.022042091935873
-6.37552452087402	-7.60213899612427	-0.561202585697174	-0.128397926688194	0.132973000407219	0.0219240449368954
-6.37925148010254	-7.60656547546387	-0.558954000473022	-0.128392308950424	0.13302244246006	0.0220746099948883
-6.3704514503479	-7.60279417037964	-0.563576698303223	-0.128431513905525	0.133009254932404	0.0219259969890118
-6.37586688995361	-7.60296249389648	-0.566398501396179	-0.128209218382835	0.132924392819405	0.0219964347779751
-6.37618160247803	-7.60874080657959	-0.557905912399292	-0.12830613553524	0.133057579398155	0.0219444055110216
-6.37664890289307	-7.60745239257813	-0.561495065689087	-0.128356173634529	0.13300134241581	0.0219689998775721
-6.37833070755005	-7.60420894622803	-0.556076765060425	-0.1282819211483	0.132855668663979	0.0219530779868364
-6.37826061248779	-7.60460138320923	-0.561059057712555	-0.128312095999718	0.133008867502213	0.0220274981111288
-6.37117528915405	-7.60642671585083	-0.559263050556183	-0.128328189253807	0.132931083440781	0.0219765733927488
-6.37700748443604	-7.60388565063477	-0.553159475326538	-0.128162264823914	0.132927104830742	0.0219815839082003
-6.37385416030884	-7.61046981811523	-0.556158781051636	-0.128304302692413	0.133058443665504	0.0219752807170153
-6.37504959106445	-7.60420751571655	-0.551635682582855	-0.128113284707069	0.132869467139244	0.0218911319971085
-6.37964963912964	-7.6051778793335	-0.552111923694611	-0.128210589289665	0.132961943745613	0.0220497008413076
-6.3707160949707	-7.60992765426636	-0.553554534912109	-0.128284826874733	0.133024588227272	0.021894546225667
-6.37725973129272	-7.60586786270142	-0.553483366966248	-0.128075256943703	0.132866129279137	0.0219318829476833
-6.38139677047729	-7.61032676696777	-0.548766374588013	-0.128147318959236	0.132974803447723	0.0219370443373919
-6.38011741638184	-7.61282682418823	-0.558475136756897	-0.128183171153069	0.132940739393234	0.0218321494758129
-6.38620662689209	-7.60979986190796	-0.547221779823303	-0.128056183457375	0.1328035145998	0.0218453872948885
-6.38510036468506	-7.61285161972046	-0.551705241203308	-0.128147482872009	0.132991909980774	0.021903233602643
-6.38087701797485	-7.61487197875977	-0.554338693618774	-0.128248959779739	0.132921755313873	0.0218090787529945
-6.38999557495117	-7.61502075195313	-0.547074735164642	-0.128044247627258	0.132923558354378	0.0218382459133863
-6.38977432250977	-7.62292003631592	-0.553061246871948	-0.128133788704872	0.133009403944016	0.0218292213976383
-6.39022159576416	-7.6146936416626	-0.550457000732422	-0.128060862421989	0.132839649915695	0.021702952682972
-6.39259719848633	-7.61373472213745	-0.548157930374146	-0.127998813986778	0.132861196994781	0.0218574665486813
-6.38736486434937	-7.61597490310669	-0.545421957969666	-0.128121882677078	0.132980152964592	0.0217457227408886
-6.38872623443604	-7.61418390274048	-0.555118560791016	-0.127994820475578	0.132944211363792	0.0217935554683208
-6.39206218719482	-7.62056827545166	-0.549224972724915	-0.127942726016045	0.132929980754852	0.0217977594584227
-6.39037561416626	-7.61961460113525	-0.552569031715393	-0.128112554550171	0.132974982261658	0.021769804880023
-6.39094591140747	-7.6153416633606	-0.551919102668762	-0.127986952662468	0.132789120078087	0.0217724367976189
-6.39324712753296	-7.61799049377441	-0.548078775405884	-0.127958506345749	0.13297326862812	0.0218646768480539
-6.3851490020752	-7.61881542205811	-0.548149168491364	-0.128110378980637	0.132945135235786	0.0217864848673344
-6.38984632492065	-7.61524200439453	-0.553644061088562	-0.127919927239418	0.132841005921364	0.0218142475932837
-6.39268255233765	-7.62209701538086	-0.542225420475006	-0.127932369709015	0.132979705929756	0.0218915864825249
-6.39062595367432	-7.62174081802368	-0.54642653465271	-0.128045067191124	0.132966667413712	0.0217351615428925
-6.39675378799438	-7.61802244186401	-0.546685814857483	-0.127956509590149	0.132810637354851	0.0217668879777193
-6.39751100540161	-7.62000036239624	-0.549131155014038	-0.127980172634125	0.132972523570061	0.0217885468155146
-6.39014101028442	-7.62345933914185	-0.544683158397675	-0.128057643771172	0.132951840758324	0.021735018119216
-6.39862537384033	-7.62015962600708	-0.549794316291809	-0.127837672829628	0.132943883538246	0.021687975153327
-6.3993763923645	-7.62694787979126	-0.54830926656723	-0.127862751483917	0.1330426633358	0.0217136163264513
-6.39869976043701	-7.62275981903076	-0.550573527812958	-0.127996131777763	0.132997199892998	0.0215952098369598
-6.4052906036377	-7.62623405456543	-0.553816854953766	-0.127903833985329	0.132896661758423	0.0216953679919243
-6.40082454681396	-7.62635040283203	-0.545925676822662	-0.128026589751244	0.1329685151577	0.0216284207999706
-6.40084218978882	-7.62178421020508	-0.559023499488831	-0.127934858202934	0.132965698838234	0.0215477123856544
-6.40772247314453	-7.62448883056641	-0.547023713588715	-0.127803057432175	0.132926121354103	0.0215447694063187
-6.40583753585815	-7.62852001190186	-0.553949952125549	-0.1278475522995	0.133005693554878	0.0215733237564564
-6.40366792678833	-7.62623023986816	-0.549608707427979	-0.127936214208603	0.132842481136322	0.0214718636125326
-6.40815782546997	-7.62445735931396	-0.554074048995972	-0.127777934074402	0.132918179035187	0.0215669106692076
-6.40291357040405	-7.62667369842529	-0.552303433418274	-0.128003135323524	0.132880359888077	0.0214920379221439
-6.40286827087402	-7.62618112564087	-0.555689215660095	-0.127845332026482	0.132912144064903	0.0214612353593111
-6.41007232666016	-7.62894439697266	-0.548686325550079	-0.127810880541801	0.132867395877838	0.0214981678873301
-6.40308284759521	-7.63100528717041	-0.552320241928101	-0.127972602844238	0.13293132185936	0.0214289333671331
-6.40859985351563	-7.62543916702271	-0.554992020130157	-0.127813428640366	0.132829770445824	0.0214872006326914
-6.4039044380188	-7.62293291091919	-0.544761657714844	-0.127854600548744	0.132924005389214	0.0215006768703461
-6.39812421798706	-7.62660598754883	-0.552269399166107	-0.127883657813072	0.132950365543365	0.0214732866734266
-6.40500545501709	-7.62398338317871	-0.547670841217041	-0.127749621868134	0.132836386561394	0.0214566793292761
-6.40500116348267	-7.62970209121704	-0.551869988441467	-0.127879172563553	0.132986381649971	0.0215001050382853
-6.40312671661377	-7.62988185882568	-0.547847807407379	-0.127853855490685	0.132876500487328	0.02134645357728
-6.4077467918396	-7.62428665161133	-0.552565097808838	-0.127756059169769	0.132827788591385	0.0214402303099632
-6.40090560913086	-7.62791061401367	-0.545237600803375	-0.127883851528168	0.132933437824249	0.0214040614664555
-6.39900779724121	-7.62369251251221	-0.547405898571014	-0.127818986773491	0.132878482341766	0.0213433708995581
-6.40637063980103	-7.6290545463562	-0.551858305931091	-0.12772524356842	0.132897213101387	0.0214515253901482
-6.40376567840576	-7.63269853591919	-0.545722961425781	-0.127872705459595	0.132901698350906	0.021271888166666
-6.4072208404541	-7.62602472305298	-0.551021754741669	-0.127772375941277	0.132752805948257	0.0212865080684423
-6.40978908538818	-7.62474489212036	-0.541089594364166	-0.127783045172691	0.132837817072868	0.0213292501866817
-6.40103912353516	-7.62832641601563	-0.557615637779236	-0.127871230244637	0.132895439863205	0.021265085786581
-6.40335178375244	-7.62833261489868	-0.549044907093048	-0.127763375639915	0.132776901125908	0.0211702510714531
-6.40995121002197	-7.62685918807983	-0.552177727222443	-0.127630338072777	0.132865116000175	0.0212569236755371
-6.40767240524292	-7.63172006607056	-0.549598574638367	-0.127750635147095	0.132915288209915	0.0211335476487875
-6.40867185592651	-7.62663316726685	-0.555890798568726	-0.127711847424507	0.132776871323586	0.0211713183671236
-6.41380453109741	-7.62494850158691	-0.547623217105865	-0.12776792049408	0.132853239774704	0.021198783069849
-6.40473794937134	-7.62640380859375	-0.562488496303558	-0.12785392999649	0.132917657494545	0.0211277790367603
-6.40996074676514	-7.62597513198853	-0.548048377037048	-0.127708524465561	0.132810607552528	0.0211052279919386
-6.41071319580078	-7.62786388397217	-0.556716680526733	-0.127691596746445	0.132942363619804	0.0211446844041348
-6.40870237350464	-7.63072156906128	-0.555959224700928	-0.127817407250404	0.132739916443825	0.0209920033812523
-6.4128212928772	-7.62188482284546	-0.553742527961731	-0.127709001302719	0.132728949189186	0.0210374630987644
-6.41223764419556	-7.62723398208618	-0.551386535167694	-0.127782389521599	0.132911935448647	0.0210644155740738
-6.40446186065674	-7.62422657012939	-0.558772623538971	-0.127769947052002	0.132876008749008	0.0209462586790323
-6.4139838218689	-7.6246337890625	-0.556536018848419	-0.127687558531761	0.132779285311699	0.0209835954010487
-6.41747665405273	-7.62785530090332	-0.563510417938232	-0.127637475728989	0.132933676242828	0.0209802761673927
-6.41597175598145	-7.63305711746216	-0.558872878551483	-0.12779438495636	0.132854893803596	0.0209427047520876
-6.41584777832031	-7.6257963180542	-0.559896230697632	-0.127696603536606	0.132719770073891	0.0208285842090845
-6.4223198890686	-7.6278510093689	-0.563438355922699	-0.127738520503044	0.132837936282158	0.0209287330508232
-6.41567659378052	-7.62842988967896	-0.56555837392807	-0.127797931432724	0.132898271083832	0.0207889899611473
-6.4193639755249	-7.62519073486328	-0.562230110168457	-0.12761227786541	0.13274547457695	0.0208681859076023
-6.42609167098999	-7.62712430953979	-0.566157281398773	-0.127632841467857	0.132860749959946	0.0208454914391041
-6.42200231552124	-7.63535356521606	-0.561068654060364	-0.127744108438492	0.132889568805695	0.020828191190958
-6.42608690261841	-7.62704086303711	-0.564435720443726	-0.127644494175911	0.132712289690971	0.0206980817019939
-6.43115854263306	-7.62748050689697	-0.557592868804932	-0.127604588866234	0.132764756679535	0.020823035389185
-6.42467737197876	-7.63068771362305	-0.560540735721588	-0.127699047327042	0.132861956954002	0.0208081528544426
-6.42049741744995	-7.63091373443604	-0.561368942260742	-0.127668529748917	0.132778570055962	0.0207358207553625
-6.42670917510986	-7.62946224212646	-0.562669634819031	-0.127486437559128	0.132768899202347	0.0208003390580416
-6.42449998855591	-7.63692617416382	-0.558097004890442	-0.127644881606102	0.132888853549957	0.0208280868828297
-6.42621850967407	-7.63499546051025	-0.56645393371582	-0.12758781015873	0.132803410291672	0.0207070019096136
-6.4300389289856	-7.63234376907349	-0.556330621242523	-0.127534091472626	0.132745265960693	0.0208013989031315
-6.42279005050659	-7.63358163833618	-0.555992543697357	-0.1275914311409	0.132879704236984	0.0207334421575069
-6.42806053161621	-7.6347131729126	-0.559706270694733	-0.127621605992317	0.132780745625496	0.0207626763731241
-6.43127822875977	-7.63635301589966	-0.547419190406799	-0.127385199069977	0.132768124341965	0.0207701846957207
-6.43080568313599	-7.64494657516479	-0.561093151569366	-0.127560898661613	0.132817685604095	0.0207126848399639
-6.43564939498901	-7.6392993927002	-0.552007436752319	-0.127411723136902	0.132665708661079	0.0206016283482313
-6.43573474884033	-7.63613414764404	-0.552632689476013	-0.127413213253021	0.132771566510201	0.0206419881433249
-6.43121099472046	-7.63935899734497	-0.555646777153015	-0.127490684390068	0.132706627249718	0.0205873604863882
-6.43946695327759	-7.63774585723877	-0.550046145915985	-0.12737050652504	0.132635027170181	0.0206422563642263
-6.44087076187134	-7.64620208740234	-0.55414354801178	-0.127414256334305	0.132780507206917	0.0206013638526201
-6.43726110458374	-7.64216470718384	-0.555798292160034	-0.127439573407173	0.132606238126755	0.0204102825373411
-6.4464693069458	-7.64125347137451	-0.555761277675629	-0.127322137355804	0.132584497332573	0.020605294033885
-6.43785905838013	-7.6438889503479	-0.549019634723663	-0.1274643689394	0.132696121931076	0.0204664561897516
-6.43940019607544	-7.64141941070557	-0.55684357881546	-0.127339214086533	0.132577285170555	0.0204898156225681
-6.44236278533936	-7.64498662948608	-0.548397302627563	-0.127324059605598	0.132598578929901	0.0204954724758863
-6.44153022766113	-7.64502096176147	-0.551572382450104	-0.127400740981102	0.132580071687698	0.0204824227839708
-6.44292402267456	-7.6441502571106	-0.546858727931976	-0.127288445830345	0.132477551698685	0.020405313000083
-6.44160223007202	-7.64487791061401	-0.54811429977417	-0.127335652709007	0.13260243833065	0.020552322268486
-6.43422269821167	-7.64394998550415	-0.54723984003067	-0.127391740679741	0.132495880126953	0.0204685069620609
-6.43742609024048	-7.63797283172607	-0.548759400844574	-0.127208262681961	0.132494002580643	0.0204541441053152
-6.43862771987915	-7.64818954467773	-0.537665545940399	-0.127287834882736	0.132548660039902	0.0205513462424278
-6.43535852432251	-7.64601612091064	-0.547873079776764	-0.127400040626526	0.132538214325905	0.0204218588769436
-6.43935585021973	-7.6402792930603	-0.546078979969025	-0.127291738986969	0.132308751344681	0.0204609427601099
-6.43902778625488	-7.64063215255737	-0.54023802280426	-0.127249032258987	0.132468238472939	0.0205166004598141
-6.43334293365479	-7.6440863609314	-0.536165237426758	-0.127384558320045	0.132543504238129	0.0204328596591949
-6.43456172943115	-7.63657522201538	-0.548089206218719	-0.127235889434814	0.132447004318237	0.020346075296402
-6.43964338302612	-7.64087200164795	-0.535343587398529	-0.127128258347511	0.132383048534393	0.0204100050032139
-6.43766927719116	-7.64431142807007	-0.542082071304321	-0.127311050891876	0.132522970438004	0.0203239880502224
-6.43996238708496	-7.64160108566284	-0.542232096195221	-0.127238571643829	0.132273092865944	0.0203032456338406
-6.44269943237305	-7.63937139511108	-0.537997007369995	-0.127168089151382	0.132379114627838	0.0203018393367529
-6.43895721435547	-7.64277267456055	-0.54947555065155	-0.127347201108932	0.132382273674011	0.0202321149408817
-6.44501447677612	-7.63785648345947	-0.544851779937744	-0.127101197838783	0.132334873080254	0.0201727766543627
-6.44804763793945	-7.6447491645813	-0.55046272277832	-0.127131208777428	0.132321149110794	0.0201561935245991
-6.44605016708374	-7.64276552200317	-0.546951472759247	-0.127277463674545	0.132267624139786	0.0200133249163628
-6.45484113693237	-7.6361927986145	-0.554270446300507	-0.127099275588989	0.13223035633564	0.0201006699353457
-6.4517297744751	-7.63820695877075	-0.547990560531616	-0.127256438136101	0.132349222898483	0.0200417134910822
-6.44995069503784	-7.63770389556885	-0.557301223278046	-0.127302914857864	0.132248848676682	0.0199625939130783
-6.45633745193481	-7.6356954574585	-0.551154971122742	-0.127120614051819	0.132185623049736	0.0200077872723341
-6.45734119415283	-7.64068078994751	-0.55608206987381	-0.127261519432068	0.132345676422119	0.0199723020195961
-6.45740985870361	-7.63889026641846	-0.561249375343323	-0.127257212996483	0.132152512669563	0.019831221550703
-6.46006631851196	-7.63449048995972	-0.556472361087799	-0.127201095223427	0.132196292281151	0.0199522618204355
-6.45134162902832	-7.63465929031372	-0.556071758270264	-0.127368524670601	0.132262870669365	0.0198995247483253
-6.45283794403076	-7.62949419021606	-0.560585916042328	-0.127269372344017	0.132207557559013	0.0198439974337816
-6.4567928314209	-7.63188219070435	-0.560338258743286	-0.127212464809418	0.132210373878479	0.020003329962492
-6.45314693450928	-7.634690284729	-0.560835123062134	-0.127444237470627	0.132198736071587	0.0197918079793453
-6.45541667938232	-7.62671089172363	-0.559000670909882	-0.127287939190865	0.132064417004585	0.0199331119656563
-6.45403480529785	-7.62673234939575	-0.549316585063934	-0.127374917268753	0.132141709327698	0.0199220050126314
-6.44531583786011	-7.62618017196655	-0.571212947368622	-0.12748296558857	0.132204487919807	0.0198842249810696
-6.44935274124146	-7.62546920776367	-0.558945655822754	-0.12731845676899	0.132125049829483	0.0198614671826363
-6.45066595077515	-7.62558603286743	-0.562278151512146	-0.127318769693375	0.132210001349449	0.0199046675115824
-6.44743871688843	-7.6277174949646	-0.558168113231659	-0.127451002597809	0.132185161113739	0.0198587793856859
-6.45175552368164	-7.62007999420166	-0.559231698513031	-0.127355545759201	0.132163867354393	0.0198217500001192
-6.45077514648438	-7.62226009368896	-0.553046941757202	-0.127404153347015	0.132188633084297	0.0199197381734848
-6.44393396377563	-7.62061500549316	-0.561233699321747	-0.12748184800148	0.132209867238998	0.0197460073977709
-6.45238924026489	-7.62480163574219	-0.555145800113678	-0.127240777015686	0.132171288132668	0.019842391833663
-6.45140171051025	-7.62698841094971	-0.557204186916351	-0.127339363098145	0.132254540920258	0.0198077727109194
-6.45047664642334	-7.62629890441895	-0.558810770511627	-0.127331957221031	0.132090196013451	0.0197699405252934
-6.45402383804321	-7.62094449996948	-0.550560057163239	-0.127252772450447	0.132139950990677	0.0197781976312399
-6.45049524307251	-7.62650680541992	-0.558463573455811	-0.127398014068604	0.132240489125252	0.0198056306689978
-6.45276260375977	-7.62578821182251	-0.553991138935089	-0.127308204770088	0.132182642817497	0.0196737460792065
-6.45713043212891	-7.62421798706055	-0.562299847602844	-0.127156227827072	0.132153823971748	0.019784290343523
-6.45289707183838	-7.63209581375122	-0.550268411636353	-0.12728151679039	0.132164657115936	0.0196723360568285
-6.45629549026489	-7.62393760681152	-0.556551098823547	-0.127198845148087	0.132101282477379	0.019582848995924
-6.45860815048218	-7.62640523910522	-0.546461880207062	-0.127229481935501	0.132165297865868	0.0196899771690369
-6.44823265075684	-7.62758684158325	-0.556392192840576	-0.127262070775032	0.13218879699707	0.0196910463273525
-6.44987440109253	-7.62686347961426	-0.551652133464813	-0.12721848487854	0.132172271609306	0.0195711590349674
-6.458251953125	-7.62619113922119	-0.54596620798111	-0.12711001932621	0.132196083664894	0.0196573380380869
-6.45254564285278	-7.63182544708252	-0.546328544616699	-0.12724444270134	0.132198616862297	0.019601121544838
-6.4545373916626	-7.62318706512451	-0.550236999988556	-0.12714709341526	0.132110208272934	0.019563676789403
-6.4558687210083	-7.62386465072632	-0.544516801834106	-0.127156019210815	0.132143676280975	0.0196537040174007
-6.44788122177124	-7.62626028060913	-0.549109160900116	-0.127262800931931	0.13226056098938	0.0195386447012424
-6.45012235641479	-7.62643766403198	-0.543238580226898	-0.127060994505882	0.1322021484375	0.0195628646761179
-6.44967365264893	-7.62758255004883	-0.546214044094086	-0.127098590135574	0.132269680500031	0.0195323973894119
-6.45075559616089	-7.63141202926636	-0.546538054943085	-0.127164289355278	0.132195264101028	0.0195151045918465
-6.45457315444946	-7.62448692321777	-0.542096972465515	-0.127067193388939	0.132163017988205	0.0194292906671762
-6.45963621139526	-7.62908887863159	-0.536855757236481	-0.1270901709795	0.132270380854607	0.0195328909903765
-6.44856834411621	-7.63115358352661	-0.544006705284119	-0.127110749483109	0.132290065288544	0.0193662401288748
-6.45737934112549	-7.63079166412354	-0.542791664600372	-0.126927956938744	0.132283180952072	0.0193454381078482
-6.46136236190796	-7.63654613494873	-0.539640486240387	-0.126976653933525	0.132351219654083	0.0193021576851606
-6.46063852310181	-7.6372652053833	-0.545093953609467	-0.127115190029144	0.132368057966232	0.019288869574666
-6.46700620651245	-7.63133907318115	-0.54372376203537	-0.126940011978149	0.132297217845917	0.019159521907568
-6.46772289276123	-7.63395595550537	-0.54991203546524	-0.126971378922462	0.132304206490517	0.0192770231515169
-6.46428918838501	-7.63546323776245	-0.549552142620087	-0.127113521099091	0.1323361992836	0.0191369969397783
-6.46600580215454	-7.63680648803711	-0.553028345108032	-0.127025261521339	0.132300034165382	0.0191228110343218
-6.47116231918335	-7.63450574874878	-0.545387327671051	-0.126934409141541	0.132311165332794	0.0191100258380175
-6.47115564346313	-7.64260673522949	-0.554304480552673	-0.12707644701004	0.132370382547379	0.0191157404333353
-6.4704794883728	-7.63370370864868	-0.558920741081238	-0.127095296978951	0.132268145680428	0.0189813077449799
-6.47244834899902	-7.63372373580933	-0.552829623222351	-0.126999348402023	0.132280468940735	0.0191035065799952
-6.46661186218262	-7.63236856460571	-0.548631608486176	-0.127038642764091	0.132418021559715	0.0190755259245634
-6.4625825881958	-7.6309962272644	-0.559684038162231	-0.127047762274742	0.132337585091591	0.0190319810062647
-6.46882104873657	-7.62813091278076	-0.553557395935059	-0.126874163746834	0.132398650050163	0.0190516524016857
-6.46526050567627	-7.63349437713623	-0.553081214427948	-0.127069771289825	0.132432267069817	0.0190856289118528
-6.46083974838257	-7.6303334236145	-0.55221164226532	-0.127125009894371	0.132384300231934	0.0189885981380939
-6.4647536277771	-7.62596416473389	-0.551430225372314	-0.127003863453865	0.13230212032795	0.0190425887703896
-6.46205234527588	-7.62566709518433	-0.544916868209839	-0.127117499709129	0.132451355457306	0.0190524347126484
-6.45342636108398	-7.62756729125977	-0.554497838020325	-0.127107217907906	0.132397577166557	0.0190025959163904
-6.45839786529541	-7.6211895942688	-0.552133679389954	-0.126956954598427	0.132333502173424	0.0189871992915869
-6.46064329147339	-7.6289324760437	-0.554262816905975	-0.126958936452866	0.132421270012856	0.0190186519175768
-6.45527029037476	-7.62662124633789	-0.551612734794617	-0.127068147063255	0.132393717765808	0.0189349390566349
-6.45642471313477	-7.62101364135742	-0.556646168231964	-0.126971051096916	0.132213428616524	0.0190040431916714
-6.45363283157349	-7.61825180053711	-0.545876979827881	-0.127062067389488	0.132370814681053	0.0190451312810183
-6.44664669036865	-7.62144804000854	-0.553713262081146	-0.127082943916321	0.132340416312218	0.0189608056098223
-6.45117235183716	-7.61893129348755	-0.549073994159698	-0.126966252923012	0.132313072681427	0.0189763996750116
-6.45170068740845	-7.62586402893066	-0.552718877792358	-0.127003848552704	0.13234855234623	0.0190061293542385
-6.44795942306519	-7.62344980239868	-0.545347392559052	-0.127130001783371	0.132295623421669	0.0189100503921509
-6.45461368560791	-7.61615705490112	-0.554406464099884	-0.126973330974579	0.132264107465744	0.0189929492771626
-6.44667100906372	-7.62126731872559	-0.541901290416718	-0.12707282602787	0.132352709770203	0.0190036129206419
-6.44105768203735	-7.61992025375366	-0.555444002151489	-0.127116426825523	0.132332846522331	0.0190068949013948
-6.4437198638916	-7.61633586883545	-0.548386096954346	-0.126945540308952	0.132209345698357	0.0189900808036327
-6.44829607009888	-7.61835670471191	-0.550283312797546	-0.126970306038857	0.132360965013504	0.0190653838217258
-6.44325017929077	-7.62106895446777	-0.546770870685577	-0.127143561840057	0.132268682122231	0.0188781023025513
-6.44548511505127	-7.61301851272583	-0.549843668937683	-0.126996114850044	0.132157281041145	0.0190225578844547
-6.4390721321106	-7.6121621131897	-0.538722813129425	-0.127062305808067	0.132254436612129	0.0190420690923929
-6.43267297744751	-7.61280059814453	-0.551032900810242	-0.127111151814461	0.132197678089142	0.0189873371273279
-6.43382024765015	-7.6096773147583	-0.540963351726532	-0.126952856779099	0.132105872035027	0.0189804323017597
-6.4355525970459	-7.61327791213989	-0.543166935443878	-0.126935690641403	0.132227256894112	0.0190241020172834
-6.43261003494263	-7.61257076263428	-0.538762032985687	-0.127110660076141	0.132170736789703	0.018884589895606
-6.43757581710815	-7.6086745262146	-0.54334431886673	-0.126973405480385	0.132097467780113	0.0189184229820967
-6.43649053573608	-7.6102991104126	-0.541321933269501	-0.127029076218605	0.132181525230408	0.018934428691864
-6.42837190628052	-7.61119222640991	-0.546036005020142	-0.127047598361969	0.132191091775894	0.0188206098973751
-6.43441343307495	-7.60918807983398	-0.541370928287506	-0.126960918307304	0.132198795676231	0.0188077595084906
-6.43906927108765	-7.6130690574646	-0.545745849609375	-0.126881688833237	0.132161483168602	0.0188556686043739
-6.43718671798706	-7.61673021316528	-0.542964935302734	-0.127043858170509	0.132169514894485	0.0187118519097567
-6.44005870819092	-7.6093430519104	-0.548214435577393	-0.126857832074165	0.132005468010902	0.0186734274029732
-6.44793272018433	-7.61461305618286	-0.538091540336609	-0.126886904239655	0.132125794887543	0.018699062988162
-6.44355964660645	-7.61421203613281	-0.55117666721344	-0.126947328448296	0.132095739245415	0.0186885055154562
-6.44063568115234	-7.6161994934082	-0.550112843513489	-0.126945689320564	0.132122784852982	0.0185147039592266
-6.45017290115356	-7.6144814491272	-0.553723514080048	-0.126733124256134	0.132133528590202	0.0185990035533905
-6.44696712493896	-7.62308645248413	-0.545232653617859	-0.126849621534348	0.132189348340034	0.0185425225645304
-6.44793605804443	-7.62121200561523	-0.551361203193665	-0.126856341958046	0.132020220160484	0.0184681359678507
-6.45110988616943	-7.61652565002441	-0.539726257324219	-0.126734808087349	0.132005706429482	0.0184791721403599
-6.44663572311401	-7.61889123916626	-0.55137026309967	-0.126878991723061	0.132175371050835	0.0184695310890675
-6.44454097747803	-7.62184286117554	-0.548351109027863	-0.126789152622223	0.132059931755066	0.0183779634535313
-6.44861316680908	-7.62007093429565	-0.550135254859924	-0.126625180244446	0.132097065448761	0.0184071194380522
-6.4462251663208	-7.63012504577637	-0.546043455600739	-0.126718506217003	0.13218928873539	0.0184072721749544
-6.44615602493286	-7.6204686164856	-0.547310829162598	-0.126680284738541	0.131965458393097	0.0182741619646549
-6.4505443572998	-7.62145614624023	-0.541560113430023	-0.126641139388084	0.132067501544952	0.0183741748332977
-6.44525909423828	-7.61816596984863	-0.549040853977203	-0.126724526286125	0.132145643234253	0.0182450208812952
-6.44279479980469	-7.62168312072754	-0.542714595794678	-0.126585841178894	0.132075324654579	0.018254354596138
-6.44741916656494	-7.61983680725098	-0.54467236995697	-0.126601979136467	0.132137805223465	0.0181835778057575
-6.44627571105957	-7.62543439865112	-0.549796938896179	-0.126736760139465	0.132169619202614	0.0181993395090103
-6.44777393341064	-7.61944961547852	-0.542757332324982	-0.126541465520859	0.13199183344841	0.0180685799568892
-6.45081663131714	-7.6213903427124	-0.542005896568298	-0.126621514558792	0.132188856601715	0.0181823540478945
-6.44424295425415	-7.62347078323364	-0.548554956912994	-0.126740366220474	0.132183328270912	0.0180412326008081
-6.44917964935303	-7.62042474746704	-0.552767813205719	-0.126549258828163	0.132022991776466	0.0180656351149082
-6.45230865478516	-7.62435388565063	-0.542445719242096	-0.126512810587883	0.132158577442169	0.0180235244333744
-6.45047330856323	-7.62545824050903	-0.552779912948608	-0.12671871483326	0.132266312837601	0.0179898850619793
-6.45323514938354	-7.6191086769104	-0.549382865428925	-0.126632735133171	0.132053345441818	0.0179474111646414
-6.45442056655884	-7.61990690231323	-0.550007462501526	-0.126651763916016	0.132165461778641	0.0180777292698622
-6.44727420806885	-7.62058448791504	-0.548334658145905	-0.126790747046471	0.132219150662422	0.0180134568363428
-6.44966506958008	-7.61602640151978	-0.563676416873932	-0.126681700348854	0.132159635424614	0.0180139411240816
-6.45058727264404	-7.61864900588989	-0.55056893825531	-0.126668751239777	0.132207334041595	0.0180137194693089
-6.44460439682007	-7.62111043930054	-0.551851630210876	-0.126862347126007	0.132328525185585	0.0180662870407104
-6.44559764862061	-7.61397218704224	-0.554859280586243	-0.126818403601646	0.132112249732018	0.0180363245308399
-6.44663047790527	-7.61294317245483	-0.557421743869781	-0.126784488558769	0.132233679294586	0.0182195734232664
-6.43655967712402	-7.61516952514648	-0.55039769411087	-0.126966759562492	0.132252067327499	0.0181427467614412
-6.43510437011719	-7.61276483535767	-0.551094591617584	-0.126883879303932	0.132268905639648	0.0182038303464651
-6.43825721740723	-7.61408233642578	-0.544362246990204	-0.126865029335022	0.132262408733368	0.0182437617331743
-6.43474197387695	-7.61579895019531	-0.551918089389801	-0.127050548791885	0.132367193698883	0.0182323418557644
-6.43576145172119	-7.60963678359985	-0.54930168390274	-0.127018600702286	0.132227897644043	0.018218632787466
-6.44002342224121	-7.60779762268066	-0.55363392829895	-0.126975923776627	0.132326677441597	0.0183409079909325
-6.42841529846191	-7.6125750541687	-0.547997236251831	-0.127166777849197	0.132403403520584	0.0183187443763018
-6.42780828475952	-7.60706186294556	-0.554854094982147	-0.127020195126534	0.132317036390305	0.018337132409215
-6.43332242965698	-7.61044311523438	-0.548469841480255	-0.126975074410439	0.132351443171501	0.0183977223932743
-6.43190145492554	-7.61134195327759	-0.556144118309021	-0.127023994922638	0.132438436150551	0.0183770339936018
-6.43033933639526	-7.61215305328369	-0.55466216802597	-0.127126887440681	0.132396042346954	0.0183054972440004
-6.43888187408447	-7.6079249382019	-0.554748952388763	-0.127010583877563	0.132411673665047	0.0184498019516468
-6.42860317230225	-7.60994625091553	-0.558519840240479	-0.127237677574158	0.132520169019699	0.0184275060892105
-6.42708492279053	-7.60586643218994	-0.562373638153076	-0.127151742577553	0.132458701729774	0.0183972623199224
-6.43187284469604	-7.60832595825195	-0.553045034408569	-0.127082914113998	0.132397949695587	0.018467677757144
-6.43039464950562	-7.61078310012817	-0.558217227458954	-0.127195492386818	0.132552936673164	0.0184908490628004
-6.4315013885498	-7.60920715332031	-0.556361079216003	-0.127237439155579	0.13239774107933	0.0184394344687462
-6.43315172195435	-7.60655546188354	-0.559456706047058	-0.127197429537773	0.1324712485075	0.0185655411332846
-6.42535495758057	-7.60713624954224	-0.562656104564667	-0.127320304512978	0.132502898573875	0.018562313169241
-6.42282724380493	-7.6050820350647	-0.556773900985718	-0.127288967370987	0.132489144802094	0.0185561031103134
-6.42680883407593	-7.60835933685303	-0.561975717544556	-0.127279326319695	0.132511630654335	0.0187573246657848
-6.42262983322144	-7.60835886001587	-0.558400571346283	-0.12742568552494	0.132550418376923	0.018648162484169
-6.42440319061279	-7.60061883926392	-0.562971711158752	-0.127340853214264	0.132378295063972	0.018758637830615
-6.42359828948975	-7.60258102416992	-0.554202377796173	-0.127365216612816	0.132591307163239	0.018860649317503
-6.41616773605347	-7.60373640060425	-0.563389897346497	-0.127414777874947	0.132663935422897	0.0188918896019459
-6.41008758544922	-7.599769115448	-0.557420074939728	-0.127380132675171	0.13255301117897	0.0188674479722977
-6.41548871994019	-7.601318359375	-0.560768485069275	-0.127309113740921	0.13262876868248	0.0190534498542547
-6.41182565689087	-7.60543251037598	-0.55505496263504	-0.12750181555748	0.132693439722061	0.0190152823925018
-6.41333627700806	-7.59871292114258	-0.560049414634705	-0.127432122826576	0.132542416453362	0.0191041436046362
-6.41378736495972	-7.59732294082642	-0.550052046775818	-0.127470374107361	0.132643043994904	0.0192015003412962
-6.40388584136963	-7.59902381896973	-0.561721384525299	-0.127657845616341	0.132673874497414	0.0192324444651604
-6.40372180938721	-7.59698152542114	-0.55392998456955	-0.12756159901619	0.132677152752876	0.0192292146384716
-6.40835475921631	-7.59628105163574	-0.561376512050629	-0.127514570951462	0.132680028676987	0.0194227993488312
-6.40193367004395	-7.60218667984009	-0.554995894432068	-0.127724230289459	0.132729411125183	0.0194004327058792
-6.40245771408081	-7.59447956085205	-0.556928634643555	-0.127656236290932	0.132560729980469	0.0193977206945419
-6.40341901779175	-7.59451150894165	-0.551952719688416	-0.127661928534508	0.13269105553627	0.019578455016017
-6.39446783065796	-7.59417009353638	-0.558282017707825	-0.127819269895554	0.132702693343163	0.0196437165141106
-6.38993263244629	-7.59424591064453	-0.551267564296722	-0.127784758806229	0.132665768265724	0.0196851771324873
-6.39411926269531	-7.59228610992432	-0.547935843467712	-0.127689495682716	0.132736548781395	0.0198195166885853
-6.38689088821411	-7.59595966339111	-0.551779508590698	-0.127864807844162	0.132746264338493	0.0199024118483067
-6.38508081436157	-7.58744859695435	-0.555273830890656	-0.127770289778709	0.132723405957222	0.0198827739804983
-6.38248300552368	-7.58387660980225	-0.54428106546402	-0.127912729978561	0.132766127586365	0.0200934782624245
-6.37175273895264	-7.58745145797729	-0.549999713897705	-0.128035321831703	0.132864698767662	0.0201095659285784
-6.36975431442261	-7.5833740234375	-0.545746207237244	-0.127914860844612	0.132783234119415	0.0202630404382944
-6.36891889572144	-7.58278226852417	-0.543667316436768	-0.127945616841316	0.13288015127182	0.0203674118965864
-6.3626766204834	-7.58595991134644	-0.539788544178009	-0.128083229064941	0.1327855437994	0.0205036420375109
-6.36166572570801	-7.57669591903687	-0.532062649726868	-0.128072381019592	0.132719069719315	0.0205102823674679
-6.35989952087402	-7.57733821868896	-0.534600913524628	-0.128201603889465	0.13293768465519	0.0207652356475592
-6.34466981887817	-7.57683753967285	-0.536682367324829	-0.128266483545303	0.132894217967987	0.0207780264317989
-6.34598159790039	-7.57267665863037	-0.53745710849762	-0.128122612833977	0.132868841290474	0.0209887884557247
-6.34406614303589	-7.57488918304443	-0.536469697952271	-0.128166615962982	0.132981404662132	0.0210374183952808
-6.33802223205566	-7.57124519348145	-0.543539226055145	-0.12839575111866	0.133005872368813	0.0211584698408842
-6.33645963668823	-7.56531095504761	-0.531383574008942	-0.128374308347702	0.132810309529305	0.0212704073637724
-6.33007049560547	-7.56507682800293	-0.537227511405945	-0.128457963466644	0.133022651076317	0.021544000133872
-6.31846904754639	-7.56395959854126	-0.534855306148529	-0.128596916794777	0.132995739579201	0.0216105915606022
-6.31763219833374	-7.55471038818359	-0.537330269813538	-0.128402143716812	0.132980957627296	0.0217890106141567
-6.31094551086426	-7.56215381622314	-0.539290368556976	-0.128719702363014	0.133100375533104	0.0220079608261585
-6.3048734664917	-7.5539665222168	-0.537978827953339	-0.128762722015381	0.133043110370636	0.0220198333263397
-6.3038215637207	-7.55070209503174	-0.530212044715881	-0.12876170873642	0.133014008402824	0.0223048068583012
-6.29404544830322	-7.54568719863892	-0.537971019744873	-0.128971055150032	0.133209988474846	0.0224367398768663
-6.28593444824219	-7.54369592666626	-0.538555443286896	-0.129032507538795	0.133120611310005	0.0225703231990337
-6.28410625457764	-7.53901720046997	-0.529445230960846	-0.128988713026047	0.133175119757652	0.0227775573730469
-6.27696990966797	-7.54587316513062	-0.53410929441452	-0.129202842712402	0.133304595947266	0.0229699667543173
-6.27176189422607	-7.53479766845703	-0.540579617023468	-0.129266142845154	0.133210942149162	0.0229416880756617
-6.27327346801758	-7.5304388999939	-0.534855365753174	-0.129215091466904	0.133242100477219	0.0233164075762033
-6.26186990737915	-7.53363418579102	-0.536290228366852	-0.129522785544395	0.13347963988781	0.0233719926327467
-6.25703001022339	-7.52733945846558	-0.54210764169693	-0.129445761442184	0.133359715342522	0.0235519930720329
-6.26050662994385	-7.52970933914185	-0.53660660982132	-0.12950924038887	0.133524417877197	0.0237050540745258
-6.25514078140259	-7.5268383026123	-0.542963027954102	-0.129730030894279	0.133574023842812	0.0238657109439373
-6.25523376464844	-7.52286577224731	-0.536951899528503	-0.129636690020561	0.133492887020111	0.0240128897130489
-6.2522234916687	-7.52078723907471	-0.54381537437439	-0.129827320575714	0.133634760975838	0.0242522843182087
-6.24193525314331	-7.51876354217529	-0.546354055404663	-0.129982516169548	0.133669763803482	0.0243048090487719
-6.24223804473877	-7.51297426223755	-0.541893124580383	-0.129828110337257	0.133701652288437	0.0244591422379017
-6.23895454406738	-7.51876020431519	-0.541069209575653	-0.130092009902	0.133794412016869	0.0247055944055319
-6.23538637161255	-7.51278114318848	-0.544347822666168	-0.130167201161385	0.133750796318054	0.0247284062206745
-6.23585987091064	-7.51103496551514	-0.548541307449341	-0.130142942070961	0.133705765008926	0.0250099617987871
-6.22761964797974	-7.50998115539551	-0.541117191314697	-0.130318894982338	0.133890464901924	0.0250881649553776
-6.22759771347046	-7.50576162338257	-0.550194501876831	-0.130294308066368	0.133865565061569	0.0252658557146788
-6.22646331787109	-7.51182079315186	-0.544194519519806	-0.130437701940536	0.133993580937386	0.0254252124577761
-6.22101593017578	-7.50819253921509	-0.548251867294312	-0.130588069558144	0.134006977081299	0.0254368856549263
-6.22402095794678	-7.5034613609314	-0.553449392318726	-0.130482614040375	0.133961588144302	0.0256704278290272
-6.21966934204102	-7.50434589385986	-0.54377955198288	-0.130676537752151	0.134149670600891	0.0257495734840631
-6.21766805648804	-7.50771522521973	-0.555528104305267	-0.130715742707253	0.134112238883972	0.02588807977736
-6.22260999679565	-7.50731945037842	-0.547682523727417	-0.130628749728203	0.134166076779366	0.026005320250988
-6.22012376785278	-7.50928688049316	-0.555146038532257	-0.130829840898514	0.134241476655006	0.0260464157909155
-6.22522401809692	-7.50897359848022	-0.555249273777008	-0.130821421742439	0.134123638272285	0.0261060781776905
-6.22680044174194	-7.50845384597778	-0.548344790935516	-0.130897372961044	0.134258508682251	0.0262409560382366
-6.22353363037109	-7.51458597183228	-0.563756585121155	-0.130947142839432	0.134303420782089	0.0263151656836271
-6.23166704177856	-7.51472187042236	-0.55649322271347	-0.130803719162941	0.134269431233406	0.0263179093599319
-6.230544090271	-7.51956605911255	-0.564087629318237	-0.130940303206444	0.134355157613754	0.026413032785058
-6.2341890335083	-7.51515913009644	-0.561993718147278	-0.130986928939819	0.134216994047165	0.0263864863663912
-6.23758029937744	-7.51805925369263	-0.56024444103241	-0.130940392613411	0.13435897231102	0.0265202559530735
-6.23761510848999	-7.52168130874634	-0.569986939430237	-0.131020918488503	0.134333178400993	0.0264963619410992
-6.24457931518555	-7.52121782302856	-0.563798308372498	-0.130874961614609	0.134341463446617	0.0265125650912523
-6.24344682693481	-7.52969694137573	-0.574603021144867	-0.131004065275192	0.134410336613655	0.0265629328787327
-6.24918174743652	-7.52502584457397	-0.571653485298157	-0.130986481904984	0.13419608771801	0.026572048664093
-6.25000333786011	-7.52556896209717	-0.57257616519928	-0.131038591265678	0.13433513045311	0.0266164168715477
-6.25051784515381	-7.53085803985596	-0.578926622867584	-0.131005346775055	0.134243294596672	0.0266268029808998
-6.25764131546021	-7.53250455856323	-0.576776683330536	-0.130858853459358	0.13427659869194	0.0266284868121147
-6.25918626785278	-7.53915596008301	-0.579770684242249	-0.131013840436935	0.134303972125053	0.0265799406915903
-6.26829481124878	-7.53557109832764	-0.576480865478516	-0.13087385892868	0.134212657809258	0.0265331026166677
-6.27040386199951	-7.54077482223511	-0.573521554470062	-0.130914568901062	0.134347036480904	0.0265302564948797
-6.27110242843628	-7.54554557800293	-0.584399819374084	-0.130896851420403	0.134256333112717	0.0265077464282513
-6.28289842605591	-7.54769468307495	-0.578600823879242	-0.13072307407856	0.134209036827087	0.0264904536306858
-6.28514242172241	-7.5552453994751	-0.590378046035767	-0.130819112062454	0.134324386715889	0.0264397915452719
-6.2928204536438	-7.55243158340454	-0.589033246040344	-0.130737721920013	0.134058952331543	0.0263674855232239
-6.29879808425903	-7.55316257476807	-0.588725328445435	-0.130702987313271	0.13415153324604	0.0263764038681984
-6.30000591278076	-7.56092023849487	-0.593339085578918	-0.130793839693069	0.13410995900631	0.0262722466140985
-6.31042385101318	-7.56262397766113	-0.600536406040192	-0.130487039685249	0.134067252278328	0.0262402817606926
-6.31625843048096	-7.56882810592651	-0.608827829360962	-0.130561619997025	0.134178966283798	0.0262338072061539
-6.32076787948608	-7.57016181945801	-0.600162029266357	-0.130584597587585	0.133965983986855	0.0260955486446619
-6.3310661315918	-7.56977844238281	-0.607758462429047	-0.130501568317413	0.134018361568451	0.026121424511075
-6.33026361465454	-7.57800912857056	-0.604400455951691	-0.1306022554636	0.134025096893311	0.0260628070682287
-6.33696460723877	-7.57739496231079	-0.61609947681427	-0.130467399954796	0.13394433259964	0.0259855091571808
-6.3490686416626	-7.58527374267578	-0.611159861087799	-0.130361780524254	0.133980691432953	0.0259939655661583
-6.35022687911987	-7.58843469619751	-0.614946305751801	-0.130483120679855	0.134030550718307	0.0258973892778158
-6.36114597320557	-7.58955812454224	-0.623424828052521	-0.130391299724579	0.13387542963028	0.0259106010198593
-6.35914611816406	-7.59297943115234	-0.616935431957245	-0.130406185984612	0.134041264653206	0.0259070377796888
-6.36644554138184	-7.59336519241333	-0.621520340442657	-0.130331009626389	0.133881479501724	0.0258216038346291
-6.37513542175293	-7.60372829437256	-0.614617347717285	-0.130228012800217	0.133898630738258	0.0258638188242912
-6.375084400177	-7.60398292541504	-0.621477365493774	-0.130349323153496	0.13395394384861	0.0257591530680656
-6.38378286361694	-7.60180521011353	-0.622608363628387	-0.130170166492462	0.133771970868111	0.0257942583411932
-6.38375282287598	-7.60483455657959	-0.618650674819946	-0.130248755216599	0.133877411484718	0.0257675852626562
-6.38658809661865	-7.60265922546387	-0.630512118339539	-0.130198568105698	0.133822828531265	0.0257342103868723
-6.39145851135254	-7.61203670501709	-0.620899200439453	-0.130086094141006	0.133866548538208	0.0257780700922012
-6.39144372940063	-7.61118793487549	-0.622395932674408	-0.130188450217247	0.133856162428856	0.0257225409150124
-6.39948749542236	-7.60787153244019	-0.628996729850769	-0.130054771900177	0.13368521630764	0.0258220583200455
-6.39605283737183	-7.61291551589966	-0.624406337738037	-0.130201399326324	0.133824110031128	0.0257456358522177
-6.39779329299927	-7.61213874816895	-0.630116581916809	-0.130061686038971	0.133753821253777	0.0257259774953127
-6.40228891372681	-7.61726903915405	-0.620102286338806	-0.129949897527695	0.133747845888138	0.0258192028850317
-6.40114212036133	-7.61778450012207	-0.628680408000946	-0.13003633916378	0.133803442120552	0.0257412996143103
-6.40927171707153	-7.61195087432861	-0.625883877277374	-0.129913583397865	0.133657604455948	0.0258512534201145
-6.40373373031616	-7.61878395080566	-0.616475164890289	-0.130033537745476	0.133771330118179	0.0258834734559059
-6.40662908554077	-7.61676454544067	-0.625162065029144	-0.129968464374542	0.133638113737106	0.0258412584662437
-6.41041994094849	-7.62276124954224	-0.620478570461273	-0.129877224564552	0.133668676018715	0.0259254239499569
-6.40860271453857	-7.62507247924805	-0.617422640323639	-0.129982590675354	0.133684441447258	0.025886494666338
-6.41292810440063	-7.61944389343262	-0.624018490314484	-0.129887253046036	0.133608818054199	0.0260236486792564
-6.40820550918579	-7.62518692016602	-0.612476646900177	-0.130040511488914	0.133698239922523	0.0260386299341917
-6.40776348114014	-7.62491178512573	-0.624002695083618	-0.129898056387901	0.133584126830101	0.0260122455656528
-6.41343116760254	-7.62534618377686	-0.610300302505493	-0.129717975854874	0.133614003658295	0.0260708034038544
-6.41261672973633	-7.6338062286377	-0.617282330989838	-0.129911378026009	0.133679866790771	0.0260519962757826
-6.41317939758301	-7.62629413604736	-0.617302179336548	-0.12981952726841	0.133448258042336	0.0260611269623041
-6.41818380355835	-7.62765216827393	-0.612286746501923	-0.129758402705193	0.1335728764534	0.0260863248258829
-6.41262435913086	-7.62830257415771	-0.620632469654083	-0.129843533039093	0.1335539072752	0.026081120595336
-6.41852474212646	-7.62969207763672	-0.616372466087341	-0.12965914607048	0.133544787764549	0.0261091236025095
-6.41928100585938	-7.63365507125854	-0.616461455821991	-0.129763230681419	0.133570045232773	0.0260698534548283
-6.4189076423645	-7.63055467605591	-0.617066085338593	-0.129723772406578	0.133359462022781	0.0260340366512537
-6.42042875289917	-7.62818765640259	-0.609062552452087	-0.12967711687088	0.133495479822159	0.0261327996850014
-6.41337585449219	-7.63175106048584	-0.615051448345184	-0.129739195108414	0.133465245366096	0.0261236950755119
-6.41847562789917	-7.62845802307129	-0.609826624393463	-0.12952895462513	0.133381918072701	0.0261713750660419
-6.41622114181519	-7.6319727897644	-0.612318158149719	-0.129623308777809	0.133474975824356	0.0261287279427052
-6.41996955871582	-7.6296272277832	-0.611554980278015	-0.129525050520897	0.133297607302666	0.026140259578824
-6.41820001602173	-7.62715530395508	-0.600003600120544	-0.129589542746544	0.133387953042984	0.0261353310197592
-6.41488122940063	-7.62824440002441	-0.613118946552277	-0.129580974578857	0.133304595947266	0.0261230692267418
-6.41932916641235	-7.62785959243774	-0.60678642988205	-0.129420951008797	0.133247449994087	0.0261290073394775
-6.41685342788696	-7.6316237449646	-0.608180344104767	-0.129565432667732	0.133312523365021	0.02607811242342
-6.41794109344482	-7.62572383880615	-0.612923443317413	-0.12942761182785	0.133127734065056	0.0260703451931477
-6.41967248916626	-7.62510967254639	-0.607964694499969	-0.129356741905212	0.133213147521019	0.0261260140687227
-6.41338586807251	-7.62563753128052	-0.614532172679901	-0.129542037844658	0.133169919252396	0.0261190421879292
-6.41787719726563	-7.62693691253662	-0.600663185119629	-0.129375845193863	0.133100599050522	0.0261455569416285
-6.41383934020996	-7.62927865982056	-0.60788893699646	-0.129400253295898	0.133212491869926	0.0261624585837126
-6.4136815071106	-7.6260871887207	-0.604829847812653	-0.129399865865707	0.132991775870323	0.026122197508812
-6.41469287872314	-7.62236738204956	-0.601856410503387	-0.129352703690529	0.133151888847351	0.026154637336731
-6.40906047821045	-7.62012624740601	-0.610061824321747	-0.129446342587471	0.133097842335701	0.0261316541582346
-6.41299247741699	-7.62263250350952	-0.604074418544769	-0.129284039139748	0.133065804839134	0.0261665042489767
-6.40866565704346	-7.62570190429688	-0.609594106674194	-0.129367366433144	0.133127987384796	0.0261395089328289
-6.40904092788696	-7.61878252029419	-0.603620171546936	-0.129325568675995	0.132970333099365	0.0261006243526936
-6.41114616394043	-7.61525630950928	-0.597603678703308	-0.1292934268713	0.133041709661484	0.0261587239801884
-6.40395164489746	-7.61919498443604	-0.606377959251404	-0.129394933581352	0.133077144622803	0.0261064693331718
-6.40773487091064	-7.61384677886963	-0.600025832653046	-0.129205003380775	0.132964476943016	0.0260630119591951
-6.40946578979492	-7.62038278579712	-0.598947107791901	-0.129224747419357	0.133018642663956	0.0261083878576756
-6.40649318695068	-7.61863708496094	-0.598592460155487	-0.129317536950111	0.132870063185692	0.025894733145833
-6.41202211380005	-7.61111450195313	-0.605139553546906	-0.129157915711403	0.132909595966339	0.0259404629468918
-6.40489435195923	-7.61465406417847	-0.59536600112915	-0.129230156540871	0.132927820086479	0.0258629191666842
-6.40749406814575	-7.60887908935547	-0.603071212768555	-0.129161015152931	0.132905662059784	0.0257929172366858
-6.4123272895813	-7.61729049682617	-0.601201236248016	-0.129079475998878	0.132887229323387	0.0258061196655035
-6.40994644165039	-7.61375331878662	-0.597235381603241	-0.129157423973083	0.13289101421833	0.0255787428468466
-6.41383218765259	-7.60876655578613	-0.601715207099915	-0.12901172041893	0.132780969142914	0.0255615301430225
-6.40933847427368	-7.61201763153076	-0.595717370510101	-0.129145562648773	0.13284195959568	0.0254708491265774
-6.41318845748901	-7.60978078842163	-0.603030979633331	-0.12907400727272	0.132771238684654	0.0253161508589983
-6.42139387130737	-7.61208772659302	-0.602522313594818	-0.129003539681435	0.132767364382744	0.0253073312342167
-6.41478157043457	-7.61227512359619	-0.600215911865234	-0.129045501351357	0.132779777050018	0.025138670578599
-6.42526435852051	-7.6080904006958	-0.607683002948761	-0.128950551152229	0.132661819458008	0.0250104852020741
-6.42060899734497	-7.60679006576538	-0.605368196964264	-0.128937557339668	0.13269005715847	0.0248833261430264
-6.42288208007813	-7.60715961456299	-0.613817632198334	-0.12899811565876	0.132780387997627	0.0247140545397997
-6.4306583404541	-7.60956764221191	-0.607280969619751	-0.128781870007515	0.132710307836533	0.0246765874326229
-6.43212175369263	-7.61241436004639	-0.604372799396515	-0.128890037536621	0.132762908935547	0.0244687404483557
-6.43752098083496	-7.60732841491699	-0.612067222595215	-0.128801584243774	0.132677778601646	0.0243895780295134
-6.43458318710327	-7.60986995697021	-0.606645047664642	-0.128852173686028	0.132761761546135	0.0242271162569523
-6.43585109710693	-7.60871601104736	-0.61615663766861	-0.128769725561142	0.132710292935371	0.0240446981042624
-6.44475650787354	-7.6092700958252	-0.615436375141144	-0.128646448254585	0.132585614919662	0.0239337868988514
-6.44272947311401	-7.61219644546509	-0.613959431648254	-0.128702074289322	0.132637023925781	0.0236819796264172
-6.45295000076294	-7.60588979721069	-0.622331321239471	-0.128570973873138	0.132499754428864	0.0235750544816256
-6.44897651672363	-7.60841178894043	-0.617494821548462	-0.128600180149078	0.132594108581543	0.0234817154705524
-6.44730854034424	-7.60598468780518	-0.629795730113983	-0.128625318408012	0.132568284869194	0.0232660733163357
-6.45532274246216	-7.60651540756226	-0.621260821819305	-0.128377512097359	0.132457748055458	0.0231670923531055
-6.45565795898438	-7.61129331588745	-0.622775554656982	-0.128491148352623	0.132608845829964	0.022982519119978
-6.46059894561768	-7.60697507858276	-0.629166901111603	-0.128346189856529	0.132430657744408	0.0227944850921631
-6.46381759643555	-7.60595083236694	-0.627252697944641	-0.128324717283249	0.132515907287598	0.0227666273713112
-6.45803165435791	-7.60921716690063	-0.627495467662811	-0.128374084830284	0.132516786456108	0.0225565414875746
-6.4612078666687	-7.60283088684082	-0.62491112947464	-0.128185376524925	0.13240647315979	0.022429708391428
-6.46576070785522	-7.60852766036987	-0.633593201637268	-0.128181308507919	0.132443502545357	0.0223681665956974
-6.46534299850464	-7.60712814331055	-0.623409271240234	-0.128251239657402	0.1323461830616	0.0221193935722113
-6.46751403808594	-7.6016583442688	-0.632237911224365	-0.128067284822464	0.132263690233231	0.0220953617244959
-6.46407747268677	-7.60476541519165	-0.62358695268631	-0.128081306815147	0.132339105010033	0.0219721775501966
-6.46056985855103	-7.59869337081909	-0.629142582416534	-0.128032118082047	0.132284224033356	0.0218026265501976
-6.4667763710022	-7.60081768035889	-0.630980730056763	-0.127942845225334	0.132265731692314	0.0218370817601681
-6.46174097061157	-7.60709953308105	-0.628547787666321	-0.128097131848335	0.13227790594101	0.021590119227767
-6.46532487869263	-7.59660816192627	-0.633588492870331	-0.127927467226982	0.132141515612602	0.0215678922832012
-6.46193790435791	-7.59833955764771	-0.622736573219299	-0.127942726016045	0.132220134139061	0.0215114951133728
-6.45450401306152	-7.59616327285767	-0.634178280830383	-0.127971738576889	0.132221460342407	0.0213517863303423
-6.4567928314209	-7.59389019012451	-0.624332010746002	-0.127808645367622	0.132133781909943	0.0213164016604424
-6.45711517333984	-7.59871578216553	-0.631333291530609	-0.127875566482544	0.132224589586258	0.0212326850742102
-6.4560661315918	-7.59295988082886	-0.627496302127838	-0.127905651926994	0.132131025195122	0.0211362484842539
-6.45684194564819	-7.58878040313721	-0.624669671058655	-0.127772584557533	0.132114931941032	0.0211458280682564
-6.44991588592529	-7.5943751335144	-0.622707605361938	-0.127904742956161	0.132160544395447	0.0210754554718733
-6.44606828689575	-7.58874320983887	-0.621913254261017	-0.127833664417267	0.132050037384033	0.020871726796031
-6.45340156555176	-7.58882904052734	-0.626804888248444	-0.127732738852501	0.132155045866966	0.0210368316620588
-6.44644117355347	-7.59493637084961	-0.621924459934235	-0.127920404076576	0.132208630442619	0.020859207957983
-6.44699048995972	-7.58683347702026	-0.632116854190826	-0.127777427434921	0.13206547498703	0.0208066496998072
-6.44771528244019	-7.58760547637939	-0.615331947803497	-0.127827554941177	0.132107049226761	0.0208242144435644
-6.44035053253174	-7.58528280258179	-0.627821147441864	-0.127865001559258	0.132131814956665	0.0206745248287916
-6.44428968429565	-7.58190250396729	-0.622221767902374	-0.12772299349308	0.132118731737137	0.0206362139433622
-6.44408702850342	-7.58583498001099	-0.626960754394531	-0.127778023481369	0.1321632117033	0.0206842068582773
-6.44067573547363	-7.58504152297974	-0.628686487674713	-0.127858206629753	0.132088974118233	0.0205076280981302
-6.44494867324829	-7.57540702819824	-0.621318459510803	-0.127731025218964	0.132067278027534	0.020419018343091
-6.43872451782227	-7.57850408554077	-0.628629207611084	-0.127836018800735	0.132136806845665	0.0205040462315083
-6.43626880645752	-7.57637691497803	-0.625761032104492	-0.127833247184753	0.132150337100029	0.0202885344624519
-6.44336891174316	-7.57390117645264	-0.635534465312958	-0.127739563584328	0.132157355546951	0.0203626826405525
-6.43795490264893	-7.57976055145264	-0.627359986305237	-0.127918988466263	0.132241278886795	0.0202405024319887
-6.44109487533569	-7.57131004333496	-0.628554403781891	-0.127800911664963	0.132117912173271	0.0201535113155842
-6.44224214553833	-7.57497119903564	-0.624049544334412	-0.12782384455204	0.132239133119583	0.020235912874341
-6.43361473083496	-7.57207345962524	-0.628833711147308	-0.127926126122475	0.132268190383911	0.0200655050575733
-6.44120979309082	-7.57165622711182	-0.632286667823792	-0.127761647105217	0.132269471883774	0.0200761742889881
[truncated: 10,773 more rows]
