# Supplementary material for: Identification of Haptic Based Guiding Using Hard Reins
Source: PLoS One. 2015 Jul 22;10(7):e0132020. doi: 10.1371/journal.pone.0132020 (PMC4511788; doi:10.1371/journal.pone.0132020)
Supplement: S6 File — (ZIP) [file pone.0132020.s006.zip › Exp2_ForceData2/Subject6/path1/T1.csv]

Force X (N)	Force Y (N)	Force Z (N)	Torque X (N-m)	Torque Y (N-m)	Torque Z (N-m)	Frequency = 10000	Averaging Level = 16	F/T Serial Number = FT11772	Time Started = 19/02/2013 13:11:57
-8.75132274627686	-7.80067729949951	-8.98667240142822	-0.151053041219711	0.155897170305252	-0.0468813665211201
-8.7506742477417	-7.80078554153442	-8.98584938049316	-0.151032775640488	0.155915349721909	-0.046890489757061
-8.74672698974609	-7.80014419555664	-8.99060153961182	-0.151002421975136	0.155807837843895	-0.04683718085289
-8.74569129943848	-7.79794454574585	-8.97769641876221	-0.15097239613533	0.155713066458702	-0.0468774698674679
-8.74502086639404	-7.7970724105835	-8.98097038269043	-0.150917083024979	0.155838251113892	-0.0468888618052006
-8.7418966293335	-7.79883050918579	-8.98676109313965	-0.150896951556206	0.155778497457504	-0.0468695908784866
-8.74308300018311	-7.79470872879028	-8.97324466705322	-0.150833830237389	0.155659303069115	-0.046902734786272
-8.74013519287109	-7.79608583450317	-8.97071266174316	-0.150851294398308	0.155564159154892	-0.0469163842499256
-8.74175071716309	-7.79391431808472	-8.97758674621582	-0.15083310008049	0.155642807483673	-0.0469248704612255
-8.7397928237915	-7.79552793502808	-8.97605800628662	-0.150835067033768	0.155461773276329	-0.0468766018748283
-8.73916625976563	-7.79498958587646	-8.97192573547363	-0.150734767317772	0.155416712164879	-0.0469029359519482
-8.73860549926758	-7.79277276992798	-8.9674654006958	-0.150808647274971	0.155414715409279	-0.0469433292746544
-8.73978519439697	-7.79052734375	-8.96678161621094	-0.150812909007072	0.155308023095131	-0.0468782931566238
-8.73791122436523	-7.79529142379761	-8.96875476837158	-0.150710672140121	0.15517957508564	-0.0468740910291672
-8.73881149291992	-7.79571294784546	-8.96403121948242	-0.150761619210243	0.155171319842339	-0.0469090305268765
-8.73827934265137	-7.79151964187622	-8.95900917053223	-0.150778979063034	0.155173435807228	-0.0469467043876648
-8.73812770843506	-7.79235363006592	-8.96806144714355	-0.150712192058563	0.155030235648155	-0.0469431392848492
-8.73862552642822	-7.79569721221924	-8.96017742156982	-0.150756865739822	0.154967024922371	-0.0468732975423336
-8.7375431060791	-7.79097843170166	-8.94894695281982	-0.150635242462158	0.155008003115654	-0.0469741858541965
-8.73664951324463	-7.79184532165527	-8.96176528930664	-0.150645717978477	0.154951646924019	-0.0469598844647408
-8.73834323883057	-7.79127264022827	-8.95395183563232	-0.150695323944092	0.154806897044182	-0.0468953363597393
-8.73897647857666	-7.7941517829895	-8.95062065124512	-0.150600746273994	0.154730379581451	-0.0469407215714455
-8.73572158813477	-7.79099416732788	-8.95214653015137	-0.15068618953228	0.154795870184898	-0.0469502210617065
-8.73741340637207	-7.78865575790405	-8.95319080352783	-0.150698482990265	0.154631227254868	-0.0469004139304161
-8.74112319946289	-7.79072284698486	-8.95070743560791	-0.15059831738472	0.154575511813164	-0.0469604395329952
-8.7374153137207	-7.78921127319336	-8.94247245788574	-0.150585144758224	0.154480576515198	-0.0469624102115631
-8.73764324188232	-7.78726959228516	-8.94228172302246	-0.150592461228371	0.154447510838509	-0.0469571948051453
-8.73750972747803	-7.78909111022949	-8.95396709442139	-0.150604322552681	0.154362931847572	-0.0469108000397682
-8.74006652832031	-7.78737735748291	-8.94171810150146	-0.150641888380051	0.154263824224472	-0.0468840599060059
-8.74196243286133	-7.78765249252319	-8.93476009368896	-0.150542557239532	0.154297143220901	-0.0469262637197971
-8.7383451461792	-7.788414478302	-8.94480419158936	-0.150575026869774	0.154238000512123	-0.0469029955565929
-8.73993873596191	-7.7876763343811	-8.94388961791992	-0.150584623217583	0.15415595471859	-0.046857975423336
-8.7421703338623	-7.79159927368164	-8.93806552886963	-0.150574326515198	0.154094442725182	-0.0468834191560745
-8.73920631408691	-7.78991317749023	-8.94494152069092	-0.150615587830544	0.154148459434509	-0.0468872971832752
-8.74409484863281	-7.78723621368408	-8.94169330596924	-0.150588616728783	0.15405660867691	-0.0468400381505489
-8.74295234680176	-7.78916788101196	-8.94466304779053	-0.150544226169586	0.154025211930275	-0.0467986278235912
-8.74129009246826	-7.78665113449097	-8.94001007080078	-0.15059557557106	0.154028758406639	-0.0468248762190342
-8.74453353881836	-7.78544855117798	-8.93927478790283	-0.150629997253418	0.154027983546257	-0.0467918440699577
-8.74276828765869	-7.78590774536133	-8.94667053222656	-0.150568246841431	0.153889149427414	-0.0468137450516224
-8.74398994445801	-7.78690338134766	-8.94219207763672	-0.150606974959373	0.154001086950302	-0.0467240437865257
-8.74363613128662	-7.78465557098389	-8.94057941436768	-0.150625973939896	0.154022976756096	-0.0467847175896168
-8.73960399627686	-7.78378677368164	-8.94772148132324	-0.150625377893448	0.15394289791584	-0.0467799380421638
-8.7431058883667	-7.78310251235962	-8.94185543060303	-0.150536522269249	0.153873607516289	-0.046667568385601
-8.74179935455322	-7.78308868408203	-8.93161678314209	-0.150577753782272	0.15394426882267	-0.0467159599065781
-8.73997402191162	-7.78179216384888	-8.94501304626465	-0.150547578930855	0.153991922736168	-0.0467680208384991
-8.74287509918213	-7.77938032150269	-8.94495964050293	-0.150578409433365	0.153963029384613	-0.0467406995594502
-8.74175453186035	-7.78113460540771	-8.93493366241455	-0.150481775403023	0.15396274626255	-0.046710878610611
-8.73856067657471	-7.78172397613525	-8.93774604797363	-0.150557860732079	0.154079347848892	-0.046777255833149
-8.7393798828125	-7.77636623382568	-8.94192695617676	-0.150497287511826	0.154045060276985	-0.0467578917741776
-8.74202919006348	-7.78001642227173	-8.94338035583496	-0.150515258312225	0.15391717851162	-0.0467962585389614
-8.73873233795166	-7.7793231010437	-8.93229579925537	-0.150520458817482	0.154061406850815	-0.0468066111207008
-8.74132442474365	-7.77719879150391	-8.93574047088623	-0.150483906269073	0.154152065515518	-0.0468112118542194
-8.73896503448486	-7.77823448181152	-8.943922996521	-0.150459602475166	0.154092833399773	-0.0468163676559925
-8.74047756195068	-7.77429914474487	-8.92909908294678	-0.150444135069847	0.154075250029564	-0.0468856506049633
-8.7456579208374	-7.77431106567383	-8.93501281738281	-0.150405362248421	0.154128894209862	-0.0468635782599449
-8.74072360992432	-7.77820444107056	-8.93564987182617	-0.150432005524635	0.154126927256584	-0.0468772202730179
-8.74189949035645	-7.7764048576355	-8.9265022277832	-0.150385588407516	0.154170379042625	-0.0468823425471783
-8.74323844909668	-7.77826881408691	-8.93056774139404	-0.150423184037209	0.15419702231884	-0.046952199190855
-8.74395084381104	-7.77326154708862	-8.93403148651123	-0.150346353650093	0.154225304722786	-0.0468739420175552
-8.74398899078369	-7.78101587295532	-8.9238395690918	-0.150397419929504	0.154129788279533	-0.0468959584832191
-8.7397575378418	-7.7769341468811	-8.92045783996582	-0.150380671024323	0.15411251783371	-0.0469813831150532
-8.74291229248047	-7.77563905715942	-8.92429065704346	-0.150345027446747	0.154177099466324	-0.0469693541526794
-8.74589538574219	-7.77944898605347	-8.92664909362793	-0.150406524538994	0.154144167900085	-0.0469253920018673
-8.743483543396	-7.78153038024902	-8.9186372756958	-0.150392234325409	0.15413673222065	-0.0470113195478916
-8.74080467224121	-7.77874231338501	-8.91947746276855	-0.150317817926407	0.154171109199524	-0.0470548942685127
-8.74575519561768	-7.77603960037231	-8.92928886413574	-0.150241762399673	0.154113993048668	-0.0469880253076553
-8.74651527404785	-7.77952527999878	-8.92212677001953	-0.150297299027443	0.154118984937668	-0.0470029823482037
-8.7428617477417	-7.78127765655518	-8.92151832580566	-0.150425106287003	0.154120445251465	-0.0471014603972435
-8.7468204498291	-7.78019857406616	-8.9266881942749	-0.150285229086876	0.154041469097137	-0.0470494665205479
-8.74431037902832	-7.77964305877686	-8.92539024353027	-0.150301516056061	0.154048979282379	-0.0470148622989655
-8.74368572235107	-7.78296232223511	-8.92148685455322	-0.150356456637383	0.154004156589508	-0.0470441728830338
-8.74392890930176	-7.78151988983154	-8.91967964172363	-0.150302708148956	0.153967052698135	-0.0470788478851318
-8.74311542510986	-7.77864027023315	-8.92361259460449	-0.150268018245697	0.153857871890068	-0.0470549911260605
-8.74402618408203	-7.78345203399658	-8.91750431060791	-0.150250941514969	0.153838202357292	-0.0470244735479355
-8.74018478393555	-7.78147172927856	-8.9133996963501	-0.150303944945335	0.153871357440948	-0.0471348650753498
-8.73984718322754	-7.77637338638306	-8.91929244995117	-0.15030899643898	0.153770923614502	-0.047139972448349
-8.74232196807861	-7.78299951553345	-8.91529846191406	-0.150217786431313	0.153663203120232	-0.0470689572393894
-8.74122142791748	-7.7813549041748	-8.91021347045898	-0.150264576077461	0.153667852282524	-0.0471063330769539
-8.73901271820068	-7.77866411209106	-8.91370487213135	-0.150201842188835	0.153547763824463	-0.0472082495689392
-8.74432754516602	-7.77965879440308	-8.9180154800415	-0.150182500481606	0.153511524200439	-0.047115869820118
-8.74126625061035	-7.78564786911011	-8.90766716003418	-0.150253415107727	0.153483957052231	-0.0471496507525444
-8.74272727966309	-7.78112983703613	-8.90980815887451	-0.150213077664375	0.153443202376366	-0.0472391396760941
-8.74604988098145	-7.78532695770264	-8.91781806945801	-0.150142341852188	0.153426438570023	-0.0471891760826111
-8.74655532836914	-7.78538179397583	-8.90583038330078	-0.150150805711746	0.153302222490311	-0.0471787489950657
-8.74772262573242	-7.78752899169922	-8.90450954437256	-0.15025694668293	0.153283983469009	-0.0472623966634274
-8.74581432342529	-7.78578901290894	-8.90615749359131	-0.150177896022797	0.153237894177437	-0.0472742728888988
-8.75001335144043	-7.78603887557983	-8.9154691696167	-0.150216624140739	0.15322345495224	-0.0472675822675228
-8.75222492218018	-7.79116439819336	-8.90156269073486	-0.150124847888947	0.153188779950142	-0.0472964160144329
-8.75137996673584	-7.78235387802124	-8.90833568572998	-0.150159865617752	0.153246492147446	-0.0473069623112679
-8.75402927398682	-7.78590154647827	-8.90943050384521	-0.150225311517715	0.153096958994865	-0.0472590588033199
-8.75630760192871	-7.78756523132324	-8.90968894958496	-0.150184795260429	0.153080061078072	-0.0473142229020596
-8.75552177429199	-7.7843279838562	-8.90806484222412	-0.150186091661453	0.153099820017815	-0.0473328940570354
-8.76166725158691	-7.78514909744263	-8.91567230224609	-0.150163128972054	0.153103560209274	-0.0473212003707886
-8.76024913787842	-7.78801918029785	-8.91044521331787	-0.150176227092743	0.153101235628128	-0.047281339764595
-8.76209259033203	-7.7830662727356	-8.89965915679932	-0.150181770324707	0.153022408485413	-0.0473244823515415
-8.76696014404297	-7.78612565994263	-8.915358543396	-0.150174468755722	0.153021186590195	-0.0473098121583462
-8.76317977905273	-7.78348541259766	-8.91540145874023	-0.15014936029911	0.153041824698448	-0.0472510792315006
-8.76781749725342	-7.78484058380127	-8.91505241394043	-0.150233432650566	0.152972891926765	-0.0472606346011162
-8.77054405212402	-7.78751134872437	-8.90437889099121	-0.150149270892143	0.152936533093452	-0.0472853928804398
-8.76948833465576	-7.78521871566772	-8.91568756103516	-0.150213524699211	0.152987033128738	-0.0472683049738407
-8.77494525909424	-7.78467750549316	-8.91213321685791	-0.15025582909584	0.152880787849426	-0.0472292378544807
-8.77955341339111	-7.78614330291748	-8.91058731079102	-0.150274589657784	0.15292401611805	-0.0472813956439495
-8.78145694732666	-7.78585290908813	-8.90728378295898	-0.150235652923584	0.152997687458992	-0.0472078323364258
-8.78523445129395	-7.78582191467285	-8.91733932495117	-0.150245055556297	0.152880281209946	-0.0472381636500359
-8.78653526306152	-7.78787660598755	-8.91297340393066	-0.150224655866623	0.152838945388794	-0.0471914708614349
-8.78972625732422	-7.78735637664795	-8.90685653686523	-0.150315076112747	0.152861252427101	-0.0471842847764492
-8.79085350036621	-7.7849178314209	-8.90936756134033	-0.150261625647545	0.152815103530884	-0.0472452454268932
-8.79709815979004	-7.78802394866943	-8.9209680557251	-0.150217562913895	0.152859419584274	-0.0472010038793087
-8.7979621887207	-7.7901029586792	-8.91359233856201	-0.150243252515793	0.152804255485535	-0.0471676699817181
-8.80153179168701	-7.79338026046753	-8.90892887115479	-0.15036915242672	0.15275402367115	-0.0471958555281162
-8.7987642288208	-7.79012680053711	-8.91391944885254	-0.150282621383667	0.152701869606972	-0.0472796596586704
-8.80467414855957	-7.78874063491821	-8.91851139068604	-0.150277435779572	0.152635976672173	-0.0472205691039562
-8.81041717529297	-7.79506587982178	-8.91529941558838	-0.150314837694168	0.152557998895645	-0.0472150929272175
-8.81023216247559	-7.79356670379639	-8.9072380065918	-0.150356531143188	0.152612328529358	-0.047282762825489
-8.81136322021484	-7.79076814651489	-8.92001438140869	-0.150324732065201	0.152494236826897	-0.0473390147089958
-8.8177318572998	-7.79211711883545	-8.92368412017822	-0.15025782585144	0.152442142367363	-0.0472293272614479
-8.81913757324219	-7.79760456085205	-8.91229248046875	-0.150293946266174	0.152442008256912	-0.0473062917590141
-8.82331848144531	-7.79544830322266	-8.91810417175293	-0.150360032916069	0.152445703744888	-0.0473950169980526
-8.82935047149658	-7.79741191864014	-8.92546653747559	-0.150327205657959	0.152356743812561	-0.0473534427583218
-8.8306360244751	-7.79914903640747	-8.91361808776855	-0.15036641061306	0.152308970689774	-0.0473471619188786
-8.83125591278076	-7.80131816864014	-8.91837501525879	-0.150396257638931	0.152242213487625	-0.0474357381463051
-8.83541870117188	-7.79988813400269	-8.92152976989746	-0.150396004319191	0.152302995324135	-0.0474261529743671
-8.83764457702637	-7.80198335647583	-8.92708110809326	-0.150371477007866	0.152128934860229	-0.0474299862980843
-8.84212589263916	-7.80706691741943	-8.91502285003662	-0.150311887264252	0.152103215456009	-0.0474449843168259
-8.83984851837158	-7.80627107620239	-8.91767120361328	-0.150400802493095	0.152122423052788	-0.0475364364683628
-8.84315872192383	-7.80554437637329	-8.92670059204102	-0.150333762168884	0.152066886425018	-0.0475428365170956
-8.84378433227539	-7.80944061279297	-8.92254447937012	-0.150311052799225	0.151962235569954	-0.0475018247961998
-8.84201240539551	-7.80945777893066	-8.9165096282959	-0.150352835655212	0.151980027556419	-0.0476473718881607
-8.84358406066895	-7.80954170227051	-8.93001747131348	-0.150269195437431	0.151899114251137	-0.0476200990378857
-8.84181308746338	-7.81241226196289	-8.92175006866455	-0.150209307670593	0.151828855276108	-0.0476531535387039
-8.84097385406494	-7.80982303619385	-8.91118049621582	-0.150247558951378	0.15175923705101	-0.0477243810892105
-8.83988666534424	-7.81014537811279	-8.91277980804443	-0.150240585207939	0.151697918772697	-0.0477845184504986
-8.83870983123779	-7.81257152557373	-8.91961669921875	-0.150193125009537	0.151697307825089	-0.0477641709148884
-8.83569049835205	-7.81167411804199	-8.91597080230713	-0.150122120976448	0.151583209633827	-0.0478177554905415
-8.83966636657715	-7.81162309646606	-8.91446495056152	-0.150181323289871	0.151560992002487	-0.0478913858532906
-8.83703517913818	-7.81234979629517	-8.91616630554199	-0.150098010897636	0.15148851275444	-0.0479678064584732
-8.83816814422607	-7.81410694122314	-8.9146032333374	-0.150133445858955	0.151351526379585	-0.047956794500351
-8.83646774291992	-7.8125171661377	-8.90975284576416	-0.1499974578619	0.151263684034348	-0.0480372235178947
-8.83470630645752	-7.81074094772339	-8.90409851074219	-0.150041863322258	0.151352196931839	-0.0481336563825607
-8.83431625366211	-7.80896806716919	-8.91056346893311	-0.149964317679405	0.151155278086662	-0.0482302233576775
-8.83871173858643	-7.80824995040894	-8.91223049163818	-0.149893403053284	0.151087492704391	-0.0481740012764931
-8.8362398147583	-7.8100414276123	-8.90030956268311	-0.149938464164734	0.151070907711983	-0.0482476875185966
-8.83960628509521	-7.8100471496582	-8.912184715271	-0.149940207600594	0.151024296879768	-0.0483665466308594
-8.84046363830566	-7.80940103530884	-8.9143180847168	-0.149898082017899	0.15086567401886	-0.0483095683157444
-8.84108734130859	-7.81118488311768	-8.90439033508301	-0.149837657809258	0.150801301002502	-0.0483939871191978
-8.84452724456787	-7.81142997741699	-8.90438461303711	-0.149898618459702	0.15076918900013	-0.0484666712582111
-8.84443092346191	-7.81109809875488	-8.90997982025146	-0.149863198399544	0.150769755244255	-0.0484622940421104
-8.84780502319336	-7.81376981735229	-8.90371608734131	-0.14985029399395	0.150562316179276	-0.0484503544867039
-8.85176181793213	-7.81282186508179	-8.89629077911377	-0.149861812591553	0.150503650307655	-0.0485314950346947
-8.85185623168945	-7.81208610534668	-8.90633392333984	-0.149857401847839	0.15050145983696	-0.0485078915953636
-8.85483455657959	-7.81199359893799	-8.90701103210449	-0.14986951649189	0.150304183363914	-0.0485479272902012
-8.85960388183594	-7.81292819976807	-8.89522933959961	-0.149915277957916	0.150233462452888	-0.0486230403184891
-8.86380386352539	-7.80967473983765	-8.90012550354004	-0.149857804179192	0.150149792432785	-0.0485530942678452
-8.86899471282959	-7.81284666061401	-8.91042900085449	-0.149924010038376	0.15010666847229	-0.0485509261488914
-8.87060451507568	-7.81529903411865	-8.90179252624512	-0.149835795164108	0.149984672665596	-0.0486309416592121
-8.87081050872803	-7.80978727340698	-8.9002628326416	-0.149860471487045	0.149905517697334	-0.0487072914838791
-8.88135051727295	-7.81183052062988	-8.91470909118652	-0.149786740541458	0.149846002459526	-0.0487124659121037
-8.88107299804688	-7.81320905685425	-8.90192317962646	-0.149806141853333	0.14970774948597	-0.0487619489431381
-8.88057327270508	-7.81199026107788	-8.90713882446289	-0.149744987487793	0.149603500962257	-0.0489176549017429
-8.88765811920166	-7.80746126174927	-8.90904998779297	-0.149628594517708	0.149537399411201	-0.0490006320178509
-8.88939571380615	-7.81044006347656	-8.90894222259521	-0.149602919816971	0.149396166205406	-0.0489376410841942
-8.89162921905518	-7.80878877639771	-8.90072727203369	-0.149721741676331	0.149325355887413	-0.0491136237978935
-8.89550304412842	-7.80573129653931	-8.91285419464111	-0.149490147829056	0.149291381239891	-0.0492374189198017
-8.89736366271973	-7.80597829818726	-8.91535377502441	-0.149528831243515	0.149131372570992	-0.0492092184722424
-8.90200901031494	-7.80734968185425	-8.90318202972412	-0.149531856179237	0.149119392037392	-0.0492993891239166
-8.90343856811523	-7.80451107025146	-8.90833473205566	-0.149472951889038	0.149027213454247	-0.0494065172970295
-8.90723323822021	-7.8015284538269	-8.91239547729492	-0.149484321475029	0.148907214403152	-0.04939354211092
-8.91225051879883	-7.80154705047607	-8.91639041900635	-0.149356320500374	0.148759439587593	-0.0494558103382587
-8.91359424591064	-7.80376052856445	-8.91018772125244	-0.149393022060394	0.148790761828423	-0.0495311059057713
-8.91919708251953	-7.79627513885498	-8.9205904006958	-0.149336725473404	0.14871771633625	-0.0495459958910942
-8.92539310455322	-7.80198574066162	-8.91776657104492	-0.149300500750542	0.148585274815559	-0.0496152974665165
-8.92837047576904	-7.79964447021484	-8.92089176177979	-0.149283394217491	0.148529425263405	-0.0497006475925446
-8.93365955352783	-7.79374408721924	-8.91681098937988	-0.149246454238892	0.14852412045002	-0.0498082377016544
-8.93728542327881	-7.79427671432495	-8.93842220306396	-0.149209544062614	0.148374259471893	-0.0498091652989388
-8.94513320922852	-7.79213047027588	-8.92378520965576	-0.149255186319351	0.148329332470894	-0.0498198419809341
-8.94944667816162	-7.79244565963745	-8.91989231109619	-0.149222403764725	0.14831018447876	-0.0499849990010262
-8.95213031768799	-7.79191732406616	-8.92927074432373	-0.149139299988747	0.148283779621124	-0.0500878021121025
-8.95622158050537	-7.78907871246338	-8.93209266662598	-0.149158224463463	0.148216858506203	-0.0501293241977692
-8.96265316009521	-7.78715658187866	-8.92927742004395	-0.149093210697174	0.148133233189583	-0.0502602718770504
-8.96576595306396	-7.78411722183228	-8.94075202941895	-0.149060666561127	0.148182541131973	-0.0503446869552135
-8.97423839569092	-7.78457307815552	-8.94378089904785	-0.148958161473274	0.148093789815903	-0.0503879487514496
-8.97448635101318	-7.78320789337158	-8.9380350112915	-0.148920565843582	0.148015111684799	-0.0505293421447277
-8.98048114776611	-7.77696943283081	-8.95006656646729	-0.148808553814888	0.148075014352798	-0.0506508499383926
-8.98610210418701	-7.7767505645752	-8.94982719421387	-0.148804157972336	0.147978007793427	-0.0506721958518028
-8.98836326599121	-7.77735662460327	-8.9452486038208	-0.14880758523941	0.147995352745056	-0.0508126802742481
-8.99173545837402	-7.77118015289307	-8.95496273040771	-0.148757010698318	0.147888317704201	-0.0509526617825031
-9.00132274627686	-7.77397871017456	-8.95744895935059	-0.148621246218681	0.147877186536789	-0.0509385988116264
-9.00096035003662	-7.77013444900513	-8.95059013366699	-0.148659020662308	0.147837489843369	-0.0510616861283779
-9.00927448272705	-7.76542615890503	-8.9632453918457	-0.148556932806969	0.147821620106697	-0.0512106642127037
-9.01240539550781	-7.76589918136597	-8.96133613586426	-0.148490682244301	0.147775024175644	-0.0512128062546253
-9.01482772827148	-7.76133108139038	-8.96425819396973	-0.148406863212585	0.147653758525848	-0.0513838082551956
-9.01708984375	-7.75546455383301	-8.96960353851318	-0.148283660411835	0.147667735815048	-0.0515821054577827
-9.02077293395996	-7.75149869918823	-8.97115707397461	-0.148184850811958	0.147658318281174	-0.0517126992344856
-9.025071144104	-7.74634981155396	-8.97760105133057	-0.14803920686245	0.147522956132889	-0.0519301034510136
-9.03210353851318	-7.73921632766724	-8.9778356552124	-0.147797867655754	0.14750300347805	-0.052267499268055
-9.03323173522949	-7.73077487945557	-8.98266124725342	-0.147624313831329	0.147477865219116	-0.0524747595191002
-9.03498554229736	-7.7263331413269	-8.9921293258667	-0.147383958101273	0.147363618016243	-0.0528048202395439
-9.03823757171631	-7.72017669677734	-8.98653793334961	-0.147161737084389	0.147354423999786	-0.0530898720026016
-9.03834438323975	-7.71352481842041	-8.99607181549072	-0.146957889199257	0.147237747907639	-0.0532777607440948
-9.03977012634277	-7.71348524093628	-8.99920845031738	-0.146802008152008	0.147153675556183	-0.0534568279981613
-9.03921508789063	-7.70926666259766	-8.99733352661133	-0.146589040756226	0.147102922201157	-0.0537901148200035
-9.04006862640381	-7.69775104522705	-9.00259780883789	-0.14643183350563	0.147037416696548	-0.0539651289582253
-9.0443811416626	-7.69956588745117	-9.01081371307373	-0.146278887987137	0.146980121731758	-0.0541644245386124
-9.04021072387695	-7.69206809997559	-9.00528144836426	-0.146132349967957	0.147003501653671	-0.0544517710804939
-9.04246234893799	-7.68086099624634	-9.01285171508789	-0.145876184105873	0.146950706839561	-0.0547126829624176
-9.04172420501709	-7.68036556243896	-9.02079677581787	-0.145611718297005	0.146850287914276	-0.0548663400113583
-9.04614734649658	-7.67192697525024	-9.02352046966553	-0.145438060164452	0.146933034062386	-0.0551552884280682
-9.04547500610352	-7.664879322052	-9.03260612487793	-0.145285040140152	0.146905153989792	-0.055360920727253
-9.05076694488525	-7.66100788116455	-9.04406356811523	-0.145131841301918	0.146979719400406	-0.0555351339280605
-9.05288410186768	-7.65544128417969	-9.04018115997314	-0.144945919513702	0.146841436624527	-0.0558200590312481
-9.05404281616211	-7.64794206619263	-9.04401969909668	-0.144726604223251	0.146885499358177	-0.0560851246118546
-9.0558032989502	-7.64118719100952	-9.05393218994141	-0.144497856497765	0.146899849176407	-0.0562522374093533
-9.06278324127197	-7.6373291015625	-9.05176639556885	-0.144346877932549	0.14686943590641	-0.056487612426281
-9.06337928771973	-7.63244199752808	-9.04974269866943	-0.14412234723568	0.146764636039734	-0.0566894002258778
-9.06380081176758	-7.62553548812866	-9.06472015380859	-0.143915876746178	0.146834388375282	-0.0569793991744518
-9.06517314910889	-7.62082290649414	-9.0648136138916	-0.143734067678452	0.146786317229271	-0.0570414401590824
-9.06547927856445	-7.61518526077271	-9.06285667419434	-0.143586680293083	0.146826162934303	-0.0573567524552345
-9.06984806060791	-7.60752296447754	-9.07713413238525	-0.143412619829178	0.146868303418159	-0.0574800036847591
-9.07401084899902	-7.61058473587036	-9.07373142242432	-0.143229231238365	0.146747291088104	-0.0576121620833874
-9.07110118865967	-7.60105466842651	-9.06489372253418	-0.143153250217438	0.146785646677017	-0.0578600876033306
-9.07790279388428	-7.5970344543457	-9.08358001708984	-0.142993986606598	0.14672189950943	-0.0579878501594067
-9.07810497283936	-7.59713411331177	-9.07966136932373	-0.142858147621155	0.146662160754204	-0.0581772327423096
-9.08290672302246	-7.58488464355469	-9.07873153686523	-0.142711520195007	0.146679237484932	-0.058413315564394
-9.09219455718994	-7.58185005187988	-9.09597206115723	-0.142583787441254	0.146647125482559	-0.0584795735776424
-9.08773136138916	-7.58153200149536	-9.08948612213135	-0.142438560724258	0.146618738770485	-0.0586107894778252
-9.09076595306396	-7.57367706298828	-9.0989818572998	-0.14232525229454	0.146572560071945	-0.058855265378952
-9.0974760055542	-7.56611728668213	-9.10664749145508	-0.142107278108597	0.146508425474167	-0.0589762963354588
-9.09952354431152	-7.56604385375977	-9.10674571990967	-0.14200285077095	0.146558552980423	-0.0590119957923889
-9.1000452041626	-7.56512069702148	-9.1055383682251	-0.141961485147476	0.146459966897964	-0.0591938495635986
-9.1020622253418	-7.55919170379639	-9.1109676361084	-0.141703739762306	0.146479919552803	-0.0593644976615906
-9.10464477539063	-7.55290460586548	-9.12576293945313	-0.141576960682869	0.146498531103134	-0.0594166405498981
-9.10994338989258	-7.55294227600098	-9.12093162536621	-0.141541942954063	0.146492913365364	-0.0595225654542446
-9.10861110687256	-7.54683637619019	-9.12528038024902	-0.141397044062614	0.146421536803246	-0.0597095377743244
-9.11258602142334	-7.54153966903687	-9.13097286224365	-0.141329571604729	0.146397531032562	-0.0597326494753361
-9.11499691009521	-7.54162502288818	-9.13113594055176	-0.141160890460014	0.146328076720238	-0.0597644224762917
-9.11426258087158	-7.54092645645142	-9.13825798034668	-0.141076385974884	0.146383807063103	-0.0599163547158241
-9.11993026733398	-7.53156661987305	-9.14595508575439	-0.140925154089928	0.14640985429287	-0.0599148608744144
-9.12471103668213	-7.53679990768433	-9.1475305557251	-0.140880510210991	0.146323099732399	-0.0598887987434864
-9.12550354003906	-7.53137731552124	-9.14711093902588	-0.140808537602425	0.146356344223022	-0.0599545836448669
-9.13187789916992	-7.52303886413574	-9.15627670288086	-0.1406609416008	0.146420076489449	-0.0601293481886387
-9.13753986358643	-7.51730728149414	-9.16997337341309	-0.140538319945335	0.146360486745834	-0.0601920038461685
-9.14201927185059	-7.50976800918579	-9.16172981262207	-0.140422284603119	0.146294564008713	-0.060297004878521
-9.14531993865967	-7.50628471374512	-9.16502380371094	-0.140301957726479	0.146289154887199	-0.0604394376277924
-9.14604187011719	-7.50032901763916	-9.18311977386475	-0.140113890171051	0.146310985088348	-0.0605083927512169
-9.14854145050049	-7.49998569488525	-9.18388748168945	-0.14000204205513	0.146252766251564	-0.0607170090079308
-9.15686511993408	-7.49153900146484	-9.18808841705322	-0.139837861061096	0.146346569061279	-0.0608694590628147
-9.16087245941162	-7.48528051376343	-9.19218635559082	-0.139671012759209	0.146359860897064	-0.0609102174639702
-9.1662483215332	-7.4853310585022	-9.19475173950195	-0.139565706253052	0.146308898925781	-0.0610606633126736
-9.16450023651123	-7.47587394714355	-9.1948184967041	-0.139379754662514	0.1463263630867	-0.0613480918109417
-9.17470359802246	-7.46693325042725	-9.2093448638916	-0.139112904667854	0.146272659301758	-0.0614677593111992
-9.17866325378418	-7.46903324127197	-9.21467781066895	-0.139013797044754	0.146279573440552	-0.0616313517093658
-9.17837047576904	-7.46308040618896	-9.21383666992188	-0.138916015625	0.146314024925232	-0.0618356466293335
-9.18096446990967	-7.45394325256348	-9.22138595581055	-0.138677045702934	0.146231770515442	-0.0621209107339382
-9.18802165985107	-7.45112085342407	-9.231614112854	-0.138487815856934	0.146242693066597	-0.0621690005064011
-9.18746471405029	-7.44981145858765	-9.22126293182373	-0.138388186693192	0.146283805370331	-0.0623580515384674
-9.19250965118408	-7.44075393676758	-9.22963237762451	-0.138253048062325	0.146383136510849	-0.0625697821378708
-9.1977596282959	-7.44186687469482	-9.23965740203857	-0.138054981827736	0.146285340189934	-0.0626406222581863
-9.19754981994629	-7.43865156173706	-9.23468685150146	-0.137962371110916	0.146249055862427	-0.0628244876861572
-9.19833469390869	-7.43098592758179	-9.24282169342041	-0.137771487236023	0.146263092756271	-0.0629422217607498
-9.19809627532959	-7.42970561981201	-9.25069332122803	-0.13756699860096	0.146235242486	-0.0630831494927406
-9.19888496398926	-7.42235136032104	-9.24448680877686	-0.137460559606552	0.146220490336418	-0.0632518827915192
-9.19728469848633	-7.41570520401001	-9.25055980682373	-0.137227326631546	0.14618456363678	-0.0633836388587952
-9.19911479949951	-7.4124870300293	-9.26253700256348	-0.137062430381775	0.146173551678658	-0.0634114742279053
-9.19393062591553	-7.41063404083252	-9.25463485717773	-0.136909648776054	0.146178647875786	-0.0635760650038719
-9.19558334350586	-7.40709018707275	-9.26384449005127	-0.136726796627045	0.146270915865898	-0.0637817829847336
-9.19350147247314	-7.39969396591187	-9.27900695800781	-0.136500984430313	0.146227598190308	-0.0638130307197571
-9.19241714477539	-7.3939905166626	-9.26966953277588	-0.136389598250389	0.146205887198448	-0.064043752849102
-9.19294834136963	-7.38566541671753	-9.27902889251709	-0.136058777570724	0.146299719810486	-0.0641879364848137
-9.18870449066162	-7.38340616226196	-9.28397560119629	-0.135969802737236	0.146349012851715	-0.0642458125948906
-9.18721675872803	-7.38107061386108	-9.2857723236084	-0.135705903172493	0.146356835961342	-0.0644261315464973
-9.18968963623047	-7.37547588348389	-9.29178524017334	-0.135514736175537	0.146479919552803	-0.0646204054355621
-9.19497489929199	-7.37677192687988	-9.28821563720703	-0.135425388813019	0.146483778953552	-0.0646913573145866
-9.18835830688477	-7.37348127365112	-9.28860282897949	-0.135323703289032	0.146582141518593	-0.0648246705532074
-9.19093132019043	-7.36895227432251	-9.30030345916748	-0.135127663612366	0.146587044000626	-0.0649443715810776
-9.19426727294922	-7.36592102050781	-9.3014612197876	-0.134942471981049	0.146577134728432	-0.0650507286190987
-9.1861686706543	-7.36342477798462	-9.30167675018311	-0.134811565279961	0.146584451198578	-0.0651795417070389
-9.18908309936523	-7.35875988006592	-9.31203842163086	-0.134703606367111	0.14664015173912	-0.0653233900666237
-9.18577766418457	-7.35823583602905	-9.30651187896729	-0.134516596794128	0.146641716361046	-0.0653519928455353
-9.1821870803833	-7.35280656814575	-9.3060998916626	-0.134441033005714	0.146633803844452	-0.0655373707413673
-9.18450736999512	-7.35066413879395	-9.32453441619873	-0.134254604578018	0.146640211343765	-0.065605454146862
-9.17794609069824	-7.35170221328735	-9.3221263885498	-0.134075134992599	0.146644473075867	-0.0657214447855949
-9.17780685424805	-7.34442138671875	-9.32140827178955	-0.133988425135612	0.146757945418358	-0.0658549889922142
-9.1756591796875	-7.34320592880249	-9.33683204650879	-0.133802682161331	0.146753370761871	-0.0658725574612617
-9.17392349243164	-7.34097623825073	-9.32883834838867	-0.133657947182655	0.14672689139843	-0.0659980401396751
-9.17539882659912	-7.33732795715332	-9.33125591278076	-0.133477106690407	0.146842733025551	-0.0660769417881966
-9.17448806762695	-7.33809280395508	-9.34650993347168	-0.133351013064384	0.146820321679115	-0.066209614276886
-9.17737579345703	-7.33388376235962	-9.34156036376953	-0.13325572013855	0.146889597177505	-0.0664461329579353
-9.18016242980957	-7.33096694946289	-9.35449600219727	-0.133087575435638	0.147000446915627	-0.0665861964225769
-9.18230724334717	-7.32902383804321	-9.35387706756592	-0.132975473999977	0.146926492452621	-0.0666834637522697
-9.18678092956543	-7.32965278625488	-9.35340881347656	-0.132917538285255	0.146999880671501	-0.0668508559465408
-9.18802833557129	-7.32726526260376	-9.36260986328125	-0.132741212844849	0.147089749574661	-0.067067101597786
-9.19313335418701	-7.32886409759521	-9.36582469940186	-0.132604762911797	0.147031083703041	-0.0672179907560349
-9.19647598266602	-7.33460092544556	-9.3646297454834	-0.132529810070992	0.147023469209671	-0.0675233379006386
-9.20053768157959	-7.33314895629883	-9.37144184112549	-0.132502883672714	0.147057697176933	-0.0676788315176964
-9.20844268798828	-7.34030771255493	-9.36983776092529	-0.132429584860802	0.147006332874298	-0.0678942203521729
-9.20510005950928	-7.33616304397583	-9.37795066833496	-0.132228940725327	0.146986201405525	-0.0679865181446075
-9.20887279510498	-7.33512449264526	-9.38100528717041	-0.132127240300179	0.147017359733582	-0.0679962337017059
-9.2094612121582	-7.33446264266968	-9.3805627822876	-0.13203901052475	0.146927163004875	-0.0682487562298775
-9.20965480804443	-7.32672500610352	-9.39338970184326	-0.131842643022537	0.147056311368942	-0.068359762430191
-9.21506690979004	-7.32315349578857	-9.39742183685303	-0.131753727793694	0.147010862827301	-0.0684463456273079
-9.21661567687988	-7.32630729675293	-9.38982582092285	-0.131573483347893	0.147012919187546	-0.0686390623450279
-9.2181510925293	-7.32140398025513	-9.40253448486328	-0.131440684199333	0.14713029563427	-0.0687521398067474
-9.22539520263672	-7.32753705978394	-9.40482425689697	-0.131305456161499	0.147038966417313	-0.0687616914510727
-9.22592353820801	-7.32421207427979	-9.40177726745605	-0.13117304444313	0.147115632891655	-0.0689414292573929
-9.22877025604248	-7.32497262954712	-9.41448402404785	-0.131130918860435	0.147173300385475	-0.0690287947654724
-9.23038196563721	-7.33048534393311	-9.41024398803711	-0.130989044904709	0.147087454795837	-0.0690460056066513
-9.23190212249756	-7.32523393630981	-9.39594459533691	-0.130987659096718	0.14700847864151	-0.0691755712032318
-9.23691272735596	-7.32628154754639	-9.41010093688965	-0.130865857005119	0.147008150815964	-0.0691896602511406
-9.23274993896484	-7.33198118209839	-9.40509510040283	-0.130776882171631	0.146928027272224	-0.0692556351423264
-9.23318386077881	-7.32112407684326	-9.40253639221191	-0.130672380328178	0.146903738379478	-0.069380059838295
-9.23486042022705	-7.32275676727295	-9.41504764556885	-0.130585327744484	0.146804511547089	-0.0694279074668884
-9.23421859741211	-7.32335519790649	-9.4104528427124	-0.130479171872139	0.146783590316772	-0.0694447234272957
-9.23452472686768	-7.32085704803467	-9.41372489929199	-0.130378037691116	0.146824389696121	-0.0695691555738449
-9.23419761657715	-7.31968021392822	-9.42022323608398	-0.130301117897034	0.146784573793411	-0.0695546716451645
-9.23320484161377	-7.32429885864258	-9.40675354003906	-0.130266159772873	0.146766036748886	-0.0695892497897148
-9.23723220825195	-7.32339715957642	-9.41923904418945	-0.130137383937836	0.146789655089378	-0.0695966854691505
-9.23645305633545	-7.32580947875977	-9.41280174255371	-0.130126535892487	0.146774008870125	-0.0695978328585625
-9.24064064025879	-7.32665491104126	-9.41106414794922	-0.130169674754143	0.146816909313202	-0.0696709305047989
-9.24028205871582	-7.32988977432251	-9.41725730895996	-0.13010761141777	0.146768286824226	-0.069653257727623
-9.24090957641602	-7.32916164398193	-9.41143417358398	-0.130111023783684	0.146611005067825	-0.0695928037166595
-9.24078845977783	-7.32920837402344	-9.41094398498535	-0.130066394805908	0.146633639931679	-0.0696853920817375
-9.2417516708374	-7.33038520812988	-9.41341781616211	-0.13003434240818	0.146524965763092	-0.0695998445153236
-9.23964786529541	-7.33046007156372	-9.40458106994629	-0.130054548382759	0.146479994058609	-0.0697035789489746
-9.2372407913208	-7.33170890808105	-9.4202995300293	-0.129952058196068	0.146436303853989	-0.069698691368103
-9.23590660095215	-7.3322925567627	-9.41389560699463	-0.129910036921501	0.146432891488075	-0.0696736350655556
-9.23555564880371	-7.33260059356689	-9.40762901306152	-0.129832968115807	0.146406576037407	-0.0697397589683533
-9.2371187210083	-7.33364725112915	-9.42191600799561	-0.129776686429977	0.146439582109451	-0.069699652493
-9.23809909820557	-7.34196376800537	-9.40930271148682	-0.129815012216568	0.14635843038559	-0.0696791559457779
-9.23406219482422	-7.34150695800781	-9.40223121643066	-0.129824623465538	0.146376773715019	-0.0697977468371391
-9.23809814453125	-7.33725738525391	-9.42215347290039	-0.129753112792969	0.146373808383942	-0.0697541385889053
-9.23965930938721	-7.34425735473633	-9.40536785125732	-0.129784911870956	0.146339669823647	-0.06980911642313
-9.23542022705078	-7.34166288375854	-9.40319347381592	-0.12977959215641	0.146380439400673	-0.0698700696229935
-9.23898220062256	-7.34363222122192	-9.40765857696533	-0.129747912287712	0.146238207817078	-0.0698722898960114
-9.236328125	-7.34408712387085	-9.39899444580078	-0.12971031665802	0.14621813595295	-0.0700776875019073
-9.23145961761475	-7.33914470672607	-9.40878009796143	-0.129647880792618	0.146138072013855	-0.0700250044465065
-9.23235988616943	-7.34284114837646	-9.40419864654541	-0.129531264305115	0.146160840988159	-0.0701118260622025
-9.2235050201416	-7.34451723098755	-9.3966236114502	-0.129627496004105	0.146147206425667	-0.070202074944973
-9.22377014160156	-7.33983087539673	-9.39596557617188	-0.129458263516426	0.146136283874512	-0.070179209113121
-9.2219409942627	-7.34438943862915	-9.39291286468506	-0.129365116357803	0.146053463220596	-0.070272721350193
-9.21775817871094	-7.34031391143799	-9.39100551605225	-0.129379332065582	0.146092802286148	-0.0703698098659515
-9.21972179412842	-7.34233045578003	-9.3905668258667	-0.12924887239933	0.146094307303429	-0.0703229159116745
-9.21438980102539	-7.34137916564941	-9.39330005645752	-0.129237174987793	0.14607846736908	-0.070371501147747
-9.21470165252686	-7.33916854858398	-9.37724685668945	-0.129211097955704	0.146110028028488	-0.0704956203699112
-9.21807765960693	-7.34134006500244	-9.38663578033447	-0.129144802689552	0.146087840199471	-0.0704952850937843
-9.21217441558838	-7.34480619430542	-9.38112354278564	-0.129147633910179	0.145994246006012	-0.0705068558454514
-9.21371269226074	-7.34379005432129	-9.3771390914917	-0.129182502627373	0.146087348461151	-0.0706120431423187
-9.21509647369385	-7.34632444381714	-9.38127899169922	-0.129164934158325	0.14612378180027	-0.0705451816320419
-9.21488475799561	-7.34894561767578	-9.36830520629883	-0.129115343093872	0.146048337221146	-0.0705957040190697
-9.21642589569092	-7.34778642654419	-9.37591552734375	-0.12912754714489	0.146094247698784	-0.0707095786929131
-9.21390056610107	-7.3505859375	-9.37461185455322	-0.129054874181747	0.146052539348602	-0.0706486403942108
-9.21140575408936	-7.35081148147583	-9.3673152923584	-0.129122197628021	0.146003767848015	-0.0708164125680923
-9.20834732055664	-7.34531211853027	-9.37756156921387	-0.128971293568611	0.14590148627758	-0.0709098726511002
-9.21024131774902	-7.34779691696167	-9.37358665466309	-0.128913506865501	0.145917072892189	-0.0708293989300728
-9.20681571960449	-7.35023736953735	-9.36866188049316	-0.128917053341866	0.145873561501503	-0.0709892585873604
-9.20604228973389	-7.34573602676392	-9.37900638580322	-0.128817498683929	0.145929977297783	-0.0710876733064651
-9.20653343200684	-7.34723949432373	-9.37559032440186	-0.128818675875664	0.145813971757889	-0.0711045637726784
-9.20680618286133	-7.34926986694336	-9.36632251739502	-0.128726720809937	0.145814642310143	-0.0711884647607803
-9.20535278320313	-7.34666872024536	-9.37978458404541	-0.128663823008537	0.145728006958961	-0.0712384507060051
-9.20675086975098	-7.34929895401001	-9.37604141235352	-0.128590106964111	0.145768672227859	-0.0713317543268204
-9.20579242706299	-7.34546232223511	-9.36551666259766	-0.128540635108948	0.14575819671154	-0.0715403333306313
-9.21332454681396	-7.34048128128052	-9.37835121154785	-0.128462105989456	0.145794436335564	-0.0716737359762192
-9.21882915496826	-7.347412109375	-9.37680530548096	-0.128359973430634	0.145729809999466	-0.0717139095067978
-9.21688175201416	-7.34362888336182	-9.3647632598877	-0.128356948494911	0.145706087350845	-0.0719257369637489
-9.22465133666992	-7.34436416625977	-9.37975406646729	-0.128274723887444	0.145662978291512	-0.0719710886478424
-9.22140598297119	-7.34589862823486	-9.36856174468994	-0.128163069486618	0.145533442497253	-0.072149433195591
-9.22713851928711	-7.34077978134155	-9.36541080474854	-0.128136515617371	0.145491376519203	-0.072334349155426
-9.2310209274292	-7.34662342071533	-9.37007427215576	-0.12811079621315	0.145337849855423	-0.0723844841122627
-9.22732734680176	-7.34770774841309	-9.3627462387085	-0.128116384148598	0.145354628562927	-0.0724926441907883
-9.23468208312988	-7.34321737289429	-9.36933517456055	-0.128024309873581	0.145283982157707	-0.0725729316473007
-9.23260974884033	-7.34649753570557	-9.36537551879883	-0.127978295087814	0.14511476457119	-0.0726248696446419
-9.23535060882568	-7.34315872192383	-9.36165523529053	-0.127874970436096	0.145142018795013	-0.0728160440921783
-9.23765659332275	-7.3380560874939	-9.36319828033447	-0.127705946564674	0.145129635930061	-0.0728584602475166
-9.23646354675293	-7.33907318115234	-9.35977745056152	-0.127663910388947	0.145080849528313	-0.0729966834187508
-9.23824024200439	-7.33780384063721	-9.36406135559082	-0.127644419670105	0.145018592476845	-0.073150210082531
-9.24394702911377	-7.3377571105957	-9.37099742889404	-0.127473175525665	0.144944325089455	-0.0731556341052055
-9.24198722839355	-7.33867168426514	-9.35138988494873	-0.127406403422356	0.144823357462883	-0.0733154639601707
-9.24919700622559	-7.3334174156189	-9.36014938354492	-0.127362698316574	0.144792437553406	-0.0734474882483482
-9.2473669052124	-7.33713388442993	-9.35665893554688	-0.127227649092674	0.144660785794258	-0.0734851211309433
-9.24501705169678	-7.33110332489014	-9.35134887695313	-0.127252340316772	0.144622713327408	-0.0737562328577042
-9.24668884277344	-7.33068704605103	-9.36958599090576	-0.126988962292671	0.144495233893394	-0.0737815797328949
-9.24679756164551	-7.32809352874756	-9.35389137268066	-0.126942247152328	0.144412487745285	-0.0739823207259178
-9.25199127197266	-7.32623195648193	-9.35968780517578	-0.126722931861877	0.144442573189735	-0.0740548819303513
-9.25204849243164	-7.3311939239502	-9.35746479034424	-0.12671385705471	0.144359514117241	-0.0742108598351479
-9.25619506835938	-7.32619762420654	-9.35516834259033	-0.126621216535568	0.144321620464325	-0.0743333846330643
-9.25796508789063	-7.32788324356079	-9.35884666442871	-0.126583144068718	0.144206687808037	-0.0743667781352997
-9.25583553314209	-7.3247537612915	-9.35054302215576	-0.126463949680328	0.144076436758041	-0.0745716318488121
-9.25881099700928	-7.32285833358765	-9.36020851135254	-0.126318126916885	0.14402237534523	-0.0746713131666183
-9.25662326812744	-7.3227391242981	-9.35315608978271	-0.126221001148224	0.14395010471344	-0.0747440382838249
-9.25550174713135	-7.31915330886841	-9.35613918304443	-0.126053273677826	0.143921464681625	-0.0748939290642738
-9.25715732574463	-7.32157802581787	-9.36093330383301	-0.12596769630909	0.143826946616173	-0.0749440938234329
-9.25592708587646	-7.3191499710083	-9.35038280487061	-0.125885739922523	0.143757089972496	-0.0751188397407532
-9.25963115692139	-7.3202428817749	-9.36090755462646	-0.125749409198761	0.143747374415398	-0.0751121789216995
-9.25663661956787	-7.32086944580078	-9.34567832946777	-0.125748008489609	0.143613070249557	-0.0752066448330879
-9.25865364074707	-7.3235297203064	-9.3462610244751	-0.125673845410347	0.143590718507767	-0.0753355994820595
-9.25400447845459	-7.32258653640747	-9.3473539352417	-0.125600427389145	0.143496870994568	-0.0753966718912125
-9.25454044342041	-7.32016229629517	-9.33747005462646	-0.125568836927414	0.143427982926369	-0.0754734203219414
-9.25487613677979	-7.31586360931396	-9.34580230712891	-0.125411927700043	0.143416658043861	-0.0756401643157005
-9.25569438934326	-7.31912183761597	-9.35059642791748	-0.125391721725464	0.143355831503868	-0.0755706951022148
-9.25166702270508	-7.3184986114502	-9.33601760864258	-0.125299617648125	0.143270909786224	-0.0757589414715767
-9.25055503845215	-7.31952142715454	-9.35310649871826	-0.125214397907257	0.143254414200783	-0.0758499577641487
-9.25067043304443	-7.31909942626953	-9.34584331512451	-0.125177443027496	0.143130987882614	-0.0758106335997581
-9.24907684326172	-7.31959247589111	-9.33725547790527	-0.125089719891548	0.143090143799782	-0.0758806765079498
-9.24753665924072	-7.31929636001587	-9.3499174118042	-0.125067576766014	0.143135219812393	-0.0758804678916931
-9.24995422363281	-7.32492303848267	-9.34486865997314	-0.125050321221352	0.143000543117523	-0.0758537799119949
-9.24674224853516	-7.32592582702637	-9.33973598480225	-0.124985225498676	0.143037393689156	-0.0759657770395279
-9.24708938598633	-7.32352828979492	-9.34604454040527	-0.124883443117142	0.143049567937851	-0.0759511291980743
-9.24846839904785	-7.32968282699585	-9.343505859375	-0.124902881681919	0.142915651202202	-0.0758986920118332
-9.2421350479126	-7.32991075515747	-9.33079433441162	-0.12496005743742	0.142967686057091	-0.0759791433811188
-9.2455530166626	-7.33055734634399	-9.34252548217773	-0.124936811625957	0.142896771430969	-0.0759705081582069
-9.24771690368652	-7.33550214767456	-9.32959270477295	-0.124877505004406	0.142896667122841	-0.0759477317333221
-9.24391555786133	-7.33424472808838	-9.32970237731934	-0.124917842447758	0.142817869782448	-0.075991079211235
-9.24612045288086	-7.33715391159058	-9.33751201629639	-0.124904476106167	0.142766505479813	-0.0759544223546982
-9.24457550048828	-7.33912467956543	-9.330810546875	-0.12497691065073	0.142745181918144	-0.0759565383195877
-9.24634456634521	-7.3312292098999	-9.33127498626709	-0.124902181327343	0.142662733793259	-0.0760016143321991
-9.24705219268799	-7.33620166778564	-9.34104156494141	-0.124787554144859	0.142595410346985	-0.0759309753775597
-9.23968887329102	-7.33762788772583	-9.33439826965332	-0.124862186610699	0.14252570271492	-0.0759018883109093
-9.24052906036377	-7.33585977554321	-9.33278179168701	-0.124831296503544	0.142548203468323	-0.0759440287947655
-9.23960113525391	-7.34005355834961	-9.33566474914551	-0.124777145683765	0.142471462488174	-0.0758549422025681
-9.23676109313965	-7.33922672271729	-9.32907009124756	-0.124832607805729	0.142520248889923	-0.0758869722485542
-9.2415828704834	-7.34068012237549	-9.33449172973633	-0.124730199575424	0.142455071210861	-0.0757699236273766
-9.23869228363037	-7.34562110900879	-9.32814693450928	-0.12484011054039	0.142355769872665	-0.0757559388875961
-9.23982620239258	-7.34748935699463	-9.32507228851318	-0.124868355691433	0.142387136816978	-0.0757545381784439
-9.24121189117432	-7.34941673278809	-9.33107376098633	-0.12486819177866	0.142388477921486	-0.0756356790661812
-9.24018096923828	-7.35013961791992	-9.31578922271729	-0.124904796481133	0.142236232757568	-0.0755617916584015
-9.23870944976807	-7.35054779052734	-9.31924247741699	-0.124965168535709	0.142143502831459	-0.0756038576364517
-9.2376880645752	-7.35524368286133	-9.32243156433105	-0.12503507733345	0.142124518752098	-0.0753457993268967
-9.23875045776367	-7.35425090789795	-9.31250190734863	-0.12504506111145	0.142095774412155	-0.0754463896155357
-9.23538017272949	-7.3492169380188	-9.33025360107422	-0.124939016997814	0.142047300934792	-0.0754252448678017
-9.23415756225586	-7.35171794891357	-9.32078742980957	-0.124951794743538	0.141866728663445	-0.0753872022032738
-9.23317050933838	-7.35040473937988	-9.31356239318848	-0.124843016266823	0.14195342361927	-0.0755060985684395
-9.23490428924561	-7.34835386276245	-9.32022380828857	-0.124767012894154	0.142002329230309	-0.0754751116037369
-9.23551845550537	-7.35193300247192	-9.315110206604	-0.124868661165237	0.141885846853256	-0.0756009146571159
-9.23777484893799	-7.3517918586731	-9.31672096252441	-0.124825499951839	0.141983047127724	-0.0756990239024162
-9.24211597442627	-7.35177993774414	-9.31373405456543	-0.124745659530163	0.141795635223389	-0.0756722912192345
-9.24301624298096	-7.3516788482666	-9.30956363677979	-0.124736674129963	0.141849234700203	-0.0757679790258408
-9.24167728424072	-7.35319805145264	-9.31204032897949	-0.124770417809486	0.141805559396744	-0.075889840722084
-9.24452972412109	-7.35098075866699	-9.31422901153564	-0.124731384217739	0.141657710075378	-0.0758815854787827
-9.24303436279297	-7.35057210922241	-9.30610084533691	-0.124687843024731	0.141624867916107	-0.0759970471262932
-9.24479961395264	-7.34730195999146	-9.31032752990723	-0.124574072659016	0.141546949744225	-0.0760098695755005
-9.24917984008789	-7.34551668167114	-9.31055068969727	-0.124620221555233	0.141497671604156	-0.0760638862848282
-9.2452449798584	-7.34756183624268	-9.30545043945313	-0.124566145241261	0.141373708844185	-0.0761930271983147
-9.24657344818115	-7.34223890304565	-9.30961513519287	-0.1245182082057	0.141394734382629	-0.0761827006936073
-9.24529361724854	-7.34752321243286	-9.31096172332764	-0.124409422278404	0.141253471374512	-0.0761967897415161
-9.24493217468262	-7.3405237197876	-9.31024932861328	-0.124342180788517	0.141292929649353	-0.0763398930430412
-9.25083351135254	-7.34168910980225	-9.31482601165771	-0.124280281364918	0.141178712248802	-0.076258048415184
-9.2497444152832	-7.34248161315918	-9.30492115020752	-0.124362878501415	0.141200721263885	-0.0764371305704117
-9.24989414215088	-7.34258985519409	-9.31250953674316	-0.124313622713089	0.141060888767242	-0.0764667242765427
-9.25386524200439	-7.34559202194214	-9.29872798919678	-0.124236039817333	0.140984237194061	-0.0764168947935104
-9.24996471405029	-7.34151554107666	-9.29749584197998	-0.124227583408356	0.14087338745594	-0.0765073001384735
-9.25124549865723	-7.34298276901245	-9.30240345001221	-0.124206356704235	0.140736043453217	-0.0764965042471886
-9.24900341033936	-7.34331274032593	-9.28954219818115	-0.124142065644264	0.140632748603821	-0.0765681564807892
-9.25015163421631	-7.33516979217529	-9.29934501647949	-0.124101810157299	0.140482887625694	-0.0765567049384117
-9.25226020812988	-7.33772993087769	-9.29906558990479	-0.123992368578911	0.140347808599472	-0.0766392424702644
-9.25015354156494	-7.33444356918335	-9.29369354248047	-0.123988352715969	0.140358626842499	-0.0767215713858604
-9.25292682647705	-7.33706045150757	-9.30675315856934	-0.123912028968334	0.140266582369804	-0.0767298638820648
-9.2537727355957	-7.33607292175293	-9.29522228240967	-0.123914740979671	0.14015106856823	-0.076728954911232
-9.25751399993896	-7.33474397659302	-9.30105972290039	-0.123970180749893	0.140125527977943	-0.0768337622284889
-9.26549911499023	-7.33690118789673	-9.30219745635986	-0.123947061598301	0.140056133270264	-0.0768103823065758
-9.26566410064697	-7.33800554275513	-9.28940963745117	-0.123930744826794	0.139883473515511	-0.0768299624323845
-9.27232646942139	-7.3345193862915	-9.29797649383545	-0.123911321163177	0.139846697449684	-0.0768429040908813
-9.2707347869873	-7.33911657333374	-9.29806423187256	-0.123929582536221	0.139706522226334	-0.0767821073532104
-9.27366065979004	-7.33419179916382	-9.29245853424072	-0.123919442296028	0.139596611261368	-0.0768582001328468
-9.27867698669434	-7.33391284942627	-9.30137062072754	-0.12377405911684	0.139419436454773	-0.0768961980938911
-9.27914714813232	-7.333815574646	-9.2955207824707	-0.123770080506802	0.139428004622459	-0.0768393725156784
-9.2804012298584	-7.33251810073853	-9.29887962341309	-0.123655147850513	0.139343231916428	-0.0768637880682945
-9.28560543060303	-7.33593463897705	-9.29803371429443	-0.123725518584251	0.139260143041611	-0.0768433511257172
-9.28626823425293	-7.33714962005615	-9.29605197906494	-0.123667806386948	0.139168381690979	-0.0769403427839279
-9.29491424560547	-7.33903074264526	-9.29886531829834	-0.12363725155592	0.139183014631271	-0.0768984854221344
-9.29221630096436	-7.33984708786011	-9.28214550018311	-0.123712137341499	0.139028117060661	-0.0768827646970749
-9.29531764984131	-7.33999395370483	-9.29268455505371	-0.123656414449215	0.138995468616486	-0.0769207552075386
-9.29283714294434	-7.3434042930603	-9.28860950469971	-0.123586058616638	0.138814762234688	-0.0768589004874229
-9.29576969146729	-7.3389949798584	-9.28354740142822	-0.123658441007137	0.138769760727882	-0.0769297704100609
-9.29596900939941	-7.33771753311157	-9.29610347747803	-0.123522073030472	0.138646304607391	-0.0769199877977371
-9.29790210723877	-7.34058809280396	-9.29229545593262	-0.123575419187546	0.138542741537094	-0.0768664330244064
-9.29844570159912	-7.33829975128174	-9.27897930145264	-0.123514838516712	0.138574063777924	-0.0769337639212608
-9.29756832122803	-7.33904123306274	-9.29399871826172	-0.123439490795135	0.138560965657234	-0.0769152939319611
-9.29823112487793	-7.33789396286011	-9.28582572937012	-0.123368918895721	0.138483226299286	-0.0769830346107483
-9.30263900756836	-7.33927965164185	-9.29475975036621	-0.123356387019157	0.138518467545509	-0.0770063176751137
-9.30661678314209	-7.33892726898193	-9.28655529022217	-0.123342275619507	0.138383090496063	-0.0769562870264053
-9.3090124130249	-7.34249258041382	-9.28323078155518	-0.123440526425838	0.138408482074738	-0.0770123228430748
-9.3111515045166	-7.34155464172363	-9.28403759002686	-0.123338416218758	0.138313949108124	-0.0768990218639374
-9.31059265136719	-7.34546661376953	-9.27260208129883	-0.123457133769989	0.138190701603889	-0.0769354701042175
-9.30776691436768	-7.34062671661377	-9.29209136962891	-0.123340159654617	0.138182938098907	-0.0769412070512772
-9.30913829803467	-7.3425030708313	-9.28819847106934	-0.123366683721542	0.138124167919159	-0.0767892003059387
-9.30746364593506	-7.34261417388916	-9.27894592285156	-0.12334430962801	0.138105064630508	-0.0768818929791451
-9.31067657470703	-7.34278583526611	-9.29703044891357	-0.123357862234116	0.138171344995499	-0.0766884833574295
-9.31296157836914	-7.34599113464355	-9.28254795074463	-0.123416677117348	0.138108909130096	-0.0766706243157387
-9.31623363494873	-7.34966707229614	-9.28724479675293	-0.123502768576145	0.138199731707573	-0.0766530483961105
-9.31865215301514	-7.34946203231812	-9.28595066070557	-0.123516626656055	0.138053208589554	-0.0764852464199066
-9.32444477081299	-7.35156917572021	-9.28478908538818	-0.12356910854578	0.138121232390404	-0.0765515938401222
-9.32307052612305	-7.35387182235718	-9.29351997375488	-0.123583652079105	0.138080507516861	-0.0763696283102036
-9.32186031341553	-7.35500812530518	-9.28555774688721	-0.123651646077633	0.138081699609756	-0.0763814449310303
-9.32053470611572	-7.35299682617188	-9.30111694335938	-0.123652137815952	0.138027802109718	-0.0762859284877777
-9.3243408203125	-7.35336875915527	-9.29853916168213	-0.123657740652561	0.138034388422966	-0.0761584639549255
-9.32430839538574	-7.35560464859009	-9.29334831237793	-0.123675890266895	0.138003081083298	-0.0761527642607689
-9.32437133789063	-7.35517406463623	-9.29890537261963	-0.123719178140163	0.138127148151398	-0.0760198831558228
-9.32728290557861	-7.36464738845825	-9.2974853515625	-0.123820617794991	0.138071820139885	-0.0759664326906204
-9.32650089263916	-7.36062622070313	-9.29275321960449	-0.123853906989098	0.138107553124428	-0.0759103298187256
-9.33145713806152	-7.36220788955688	-9.30581474304199	-0.123841546475887	0.138165339827538	-0.0758243426680565
-9.33237075805664	-7.36918163299561	-9.30058288574219	-0.123932868242264	0.138072893023491	-0.0757329910993576
-9.32838726043701	-7.36565685272217	-9.29778861999512	-0.124001391232014	0.138174518942833	-0.0756907165050507
-9.33125019073486	-7.36966896057129	-9.30767726898193	-0.124052993953228	0.138044372200966	-0.0754923075437546
-9.32930850982666	-7.37412977218628	-9.29657363891602	-0.124136172235012	0.13806164264679	-0.0754397809505463
-9.32654571533203	-7.36948013305664	-9.30164623260498	-0.1241839453578	0.138007923960686	-0.0753189250826836
-9.32806491851807	-7.37561893463135	-9.31198596954346	-0.124273426830769	0.137981027364731	-0.0751943141222
-9.32444858551025	-7.37798738479614	-9.30225849151611	-0.124267034232616	0.1380705088377	-0.0751164928078651
-9.32308101654053	-7.37300682067871	-9.31503486633301	-0.124336414039135	0.137973129749298	-0.0750169456005096
-9.32548999786377	-7.37652587890625	-9.30861568450928	-0.124320827424526	0.138027682900429	-0.0749186128377914
-9.32549667358398	-7.37102794647217	-9.31468486785889	-0.12431874871254	0.138110160827637	-0.0749151781201363
-9.33041477203369	-7.37800645828247	-9.31814956665039	-0.124405100941658	0.138042867183685	-0.0748086422681808
-9.32870674133301	-7.37693691253662	-9.31489372253418	-0.124469697475433	0.137998759746552	-0.0747756287455559
-9.33268260955811	-7.38204336166382	-9.32423782348633	-0.124505169689655	0.138122797012329	-0.0747068449854851
-9.33738422393799	-7.38849973678589	-9.31942367553711	-0.124559350311756	0.138146489858627	-0.0746349394321442
-9.33831977844238	-7.38291597366333	-9.31854343414307	-0.12471716850996	0.138090059161186	-0.0746463090181351
-9.34153842926025	-7.38766050338745	-9.32253932952881	-0.124706462025642	0.138018205761909	-0.0745054334402084
-9.33647060394287	-7.39075469970703	-9.31647109985352	-0.124737404286861	0.137986987829208	-0.0744485557079315
-9.33851146697998	-7.38722944259644	-9.32502746582031	-0.124780744314194	0.137946575880051	-0.0744439736008644
-9.33929824829102	-7.3924036026001	-9.33171081542969	-0.124697394669056	0.137874186038971	-0.0743277370929718
-9.33716869354248	-7.39068078994751	-9.32277870178223	-0.124725908041	0.137883141636848	-0.0743425339460373
-9.33931541442871	-7.39125967025757	-9.33287334442139	-0.124735817313194	0.137819662690163	-0.0742321908473969
-9.33863830566406	-7.39535760879517	-9.32714748382568	-0.124792441725731	0.137888580560684	-0.0742012932896614
-9.3402624130249	-7.39670705795288	-9.32175445556641	-0.124851010739803	0.13785845041275	-0.0742386132478714
-9.3419246673584	-7.3979434967041	-9.32760238647461	-0.124822050333023	0.137783959507942	-0.0741294920444489
-9.34301471710205	-7.40245580673218	-9.31645011901855	-0.124955460429192	0.13772040605545	-0.0740956291556358
-9.34243011474609	-7.40193605422974	-9.32714176177979	-0.124986693263054	0.137772142887115	-0.0741056129336357
-9.34182167053223	-7.40459680557251	-9.3235969543457	-0.124967560172081	0.137781292200089	-0.0740283355116844
-9.34108638763428	-7.40462160110474	-9.31496906280518	-0.125067427754402	0.137614384293556	-0.0740093588829041
-9.34007835388184	-7.40385818481445	-9.3141565322876	-0.125039666891098	0.137656629085541	-0.0740087181329727
-9.33984184265137	-7.4060173034668	-9.31828498840332	-0.125052839517593	0.137523397803307	-0.0739058032631874
-9.3383321762085	-7.40547370910645	-9.30705261230469	-0.12506029009819	0.137511700391769	-0.0739699155092239
-9.33403015136719	-7.40352630615234	-9.32433414459229	-0.124992996454239	0.137456506490707	-0.0739730820059776
-9.33371734619141	-7.40249729156494	-9.32358551025391	-0.125023141503334	0.13740485906601	-0.073884442448616
-9.33184051513672	-7.40321350097656	-9.30660629272461	-0.124949187040329	0.13739413022995	-0.0739286467432976
-9.33224487304688	-7.40067386627197	-9.32129001617432	-0.124995291233063	0.137378677725792	-0.0738645493984222
-9.33629035949707	-7.40676689147949	-9.31546878814697	-0.125041678547859	0.137370079755783	-0.0738200470805168
-9.33169078826904	-7.40666723251343	-9.31159496307373	-0.125043913722038	0.137359350919724	-0.0739195346832275
-9.33522987365723	-7.40686225891113	-9.32105350494385	-0.125067144632339	0.137371420860291	-0.0738453790545464
-9.33865737915039	-7.41395425796509	-9.30675411224365	-0.125045672059059	0.137280344963074	-0.0738115236163139
-9.33527660369873	-7.40977764129639	-9.30657768249512	-0.125147521495819	0.137406259775162	-0.0738331079483032
-9.33680248260498	-7.41379690170288	-9.31416606903076	-0.1252551227808	0.137272208929062	-0.0736997425556183
-9.33287239074707	-7.4147891998291	-9.2993335723877	-0.125259906053543	0.137239024043083	-0.0737835988402367
-9.33224010467529	-7.41075611114502	-9.31357479095459	-0.12526772916317	0.137263029813766	-0.0736543238162994
-9.3292064666748	-7.41285943984985	-9.3034143447876	-0.12518872320652	0.137169659137726	-0.073670007288456
-9.32523918151855	-7.4112114906311	-9.30450630187988	-0.125215977430344	0.13729590177536	-0.0736579820513725
-9.32592582702637	-7.41431760787964	-9.30897331237793	-0.125228077173233	0.137238144874573	-0.0735162049531937
-9.32283687591553	-7.41383361816406	-9.29769229888916	-0.125270962715149	0.137349024415016	-0.0735684335231781
-9.32172012329102	-7.41560077667236	-9.3082332611084	-0.125363022089005	0.137358322739601	-0.0735210627317429
-9.32031536102295	-7.4200496673584	-9.30007934570313	-0.125390365719795	0.137364581227303	-0.0733979195356369
-9.31840133666992	-7.41647052764893	-9.28965854644775	-0.125451922416687	0.137434586882591	-0.0734288766980171
-9.31821823120117	-7.41989278793335	-9.30091762542725	-0.125524640083313	0.137458831071854	-0.0732932835817337
-9.31095600128174	-7.4226861000061	-9.28468894958496	-0.125512436032295	0.137402653694153	-0.073261134326458
-9.30642414093018	-7.41546726226807	-9.28367805480957	-0.125593975186348	0.137430548667908	-0.0732164904475212
-9.30820369720459	-7.41676378250122	-9.29720783233643	-0.125571548938751	0.137399017810822	-0.0731048136949539
-9.29934120178223	-7.41969871520996	-9.27938270568848	-0.125671967864037	0.137510433793068	-0.0730789974331856
-9.29949378967285	-7.41199493408203	-9.2921314239502	-0.125721350312233	0.137520164251328	-0.0731073096394539
-9.29294776916504	-7.4192008972168	-9.29006958007813	-0.12567101418972	0.137461915612221	-0.0729845017194748
-9.28956985473633	-7.4168062210083	-9.28902721405029	-0.125678732991219	0.137603357434273	-0.0729619711637497
-9.28927230834961	-7.41530418395996	-9.28107166290283	-0.125682801008224	0.137619808316231	-0.0729112178087235
-9.28256416320801	-7.4158034324646	-9.28448581695557	-0.125801116228104	0.137714132666588	-0.0727623701095581
-9.27952575683594	-7.41885471343994	-9.27582454681396	-0.125910758972168	0.137705981731415	-0.072761245071888
-9.27671337127686	-7.41752338409424	-9.28159999847412	-0.125871405005455	0.137799873948097	-0.0726971924304962
-9.27035808563232	-7.41594982147217	-9.2830982208252	-0.125977769494057	0.137854754924774	-0.0725165978074074
-9.26159477233887	-7.41463804244995	-9.26539325714111	-0.126042306423187	0.137903422117233	-0.0724945366382599
-9.25112247467041	-7.41200923919678	-9.26299953460693	-0.126182988286018	0.138055369257927	-0.0724290385842323
-9.2428674697876	-7.41033458709717	-9.26639747619629	-0.126191511750221	0.137998700141907	-0.0722919106483459
-9.23371982574463	-7.41491174697876	-9.2487096786499	-0.126249134540558	0.138158783316612	-0.0722025707364082
-9.2186803817749	-7.41161298751831	-9.2443208694458	-0.126418933272362	0.138270199298859	-0.072206161916256
-9.21467685699463	-7.40645313262939	-9.24887466430664	-0.126575037837029	0.138320177793503	-0.0720809176564217
-9.20895767211914	-7.41268301010132	-9.23529148101807	-0.126627370715141	0.138355910778046	-0.0720633193850517
-9.20216846466064	-7.40852355957031	-9.23095607757568	-0.126696541905403	0.138486161828041	-0.0719514936208725
-9.20445728302002	-7.41057014465332	-9.23859882354736	-0.126867473125458	0.138582184910774	-0.0717483758926392
-9.19374561309814	-7.41252946853638	-9.23325443267822	-0.126867160201073	0.13855504989624	-0.0716567933559418
-9.19301414489746	-7.40602970123291	-9.230299949646	-0.126971930265427	0.138636618852615	-0.0715028345584869
-9.19008636474609	-7.40805244445801	-9.23964309692383	-0.127053156495094	0.138640835881233	-0.0713283866643906
-9.18069458007813	-7.40681409835815	-9.22239780426025	-0.127175703644753	0.138704925775528	-0.0711981877684593
-9.17405319213867	-7.40117597579956	-9.22327899932861	-0.127208158373833	0.138694450259209	-0.0710867419838905
-9.16962432861328	-7.40279722213745	-9.22211074829102	-0.127156972885132	0.138673484325409	-0.0709426030516624
-9.16105937957764	-7.40000629425049	-9.21661758422852	-0.127232074737549	0.138797000050545	-0.0709341242909431
-9.16226196289063	-7.39911270141602	-9.22335243225098	-0.127219989895821	0.1388228982687	-0.0708420351147652
-9.15623950958252	-7.40210390090942	-9.20992374420166	-0.127352267503738	0.138884261250496	-0.0707860440015793
-9.15176868438721	-7.39815092086792	-9.20899200439453	-0.12737900018692	0.138919994235039	-0.0708154365420341
-9.15268611907959	-7.40006256103516	-9.21219635009766	-0.127400666475296	0.138962581753731	-0.0706986635923386
-9.14734745025635	-7.39840602874756	-9.19766807556152	-0.127458781003952	0.139025568962097	-0.0706811994314194
-9.14889240264893	-7.39698696136475	-9.20661354064941	-0.127508655190468	0.139093473553658	-0.0706900283694267
-9.13938903808594	-7.39533805847168	-9.2047004699707	-0.127494305372238	0.13911908864975	-0.0705657824873924
-9.13844680786133	-7.39109086990356	-9.19654560089111	-0.127645939588547	0.139157325029373	-0.0705859288573265
-9.13533592224121	-7.38802909851074	-9.20559501647949	-0.127587482333183	0.139170989394188	-0.07052131742239
-9.13263893127441	-7.38932085037231	-9.2080078125	-0.127631157636642	0.139116838574409	-0.0704079791903496
-9.12912654876709	-7.38734436035156	-9.18991756439209	-0.127616599202156	0.139154821634293	-0.0704127922654152
-9.12330722808838	-7.38397026062012	-9.20780086517334	-0.127597749233246	0.139207512140274	-0.0703957080841064
-9.12117004394531	-7.38606405258179	-9.2039270401001	-0.127722144126892	0.139177337288857	-0.0702938139438629
-9.11985397338867	-7.38482999801636	-9.20213985443115	-0.127607002854347	0.139260530471802	-0.0703056305646896
-9.12031936645508	-7.38294124603271	-9.20232772827148	-0.127712324261665	0.139369145035744	-0.0701812654733658
-9.11864852905273	-7.38573455810547	-9.20040321350098	-0.127807170152664	0.139377072453499	-0.0700991898775101
-9.11289024353027	-7.38270473480225	-9.20854377746582	-0.127808466553688	0.13946270942688	-0.0700141340494156
-9.11427116394043	-7.38108348846436	-9.20599937438965	-0.127855479717255	0.139388963580132	-0.0698756501078606
-9.10869026184082	-7.381516456604	-9.20624828338623	-0.127891287207603	0.139434427022934	-0.0698783695697784
-9.10595989227295	-7.38135480880737	-9.21173477172852	-0.127900630235672	0.139495402574539	-0.0698003992438316
-9.10987186431885	-7.38277959823608	-9.21445846557617	-0.127981945872307	0.13947120308876	-0.0696999281644821
-9.10498142242432	-7.38239192962646	-9.21328163146973	-0.128022357821465	0.139500647783279	-0.069757953286171
-9.10440444946289	-7.37652730941772	-9.2209997177124	-0.128123328089714	0.139486402273178	-0.069578543305397
-9.10327053070068	-7.38103675842285	-9.21475124359131	-0.128081113100052	0.139450669288635	-0.0695600584149361
-9.09908962249756	-7.37569046020508	-9.21853065490723	-0.128087639808655	0.139491811394691	-0.069561205804348
-9.0998067855835	-7.3753137588501	-9.22414875030518	-0.128148302435875	0.139452278614044	-0.0694739297032356
-9.09511947631836	-7.37645721435547	-9.21715545654297	-0.128117173910141	0.139450386166573	-0.0694698765873909
-9.09945392608643	-7.37233972549438	-9.22610187530518	-0.128147855401039	0.139518648386002	-0.0694598183035851
-9.10373783111572	-7.37865924835205	-9.22389793395996	-0.128170311450958	0.139466241002083	-0.0693813636898994
-9.09889125823975	-7.37526082992554	-9.21628475189209	-0.128239899873734	0.139492079615593	-0.0694030076265335
-9.10255813598633	-7.38038635253906	-9.23171424865723	-0.128263026475906	0.1395333558321	-0.0693867057561874
-9.10076808929443	-7.38206815719604	-9.22454738616943	-0.128314942121506	0.139462351799011	-0.0693310052156448
-9.10056114196777	-7.37740993499756	-9.21319675445557	-0.128365516662598	0.139430120587349	-0.0692847743630409
-9.10259914398193	-7.37803220748901	-9.23172664642334	-0.12837316095829	0.139391124248505	-0.0692479535937309
-9.09851264953613	-7.3820743560791	-9.21806526184082	-0.12846115231514	0.139417350292206	-0.069178082048893
-9.09894371032715	-7.37641000747681	-9.22760200500488	-0.128463432192802	0.139401152729988	-0.069200687110424
-9.09885311126709	-7.37614345550537	-9.23186779022217	-0.128374844789505	0.139260947704315	-0.0691046938300133
-9.09702110290527	-7.37690019607544	-9.22573947906494	-0.128499045968056	0.139307796955109	-0.0690775439143181
-9.09917545318604	-7.37319087982178	-9.23390197753906	-0.128453433513641	0.139358296990395	-0.0690499842166901
-9.09822273254395	-7.37580537796021	-9.24174118041992	-0.128610759973526	0.139370918273926	-0.0689539685845375
-9.10019779205322	-7.37815141677856	-9.23423767089844	-0.128644749522209	0.139390155673027	-0.0690235644578934
-9.10531330108643	-7.37933683395386	-9.2477388381958	-0.1286301612854	0.139445289969444	-0.0689417123794556
-9.10450553894043	-7.37944078445435	-9.23741912841797	-0.128651812672615	0.139373674988747	-0.068898431956768
-9.10848617553711	-7.3791184425354	-9.23900127410889	-0.128761485219002	0.13942177593708	-0.0689166560769081
-9.11046409606934	-7.38083791732788	-9.24952030181885	-0.128791153430939	0.139489248394966	-0.0688503608107567
-9.11330127716064	-7.38090753555298	-9.24914932250977	-0.128850102424622	0.139400258660316	-0.0687859356403351
-9.11696624755859	-7.38337516784668	-9.24112510681152	-0.128881141543388	0.139490768313408	-0.0688077211380005
-9.11717796325684	-7.38247060775757	-9.25359153747559	-0.128877803683281	0.139465287327766	-0.0686679258942604
-9.11768436431885	-7.38724422454834	-9.24922466278076	-0.128995269536972	0.1394102871418	-0.0687435120344162
-9.11793041229248	-7.38309621810913	-9.25339603424072	-0.128930121660233	0.139466285705566	-0.068735346198082
-9.11787605285645	-7.38246011734009	-9.26629257202148	-0.128995984792709	0.139468014240265	-0.0686477348208427
-9.11919975280762	-7.38492441177368	-9.26070594787598	-0.129045590758324	0.139426782727242	-0.0687063485383987
-9.1194372177124	-7.38004493713379	-9.27130794525146	-0.128922060132027	0.139586329460144	-0.0686737149953842
-9.1212911605835	-7.38788175582886	-9.27057933807373	-0.129015415906906	0.139576971530914	-0.068626195192337
-9.1210355758667	-7.38657236099243	-9.2672815322876	-0.129049316048622	0.139638856053352	-0.0687374398112297
-9.12546920776367	-7.38785171508789	-9.27608871459961	-0.129019618034363	0.139608025550842	-0.0686371624469757
-9.1258020401001	-7.39171171188354	-9.27295398712158	-0.129136025905609	0.139693677425385	-0.0686761736869812
-9.12236595153809	-7.3882098197937	-9.28107261657715	-0.129160329699516	0.139673158526421	-0.0685929283499718
-9.12587356567383	-7.39183902740479	-9.27655792236328	-0.129238784313202	0.13961572945118	-0.0685402378439903
-9.12145042419434	-7.39013767242432	-9.28390884399414	-0.129171401262283	0.139639258384705	-0.0686561316251755
-9.12061405181885	-7.39057588577271	-9.29055595397949	-0.1292435079813	0.13965068757534	-0.0685442835092545
-9.11954784393311	-7.38942384719849	-9.28063488006592	-0.129140079021454	0.13961361348629	-0.068548746407032
-9.11784267425537	-7.38668966293335	-9.2926664352417	-0.129132449626923	0.139705419540405	-0.0685398653149605
-9.1205997467041	-7.39155912399292	-9.2937650680542	-0.129169642925262	0.13969099521637	-0.0685142204165459
-9.11513900756836	-7.38878726959229	-9.28685665130615	-0.129277780652046	0.139811888337135	-0.0686285495758057
-9.11871719360352	-7.3859486579895	-9.29922962188721	-0.129269018769264	0.139779642224312	-0.0685875043272972
-9.12045669555664	-7.38809585571289	-9.29635620117188	-0.129323169589043	0.139828681945801	-0.0686084777116776
-9.11170959472656	-7.38329553604126	-9.28955459594727	-0.12941201031208	0.139873057603836	-0.0687178820371628
-9.11195659637451	-7.38149118423462	-9.30329990386963	-0.129478707909584	0.139905333518982	-0.0687873214483261
-9.10613822937012	-7.3857626914978	-9.29474258422852	-0.129557266831398	0.139926359057426	-0.0688422918319702
-9.10700416564941	-7.37915992736816	-9.30021667480469	-0.129567265510559	0.140003085136414	-0.068875215947628
-9.11198043823242	-7.38391256332397	-9.31113338470459	-0.129620656371117	0.140084639191628	-0.0687086582183838
-9.11178302764893	-7.390456199646	-9.30678176879883	-0.12971356511116	0.140036210417747	-0.0686271488666534
-9.11359310150146	-7.38537502288818	-9.30812358856201	-0.129742965102196	0.140031903982162	-0.0686405897140503
-9.1154842376709	-7.38619422912598	-9.31847763061523	-0.12970270216465	0.139995098114014	-0.0685369893908501
-9.11680603027344	-7.38647603988647	-9.3158540725708	-0.129736050963402	0.13999417424202	-0.0683637112379074
-9.11403942108154	-7.38332605361938	-9.31359004974365	-0.129817843437195	0.139962419867516	-0.0684109553694725
-9.11599922180176	-7.38398742675781	-9.32029628753662	-0.129779547452927	0.139903485774994	-0.0682954713702202
-9.11660766601563	-7.38773393630981	-9.31123447418213	-0.129845291376114	0.139829188585281	-0.0683292299509048
-9.11909198760986	-7.38602876663208	-9.31014347076416	-0.129819244146347	0.139810353517532	-0.0682949647307396
-9.12001514434814	-7.38429498672485	-9.31662464141846	-0.129866704344749	0.139838069677353	-0.0681970119476318
-9.12129974365234	-7.38964891433716	-9.31053638458252	-0.129919409751892	0.13974817097187	-0.0682308226823807
-9.12443828582764	-7.38880205154419	-9.30851078033447	-0.129965603351593	0.13981457054615	-0.0682157501578331
-9.13113498687744	-7.38978052139282	-9.31936645507813	-0.129871711134911	0.139668896794319	-0.068172812461853
-9.12683868408203	-7.39600658416748	-9.30898761749268	-0.129946693778038	0.139567241072655	-0.0681628212332726
-9.12970066070557	-7.39646100997925	-9.30590534210205	-0.129985347390175	0.139671295881271	-0.0681732594966888
-9.1321439743042	-7.39066648483276	-9.31189346313477	-0.130011945962906	0.139524132013321	-0.0681136548519135
-9.13831329345703	-7.3985743522644	-9.30630588531494	-0.130020931363106	0.139420062303543	-0.068092554807663
-9.13579368591309	-7.39502191543579	-9.29594993591309	-0.129987552762032	0.139406353235245	-0.0680928826332092
-9.1362419128418	-7.39512968063354	-9.30739116668701	-0.130090579390526	0.139318570494652	-0.0680667832493782
-9.13883972167969	-7.40061140060425	-9.29609394073486	-0.130057096481323	0.13919372856617	-0.0679951384663582
-9.13923168182373	-7.39669942855835	-9.28737640380859	-0.130105599761009	0.139142945408821	-0.0680132955312729
-9.1408519744873	-7.40080404281616	-9.29823684692383	-0.130149886012077	0.139044225215912	-0.0678931474685669
-9.14029788970947	-7.40552663803101	-9.28999519348145	-0.13016614317894	0.13896644115448	-0.0678652077913284
-9.13931465148926	-7.39691877365112	-9.28867530822754	-0.13022243976593	0.138823240995407	-0.0678921788930893
-9.14245986938477	-7.40050554275513	-9.29430198669434	-0.130163192749023	0.138762786984444	-0.0678079724311829
-9.14245796203613	-7.40117454528809	-9.28374195098877	-0.130153641104698	0.138665825128555	-0.0677368491888046
-9.13803482055664	-7.39938259124756	-9.28208065032959	-0.130218744277954	0.138614371418953	-0.0677399411797524
-9.14027690887451	-7.40188217163086	-9.29260921478271	-0.13021782040596	0.138541892170906	-0.0676537528634071
-9.14041519165039	-7.40489053726196	-9.2780294418335	-0.130185127258301	0.138482093811035	-0.0676402747631073
-9.14158248901367	-7.40352916717529	-9.274169921875	-0.130174055695534	0.138483554124832	-0.0676200091838837
-9.14142608642578	-7.40890741348267	-9.28500747680664	-0.130238637328148	0.138427257537842	-0.0675012692809105
-9.14512062072754	-7.41169452667236	-9.27241706848145	-0.130337163805962	0.138352990150452	-0.0674940124154091
-9.14493370056152	-7.41071557998657	-9.27493667602539	-0.130356162786484	0.138374105095863	-0.0674561634659767
-9.14716053009033	-7.41365385055542	-9.27482032775879	-0.13032354414463	0.13819395005703	-0.0673796832561493
-9.14921188354492	-7.41806745529175	-9.26228332519531	-0.130462124943733	0.138189241290092	-0.0672857761383057
-9.14668941497803	-7.41839122772217	-9.26541519165039	-0.130559980869293	0.13825586438179	-0.067278191447258
-9.14980125427246	-7.4191255569458	-9.26901435852051	-0.130596771836281	0.138089492917061	-0.0671230182051659
-9.15182685852051	-7.42364501953125	-9.26113414764404	-0.130592495203018	0.138054445385933	-0.067058190703392
-9.15297031402588	-7.42056608200073	-9.25530338287354	-0.130663126707077	0.138005986809731	-0.0670259073376656
-9.15945911407471	-7.42441272735596	-9.26271343231201	-0.130683064460754	0.137967079877853	-0.0669272691011429
-9.15611362457275	-7.42646837234497	-9.25922298431396	-0.130784258246422	0.13795194029808	-0.0669320151209831
-9.16084575653076	-7.42140531539917	-9.25835609436035	-0.130806192755699	0.137950599193573	-0.0669197663664818
-9.1650915145874	-7.42587041854858	-9.27048301696777	-0.130852341651917	0.137970730662346	-0.0668385028839111
-9.16465091705322	-7.43021774291992	-9.26333427429199	-0.130909696221352	0.137921810150146	-0.0668563768267632
-9.16415882110596	-7.4243311882019	-9.25897693634033	-0.130914628505707	0.13791897892952	-0.0668800696730614
-9.16784381866455	-7.42911958694458	-9.26984882354736	-0.130812913179398	0.137807190418243	-0.0668698772788048
-9.16607189178467	-7.43250799179077	-9.26002216339111	-0.130884394049644	0.137888193130493	-0.0667998716235161
-9.16518783569336	-7.42830038070679	-9.26040935516357	-0.130880191922188	0.137844026088715	-0.066860243678093
-9.16542148590088	-7.43109369277954	-9.26974010467529	-0.130873113870621	0.137785106897354	-0.0668227970600128
-9.16420364379883	-7.43088245391846	-9.25481605529785	-0.130866765975952	0.137773543596268	-0.0668426677584648
-9.16701030731201	-7.43089962005615	-9.25980567932129	-0.13075315952301	0.137830078601837	-0.0668582245707512
-9.16348266601563	-7.43311548233032	-9.25697135925293	-0.130781844258308	0.137812629342079	-0.0668253973126411
-9.16552352905273	-7.4333553314209	-9.24943828582764	-0.130883306264877	0.13780303299427	-0.0668844878673553
-9.16414928436279	-7.43277978897095	-9.2526912689209	-0.130871325731277	0.13776895403862	-0.0668824091553688
-9.16602516174316	-7.43251466751099	-9.24475479125977	-0.13090480864048	0.13764101266861	-0.0668879002332687
-9.16519546508789	-7.43178129196167	-9.23852634429932	-0.130798310041428	0.137673944234848	-0.0669509172439575
-9.16257953643799	-7.43149995803833	-9.24470138549805	-0.13081830739975	0.137599751353264	-0.0668984055519104
-9.15953636169434	-7.43058443069458	-9.2376537322998	-0.130842536687851	0.137509062886238	-0.0670353621244431
-9.15698051452637	-7.43084907531738	-9.23652458190918	-0.130757287144661	0.137538343667984	-0.067079558968544
-9.15589427947998	-7.42619037628174	-9.23676109313965	-0.130758836865425	0.137469291687012	-0.0670121088624001
-9.15803146362305	-7.4322657585144	-9.23269653320313	-0.130672484636307	0.137469097971916	-0.0670618191361427
-9.14925765991211	-7.43209266662598	-9.22829627990723	-0.130682319402695	0.137412995100021	-0.0672051832079887
-9.14934730529785	-7.42457056045532	-9.23394203186035	-0.130582869052887	0.137325584888458	-0.0672565400600433
-9.14783382415771	-7.42959117889404	-9.23215770721436	-0.130552366375923	0.137262299656868	-0.067222110927105
-9.14072513580322	-7.42758321762085	-9.21897125244141	-0.130508825182915	0.137239336967468	-0.0673158019781113
-9.14223098754883	-7.4214882850647	-9.22547817230225	-0.13050788640976	0.137191325426102	-0.0673102512955666
-9.13816452026367	-7.427077293396	-9.22622489929199	-0.130334958434105	0.137074679136276	-0.0672915279865265
-9.13759136199951	-7.42138767242432	-9.22239208221436	-0.13034200668335	0.137129098176956	-0.0674031674861908
-9.13818168640137	-7.4207592010498	-9.22251892089844	-0.130271106958389	0.137077778577805	-0.0674454942345619
-9.13423347473145	-7.42350244522095	-9.22080421447754	-0.130290299654007	0.136991113424301	-0.067439079284668
-9.1312427520752	-7.42154121398926	-9.21171760559082	-0.130239069461823	0.136931478977203	-0.0675952136516571
-9.13081359863281	-7.41766786575317	-9.21238327026367	-0.130123540759087	0.136885538697243	-0.0676398649811745
-9.12756633758545	-7.41588449478149	-9.21124744415283	-0.130041807889938	0.136844053864479	-0.0676351711153984
-9.12633037567139	-7.4181981086731	-9.20327472686768	-0.130061641335487	0.136764943599701	-0.0677808225154877
-9.12481498718262	-7.41551923751831	-9.19904613494873	-0.130050897598267	0.136785894632339	-0.0677622705698013
-9.1214427947998	-7.41753721237183	-9.19855976104736	-0.129970878362656	0.136607110500336	-0.0677976310253143
-9.124267578125	-7.41725587844849	-9.18296051025391	-0.129941463470459	0.136654481291771	-0.0678261294960976
-9.11724948883057	-7.41350412368774	-9.18470096588135	-0.129958063364029	0.136632949113846	-0.0678987354040146
-9.11656761169434	-7.41252851486206	-9.18817710876465	-0.129918560385704	0.136532887816429	-0.067878358066082
-9.11585426330566	-7.413893699646	-9.17263698577881	-0.129889696836472	0.136450052261353	-0.0679188594222069
-9.11380767822266	-7.40866899490356	-9.1708402633667	-0.129853710532188	0.136547386646271	-0.067915067076683
-9.11445713043213	-7.4105052947998	-9.17061710357666	-0.129832059144974	0.13643217086792	-0.0679097101092339
-9.10556697845459	-7.41087532043457	-9.15832996368408	-0.129837855696678	0.136356562376022	-0.0679060891270638
-9.10585594177246	-7.40450000762939	-9.15739154815674	-0.129830196499825	0.136325255036354	-0.0679140388965607
-9.10692596435547	-7.40597581863403	-9.16036605834961	-0.129764080047607	0.136295408010483	-0.0678821504116058
-9.09829235076904	-7.40628147125244	-9.14698219299316	-0.129812464118004	0.136256888508797	-0.0678937882184982
-9.09618663787842	-7.40084934234619	-9.14569473266602	-0.129774436354637	0.136193171143532	-0.0679260790348053
-9.09522914886475	-7.40290594100952	-9.14312648773193	-0.129699423909187	0.136061072349548	-0.0678737685084343
-9.09239768981934	-7.4013352394104	-9.13420963287354	-0.129699632525444	0.136200830340385	-0.0678954273462296
-9.0919361114502	-7.39747047424316	-9.12935352325439	-0.129620179533958	0.136164292693138	-0.0678273588418961
-9.08695507049561	-7.40036058425903	-9.12989330291748	-0.129692435264587	0.136117473244667	-0.0677747949957848
-9.08664131164551	-7.39924144744873	-9.11726188659668	-0.129641532897949	0.1360964179039	-0.0678820163011551
-9.0870943069458	-7.4005331993103	-9.11268997192383	-0.129586696624756	0.136067360639572	-0.0677997097373009
-9.08702564239502	-7.39919328689575	-9.1093921661377	-0.129622116684914	0.13611064851284	-0.0677405297756195
-9.08557415008545	-7.40090942382813	-9.09531593322754	-0.129669338464737	0.13609117269516	-0.0678135007619858
-9.08510398864746	-7.4003701210022	-9.0973949432373	-0.129709780216217	0.136177033185959	-0.0677924230694771
-9.08529758453369	-7.39967966079712	-9.09758758544922	-0.129704430699348	0.136025801301003	-0.0677420422434807
-9.08416748046875	-7.40321922302246	-9.08193302154541	-0.129731044173241	0.136046454310417	-0.0677724331617355
-9.08387851715088	-7.39975547790527	-9.08310222625732	-0.129742100834846	0.136078923940659	-0.0676411390304565
-9.08110523223877	-7.40284490585327	-9.07342720031738	-0.129804879426956	0.135912790894508	-0.0676354318857193
-9.08137035369873	-7.40023040771484	-9.06695079803467	-0.129794478416443	0.135945543646812	-0.0677228793501854
-9.08143424987793	-7.39485502243042	-9.07142353057861	-0.129773110151291	0.135900840163231	-0.0676114559173584
-9.08453750610352	-7.39673852920532	-9.05811309814453	-0.129812330007553	0.135817393660545	-0.0676512494683266
-9.08196353912354	-7.39339160919189	-9.06531429290771	-0.12983201444149	0.135813295841217	-0.0677010789513588
-9.08486270904541	-7.39084196090698	-9.06558132171631	-0.129767820239067	0.135800719261169	-0.0676933377981186
-9.08459949493408	-7.39208364486694	-9.05708312988281	-0.129778116941452	0.135768353939056	-0.0677580758929253
-9.08812141418457	-7.38308620452881	-9.05939292907715	-0.129736587405205	0.13576528429985	-0.0677771344780922
-9.0928373336792	-7.38992309570313	-9.04970169067383	-0.129795372486115	0.135682329535484	-0.0677326694130898
-9.09223175048828	-7.38845348358154	-9.04556274414063	-0.129825606942177	0.135754197835922	-0.0678480565547943
-9.09382820129395	-7.38591480255127	-9.05459594726563	-0.129843041300774	0.135571166872978	-0.0678520426154137
-9.09844303131104	-7.39031410217285	-9.03216075897217	-0.129819199442863	0.135563552379608	-0.0678004249930382
-9.09838581085205	-7.38654232025146	-9.03349494934082	-0.129923090338707	0.13545598089695	-0.0678419694304466
-9.10518169403076	-7.38367986679077	-9.03904247283936	-0.129925101995468	0.135382071137428	-0.0678565353155136
-9.10180854797363	-7.38704919815063	-9.0285120010376	-0.129977837204933	0.135260954499245	-0.0678471848368645
-9.10809898376465	-7.37858581542969	-9.03085517883301	-0.129928737878799	0.135204762220383	-0.0679184645414352
-9.11416053771973	-7.38094091415405	-9.03373146057129	-0.129873245954514	0.135063156485558	-0.0678645372390747
-9.1121883392334	-7.38474035263062	-9.02817153930664	-0.129912659525871	0.134940296411514	-0.0679078549146652
-9.11538600921631	-7.38040733337402	-9.02204036712646	-0.129952147603035	0.134946510195732	-0.0679685026407242
-9.12369918823242	-7.38025522232056	-9.04156494140625	-0.129926592111588	0.134731277823448	-0.0678835213184357
-9.12779331207275	-7.37858629226685	-9.02260208129883	-0.129931151866913	0.134657204151154	-0.0679601803421974
-9.1348762512207	-7.37685537338257	-9.02702236175537	-0.129887327551842	0.134624525904655	-0.0679215416312218
-9.14196681976318	-7.38097095489502	-9.03499126434326	-0.129960894584656	0.134537607431412	-0.0679667741060257
-9.14940643310547	-7.37918996810913	-9.03416538238525	-0.129965662956238	0.134429663419724	-0.0680345147848129
-9.1575984954834	-7.37856483459473	-9.04115390777588	-0.129949539899826	0.134460538625717	-0.0680529028177261
-9.15911769866943	-7.37947273254395	-9.02886199951172	-0.129973515868187	0.13426673412323	-0.0679938271641731
-9.16502857208252	-7.3812689781189	-9.03446483612061	-0.130175918340683	0.134231522679329	-0.06807841360569
-9.17211055755615	-7.37779426574707	-9.03818988800049	-0.130064874887466	0.13417711853981	-0.0680946856737137
-9.17837429046631	-7.38395690917969	-9.03607368469238	-0.130177527666092	0.134062960743904	-0.0681578293442726
-9.17874336242676	-7.38228416442871	-9.03873538970947	-0.130092009902	0.133936956524849	-0.0683087632060051
-9.18213558197021	-7.38012504577637	-9.04960250854492	-0.13005855679512	0.133790358901024	-0.0682349726557732
-9.18845272064209	-7.38439798355103	-9.04244995117188	-0.13011634349823	0.133794486522675	-0.0683317556977272
-9.1878080368042	-7.3806471824646	-9.05085849761963	-0.130056083202362	0.133664563298225	-0.0684342756867409
-9.19147682189941	-7.37840127944946	-9.05639457702637	-0.130098938941956	0.13353231549263	-0.0684317201375961
-9.19304847717285	-7.38020992279053	-9.05245304107666	-0.130065217614174	0.133409678936005	-0.0685320720076561
-9.19447135925293	-7.37481355667114	-9.0505313873291	-0.130002304911613	0.133437857031822	-0.068606324493885
-9.19490814208984	-7.37613248825073	-9.05675983428955	-0.13004207611084	0.133306726813316	-0.0686569809913635
-9.19451236724854	-7.3756422996521	-9.05582618713379	-0.130070716142654	0.133285894989967	-0.06877101957798
-9.19757080078125	-7.37146949768066	-9.06216144561768	-0.130074381828308	0.133283540606499	-0.0688531696796417
-9.2028923034668	-7.37880802154541	-9.07038974761963	-0.130010217428207	0.133150205016136	-0.0688593462109566
-9.2030029296875	-7.38161945343018	-9.05793571472168	-0.130056545138359	0.133157670497894	-0.0688975900411606
-9.20664691925049	-7.38053178787231	-9.06992053985596	-0.130119666457176	0.133202061057091	-0.068974643945694
-9.20855045318604	-7.37814664840698	-9.07010364532471	-0.130083650350571	0.133159428834915	-0.0689067989587784
-9.20792770385742	-7.37790298461914	-9.06306171417236	-0.130158647894859	0.133078515529633	-0.0689513012766838
-9.20838737487793	-7.37886381149292	-9.07114219665527	-0.130206301808357	0.133078992366791	-0.0689627304673195
-9.21120548248291	-7.38520097732544	-9.06986427307129	-0.130221232771873	0.133099049329758	-0.0689294636249542
-9.20785427093506	-7.38254833221436	-9.06844806671143	-0.130293115973473	0.132994458079338	-0.0689541697502136
-9.20731544494629	-7.3804669380188	-9.06980133056641	-0.130297482013702	0.133006915450096	-0.0689795389771461
-9.20772171020508	-7.38732767105103	-9.07439517974854	-0.130324155092239	0.132961690425873	-0.068830780684948
-9.20579433441162	-7.38772392272949	-9.07023239135742	-0.130370736122131	0.132963731884956	-0.0689402520656586
-9.20237255096436	-7.38679265975952	-9.07364082336426	-0.130282089114189	0.132962077856064	-0.0689875781536102
-9.19934844970703	-7.38476943969727	-9.07739353179932	-0.130323141813278	0.132922053337097	-0.0688690692186356
-9.19699764251709	-7.38613319396973	-9.06747055053711	-0.130308389663696	0.132961764931679	-0.0689636245369911
-9.19432735443115	-7.38726043701172	-9.08733081817627	-0.130266979336739	0.13306188583374	-0.0689068734645844
-9.19469547271729	-7.38586759567261	-9.08350276947021	-0.130277410149574	0.13303279876709	-0.068913072347641
-9.197021484375	-7.38861465454102	-9.0795202255249	-0.130365982651711	0.133183091878891	-0.0689544975757599
-9.19742393493652	-7.38615655899048	-9.08839130401611	-0.130278766155243	0.133159518241882	-0.0689407512545586
-9.20293045043945	-7.39620780944824	-9.08082294464111	-0.130325973033905	0.133260607719421	-0.0689551308751106
-9.19888877868652	-7.39396286010742	-9.08791351318359	-0.130444794893265	0.133386358618736	-0.0690023899078369
-9.20024967193604	-7.39625406265259	-9.09602069854736	-0.130416303873062	0.133311823010445	-0.0690011233091354
-9.19860363006592	-7.39598703384399	-9.08383464813232	-0.13044673204422	0.133354693651199	-0.0690134763717651
-9.19571876525879	-7.39465379714966	-9.08636474609375	-0.130511537194252	0.133460462093353	-0.068993479013443
-9.19996070861816	-7.39871025085449	-9.09103775024414	-0.130427852272987	0.133433505892754	-0.0690082088112831
-9.18842220306396	-7.39746189117432	-9.08806991577148	-0.130457356572151	0.133429631590843	-0.0690754354000092
-9.19002723693848	-7.39284992218018	-9.09592819213867	-0.130386218428612	0.133483961224556	-0.0691132992506027
-9.18431377410889	-7.40013694763184	-9.09378147125244	-0.130367413163185	0.133435949683189	-0.069126196205616
-9.18403720855713	-7.3942985534668	-9.09823513031006	-0.130370318889618	0.133529543876648	-0.069196417927742
-9.18881607055664	-7.40025615692139	-9.09961986541748	-0.130281507968903	0.133521437644958	-0.0691801682114601
-9.18393516540527	-7.40139436721802	-9.08880710601807	-0.130362093448639	0.133654892444611	-0.0692956447601318
-9.18426990509033	-7.39881420135498	-9.09477996826172	-0.130296111106873	0.133617728948593	-0.069369375705719
-9.18973636627197	-7.40084934234619	-9.09747505187988	-0.130240455269814	0.133614808320999	-0.0693509727716446
-9.18566608428955	-7.40156602859497	-9.08788871765137	-0.130193084478378	0.13368821144104	-0.0694973319768906
-9.18842697143555	-7.39799976348877	-9.0944766998291	-0.130209699273109	0.133692368865013	-0.069626159965992
-9.19264316558838	-7.40315008163452	-9.09951686859131	-0.130193039774895	0.133663237094879	-0.0696541368961334
-9.19246673583984	-7.39922714233398	-9.08985900878906	-0.130145460367203	0.133603245019913	-0.0698720067739487
-9.19480609893799	-7.40017890930176	-9.09509372711182	-0.130092218518257	0.13361918926239	-0.0699562951922417
-9.19174480438232	-7.39981126785278	-9.09532642364502	-0.13000862300396	0.133467838168144	-0.070024386048317
-9.19254398345947	-7.39670372009277	-9.09213447570801	-0.130041912198067	0.133539885282516	-0.0702066794037819
-9.19346332550049	-7.39520645141602	-9.10698223114014	-0.129828035831451	0.133394837379456	-0.0702661797404289
-9.19229125976563	-7.39348459243774	-9.09150981903076	-0.129720523953438	0.133452981710434	-0.0704516395926476
-9.19776725769043	-7.39193153381348	-9.09865665435791	-0.129658102989197	0.133466318249702	-0.0705191940069199
-9.19737243652344	-7.39381074905396	-9.09152221679688	-0.129693448543549	0.133385524153709	-0.0706647112965584
-9.19947242736816	-7.3953857421875	-9.09117126464844	-0.129565015435219	0.133375197649002	-0.0708518475294113
-9.20419120788574	-7.39592838287354	-9.09277629852295	-0.129459366202354	0.13335482776165	-0.0709213837981224
-9.20444679260254	-7.39596605300903	-9.08535575866699	-0.129404902458191	0.133226349949837	-0.071094311773777
-9.20773029327393	-7.39618062973022	-9.09158706665039	-0.129384472966194	0.133218556642532	-0.0713102072477341
-9.20719337463379	-7.39499855041504	-9.08817768096924	-0.129252806305885	0.13310495018959	-0.0713629350066185
-9.208251953125	-7.39548873901367	-9.07387638092041	-0.129237771034241	0.133037105202675	-0.0715573206543922
-9.2070779800415	-7.39118337631226	-9.0885534286499	-0.12899224460125	0.132912129163742	-0.0717413350939751
-9.20686149597168	-7.39207124710083	-9.08258819580078	-0.128929644823074	0.132853612303734	-0.0717202052474022
-9.21072483062744	-7.38976335525513	-9.07589244842529	-0.128815904259682	0.132811546325684	-0.0719377920031548
-9.21022605895996	-7.38547468185425	-9.09138488769531	-0.128756478428841	0.132781520485878	-0.0720671787858009
-9.21361255645752	-7.38871717453003	-9.07837009429932	-0.128687396645546	0.132720828056335	-0.0721233338117599
-9.21648788452148	-7.38810157775879	-9.07143306732178	-0.128558292984962	0.132617384195328	-0.0723116248846054
-9.2170352935791	-7.38121509552002	-9.07713603973389	-0.128442019224167	0.132640615105629	-0.0724271982908249
-9.22371482849121	-7.38582324981689	-9.07349872589111	-0.128369450569153	0.132548183202744	-0.072502888739109
-9.21854209899902	-7.38684797286987	-9.06966876983643	-0.128415584564209	0.132586047053337	-0.0726842731237412
-9.22432518005371	-7.38481521606445	-9.07275676727295	-0.128337025642395	0.132461905479431	-0.0727210864424706
-9.22695636749268	-7.3859338760376	-9.05694103240967	-0.128223910927773	0.132413432002068	-0.0728651508688927
-9.22816753387451	-7.38101243972778	-9.07030582427979	-0.128256946802139	0.132344976067543	-0.0729016587138176
-9.22911643981934	-7.38389730453491	-9.0544958114624	-0.128126308321953	0.132239416241646	-0.0730373859405518
-9.22700881958008	-7.38083791732788	-9.06119728088379	-0.128029182553291	0.132291465997696	-0.0731367617845535
-9.2293701171875	-7.38116931915283	-9.0634593963623	-0.127953603863716	0.1322271078825	-0.0732047408819199
-9.22769737243652	-7.37935447692871	-9.05248737335205	-0.12780199944973	0.132188245654106	-0.0733440294861794
-9.2292423248291	-7.37678813934326	-9.06372833251953	-0.127759695053101	0.132162898778915	-0.0733841061592102
-9.23389720916748	-7.3830099105835	-9.05313587188721	-0.127770453691483	0.13212713599205	-0.0734387785196304
-9.22737789154053	-7.38110685348511	-9.03999900817871	-0.12769789993763	0.132220819592476	-0.0735769122838974
-9.231276512146	-7.38042020797729	-9.0464448928833	-0.12763050198555	0.132126986980438	-0.0735713168978691
-9.23058986663818	-7.38275671005249	-9.03446197509766	-0.127646833658218	0.13209967315197	-0.0736020877957344
-9.22547340393066	-7.37793588638306	-9.0291576385498	-0.127592504024506	0.132061451673508	-0.0736416876316071
-9.2230052947998	-7.38041925430298	-9.0300931930542	-0.127552196383476	0.132017627358437	-0.0736781358718872
-9.22169208526611	-7.38287878036499	-9.0254373550415	-0.127527177333832	0.132041305303574	-0.0737265646457672
-9.22051334381104	-7.37528991699219	-9.02532196044922	-0.127437844872475	0.132024690508842	-0.073792390525341
-9.22023487091064	-7.37510538101196	-9.02557277679443	-0.127369716763496	0.132025212049484	-0.0737686827778816
-9.21587371826172	-7.3752875328064	-9.01844882965088	-0.127370923757553	0.132094204425812	-0.0738540589809418
-9.21481895446777	-7.37313938140869	-9.01834201812744	-0.127280011773109	0.132061958312988	-0.0738309621810913
-9.21134567260742	-7.37491655349731	-9.02450180053711	-0.127282574772835	0.132159382104874	-0.0737975984811783
-9.21320343017578	-7.37168741226196	-9.02045631408691	-0.127216875553131	0.132242754101753	-0.0739259496331215
-9.2152042388916	-7.37315130233765	-9.02762508392334	-0.127178817987442	0.132388174533844	-0.0738791227340698
-9.21422672271729	-7.37785148620605	-9.01094913482666	-0.127293542027473	0.132393673062325	-0.0738536268472672
-9.21352386474609	-7.37601137161255	-9.01591682434082	-0.127275586128235	0.132516369223595	-0.0738628581166267
-9.21524810791016	-7.37941932678223	-9.0146312713623	-0.127287581562996	0.132625058293343	-0.0737821683287621
-9.21026802062988	-7.3775749206543	-9.00932025909424	-0.127349689602852	0.132589608430862	-0.0737686902284622
-9.20876026153564	-7.37730407714844	-9.01598739624023	-0.127325087785721	0.132678002119064	-0.0737718492746353
-9.20454788208008	-7.37934398651123	-9.01629447937012	-0.127404436469078	0.132763907313347	-0.0735531225800514
-9.20140838623047	-7.3814525604248	-9.00635147094727	-0.127424657344818	0.13279977440834	-0.0736578032374382
-9.19509696960449	-7.37654542922974	-9.02079486846924	-0.12733282148838	0.132819756865501	-0.0735453739762306
-9.19240951538086	-7.37884187698364	-9.01347732543945	-0.127367556095123	0.132896393537521	-0.0733774304389954
-9.18652820587158	-7.37916803359985	-9.01197719573975	-0.127364501357079	0.132994398474693	-0.073499895632267
-9.18274974822998	-7.37516832351685	-9.02835845947266	-0.12735378742218	0.133196964859962	-0.0733492001891136
-9.17923927307129	-7.37646818161011	-9.01191425323486	-0.127363249659538	0.133242160081863	-0.0733648687601089
-9.17769622802734	-7.37571668624878	-9.01492786407471	-0.12736439704895	0.133433371782303	-0.0733799934387207
-9.17619895935059	-7.3770923614502	-9.02706718444824	-0.127354219555855	0.133488237857819	-0.0733399614691734
-9.17692947387695	-7.38038206100464	-9.02284240722656	-0.127400130033493	0.133610174059868	-0.0733166858553886
-9.17174816131592	-7.37902450561523	-9.01655578613281	-0.127461224794388	0.133783891797066	-0.0734116211533546
-9.17433929443359	-7.37697792053223	-9.02788543701172	-0.127424210309982	0.133805841207504	-0.0733824372291565
-9.17474555969238	-7.38249206542969	-9.02128982543945	-0.127474069595337	0.134007051587105	-0.0733868107199669
-9.17112350463867	-7.37583446502686	-9.02667999267578	-0.127537533640862	0.134128570556641	-0.0733460560441017
-9.16958332061768	-7.37933206558228	-9.03024005889893	-0.127498462796211	0.134069234132767	-0.0732818245887756
-9.16387557983398	-7.37644052505493	-9.04263782501221	-0.127474918961525	0.134275510907173	-0.0733539313077927
-9.16397190093994	-7.37496471405029	-9.04033851623535	-0.127491220831871	0.134379491209984	-0.0732322037220001
-9.15922164916992	-7.37653875350952	-9.04025173187256	-0.127435967326164	0.13447168469429	-0.0732799023389816
-9.15871334075928	-7.37542724609375	-9.05008220672607	-0.127437889575958	0.134712800383568	-0.0732854008674622
-9.16065216064453	-7.38187313079834	-9.04487419128418	-0.1274503916502	0.134733974933624	-0.0731811970472336
-9.15632057189941	-7.37951135635376	-9.04387855529785	-0.127542153000832	0.134938433766365	-0.0732525810599327
-9.1600980758667	-7.3798451423645	-9.0566520690918	-0.127642467617989	0.135004863142967	-0.0731561407446861
-9.15599822998047	-7.3868236541748	-9.03951358795166	-0.127598389983177	0.135117843747139	-0.0731758549809456
-9.15393257141113	-7.38013648986816	-9.04888153076172	-0.127664044499397	0.135289222002029	-0.0730930790305138
-9.15043449401855	-7.38133192062378	-9.05965232849121	-0.127549767494202	0.13529509305954	-0.0730515569448471
-9.14600276947021	-7.38171672821045	-9.05534744262695	-0.127665847539902	0.135525733232498	-0.0731003433465958
-9.14800071716309	-7.37453365325928	-9.06677913665771	-0.127616837620735	0.135612145066261	-0.0730746388435364
-9.14724254608154	-7.38257837295532	-9.06318473815918	-0.127597764134407	0.135723605751991	-0.0730453878641129
-9.14733123779297	-7.37931632995605	-9.07071876525879	-0.127609193325043	0.135955825448036	-0.0730781480669975
-9.14786624908447	-7.3828444480896	-9.07336330413818	-0.127625092864037	0.135989338159561	-0.073041670024395
-9.14902305603027	-7.3856897354126	-9.07149124145508	-0.127693682909012	0.136214911937714	-0.0730450749397278
-9.14695262908936	-7.38348388671875	-9.08017158508301	-0.127689272165298	0.136268734931946	-0.0730944573879242
-9.15099048614502	-7.38830423355103	-9.07218074798584	-0.127726271748543	0.136366546154022	-0.0730162560939789
-9.14713954925537	-7.3874077796936	-9.06862449645996	-0.127760693430901	0.136441990733147	-0.0730602592229843
-9.1521577835083	-7.39022874832153	-9.08166027069092	-0.127789288759232	0.136557921767235	-0.0730100050568581
-9.14324855804443	-7.39148235321045	-9.07529354095459	-0.127810373902321	0.136679470539093	-0.0730007514357567
-9.13965702056885	-7.38832330703735	-9.08289623260498	-0.1278106123209	0.136754810810089	-0.0730201974511147
-9.13956546783447	-7.39100408554077	-9.08436965942383	-0.127715781331062	0.1368288397789	-0.0729829519987106
-9.13499641418457	-7.38729000091553	-9.07979488372803	-0.12775069475174	0.136940389871597	-0.0730263516306877
-9.13442230224609	-7.38803243637085	-9.08833885192871	-0.127700746059418	0.137065216898918	-0.0730031058192253
-9.13336563110352	-7.3916130065918	-9.08605289459229	-0.127730712294579	0.137197703123093	-0.0729650259017944
-9.13077259063721	-7.39200210571289	-9.08544635772705	-0.127839282155037	0.137319698929787	-0.0730614885687828
-9.13134765625	-7.39233064651489	-9.09294414520264	-0.127703607082367	0.137395620346069	-0.0729974210262299
-9.12750339508057	-7.39504289627075	-9.08257579803467	-0.127806589007378	0.137500867247581	-0.0730017200112343
-9.12883949279785	-7.3946418762207	-9.08446884155273	-0.12785641849041	0.137587755918503	-0.0730310678482056
-9.12664318084717	-7.39499425888062	-9.09080791473389	-0.127835169434547	0.137701466679573	-0.0729503035545349
-9.12629699707031	-7.39606142044067	-9.08073139190674	-0.127875536680222	0.137760400772095	-0.0729821622371674
-9.12245750427246	-7.39370822906494	-9.09284687042236	-0.127843588590622	0.137833595275879	-0.0730017200112343
-9.11953163146973	-7.39766693115234	-9.09580898284912	-0.127902761101723	0.137903824448586	-0.0728787705302238
-9.11655426025391	-7.39403867721558	-9.08274078369141	-0.127907454967499	0.138018995523453	-0.0729721561074257
-9.11227035522461	-7.39345073699951	-9.10139656066895	-0.127836421132088	0.138156071305275	-0.0729208737611771
-9.10984420776367	-7.39694833755493	-9.09296989440918	-0.127847611904144	0.138178959488869	-0.0728877186775208
-9.1108512878418	-7.39901781082153	-9.09872055053711	-0.127786710858345	0.13838142156601	-0.0728955417871475
-9.10862636566162	-7.39887571334839	-9.09232425689697	-0.127918690443039	0.138507038354874	-0.0728255063295364
-9.1088342666626	-7.40192937850952	-9.09133815765381	-0.127932921051979	0.138625457882881	-0.0727935880422592
-9.10676193237305	-7.40521621704102	-9.0984468460083	-0.127948552370071	0.138697311282158	-0.0727055445313454
-9.10327434539795	-7.40500640869141	-9.0909595489502	-0.128013625741005	0.138739451766014	-0.0727164745330811
-9.0991792678833	-7.40094709396362	-9.10002899169922	-0.128027647733688	0.138868525624275	-0.0727090686559677
-9.09580993652344	-7.40310525894165	-9.0986967086792	-0.128055408596992	0.13892425596714	-0.0725205764174461
-9.0914249420166	-7.40606117248535	-9.09274196624756	-0.128069400787354	0.139113828539848	-0.0725773870944977
-9.08917713165283	-7.40247297286987	-9.11365795135498	-0.128017172217369	0.139261245727539	-0.0724472030997276
-9.08812427520752	-7.40625762939453	-9.10068130493164	-0.128097295761108	0.139366075396538	-0.072448804974556
-9.08735179901123	-7.40376234054565	-9.10449600219727	-0.12811952829361	0.139649942517281	-0.0724320486187935
-9.08661556243896	-7.40338277816772	-9.11445236206055	-0.128144547343254	0.139649823307991	-0.0723572224378586
-9.08593368530273	-7.40921545028687	-9.10157871246338	-0.128233268857002	0.139870539307594	-0.0723243206739426
-9.08314037322998	-7.40908432006836	-9.11275863647461	-0.128303900361061	0.139975056052208	-0.0722276344895363
-9.08055973052979	-7.40873670578003	-9.11270046234131	-0.128324657678604	0.140040099620819	-0.0721719488501549
-9.0758056640625	-7.40726184844971	-9.10634231567383	-0.128319591283798	0.140138074755669	-0.0721581429243088
-9.07135581970215	-7.40428113937378	-9.12419986724854	-0.128359511494637	0.140211001038551	-0.0720131322741508
-9.06789970397949	-7.40487957000732	-9.11093425750732	-0.128389984369278	0.140330448746681	-0.0720219016075134
-9.06453990936279	-7.39951038360596	-9.12594223022461	-0.128332331776619	0.140535056591034	-0.0719240605831146
-9.06105995178223	-7.40677976608276	-9.121994972229	-0.128449261188507	0.14053837954998	-0.0718209221959114
-9.05803680419922	-7.40257883071899	-9.11935997009277	-0.128509372472763	0.140757814049721	-0.0719188302755356
-9.05943393707275	-7.40220928192139	-9.13329410552979	-0.128481894731522	0.140862047672272	-0.0717767402529716
-9.05869674682617	-7.4045786857605	-9.12164688110352	-0.128526777029037	0.140983641147614	-0.0717758014798164
-9.05321502685547	-7.3993616104126	-9.1276159286499	-0.128589600324631	0.141121312975883	-0.0716867595911026
-9.05209541320801	-7.40547037124634	-9.13227272033691	-0.128687471151352	0.141182586550713	-0.0716271325945854
-9.04537200927734	-7.40014553070068	-9.13143253326416	-0.128607779741287	0.141333714127541	-0.0716272741556168
-9.04274845123291	-7.39515066146851	-9.14094161987305	-0.128672227263451	0.141354948282242	-0.0714809447526932
-9.03987312316895	-7.39883708953857	-9.13490200042725	-0.128602579236031	0.141437947750092	-0.0714269801974297
-9.03359031677246	-7.39368629455566	-9.1456241607666	-0.128672540187836	0.141595140099525	-0.0713751837611198
-9.03366374969482	-7.39482164382935	-9.14362525939941	-0.12871852517128	0.141754120588303	-0.0712176263332367
-9.02838134765625	-7.39446878433228	-9.13890743255615	-0.128798916935921	0.141826823353767	-0.0712107047438622
-9.02775859832764	-7.39064598083496	-9.15192317962646	-0.128809303045273	0.141974985599518	-0.0711511075496674
-9.0263147354126	-7.39718008041382	-9.14712238311768	-0.128817617893219	0.142026335000992	-0.0709946602582932
-9.022141456604	-7.39319372177124	-9.14064407348633	-0.1288842856884	0.142224699258804	-0.0709191635251045
-9.02084541320801	-7.39310026168823	-9.15783882141113	-0.128999128937721	0.1423010379076	-0.0707147344946861
-9.01408767700195	-7.39538621902466	-9.14928913116455	-0.129002660512924	0.142321541905403	-0.0706854835152626
-9.01020908355713	-7.39077425003052	-9.14638900756836	-0.129067793488503	0.142451524734497	-0.0705456957221031
-9.00919151306152	-7.39106893539429	-9.15746307373047	-0.12908673286438	0.142467483878136	-0.0703419744968414
-9.00399398803711	-7.39197015762329	-9.15154647827148	-0.12918296456337	0.142582073807716	-0.0702691972255707
-8.9968729019165	-7.38514995574951	-9.15351867675781	-0.129198044538498	0.142711162567139	-0.0701601803302765
-8.99543380737305	-7.38837194442749	-9.15905952453613	-0.12917847931385	0.142715722322464	-0.0699893236160278
-8.99280548095703	-7.38557910919189	-9.15123844146729	-0.129275411367416	0.142913013696671	-0.0699218213558197
-8.99346160888672	-7.38514423370361	-9.15953636169434	-0.129277750849724	0.14296580851078	-0.0697242394089699
-8.98907089233398	-7.38518238067627	-9.15909767150879	-0.129435732960701	0.143083959817886	-0.0696230083703995
-8.98730850219727	-7.38355398178101	-9.15594482421875	-0.129504129290581	0.143200948834419	-0.0695182457566261
-8.98818874359131	-7.38440656661987	-9.1597146987915	-0.129523143172264	0.143312364816666	-0.0693345963954926
-8.98821640014648	-7.38822174072266	-9.15189075469971	-0.129660218954086	0.143435567617416	-0.0692322254180908
-8.9862174987793	-7.3835768699646	-9.15793228149414	-0.129726871848106	0.14354045689106	-0.0690755993127823
-8.98478507995605	-7.38679027557373	-9.15965366363525	-0.129701837897301	0.143596485257149	-0.0689332485198975
-8.9819393157959	-7.38312196731567	-9.1549711227417	-0.12986296415329	0.143675148487091	-0.0688209608197212
-8.97846794128418	-7.3792405128479	-9.16802406311035	-0.129833713173866	0.143728390336037	-0.0687176659703255
-8.9767894744873	-7.38211059570313	-9.16725158691406	-0.129894599318504	0.143742814660072	-0.0685087740421295
-8.97300815582275	-7.37810754776001	-9.15757083892822	-0.129935830831528	0.143849059939384	-0.0684119760990143
-8.97028636932373	-7.38021755218506	-9.17091751098633	-0.130005478858948	0.143931567668915	-0.0681954920291901
-8.96793365478516	-7.38170671463013	-9.16341781616211	-0.130136474967003	0.143971353769302	-0.0681056305766106
-8.97204494476318	-7.37964820861816	-9.17370510101318	-0.130093097686768	0.144156858325005	-0.0679623261094093
-8.97250652313232	-7.3801212310791	-9.17037391662598	-0.130240768194199	0.144148424267769	-0.0678077042102814
-8.97442054748535	-7.3822603225708	-9.16771125793457	-0.130370482802391	0.144225060939789	-0.067712128162384
-8.97342300415039	-7.38082456588745	-9.16873073577881	-0.130448162555695	0.144339293241501	-0.0675400272011757
-8.97762870788574	-7.38567924499512	-9.16576766967773	-0.130584716796875	0.144321367144585	-0.0674300864338875
-8.97722721099854	-7.38182401657104	-9.17414474487305	-0.1305912733078	0.144356802105904	-0.0674073472619057
-8.97829341888428	-7.37967348098755	-9.17519855499268	-0.13059951364994	0.144413530826569	-0.067218042910099
-8.98075199127197	-7.38332653045654	-9.17456531524658	-0.130698010325432	0.144475251436234	-0.0672114118933678
-8.98114490509033	-7.3804030418396	-9.18493938446045	-0.130785346031189	0.144526660442352	-0.0671537443995476
-8.9854154586792	-7.38176870346069	-9.191237449646	-0.130838751792908	0.144569277763367	-0.0669967010617256
-8.98912239074707	-7.38243579864502	-9.18831920623779	-0.130899026989937	0.144625157117844	-0.0669872313737869
-8.99328422546387	-7.38006925582886	-9.19799327850342	-0.130923330783844	0.144670993089676	-0.0668899342417717
-8.99606513977051	-7.38603687286377	-9.19501113891602	-0.131048619747162	0.144707471132278	-0.0667635723948479
-8.99692058563232	-7.38369989395142	-9.19517421722412	-0.131094112992287	0.144816666841507	-0.06674724817276
-9.00558471679688	-7.3815655708313	-9.20778274536133	-0.131135940551758	0.144864231348038	-0.0666665807366371
-9.01145648956299	-7.38901138305664	-9.20538806915283	-0.131206408143044	0.144865199923515	-0.0665103867650032
-9.00851726531982	-7.39123249053955	-9.20202350616455	-0.131302610039711	0.144950523972511	-0.066464364528656
-9.01413631439209	-7.38966751098633	-9.20809650421143	-0.131324857473373	0.144986167550087	-0.0664196982979774
-9.02013111114502	-7.39042091369629	-9.21565246582031	-0.131383955478668	0.145117104053497	-0.0662683323025703
-9.01999568939209	-7.39324188232422	-9.20459175109863	-0.131475985050201	0.145144402980804	-0.0662553310394287
-9.02535343170166	-7.3947286605835	-9.21266269683838	-0.131560996174812	0.14524133503437	-0.0661887153983116
-9.02806663513184	-7.39981412887573	-9.21642303466797	-0.13159254193306	0.145221278071404	-0.0660665109753609
-9.02861022949219	-7.39529180526733	-9.21791362762451	-0.131695777177811	0.145230814814568	-0.0660752430558205
-9.03072738647461	-7.3936505317688	-9.2244119644165	-0.131603077054024	0.14519402384758	-0.0660705491900444
-9.03380012512207	-7.39592170715332	-9.22342586517334	-0.131730124354362	0.145310491323471	-0.0659647732973099
-9.03637409210205	-7.39533519744873	-9.22626686096191	-0.131744801998138	0.145348727703094	-0.0660488232970238
-9.03680610656738	-7.39404726028442	-9.23537445068359	-0.131721407175064	0.145340666174889	-0.0659438073635101
-9.03681182861328	-7.39653253555298	-9.22757625579834	-0.131811633706093	0.145357802510262	-0.0659680217504501
-9.04333686828613	-7.39740800857544	-9.24136638641357	-0.131749406456947	0.145438238978386	-0.0659270957112312
-9.04275608062744	-7.39866590499878	-9.23269081115723	-0.131872743368149	0.145455032587051	-0.0659318491816521
-9.04339981079102	-7.39804267883301	-9.23699474334717	-0.131899520754814	0.145434707403183	-0.0659652873873711
-9.04590702056885	-7.39862108230591	-9.24504089355469	-0.131852522492409	0.145476907491684	-0.0659098848700523
-9.0472354888916	-7.40178728103638	-9.23694705963135	-0.13196063041687	0.145462647080421	-0.0658979937434196
-9.04527378082275	-7.39782524108887	-9.23761081695557	-0.13189485669136	0.145492285490036	-0.0659691169857979
-9.04523658752441	-7.40063190460205	-9.24560451507568	-0.131875351071358	0.14542193710804	-0.0658745393157005
-9.04125881195068	-7.40129041671753	-9.23564052581787	-0.131957709789276	0.14540795981884	-0.0659679770469666
-9.03764247894287	-7.39929008483887	-9.24985504150391	-0.131915375590324	0.145507037639618	-0.065960593521595
-9.03832340240479	-7.39579010009766	-9.24796390533447	-0.131916254758835	0.145391628146172	-0.0659298151731491
-9.03671646118164	-7.39566898345947	-9.23851776123047	-0.131850242614746	0.145420610904694	-0.0660145878791809
-9.03615283966064	-7.39398193359375	-9.25563621520996	-0.131878063082695	0.145488530397415	-0.0660154968500137
-9.03414440155029	-7.39858865737915	-9.25461101531982	-0.13188798725605	0.145448878407478	-0.0659234821796417
-9.03279685974121	-7.39810371398926	-9.25015258789063	-0.131801962852478	0.145506173372269	-0.0660502538084984
-9.03681659698486	-7.39389371871948	-9.25440502166748	-0.131801709532738	0.14556847512722	-0.0660213232040405
-9.03882789611816	-7.4014458656311	-9.25095844268799	-0.131899937987328	0.145555675029755	-0.0660273656249046
-9.03476428985596	-7.39942502975464	-9.25017833709717	-0.131916388869286	0.145696178078651	-0.0660457387566566
-9.0360860824585	-7.40021467208862	-9.25775527954102	-0.131970509886742	0.145575866103172	-0.0659905225038528
-9.039963722229	-7.40268182754517	-9.25347518920898	-0.131922096014023	0.145640775561333	-0.0660445988178253
-9.03598022460938	-7.39380979537964	-9.25018882751465	-0.13193291425705	0.14561103284359	-0.0659879148006439
-9.03511333465576	-7.39870023727417	-9.25851535797119	-0.131883502006531	0.145588949322701	-0.065994918346405
-9.0322322845459	-7.40041780471802	-9.25139236450195	-0.131909340620041	0.145589053630829	-0.0659552365541458
-9.03417778015137	-7.39352178573608	-9.26025199890137	-0.131992489099503	0.14553639292717	-0.0659991577267647
-9.03511047363281	-7.39726305007935	-9.26592826843262	-0.131923332810402	0.145514920353889	-0.0659319087862968
-9.02954769134521	-7.39882230758667	-9.25142765045166	-0.131934240460396	0.145454823970795	-0.0659300833940506
-9.02600955963135	-7.39445066452026	-9.25029182434082	-0.131937444210052	0.145559623837471	-0.0659631118178368
-9.02712154388428	-7.39714002609253	-9.26595401763916	-0.131916671991348	0.145506784319878	-0.065856546163559
-9.02221488952637	-7.39525699615479	-9.250901222229	-0.131926745176315	0.145418927073479	-0.0658799633383751
-9.02582740783691	-7.39461326599121	-9.24981784820557	-0.131863713264465	0.145447000861168	-0.06586092710495
-9.02544498443604	-7.39855480194092	-9.25677967071533	-0.131884723901749	0.145393520593643	-0.0658388957381248
-9.02311420440674	-7.39913129806519	-9.24543380737305	-0.131943926215172	0.145363554358482	-0.0658539310097694
-9.02612018585205	-7.39939165115356	-9.24727916717529	-0.13193242251873	0.145474821329117	-0.0658344179391861
-9.02233123779297	-7.40077972412109	-9.23991107940674	-0.131955310702324	0.145321115851402	-0.0657302364706993
-9.02637481689453	-7.4014573097229	-9.23872184753418	-0.131999984383583	0.14534892141819	-0.0657246634364128
-9.02509593963623	-7.40322208404541	-9.24439716339111	-0.132043287158012	0.145338341593742	-0.0656819045543671
-9.02718162536621	-7.40516901016235	-9.24014472961426	-0.132158443331718	0.145198792219162	-0.0656429380178452
-9.02863216400146	-7.40442752838135	-9.23600006103516	-0.132035076618195	0.145201534032822	-0.0656710118055344
-9.02669239044189	-7.40369749069214	-9.23366832733154	-0.132088661193848	0.145164862275124	-0.0655162110924721
-9.02980041503906	-7.40571594238281	-9.23419284820557	-0.132134720683098	0.145152419805527	-0.0655152648687363
-9.02665042877197	-7.40303611755371	-9.23321151733398	-0.13219428062439	0.145066067576408	-0.06554214656353
-9.03032302856445	-7.40132427215576	-9.23746013641357	-0.132200136780739	0.145048826932907	-0.0653647035360336
-9.03045272827148	-7.40454339981079	-9.22883415222168	-0.132207229733467	0.144884333014488	-0.0653378218412399
-9.03039646148682	-7.40106821060181	-9.23271656036377	-0.132194653153419	0.144947111606598	-0.0653148666024208
-9.03117179870605	-7.4034309387207	-9.24256896972656	-0.132208824157715	0.144893303513527	-0.065195731818676
-9.0329647064209	-7.40681552886963	-9.22488880157471	-0.13226281106472	0.14482769370079	-0.0651817694306374
-9.03776836395264	-7.40004968643188	-9.22919845581055	-0.132263898849487	0.144920364022255	-0.0651783049106598
-9.04268932342529	-7.40615797042847	-9.23582553863525	-0.132284373044968	0.144784316420555	-0.0651378184556961
-9.04170322418213	-7.40496969223022	-9.22563552856445	-0.132306054234505	0.144752025604248	-0.0651838034391403
-9.04654502868652	-7.40254783630371	-9.2252025604248	-0.13233058154583	0.144767791032791	-0.0652189999818802
-9.04947471618652	-7.40444803237915	-9.22567939758301	-0.132310882210732	0.144686430692673	-0.065121166408062
-9.05029964447021	-7.40839672088623	-9.21596431732178	-0.132448211312294	0.144630074501038	-0.0652014166116714
-9.05337905883789	-7.40576887130737	-9.21832656860352	-0.132397934794426	0.144544765353203	-0.0651586949825287
-9.05072116851807	-7.41219997406006	-9.20982074737549	-0.132457718253136	0.144437029957771	-0.0651162341237068
-9.05112743377686	-7.40893459320068	-9.20275592803955	-0.132439613342285	0.144318923354149	-0.0652118995785713
-9.04985809326172	-7.40536212921143	-9.20449733734131	-0.132328689098358	0.144217923283577	-0.0652517452836037
-9.05027198791504	-7.4053258895874	-9.20613288879395	-0.132343083620071	0.144202426075935	-0.065203495323658
-9.04878807067871	-7.40336942672729	-9.19574451446533	-0.132279381155968	0.144192755222321	-0.0653614476323128
-9.04956436157227	-7.40329074859619	-9.20791530609131	-0.132228404283524	0.144093066453934	-0.0652982071042061
-9.04775905609131	-7.40375280380249	-9.19510173797607	-0.132180854678154	0.144059389829636	-0.0654381141066551
-9.0519552230835	-7.40189647674561	-9.19439506530762	-0.132080569863319	0.144029349088669	-0.0655030384659767
-9.05164051055908	-7.40283632278442	-9.19252014160156	-0.132076188921928	0.143927544355392	-0.0655363276600838
-9.05587959289551	-7.40315198898315	-9.18122291564941	-0.132162824273109	0.143965005874634	-0.0656857788562775
-9.05766010284424	-7.40338754653931	-9.18444061279297	-0.132117688655853	0.143989756703377	-0.0656884163618088
-9.06078338623047	-7.40372562408447	-9.18279552459717	-0.132062166929245	0.143821179866791	-0.0657171607017517
-9.06350803375244	-7.40316390991211	-9.17850399017334	-0.131976023316383	0.143774971365929	-0.0658352449536324
-9.06481647491455	-7.40304756164551	-9.18423748016357	-0.132002204656601	0.143788665533066	-0.0658326372504234
-9.06422138214111	-7.40532302856445	-9.17898082733154	-0.13199308514595	0.143649458885193	-0.0659045428037643
-9.06248950958252	-7.40240573883057	-9.18198776245117	-0.131945207715034	0.143677070736885	-0.0659961327910423
-9.06594276428223	-7.40099620819092	-9.18420791625977	-0.131974175572395	0.143575698137283	-0.0659129172563553
-9.06680774688721	-7.40518379211426	-9.16422939300537	-0.131902888417244	0.143525183200836	-0.0660303384065628
-9.06560516357422	-7.40171957015991	-9.17535591125488	-0.131842285394669	0.143547520041466	-0.0661025792360306
-9.06761455535889	-7.40467834472656	-9.17525386810303	-0.131835088133812	0.143439218401909	-0.0660647973418236
-9.06388759613037	-7.40836238861084	-9.16581439971924	-0.13178439438343	0.143392950296402	-0.0661844536662102
-9.06452560424805	-7.40463447570801	-9.17001247406006	-0.131731361150742	0.143518477678299	-0.0662265047430992
-9.06682109832764	-7.40756988525391	-9.17057800292969	-0.131742358207703	0.143401294946671	-0.0662221387028694
-9.06185913085938	-7.41129302978516	-9.15659713745117	-0.131693258881569	0.143484070897102	-0.0663100257515907
-9.06207370758057	-7.41031408309937	-9.16053676605225	-0.131687939167023	0.143463626503944	-0.0663622990250587
-9.06347942352295	-7.41756725311279	-9.15158939361572	-0.131659686565399	0.143463775515556	-0.0663209483027458
-9.05660915374756	-7.41643333435059	-9.14221477508545	-0.131641879677773	0.14341689646244	-0.066411480307579
-9.05687808990479	-7.41525363922119	-9.15240573883057	-0.131692409515381	0.143374100327492	-0.0663635432720184
-9.05018615722656	-7.41913795471191	-9.14377689361572	-0.131616622209549	0.14338281750679	-0.0664080902934074
-9.04702758789063	-7.41307783126831	-9.14792442321777	-0.131585747003555	0.143404617905617	-0.0665059760212898
-9.04507637023926	-7.41856861114502	-9.13981342315674	-0.131451353430748	0.143330544233322	-0.0664743855595589
-9.03877449035645	-7.41537237167358	-9.13783931732178	-0.131480976939201	0.143468379974365	-0.0665322914719582
-9.03468894958496	-7.41622972488403	-9.14120483398438	-0.131411388516426	0.143447726964951	-0.0665739327669144
-9.02906322479248	-7.41970634460449	-9.13283538818359	-0.13141593337059	0.143603071570396	-0.0665647014975548
-9.02717113494873	-7.41713333129883	-9.13933753967285	-0.131321787834167	0.143683731555939	-0.0666927099227905
-9.02597045898438	-7.42254257202148	-9.13912963867188	-0.13135714828968	0.143647462129593	-0.0666096433997154
-9.02038955688477	-7.42308282852173	-9.1251916885376	-0.131339579820633	0.143706887960434	-0.0666967928409576
-9.0167875289917	-7.4223780632019	-9.12785243988037	-0.13136300444603	0.143821731209755	-0.066755086183548
-9.01303195953369	-7.43017673492432	-9.124267578125	-0.131340101361275	0.143859252333641	-0.0666836276650429
-9.00418758392334	-7.42570638656616	-9.11925315856934	-0.131333008408546	0.143886774778366	-0.0667889937758446
-8.99988079071045	-7.42675352096558	-9.1258020401001	-0.131295517086983	0.143928289413452	-0.0668398663401604
-8.99327564239502	-7.42646789550781	-9.12451267242432	-0.131247714161873	0.143953651189804	-0.0667302533984184
-8.98455429077148	-7.42529201507568	-9.11177349090576	-0.131213322281837	0.14401687681675	-0.0668505951762199
-8.97997379302979	-7.42574977874756	-9.12351512908936	-0.131148159503937	0.144166544079781	-0.0667642280459404
-8.97202587127686	-7.42810344696045	-9.11343669891357	-0.131174698472023	0.144155710935593	-0.0668783336877823
-8.96759796142578	-7.42795467376709	-9.12141227722168	-0.131127908825874	0.144289791584015	-0.0668626874685287
-8.96158313751221	-7.43071365356445	-9.11520481109619	-0.131183415651321	0.144395098090172	-0.0668860226869583
-8.95826435089111	-7.42932081222534	-9.10852241516113	-0.131206408143044	0.144498273730278	-0.0669904574751854
-8.95448875427246	-7.43231105804443	-9.1127758026123	-0.13118177652359	0.144535645842552	-0.066959336400032
-8.95049571990967	-7.43082189559937	-9.10631370544434	-0.13114920258522	0.144616842269897	-0.0670200884342194
-8.94612216949463	-7.42939043045044	-9.10377597808838	-0.131093144416809	0.144726023077965	-0.0671230480074883
-8.93885135650635	-7.42778205871582	-9.10679340362549	-0.131138652563095	0.144667729735374	-0.0670605376362801
-8.93538188934326	-7.42785596847534	-9.09828662872314	-0.131072238087654	0.144746005535126	-0.0672011375427246
-8.92688846588135	-7.4265661239624	-9.1055965423584	-0.13096658885479	0.144882276654243	-0.0672357603907585
-8.92436504364014	-7.42782688140869	-9.10411643981934	-0.130996316671371	0.144901037216187	-0.0672623068094254
-8.92244911193848	-7.42692136764526	-9.10157012939453	-0.130887523293495	0.145064622163773	-0.0673655718564987
-8.9202766418457	-7.42819547653198	-9.10027408599854	-0.130887269973755	0.145182505249977	-0.0673664286732674
-8.91828441619873	-7.43154859542847	-9.09158229827881	-0.130901291966438	0.145193502306938	-0.067466676235199
-8.91456031799316	-7.43078756332397	-9.09194755554199	-0.130888417363167	0.145351454615593	-0.0675492510199547
-8.91388893127441	-7.43410110473633	-9.08835124969482	-0.130939722061157	0.145320117473602	-0.0674815401434898
-8.90968799591064	-7.43303108215332	-9.08465003967285	-0.130864083766937	0.145339667797089	-0.0676600709557533
-8.90568161010742	-7.42855453491211	-9.08920860290527	-0.130884006619453	0.145360141992569	-0.0676229000091553
-8.90448951721191	-7.43252611160278	-9.08171367645264	-0.130870208144188	0.145386606454849	-0.0676548033952713
-8.89864349365234	-7.42805814743042	-9.09254264831543	-0.130785793066025	0.145494282245636	-0.0677601173520088
-8.89943981170654	-7.42721080780029	-9.09210586547852	-0.130752831697464	0.145455196499825	-0.0677212476730347
-8.89701652526855	-7.43090724945068	-9.0836181640625	-0.130723103880882	0.145482286810875	-0.0677867904305458
-8.89232158660889	-7.42534923553467	-9.08404350280762	-0.130674958229065	0.14564023911953	-0.0678154602646828
-8.89203643798828	-7.4248218536377	-9.08359622955322	-0.130720093846321	0.14552865922451	-0.0678033381700516
-8.89085865020752	-7.42417287826538	-9.07566928863525	-0.130605086684227	0.145557537674904	-0.0678681135177612
-8.88886547088623	-7.42153978347778	-9.07924461364746	-0.130623653531075	0.145684525370598	-0.0679627656936646
-8.89499950408936	-7.42674875259399	-9.08405590057373	-0.130566477775574	0.145636081695557	-0.0679693818092346
-8.88977527618408	-7.42718458175659	-9.06537342071533	-0.13062758743763	0.145674630999565	-0.0680820047855377
-8.8960599899292	-7.4277195930481	-9.08255386352539	-0.13063083589077	0.145769283175468	-0.0680545791983604
-8.89509677886963	-7.42994594573975	-9.06967353820801	-0.130552262067795	0.145693317055702	-0.0681473612785339
-8.89603900909424	-7.42337512969971	-9.07447147369385	-0.130605146288872	0.145771473646164	-0.0681852847337723
-8.89569282531738	-7.4266414642334	-9.08612728118896	-0.130475670099258	0.145640775561333	-0.0682017728686333
-8.89199924468994	-7.42403173446655	-9.08093357086182	-0.130500748753548	0.145699068903923	-0.068273201584816
-8.89377975463867	-7.42267560958862	-9.08755111694336	-0.130482450127602	0.14562451839447	-0.0682383030653
-8.89487266540527	-7.42855596542358	-9.08109188079834	-0.130502507090569	0.14562925696373	-0.0683155804872513
-8.89592838287354	-7.42294597625732	-9.08347415924072	-0.130450829863548	0.145652025938034	-0.0684094280004501
-8.90245342254639	-7.42768955230713	-9.08752250671387	-0.130424052476883	0.145613148808479	-0.0683402270078659
-8.89968585968018	-7.427490234375	-9.0751895904541	-0.130482941865921	0.145619794726372	-0.068409189581871
-8.9062328338623	-7.4265251159668	-9.08441734313965	-0.130421832203865	0.14549745619297	-0.0684308111667633
-8.90103435516357	-7.42905521392822	-9.07873344421387	-0.130423158407211	0.145482078194618	-0.0684816837310791
-8.89955997467041	-7.42337560653687	-9.08663177490234	-0.13033427298069	0.145425245165825	-0.0684720873832703
-8.8997278213501	-7.42796850204468	-9.07599353790283	-0.13025264441967	0.145368486642838	-0.0685214400291443
-8.89982414245605	-7.4219012260437	-9.08453845977783	-0.130281388759613	0.145421057939529	-0.068624883890152
-8.90560245513916	-7.42906188964844	-9.08501625061035	-0.130161464214325	0.145362704992294	-0.0685681477189064
-8.90387153625488	-7.42878723144531	-9.07186126708984	-0.130252912640572	0.145314365625381	-0.0686885192990303
-8.90725612640381	-7.42978525161743	-9.0867748260498	-0.13025364279747	0.145332500338554	-0.068692646920681
-8.90897083282471	-7.43290996551514	-9.08305835723877	-0.13018986582756	0.145271569490433	-0.0686399936676025
-8.91021728515625	-7.4291353225708	-9.07376098632813	-0.130258023738861	0.145276933908463	-0.0687408223748207
-8.91440677642822	-7.43168926239014	-9.08217620849609	-0.130259901285172	0.145206153392792	-0.068699911236763
-8.90712070465088	-7.43448066711426	-9.0707311630249	-0.130223169922829	0.145110443234444	-0.0687063932418823
-8.90818691253662	-7.42530679702759	-9.08449745178223	-0.130172893404961	0.145115166902542	-0.0687847211956978
-8.90966701507568	-7.43123388290405	-9.07986831665039	-0.130105882883072	0.145018041133881	-0.0687155276536942
-8.91154193878174	-7.43065118789673	-9.07883548736572	-0.130163863301277	0.145074024796486	-0.0688043609261513
-8.91480922698975	-7.43099212646484	-9.08375644683838	-0.130093827843666	0.145061641931534	-0.0687960535287857
-8.9175386428833	-7.43191385269165	-9.08495235443115	-0.130119293928146	0.145114496350288	-0.0687944293022156
-8.92077350616455	-7.43473720550537	-9.08523082733154	-0.13011260330677	0.145107984542847	-0.0689155608415604
-8.92527961730957	-7.43537759780884	-9.09390640258789	-0.130098477005959	0.145115062594414	-0.0688885524868965
-8.92874526977539	-7.43736600875854	-9.08633804321289	-0.130098819732666	0.145122215151787	-0.068893201649189
-8.93026924133301	-7.43853998184204	-9.08704090118408	-0.130139410495758	0.145197749137878	-0.0690137147903442
-8.93133544921875	-7.43678760528564	-9.09212398529053	-0.130086451768875	0.145256400108337	-0.0689320638775826
-8.93251323699951	-7.43906784057617	-9.09201431274414	-0.130176693201065	0.145129606127739	-0.068933293223381
-8.93429279327393	-7.43890190124512	-9.07894611358643	-0.13013419508934	0.145212054252625	-0.0690901502966881
-8.9331579208374	-7.43908166885376	-9.09492778778076	-0.1301139742136	0.145264238119125	-0.0690213516354561
-8.93058013916016	-7.44246816635132	-9.0887508392334	-0.130142122507095	0.14512200653553	-0.0690617635846138
-8.93014717102051	-7.43728065490723	-9.08817768096924	-0.130014821887016	0.145242244005203	-0.0691394358873367
-8.93061256408691	-7.43775987625122	-9.10130596160889	-0.130085974931717	0.145145684480667	-0.0690771266818047
-8.92978191375732	-7.43678522109985	-9.08531665802002	-0.12998740375042	0.145116552710533	-0.06919876486063
-8.92805862426758	-7.43776226043701	-9.10094451904297	-0.129954695701599	0.145261213183403	-0.0692000910639763
-8.92886924743652	-7.44194173812866	-9.09336376190186	-0.129930973052979	0.145211175084114	-0.0691701769828796
-8.93021869659424	-7.43871736526489	-9.09358978271484	-0.129917785525322	0.145336180925369	-0.0693284049630165
-8.93296146392822	-7.44059944152832	-9.10231685638428	-0.129874780774117	0.145342424511909	-0.0693211406469345
-8.93634128570557	-7.44590663909912	-9.08847904205322	-0.129930213093758	0.145352974534035	-0.0693567544221878
-8.93473720550537	-7.44109678268433	-9.09665393829346	-0.130002662539482	0.145415797829628	-0.0693664699792862
-8.94014549255371	-7.44423389434814	-9.09880924224854	-0.129959121346474	0.145327672362328	-0.0694402381777763
-8.93841648101807	-7.44325399398804	-9.09222793579102	-0.129916280508041	0.145353883504868	-0.0695920884609222
-8.93667984008789	-7.4391942024231	-9.10706806182861	-0.129854768514633	0.145370215177536	-0.0695392787456512
-8.93970394134521	-7.44285345077515	-9.09922981262207	-0.129779294133186	0.145332962274551	-0.0696299225091934
-8.93603801727295	-7.43976879119873	-9.10764980316162	-0.129728719592094	0.145399630069733	-0.0697506368160248
-8.93967056274414	-7.44346523284912	-9.10871028900146	-0.129783183336258	0.145370349287987	-0.0696972161531448
-8.9371337890625	-7.44307518005371	-9.10284519195557	-0.129689618945122	0.145442217588425	-0.0698824226856232
-8.94007015228271	-7.44034814834595	-9.11483001708984	-0.129725024104118	0.145430758595467	-0.0699013918638229
-8.94680786132813	-7.44741678237915	-9.10752773284912	-0.129661977291107	0.14535328745842	-0.0698285028338432
-8.94050693511963	-7.4437837600708	-9.10086059570313	-0.129753664135933	0.145493566989899	-0.0699327811598778
-8.94469165802002	-7.44695425033569	-9.11295127868652	-0.129765406250954	0.145439639687538	-0.0699417665600777
-8.94131565093994	-7.45043849945068	-9.10239887237549	-0.129706427454948	0.145316004753113	-0.0700093954801559
-8.94093799591064	-7.44535493850708	-9.10040378570557	-0.129707053303719	0.14536726474762	-0.0700582191348076
-8.94283676147461	-7.44801807403564	-9.11063098907471	-0.129628732800484	0.145355969667435	-0.0700263157486916
-8.93721103668213	-7.44974327087402	-9.10111331939697	-0.129674270749092	0.145265832543373	-0.0700939148664474
-8.93373870849609	-7.4430890083313	-9.10614967346191	-0.129602804780006	0.145194828510284	-0.0701659619808197
-8.93380928039551	-7.44783973693848	-9.11001110076904	-0.129420846700668	0.145180687308311	-0.0701156780123711
-8.9311408996582	-7.44483184814453	-9.10241985321045	-0.129467695951462	0.14524906873703	-0.0701734870672226
-8.93392944335938	-7.44271945953369	-9.11020183563232	-0.129394069314003	0.145273715257645	-0.0701916292309761
-8.93212127685547	-7.44427490234375	-9.10208892822266	-0.129416316747665	0.145318537950516	-0.0702291205525398
-8.93187236785889	-7.4412088394165	-9.10466384887695	-0.129406616091728	0.145322009921074	-0.0703546851873398
-8.93764972686768	-7.44571447372437	-9.10208988189697	-0.129418909549713	0.145291388034821	-0.0703094601631165
-8.93545150756836	-7.44048500061035	-9.10158920288086	-0.129467710852623	0.14526404440403	-0.0703530609607697
-8.93819618225098	-7.44291019439697	-9.11532688140869	-0.129360511898994	0.145243868231773	-0.0703772604465485
-8.93186473846436	-7.44116926193237	-9.1079568862915	-0.129363164305687	0.145237043499947	-0.0703780204057693
-8.93380832672119	-7.43757009506226	-9.10694122314453	-0.129264131188393	0.145233407616615	-0.0704936385154724
-8.93388748168945	-7.4392671585083	-9.1139554977417	-0.129260942339897	0.145234167575836	-0.0704802721738815
-8.93342113494873	-7.43768453598022	-9.11050224304199	-0.129302173852921	0.145212709903717	-0.0706243142485619
-8.93885135650635	-7.43969011306763	-9.12025260925293	-0.129212707281113	0.145235508680344	-0.0705810859799385
-8.93889808654785	-7.44092464447021	-9.10380554199219	-0.129271745681763	0.145191788673401	-0.0706556737422943
-8.94475555419922	-7.43914031982422	-9.11412525177002	-0.129238456487656	0.145229190587997	-0.0707172453403473
-8.94046401977539	-7.44399785995483	-9.11087131500244	-0.129220575094223	0.14516769349575	-0.0706820413470268
-8.93905544281006	-7.43476581573486	-9.10988807678223	-0.129257142543793	0.145180091261864	-0.0708024650812149
-8.94178104400635	-7.43847894668579	-9.11863040924072	-0.129116460680962	0.145095482468605	-0.0707528665661812
-8.94098949432373	-7.43318271636963	-9.11607646942139	-0.129110604524612	0.145174562931061	-0.0708579570055008
-8.94923305511475	-7.43495798110962	-9.12661838531494	-0.129048764705658	0.145165681838989	-0.0708063393831253
-8.94755840301514	-7.43887281417847	-9.1139497756958	-0.129148453474045	0.145238310098648	-0.0708852261304855
-8.95218658447266	-7.43665456771851	-9.12612628936768	-0.129140138626099	0.145244374871254	-0.0708862394094467
-8.95554637908936	-7.44077730178833	-9.11818885803223	-0.129178732633591	0.145202606916428	-0.0708140060305595
-8.95520114898682	-7.43432378768921	-9.12156200408936	-0.129231825470924	0.145123332738876	-0.0708742067217827
-8.96120643615723	-7.43513536453247	-9.13006019592285	-0.129168555140495	0.14505061507225	-0.070851169526577
-8.95801162719727	-7.43664169311523	-9.12748336791992	-0.129156678915024	0.145037561655045	-0.0708186849951744
-8.9594087600708	-7.43424320220947	-9.12601757049561	-0.129164919257164	0.145099461078644	-0.0708414390683174
-8.96060085296631	-7.43429374694824	-9.13705635070801	-0.129141584038734	0.144980639219284	-0.070751003921032
-8.95841121673584	-7.43340826034546	-9.12804985046387	-0.12912292778492	0.144925639033318	-0.0708489641547203
-8.96546077728271	-7.43268203735352	-9.12809944152832	-0.129143312573433	0.144986465573311	-0.0708076879382133
-8.96478271484375	-7.43519878387451	-9.13546466827393	-0.129186972975731	0.144928947091103	-0.0707604363560677
-8.96744728088379	-7.43547773361206	-9.12619781494141	-0.129153788089752	0.144814044237137	-0.070871464908123
-8.97121047973633	-7.43518018722534	-9.12930297851563	-0.129126399755478	0.144919410347939	-0.0708214640617371
-8.97280025482178	-7.43697357177734	-9.12556171417236	-0.129128754138947	0.144869908690453	-0.0707757547497749
-8.97808170318604	-7.4399356842041	-9.12419128417969	-0.12925261259079	0.144817799329758	-0.0708842054009438
-8.9774866104126	-7.43736410140991	-9.1219654083252	-0.129165679216385	0.144815698266029	-0.0708828195929527
-8.97845649719238	-7.43814325332642	-9.12788486480713	-0.129143461585045	0.144679367542267	-0.0708131194114685
-8.98124980926514	-7.44134616851807	-9.11416053771973	-0.129160523414612	0.144700884819031	-0.0708782449364662
-8.97959518432617	-7.43781423568726	-9.1165075302124	-0.12918746471405	0.14471597969532	-0.0708257853984833
-8.98439407348633	-7.44124794006348	-9.11785125732422	-0.12918746471405	0.144585639238358	-0.0707854777574539
-8.98167419433594	-7.44171857833862	-9.11544322967529	-0.129219532012939	0.144573852419853	-0.0709100812673569
-8.98153114318848	-7.43464279174805	-9.12086772918701	-0.129146248102188	0.144519612193108	-0.070811539888382
-8.9809684753418	-7.43704795837402	-9.11418151855469	-0.129121765494347	0.144377008080482	-0.0707581862807274
-8.97683429718018	-7.43554353713989	-9.11105918884277	-0.129100739955902	0.144441530108452	-0.0707553550601006
-8.97505187988281	-7.43180084228516	-9.12756156921387	-0.129128605127335	0.14434677362442	-0.0707107558846474
-8.9715747833252	-7.43631362915039	-9.11259269714355	-0.129060342907906	0.144326135516167	-0.0706926137208939
-8.975172996521	-7.43153667449951	-9.11291885375977	-0.129006013274193	0.144405975937843	-0.0707294940948486
-8.97935581207275	-7.43651056289673	-9.11738586425781	-0.128981053829193	0.144329950213432	-0.0706260949373245
-8.97420406341553	-7.4360523223877	-9.10153484344482	-0.12908823788166	0.144363522529602	-0.0706262588500977
-8.97614669799805	-7.43568468093872	-9.11615753173828	-0.129136696457863	0.144393220543861	-0.0705672577023506
-8.97178649902344	-7.43734502792358	-9.10082054138184	-0.129125267267227	0.144205451011658	-0.0705618336796761
-8.97429084777832	-7.43234300613403	-9.10082054138184	-0.129093617200851	0.144236043095589	-0.0705024525523186
-8.97243022918701	-7.43634462356567	-9.10793113708496	-0.129125013947487	0.144256949424744	-0.0704314708709717
-8.96993160247803	-7.43385648727417	-9.10153198242188	-0.129191786050797	0.144233971834183	-0.0704268142580986
-8.96945285797119	-7.43078231811523	-9.10654258728027	-0.129120007157326	0.144226759672165	-0.0703995302319527
-8.9690465927124	-7.43455839157104	-9.10677337646484	-0.129100173711777	0.144206628203392	-0.0702740475535393
-8.969801902771	-7.43080902099609	-9.10745334625244	-0.129150316119194	0.144290313124657	-0.0703066885471344
-8.97315692901611	-7.42851972579956	-9.11466598510742	-0.129065543413162	0.144318163394928	-0.0702080056071281
-8.97083759307861	-7.4331374168396	-9.1047306060791	-0.1292475014925	0.14437797665596	-0.070136196911335
-8.97492790222168	-7.43027591705322	-9.11011028289795	-0.129280224442482	0.144519776105881	-0.0702084973454475
-8.97884750366211	-7.42998838424683	-9.11780834197998	-0.129275277256966	0.144464924931526	-0.0700618401169777
-8.97830963134766	-7.43017721176147	-9.10061073303223	-0.129328221082687	0.144430071115494	-0.070025198161602
-8.9816312789917	-7.4321551322937	-9.11450481414795	-0.129377156496048	0.1445302516222	-0.0699577331542969
-8.98102378845215	-7.43365144729614	-9.11881446838379	-0.129436686635017	0.144524723291397	-0.0698659420013428
-8.98115730285645	-7.43212223052979	-9.11263179779053	-0.129574075341225	0.144506007432938	-0.0697837918996811
-8.98323535919189	-7.43013668060303	-9.12502956390381	-0.129586726427078	0.144543260335922	-0.0697837471961975
-8.98258781433105	-7.42923545837402	-9.12540149688721	-0.129574075341225	0.144512191414833	-0.0695353820919991
-8.98050022125244	-7.42796993255615	-9.12163257598877	-0.129583984613419	0.144546777009964	-0.0695724412798882
-8.98144054412842	-7.42711210250854	-9.1352653503418	-0.129626765847206	0.144626587629318	-0.069392204284668
-8.98289012908936	-7.4264931678772	-9.12848949432373	-0.129741609096527	0.144629433751106	-0.0693647861480713
-8.9890079498291	-7.42481899261475	-9.13148212432861	-0.129723832011223	0.144781112670898	-0.0692465901374817
-8.99135684967041	-7.42512559890747	-9.13455486297607	-0.129851266741753	0.144772961735725	-0.0690833926200867
-8.9951286315918	-7.42659282684326	-9.13158702850342	-0.130052790045738	0.144874483346939	-0.0689787119626999
-8.9934606552124	-7.42513275146484	-9.13882064819336	-0.130029991269112	0.144916564226151	-0.0688979923725128
-8.99847984313965	-7.42635774612427	-9.14065170288086	-0.130191057920456	0.1448874771595	-0.0686597898602486
-9.0029296875	-7.42289972305298	-9.14614295959473	-0.13021332025528	0.144994512200356	-0.0686339437961578
-9.00498104095459	-7.418297290802	-9.15425586700439	-0.130209922790527	0.144989848136902	-0.0684053897857666
-9.00525856018066	-7.42169141769409	-9.14631938934326	-0.130313530564308	0.145005106925964	-0.068341851234436
-9.00656700134277	-7.41651487350464	-9.16504001617432	-0.13028059899807	0.145055592060089	-0.0681839510798454
-9.01110553741455	-7.41614484786987	-9.16172695159912	-0.130419060587883	0.145054027438164	-0.0680696368217468
-9.01404666900635	-7.4195818901062	-9.15971660614014	-0.130478873848915	0.145108744502068	-0.067961573600769
-9.01923370361328	-7.41547012329102	-9.16869354248047	-0.130544766783714	0.145146504044533	-0.0678342282772064
-9.02422428131104	-7.4194917678833	-9.16015911102295	-0.13060587644577	0.145119860768318	-0.0676607117056847
-9.0233793258667	-7.42179822921753	-9.16197109222412	-0.130790397524834	0.145302131772041	-0.0675759240984917
-9.02711772918701	-7.419997215271	-9.16304302215576	-0.130810156464577	0.145154744386673	-0.0674150735139847
-9.02559375762939	-7.41909074783325	-9.15199375152588	-0.130869418382645	0.145143672823906	-0.067314013838768
-9.02484512329102	-7.41579341888428	-9.16145324707031	-0.130877479910851	0.145106911659241	-0.0671254098415375
-9.02560710906982	-7.41882371902466	-9.16038990020752	-0.130956947803497	0.145063757896423	-0.0670598596334457
-9.019606590271	-7.41383790969849	-9.15626430511475	-0.130874037742615	0.145047798752785	-0.0669858977198601
-9.01959991455078	-7.41357755661011	-9.16121959686279	-0.130932480096817	0.14500966668129	-0.0668738707900047
-9.02265644073486	-7.41186332702637	-9.15499305725098	-0.130890995264053	0.144998773932457	-0.0668356418609619
-9.02330303192139	-7.40909814834595	-9.15992832183838	-0.130893856287003	0.145020619034767	-0.066820316016674
-9.02769565582275	-7.41330814361572	-9.15377616882324	-0.130968764424324	0.145007833838463	-0.0666787028312683
-9.02669143676758	-7.41309356689453	-9.14413642883301	-0.131038725376129	0.145029157400131	-0.0667069181799889
-9.03177833557129	-7.41356658935547	-9.15790367126465	-0.131040871143341	0.144967645406723	-0.0666497424244881
-9.03926086425781	-7.42121458053589	-9.14410018920898	-0.131106674671173	0.144964545965195	-0.0666256919503212
-9.03305912017822	-7.41911315917969	-9.13817977905273	-0.13114957511425	0.14492167532444	-0.0666067153215408
-9.03449821472168	-7.41877508163452	-9.14407444000244	-0.13110975921154	0.144923761487007	-0.0665143802762032
-9.03253746032715	-7.42009973526001	-9.13135242462158	-0.131203353404999	0.144918158650398	-0.0664962157607079
-9.02938079833984	-7.40889310836792	-9.13678169250488	-0.131157785654068	0.144790455698967	-0.0664881020784378
-9.02836227416992	-7.40901851654053	-9.14022827148438	-0.131014093756676	0.144687041640282	-0.0663844868540764
-9.02052879333496	-7.40655612945557	-9.12941074371338	-0.131062731146812	0.144732013344765	-0.0663782954216003
-9.01696968078613	-7.4052791595459	-9.12981510162354	-0.131005734205246	0.14470762014389	-0.0664303302764893
-9.01738739013672	-7.40689039230347	-9.13268852233887	-0.130976721644402	0.144665628671646	-0.0663349330425262
-9.01527404785156	-7.40151214599609	-9.12738990783691	-0.131025612354279	0.144661247730255	-0.0664784908294678
-9.01749897003174	-7.40872859954834	-9.12117290496826	-0.13095910847187	0.144586354494095	-0.0663673356175423
-9.01441955566406	-7.40855741500854	-9.10368251800537	-0.131009086966515	0.144596427679062	-0.0664098337292671
-9.02069091796875	-7.4077320098877	-9.11433601379395	-0.131004169583321	0.144540369510651	-0.0664193406701088
-9.01476001739502	-7.41112518310547	-9.10575485229492	-0.13100665807724	0.144492596387863	-0.0663792043924332
-9.01345443725586	-7.4049654006958	-9.09821128845215	-0.131028816103935	0.144474789500237	-0.0664173662662506
-9.0084867477417	-7.4045205116272	-9.10258865356445	-0.130872175097466	0.144304022192955	-0.066472515463829
-9.00748920440674	-7.40502452850342	-9.09593296051025	-0.130891114473343	0.144352465867996	-0.0664706528186798
-9.00780296325684	-7.40001821517944	-9.09664630889893	-0.130787640810013	0.144310504198074	-0.0665537863969803
-9.00576210021973	-7.40195560455322	-9.09729671478271	-0.130790397524834	0.144345447421074	-0.0665717571973801
-9.00438976287842	-7.40493679046631	-9.08826732635498	-0.130786687135696	0.14428386092186	-0.0667233690619469
-9.00448226928711	-7.40451574325562	-9.09412479400635	-0.13067752122879	0.144297689199448	-0.066710077226162
-9.00118637084961	-7.40466499328613	-9.07666301727295	-0.130685359239578	0.14415967464447	-0.0667267441749573
-9.00264739990234	-7.40614748001099	-9.07490730285645	-0.130761250853539	0.144276529550552	-0.0667980387806892
-8.99579620361328	-7.40728616714478	-9.07267570495605	-0.130696356296539	0.144145354628563	-0.0667717158794403
-8.99125194549561	-7.40075969696045	-9.06123352050781	-0.130656749010086	0.144050881266594	-0.0668483451008797
-8.98693084716797	-7.40048408508301	-9.07401275634766	-0.130574867129326	0.144057258963585	-0.0668669119477272
-8.9814281463623	-7.40130662918091	-9.06153583526611	-0.13055457174778	0.144001260399818	-0.0669116228818893
-8.97958946228027	-7.3985652923584	-9.05683612823486	-0.130467593669891	0.14398056268692	-0.0669661983847618
-8.97389793395996	-7.39825201034546	-9.06731414794922	-0.130399867892265	0.144138470292091	-0.0670408979058266
-8.97240447998047	-7.39862155914307	-9.05361080169678	-0.130364134907722	0.144145354628563	-0.0671692118048668
-8.97166442871094	-7.3984637260437	-9.05903816223145	-0.130284711718559	0.144205257296562	-0.0671758577227592
-8.96678829193115	-7.4009165763855	-9.04829883575439	-0.130292028188705	0.144180089235306	-0.067294716835022
-8.96698188781738	-7.39752960205078	-9.04220581054688	-0.130268305540085	0.144256472587585	-0.067333310842514
-8.9624490737915	-7.39869928359985	-9.04331398010254	-0.130233392119408	0.144195362925529	-0.0672975033521652
-8.9553918838501	-7.39793014526367	-9.0354642868042	-0.130236551165581	0.144192442297935	-0.0674337595701218
-8.95059299468994	-7.39701175689697	-9.04559516906738	-0.130148664116859	0.144164890050888	-0.0675342381000519
-8.94759273529053	-7.39538955688477	-9.03817272186279	-0.130049362778664	0.1441600471735	-0.0674628168344498
-8.94359111785889	-7.39765405654907	-9.03114032745361	-0.13007441163063	0.144187808036804	-0.0676644966006279
-8.93794059753418	-7.39274406433105	-9.04143333435059	-0.12998029589653	0.144238993525505	-0.0676657482981682
-8.93521785736084	-7.39444732666016	-9.03408813476563	-0.129936248064041	0.144192770123482	-0.0677359625697136
-8.93489074707031	-7.39247035980225	-9.02824592590332	-0.129900366067886	0.144388407468796	-0.0678271055221558
-8.93169403076172	-7.39100503921509	-9.03391933441162	-0.12983138859272	0.144240498542786	-0.0677899792790413
-8.93278026580811	-7.39558696746826	-9.02254104614258	-0.129869565367699	0.144332468509674	-0.0678745880723
-8.92474937438965	-7.39342498779297	-9.02421951293945	-0.129889562726021	0.144378632307053	-0.0679203644394875
-8.92656803131104	-7.39379358291626	-9.02385997772217	-0.129860043525696	0.144307389855385	-0.0679694935679436
-8.91957187652588	-7.39173650741577	-9.01930713653564	-0.129722058773041	0.14435413479805	-0.0680698528885841
-8.91497898101807	-7.38852977752686	-9.02870273590088	-0.129782170057297	0.14434340596199	-0.0679990723729134
-8.91085624694824	-7.3892560005188	-9.01702499389648	-0.129673331975937	0.144348964095116	-0.0681314542889595
-8.91271018981934	-7.38669013977051	-9.02347564697266	-0.129586160182953	0.144504338502884	-0.0681046470999718
-8.90863418579102	-7.3956298828125	-9.01862621307373	-0.129636347293854	0.144436344504356	-0.0680960640311241
-8.90401077270508	-7.38794565200806	-9.01219081878662	-0.129604175686836	0.144483268260956	-0.0682491660118103
-8.90807628631592	-7.39217185974121	-9.01272583007813	-0.12970370054245	0.144440799951553	-0.0681601390242577
-8.90519905090332	-7.39195203781128	-9.00766658782959	-0.12958650290966	0.14452500641346	-0.0682879611849785
-8.90427875518799	-7.39147853851318	-9.00883674621582	-0.129546716809273	0.144510671496391	-0.0681512504816055
-8.89897918701172	-7.39504146575928	-9.00178050994873	-0.129605323076248	0.144480764865875	-0.0681814923882484
-8.89338779449463	-7.3900990486145	-9.01932716369629	-0.129571884870529	0.14451639354229	-0.0682056397199631
-8.89764022827148	-7.39160299301147	-9.00788879394531	-0.129553943872452	0.144533067941666	-0.0681860074400902
-8.89691734313965	-7.39192533493042	-9.01030731201172	-0.129529699683189	0.144644141197205	-0.0682329386472702
-8.89681625366211	-7.38870573043823	-9.0178165435791	-0.12949626147747	0.144625037908554	-0.0681779012084007
-8.90173721313477	-7.39419746398926	-9.0081844329834	-0.129534006118774	0.144724801182747	-0.0681748390197754
-8.89799308776855	-7.39217948913574	-9.00837516784668	-0.129638612270355	0.144861027598381	-0.0681785419583321
-8.90201854705811	-7.39403963088989	-9.01350021362305	-0.129673346877098	0.144822224974632	-0.0680893287062645
-8.90024757385254	-7.39726114273071	-9.00260734558105	-0.12971442937851	0.144899845123291	-0.0681693404912949
-8.89881610870361	-7.39138555526733	-9.01621532440186	-0.12969996035099	0.144909128546715	-0.0679953098297119
-8.89719295501709	-7.39571666717529	-9.00202751159668	-0.129718288779259	0.144878566265106	-0.0679928436875343
-8.89648151397705	-7.38954877853394	-9.02069759368896	-0.129679277539253	0.145032197237015	-0.0679393708705902
-8.89747142791748	-7.39645957946777	-9.01333904266357	-0.129743829369545	0.145066231489182	-0.0678575038909912
-8.89557933807373	-7.3935170173645	-9.01154708862305	-0.129726514220238	0.145143076777458	-0.067901186645031
-8.89921092987061	-7.39468336105347	-9.02397537231445	-0.12975187599659	0.145157590508461	-0.0678226575255394
-8.90309619903564	-7.39874076843262	-9.0135440826416	-0.129891112446785	0.145214006304741	-0.0677265897393227
-8.90298175811768	-7.39500951766968	-9.01518535614014	-0.12998154759407	0.145369604229927	-0.0677009969949722
-8.90673446655273	-7.39727449417114	-9.02469444274902	-0.130054488778114	0.145300135016441	-0.0675492435693741
-8.90106678009033	-7.39982414245605	-9.01334476470947	-0.130092844367027	0.145339414477348	-0.0675456896424294
-8.90207576751709	-7.39569234848022	-9.0256814956665	-0.130037978291512	0.145319193601608	-0.0674006268382072
-8.90325832366943	-7.39733552932739	-9.02216625213623	-0.130070701241493	0.145312920212746	-0.0673848763108253
-8.90182590484619	-7.39626169204712	-9.03212451934814	-0.130118310451508	0.145507320761681	-0.0673379078507423
-8.90585422515869	-7.39936256408691	-9.03609466552734	-0.130138427019119	0.145508959889412	-0.0671934708952904
-8.90637493133545	-7.40121364593506	-9.02757930755615	-0.130308493971825	0.145671904087067	-0.0672289431095123
-8.91320419311523	-7.39805746078491	-9.0457649230957	-0.130332946777344	0.145705938339233	-0.0671114847064018
-8.91587066650391	-7.40581750869751	-9.03428936004639	-0.13038943707943	0.145777180790901	-0.0670186281204224
-8.91473007202148	-7.40257453918457	-9.03293323516846	-0.13043338060379	0.145856752991676	-0.0669449865818024
-8.91795349121094	-7.40746688842773	-9.04703807830811	-0.130567461252213	0.145909339189529	-0.06679417937994
-8.91595935821533	-7.40682554244995	-9.04519367218018	-0.130537688732147	0.145922943949699	-0.0668098255991936
-8.92070388793945	-7.40246820449829	-9.0595235824585	-0.130633130669594	0.145983248949051	-0.0667008832097054
-8.92033672332764	-7.40826272964478	-9.05963134765625	-0.130676552653313	0.146032944321632	-0.0665607079863548
-8.92205715179443	-7.40427827835083	-9.06446552276611	-0.130739659070969	0.146125867962837	-0.066509872674942
-8.92464447021484	-7.41069889068604	-9.07072448730469	-0.130791157484055	0.146178901195526	-0.0663748309016228
-8.92707347869873	-7.41202735900879	-9.07224082946777	-0.13090480864048	0.14630214869976	-0.0663601830601692
-8.93199729919434	-7.41229295730591	-9.08411693572998	-0.130934417247772	0.146328166127205	-0.0663579106330872
-8.93976879119873	-7.41772794723511	-9.08331203460693	-0.130945101380348	0.146414548158646	-0.0662398934364319
-8.93828105926514	-7.41729021072388	-9.07707595825195	-0.131022989749908	0.146432042121887	-0.0662489980459213
-8.94168090820313	-7.41770648956299	-9.0927095413208	-0.131106153130531	0.146529898047447	-0.0662046298384666
-8.9433765411377	-7.42437887191772	-9.09169769287109	-0.131105527281761	0.146577417850494	-0.0661988407373428
-8.94364166259766	-7.42222881317139	-9.09198188781738	-0.131267696619034	0.146627262234688	-0.0661757364869118
-8.94578170776367	-7.42548274993896	-9.10772037506104	-0.131146088242531	0.146598294377327	-0.0660824999213219
-8.94386196136475	-7.42685317993164	-9.1099796295166	-0.131215915083885	0.146679863333702	-0.0660657361149788
-8.94580268859863	-7.42456150054932	-9.11723327636719	-0.13127613067627	0.146737903356552	-0.0660879164934158
-8.94746875762939	-7.42954254150391	-9.12062549591064	-0.13126528263092	0.146755784749985	-0.0659762993454933
-8.94594192504883	-7.42708349227905	-9.11606216430664	-0.131287530064583	0.146852195262909	-0.0660683065652847
-8.95305919647217	-7.43066740036011	-9.12679195404053	-0.131331220269203	0.146999225020409	-0.0659337192773819
-8.95070934295654	-7.4342827796936	-9.11469554901123	-0.13142217695713	0.146975353360176	-0.0659251362085342
-8.95487594604492	-7.43500947952271	-9.13222789764404	-0.131461083889008	0.147123977541924	-0.0658503100275993
-8.95141887664795	-7.4387845993042	-9.12226581573486	-0.131485432386398	0.147044524550438	-0.0657743960618973
-8.94619464874268	-7.43110084533691	-9.133544921875	-0.131574109196663	0.14707325398922	-0.0657953694462776
-8.94572257995605	-7.43530893325806	-9.13947868347168	-0.131438314914703	0.14710308611393	-0.0657153576612473
-8.94447422027588	-7.43596506118774	-9.13696956634521	-0.13157807290554	0.147290900349617	-0.0657104402780533
-8.94540023803711	-7.43558168411255	-9.15084266662598	-0.131514400243759	0.147355273365974	-0.0656525641679764
-8.94432258605957	-7.43848848342896	-9.14725017547607	-0.131574183702469	0.147483289241791	-0.0656079798936844
-8.94449138641357	-7.4398193359375	-9.14671039581299	-0.131669789552689	0.147484943270683	-0.0656045526266098
-8.94711971282959	-7.43952989578247	-9.15272617340088	-0.131633371114731	0.147607713937759	-0.0654711201786995
-8.94661140441895	-7.44270896911621	-9.14869594573975	-0.131803929805756	0.147650331258774	-0.0654909312725067
-8.95016574859619	-7.44246768951416	-9.15134906768799	-0.131792426109314	0.147784531116486	-0.065436489880085
-8.94344902038574	-7.44598436355591	-9.16042327880859	-0.131804570555687	0.147778049111366	-0.065318800508976
-8.94822883605957	-7.44378137588501	-9.15367031097412	-0.131879970431328	0.147923916578293	-0.0653167515993118
-8.94724750518799	-7.44231700897217	-9.16837692260742	-0.131896510720253	0.147972598671913	-0.0652595311403275
-8.94629955291748	-7.44532251358032	-9.16763782501221	-0.131921425461769	0.148000478744507	-0.0650638416409492
-8.94621467590332	-7.44613647460938	-9.16412544250488	-0.132061079144478	0.148082688450813	-0.0651107504963875
-8.94349193572998	-7.44518232345581	-9.18791103363037	-0.131996229290962	0.148192390799522	-0.0650695115327835
-8.94476985931396	-7.44390869140625	-9.18143844604492	-0.132107332348824	0.148255169391632	-0.0649372041225433
-8.94700050354004	-7.44629669189453	-9.18283176422119	-0.132138505578041	0.148365885019302	-0.064949207007885
-8.94854068756104	-7.44129037857056	-9.1973352432251	-0.132152557373047	0.148526057600975	-0.0647222474217415
-8.95001411437988	-7.4514684677124	-9.1883544921875	-0.132292404770851	0.14852449297905	-0.0646405071020126
-8.94962024688721	-7.44767904281616	-9.18935966491699	-0.13239811360836	0.148694306612015	-0.0646283254027367
-8.95487403869629	-7.44880056381226	-9.20100975036621	-0.132385462522507	0.148750349879265	-0.0644371062517166
-8.9554557800293	-7.45463514328003	-9.19536304473877	-0.132532551884651	0.148733392357826	-0.0643856599926949
-8.9545373916626	-7.45199060440063	-9.20482540130615	-0.132618948817253	0.148821502923965	-0.0642804652452469
-8.95891571044922	-7.45443964004517	-9.20505905151367	-0.132754221558571	0.148816019296646	-0.0641281083226204
-8.95936107635498	-7.45637464523315	-9.20218753814697	-0.132776856422424	0.148836627602577	-0.0641082376241684
-8.95693588256836	-7.45470142364502	-9.21401596069336	-0.13282909989357	0.14888608455658	-0.0639786571264267
-8.96076679229736	-7.45671606063843	-9.20956707000732	-0.132812663912773	0.148787006735802	-0.0638885274529457
-8.95866584777832	-7.45612955093384	-9.20865058898926	-0.132927358150482	0.148909956216812	-0.063904233276844
-8.95955276489258	-7.45127820968628	-9.22083187103271	-0.132914528250694	0.148859605193138	-0.0638185814023018
-8.96098136901855	-7.45822715759277	-9.21803092956543	-0.13290835916996	0.148826599121094	-0.0637380182743073
-8.96190929412842	-7.45345211029053	-9.21727752685547	-0.132992118597031	0.148950502276421	-0.0636666938662529
-8.96216869354248	-7.45901250839233	-9.22430419921875	-0.132987424731255	0.14889994263649	-0.0635394603013992
-8.96139717102051	-7.46015119552612	-9.22206592559814	-0.133061468601227	0.148956656455994	-0.0635274723172188
-8.96229839324951	-7.45542049407959	-9.21823215484619	-0.133074358105659	0.148916065692902	-0.0634872019290924
-8.96767711639404	-7.45862197875977	-9.2268533706665	-0.133088022470474	0.14891904592514	-0.0633105486631393
-8.96687316894531	-7.46050453186035	-9.21473217010498	-0.133250892162323	0.148848339915276	-0.0633185058832169
-8.97135257720947	-7.45880603790283	-9.21949672698975	-0.133321687579155	0.14887872338295	-0.0632716119289398
-8.97275447845459	-7.4628472328186	-9.22177505493164	-0.133305594325066	0.148909822106361	-0.0631063133478165
-8.97066211700439	-7.46253347396851	-9.21159362792969	-0.133410230278969	0.148774445056915	-0.0630319938063622
-8.97381019592285	-7.46323251724243	-9.21357536315918	-0.133403316140175	0.1488336622715	-0.062953993678093
-8.97371959686279	-7.4640417098999	-9.21737957000732	-0.133479803800583	0.148820355534554	-0.0628066509962082
-8.975022315979	-7.46770238876343	-9.21358394622803	-0.13354717195034	0.14872869849205	-0.0627793967723846
-8.97316646575928	-7.46129035949707	-9.21830654144287	-0.13347914814949	0.148680135607719	-0.0627970695495605
-8.97605514526367	-7.46256875991821	-9.22212028503418	-0.133498668670654	0.148635283112526	-0.062655046582222
-8.97768783569336	-7.46637201309204	-9.21489238739014	-0.133603915572166	0.148594573140144	-0.0626589730381966
-8.97485542297363	-7.46439027786255	-9.22164249420166	-0.133579716086388	0.148659452795982	-0.0626859068870544
-8.97607707977295	-7.46148204803467	-9.22364521026611	-0.133594483137131	0.148490473628044	-0.0625357106328011
-8.97554683685303	-7.46474456787109	-9.21602725982666	-0.133496940135956	0.148473232984543	-0.0625737234950066
-8.97454643249512	-7.46269845962524	-9.22028732299805	-0.13355678319931	0.148544311523438	-0.0625683441758156
-8.97553825378418	-7.46622753143311	-9.22763729095459	-0.133552849292755	0.148437961935997	-0.0625018328428268
-8.97307682037354	-7.46413040161133	-9.20963573455811	-0.133485659956932	0.148485034704208	-0.0625525787472725
-8.97289752960205	-7.46331453323364	-9.22029495239258	-0.133563414216042	0.148477733135223	-0.0625600814819336
-8.97901725769043	-7.46852970123291	-9.21280956268311	-0.133502960205078	0.148435205221176	-0.062485758215189
-8.97312450408936	-7.46415376663208	-9.20630264282227	-0.133589074015617	0.14845709502697	-0.0625215619802475
-8.97638320922852	-7.46687030792236	-9.21509456634521	-0.133669137954712	0.148457586765289	-0.0624956786632538
-8.97150993347168	-7.46796035766602	-9.20792770385742	-0.13358262181282	0.148429036140442	-0.0624787732958794
-8.9749002456665	-7.46224737167358	-9.20479106903076	-0.133623123168945	0.148396968841553	-0.0625172704458237
-8.97534465789795	-7.46484661102295	-9.21355628967285	-0.133666694164276	0.14839218556881	-0.0624126419425011
-8.97091865539551	-7.46800184249878	-9.20532321929932	-0.133682996034622	0.148307844996452	-0.0624953247606754
-8.9723072052002	-7.46062231063843	-9.2108736038208	-0.133654877543449	0.14834962785244	-0.062554195523262
-8.97233963012695	-7.46456956863403	-9.2170467376709	-0.13357800245285	0.148282185196877	-0.0625227987766266
-8.97144317626953	-7.46057558059692	-9.21731472015381	-0.13362181186676	0.148412048816681	-0.0625491440296173
-8.97180080413818	-7.46093034744263	-9.21997261047363	-0.133562356233597	0.14835986495018	-0.0625809952616692
-8.97031688690186	-7.4614896774292	-9.21703338623047	-0.133515387773514	0.148483574390411	-0.0626024678349495
-8.96818923950195	-7.46253967285156	-9.21388816833496	-0.133553475141525	0.148523077368736	-0.0626781359314919
-8.97000026702881	-7.46356201171875	-9.21888542175293	-0.133551508188248	0.148524388670921	-0.0626019090414047
-8.9680700302124	-7.46305131912231	-9.20417976379395	-0.133549630641937	0.148481249809265	-0.0626106634736061
-8.96822738647461	-7.46198129653931	-9.21273708343506	-0.133568793535233	0.148580297827721	-0.0626244395971298
-8.96491718292236	-7.46671104431152	-9.21673107147217	-0.133571207523346	0.148544281721115	-0.0625946372747421
-8.96397590637207	-7.46160936355591	-9.20989894866943	-0.133684232831001	0.148545354604721	-0.0625998973846436
-8.96387958526611	-7.46144151687622	-9.21644878387451	-0.133564904332161	0.148598894476891	-0.0626279637217522
-8.95977210998535	-7.46047401428223	-9.21852016448975	-0.133600160479546	0.14855545759201	-0.0625320971012115
-8.95702457427979	-7.46147775650024	-9.20784091949463	-0.13363553583622	0.148652583360672	-0.0625693649053574
-8.95452308654785	-7.45665597915649	-9.21893119812012	-0.133568078279495	0.148720636963844	-0.0625801309943199
-8.95423412322998	-7.45683097839355	-9.22853565216064	-0.133534654974937	0.148661926388741	-0.0625293403863907
-8.95126152038574	-7.45669937133789	-9.21548748016357	-0.133469581604004	0.148717492818832	-0.0626307725906372
-8.95083522796631	-7.45170640945435	-9.22951030731201	-0.133466601371765	0.148833096027374	-0.0624932833015919
-8.95105838775635	-7.46048069000244	-9.22123146057129	-0.133500024676323	0.148894473910332	-0.062531903386116
-8.94493103027344	-7.45595121383667	-9.22321033477783	-0.133488520979881	0.148984998464584	-0.0626205876469612
-8.94723415374756	-7.45728302001953	-9.22937774658203	-0.133555069565773	0.149012342095375	-0.062513567507267
-8.94732856750488	-7.46067667007446	-9.22013473510742	-0.133512869477272	0.149039193987846	-0.0625020712614059
-8.94164180755615	-7.45542812347412	-9.22704315185547	-0.133575677871704	0.149136453866959	-0.0624715462327003
-8.94520282745361	-7.45974636077881	-9.22798347473145	-0.133703634142876	0.149124875664711	-0.0623838938772678
-8.93813228607178	-7.45601511001587	-9.22125339508057	-0.13358998298645	0.149184688925743	-0.0624478422105312
-8.94022369384766	-7.45241260528564	-9.23206615447998	-0.133596435189247	0.149246096611023	-0.0623560585081577
-8.9371919631958	-7.45339345932007	-9.22461318969727	-0.133566707372665	0.149252116680145	-0.0623443722724915
-8.93393993377686	-7.45188808441162	-9.23667907714844	-0.133545592427254	0.149381190538406	-0.0623587220907211
-8.93310260772705	-7.45298910140991	-9.24084663391113	-0.133560657501221	0.149390265345573	-0.0622878037393093
-8.92945575714111	-7.45058298110962	-9.23046493530273	-0.133602946996689	0.149558842182159	-0.0623483657836914
-8.93171977996826	-7.44804191589355	-9.24027061462402	-0.133606016635895	0.149576559662819	-0.0623139999806881
-8.93281269073486	-7.45550727844238	-9.23446750640869	-0.13363690674305	0.149581998586655	-0.062260814011097
-8.9286527633667	-7.44896221160889	-9.23286724090576	-0.133603468537331	0.149676993489265	-0.0622025579214096
-8.9294958114624	-7.4518723487854	-9.23839378356934	-0.133715659379959	0.149644359946251	-0.062124852091074
-8.92150211334229	-7.45057010650635	-9.2290506362915	-0.133621722459793	0.149688690900803	-0.0621878206729889
-8.91860485076904	-7.44557571411133	-9.23271751403809	-0.133687123656273	0.149702683091164	-0.0621566325426102
-8.91626644134521	-7.45262384414673	-9.23411178588867	-0.133628815412521	0.149712458252907	-0.0621091388165951
-8.91506576538086	-7.44557666778564	-9.23192024230957	-0.133637487888336	0.149787455797195	-0.062142014503479
-8.91403579711914	-7.4469141960144	-9.24024772644043	-0.133617430925369	0.149776414036751	-0.0621213875710964
-8.90867900848389	-7.44813632965088	-9.23874282836914	-0.133583962917328	0.149836197495461	-0.0620596334338188
-8.90791606903076	-7.44473266601563	-9.23634719848633	-0.133597895503044	0.149955809116364	-0.0621665976941586
-8.91257476806641	-7.44437599182129	-9.24025726318359	-0.133559793233871	0.149992048740387	-0.0620685927569866
-8.90549278259277	-7.44873046875	-9.23251819610596	-0.133627042174339	0.150041192770004	-0.0620758198201656
-8.91048145294189	-7.44605875015259	-9.23588562011719	-0.133648112416267	0.150220066308975	-0.0620894655585289
-8.91026878356934	-7.44918251037598	-9.23865795135498	-0.133679538965225	0.150202408432961	-0.0619718544185162
-8.90932369232178	-7.4485330581665	-9.22954940795898	-0.13372614979744	0.150224238634109	-0.0620598047971725
-8.91065120697021	-7.44690465927124	-9.24617004394531	-0.133713096380234	0.150259509682655	-0.0619942545890808
-8.90388965606689	-7.4500207901001	-9.24310207366943	-0.133729487657547	0.150230944156647	-0.06191286444664
-8.90372467041016	-7.44680261611938	-9.23414134979248	-0.1337930560112	0.150408267974854	-0.0619550459086895
-8.90131950378418	-7.4442195892334	-9.2499303817749	-0.133682176470757	0.150406375527382	-0.0619528889656067
-8.89947509765625	-7.4463210105896	-9.2418270111084	-0.133788332343102	0.150359362363815	-0.0618783049285412
-8.89846706390381	-7.44311189651489	-9.23704528808594	-0.133692875504494	0.150458931922913	-0.0618821084499359
-8.89719009399414	-7.4459924697876	-9.25178623199463	-0.133666977286339	0.150555625557899	-0.0618874840438366
-8.89380836486816	-7.44406986236572	-9.24825668334961	-0.13371953368187	0.150560989975929	-0.0619452223181725
-8.89555168151855	-7.4456901550293	-9.24900817871094	-0.133688986301422	0.150736004114151	-0.0619084648787975
-8.8955249786377	-7.44857263565063	-9.24846649169922	-0.133775010704994	0.150746420025826	-0.061917494982481
-8.89477920532227	-7.45121955871582	-9.24479198455811	-0.133759751915932	0.150797113776207	-0.0619150549173355
-8.89253520965576	-7.44820022583008	-9.24661064147949	-0.133754298090935	0.150890082120895	-0.0619433894753456
-8.89399147033691	-7.45113134384155	-9.23997116088867	-0.1338230073452	0.150755152106285	-0.0618512332439423
-8.88865852355957	-7.446120262146	-9.24611854553223	-0.133772477507591	0.150872737169266	-0.0619997307658196
-8.88905715942383	-7.44932222366333	-9.24861431121826	-0.13381290435791	0.15085069835186	-0.0618466734886169
-8.88403129577637	-7.44554996490479	-9.23589324951172	-0.133741289377213	0.150918751955032	-0.0619616620242596
-8.88322639465332	-7.44311380386353	-9.25431442260742	-0.133712992072105	0.150979310274124	-0.0619254745543003
-8.88486099243164	-7.44553852081299	-9.24429035186768	-0.133735999464989	0.151047840714455	-0.0620279498398304
-8.88544368743896	-7.44658851623535	-9.24910354614258	-0.13372702896595	0.151210203766823	-0.0619809627532959
-8.88489055633545	-7.44933891296387	-9.24991798400879	-0.133738428354263	0.151111572980881	-0.0619734339416027
-8.88412189483643	-7.45071649551392	-9.23664569854736	-0.133775308728218	0.151240631937981	-0.0620229579508305
-8.88350391387939	-7.44906663894653	-9.24623012542725	-0.133760243654251	0.151290580630302	-0.0619543604552746
-8.87817001342773	-7.45337533950806	-9.24322414398193	-0.133816406130791	0.151222363114357	-0.0619777627289295
-8.87378883361816	-7.45213317871094	-9.23038673400879	-0.133761018514633	0.151279360055923	-0.062052495777607
-8.871901512146	-7.44901847839355	-9.24137210845947	-0.133805006742477	0.151317998766899	-0.0619118884205818
-8.86615467071533	-7.45106029510498	-9.23372554779053	-0.133715644478798	0.151266470551491	-0.0620233826339245
-8.86331367492676	-7.44679498672485	-9.24468517303467	-0.133655250072479	0.151506140828133	-0.0619637407362461
-8.8598108291626	-7.45346927642822	-9.23893737792969	-0.133713603019714	0.151413157582283	-0.061897449195385
-8.8525972366333	-7.45263957977295	-9.23486137390137	-0.133717775344849	0.151618897914886	-0.0620006211102009
-8.85538768768311	-7.4549412727356	-9.2432165145874	-0.133730858564377	0.151562243700027	-0.0619022324681282
-8.85134792327881	-7.46076679229736	-9.23028945922852	-0.133738040924072	0.151669055223465	-0.0618879981338978
-8.8453426361084	-7.45370817184448	-9.2321081161499	-0.133797436952591	0.151774644851685	-0.0618649236857891
-8.84557151794434	-7.45870208740234	-9.22879505157471	-0.133893951773643	0.151767790317535	-0.0617482401430607
-8.83750915527344	-7.46084070205688	-9.21958255767822	-0.133851662278175	0.151717081665993	-0.0618145763874054
-8.83439064025879	-7.45548820495605	-9.22594261169434	-0.133872285485268	0.151796579360962	-0.0616839714348316
-8.83127975463867	-7.46139287948608	-9.2264518737793	-0.133887991309166	0.151873305439949	-0.0616486556828022
-8.82342338562012	-7.46031093597412	-9.21984767913818	-0.133956372737885	0.151946857571602	-0.0616262890398502
-8.82153606414795	-7.45837640762329	-9.22769260406494	-0.133934050798416	0.152003914117813	-0.06151507422328
-8.81525039672852	-7.45960330963135	-9.22729682922363	-0.133937835693359	0.152055159211159	-0.0614984072744846
-8.81235885620117	-7.45777797698975	-9.221116065979	-0.133918181061745	0.152219414710999	-0.0614699013531208
-8.81324195861816	-7.46235466003418	-9.22954940795898	-0.133975714445114	0.152292832732201	-0.0613236650824547
-8.80976486206055	-7.46416044235229	-9.21592235565186	-0.134107664227486	0.152479469776154	-0.0613103099167347
-8.8072509765625	-7.46321249008179	-9.22482776641846	-0.134182929992676	0.152541309595108	-0.061266228556633
-8.80303192138672	-7.47044801712036	-9.21930980682373	-0.134263321757317	0.152599930763245	-0.0610793195664883
-8.80055141448975	-7.46899127960205	-9.20826530456543	-0.134376063942909	0.152709409594536	-0.0610192604362965
-8.80550956726074	-7.46809768676758	-9.22184467315674	-0.134448081254959	0.152864634990692	-0.0608715824782848
-8.79630756378174	-7.47381734848022	-9.21897792816162	-0.134579852223396	0.15283864736557	-0.0606984123587608
-8.79434394836426	-7.46648502349854	-9.22479343414307	-0.134620636701584	0.15297619998455	-0.0606523565948009
-8.7919340133667	-7.47102642059326	-9.22969722747803	-0.134584471583366	0.152995467185974	-0.0604834295809269
-8.79069709777832	-7.4708571434021	-9.22303295135498	-0.134768217802048	0.153181850910187	-0.0604245997965336
-8.79182052612305	-7.46946811676025	-9.22984981536865	-0.134771734476089	0.153285816311836	-0.060241810977459
-8.79181575775146	-7.47481918334961	-9.2274808883667	-0.13493824005127	0.153422623872757	-0.0600975640118122
-8.78841018676758	-7.47713708877563	-9.22541522979736	-0.135029256343842	0.153525978326797	-0.0600573793053627
-8.79268550872803	-7.47903060913086	-9.23884868621826	-0.135103240609169	0.153584808111191	-0.0598130263388157
-8.79264640808105	-7.48204326629639	-9.22511005401611	-0.135254040360451	0.153620049357414	-0.0597565583884716
-8.79159069061279	-7.48397541046143	-9.22663402557373	-0.135314017534256	0.153717756271362	-0.0596770718693733
-8.78911972045898	-7.48582315444946	-9.23731327056885	-0.135333344340324	0.153754219412804	-0.0595091618597507
-8.78633975982666	-7.48421907424927	-9.22389888763428	-0.1355369836092	0.153835758566856	-0.0594885870814323
-8.78513240814209	-7.48520755767822	-9.24101161956787	-0.135463431477547	0.15388748049736	-0.0594440177083015
-8.78379154205322	-7.48459434509277	-9.23422431945801	-0.135558053851128	0.153911218047142	-0.0593646690249443
-8.7822380065918	-7.48539876937866	-9.23343372344971	-0.135575458407402	0.154008746147156	-0.0592661462724209
-8.78125762939453	-7.49083232879639	-9.24493980407715	-0.135642468929291	0.154145434498787	-0.0591901503503323
-8.78395748138428	-7.4938645362854	-9.2386360168457	-0.13569837808609	0.154222071170807	-0.0592324286699295
-8.7860689163208	-7.49360179901123	-9.2465238571167	-0.135759979486465	0.15434418618679	-0.0591183416545391
-8.78527164459229	-7.49731588363647	-9.23190402984619	-0.135878279805183	0.154402613639832	-0.0590240694582462
-8.78811073303223	-7.49321699142456	-9.24200534820557	-0.135900840163231	0.154463097453117	-0.0590583495795727
-8.78851890563965	-7.49925661087036	-9.24462890625	-0.135950982570648	0.154497087001801	-0.0588908903300762
-8.7863712310791	-7.49574899673462	-9.23700332641602	-0.136052429676056	0.154512479901314	-0.0589516758918762
-8.78583717346191	-7.49284791946411	-9.25622081756592	-0.135957583785057	0.154535219073296	-0.0589831285178661
-8.78624153137207	-7.49555206298828	-9.24794387817383	-0.135959059000015	0.154468849301338	-0.0589000545442104
-8.78672504425049	-7.49638223648071	-9.24709510803223	-0.135971531271935	0.154686540365219	-0.0589625835418701
-8.78499412536621	-7.49337959289551	-9.26503086090088	-0.136035218834877	0.154763370752335	-0.0589267984032631
-8.7840633392334	-7.49468994140625	-9.26142692565918	-0.13599020242691	0.154661104083061	-0.0589164607226849
-8.78272914886475	-7.4942798614502	-9.2531795501709	-0.135965600609779	0.15477679669857	-0.0589730478823185
-8.78369235992432	-7.494948387146	-9.2650671005249	-0.136011928319931	0.154874607920647	-0.0589639768004417
-8.78329849243164	-7.49920034408569	-9.2601957321167	-0.136025562882423	0.154843807220459	-0.058893658220768
-8.78087425231934	-7.49719429016113	-9.25922298431396	-0.136078834533691	0.155042201280594	-0.0589815638959408
-8.78241920471191	-7.49374008178711	-9.26925754547119	-0.136092185974121	0.155023217201233	-0.0589396581053734
-8.78399753570557	-7.49915742874146	-9.27189636230469	-0.136004388332367	0.155003219842911	-0.0588562600314617
-8.77842617034912	-7.49521350860596	-9.25749778747559	-0.136091083288193	0.155152797698975	-0.0589400604367256
-8.77891826629639	-7.49812746047974	-9.27168273925781	-0.136122032999992	0.155228823423386	-0.0588987581431866
-8.77952480316162	-7.49772787094116	-9.27016925811768	-0.136113107204437	0.155197605490685	-0.0588767565786839
-8.77901458740234	-7.49514293670654	-9.26448726654053	-0.136130377650261	0.155225574970245	-0.0589264258742332
-8.78215408325195	-7.49311304092407	-9.27701282501221	-0.1361333578825	0.155340909957886	-0.0588729344308376
-8.77467632293701	-7.4973578453064	-9.27655410766602	-0.136174857616425	0.155307933688164	-0.0588490143418312
-8.77570819854736	-7.48967123031616	-9.27868938446045	-0.136194422841072	0.155365645885468	-0.058942224830389
-8.77231502532959	-7.49157238006592	-9.28680419921875	-0.136126905679703	0.155415251851082	-0.0588803328573704
-8.76745700836182	-7.49017429351807	-9.28394317626953	-0.136085852980614	0.155514746904373	-0.0588999129831791
-8.77017593383789	-7.48931503295898	-9.29307842254639	-0.136070773005486	0.155570983886719	-0.0588652566075325
-8.76912403106689	-7.48944854736328	-9.29723072052002	-0.136160463094711	0.155622109770775	-0.0588225349783897
-8.76645374298096	-7.49057245254517	-9.28982543945313	-0.136175081133842	0.155692577362061	-0.0588953085243702
-8.7682638168335	-7.48848104476929	-9.29501914978027	-0.136065781116486	0.155794769525528	-0.0588732734322548
-8.76468181610107	-7.4897894859314	-9.29382610321045	-0.136104881763458	0.155842706561089	-0.0587871484458447
-8.76508808135986	-7.49084997177124	-9.29398632049561	-0.13619989156723	0.155928298830986	-0.058841273188591
-8.76809787750244	-7.48974370956421	-9.30088043212891	-0.13623520731926	0.15602120757103	-0.0587651766836643
-8.7662353515625	-7.48713541030884	-9.30001735687256	-0.136306151747704	0.155905231833458	-0.0587327964603901
-8.77033233642578	-7.4887318611145	-9.29672431945801	-0.136301800608635	0.156022042036057	-0.0587479323148727
-8.7670431137085	-7.48593950271606	-9.30478763580322	-0.136336132884026	0.156034231185913	-0.0586448311805725
-8.76737499237061	-7.48840808868408	-9.29917430877686	-0.136334285140038	0.156033992767334	-0.0586406178772449
-8.76495742797852	-7.48487901687622	-9.30342197418213	-0.136301606893539	0.15609011054039	-0.0586962550878525
-8.76564502716064	-7.48085975646973	-9.3136739730835	-0.136329874396324	0.156128644943237	-0.058487594127655
-8.76526546478271	-7.48177337646484	-9.30813598632813	-0.136386871337891	0.156062319874763	-0.0585444122552872
-8.7629280090332	-7.48079824447632	-9.32080364227295	-0.136334359645844	0.156180739402771	-0.0585226342082024
-8.76325035095215	-7.48195171356201	-9.31983184814453	-0.136352121829987	0.156159639358521	-0.0584596320986748
-8.7623176574707	-7.48118782043457	-9.31220149993896	-0.13633406162262	0.156231269240379	-0.0584942325949669
-8.76159763336182	-7.47598028182983	-9.32360935211182	-0.136349067091942	0.156318962574005	-0.0584892965853214
-8.76451587677002	-7.48201131820679	-9.32136631011963	-0.136416837573051	0.156338393688202	-0.0584032870829105
-8.76173496246338	-7.47876119613647	-9.31045150756836	-0.136462569236755	0.15649089217186	-0.0583781078457832
-8.76463794708252	-7.47867727279663	-9.3259801864624	-0.13651442527771	0.156388118863106	-0.0583564750850201
-8.76810836791992	-7.48207426071167	-9.31368541717529	-0.136568084359169	0.156476691365242	-0.0582432709634304
-8.76253509521484	-7.47978162765503	-9.31714916229248	-0.136593982577324	0.15642923116684	-0.058191791176796
-8.76286220550537	-7.48120784759521	-9.32153606414795	-0.136567175388336	0.156395345926285	-0.0581083185970783
-8.75993156433105	-7.47961711883545	-9.31616306304932	-0.13671350479126	0.156503394246101	-0.0581498891115189
-8.76304054260254	-7.47431516647339	-9.32987785339355	-0.136660903692245	0.156478360295296	-0.0580873861908913
-8.76164817810059	-7.47832298278809	-9.32996463775635	-0.136640205979347	0.156474262475967	-0.0580126829445362
-8.7658166885376	-7.47544002532959	-9.3318510055542	-0.13666944205761	0.156619012355804	-0.0580280646681786
-8.7628927230835	-7.47843217849731	-9.33368873596191	-0.136698886752129	0.156603589653969	-0.0579856783151627
-8.76457786560059	-7.47802400588989	-9.33678531646729	-0.136713936924934	0.156635746359825	-0.0579234138131142
-8.76145648956299	-7.47744417190552	-9.32926654815674	-0.136788427829742	0.156628549098969	-0.0579064078629017
-8.76275825500488	-7.47587442398071	-9.32906436920166	-0.136712402105331	0.156693965196609	-0.057865247130394
-8.76111030578613	-7.47856473922729	-9.34469604492188	-0.136769756674767	0.156715959310532	-0.0577676706016064
-8.75916481018066	-7.4764518737793	-9.32994747161865	-0.136832594871521	0.156716406345367	-0.0577705390751362
-8.75978088378906	-7.47749042510986	-9.33085250854492	-0.136780649423599	0.156768426299095	-0.0578038431704044
-8.75894355773926	-7.47298622131348	-9.34382343292236	-0.136795774102211	0.156859040260315	-0.0576905198395252
-8.76131629943848	-7.48055934906006	-9.33937644958496	-0.136917889118195	0.156867861747742	-0.0576042532920837
-8.75793743133545	-7.47891473770142	-9.34020900726318	-0.13691434264183	0.156893938779831	-0.0576978214085102
-8.76046657562256	-7.472336769104	-9.34683322906494	-0.136871233582497	0.156996533274651	-0.0576109252870083
-8.76382064819336	-7.48059129714966	-9.343017578125	-0.136981576681137	0.157026186585426	-0.0575315468013287
-8.7577486038208	-7.48001766204834	-9.34026145935059	-0.137064799666405	0.15716190636158	-0.0575535893440247
-8.7591495513916	-7.47772789001465	-9.3552417755127	-0.137053713202477	0.157096147537231	-0.0575217716395855
-8.76356410980225	-7.48099565505981	-9.3451452255249	-0.137063726782799	0.157192125916481	-0.0574346929788589
-8.75809764862061	-7.48180389404297	-9.33767318725586	-0.137132003903389	0.157207250595093	-0.0574474334716797
-8.76046085357666	-7.47851037979126	-9.35107517242432	-0.137150198221207	0.15736897289753	-0.0574022382497787
-8.76122760772705	-7.48367118835449	-9.35149765014648	-0.137183219194412	0.157323017716408	-0.0573237873613834
-8.7592134475708	-7.48273992538452	-9.33951663970947	-0.13719816505909	0.157409086823463	-0.0573119670152664
-8.76241207122803	-7.48052549362183	-9.35154056549072	-0.137288004159927	0.15746283531189	-0.0572481639683247
-8.75915145874023	-7.48278522491455	-9.360671043396	-0.137329280376434	0.157506734132767	-0.0572236999869347
-8.76036262512207	-7.48421192169189	-9.36135482788086	-0.137394547462463	0.157566621899605	-0.0571733005344868
-8.76601028442383	-7.48194599151611	-9.36065196990967	-0.137395739555359	0.157687872648239	-0.0571739077568054
-8.76385402679443	-7.48216247558594	-9.37051010131836	-0.137418359518051	0.157733082771301	-0.0570179298520088
-8.76385593414307	-7.48437929153442	-9.36679363250732	-0.137541130185127	0.157790660858154	-0.0570777133107185
-8.76474857330322	-7.47846508026123	-9.37837314605713	-0.13752119243145	0.157932639122009	-0.0570326335728168
-8.76761341094971	-7.48036003112793	-9.38743305206299	-0.137599661946297	0.158007979393005	-0.0568744651973248
-8.76828956604004	-7.48397779464722	-9.37887763977051	-0.137673795223236	0.158014193177223	-0.0568144544959068
-8.76836395263672	-7.47640419006348	-9.39355373382568	-0.137621626257896	0.158240720629692	-0.0568077750504017
-8.76696014404297	-7.47899580001831	-9.39089488983154	-0.137705266475677	0.158214807510376	-0.0566393174231052
-8.76752758026123	-7.48143768310547	-9.39805507659912	-0.137760758399963	0.158212900161743	-0.0566251315176487
-8.76613903045654	-7.47883176803589	-9.40038871765137	-0.137787833809853	0.158375129103661	-0.0566003806889057
-8.77249336242676	-7.48014259338379	-9.40454769134521	-0.137800097465515	0.158388704061508	-0.0564331635832787
-8.76940822601318	-7.48399925231934	-9.39258861541748	-0.137936219573021	0.158490806818008	-0.0564084351062775
-8.76883792877197	-7.4774112701416	-9.40898704528809	-0.137986019253731	0.158503100275993	-0.0564572252333164
-8.77358722686768	-7.48053455352783	-9.40824604034424	-0.137920245528221	0.158503904938698	-0.0562570914626122
-8.77004528045654	-7.48204278945923	-9.39920997619629	-0.13803468644619	0.158569097518921	-0.0562883280217648
-8.77224540710449	-7.47882843017578	-9.40880489349365	-0.138077348470688	0.158635780215263	-0.0562802217900753
-8.77646732330322	-7.48236274719238	-9.40980434417725	-0.138109281659126	0.158646747469902	-0.0561729781329632
-8.77334594726563	-7.48199129104614	-9.39702033996582	-0.138157665729523	0.158608242869377	-0.05620376765728
-8.7756814956665	-7.48114395141602	-9.40680599212646	-0.1381616294384	0.158714637160301	-0.0561903938651085
-8.77438640594482	-7.48233652114868	-9.40495586395264	-0.138195127248764	0.15865558385849	-0.0560964792966843
-8.77465152740479	-7.47985553741455	-9.40191268920898	-0.138285368680954	0.158683985471725	-0.0560919940471649
-8.77459335327148	-7.47853994369507	-9.41522216796875	-0.1382225304842	0.158637940883636	-0.0560586638748646
-8.7740592956543	-7.47772598266602	-9.41257858276367	-0.138226881623268	0.158620610833168	-0.0559821277856827
-8.77551746368408	-7.47761821746826	-9.403564453125	-0.138217017054558	0.1586754322052	-0.0559753105044365
-8.77439880371094	-7.47586441040039	-9.41596603393555	-0.138213574886322	0.158684253692627	-0.0559305995702744
-8.77229499816895	-7.47749185562134	-9.40225219726563	-0.138238936662674	0.158684372901917	-0.0559309907257557
-8.77539443969727	-7.47548723220825	-9.4033203125	-0.138174951076508	0.158744663000107	-0.0559001564979553
-8.77602386474609	-7.47747945785522	-9.40756893157959	-0.138273283839226	0.158747211098671	-0.0558079965412617
-8.77746677398682	-7.48185300827026	-9.40184879302979	-0.138363361358643	0.158698007464409	-0.0558149442076683
-8.7768087387085	-7.47762537002563	-9.40296363830566	-0.138328656554222	0.158774465322495	-0.0557706132531166
-8.78027439117432	-7.48023843765259	-9.40488719940186	-0.138383060693741	0.158716753125191	-0.055703517049551
-8.78119468688965	-7.4829535484314	-9.39943790435791	-0.138415738940239	0.158708721399307	-0.0556931272149086
-8.77854061126709	-7.47648334503174	-9.39749336242676	-0.138436451554298	0.158790305256844	-0.0555826164782047
-8.78349685668945	-7.48047018051147	-9.3982982635498	-0.138540238142014	0.15869314968586	-0.0555384866893291
-8.77991104125977	-7.48084783554077	-9.38895797729492	-0.138577297329903	0.158608123660088	-0.0555776916444302
-8.7817964553833	-7.47422361373901	-9.4053840637207	-0.138551205396652	0.158597275614738	-0.05544763058424
-8.78060722351074	-7.47708797454834	-9.39756965637207	-0.138484746217728	0.158495157957077	-0.0554946176707745
-8.778977394104	-7.47549104690552	-9.39580631256104	-0.138544157147408	0.158554092049599	-0.0554618835449219
-8.78212928771973	-7.47375869750977	-9.40726947784424	-0.13858687877655	0.158459812402725	-0.0554168857634068
-8.78274917602539	-7.47581768035889	-9.39795875549316	-0.138475194573402	0.158327281475067	-0.0554394572973251
-8.78518486022949	-7.46994304656982	-9.39803123474121	-0.138473674654961	0.158466577529907	-0.0554598718881607
-8.78643417358398	-7.47478199005127	-9.40254878997803	-0.138489052653313	0.158369049429893	-0.0553877241909504
-8.78476905822754	-7.47554302215576	-9.39428806304932	-0.138497561216354	0.158363491296768	-0.0554507672786713
-8.78582382202148	-7.47445869445801	-9.39720726013184	-0.13844932615757	0.158412337303162	-0.0555310398340225
-8.7930154800415	-7.47500467300415	-9.39976787567139	-0.1385158598423	0.158428192138672	-0.0554910600185394
-8.79064846038818	-7.4797682762146	-9.38557720184326	-0.138578817248344	0.158289954066277	-0.0554979965090752
-8.79440784454346	-7.47481250762939	-9.39443588256836	-0.138571545481682	0.158302694559097	-0.0555360838770866
-8.79530429840088	-7.48154592514038	-9.3950080871582	-0.138631820678711	0.158313751220703	-0.0554576218128204
-8.79829978942871	-7.47847700119019	-9.38429546356201	-0.138500988483429	0.15825854241848	-0.0555089041590691
-8.79989624023438	-7.47680616378784	-9.38699913024902	-0.138609766960144	0.158227235078812	-0.0555116683244705
-8.79992771148682	-7.48151540756226	-9.39413261413574	-0.138558715581894	0.158246487379074	-0.0554318726062775
-8.80465316772461	-7.48131465911865	-9.38584041595459	-0.138686656951904	0.158232986927032	-0.0554393976926804
-8.80343914031982	-7.48071908950806	-9.38799285888672	-0.138580203056335	0.158159479498863	-0.0555139556527138
-8.80448818206787	-7.47653198242188	-9.39473438262939	-0.138583213090897	0.158149227499962	-0.055383924394846
-8.80673122406006	-7.47948598861694	-9.39968013763428	-0.138705015182495	0.158160030841827	-0.0553841926157475
-8.80642795562744	-7.47786855697632	-9.39450836181641	-0.138587340712547	0.158213555812836	-0.0554268024861813
-8.8043794631958	-7.47557783126831	-9.40593910217285	-0.138684093952179	0.158133581280708	-0.0553291775286198
-8.80720138549805	-7.47872257232666	-9.3977575302124	-0.13864178955555	0.158083707094193	-0.0553277581930161
-8.80396461486816	-7.47826242446899	-9.39764213562012	-0.138629704713821	0.158196359872818	-0.0553713999688625
-8.80532550811768	-7.47688674926758	-9.40863609313965	-0.138650551438332	0.158116608858109	-0.0552644915878773
-8.80638599395752	-7.47865962982178	-9.40572261810303	-0.138614743947983	0.158139243721962	-0.0553457550704479
-8.8073034286499	-7.4773736000061	-9.4047155380249	-0.138631671667099	0.158226847648621	-0.0552406311035156
-8.81003665924072	-7.47961902618408	-9.4088830947876	-0.138592660427094	0.158134713768959	-0.0551746636629105
-8.80800819396973	-7.47992277145386	-9.400315284729	-0.138721406459808	0.158199712634087	-0.0552456453442574
-8.80611515045166	-7.47565460205078	-9.40279102325439	-0.138673782348633	0.158122375607491	-0.0552187822759151
-8.80728912353516	-7.47390699386597	-9.41240501403809	-0.138724282383919	0.158220395445824	-0.0550745986402035
-8.80555820465088	-7.47758436203003	-9.40114116668701	-0.138787090778351	0.158135652542114	-0.0550265945494175
-8.80549907684326	-7.47742366790771	-9.39975643157959	-0.138774648308754	0.158140555024147	-0.0551061220467091
-8.80756378173828	-7.47655963897705	-9.40859031677246	-0.138781204819679	0.158248454332352	-0.0550160855054855
-8.80655288696289	-7.47703981399536	-9.39945316314697	-0.138801991939545	0.158244699239731	-0.0549046657979488
-8.80607414245605	-7.47945356369019	-9.39913368225098	-0.138943254947662	0.158189237117767	-0.0549375042319298
-8.80498790740967	-7.4744086265564	-9.39635944366455	-0.138925611972809	0.158279791474342	-0.0548621602356434
-8.80743598937988	-7.4792275428772	-9.39540958404541	-0.139019370079041	0.158167138695717	-0.0547581911087036
-8.80538845062256	-7.4778413772583	-9.3942289352417	-0.139037877321243	0.158207148313522	-0.0548173002898693
-8.80568313598633	-7.47481060028076	-9.40169239044189	-0.139032527804375	0.158306926488876	-0.0545979924499989
-8.80778789520264	-7.47613096237183	-9.39921283721924	-0.139090538024902	0.158308416604996	-0.0545805394649506
-8.80256462097168	-7.47672271728516	-9.39959144592285	-0.13918724656105	0.158278003334999	-0.0545523427426815
-8.80625152587891	-7.47292470932007	-9.40603065490723	-0.139163240790367	0.158253505825996	-0.0543657504022121
-8.80476856231689	-7.47649765014648	-9.39777660369873	-0.139170870184898	0.158238664269447	-0.0543054044246674
-8.8032341003418	-7.47207403182983	-9.40283966064453	-0.139321908354759	0.158354744315147	-0.0542870722711086
-8.80561447143555	-7.47125291824341	-9.4075403213501	-0.139306098222733	0.158372819423676	-0.0541190728545189
-8.80165863037109	-7.4732723236084	-9.39934635162354	-0.139340326189995	0.158391252160072	-0.0540789403021336
-8.80549907684326	-7.47015953063965	-9.40765953063965	-0.139467716217041	0.158474504947662	-0.0539817586541176
-8.81044769287109	-7.47560691833496	-9.40742778778076	-0.139387637376785	0.158465653657913	-0.0538725405931473
-8.80560398101807	-7.47425508499146	-9.39358139038086	-0.139566257596016	0.158585757017136	-0.0538165047764778
-8.80747032165527	-7.47216653823853	-9.40485763549805	-0.139580652117729	0.158558323979378	-0.0537637285888195
-8.80911254882813	-7.47353267669678	-9.40897178649902	-0.139562144875526	0.158555224537849	-0.0536560267210007
-8.80777645111084	-7.47481679916382	-9.39492034912109	-0.139676466584206	0.15854874253273	-0.0536212883889675
-8.80862331390381	-7.47321319580078	-9.40046310424805	-0.139753222465515	0.158604145050049	-0.0536535121500492
-8.81140327453613	-7.47742319107056	-9.40516662597656	-0.139694899320602	0.158627420663834	-0.0535331927239895
-8.80915451049805	-7.47714948654175	-9.39656925201416	-0.139760866761208	0.158539831638336	-0.0535062402486801
-8.81116676330566	-7.47519540786743	-9.39844989776611	-0.13984677195549	0.15852227807045	-0.0535210929811001
-8.8106107711792	-7.47250366210938	-9.39613723754883	-0.139787048101425	0.15861052274704	-0.0534810982644558
-8.8141393661499	-7.47445011138916	-9.40043830871582	-0.139874190092087	0.158508494496346	-0.053439948707819
-8.81161975860596	-7.47533464431763	-9.39415454864502	-0.139804437756538	0.158517226576805	-0.053485419601202
-8.80972099304199	-7.47037553787231	-9.40367984771729	-0.139924049377441	0.158543020486832	-0.0533993877470493
-8.81311988830566	-7.47318172454834	-9.39514350891113	-0.139951884746552	0.158433437347412	-0.0533253252506256
-8.81167602539063	-7.47152471542358	-9.39827728271484	-0.139916434884071	0.1584462672472	-0.0533745586872101
-8.81435394287109	-7.46780109405518	-9.40821552276611	-0.139902874827385	0.158434569835663	-0.0532455332577229
-8.81424331665039	-7.47023582458496	-9.39858055114746	-0.13990606367588	0.158271506428719	-0.0532533302903175
-8.8119010925293	-7.46733903884888	-9.39774513244629	-0.140005022287369	0.15835602581501	-0.0532832518219948
-8.81519985198975	-7.46445989608765	-9.40894317626953	-0.140002012252808	0.158358439803123	-0.0531632304191589
-8.81572723388672	-7.46592092514038	-9.40764331817627	-0.139975562691689	0.158282577991486	-0.0531473569571972
-8.8192024230957	-7.46290969848633	-9.40866279602051	-0.139993771910667	0.158269003033638	-0.053114153444767
-8.82555294036865	-7.46577739715576	-9.41447162628174	-0.139969229698181	0.158246532082558	-0.0530602820217609
-8.82039833068848	-7.46699953079224	-9.41037940979004	-0.140069633722305	0.15821585059166	-0.0530625320971012
-8.82618713378906	-7.46383762359619	-9.4112024307251	-0.140085980296135	0.158180117607117	-0.0530624911189079
-8.8331356048584	-7.46277809143066	-9.41845512390137	-0.140057906508446	0.15821847319603	-0.0529231242835522
-8.83421421051025	-7.46470403671265	-9.41083145141602	-0.140171185135841	0.158147186040878	-0.0529207810759544
-8.83905124664307	-7.46535921096802	-9.41102123260498	-0.140203356742859	0.15813635289669	-0.0529841631650925
-8.84323501586914	-7.46395301818848	-9.41942119598389	-0.140171527862549	0.158149793744087	-0.0528644695878029
-8.84631156921387	-7.46574115753174	-9.41324710845947	-0.140221372246742	0.158040761947632	-0.0527956560254097
-8.85378646850586	-7.46801567077637	-9.4093132019043	-0.140343531966209	0.158106058835983	-0.0527682118117809
-8.85371780395508	-7.46670866012573	-9.419677734375	-0.14039246737957	0.157971754670143	-0.052666999399662
-8.85701370239258	-7.46952104568481	-9.41405868530273	-0.140542432665825	0.157861068844795	-0.0526137389242649
-8.8582124710083	-7.46670579910278	-9.40988254547119	-0.140462577342987	0.157864093780518	-0.0526161938905716
-8.86114025115967	-7.46401834487915	-9.4159107208252	-0.140463829040527	0.157869890332222	-0.0524714663624763
-8.86808586120605	-7.46959257125854	-9.41512870788574	-0.140560120344162	0.157796427607536	-0.052399355918169
-8.86755752563477	-7.47195959091187	-9.40645503997803	-0.140655443072319	0.157755449414253	-0.0523940064013004
-8.86515522003174	-7.47023868560791	-9.41052627563477	-0.140648871660233	0.157647237181664	-0.0523273721337318
-8.87170124053955	-7.47028303146362	-9.41243457794189	-0.140672713518143	0.157633155584335	-0.0522304698824883
-8.86886501312256	-7.4736533164978	-9.40569496154785	-0.140756398439407	0.157620534300804	-0.0522168502211571
-8.87096881866455	-7.46862030029297	-9.40825748443604	-0.140794321894646	0.157561615109444	-0.0521819181740284
-8.87497520446777	-7.47326231002808	-9.41737079620361	-0.140828490257263	0.15749004483223	-0.0520644709467888
-8.87304306030273	-7.47430849075317	-9.41296863555908	-0.140852138400078	0.157401010394096	-0.0519642792642117
-8.87459754943848	-7.47045421600342	-9.4076099395752	-0.140946999192238	0.157460704445839	-0.0519928969442844
-8.87981510162354	-7.47380256652832	-9.41870307922363	-0.140940576791763	0.157452270388603	-0.0518956109881401
-8.88259887695313	-7.4744815826416	-9.41272258758545	-0.141017928719521	0.157340914011002	-0.0518104135990143
-8.88389873504639	-7.47473573684692	-9.40979099273682	-0.141030937433243	0.157277807593346	-0.0518783144652843
-8.88356590270996	-7.47382402420044	-9.42180824279785	-0.140986204147339	0.157287761569023	-0.0518611036241055
-8.8860969543457	-7.47192192077637	-9.42220592498779	-0.141104340553284	0.157208457589149	-0.0517374910414219
-8.88913440704346	-7.47566747665405	-9.41281032562256	-0.141056433320045	0.157153353095055	-0.0517965108156204
-8.8875617980957	-7.47686386108398	-9.41750049591064	-0.141103565692902	0.157174870371819	-0.0518187135457993
-8.89261913299561	-7.46968650817871	-9.41954517364502	-0.141043394804001	0.157129764556885	-0.0518218539655209
-8.89330768585205	-7.47503185272217	-9.42277526855469	-0.141055405139923	0.156997695565224	-0.0517393611371517
-8.89036750793457	-7.4747486114502	-9.41731262207031	-0.141123503446579	0.157057330012321	-0.0518369972705841
-8.89150714874268	-7.47089338302612	-9.41710472106934	-0.141122043132782	0.156941503286362	-0.0517829731106758
-8.89342498779297	-7.47649669647217	-9.4195613861084	-0.14103202521801	0.156893372535706	-0.0517252534627914
-8.8912296295166	-7.47271537780762	-9.41616535186768	-0.141059130430222	0.156898498535156	-0.0518596395850182
-8.89364242553711	-7.47085046768188	-9.41611957550049	-0.141019523143768	0.156844794750214	-0.0517887249588966
-8.89471340179443	-7.4722466468811	-9.42032146453857	-0.141059994697571	0.156832963228226	-0.0517850145697594
-8.89516353607178	-7.47455072402954	-9.41380023956299	-0.141178384423256	0.156707420945168	-0.0518032945692539
-8.89690589904785	-7.47180080413818	-9.41483116149902	-0.141052648425102	0.156665161252022	-0.051830992102623
-8.89729690551758	-7.47073316574097	-9.42523860931396	-0.141027808189392	0.156693041324615	-0.0517465025186539
-8.89881324768066	-7.46831512451172	-9.42369270324707	-0.141214668750763	0.156577080488205	-0.0518021881580353
-8.90187072753906	-7.46786117553711	-9.41994476318359	-0.141104072332382	0.156544104218483	-0.0518310219049454
-8.90649700164795	-7.46669101715088	-9.42899322509766	-0.141040965914726	0.156568646430969	-0.0518758445978165
-8.90469932556152	-7.47012615203857	-9.42847537994385	-0.141104876995087	0.156401813030243	-0.051852285861969
-8.9033727645874	-7.46834850311279	-9.42453861236572	-0.141099065542221	0.156373962759972	-0.0519067458808422
-8.90840530395508	-7.46426105499268	-9.42832565307617	-0.14103527367115	0.156381145119667	-0.0519831776618958
-8.91224670410156	-7.46776723861694	-9.4322681427002	-0.141023948788643	0.156255453824997	-0.051949393004179
-8.90932464599609	-7.46963977813721	-9.42469215393066	-0.141041964292526	0.156195312738419	-0.0520483143627644
-8.9093542098999	-7.46271848678589	-9.42746162414551	-0.140930965542793	0.156072467565536	-0.0521891713142395
-8.91506767272949	-7.46655225753784	-9.43239879608154	-0.140881314873695	0.156042516231537	-0.0521105863153934
-8.91323757171631	-7.46848440170288	-9.423095703125	-0.140889137983322	0.15588253736496	-0.0521867908537388
-8.91451263427734	-7.46665477752686	-9.42024326324463	-0.140899673104286	0.155761584639549	-0.0522784031927586
-8.91631698608398	-7.46861457824707	-9.43219470977783	-0.140897750854492	0.155820354819298	-0.0523102805018425
-8.91635131835938	-7.47100114822388	-9.42330265045166	-0.140885517001152	0.155620142817497	-0.052382118999958
-8.92023372650146	-7.46705532073975	-9.41691017150879	-0.140910997986794	0.155590549111366	-0.0524023063480854
-8.92105960845947	-7.46890544891357	-9.4163122177124	-0.140834793448448	0.155509486794472	-0.0524089075624943
-8.92448234558105	-7.46999216079712	-9.41497421264648	-0.140859201550484	0.15533646941185	-0.0524098686873913
-8.92569351196289	-7.47106027603149	-9.40888118743896	-0.140806674957275	0.155276104807854	-0.0524819940328598
-8.92524719238281	-7.46658849716187	-9.40897369384766	-0.140819162130356	0.155273959040642	-0.0524972379207611
-8.93162155151367	-7.4717960357666	-9.41471862792969	-0.140900909900665	0.155091911554337	-0.0524743087589741
-8.93032836914063	-7.47264385223389	-9.40893936157227	-0.140827178955078	0.155024766921997	-0.0525798574090004
-8.9328441619873	-7.46719884872437	-9.4162483215332	-0.140828609466553	0.154913559556007	-0.0525426752865314
-8.93630599975586	-7.47249746322632	-9.41181659698486	-0.140812501311302	0.154832005500793	-0.0525117367506027
-8.93379974365234	-7.47362422943115	-9.40674686431885	-0.140823289752007	0.154832497239113	-0.0525586381554604
-8.93690013885498	-7.46954679489136	-9.40867042541504	-0.140874549746513	0.154679954051971	-0.0525469146668911
-8.94258785247803	-7.47218084335327	-9.41309452056885	-0.140778601169586	0.154590517282486	-0.0525130853056908
-8.94023418426514	-7.4720139503479	-9.4000358581543	-0.14083369076252	0.154564067721367	-0.0525120757520199
-8.94336318969727	-7.47015237808228	-9.40326499938965	-0.140815898776054	0.154550269246101	-0.0525236092507839
-8.9472017288208	-7.47355270385742	-9.41095924377441	-0.140858441591263	0.154416441917419	-0.0524465702474117
-8.94976615905762	-7.47072505950928	-9.40228080749512	-0.140823021531105	0.154307886958122	-0.0524694360792637
-8.94826889038086	-7.47060537338257	-9.39453601837158	-0.140838339924812	0.154326155781746	-0.052430298179388
-8.95355415344238	-7.47479963302612	-9.40913581848145	-0.140839666128159	0.154273584485054	-0.0524104312062263
-8.95384502410889	-7.47789573669434	-9.4020824432373	-0.140939921140671	0.154073402285576	-0.0523317568004131
-8.95809459686279	-7.47631597518921	-9.39453506469727	-0.140822887420654	0.154035985469818	-0.0523944422602654
-8.96274757385254	-7.47492790222168	-9.4020824432373	-0.140895530581474	0.154091656208038	-0.0523607544600964
-8.96481418609619	-7.48277807235718	-9.39011764526367	-0.140938967466354	0.15388648211956	-0.0523360222578049
-8.96500873565674	-7.48175525665283	-9.38998603820801	-0.140942856669426	0.153888538479805	-0.052393514662981
-8.97181415557861	-7.48057460784912	-9.39389133453369	-0.140943944454193	0.153776153922081	-0.0523083545267582
-8.97370052337646	-7.48468017578125	-9.38889122009277	-0.14096474647522	0.153654560446739	-0.0523204803466797
-8.97518157958984	-7.48354005813599	-9.38908386230469	-0.141024842858315	0.153626099228859	-0.0523405894637108
-8.98171520233154	-7.48635625839233	-9.38907527923584	-0.141054093837738	0.15350167453289	-0.0522758178412914
-8.98286247253418	-7.49038696289063	-9.38201999664307	-0.141035497188568	0.153386324644089	-0.0523211024701595
-8.98303413391113	-7.48791170120239	-9.37688732147217	-0.141036927700043	0.153372228145599	-0.0522878766059875
-8.98793697357178	-7.48994588851929	-9.384033203125	-0.141053348779678	0.153211772441864	-0.0522564873099327
-8.98420238494873	-7.49283075332642	-9.37860584259033	-0.141115739941597	0.153120830655098	-0.0522220991551876
-8.98754787445068	-7.48651123046875	-9.38479804992676	-0.141085743904114	0.153058558702469	-0.0523010455071926
-8.99744606018066	-7.49052095413208	-9.38607311248779	-0.141012951731682	0.15291440486908	-0.0522196069359779
-8.9930477142334	-7.49268388748169	-9.37575244903564	-0.141108945012093	0.152865052223206	-0.0522193498909473
-8.99351787567139	-7.49200201034546	-9.37840461730957	-0.141095712780952	0.152809351682663	-0.0522657483816147
-8.99765777587891	-7.4916467666626	-9.39360618591309	-0.140977829694748	0.152728766202927	-0.0522210709750652
-8.99934864044189	-7.49548959732056	-9.3734712600708	-0.141046136617661	0.152525633573532	-0.0522926114499569
-9.00175476074219	-7.49399280548096	-9.37436294555664	-0.141015499830246	0.152515947818756	-0.0523048713803291
-9.00252342224121	-7.49759960174561	-9.38590145111084	-0.140982300043106	0.152441143989563	-0.0523186773061752
-9.00590419769287	-7.49800634384155	-9.38109970092773	-0.141036778688431	0.152301907539368	-0.052303671836853
-9.00694179534912	-7.49776458740234	-9.37003803253174	-0.140928521752357	0.152185648679733	-0.0524416044354439
-9.0085277557373	-7.49687623977661	-9.37714004516602	-0.1409010887146	0.152126356959343	-0.0524517446756363
-9.0111837387085	-7.50187683105469	-9.37728881835938	-0.140881106257439	0.15206541121006	-0.0524775944650173
-9.01118659973145	-7.50247573852539	-9.36943054199219	-0.140883460640907	0.151894092559814	-0.0525084808468819
-9.01019859313965	-7.50141048431396	-9.37151050567627	-0.140915736556053	0.151929095387459	-0.0526328682899475
-9.01474285125732	-7.50193881988525	-9.37343788146973	-0.140885129570961	0.151797458529472	-0.0526516735553741
-9.0172176361084	-7.50709772109985	-9.36926460266113	-0.140758916735649	0.151622101664543	-0.0527247190475464
-9.01377105712891	-7.50516748428345	-9.36990642547607	-0.140741541981697	0.15163354575634	-0.0528181120753288
-9.01941967010498	-7.50258922576904	-9.36497116088867	-0.140639960765839	0.151588290929794	-0.0529277846217155
-9.02045345306396	-7.5026593208313	-9.37267684936523	-0.14068178832531	0.151480302214622	-0.0529566220939159
-9.01900959014893	-7.50593376159668	-9.36484146118164	-0.14063261449337	0.151340752840042	-0.0529965870082378
-9.02089309692383	-7.50498676300049	-9.35846138000488	-0.140530318021774	0.15137405693531	-0.0531397946178913
-9.01841831207275	-7.50237417221069	-9.37292098999023	-0.140495449304581	0.151347443461418	-0.0531476624310017
-9.02068042755127	-7.50315952301025	-9.3673095703125	-0.140546083450317	0.15114563703537	-0.0531511195003986
-9.02215957641602	-7.50585794448853	-9.35896873474121	-0.140444397926331	0.151019781827927	-0.0532906241714954
-9.01778888702393	-7.5043797492981	-9.35843372344971	-0.140390843153	0.151049971580505	-0.0534446574747562
-9.02310466766357	-7.50337171554565	-9.36067676544189	-0.14040307700634	0.150947794318199	-0.0533941127359867
-9.02210235595703	-7.50540208816528	-9.35428714752197	-0.140295699238777	0.150823682546616	-0.053514439612627
-9.02060985565186	-7.50490808486938	-9.35000038146973	-0.140261217951775	0.150848582386971	-0.0536344945430756
-9.02157878875732	-7.50583553314209	-9.3520393371582	-0.140234917402267	0.150726854801178	-0.0537123009562492
-9.02422904968262	-7.50781583786011	-9.35915660858154	-0.140152588486671	0.150655895471573	-0.0537491291761398
-9.02131175994873	-7.50551652908325	-9.3449125289917	-0.140142127871513	0.150576621294022	-0.0539083182811737
-9.02589511871338	-7.50484466552734	-9.34733963012695	-0.140036851167679	0.150695204734802	-0.0539535246789455
-9.02623844146729	-7.50871419906616	-9.34784984588623	-0.140005871653557	0.150602325797081	-0.0540437772870064
-9.02568244934082	-7.50827074050903	-9.34675884246826	-0.140025332570076	0.150508552789688	-0.0541833750903606
-9.02780151367188	-7.50851774215698	-9.35357856750488	-0.139879882335663	0.150529697537422	-0.0542629808187485
-9.03038311004639	-7.50681209564209	-9.35021018981934	-0.139865711331367	0.150420188903809	-0.0542853027582169
-9.02999305725098	-7.51027488708496	-9.34191226959229	-0.139888420701027	0.150390282273293	-0.0543791465461254
-9.0276985168457	-7.50682401657104	-9.34223461151123	-0.139825731515884	0.150378629565239	-0.0545165836811066
-9.03144359588623	-7.50731372833252	-9.35062789916992	-0.139719560742378	0.150340020656586	-0.0545263923704624
-9.03364181518555	-7.51362228393555	-9.34170818328857	-0.139759093523026	0.150303781032562	-0.0545439384877682
-9.02918815612793	-7.51158380508423	-9.33835983276367	-0.139800250530243	0.150321528315544	-0.0547263398766518
-9.03314208984375	-7.51053333282471	-9.34866142272949	-0.139684125781059	0.150149345397949	-0.0546761974692345
-9.03284931182861	-7.51535701751709	-9.33664703369141	-0.13968925178051	0.15009243786335	-0.0547097511589527
-9.02970695495605	-7.51394081115723	-9.33856582641602	-0.139711260795593	0.150095701217651	-0.0548354312777519
-9.03321838378906	-7.51083850860596	-9.35193252563477	-0.139680653810501	0.150100901722908	-0.0548918060958385
-9.031907081604	-7.51406764984131	-9.33641052246094	-0.139601051807404	0.149992376565933	-0.05492839589715
-9.03414154052734	-7.50977325439453	-9.33564281463623	-0.139604046940804	0.149964943528175	-0.0549622997641563
-9.03319549560547	-7.51052618026733	-9.3464937210083	-0.13947656750679	0.149853602051735	-0.0549804978072643
-9.02990245819092	-7.51189851760864	-9.33649826049805	-0.139535173773766	0.149869322776794	-0.0550528280436993
-9.02763843536377	-7.50902795791626	-9.33753681182861	-0.139530062675476	0.149853467941284	-0.0551282912492752
-9.02838134765625	-7.50910091400146	-9.34770679473877	-0.139431655406952	0.149747371673584	-0.0551459304988384
-9.02784824371338	-7.50863742828369	-9.33452892303467	-0.139441832900047	0.14969439804554	-0.0552026554942131
-9.03039073944092	-7.50813007354736	-9.33439350128174	-0.139347389340401	0.149796411395073	-0.0552363879978657
-9.02956008911133	-7.51054859161377	-9.34191703796387	-0.139290109276772	0.149718925356865	-0.0552375204861164
-9.0273323059082	-7.50902128219604	-9.33803653717041	-0.139313384890556	0.149628415703773	-0.0553421042859554
-9.029541015625	-7.50716781616211	-9.34137535095215	-0.13925389945507	0.149638712406158	-0.0554044842720032
-9.03094577789307	-7.50852012634277	-9.33792686462402	-0.139211758971214	0.149631753563881	-0.0553887709975243
-9.0323657989502	-7.5135703086853	-9.32952499389648	-0.139220625162125	0.149607345461845	-0.0554324984550476
-9.02822399139404	-7.50954532623291	-9.33030319213867	-0.13914592564106	0.149534791707993	-0.055547196418047
-9.0313549041748	-7.51078176498413	-9.33725452423096	-0.139171898365021	0.149486154317856	-0.0555232986807823
-9.03124618530273	-7.5136604309082	-9.32976531982422	-0.139139130711555	0.149487346410751	-0.0555402860045433
-9.02910137176514	-7.51348066329956	-9.32385540008545	-0.139179602265358	0.149518221616745	-0.0556098632514477
-9.03258037567139	-7.51449680328369	-9.32873249053955	-0.139189302921295	0.14947210252285	-0.0556275919079781
-9.03540992736816	-7.51905584335327	-9.32468509674072	-0.13907864689827	0.149428755044937	-0.0556548684835434
-9.03009700775146	-7.5154972076416	-9.31782531738281	-0.13905568420887	0.149397194385529	-0.0556859001517296
-9.03309726715088	-7.51268577575684	-9.33064079284668	-0.139065355062485	0.149316668510437	-0.0556577183306217
-9.03375720977783	-7.51817607879639	-9.32065010070801	-0.139147594571114	0.149364799261093	-0.0556862019002438
-9.03209781646729	-7.51505708694458	-9.31354522705078	-0.139118880033493	0.149277225136757	-0.0557270720601082
-9.03548908233643	-7.51613855361938	-9.32056331634521	-0.139067992568016	0.149264544248581	-0.0557082965970039
-9.0343599319458	-7.51863813400269	-9.31771183013916	-0.139103651046753	0.149281397461891	-0.0557030290365219
-9.03458786010742	-7.51594257354736	-9.31542015075684	-0.139153137803078	0.149271160364151	-0.0557497404515743
-9.03091621398926	-7.51474905014038	-9.33371639251709	-0.139107957482338	0.149227261543274	-0.0557419434189796
-9.03502559661865	-7.51517868041992	-9.31969833374023	-0.139098972082138	0.149196863174438	-0.0556932799518108
-9.03741836547852	-7.51439237594604	-9.31658363342285	-0.13906092941761	0.149244800209999	-0.0557662583887577
-9.03799057006836	-7.51493453979492	-9.33489799499512	-0.139065757393837	0.149220287799835	-0.0557112656533718
-9.04293918609619	-7.51455926895142	-9.32584667205811	-0.139131426811218	0.149150282144547	-0.0557438991963863
-9.04991054534912	-7.51387214660645	-9.33493804931641	-0.139015808701515	0.149248793721199	-0.0558300986886024
-9.05273246765137	-7.51163721084595	-9.3330659866333	-0.139041647315025	0.149297073483467	-0.0557266399264336
-9.05790042877197	-7.51695346832275	-9.32606220245361	-0.139166340231895	0.149268642067909	-0.0558139495551586
-9.05769729614258	-7.51431894302368	-9.32982158660889	-0.139130681753159	0.149247214198112	-0.0558455251157284
-9.06459522247314	-7.51630449295044	-9.33747386932373	-0.139146134257317	0.149182960391045	-0.0557403452694416
-9.06641101837158	-7.52166175842285	-9.32442855834961	-0.139129638671875	0.149181798100471	-0.055828757584095
-9.06441211700439	-7.51517152786255	-9.32768535614014	-0.139180824160576	0.149256318807602	-0.0557991750538349
-9.07041931152344	-7.51927995681763	-9.32742881774902	-0.139248162508011	0.14915731549263	-0.0557498224079609
-9.06802558898926	-7.51931524276733	-9.3203067779541	-0.139231622219086	0.149127602577209	-0.055829294025898
-9.06806659698486	-7.51710319519043	-9.33205032348633	-0.13921257853508	0.149101257324219	-0.0557639747858047
-9.07155323028564	-7.51887702941895	-9.32414054870605	-0.13913756608963	0.148984864354134	-0.0557621121406555
-9.06631183624268	-7.51689577102661	-9.32147026062012	-0.13919997215271	0.149020001292229	-0.0558146610856056
-9.07211303710938	-7.51325750350952	-9.33442687988281	-0.139207258820534	0.149016931653023	-0.0557564757764339
-9.06949901580811	-7.51711702346802	-9.32649803161621	-0.139213487505913	0.148888409137726	-0.0557574369013309
-9.07235145568848	-7.51429080963135	-9.32397556304932	-0.139182105660439	0.148950770497322	-0.055771715939045
-9.07499122619629	-7.51652002334595	-9.3217134475708	-0.13915641605854	0.14898319542408	-0.0557222403585911
-9.07408046722412	-7.5153374671936	-9.33182621002197	-0.139174193143845	0.148912474513054	-0.0557432286441326
-9.07366466522217	-7.51151609420776	-9.3185567855835	-0.139148443937302	0.148928463459015	-0.0558365434408188
-9.07895851135254	-7.51195287704468	-9.33207607269287	-0.139178618788719	0.148974806070328	-0.0557891838252544
-9.07804393768311	-7.51393890380859	-9.33035564422607	-0.139158859848976	0.148909881711006	-0.055778507143259
-9.08003711700439	-7.51606369018555	-9.32299900054932	-0.139180034399033	0.148916721343994	-0.0559508018195629
-9.08442497253418	-7.51195859909058	-9.33069324493408	-0.139106690883636	0.148972854018211	-0.0558927655220032
-9.08117485046387	-7.51299667358398	-9.31662940979004	-0.139095142483711	0.148880183696747	-0.0558940693736076
-9.08441352844238	-7.51531267166138	-9.31913948059082	-0.139128267765045	0.148924767971039	-0.0559465885162354
-9.0830249786377	-7.51246356964111	-9.32028770446777	-0.13911572098732	0.148845613002777	-0.0559338182210922
-9.08446788787842	-7.51579666137695	-9.3227653503418	-0.139182224869728	0.14884440600872	-0.0559705980122089
-9.08329486846924	-7.5142936706543	-9.31955528259277	-0.13907478749752	0.148887604475021	-0.0560392625629902
-9.08026885986328	-7.5108003616333	-9.31768989562988	-0.139072149991989	0.148886665701866	-0.0560032539069653
-9.08211898803711	-7.51295948028564	-9.31568431854248	-0.13911335170269	0.148845762014389	-0.0560115613043308
-9.07645511627197	-7.51314783096313	-9.31292629241943	-0.13909912109375	0.148793503642082	-0.0561238080263138
-9.07448863983154	-7.50772762298584	-9.31913948059082	-0.139042481780052	0.148847877979279	-0.0560015663504601
-9.07252025604248	-7.51311445236206	-9.31723976135254	-0.138999760150909	0.148823827505112	-0.0560434609651566
-9.06700706481934	-7.5148401260376	-9.30984020233154	-0.139012172818184	0.14882618188858	-0.056086853146553
-9.06691455841064	-7.50729417800903	-9.31515693664551	-0.139017358422279	0.148872748017311	-0.0561349093914032
-9.06870269775391	-7.51184701919556	-9.32126617431641	-0.138940066099167	0.148841693997383	-0.0560853518545628
-9.06237983703613	-7.51155996322632	-9.30992889404297	-0.138915002346039	0.148870766162872	-0.0561705231666565
-9.06153202056885	-7.50817918777466	-9.31632995605469	-0.138839155435562	0.148865386843681	-0.0562176890671253
-9.05781650543213	-7.51114463806152	-9.32615089416504	-0.138798981904984	0.148904725909233	-0.0561806373298168
-9.0534782409668	-7.5089750289917	-9.31087684631348	-0.138745084404945	0.148939579725266	-0.0563450865447521
-9.05645561218262	-7.50818586349487	-9.31826496124268	-0.138761073350906	0.149032816290855	-0.0563107281923294
-9.05263042449951	-7.51072883605957	-9.31983661651611	-0.138704061508179	0.149085447192192	-0.0563326478004456
-9.04845333099365	-7.51313734054565	-9.31801986694336	-0.138765975832939	0.14911824464798	-0.0564542524516582
-9.04944610595703	-7.51041889190674	-9.32542896270752	-0.138635620474815	0.149239212274551	-0.0564616620540619
-9.04806995391846	-7.51014375686646	-9.32503604888916	-0.138631775975227	0.149239778518677	-0.0564687326550484
-9.04494094848633	-7.51432180404663	-9.31721973419189	-0.138800084590912	0.149271711707115	-0.0565221048891544
-9.04305458068848	-7.50913095474243	-9.32582378387451	-0.138645574450493	0.149403288960457	-0.056548435240984
-9.04416275024414	-7.51206874847412	-9.32756423950195	-0.138712048530579	0.149344369769096	-0.0564912147819996
-9.03797054290771	-7.51344871520996	-9.32031726837158	-0.138598829507828	0.149438127875328	-0.0565704107284546
-9.03418636322021	-7.5092601776123	-9.32677268981934	-0.13861095905304	0.149465322494507	-0.056511715054512
-9.03399848937988	-7.51167726516724	-9.32284832000732	-0.138675957918167	0.149428829550743	-0.056525144726038
-9.02598667144775	-7.50965166091919	-9.32230186462402	-0.138627305626869	0.1495121717453	-0.0566331744194031
-9.02348041534424	-7.50704908370972	-9.3282356262207	-0.138573661446571	0.149528875946999	-0.0564892515540123
-9.02179050445557	-7.50726079940796	-9.32297611236572	-0.138542398810387	0.149529740214348	-0.0565240643918514
-9.01431560516357	-7.50572967529297	-9.32503604888916	-0.13854792714119	0.149679884314537	-0.0565518252551556
-9.01342582702637	-7.50418663024902	-9.33329391479492	-0.138575702905655	0.149666920304298	-0.056469950824976
-9.01034355163574	-7.50676155090332	-9.32674503326416	-0.138524353504181	0.149653881788254	-0.0565006658434868
-9.00907611846924	-7.49980163574219	-9.32949924468994	-0.13849401473999	0.149760782718658	-0.0565319694578648
-9.01027297973633	-7.50141572952271	-9.33298492431641	-0.138465031981468	0.149775579571724	-0.0564302392303944
-9.00722694396973	-7.5010724067688	-9.32431507110596	-0.138465523719788	0.149833500385284	-0.0564816072583199
-9.00714206695557	-7.49762439727783	-9.33088874816895	-0.138460248708725	0.149946749210358	-0.0565683655440807
-9.0084285736084	-7.49919176101685	-9.33589172363281	-0.138412609696388	0.149954676628113	-0.0564680695533752
-9.00480175018311	-7.49610137939453	-9.32981586456299	-0.138452500104904	0.149927228689194	-0.0565108582377434
-9.00657653808594	-7.4973406791687	-9.3279972076416	-0.138526156544685	0.149994626641273	-0.0565235652029514
-9.00689697265625	-7.49871349334717	-9.33949851989746	-0.138451337814331	0.150094971060753	-0.0564681887626648
-9.00693321228027	-7.49314546585083	-9.3295726776123	-0.13847242295742	0.149999618530273	-0.0564940087497234
-9.01024055480957	-7.49372863769531	-9.32795429229736	-0.138544589281082	0.150042906403542	-0.0564979501068592
-9.0059061050415	-7.4870867729187	-9.32721710205078	-0.138516396284103	0.150088384747505	-0.0564389452338219
-9.01004028320313	-7.49019622802734	-9.33129787445068	-0.138539612293243	0.150021478533745	-0.0563763119280338
-9.0102014541626	-7.48994636535645	-9.32644844055176	-0.13849264383316	0.150018855929375	-0.0563990920782089
-9.01024436950684	-7.48462820053101	-9.33364582061768	-0.13855767250061	0.150052547454834	-0.0563128814101219
-9.01445579528809	-7.48797607421875	-9.33619403839111	-0.138628080487251	0.149999216198921	-0.0562616437673569
-9.01015377044678	-7.48502349853516	-9.33102035522461	-0.138617277145386	0.149985790252686	-0.056302398443222
-9.01362705230713	-7.48052215576172	-9.33984470367432	-0.138601869344711	0.149967059493065	-0.0561355091631413
-9.01432991027832	-7.48100900650024	-9.33512496948242	-0.138609930872917	0.149904951453209	-0.0561364702880383
-9.01065158843994	-7.47699117660522	-9.33323860168457	-0.138638585805893	0.14994814991951	-0.0560957156121731
-9.01546192169189	-7.47378492355347	-9.34184741973877	-0.138654679059982	0.149964660406113	-0.0559875667095184
-9.01906585693359	-7.47683620452881	-9.33846950531006	-0.138659939169884	0.149928584694862	-0.0559336729347706
-9.02083969116211	-7.47068071365356	-9.34247303009033	-0.138686180114746	0.149976417422295	-0.0558426529169083
-9.02582454681396	-7.47492837905884	-9.34951114654541	-0.138681843876839	0.149957463145256	-0.0557633712887764
-9.0261697769165	-7.4756031036377	-9.33649349212646	-0.138779804110527	0.149967715144157	-0.0557005517184734
-9.02460861206055	-7.47234153747559	-9.33926391601563	-0.138826638460159	0.149990543723106	-0.0556647628545761
-9.03326511383057	-7.47186136245728	-9.34905433654785	-0.138821855187416	0.149971321225166	-0.0555356070399284
-9.03051376342773	-7.47472810745239	-9.34155178070068	-0.138944879174232	0.149951085448265	-0.0554460436105728
-9.03234958648682	-7.47220993041992	-9.34286117553711	-0.138918250799179	0.149982169270515	-0.0554377287626266
-9.03635215759277	-7.47693490982056	-9.34870624542236	-0.138941615819931	0.150056838989258	-0.0552890114486218
-9.0350341796875	-7.47365570068359	-9.34291744232178	-0.138947635889053	0.149967297911644	-0.0552092529833317
-9.03719234466553	-7.47324132919312	-9.34268760681152	-0.139069005846977	0.1499894708395	-0.0551288425922394
-9.0382776260376	-7.47237825393677	-9.34585380554199	-0.139069765806198	0.150006860494614	-0.0550983622670174
-9.03896236419678	-7.47368288040161	-9.35181522369385	-0.139120951294899	0.149964168667793	-0.0549594312906265
-9.04048728942871	-7.47598266601563	-9.34392833709717	-0.139203011989594	0.149990856647491	-0.0549221895635128
-9.04183959960938	-7.47096395492554	-9.34955596923828	-0.139275372028351	0.150070890784264	-0.0548087023198605
-9.04562854766846	-7.47365283966064	-9.35142421722412	-0.139317974448204	0.15006759762764	-0.0546999908983707
-9.04736137390137	-7.47377729415894	-9.34898948669434	-0.13934214413166	0.150071576237679	-0.0546728819608688
-9.04434680938721	-7.47091627120972	-9.35118389129639	-0.139443263411522	0.150118514895439	-0.0545486472547054
-9.04911136627197	-7.47210168838501	-9.35866832733154	-0.139413118362427	0.150131687521935	-0.0544255599379539
-9.04872894287109	-7.47461795806885	-9.35587501525879	-0.139491334557533	0.150231793522835	-0.0543449595570564
-9.04617118835449	-7.46994495391846	-9.36100006103516	-0.139585450291634	0.150215625762939	-0.0543050728738308
-9.049635887146	-7.47128582000732	-9.36945343017578	-0.139635503292084	0.150199800729752	-0.0541405789554119
-9.04301071166992	-7.47100400924683	-9.35623836517334	-0.139567419886589	0.150294706225395	-0.0540701523423195
-9.04365062713623	-7.46892118453979	-9.36610412597656	-0.139671951532364	0.150435298681259	-0.0539882369339466
-9.04230880737305	-7.47018671035767	-9.37615871429443	-0.139733552932739	0.150462955236435	-0.0538661256432533
[truncated: 15,981 more rows]
