# Supplementary material for: Identification of Haptic Based Guiding Using Hard Reins
Source: PLoS One. 2015 Jul 22;10(7):e0132020. doi: 10.1371/journal.pone.0132020 (PMC4511788; doi:10.1371/journal.pone.0132020)
Supplement: S6 File — (ZIP) [file pone.0132020.s006.zip › Exp2_ForceData2/Subject6/path1/T10.csv]

Force X (N)	Force Y (N)	Force Z (N)	Torque X (N-m)	Torque Y (N-m)	Torque Z (N-m)	Frequency = 10000	Averaging Level = 16	F/T Serial Number = FT11772	Time Started = 19/02/2013 13:36:39
-5.21932744979858	-6.65170955657959	-10.7218532562256	-0.0793226361274719	-0.0109434640035033	-0.00479898927733302
-5.22538661956787	-6.65442037582397	-10.7292213439941	-0.0792037844657898	-0.010835999622941	-0.00474277045577765
-5.21797847747803	-6.6517596244812	-10.7294511795044	-0.079396665096283	-0.0108960997313261	-0.00476072356104851
-5.22457885742188	-6.65316534042358	-10.7338581085205	-0.0792023316025734	-0.0108875697478652	-0.00465275766327977
-5.22033214569092	-6.64898586273193	-10.7302293777466	-0.0793791860342026	-0.0109716216102242	-0.00466186972334981
-5.22207689285278	-6.65008592605591	-10.7323532104492	-0.0792412087321281	-0.0108928866684437	-0.00460167648270726
-5.22192764282227	-6.65419626235962	-10.7329206466675	-0.0792573839426041	-0.0109249660745263	-0.00460469862446189
-5.21645498275757	-6.65023422241211	-10.7338161468506	-0.0792551636695862	-0.011023941449821	-0.00450453907251358
-5.2186427116394	-6.65401077270508	-10.7418308258057	-0.0792590454220772	-0.0110509982332587	-0.00448775943368673
-5.21301364898682	-6.64972019195557	-10.7326774597168	-0.0793052166700363	-0.0110429227352142	-0.0044352556578815
-5.2197904586792	-6.65209722518921	-10.7389039993286	-0.0791592597961426	-0.0110795283690095	-0.00445564836263657
-5.21061134338379	-6.65061521530151	-10.7337198257446	-0.0792095959186554	-0.0110765574499965	-0.00432936055585742
-5.21556520462036	-6.65035104751587	-10.7429523468018	-0.0792532935738564	-0.0111636267974973	-0.00425218278542161
-5.20980644226074	-6.64907360076904	-10.7434415817261	-0.0792456865310669	-0.0111630279570818	-0.00421542534604669
-5.21639060974121	-6.65046358108521	-10.747896194458	-0.0791616290807724	-0.0111744422465563	-0.00421769032254815
-5.20826482772827	-6.64843797683716	-10.7424230575562	-0.0792945027351379	-0.0112355891615152	-0.0042531662620604
-5.21272754669189	-6.65145206451416	-10.7472229003906	-0.0792051181197166	-0.0111835701391101	-0.00419539352878928
-5.20479202270508	-6.6485800743103	-10.7381563186646	-0.079262301325798	-0.0113302646204829	-0.0041906819678843
-5.21243286132813	-6.64748764038086	-10.7521734237671	-0.079241044819355	-0.0112235378473997	-0.00417779479175806
-5.20986843109131	-6.64554929733276	-10.7481374740601	-0.0793318375945091	-0.0113075021654367	-0.00419564405456185
-5.20973634719849	-6.64769458770752	-10.7521543502808	-0.0793018117547035	-0.0111696813255548	-0.00418525049462914
-5.21021938323975	-6.64248132705688	-10.7460536956787	-0.0793354287743568	-0.0114182103425264	-0.00418773572891951
-5.20795249938965	-6.64596843719482	-10.7537975311279	-0.0794081762433052	-0.0112528298050165	-0.00414785323664546
-5.21483516693115	-6.64456176757813	-10.7498712539673	-0.0793909803032875	-0.0112762041389942	-0.00412871409207582
-5.20618629455566	-6.64322185516357	-10.7498912811279	-0.0794207826256752	-0.0112661672756076	-0.0040523880161345
-5.21224927902222	-6.64324808120728	-10.7506446838379	-0.0794482454657555	-0.0113106900826097	-0.00405133841559291
-5.20632171630859	-6.64176607131958	-10.7540464401245	-0.0794697701931	-0.0113023277372122	-0.00396298104897141
-5.21102619171143	-6.63972568511963	-10.7475280761719	-0.0794283971190453	-0.0113220605999231	-0.00387603836134076
-5.20150184631348	-6.6398777961731	-10.7515249252319	-0.0795090198516846	-0.0113325864076614	-0.00377218634821475
-5.2082052230835	-6.64177322387695	-10.7540903091431	-0.0795001313090324	-0.0113678490743041	-0.00368896103464067
-5.19671630859375	-6.63337469100952	-10.7511940002441	-0.0795713663101196	-0.0114100594073534	-0.00356529140844941
-5.20036315917969	-6.63891553878784	-10.7550687789917	-0.079535573720932	-0.0113911582157016	-0.00351023464463651
-5.19484758377075	-6.6355881690979	-10.7520132064819	-0.0795724093914032	-0.0115825226530433	-0.00335194868966937
-5.19591188430786	-6.63970375061035	-10.7560901641846	-0.0795029848814011	-0.0114545607939363	-0.00323169073089957
-5.19330215454102	-6.6322717666626	-10.7560405731201	-0.0795833021402359	-0.0116314273327589	-0.00308771431446075
-5.19238424301147	-6.63379049301147	-10.7613153457642	-0.0794788524508476	-0.0115661174058914	-0.00297724804840982
-5.19161224365234	-6.63343000411987	-10.7512083053589	-0.0796430036425591	-0.0117295980453491	-0.00284197926521301
-5.18894195556641	-6.63299989700317	-10.7626628875732	-0.0795527845621109	-0.0116447946056724	-0.00267701502889395
-5.18795394897461	-6.63608026504517	-10.7689580917358	-0.0796838775277138	-0.0117555735632777	-0.00251427502371371
-5.18815755844116	-6.63451719284058	-10.7758178710938	-0.0795338973402977	-0.0117803504690528	-0.00239959708414972
-5.18783569335938	-6.6337456703186	-10.7683811187744	-0.079546719789505	-0.0118561713024974	-0.00225319364108145
-5.17598104476929	-6.63094234466553	-10.7689599990845	-0.0794834494590759	-0.01197409350425	-0.00214219721965492
-5.18105554580688	-6.63681602478027	-10.7739276885986	-0.0795149579644203	-0.0119958650320768	-0.00199502869509161
-5.17354488372803	-6.63038444519043	-10.7743196487427	-0.079478345811367	-0.0120440954342484	-0.0017617812845856
-5.17562818527222	-6.63019561767578	-10.776255607605	-0.0794937908649445	-0.0120363933965564	-0.00163087772671133
-5.16911935806274	-6.62454509735107	-10.7712869644165	-0.0795284286141396	-0.0121026309207082	-0.0014557063113898
-5.16534471511841	-6.63035869598389	-10.7782793045044	-0.0795211344957352	-0.0120710134506226	-0.00127101549878716
-5.15752744674683	-6.62255573272705	-10.7800216674805	-0.0795494019985199	-0.0122869974002242	-0.00108701561111957
-5.15800905227661	-6.62354946136475	-10.7853946685791	-0.0794926509261131	-0.0122549291700125	-0.000921063241548836
-5.15355539321899	-6.61531734466553	-10.7797584533691	-0.0795484632253647	-0.0123500227928162	-0.000722434662748128
-5.15205097198486	-6.61571073532104	-10.7873477935791	-0.0795048102736473	-0.0123208248987794	-0.000595751742366701
-5.14869928359985	-6.61556816101074	-10.7792139053345	-0.0796079486608505	-0.012380295433104	-0.000443763856310397
-5.14518070220947	-6.61252784729004	-10.7887744903564	-0.0795580074191093	-0.0123930294066668	-0.000273344718152657
-5.14095115661621	-6.61287641525269	-10.7800722122192	-0.0797252431511879	-0.012399198487401	-6.02853506279644E-05
-5.14552783966064	-6.60802984237671	-10.7846736907959	-0.0795633494853973	-0.0124789755791426	0.000164688637596555
-5.14150762557983	-6.60802698135376	-10.7865695953369	-0.0796520486474037	-0.0125190988183022	0.000348451460013166
-5.1358790397644	-6.6027364730835	-10.7898359298706	-0.079612024128437	-0.0126018393784761	0.00047952972818166
-5.1397967338562	-6.60568141937256	-10.7907781600952	-0.0796673744916916	-0.0126693705096841	0.000638547644484788
-5.13670921325684	-6.60205125808716	-10.7886848449707	-0.0796744450926781	-0.0127402832731605	0.000862924440298229
-5.13825750350952	-6.60445117950439	-10.8041830062866	-0.0797276496887207	-0.0127820922061801	0.00104818027466536
-5.13288021087646	-6.59868097305298	-10.7966728210449	-0.0797456130385399	-0.0129000078886747	0.00121129397302866
-5.131178855896	-6.5976619720459	-10.8007049560547	-0.0796427875757217	-0.0128440270200372	0.00133293494582176
-5.12930345535278	-6.59973335266113	-10.7940979003906	-0.0797296911478043	-0.0129712484776974	0.00143429217860103
-5.12626171112061	-6.59807825088501	-10.8113241195679	-0.0797058045864105	-0.0129285203292966	0.00158339890185744
-5.12381935119629	-6.59418296813965	-10.8101186752319	-0.0797540694475174	-0.0130129558965564	0.00175211403984576
-5.11579751968384	-6.59200096130371	-10.8118267059326	-0.0797697156667709	-0.0129868341609836	0.00186074979137629
-5.12015104293823	-6.59252500534058	-10.8091602325439	-0.0797157883644104	-0.0129312518984079	0.0019128043204546
-5.1063380241394	-6.58313608169556	-10.8067474365234	-0.0797885879874229	-0.0130005851387978	0.00203489675186574
-5.10914278030396	-6.58487606048584	-10.8048191070557	-0.0798149928450584	-0.0129372775554657	0.00212366785854101
-5.10074949264526	-6.57800817489624	-10.801007270813	-0.0798964500427246	-0.0129601871594787	0.00223025702871382
-5.10319375991821	-6.57462453842163	-10.802809715271	-0.0799074172973633	-0.0128604173660278	0.00232623959891498
-5.09235954284668	-6.56581544876099	-10.7957143783569	-0.0800008103251457	-0.0129379844292998	0.00237515824846923
-5.08755445480347	-6.57099056243896	-10.7988204956055	-0.0799466297030449	-0.0127675924450159	0.00244909268803895
-5.08352994918823	-6.55822277069092	-10.7980508804321	-0.0800872817635536	-0.0129498653113842	0.00253459601663053
-5.0820517539978	-6.55750799179077	-10.798924446106	-0.0800391659140587	-0.0128146605566144	0.00256042322143912
-5.0753026008606	-6.55148696899414	-10.7855014801025	-0.0801467224955559	-0.0128029519692063	0.00259998999536037
-5.07560443878174	-6.54864454269409	-10.7930269241333	-0.0800766274333	-0.0126905487850308	0.00263793836347759
-5.06834888458252	-6.5444130897522	-10.7883720397949	-0.0802336484193802	-0.0127209853380919	0.00263366242870688
-5.06856966018677	-6.53784275054932	-10.7895421981812	-0.0802010595798492	-0.0126552917063236	0.00265557318925858
-5.06108713150024	-6.54223537445068	-10.7809743881226	-0.0804329589009285	-0.0126242786645889	0.00269197998568416
-5.06472015380859	-6.53479957580566	-10.7896184921265	-0.0803209468722343	-0.0125019242987037	0.00274583953432739
-5.06007194519043	-6.53349876403809	-10.7868328094482	-0.0805388242006302	-0.0125431939959526	0.00267522828653455
-5.05666303634644	-6.52883577346802	-10.7876777648926	-0.0804789885878563	-0.0124808363616467	0.00264912052080035
-5.05571317672729	-6.52904462814331	-10.7797861099243	-0.0805540755391121	-0.0125100156292319	0.00258998619392514
-5.05233192443848	-6.52429819107056	-10.7825269699097	-0.080593541264534	-0.0124444169923663	0.00268960278481245
-5.05383539199829	-6.52374839782715	-10.7830266952515	-0.0807453244924545	-0.0124473916366696	0.00269066728651524
-5.04504632949829	-6.51748085021973	-10.7851591110229	-0.0807339027523994	-0.0123719424009323	0.00270738173276186
-5.04725790023804	-6.51989698410034	-10.784086227417	-0.0807768404483795	-0.0124084372073412	0.00262773386202753
-5.04234886169434	-6.51284694671631	-10.7796354293823	-0.0808100402355194	-0.0124284289777279	0.00272759911604226
-5.04250574111938	-6.51286172866821	-10.7817277908325	-0.0807942599058151	-0.0124496268108487	0.00277758506126702
-5.03643846511841	-6.5115065574646	-10.7825946807861	-0.0808565318584442	-0.012447259388864	0.00281056412495673
-5.03869485855103	-6.51087713241577	-10.7867956161499	-0.0807882770895958	-0.0124702304601669	0.00273612863384187
-5.02896022796631	-6.50800371170044	-10.7846870422363	-0.0809502676129341	-0.0125403748825192	0.00275878957472742
-5.03120374679565	-6.50875949859619	-10.7898330688477	-0.0808217972517014	-0.0125456312671304	0.00280419574119151
-5.02463436126709	-6.50430107116699	-10.7920408248901	-0.0809279531240463	-0.0126076275482774	0.00282001751475036
-5.03327465057373	-6.50672674179077	-10.7985000610352	-0.0809250697493553	-0.0125754019245505	0.00282635213807225
-5.02418994903564	-6.50121784210205	-10.7922849655151	-0.0810695290565491	-0.0127081144601107	0.00276173930615187
-5.02763605117798	-6.50173807144165	-10.7948141098022	-0.0809090211987495	-0.0126440702006221	0.0028484514914453
-5.02460193634033	-6.50371980667114	-10.7925634384155	-0.0811217725276947	-0.0127749834209681	0.00281564076431096
-5.02567672729492	-6.50111150741577	-10.7955446243286	-0.0810823664069176	-0.0127511257305741	0.00287546706385911
-5.02786207199097	-6.50035810470581	-10.8012742996216	-0.0811924934387207	-0.0128508862107992	0.00283805071376264
-5.02563238143921	-6.50160503387451	-10.7967462539673	-0.081215925514698	-0.0128057040274143	0.00285008689388633
-5.03096532821655	-6.50212526321411	-10.80335521698	-0.0812308862805367	-0.0129126803949475	0.00280844932422042
-5.02926683425903	-6.50041580200195	-10.8016519546509	-0.0814537853002548	-0.0129086365923285	0.00286175636574626
-5.03466033935547	-6.50215148925781	-10.801628112793	-0.0814115628600121	-0.0129837840795517	0.00283695058897138
-5.02707624435425	-6.50346517562866	-10.8028192520142	-0.0814944431185722	-0.0130340410396457	0.00292615289799869
-5.03667879104614	-6.50265502929688	-10.8120517730713	-0.0814764127135277	-0.0130972918123007	0.0028278308454901
-5.02684164047241	-6.50173377990723	-10.7998638153076	-0.0816676467657089	-0.0131856575608253	0.00282470579259098
-5.03480625152588	-6.50626468658447	-10.8119840621948	-0.0815789774060249	-0.0131740616634488	0.00279247597791255
-5.0319447517395	-6.50417757034302	-10.8024110794067	-0.0817874819040298	-0.0132746947929263	0.00285119959153235
-5.04192876815796	-6.50453567504883	-10.8237562179565	-0.0817360281944275	-0.0132569801062346	0.0028091729618609
-5.03752565383911	-6.49963521957397	-10.8069343566895	-0.0819152742624283	-0.0133917629718781	0.00275918049737811
-5.04426860809326	-6.5067663192749	-10.8093175888062	-0.0819055885076523	-0.0133698945865035	0.00273452396504581
-5.04244899749756	-6.50586462020874	-10.8160848617554	-0.0821076259016991	-0.0135350553318858	0.00271594407968223
-5.04879093170166	-6.50722932815552	-10.8218240737915	-0.0821101665496826	-0.0134423682466149	0.00264167110435665
-5.04594802856445	-6.50196647644043	-10.8142261505127	-0.0822078883647919	-0.0134827587753534	0.00260290317237377
-5.05483865737915	-6.50646066665649	-10.8120203018188	-0.0822603553533554	-0.0134160835295916	0.00244919001124799
-5.05442714691162	-6.50360107421875	-10.8090105056763	-0.0825253129005432	-0.0134037137031555	0.00249151256866753
-5.06375741958618	-6.50388765335083	-10.8147993087769	-0.082483783364296	-0.0133579494431615	0.00239749974571168
-5.05992126464844	-6.50229597091675	-10.8059272766113	-0.0827151387929916	-0.0133395837619901	0.00238041626289487
-5.07107973098755	-6.50175952911377	-10.8117408752441	-0.0827018171548843	-0.0133302649483085	0.00224265083670616
-5.06434631347656	-6.49886608123779	-10.7968158721924	-0.0829587504267693	-0.0132947135716677	0.00213544629514217
-5.07526826858521	-6.50181818008423	-10.8083381652832	-0.0829641073942184	-0.0131966732442379	0.00215155119076371
-5.06746625900269	-6.50143814086914	-10.801139831543	-0.0832105502486229	-0.0132096651941538	0.00201465073041618
-5.07777309417725	-6.50136709213257	-10.8033313751221	-0.0832270681858063	-0.0131588140502572	0.00201250240206718
-5.07448577880859	-6.49323511123657	-10.7949113845825	-0.0834749862551689	-0.0131504721939564	0.00188184541184455
-5.07658910751343	-6.49832630157471	-10.7976770401001	-0.0834269896149635	-0.0130175920203328	0.00181315361987799
-5.07183074951172	-6.49891948699951	-10.7900056838989	-0.0836184695363045	-0.0131201399490237	0.00171558698639274
-5.07540035247803	-6.4982852935791	-10.7968244552612	-0.0836353302001953	-0.0130455000326037	0.00168485555332154
-5.07436513900757	-6.49366044998169	-10.7909183502197	-0.083806224167347	-0.0130833731964231	0.00158297922462225
-5.07457637786865	-6.49371862411499	-10.7893581390381	-0.0837383270263672	-0.0129100335761905	0.00147992582060397
-5.07455968856812	-6.49349069595337	-10.7809572219849	-0.083916924893856	-0.0129955317825079	0.00141937984153628
-5.07639646530151	-6.49265718460083	-10.7862987518311	-0.0839675739407539	-0.0128764780238271	0.00136345974169672
-5.07456684112549	-6.4930682182312	-10.7864303588867	-0.084113672375679	-0.0129268374294043	0.00135179981589317
-5.07448482513428	-6.49092483520508	-10.7877197265625	-0.0840053483843803	-0.0128720998764038	0.00127460167277604
-5.07507276535034	-6.49234390258789	-10.7788724899292	-0.0841322243213654	-0.0128789460286498	0.00122168741654605
-5.07010793685913	-6.4896502494812	-10.7809085845947	-0.0840916484594345	-0.0129335923120379	0.00126133370213211
-5.07065439224243	-6.4892725944519	-10.7870035171509	-0.0842481330037117	-0.0129090873524547	0.00123724597506225
-5.06993389129639	-6.48813199996948	-10.7905759811401	-0.0842292457818985	-0.0129258520901203	0.00132847251370549
-5.07000207901001	-6.4855432510376	-10.7792634963989	-0.0843496918678284	-0.0129514932632446	0.00126425479538739
-5.06512451171875	-6.48640012741089	-10.7763700485229	-0.0841972976922989	-0.0129998223856091	0.00133501994423568
-5.06600379943848	-6.48775291442871	-10.7790365219116	-0.0842473208904266	-0.0129270274192095	0.00135367806069553
-5.0627875328064	-6.48287010192871	-10.7767038345337	-0.0843152552843094	-0.0130693567916751	0.00141586386598647
-5.06320524215698	-6.48677253723145	-10.7842025756836	-0.0842049717903137	-0.0130783906206489	0.00142478721681982
-5.06024217605591	-6.47878408432007	-10.7812204360962	-0.0843725204467773	-0.0131439361721277	0.00145394052378833
-5.06306123733521	-6.48311567306519	-10.7908153533936	-0.0842579677700996	-0.0130732785910368	0.00145550596062094
-5.06086874008179	-6.48434400558472	-10.7789297103882	-0.0843806639313698	-0.0131904799491167	0.00148998911026865
-5.05831336975098	-6.47965669631958	-10.7826948165894	-0.0843372493982315	-0.0132504785433412	0.00152027781587094
-5.0574893951416	-6.4792652130127	-10.7808818817139	-0.0844514742493629	-0.013227635063231	0.00153529073577374
-5.06127595901489	-6.47850751876831	-10.785174369812	-0.0843166187405586	-0.0132848061621189	0.00159380747936666
-5.05987024307251	-6.47838735580444	-10.7828960418701	-0.0844209641218185	-0.0132990684360266	0.00148183899000287
-5.05502510070801	-6.47707080841064	-10.7876043319702	-0.0842445194721222	-0.013361981138587	0.0015119967283681
-5.05500936508179	-6.47720241546631	-10.7822074890137	-0.084372766315937	-0.0134778302162886	0.00147740717511624
-5.05929517745972	-6.47539615631104	-10.791332244873	-0.0842997580766678	-0.0134081123396754	0.00155572453513741
-5.06143474578857	-6.47561359405518	-10.7891855239868	-0.0843753963708878	-0.0134287858381867	0.00165723741520196
-5.05680227279663	-6.47297811508179	-10.8003063201904	-0.0842399224638939	-0.0135412467643619	0.00168651610147208
-5.05967044830322	-6.47800779342651	-10.7959098815918	-0.0842320322990417	-0.0136107187718153	0.00169303733855486
-5.05718994140625	-6.47740411758423	-10.7957859039307	-0.0842248573899269	-0.0137320030480623	0.00185124576091766
-5.06576299667358	-6.47728586196899	-10.8117418289185	-0.0841548517346382	-0.0138347074389458	0.0018935315310955
-5.05993747711182	-6.47928667068481	-10.8104906082153	-0.0842339769005775	-0.0139229986816645	0.00203279755078256
-5.06792259216309	-6.48339080810547	-10.8192977905273	-0.0839737504720688	-0.0140697555616498	0.00205819774419069
-5.05756950378418	-6.48484373092651	-10.8188905715942	-0.0841130688786507	-0.0142576163634658	0.00206763297319412
-5.07000827789307	-6.48576307296753	-10.829197883606	-0.0838884338736534	-0.014274655841291	0.00221419963054359
-5.06598329544067	-6.48780298233032	-10.8282270431519	-0.0839235633611679	-0.0144760170951486	0.00232686777599156
-5.07893419265747	-6.49346351623535	-10.8400812149048	-0.0838371068239212	-0.0145481331273913	0.00244656158611178
-5.07181596755981	-6.4937162399292	-10.8372230529785	-0.0838066935539246	-0.0147479185834527	0.00246226997114718
-5.0803108215332	-6.50530195236206	-10.8499422073364	-0.0837029069662094	-0.0148277897387743	0.00255302502773702
-5.07712841033936	-6.50491237640381	-10.849048614502	-0.083721436560154	-0.0150406407192349	0.00264155562035739
-5.08902263641357	-6.51045846939087	-10.8614072799683	-0.0836721807718277	-0.0150808617472649	0.00268309377133846
-5.08689308166504	-6.51093482971191	-10.8619432449341	-0.0836409851908684	-0.0151282409206033	0.00281223282217979
-5.09639120101929	-6.51804494857788	-10.8669242858887	-0.0835122466087341	-0.0152910305187106	0.0028419226873666
-5.09721088409424	-6.51700162887573	-10.8688049316406	-0.083547368645668	-0.0154515821486712	0.00288277352228761
-5.10694694519043	-6.52657508850098	-10.8833770751953	-0.0835635662078857	-0.0154847195371985	0.00295649911276996
-5.10246229171753	-6.52600336074829	-10.8782901763916	-0.0835184007883072	-0.0156253837049007	0.00302768731489778
-5.11440706253052	-6.53040218353271	-10.8869886398315	-0.0833875387907028	-0.0156324449926615	0.00298318639397621
-5.10861110687256	-6.53522968292236	-10.8831996917725	-0.0834691971540451	-0.01585728302598	0.00307796150445938
-5.1191520690918	-6.53789377212524	-10.8948402404785	-0.0833192840218544	-0.0159109272062778	0.00313477218151093
-5.1150803565979	-6.53575420379639	-10.8976173400879	-0.0833690911531448	-0.0160325318574905	0.00319694937206805
-5.12467527389526	-6.54138898849487	-10.9017992019653	-0.0832753479480743	-0.0160563420504332	0.00332757877185941
-5.11826610565186	-6.53923511505127	-10.9020395278931	-0.0832353681325912	-0.0161886513233185	0.003283268539235
-5.12460851669312	-6.54525327682495	-10.9054355621338	-0.0830988585948944	-0.0162824913859367	0.0034283846616745
-5.12045812606812	-6.54212284088135	-10.9056301116943	-0.0831856057047844	-0.0164556466042995	0.00349959824234247
-5.12780809402466	-6.54887533187866	-10.9154653549194	-0.0830382630228996	-0.0164557956159115	0.00360107887536287
-5.12134695053101	-6.54392862319946	-10.9098558425903	-0.0830464139580727	-0.0166329368948936	0.00362823135219514
-5.12131881713867	-6.54982805252075	-10.9161052703857	-0.0829435884952545	-0.0166234709322453	0.00375011982396245
-5.11748218536377	-6.54779243469238	-10.9164199829102	-0.0828649327158928	-0.0168513339012861	0.00382789806462824
-5.11680030822754	-6.54984283447266	-10.9229412078857	-0.0827686488628387	-0.0168571304529905	0.00396139500662684
-5.11002779006958	-6.54668283462524	-10.9149236679077	-0.0827780142426491	-0.0169647112488747	0.00400042999535799
-5.10848617553711	-6.55036735534668	-10.9251708984375	-0.0826152339577675	-0.0169448014348745	0.00409231288358569
-5.10636520385742	-6.55124855041504	-10.9204034805298	-0.0826375707983971	-0.0171259231865406	0.00416340166702867
-5.0994553565979	-6.54984712600708	-10.9265670776367	-0.0824950411915779	-0.0171695854514837	0.00422525312751532
-5.09950065612793	-6.55071544647217	-10.9222965240479	-0.0825784057378769	-0.0171796847134829	0.00432015303522348
-5.09675073623657	-6.55284643173218	-10.9272308349609	-0.082383319735527	-0.0171497985720634	0.00443820189684629
-5.09484529495239	-6.55164051055908	-10.9372358322144	-0.0824983268976212	-0.0172751899808645	0.00445714732632041
-5.08744716644287	-6.54976940155029	-10.9326448440552	-0.0822746381163597	-0.0173355583101511	0.00446433061733842
-5.08905267715454	-6.55315399169922	-10.9288892745972	-0.0823129490017891	-0.0174316149204969	0.00448049791157246
-5.08453798294067	-6.55259609222412	-10.9324855804443	-0.0822960734367371	-0.0174229647964239	0.00458149425685406
-5.08829593658447	-6.55254077911377	-10.9365434646606	-0.0822691544890404	-0.0174821391701698	0.00457327719777822
-5.08242034912109	-6.54903936386108	-10.9398803710938	-0.0822195112705231	-0.0174064934253693	0.00460883043706417
-5.08546209335327	-6.55300426483154	-10.9346046447754	-0.0821364894509315	-0.0174384526908398	0.00452315807342529
-5.08156204223633	-6.54850912094116	-10.9272699356079	-0.0822404474020004	-0.017553772777319	0.00462292740121484
-5.08904647827148	-6.54877758026123	-10.9408979415894	-0.0821592286229134	-0.017498342320323	0.00463583692908287
-5.08105278015137	-6.54911470413208	-10.9355421066284	-0.0822253525257111	-0.0175244528800249	0.00468307221308351
-5.08486747741699	-6.54949760437012	-10.9389333724976	-0.0820371061563492	-0.0175085458904505	0.00461721373721957
-5.07805156707764	-6.54840421676636	-10.9269409179688	-0.0821833610534668	-0.0175770539790392	0.00462708948180079
-5.08565759658813	-6.54955625534058	-10.9341297149658	-0.0820397362112999	-0.0175117179751396	0.00468340842053294
-5.0769739151001	-6.54644775390625	-10.9333086013794	-0.0821539685130119	-0.0175922978669405	0.00472901808097959
-5.08755350112915	-6.5499210357666	-10.9348163604736	-0.0820157304406166	-0.0174959097057581	0.00480673555284739
-5.07590341567993	-6.54676389694214	-10.9281215667725	-0.0820947363972664	-0.0175882801413536	0.00481761759147048
-5.0796971321106	-6.55257654190063	-10.9366025924683	-0.0818920284509659	-0.0176192913204432	0.00489905523136258
-5.07430028915405	-6.54846668243408	-10.9271259307861	-0.0820788219571114	-0.0176828224211931	0.00494863279163837
-5.07403182983398	-6.55000972747803	-10.9383707046509	-0.0819097012281418	-0.0176160968840122	0.00511091249063611
-5.07164621353149	-6.55054903030396	-10.9351434707642	-0.081949457526207	-0.0177224781364203	0.00513312499970198
-5.06770086288452	-6.54344081878662	-10.9320220947266	-0.0818972438573837	-0.0176452249288559	0.00523018604144454
-5.07020568847656	-6.54425048828125	-10.9352865219116	-0.0817680060863495	-0.0177955348044634	0.00525753293186426
-5.06248140335083	-6.54233694076538	-10.9301910400391	-0.0818578600883484	-0.0177578087896109	0.00544172991067171
-5.0623345375061	-6.54187726974487	-10.9292335510254	-0.0818455666303635	-0.017765985801816	0.00554163567721844
-5.05847406387329	-6.54111671447754	-10.9336233139038	-0.0818208903074265	-0.0177494268864393	0.00569168804213405
-5.06071138381958	-6.54235506057739	-10.9307641983032	-0.0817402452230453	-0.0178140588104725	0.00577564211562276
-5.05071544647217	-6.53838348388672	-10.9307451248169	-0.0816023945808411	-0.0179542917758226	0.00590142700821161
-5.055983543396	-6.54251956939697	-10.9258499145508	-0.0817077532410622	-0.0178780425339937	0.00602198392152786
-5.0488395690918	-6.5418815612793	-10.9311189651489	-0.0815925970673561	-0.0179402697831392	0.00626251008361578
-5.05379629135132	-6.54233074188232	-10.942684173584	-0.0816217064857483	-0.0180308762937784	0.00635555014014244
-5.04663991928101	-6.53342962265015	-10.9320125579834	-0.0814869329333305	-0.0180993247777224	0.0064708087593317
-5.05231189727783	-6.54405736923218	-10.9366693496704	-0.0814919844269753	-0.0181374605745077	0.00664206361398101
-5.0488543510437	-6.54113531112671	-10.9333801269531	-0.0814113542437553	-0.0182548277080059	0.00685682613402605
-5.05291414260864	-6.54267024993896	-10.946005821228	-0.0813733786344528	-0.0183341726660728	0.00699686678126454
-5.0482931137085	-6.54198551177979	-10.9397068023682	-0.0813518911600113	-0.0184178035706282	0.00715966895222664
-5.05172967910767	-6.54311323165894	-10.9413299560547	-0.0812545195221901	-0.0185016989707947	0.00725623453035951
-5.04906225204468	-6.54360866546631	-10.9408597946167	-0.0813019424676895	-0.0186148677021265	0.00746687222272158
-5.05636262893677	-6.54502964019775	-10.95334815979	-0.0811278000473976	-0.0186827778816223	0.00760216219350696
-5.04938316345215	-6.54655265808105	-10.9417629241943	-0.0812627673149109	-0.0187708083540201	0.00777498632669449
-5.05793571472168	-6.54832172393799	-10.949836730957	-0.0810413286089897	-0.018865067511797	0.00786582846194506
-5.05024766921997	-6.54391479492188	-10.9450922012329	-0.0811683759093285	-0.0190272759646177	0.00797780510038137
-5.0612621307373	-6.54666614532471	-10.9499187469482	-0.0810923427343369	-0.0189743712544441	0.00810915976762772
-5.0566520690918	-6.54863834381104	-10.9535303115845	-0.0811550095677376	-0.019074285402894	0.00829491391777992
-5.06627988815308	-6.55047750473022	-10.9661111831665	-0.0811103582382202	-0.0191328581422567	0.0084056006744504
-5.0593843460083	-6.54561138153076	-10.9587993621826	-0.0810209810733795	-0.0193313788622618	0.00849952362477779
-5.06855726242065	-6.55296182632446	-10.9590969085693	-0.0810713842511177	-0.0193869117647409	0.00854313187301159
-5.06706094741821	-6.55127716064453	-10.9608335494995	-0.0810677781701088	-0.0193712506443262	0.00873425416648388
-5.07465744018555	-6.55108642578125	-10.9651336669922	-0.0811232849955559	-0.0194401517510414	0.00877875555306673
-5.06883239746094	-6.5493369102478	-10.968337059021	-0.0810512378811836	-0.0194570161402225	0.00892477668821812
-5.07454824447632	-6.55331039428711	-10.9666614532471	-0.081133097410202	-0.019629655405879	0.00891741365194321
-5.07206869125366	-6.5496711730957	-10.9652070999146	-0.0810979604721069	-0.0195832122117281	0.00914902985095978
-5.07888984680176	-6.5483775138855	-10.9675798416138	-0.0811168998479843	-0.0196670535951853	0.0092465290799737
-5.0702018737793	-6.54544019699097	-10.9684658050537	-0.0811468586325645	-0.0196794010698795	0.00934011396020651
-5.07568502426147	-6.54732275009155	-10.9618310928345	-0.0811905860900879	-0.019719272851944	0.00940194725990295
-5.06815481185913	-6.54340696334839	-10.9675579071045	-0.0812320783734322	-0.0197789967060089	0.00955977290868759
-5.07177543640137	-6.5412425994873	-10.9665546417236	-0.0812169089913368	-0.0198849905282259	0.00969434529542923
-5.06357860565186	-6.53935718536377	-10.9665393829346	-0.0812309756875038	-0.0198824424296618	0.00981339626014233
-5.06668138504028	-6.5423002243042	-10.9639196395874	-0.0812262669205666	-0.0199009794741869	0.0099555142223835
-5.05664253234863	-6.53726148605347	-10.9638547897339	-0.0812046825885773	-0.020049225538969	0.0100541226565838
-5.0568060874939	-6.54182577133179	-10.9654951095581	-0.0812892913818359	-0.0201070699840784	0.0101661635562778
-5.05678558349609	-6.53913974761963	-10.9696083068848	-0.0811914056539536	-0.0201516300439835	0.0102401273325086
-5.05671834945679	-6.53843832015991	-10.966420173645	-0.0812931656837463	-0.0202224608510733	0.010344554670155
-5.05266046524048	-6.53513622283936	-10.968334197998	-0.0812311172485352	-0.0201247837394476	0.0104730473831296
-5.05270528793335	-6.5400185585022	-10.9721050262451	-0.081213153898716	-0.0203333292156458	0.0105120353400707
-5.05014610290527	-6.54104614257813	-10.9738721847534	-0.0812034457921982	-0.0203613582998514	0.0106622017920017
-5.05281925201416	-6.54312801361084	-10.9809770584106	-0.0812399536371231	-0.0204291567206383	0.0107239028438926
-5.04955911636353	-6.53688907623291	-10.98131275177	-0.0812102556228638	-0.0204178057610989	0.0107678109779954
-5.05256700515747	-6.5409255027771	-10.9729566574097	-0.0812506824731827	-0.0205674842000008	0.0108523331582546
-5.05106067657471	-6.54078197479248	-10.9777479171753	-0.0812314972281456	-0.0205463208258152	0.0109849721193314
-5.05434322357178	-6.53900194168091	-10.9762334823608	-0.0813285559415817	-0.020637696608901	0.0111039401963353
-5.05180072784424	-6.53602027893066	-10.9820508956909	-0.0812605321407318	-0.0206885747611523	0.0111952880397439
-5.05317974090576	-6.53671073913574	-10.9721307754517	-0.0813455134630203	-0.0207816679030657	0.0111885592341423
-5.05295610427856	-6.53570365905762	-10.9750528335571	-0.081248052418232	-0.0207342989742756	0.0113238040357828
-5.04734992980957	-6.53509187698364	-10.9755811691284	-0.0814256817102432	-0.0208806935697794	0.0113852228969336
-5.05478763580322	-6.53313398361206	-10.9832048416138	-0.0812522694468498	-0.0208505541086197	0.0115062175318599
-5.04620885848999	-6.52984762191772	-10.9708185195923	-0.0814196988940239	-0.0210549887269735	0.01154425740242
-5.05153799057007	-6.53356170654297	-10.9761943817139	-0.0812780633568764	-0.021039891988039	0.0116775771602988
-5.04430055618286	-6.53165292739868	-10.9705028533936	-0.0814402252435684	-0.0211552809923887	0.0117917116731405
-5.05142259597778	-6.53435564041138	-10.9731063842773	-0.0813415870070457	-0.0211121961474419	0.0118789691478014
-5.04713535308838	-6.52692651748657	-10.9739961624146	-0.0814478173851967	-0.0212539210915565	0.0119523433968425
-5.05072164535522	-6.53667974472046	-10.9829740524292	-0.0813527032732964	-0.0212213099002838	0.0120117859914899
-5.04694604873657	-6.52917766571045	-10.9748306274414	-0.0814092457294464	-0.0213606338948011	0.0121519826352596
-5.05315780639648	-6.5357518196106	-10.9747734069824	-0.0814024955034256	-0.0213265139609575	0.0122075472027063
-5.05010414123535	-6.53124046325684	-10.9739751815796	-0.0815181657671928	-0.0213798824697733	0.0123569834977388
-5.05650615692139	-6.53702926635742	-10.9785995483398	-0.0813513100147247	-0.0213856194168329	0.0123850824311376
-5.0486421585083	-6.53391695022583	-10.9723997116089	-0.0815043300390244	-0.0215424839407206	0.0124300103634596
-5.05844593048096	-6.53503131866455	-10.9781789779663	-0.0814109444618225	-0.021488631144166	0.0125315925106406
-5.05047845840454	-6.53207445144653	-10.9813041687012	-0.0814789459109306	-0.0215867757797241	0.0126951765269041
-5.05976009368896	-6.53524780273438	-10.9834833145142	-0.0814026519656181	-0.0216479282826185	0.0127486921846867
-5.0497407913208	-6.53206491470337	-10.9749593734741	-0.081416554749012	-0.0216699335724115	0.0128717254847288
-5.05571174621582	-6.53566646575928	-10.9798679351807	-0.0814937651157379	-0.0217274036258459	0.0128900883719325
-5.0586519241333	-6.53167390823364	-10.9833869934082	-0.0813353359699249	-0.0216722916811705	0.0131082469597459
-5.05557012557983	-6.53091526031494	-10.9827604293823	-0.0814143046736717	-0.0217662677168846	0.0131003679707646
-5.05562543869019	-6.53109502792358	-10.984167098999	-0.0812923610210419	-0.0217526108026505	0.0132523979991674
-5.05290937423706	-6.53334617614746	-10.9816102981567	-0.0813979208469391	-0.0219845790416002	0.013373433612287
-5.05976676940918	-6.53342962265015	-10.9846506118774	-0.0812850445508957	-0.0219146776944399	0.0134990122169256
-5.05300664901733	-6.5305118560791	-10.9837999343872	-0.0813159719109535	-0.0220844354480505	0.0136137800291181
-5.05803442001343	-6.53680038452148	-10.9946975708008	-0.0812044143676758	-0.0219959504902363	0.0137159489095211
-5.05497169494629	-6.53528118133545	-10.9887399673462	-0.0812128484249115	-0.0222079437226057	0.0139402039349079
-5.05986976623535	-6.53781032562256	-10.996639251709	-0.0811650902032852	-0.0222500786185265	0.0140729006379843
-5.05381107330322	-6.53692388534546	-10.9970903396606	-0.0812310129404068	-0.0223578438162804	0.0142740942537785
-5.06024074554443	-6.54165935516357	-11.0008268356323	-0.0810237377882004	-0.0224448479712009	0.0143833151087165
-5.05505132675171	-6.53939962387085	-10.9981832504272	-0.081063985824585	-0.0225494056940079	0.0145217953249812
-5.06090259552002	-6.54331874847412	-11.0086784362793	-0.0810490921139717	-0.0227103140205145	0.0147666018456221
-5.05758380889893	-6.54071950912476	-11.0172576904297	-0.0809007585048676	-0.0227472968399525	0.0149304550141096
-5.05848598480225	-6.54214191436768	-11.0110664367676	-0.080976590514183	-0.0228936448693275	0.0150300869718194
-5.058030128479	-6.54206466674805	-11.0161371231079	-0.0808166638016701	-0.0228869896382093	0.0151957562193274
-5.05722379684448	-6.54387235641479	-11.0149354934692	-0.0809466540813446	-0.0230139177292585	0.0153846191242337
-5.06395959854126	-6.54603862762451	-11.0238761901855	-0.0808443501591682	-0.0230027548968792	0.0155546590685844
-5.05113697052002	-6.54137897491455	-11.0148658752441	-0.0808163806796074	-0.0232456121593714	0.0156649965792894
-5.05707454681396	-6.54774904251099	-11.0157909393311	-0.0808172225952148	-0.023220295086503	0.0157918576151133
-5.0550856590271	-6.54364633560181	-11.0167093276978	-0.0807753801345825	-0.0232840608805418	0.0160306375473738
-5.05770254135132	-6.54345226287842	-11.0185861587524	-0.0808837935328484	-0.0234430842101574	0.0161626618355513
-5.05378723144531	-6.54349088668823	-11.0263442993164	-0.0807963237166405	-0.023371584713459	0.0163805931806564
-5.05240392684937	-6.54259538650513	-11.0170335769653	-0.0808963179588318	-0.0236453860998154	0.0164682809263468
-5.05561065673828	-6.54362869262695	-11.026572227478	-0.0808074250817299	-0.0236109029501677	0.0167157836258411
-5.04927492141724	-6.53737163543701	-11.0214595794678	-0.0808138325810432	-0.0237537287175655	0.016872325912118
-5.05597305297852	-6.54102277755737	-11.0256900787354	-0.0807601660490036	-0.0236888714134693	0.0169837716966867
-5.04892730712891	-6.54124593734741	-11.023307800293	-0.0808225944638252	-0.0238730516284704	0.0172361955046654
-5.05732154846191	-6.54180288314819	-11.0311365127563	-0.080715999007225	-0.0239315889775753	0.0174570381641388
-5.04792404174805	-6.5380163192749	-11.0301456451416	-0.0807491764426231	-0.0240199957042933	0.0177124310284853
-5.05510330200195	-6.54017400741577	-11.0273551940918	-0.0806830152869225	-0.0241039972752333	0.0178390126675367
-5.04807186126709	-6.53717613220215	-11.0278034210205	-0.0807345658540726	-0.0242010224610567	0.0180920641869307
-5.05177068710327	-6.53958225250244	-11.0309839248657	-0.0807560235261917	-0.0242302566766739	0.0183703899383545
-5.04760217666626	-6.53461742401123	-11.0345935821533	-0.0805884301662445	-0.0242779683321714	0.0186296887695789
-5.0459508895874	-6.53688430786133	-11.0285387039185	-0.0807271748781204	-0.0244905296713114	0.0187742542475462
-5.04540395736694	-6.53964233398438	-11.0366239547729	-0.080566294491291	-0.024529380723834	0.0190642364323139
-5.03678703308105	-6.53927707672119	-11.0265550613403	-0.0807223096489906	-0.0245910659432411	0.0192469973117113
-5.04514503479004	-6.54337501525879	-11.0371732711792	-0.0806838423013687	-0.02458799444139	0.0195283126085997
-5.03497695922852	-6.53468132019043	-11.0305652618408	-0.0807643979787827	-0.0246808212250471	0.0197018049657345
-5.03959798812866	-6.54473352432251	-11.0294494628906	-0.0808522552251816	-0.0247549284249544	0.0198373682796955
-5.03915786743164	-6.54012155532837	-11.0369300842285	-0.0807951018214226	-0.0247117970138788	0.0201166216284037
-5.0402135848999	-6.53519916534424	-11.0420455932617	-0.0808908566832542	-0.0247847083956003	0.0203048065304756
-5.03482389450073	-6.53649520874023	-11.045431137085	-0.0807496309280396	-0.0248076375573874	0.0204769168049097
-5.03101062774658	-6.53645467758179	-11.0382699966431	-0.080928161740303	-0.0250321421772242	0.0206806436181068
-5.03202676773071	-6.53801441192627	-11.0482912063599	-0.0808220654726028	-0.0249779298901558	0.0209105648100376
-5.02399969100952	-6.53168916702271	-11.0425062179565	-0.0808506160974503	-0.0250512659549713	0.0210863891988993
-5.02750968933105	-6.53559970855713	-11.0412015914917	-0.0808046013116837	-0.02515734359622	0.0212260503321886
-5.01867771148682	-6.53204250335693	-11.0419282913208	-0.0808307379484177	-0.025116104632616	0.0214536059647799
-5.01528406143188	-6.52751779556274	-11.0378684997559	-0.0809883177280426	-0.0252638850361109	0.0216339807957411
-5.01898908615112	-6.52790355682373	-11.0410413742065	-0.080836221575737	-0.0251930430531502	0.0217109099030495
-5.01008462905884	-6.52504110336304	-11.0335597991943	-0.0810270383954048	-0.0253072530031204	0.0219004265964031
-5.01479530334473	-6.52727651596069	-11.0362682342529	-0.0809992551803589	-0.0253130476921797	0.0220651663839817
-5.00990438461304	-6.52285623550415	-11.0451011657715	-0.0808599963784218	-0.0253446660935879	0.0222326144576073
-5.00053453445435	-6.52045345306396	-11.0371513366699	-0.0811000987887383	-0.0254996828734875	0.0222552344202995
-5.00469636917114	-6.52160501480103	-11.0397310256958	-0.0809821635484695	-0.0253891386091709	0.0224186554551125
-4.99572467803955	-6.51569652557373	-11.0458402633667	-0.0810955315828323	-0.0254527907818556	0.0226083192974329
-4.99917221069336	-6.51782417297363	-11.0393142700195	-0.0811051428318024	-0.0255059637129307	0.0226273220032454
-4.99005699157715	-6.51329469680786	-11.0365934371948	-0.0810470506548882	-0.025508102029562	0.022784436121583
-4.98299741744995	-6.51459789276123	-11.0362491607666	-0.0812574997544289	-0.0254981983453035	0.0229716878384352
-4.99073553085327	-6.51390743255615	-11.0416784286499	-0.0811493620276451	-0.0254217721521854	0.0230655856430531
-4.97693157196045	-6.5092396736145	-11.0341024398804	-0.0811890214681625	-0.0256334375590086	0.0231866668909788
-4.9781436920166	-6.51490116119385	-11.0467357635498	-0.081194169819355	-0.0256459917873144	0.0232543330639601
-4.97435998916626	-6.51006460189819	-11.0386276245117	-0.0812111347913742	-0.0255934447050095	0.023498659953475
-4.97106027603149	-6.50543212890625	-11.0352201461792	-0.0813173577189446	-0.0257218591868877	0.0235330909490585
-4.9658408164978	-6.50771808624268	-11.0363759994507	-0.0812124833464623	-0.0256626699119806	0.0237236991524696
-4.95632600784302	-6.50440692901611	-11.0288934707642	-0.081364706158638	-0.0258599352091551	0.0237945839762688
-4.95991134643555	-6.50473260879517	-11.0373029708862	-0.081270344555378	-0.0257264189422131	0.0239142775535584
-4.94882011413574	-6.49611520767212	-11.0383386611938	-0.0812400430440903	-0.0257010944187641	0.0240314789116383
-4.94578075408936	-6.49610948562622	-11.0342378616333	-0.0812607184052467	-0.0259134061634541	0.0241100024431944
-4.94121646881104	-6.49725341796875	-11.0414390563965	-0.0811805203557014	-0.0257948134094477	0.0242413319647312
-4.93279123306274	-6.48886775970459	-11.0311365127563	-0.0812513753771782	-0.025818046182394	0.0242621451616287
-4.93470668792725	-6.49003553390503	-11.0375938415527	-0.0811741948127747	-0.025856064632535	0.0242522954940796
-4.92957544326782	-6.48563289642334	-11.039267539978	-0.081176720559597	-0.0257609449326992	0.0243857093155384
-4.92320680618286	-6.48155450820923	-11.0282669067383	-0.0812515839934349	-0.0258462503552437	0.0243748892098665
-4.92316865921021	-6.48078441619873	-11.0307083129883	-0.0811262130737305	-0.0257276333868504	0.0243852380663157
-4.91548490524292	-6.4784140586853	-11.0264120101929	-0.0812714174389839	-0.0258210115134716	0.0244306568056345
-4.91996383666992	-6.47933864593506	-11.0273017883301	-0.0813081413507462	-0.0257501527667046	0.0244756918400526
-4.91653203964233	-6.47405242919922	-11.0340261459351	-0.081228643655777	-0.025708856061101	0.0245630964636803
-4.90641355514526	-6.47201013565063	-11.0220422744751	-0.0813626423478127	-0.0258071888238192	0.0244578402489424
-4.91254425048828	-6.47155523300171	-11.0285787582397	-0.0812049359083176	-0.025687113404274	0.0245639085769653
-4.90554857254028	-6.46550273895264	-11.0332822799683	-0.0812838077545166	-0.0257190335541964	0.0246793087571859
-4.90632724761963	-6.46767520904541	-11.0204267501831	-0.0813872665166855	-0.0257662329822779	0.0245914906263351
-4.90466165542603	-6.46657609939575	-11.0280933380127	-0.0812905430793762	-0.0256507471203804	0.0247033126652241
-4.89600610733032	-6.46393394470215	-11.0266218185425	-0.0814502984285355	-0.0257201660424471	0.0247152075171471
-4.90145683288574	-6.46491146087646	-11.0271787643433	-0.0813431292772293	-0.025690708309412	0.0247792638838291
-4.89184379577637	-6.45790100097656	-11.021595954895	-0.0813540443778038	-0.0257912147790194	0.0248360801488161
-4.8939356803894	-6.46418380737305	-11.0239839553833	-0.0814034268260002	-0.0256898701190948	0.0248191151767969
-4.8882007598877	-6.45892000198364	-11.0253448486328	-0.0813521966338158	-0.0256904233247042	0.0249294321984053
-4.88607692718506	-6.454185962677	-11.0244417190552	-0.0814696177840233	-0.0257799420505762	0.0249895006418228
-4.88416767120361	-6.45740509033203	-11.0323753356934	-0.0813572928309441	-0.0256906468421221	0.0250160843133926
-4.87479257583618	-6.45433855056763	-11.0233039855957	-0.081389345228672	-0.0258455667644739	0.025060186162591
-4.87893295288086	-6.45412302017212	-11.0355758666992	-0.0813799351453781	-0.025785680860281	0.0251246299594641
-4.86822414398193	-6.4493350982666	-11.0323877334595	-0.081307053565979	-0.0257418658584356	0.0251675900071859
-4.87289476394653	-6.45456695556641	-11.0300426483154	-0.0814615041017532	-0.0257995277643204	0.0251087695360184
-4.86694860458374	-6.45154809951782	-11.0326976776123	-0.0813219249248505	-0.0257877223193645	0.0252398755401373
-4.86199855804443	-6.44428873062134	-11.0265798568726	-0.0814768150448799	-0.0258032940328121	0.0252240654081106
-4.86485290527344	-6.44789695739746	-11.0313024520874	-0.0813891366124153	-0.025739623233676	0.0251794420182705
-4.85738039016724	-6.4432168006897	-11.0249996185303	-0.081540547311306	-0.0256946068257093	0.0252963341772556
-4.859206199646	-6.44289636611938	-11.0264015197754	-0.0815012529492378	-0.0257698372006416	0.0252241734415293
-4.85012245178223	-6.43855667114258	-11.0250387191772	-0.0815255641937256	-0.0256154201924801	0.0252392888069153
-4.85066270828247	-6.43608140945435	-11.01109790802	-0.0816521719098091	-0.0256585143506527	0.0252143833786249
-4.85161828994751	-6.436363697052	-11.0191984176636	-0.0815924182534218	-0.0255840327590704	0.025253888219595
-4.84276056289673	-6.43135833740234	-11.0149927139282	-0.0817185789346695	-0.0255804304033518	0.0252767130732536
-4.84027528762817	-6.43075752258301	-11.0080118179321	-0.0818113908171654	-0.0256200190633535	0.0251914765685797
-4.84519672393799	-6.42866897583008	-11.0098333358765	-0.0816399678587914	-0.0255162343382835	0.0251808259636164
-4.8354229927063	-6.42546796798706	-11.0105476379395	-0.0818546637892723	-0.0255451034754515	0.025303840637207
-4.84155082702637	-6.42495822906494	-11.001051902771	-0.0818534195423126	-0.0255392827093601	0.0251382030546665
-4.84136962890625	-6.42296552658081	-11.001537322998	-0.0817790627479553	-0.0254564639180899	0.0251608584076166
-4.83581113815308	-6.41882419586182	-11.0053901672363	-0.0819818750023842	-0.025435958057642	0.0251368433237076
-4.84237909317017	-6.42357110977173	-10.9938993453979	-0.0820784419775009	-0.0254675559699535	0.025057403370738
-4.8396053314209	-6.4204478263855	-10.9982175827026	-0.0819318294525146	-0.0254473872482777	0.0250272192060947
-4.83527135848999	-6.41835308074951	-10.9926500320435	-0.0822040587663651	-0.0254113487899303	0.0249162260442972
-4.84646606445313	-6.4203667640686	-11.0021238327026	-0.0821736007928848	-0.0253584962338209	0.0248994361609221
-4.83960437774658	-6.414381980896	-11.0000591278076	-0.0821505561470985	-0.0253641530871391	0.0248467493802309
-4.84238767623901	-6.41758441925049	-10.9936208724976	-0.0822490900754929	-0.025478495284915	0.0247359406203032
-4.84828758239746	-6.41582489013672	-11.0024509429932	-0.0822550058364868	-0.0254011321812868	0.0248035527765751
-4.84421157836914	-6.40733671188354	-10.991231918335	-0.0824030041694641	-0.0254122372716665	0.0247734598815441
-4.85172605514526	-6.41889333724976	-10.9944725036621	-0.0824115425348282	-0.0253941714763641	0.0246638227254152
-4.84952926635742	-6.41493797302246	-11.001932144165	-0.08243228495121	-0.0254700239747763	0.0247637536376715
-4.8516674041748	-6.40927696228027	-10.9906358718872	-0.082559235394001	-0.0255146399140358	0.0247046034783125
-4.86037302017212	-6.4183464050293	-10.9999685287476	-0.0825564935803413	-0.0254129357635975	0.0247045811265707
-4.85744667053223	-6.41525459289551	-10.997766494751	-0.0826727896928787	-0.0256582833826542	0.0247847121208906
-4.86571168899536	-6.41434812545776	-11.003607749939	-0.082749530673027	-0.0256366804242134	0.0247705038636923
-4.86373567581177	-6.41283130645752	-10.9995155334473	-0.082766979932785	-0.0255564339458942	0.0248113721609116
-4.87203407287598	-6.41470241546631	-11.0003805160522	-0.0828421637415886	-0.0257137715816498	0.0248281173408031
-4.87325000762939	-6.41533803939819	-11.0042905807495	-0.0828820765018463	-0.0255967993289232	0.0248854346573353
-4.87618827819824	-6.41639518737793	-10.9950494766235	-0.0829759165644646	-0.0257847104221582	0.0250048153102398
-4.88095617294312	-6.42048120498657	-11.0082702636719	-0.0828430950641632	-0.0257951486855745	0.0250219199806452
-4.8750433921814	-6.41788482666016	-10.9895820617676	-0.0830327421426773	-0.0258344374597073	0.0250585433095694
-4.88569450378418	-6.41785192489624	-11.000039100647	-0.0829561725258827	-0.0258649569004774	0.0251903384923935
-4.88231039047241	-6.41825008392334	-11.0068912506104	-0.0830499678850174	-0.0259105619043112	0.0253311917185783
-4.89142084121704	-6.41842842102051	-11.0018100738525	-0.083086185157299	-0.0259428061544895	0.0253358092159033
-4.88621854782104	-6.41759204864502	-11.0047464370728	-0.0830181762576103	-0.0260217171162367	0.0255093947052956
-4.88752841949463	-6.41886186599731	-11.0066146850586	-0.0831637680530548	-0.0260680224746466	0.025600541383028
-4.89382362365723	-6.42000246047974	-11.0122137069702	-0.0829921737313271	-0.0260490737855434	0.0257708057761192
-4.88421630859375	-6.41766834259033	-11.0101270675659	-0.0831596329808235	-0.0261970032006502	0.0257744733244181
-4.89127397537231	-6.42330837249756	-11.0139999389648	-0.0830527916550636	-0.0261550676077604	0.0258387606590986
-4.87959957122803	-6.41603517532349	-11.0140953063965	-0.0831265300512314	-0.026280028745532	0.0259608551859856
-4.88792085647583	-6.41842937469482	-11.0121583938599	-0.0832108929753304	-0.0262780264019966	0.0261271297931671
-4.88306570053101	-6.41377639770508	-11.018762588501	-0.0831991583108902	-0.0262369643896818	0.0262716710567474
-4.87883281707764	-6.41551971435547	-11.0148248672485	-0.0832911282777786	-0.0264407936483622	0.0263294521719217
-4.87767505645752	-6.41064119338989	-11.0180616378784	-0.0833007097244263	-0.0263665188103914	0.0265414174646139
-4.87385559082031	-6.40466356277466	-11.0148897171021	-0.0833601430058479	-0.0264688283205032	0.0266127604991198
-4.87850618362427	-6.40312719345093	-11.0189552307129	-0.08331298828125	-0.0264605209231377	0.0266134515404701
-4.86959266662598	-6.40023851394653	-11.0053176879883	-0.0834614336490631	-0.0265415906906128	0.0267890263348818
-4.87440586090088	-6.39957427978516	-11.0174522399902	-0.0834941267967224	-0.0265222359448671	0.0269386786967516
-4.86610174179077	-6.39360570907593	-11.0090351104736	-0.0835204347968102	-0.0264883022755384	0.0269796699285507
-4.86818981170654	-6.39479064941406	-11.0026035308838	-0.0837113037705421	-0.0265669915825129	0.0270012151449919
-4.86763334274292	-6.39026069641113	-11.0158157348633	-0.0837050527334213	-0.0264564100652933	0.0271016918122768
-4.85380125045776	-6.38554668426514	-11.0050849914551	-0.0839166939258575	-0.0264936033636332	0.0272069629281759
-4.85952997207642	-6.38566732406616	-10.9995069503784	-0.0838693752884865	-0.0264748260378838	0.027184184640646
-4.84699392318726	-6.37638664245605	-10.9934921264648	-0.0839892402291298	-0.0264555085450411	0.0272170063108206
-4.84663009643555	-6.37064361572266	-10.981029510498	-0.0842971727252007	-0.0263387877494097	0.0272867605090141
-4.84701347351074	-6.36915969848633	-10.9869785308838	-0.0842186510562897	-0.0262549761682749	0.0273776948451996
-4.83137273788452	-6.35663080215454	-10.9774188995361	-0.0844505652785301	-0.0262689143419266	0.0273449011147022
-4.83222007751465	-6.35879755020142	-10.9761762619019	-0.08452358096838	-0.0261643640697002	0.0273779276758432
-4.82433700561523	-6.3468861579895	-10.9650821685791	-0.0846421793103218	-0.0260662492364645	0.0275118052959442
-4.81887435913086	-6.34270334243774	-10.9605665206909	-0.0848752111196518	-0.0260655861347914	0.0274893008172512
-4.81389808654785	-6.33928489685059	-10.9501829147339	-0.0848813876509666	-0.0259357783943415	0.0274894144386053
-4.8002290725708	-6.32850980758667	-10.9424114227295	-0.0850717201828957	-0.0260421745479107	0.0275615323334932
-4.80280828475952	-6.32783317565918	-10.9438371658325	-0.0852998495101929	-0.0258469060063362	0.0275856945663691
-4.79547643661499	-6.32135105133057	-10.9392929077148	-0.0852124392986298	-0.0258404687047005	0.0276870988309383
-4.78205108642578	-6.31536769866943	-10.9286966323853	-0.0854324996471405	-0.0259235631674528	0.0276997871696949
-4.78576374053955	-6.31389331817627	-10.9342937469482	-0.0855119004845619	-0.0257685855031013	0.0277461875230074
-4.77552318572998	-6.30854225158691	-10.9294443130493	-0.0855305939912796	-0.0256335064768791	0.0278447028249502
-4.76953172683716	-6.30657196044922	-10.9230117797852	-0.0857444331049919	-0.0257723201066256	0.02782285772264
-4.77005529403687	-6.30379104614258	-10.9285020828247	-0.0856739729642868	-0.0256677102297544	0.0279467534273863
-4.7572808265686	-6.29376649856567	-10.919171333313	-0.085835725069046	-0.0255902893841267	0.0280408095568419
-4.76198768615723	-6.29586887359619	-10.9146175384521	-0.0858015418052673	-0.0257001575082541	0.0280472710728645
-4.75121068954468	-6.29263257980347	-10.9180173873901	-0.0859707668423653	-0.025631433352828	0.0282744579017162
-4.74655294418335	-6.28645515441895	-10.9153966903687	-0.0859658718109131	-0.0257183220237494	0.0283016711473465
-4.7461895942688	-6.28601980209351	-10.9151668548584	-0.0859643369913101	-0.0256193596869707	0.0283105038106442
-4.74146795272827	-6.28480100631714	-10.9046287536621	-0.0861626416444778	-0.0257066711783409	0.0284710861742496
-4.74441576004028	-6.28534650802612	-10.9125595092773	-0.0861205607652664	-0.02569161914289	0.0286157168447971
-4.73112535476685	-6.28185224533081	-10.9086828231812	-0.0862894132733345	-0.0257613509893417	0.0287266541272402
-4.73696565628052	-6.28430604934692	-10.9088191986084	-0.0862054079771042	-0.0257629808038473	0.0287469234317541
-4.72910451889038	-6.2805700302124	-10.9082813262939	-0.0863215699791908	-0.025798637419939	0.0288997683674097
-4.73025274276733	-6.2804799079895	-10.9066047668457	-0.0864571705460548	-0.0258382707834244	0.0289441086351871
-4.73703765869141	-6.28375148773193	-10.9167518615723	-0.0863760411739349	-0.0258101318031549	0.0291435699909925
-4.72254276275635	-6.27720785140991	-10.9030284881592	-0.0865806937217712	-0.026004558429122	0.0291376244276762
-4.73037958145142	-6.28409290313721	-10.9059381484985	-0.0865723937749863	-0.0258968751877546	0.0291822887957096
-4.7287015914917	-6.28032302856445	-10.9163084030151	-0.0865390226244926	-0.0258896090090275	0.0293663758784533
-4.72791147232056	-6.28131628036499	-10.9146947860718	-0.0867640003561974	-0.0259867068380117	0.0293129477649927
-4.72976970672607	-6.28558826446533	-10.9162321090698	-0.086675725877285	-0.0260009225457907	0.0294349733740091
-4.72359037399292	-6.28059673309326	-10.9136152267456	-0.0868608877062798	-0.0260667037218809	0.0294957179576159
-4.73293828964233	-6.28664255142212	-10.919246673584	-0.0869691744446754	-0.0259963814169168	0.029508737847209
-4.73172092437744	-6.28026485443115	-10.9148778915405	-0.0869163796305656	-0.0260037314146757	0.0295507833361626
-4.73163986206055	-6.28711986541748	-10.9133548736572	-0.0870804712176323	-0.0261882152408361	0.0295597836375237
-4.73555040359497	-6.28747606277466	-10.9206485748291	-0.0870809927582741	-0.0260422714054585	0.0296457502990961
-4.73392152786255	-6.28180456161499	-10.9153184890747	-0.0872240588068962	-0.0261294636875391	0.0296426620334387
-4.74088716506958	-6.28929805755615	-10.9253778457642	-0.0871942043304443	-0.0261529684066772	0.0296519920229912
-4.73939561843872	-6.2862491607666	-10.9189262390137	-0.087253600358963	-0.0262373089790344	0.0297090075910091
-4.74696493148804	-6.28755950927734	-10.9252462387085	-0.0872592553496361	-0.0263660158962011	0.0297008082270622
-4.74539232254028	-6.28853273391724	-10.9282283782959	-0.0871805250644684	-0.0262335389852524	0.0297499224543571
-4.74815940856934	-6.29069185256958	-10.9216775894165	-0.0874240174889565	-0.0264209695160389	0.0298252012580633
-4.75814199447632	-6.29419040679932	-10.9343204498291	-0.0873276516795158	-0.0264692660421133	0.0298941191285849
-4.7517614364624	-6.2940526008606	-10.933445930481	-0.0873593464493752	-0.0265385303646326	0.029969559982419
-4.76028728485107	-6.29969215393066	-10.9254989624023	-0.0873734876513481	-0.026604525744915	0.0299907345324755
-4.7670464515686	-6.30216693878174	-10.9469680786133	-0.0872664675116539	-0.026674322783947	0.0300770867615938
-4.76138114929199	-6.30122804641724	-10.946457862854	-0.0873603671789169	-0.0267514791339636	0.0301656313240528
-4.77254390716553	-6.30606698989868	-10.9530057907104	-0.0872095376253128	-0.0269072949886322	0.0301673673093319
-4.77098417282104	-6.30421352386475	-10.9578094482422	-0.0871414914727211	-0.0269712340086699	0.0301899034529924
-4.7714786529541	-6.3099799156189	-10.9603853225708	-0.0873879417777061	-0.0270529296249151	0.0302801001816988
-4.78600931167603	-6.31463432312012	-10.9719095230103	-0.0871558785438538	-0.0271431934088469	0.0302494913339615
-4.78150367736816	-6.31391286849976	-10.9701242446899	-0.0871083587408066	-0.0271549038589001	0.0302328150719404
-4.78100347518921	-6.31557846069336	-10.9757852554321	-0.0872754231095314	-0.0272685214877129	0.0302086155861616
-4.79652214050293	-6.32075595855713	-10.9874048233032	-0.0871470123529434	-0.0272792037576437	0.0301718227565289
-4.79017972946167	-6.31988573074341	-10.9781684875488	-0.0872189328074455	-0.0273226704448462	0.0300695318728685
-4.79388809204102	-6.32336473464966	-10.9820919036865	-0.0873368754982948	-0.027353273704648	0.0300159174948931
-4.80697536468506	-6.3237886428833	-10.9880924224854	-0.0872030928730965	-0.0272637959569693	0.0299362074583769
-4.79752349853516	-6.3232626914978	-10.982551574707	-0.0873567834496498	-0.0274524409323931	0.0297820959240198
-4.80697345733643	-6.32868194580078	-10.9884214401245	-0.0873681083321571	-0.0273495186120272	0.0296750236302614
-4.81333208084106	-6.32763290405273	-10.9850540161133	-0.0873085409402847	-0.0272932201623917	0.0296088214963675
-4.81143712997437	-6.32315111160278	-10.9845294952393	-0.08753552287817	-0.0273630935698748	0.0294523630291224
-4.81902694702148	-6.33013534545898	-10.9927368164063	-0.0873460546135902	-0.0272469446063042	0.0293224900960922
-4.81532955169678	-6.32727813720703	-10.9857835769653	-0.0875605866312981	-0.027416093274951	0.0291958767920733
-4.8230881690979	-6.32707071304321	-10.9895362854004	-0.0875603780150414	-0.0273728240281343	0.0290135946124792
-4.81962490081787	-6.32455444335938	-10.988000869751	-0.0876050069928169	-0.0272333119064569	0.0288962908089161
-4.82265710830688	-6.32784080505371	-10.9826154708862	-0.0876764431595802	-0.0274551678448915	0.0286592431366444
-4.82737684249878	-6.3301420211792	-10.9952354431152	-0.087667390704155	-0.0272610299289227	0.0285547208040953
-4.82011747360229	-6.32447147369385	-10.9840221405029	-0.0876986980438232	-0.027277959510684	0.0284238196909428
-4.8268837928772	-6.32811641693115	-10.98841381073	-0.0877381414175034	-0.027303209528327	0.0281850602477789
-4.82861089706421	-6.33262586593628	-10.9985494613647	-0.0877114683389664	-0.0272215008735657	0.0280451383441687
-4.82145261764526	-6.32906818389893	-10.9828996658325	-0.0878399536013603	-0.0271900370717049	0.0279358830302954
-4.82826566696167	-6.3324089050293	-10.9901123046875	-0.0878440141677856	-0.0272280238568783	0.0276946313679218
-4.82797527313232	-6.33350944519043	-10.994740486145	-0.0878300815820694	-0.0271536968648434	0.0275746807456017
-4.82353258132935	-6.33527421951294	-10.985990524292	-0.0878881216049194	-0.0271283071488142	0.0275367498397827
-4.83046531677246	-6.337815284729	-11.0014657974243	-0.0877137184143066	-0.027157275006175	0.0273212734609842
-4.83319854736328	-6.33600568771362	-10.9976358413696	-0.087873287498951	-0.0272751022130251	0.0272068828344345
-4.83256244659424	-6.34442663192749	-11.0014886856079	-0.0879506319761276	-0.0275495760142803	0.0272523444145918
-4.83088445663452	-6.33774280548096	-11.0154123306274	-0.087738886475563	-0.027634147554636	0.0269964337348938
-4.81712865829468	-6.33053207397461	-11.0112495422363	-0.0879111960530281	-0.0277632903307676	0.0267160572111607
-4.82313060760498	-6.33415079116821	-11.0115604400635	-0.0879529044032097	-0.0277637522667646	0.0266635417938232
-4.81747913360596	-6.32727718353271	-11.0198612213135	-0.0878840684890747	-0.0278733298182487	0.026579923927784
-4.81053018569946	-6.3247389793396	-11.0117425918579	-0.0879072993993759	-0.0279192011803389	0.0265028513967991
-4.81228685379028	-6.32565927505493	-11.0173835754395	-0.0877689346671104	-0.0278171673417091	0.0264882910996675
-4.80584144592285	-6.32001733779907	-11.013988494873	-0.0878420472145081	-0.027865519747138	0.026403171941638
-4.81203556060791	-6.32294178009033	-11.0195989608765	-0.0879983678460121	-0.027926379814744	0.0263269953429699
-4.81457853317261	-6.32681179046631	-11.0101194381714	-0.0877824947237968	-0.0277524385601282	0.0262497868388891
-4.81081247329712	-6.33150672912598	-11.0147314071655	-0.0879408493638039	-0.0278039388358593	0.0261998195201159
-4.8190131187439	-6.33782768249512	-11.0250205993652	-0.0879635512828827	-0.02767563611269	0.0261407233774662
-4.81279611587524	-6.34153175354004	-11.0131683349609	-0.087817519903183	-0.0276350993663073	0.0259785447269678
-4.81375598907471	-6.34677600860596	-11.0101556777954	-0.0879344269633293	-0.0277250986546278	0.0258397255092859
-4.82082605361938	-6.35263586044312	-11.0183115005493	-0.087806724011898	-0.0275265611708164	0.0257184449583292
-4.81461000442505	-6.35056638717651	-11.0159387588501	-0.0878413617610931	-0.0275520924478769	0.0256410483270884
-4.81764650344849	-6.35526943206787	-11.0100507736206	-0.0878844708204269	-0.0276662036776543	0.0254467390477657
-4.82400131225586	-6.35961437225342	-11.019401550293	-0.0879036784172058	-0.0275458842515945	0.0253349766135216
-4.82183265686035	-6.35386610031128	-11.017463684082	-0.0879167839884758	-0.0275100897997618	0.02526462264359
-4.82351589202881	-6.3603458404541	-11.0183715820313	-0.0879977121949196	-0.02759775146842	0.0250712167471647
-4.82610988616943	-6.36416435241699	-11.0166683197021	-0.0879148691892624	-0.0274888202548027	0.0250220894813538
-4.82379341125488	-6.36037492752075	-11.013072013855	-0.0879844799637794	-0.0275394450873137	0.0248585753142834
-4.83517932891846	-6.36659574508667	-11.0192632675171	-0.0879938825964928	-0.0274449065327644	0.0246356073766947
-4.8318772315979	-6.36599683761597	-11.0154914855957	-0.0880316942930222	-0.027500107884407	0.0245988443493843
-4.83427238464355	-6.37165594100952	-11.0122709274292	-0.0881134867668152	-0.0276071727275848	0.0244620926678181
-4.83933258056641	-6.37660694122314	-11.0105962753296	-0.0880306214094162	-0.0274228472262621	0.0243370700627565
-4.83758592605591	-6.37716770172119	-11.0092821121216	-0.0882448479533196	-0.0275177154690027	0.0242396127432585
-4.84461975097656	-6.37906551361084	-11.0149068832397	-0.0881216078996658	-0.0274696853011847	0.0241627413779497
-4.84131860733032	-6.38416719436646	-11.0151634216309	-0.0881827846169472	-0.0274024307727814	0.0240419525653124
-4.84565114974976	-6.386887550354	-11.0048093795776	-0.0882808417081833	-0.0275125466287136	0.023972487077117
-4.85299205780029	-6.38716650009155	-11.0147686004639	-0.0882041305303574	-0.027424031868577	0.0238326322287321
-4.84635353088379	-6.38771295547485	-11.0077152252197	-0.088308297097683	-0.0273868851363659	0.0238155890256166
-4.8568320274353	-6.39017581939697	-11.0102891921997	-0.0883296877145767	-0.027443952858448	0.0236532799899578
-4.85133981704712	-6.38824129104614	-11.0082139968872	-0.0883359983563423	-0.0273073688149452	0.0234955716878176
-4.84951162338257	-6.39174365997314	-11.0108222961426	-0.0885939300060272	-0.0273401401937008	0.0234326347708702
-4.85710000991821	-6.39373064041138	-11.0143041610718	-0.0884712263941765	-0.0272613316774368	0.023346520960331
-4.85063028335571	-6.38758850097656	-11.0021934509277	-0.0885210931301117	-0.0272503886371851	0.0232301857322454
-4.8512487411499	-6.39258003234863	-11.0095558166504	-0.0886888056993485	-0.0272475425153971	0.0231392364948988
-4.85725927352905	-6.39233732223511	-11.0110845565796	-0.0885919407010078	-0.0270511396229267	0.0230885166674852
-4.84826898574829	-6.38631534576416	-10.9981346130371	-0.0887680798768997	-0.0271654035896063	0.0229165498167276
-4.85365152359009	-6.39505290985107	-11.0012655258179	-0.0886839330196381	-0.0269978158175945	0.022831279784441
-4.84798765182495	-6.39138507843018	-10.9949169158936	-0.0888046324253082	-0.0269284956157207	0.022797167301178
-4.85390901565552	-6.39027118682861	-10.999153137207	-0.0888665691018105	-0.0268920324742794	0.0227332469075918
-4.84930896759033	-6.38911056518555	-11.0008211135864	-0.0887812301516533	-0.0267557054758072	0.0227027088403702
-4.84695386886597	-6.39098310470581	-10.9822511672974	-0.0889454483985901	-0.026861984282732	0.0225704908370972
-4.85035848617554	-6.39163780212402	-10.9963541030884	-0.0888721793889999	-0.0267030391842127	0.0225651003420353
-4.84125518798828	-6.38461351394653	-10.9907646179199	-0.0890004560351372	-0.0266531258821487	0.0225199945271015
-4.85026693344116	-6.39212083816528	-10.9879007339478	-0.0890393257141113	-0.0265450868755579	0.0223380047827959
-4.84836006164551	-6.38884305953979	-10.9912872314453	-0.0890985652804375	-0.026492353528738	0.0223864857107401
-4.84200048446655	-6.38545608520508	-10.9878559112549	-0.0891872197389603	-0.0265246275812387	0.0222831387072802
-4.84822463989258	-6.38645839691162	-10.9885005950928	-0.0890395492315292	-0.0263844858855009	0.0221101269125938
-4.84065008163452	-6.38517093658447	-10.9849653244019	-0.0892192274332047	-0.0263108983635902	0.0221669357270002
-4.84548091888428	-6.38429260253906	-10.9833641052246	-0.0892378240823746	-0.0262817274779081	0.0220212545245886
-4.84251308441162	-6.38452053070068	-10.9836835861206	-0.0892385616898537	-0.0261868163943291	0.0219514556229115
-4.84194660186768	-6.38460397720337	-10.9671392440796	-0.0894319787621498	-0.0262094419449568	0.0218829773366451
-4.84762620925903	-6.38196897506714	-10.9791393280029	-0.0894131362438202	-0.026060963049531	0.021833885461092
-4.83901643753052	-6.38392448425293	-10.9714460372925	-0.0895041823387146	-0.026061438024044	0.0218316689133644
-4.8454737663269	-6.38408470153809	-10.9702396392822	-0.0894909501075745	-0.0260374862700701	0.0217017121613026
-4.83674240112305	-6.3807635307312	-10.9621572494507	-0.0894444659352303	-0.0259486809372902	0.0216552037745714
-4.84178352355957	-6.38463878631592	-10.9599447250366	-0.0896955281496048	-0.0259354040026665	0.0216000340878963
-4.84284210205078	-6.38450574874878	-10.9712009429932	-0.0895277187228203	-0.0257787965238094	0.021578524261713
-4.83979558944702	-6.38226461410522	-10.9575395584106	-0.0897863432765007	-0.0257852058857679	0.0214422252029181
-4.83975410461426	-6.38354921340942	-10.9566602706909	-0.0895936265587807	-0.0256420020014048	0.0213837400078774
-4.83704805374146	-6.38743829727173	-10.9486541748047	-0.0897743031382561	-0.0257622562348843	0.0213249679654837
-4.83829545974731	-6.38770389556885	-10.951021194458	-0.0897006765007973	-0.0255362037569284	0.0213131364434958
-4.84028434753418	-6.38659715652466	-10.9514636993408	-0.0898411720991135	-0.0254952106624842	0.0211937800049782
-4.8379979133606	-6.3915696144104	-10.9506616592407	-0.089739516377449	-0.0253641251474619	0.0211566258221865
-4.83870601654053	-6.38806390762329	-10.9383068084717	-0.0898144394159317	-0.0254512522369623	0.021115630865097
-4.84115076065063	-6.39142274856567	-10.9455270767212	-0.0897807851433754	-0.0253254417330027	0.0210895352065563
-4.83597660064697	-6.38761281967163	-10.9348735809326	-0.0899495929479599	-0.0252386014908552	0.0210370924323797
-4.84130096435547	-6.39389038085938	-10.9383010864258	-0.0897834748029709	-0.025225605815649	0.0209992304444313
-4.83590126037598	-6.38908720016479	-10.9358310699463	-0.0899065434932709	-0.0252119544893503	0.0209610257297754
-4.84029197692871	-6.39647817611694	-10.9315605163574	-0.0899575278162956	-0.0251796841621399	0.0209338832646608
-4.83600378036499	-6.39342164993286	-10.9399271011353	-0.0898023769259453	-0.0251797996461391	0.0209412276744843
-4.83370685577393	-6.39435482025146	-10.92307472229	-0.0899931862950325	-0.0251427609473467	0.0207783356308937
-4.83903217315674	-6.39433193206787	-10.9314413070679	-0.0897955372929573	-0.0250640846788883	0.0208258256316185
-4.83018779754639	-6.39547252655029	-10.9255847930908	-0.0899732857942581	-0.0250943172723055	0.0208523832261562
-4.84260702133179	-6.39645576477051	-10.9363803863525	-0.0898634642362595	-0.025015115737915	0.0208588931709528
-4.82622814178467	-6.3930344581604	-10.9236345291138	-0.0899498015642166	-0.0251218620687723	0.0208010748028755
-4.83386135101318	-6.40266799926758	-10.9244709014893	-0.0897979438304901	-0.0250227078795433	0.0208567604422569
-4.82405090332031	-6.39580392837524	-10.9177513122559	-0.0898863300681114	-0.0250824466347694	0.0209077373147011
-4.83239936828613	-6.40137338638306	-10.925440788269	-0.0898982882499695	-0.0249841511249542	0.0208955388516188
-4.82595825195313	-6.39784574508667	-10.9258699417114	-0.0897534117102623	-0.0250097755342722	0.0209479406476021
-4.82658815383911	-6.40347909927368	-10.9179887771606	-0.0898654982447624	-0.0251240693032742	0.0209447182714939
-4.8281135559082	-6.40598344802856	-10.9223928451538	-0.0898273140192032	-0.0249958466738462	0.0209707953035831
-4.82276391983032	-6.39992713928223	-10.9203071594238	-0.0899123772978783	-0.0249953325837851	0.0210132673382759
-4.82524347305298	-6.40704154968262	-10.9254064559937	-0.0898376777768135	-0.0249686203896999	0.020962480455637
-4.81836748123169	-6.40473318099976	-10.9218225479126	-0.0898612141609192	-0.0250081699341536	0.0210180543363094
-4.81783437728882	-6.40526819229126	-10.9243259429932	-0.0899401158094406	-0.0250664558261633	0.0210209731012583
-4.81667804718018	-6.40556192398071	-10.9217510223389	-0.0897637754678726	-0.0249308664351702	0.0209670010954142
-4.81359148025513	-6.40607643127441	-10.9112129211426	-0.0899903923273087	-0.0250468868762255	0.0208986178040504
-4.81706762313843	-6.40718746185303	-10.9203119277954	-0.0899528115987778	-0.0249088052660227	0.0209312960505486
-4.80624389648438	-6.4018874168396	-10.9156093597412	-0.0900543406605721	-0.0249079074710608	0.0208813082426786
-4.81180477142334	-6.40488433837891	-10.9048233032227	-0.0899963825941086	-0.0248915124684572	0.0207136552780867
-4.8087911605835	-6.40330839157104	-10.9067316055298	-0.0900721773505211	-0.0247969124466181	0.0207180511206388
-4.80867385864258	-6.40197515487671	-10.902229309082	-0.0902183353900909	-0.0247534066438675	0.0206395462155342
-4.81279611587524	-6.40475082397461	-10.9102973937988	-0.0900437533855438	-0.024659400805831	0.0205391179770231
-4.80188035964966	-6.40148735046387	-10.8980989456177	-0.0902392268180847	-0.0246914550662041	0.0204085968434811
-4.80829238891602	-6.40533638000488	-10.9031019210815	-0.0903135389089584	-0.024570832028985	0.0203202348202467
-4.80854511260986	-6.40570831298828	-10.9005126953125	-0.0903346389532089	-0.0244753286242485	0.020301453769207
-4.80564451217651	-6.40399312973022	-10.8899183273315	-0.0905689224600792	-0.0244805626571178	0.0201155915856361
-4.80566835403442	-6.40409708023071	-10.8929204940796	-0.0904466807842255	-0.0242890026420355	0.0199929252266884
-4.80170631408691	-6.40484571456909	-10.8788328170776	-0.0906857699155808	-0.0242774337530136	0.0198344942182302
-4.80859708786011	-6.4035120010376	-10.8823928833008	-0.0906888619065285	-0.024105791002512	0.0198111850768328
-4.8033185005188	-6.39699220657349	-10.8659067153931	-0.0909072682261467	-0.0240914914757013	0.0196483545005322
-4.80572032928467	-6.40484285354614	-10.8734760284424	-0.0909292101860046	-0.0239272564649582	0.0195784773677588
-4.79899787902832	-6.39891862869263	-10.8652505874634	-0.0909464657306671	-0.0239550098776817	0.019462326541543
-4.80141925811768	-6.39860534667969	-10.8617315292358	-0.0910555347800255	-0.0238653067499399	0.0192583054304123
-4.79401206970215	-6.39322948455811	-10.8606405258179	-0.0911136716604233	-0.0236928872764111	0.0191978011280298
-4.79534959793091	-6.39175081253052	-10.8495302200317	-0.09124855697155	-0.023765292018652	0.0191097669303417
-4.79296207427979	-6.39268493652344	-10.854151725769	-0.0912633463740349	-0.0235406216233969	0.0189773868769407
-4.78811502456665	-6.38390016555786	-10.8319292068481	-0.0915359705686569	-0.0234752129763365	0.0189347844570875
-4.79172086715698	-6.38562345504761	-10.830304145813	-0.0915519595146179	-0.0233387928456068	0.0187714267522097
-4.78225135803223	-6.38292217254639	-10.8247966766357	-0.091680534183979	-0.023141210898757	0.0187527164816856
-4.78806447982788	-6.38393831253052	-10.8191232681274	-0.0918161571025848	-0.0230245795100927	0.0186528898775578
-4.78440761566162	-6.38273286819458	-10.8304710388184	-0.0917990431189537	-0.0229540597647429	0.0187055170536041
-4.77503347396851	-6.38197660446167	-10.814190864563	-0.0920479819178581	-0.0229549780488014	0.0184939354658127
-4.78268337249756	-6.38296175003052	-10.8115835189819	-0.0920661017298698	-0.0227653589099646	0.0185576900839806
-4.77514314651489	-6.38269996643066	-10.802791595459	-0.0922555923461914	-0.0226393975317478	0.0185133162885904
-4.78211736679077	-6.38239336013794	-10.8063764572144	-0.0922914147377014	-0.0225455705076456	0.0184439327567816
-4.77291584014893	-6.37609004974365	-10.788161277771	-0.0924639031291008	-0.0224875975400209	0.0183594431728125
-4.77555513381958	-6.38221025466919	-10.7932195663452	-0.0925877690315247	-0.0224238559603691	0.0183821115642786
-4.77335453033447	-6.37415599822998	-10.7826013565063	-0.0926829800009727	-0.0223312191665173	0.0183774996548891
-4.77507209777832	-6.3740291595459	-10.7785444259644	-0.0928898900747299	-0.0222119186073542	0.0183652974665165
-4.77029848098755	-6.36915302276611	-10.7700004577637	-0.0929418057203293	-0.0221619196236134	0.0184329729527235
-4.77161550521851	-6.36795091629028	-10.7680606842041	-0.0930908247828484	-0.0221571996808052	0.0183430425822735
-4.77473449707031	-6.36889839172363	-10.7693367004395	-0.0931966081261635	-0.0219395235180855	0.0183689147233963
-4.76946210861206	-6.36220645904541	-10.7568216323853	-0.0933915004134178	-0.0219882763922215	0.0183081738650799
-4.77169418334961	-6.36591005325317	-10.766261100769	-0.0934394374489784	-0.0217808168381453	0.0183186512440443
-4.76564455032349	-6.35972309112549	-10.7481851577759	-0.0935826748609543	-0.0218003187328577	0.0182891711592674
-4.7687931060791	-6.35945987701416	-10.745680809021	-0.0937816128134727	-0.0217745322734118	0.0182371810078621
-4.76476144790649	-6.35752010345459	-10.7446508407593	-0.0938421487808228	-0.0215216744691134	0.0182001739740372
-4.76176452636719	-6.35523653030396	-10.7244472503662	-0.0941519662737846	-0.0215412806719542	0.0181285757571459
-4.76478004455566	-6.35274076461792	-10.7361536026001	-0.0941436886787415	-0.0213942099362612	0.0181635618209839
-4.75635194778442	-6.34665870666504	-10.7246465682983	-0.0943801701068878	-0.0213792584836483	0.0181418415158987
-4.76311111450195	-6.34975290298462	-10.7177124023438	-0.0943984463810921	-0.0212705582380295	0.018063647672534
-4.75636005401611	-6.34540605545044	-10.7181367874146	-0.0945490226149559	-0.0211931839585304	0.0180878452956676
-4.75533723831177	-6.34068059921265	-10.7168264389038	-0.0947253778576851	-0.0211632382124662	0.0180617291480303
-4.75699663162231	-6.33910131454468	-10.7103872299194	-0.0947661176323891	-0.021027997136116	0.0180345345288515
-4.74550485610962	-6.33787822723389	-10.6990385055542	-0.0950853452086449	-0.0210573244839907	0.0179716181010008
-4.75160980224609	-6.33692121505737	-10.6982593536377	-0.0951368734240532	-0.0208488646894693	0.0179621130228043
-4.74539279937744	-6.33032083511353	-10.6918048858643	-0.0953172296285629	-0.0208054222166538	0.0180221479386091
-4.74061965942383	-6.33081197738647	-10.6890668869019	-0.095560260117054	-0.0207637511193752	0.0180312525480986
-4.73691320419312	-6.32818269729614	-10.6842746734619	-0.0954597517848015	-0.0206739958375692	0.0180626679211855
-4.73204708099365	-6.32713079452515	-10.6759386062622	-0.0958504751324654	-0.0206212885677814	0.0180190727114677
-4.73777198791504	-6.32654476165771	-10.6769351959229	-0.0959637686610222	-0.0205161869525909	0.0181006975471973
-4.72675275802612	-6.3172607421875	-10.6631450653076	-0.0961502566933632	-0.0204868447035551	0.0181277114897966
-4.73338222503662	-6.32385587692261	-10.663480758667	-0.0962294712662697	-0.0204000771045685	0.0181395635008812
-4.72747373580933	-6.31887006759644	-10.6512489318848	-0.0963482186198235	-0.0203721802681684	0.0182185024023056
-4.72556352615356	-6.31948709487915	-10.6549787521362	-0.0965110212564468	-0.0203683637082577	0.018215037882328
-4.72085857391357	-6.31355857849121	-10.6494770050049	-0.096532978117466	-0.0202908534556627	0.0182750876992941
-4.72421026229858	-6.31224584579468	-10.645076751709	-0.0966304540634155	-0.0203540660440922	0.0182960126549006
-4.72031784057617	-6.31084251403809	-10.6509199142456	-0.0966485813260078	-0.0202546343207359	0.0184491910040379
-4.71947813034058	-6.31004476547241	-10.648964881897	-0.0967570841312408	-0.0203248076140881	0.0184293426573277
-4.71799421310425	-6.3124680519104	-10.656192779541	-0.0966850593686104	-0.0203200001269579	0.0184983648359776
-4.71625947952271	-6.3130669593811	-10.6513738632202	-0.0967429131269455	-0.0204144101589918	0.0185716394335032
-4.72144460678101	-6.31611728668213	-10.6638689041138	-0.0966193675994873	-0.0203845202922821	0.0186541397124529
-4.71094799041748	-6.31266736984253	-10.6655502319336	-0.0967412665486336	-0.0204583071172237	0.0187698006629944
-4.72091102600098	-6.31841850280762	-10.6724739074707	-0.0966602563858032	-0.0205863211303949	0.0187616981565952
-4.7151517868042	-6.31858682632446	-10.6705303192139	-0.0965933278203011	-0.0205409191548824	0.0188765227794647
-4.71632146835327	-6.32213115692139	-10.6668462753296	-0.0967668443918228	-0.0206216499209404	0.0189144033938646
-4.72457075119019	-6.32443237304688	-10.6860866546631	-0.0966465398669243	-0.0205815732479095	0.0190507285296917
-4.7189679145813	-6.32104778289795	-10.6754264831543	-0.0968007892370224	-0.0207004267722368	0.0190416891127825
-4.7268590927124	-6.3296422958374	-10.6866083145142	-0.0966299325227737	-0.0207253601402044	0.0190798491239548
-4.72363710403442	-6.32495641708374	-10.6819343566895	-0.0967174768447876	-0.0208642911165953	0.0191152524203062
-4.73197460174561	-6.32922458648682	-10.6866312026978	-0.0967806205153465	-0.0207459516823292	0.0190825127065182
-4.72989177703857	-6.32748126983643	-10.6819639205933	-0.0966823846101761	-0.0208406671881676	0.0191783979535103
-4.73621463775635	-6.33370542526245	-10.6935691833496	-0.0968023836612701	-0.0208362098783255	0.0190684087574482
-4.73731565475464	-6.3364315032959	-10.6913070678711	-0.0968076139688492	-0.0208067875355482	0.0191068295389414
-4.74025249481201	-6.33418607711792	-10.6889572143555	-0.0969406813383102	-0.0208470467478037	0.0190187878906727
-4.74356031417847	-6.34111976623535	-10.6990852355957	-0.0969288721680641	-0.02075588516891	0.0189919229596853
-4.74745655059814	-6.33952617645264	-10.6937322616577	-0.09695715457201	-0.020898474380374	0.0189765822142363
-4.75529718399048	-6.34434795379639	-10.6996850967407	-0.0969930067658424	-0.0207518171519041	0.0189759470522404
-4.75574111938477	-6.34171390533447	-10.6949901580811	-0.0970909893512726	-0.0208290331065655	0.0189428720623255
-4.76411867141724	-6.34889936447144	-10.7013921737671	-0.0969867631793022	-0.0208172518759966	0.0188321657478809
-4.75805854797363	-6.34555578231812	-10.6952905654907	-0.0971513316035271	-0.0208819136023521	0.0187608189880848
-4.77011775970459	-6.34968376159668	-10.6992807388306	-0.0971317291259766	-0.0208266489207745	0.0188051052391529
-4.77102088928223	-6.34955072402954	-10.7084493637085	-0.0970178693532944	-0.0208513997495174	0.0187332984060049
-4.77323246002197	-6.35538148880005	-10.6979150772095	-0.0971688702702522	-0.0208576396107674	0.0185643322765827
-4.7788143157959	-6.36009550094604	-10.7064332962036	-0.0970611944794655	-0.0208202619105577	0.0185363814234734
-4.77758646011353	-6.36389207839966	-10.7098007202148	-0.0972171723842621	-0.0208320058882236	0.0184366405010223
-4.79072141647339	-6.36502170562744	-10.7174854278564	-0.0970568209886551	-0.0207042563706636	0.01838094368577
-4.78426599502563	-6.36748504638672	-10.7157716751099	-0.0971648544073105	-0.0208566263318062	0.0181968957185745
-4.79688835144043	-6.37677001953125	-10.723578453064	-0.0969789400696754	-0.0207663830369711	0.018127728253603
-4.7919864654541	-6.37344455718994	-10.7156372070313	-0.096990592777729	-0.0208177138119936	0.0180770773440599
-4.80058574676514	-6.38052988052368	-10.7178335189819	-0.0970511958003044	-0.0207206979393959	0.017952149733901
-4.79990673065186	-6.38094329833984	-10.7271785736084	-0.0969783291220665	-0.0206560660153627	0.0178790427744389
-4.80414724349976	-6.38833332061768	-10.7252435684204	-0.0969987958669662	-0.0207387246191502	0.0177339240908623
-4.80535078048706	-6.38820505142212	-10.7270765304565	-0.096949927508831	-0.0206544604152441	0.0176474675536156
-4.80841636657715	-6.39056396484375	-10.7312488555908	-0.0969613865017891	-0.0207712687551975	0.0175040774047375
-4.81088066101074	-6.39262342453003	-10.7311477661133	-0.0968424901366234	-0.0205723866820335	0.0174099747091532
-4.81138706207275	-6.3930025100708	-10.726375579834	-0.0968311354517937	-0.0207976959645748	0.0173214338719845
-4.81956434249878	-6.3989782333374	-10.7406244277954	-0.0967209860682487	-0.0206362139433622	0.0172668937593699
-4.81572341918945	-6.40110397338867	-10.742600440979	-0.0967616513371468	-0.0206945668905973	0.0172199252992868
-4.82257747650146	-6.40615224838257	-10.74986743927	-0.0965675190091133	-0.0206948183476925	0.0170422773808241
-4.81760787963867	-6.41162729263306	-10.7416276931763	-0.0966517999768257	-0.0208130404353142	0.0168964359909296
-4.83054733276367	-6.41655349731445	-10.7575750350952	-0.0964753404259682	-0.0206863544881344	0.0168656725436449
-4.82695150375366	-6.41860008239746	-10.7581281661987	-0.0964786559343338	-0.0208004955202341	0.0167904756963253
-4.83992958068848	-6.42602872848511	-10.7663831710815	-0.096330538392067	-0.0208045803010464	0.016716131940484
-4.83559703826904	-6.42844438552856	-10.7691450119019	-0.0963553413748741	-0.0208679027855396	0.016566501930356
-4.84504747390747	-6.43720197677612	-10.778000831604	-0.0960691422224045	-0.0209621880203485	0.0164823364466429
-4.84505414962769	-6.43786716461182	-10.7752838134766	-0.0962162539362907	-0.0210740026086569	0.0163374245166779
-4.85937833786011	-6.44842338562012	-10.7870502471924	-0.09609704464674	-0.0210207607597113	0.016276566311717
-4.8575291633606	-6.4484429359436	-10.7897977828979	-0.0959703773260117	-0.0209935121238232	0.016235526651144
-4.86464548110962	-6.46144485473633	-10.792854309082	-0.0960101634263992	-0.0211689621210098	0.0160937458276749
-4.86762666702271	-6.46381235122681	-10.7987508773804	-0.0958483517169952	-0.0211413372308016	0.0160389877855778
-4.87299013137817	-6.46906852722168	-10.8020172119141	-0.0958162844181061	-0.0212966576218605	0.0159057900309563
-4.88309144973755	-6.47333097457886	-10.8102035522461	-0.0957025140523911	-0.0211748331785202	0.0157481506466866
-4.88743305206299	-6.48073673248291	-10.8052473068237	-0.0957314819097519	-0.0213312059640884	0.0156281758099794
-4.89429235458374	-6.48526573181152	-10.8170385360718	-0.0955883339047432	-0.0213556308299303	0.015572102740407
-4.90146636962891	-6.49050521850586	-10.8208131790161	-0.095589391887188	-0.0213997438549995	0.0154841877520084
-4.91100025177002	-6.49597311019897	-10.8305511474609	-0.0954083055257797	-0.0213941354304552	0.015337317250669
-4.91291093826294	-6.50161695480347	-10.8214702606201	-0.0954762846231461	-0.0214314572513103	0.0151008609682322
-4.92781591415405	-6.50744390487671	-10.8346138000488	-0.0953090414404869	-0.0214326903223991	0.0150671452283859
-4.92610931396484	-6.51287031173706	-10.833477973938	-0.0954435765743256	-0.0214583817869425	0.0149733740836382
-4.94228792190552	-6.51931428909302	-10.8361902236938	-0.0952771231532097	-0.0214105173945427	0.0148668242618442
-4.94075870513916	-6.51918840408325	-10.8336849212646	-0.0953291952610016	-0.0215764828026295	0.0146531742066145
-4.9525408744812	-6.53210783004761	-10.8437662124634	-0.0952152833342552	-0.0215088818222284	0.0145604787394404
-4.95166301727295	-6.53143310546875	-10.8436508178711	-0.095221184194088	-0.0215546935796738	0.0145036401227117
-4.96312761306763	-6.53799533843994	-10.8470935821533	-0.0952858179807663	-0.0215608049184084	0.0143968509510159
-4.96376991271973	-6.53672313690186	-10.8502788543701	-0.0951785519719124	-0.021538307890296	0.0143257472664118
-4.9698429107666	-6.54682588577271	-10.8520917892456	-0.0951581075787544	-0.0215690936893225	0.0142241530120373
-4.96963596343994	-6.54744815826416	-10.8568534851074	-0.0951258018612862	-0.0214846543967724	0.014185125939548
-4.97654438018799	-6.55050420761108	-10.8605136871338	-0.0950780734419823	-0.0215871408581734	0.0140938581898808
-4.97644472122192	-6.55071306228638	-10.8668422698975	-0.095019206404686	-0.0215101856738329	0.0140228420495987
-4.98037815093994	-6.5573935508728	-10.857985496521	-0.0950818434357643	-0.0215530470013618	0.013916814699769
-4.98123359680176	-6.5595645904541	-10.8647508621216	-0.0950500816106796	-0.0215619616210461	0.0139654297381639
-4.98261022567749	-6.56275415420532	-10.8738861083984	-0.0950292646884918	-0.0216550882905722	0.0139834331348538
-4.98577070236206	-6.56611251831055	-10.8816823959351	-0.0948391854763031	-0.0216111559420824	0.013950320892036
-4.98087787628174	-6.56750917434692	-10.8695888519287	-0.094956137239933	-0.0216960515826941	0.0138372899964452
-4.99037599563599	-6.5686206817627	-10.8805179595947	-0.0948081463575363	-0.0215926300734282	0.0139587456360459
-4.98195505142212	-6.56752300262451	-10.8808517456055	-0.0948517769575119	-0.0216103158891201	0.0139442998915911
-4.98709535598755	-6.57164669036865	-10.8779916763306	-0.0947531387209892	-0.0215819403529167	0.0139554888010025
-4.97756433486938	-6.57026433944702	-10.8838005065918	-0.0947036296129227	-0.0216779373586178	0.0139316665008664
-4.97802543640137	-6.57583379745483	-10.8816728591919	-0.0947321057319641	-0.0216127336025238	0.0138105666264892
-4.97329092025757	-6.56884050369263	-10.8825082778931	-0.0946448668837547	-0.0214999970048666	0.0138497613370419
-4.96963977813721	-6.56649875640869	-10.8753471374512	-0.0947284176945686	-0.021559976041317	0.0137840155512094
-4.96286487579346	-6.56342744827271	-10.8759365081787	-0.0946699529886246	-0.0214311257004738	0.0137946894392371
-4.95877265930176	-6.56570386886597	-10.866623878479	-0.0947310626506805	-0.0214154031127691	0.0136829819530249
-4.95126390457153	-6.55927562713623	-10.871205329895	-0.0947006121277809	-0.0213065054267645	0.0136210219934583
-4.94642400741577	-6.552809715271	-10.8605041503906	-0.0948057249188423	-0.0212965570390224	0.0135230850428343
-4.94098711013794	-6.55030584335327	-10.8559007644653	-0.094751738011837	-0.0210620686411858	0.0133687295019627
-4.93792772293091	-6.54501533508301	-10.8479776382446	-0.0948565304279327	-0.0210494287312031	0.0132374931126833
-4.93032503128052	-6.53852224349976	-10.8469572067261	-0.0948966443538666	-0.0208789724856615	0.0131503539159894
-4.92505550384521	-6.53754234313965	-10.8349628448486	-0.0950842723250389	-0.0207665227353573	0.0130882216617465
-4.9190092086792	-6.53095054626465	-10.836856842041	-0.0950653702020645	-0.0206333603709936	0.0129247205331922
-4.91325855255127	-6.52500057220459	-10.820930480957	-0.0952053666114807	-0.0205917898565531	0.0127030294388533
-4.91060209274292	-6.51981115341187	-10.8121166229248	-0.0951741561293602	-0.020389299839735	0.0126606905832887
-4.90511846542358	-6.51724147796631	-10.8064374923706	-0.0954026430845261	-0.0202608425170183	0.0125036314129829
-4.90612602233887	-6.51273584365845	-10.8055028915405	-0.0953732281923294	-0.0200860649347305	0.0124427862465382
-4.89174938201904	-6.50578641891479	-10.7910871505737	-0.0956084728240967	-0.0201183594763279	0.012266262434423
-4.89232444763184	-6.50468969345093	-10.7880373001099	-0.0954610556364059	-0.0198849588632584	0.0122154224663973
-4.88256454467773	-6.50100564956665	-10.7801542282104	-0.0956567972898483	-0.0199298821389675	0.012051010504365
-4.88671636581421	-6.49866390228271	-10.7831420898438	-0.0955496802926064	-0.0197559501975775	0.0119220595806837
-4.87757349014282	-6.49219799041748	-10.773964881897	-0.0957423746585846	-0.0197444967925549	0.0117913708090782
-4.88090467453003	-6.49484252929688	-10.7791271209717	-0.0956747755408287	-0.0195562615990639	0.0117129487916827
-4.87629222869873	-6.48902750015259	-10.7703275680542	-0.095829077064991	-0.0195597503334284	0.0115911550819874
-4.87998867034912	-6.48931884765625	-10.7690172195435	-0.0958887115120888	-0.0193976163864136	0.0115050431340933
-4.87846565246582	-6.49083995819092	-10.7571487426758	-0.0959991589188576	-0.0193294156342745	0.0114938421174884
-4.87999773025513	-6.48733568191528	-10.7607612609863	-0.0958978086709976	-0.0192629676312208	0.0114364707842469
-4.88084554672241	-6.48505020141602	-10.7552900314331	-0.0959921404719353	-0.0193114560097456	0.0113283470273018
-4.88134765625	-6.48334646224976	-10.7432994842529	-0.0959954634308815	-0.019242525100708	0.0113409217447042
-4.884925365448	-6.48915386199951	-10.748984336853	-0.0961870700120926	-0.0192399639636278	0.011332462541759
-4.89073610305786	-6.4877142906189	-10.7605695724487	-0.0961204841732979	-0.0192331951111555	0.0114781698212028
-4.89015769958496	-6.48694896697998	-10.7533340454102	-0.0962572172284126	-0.0192904993891716	0.0113799581304193
-4.89179611206055	-6.48366212844849	-10.7501668930054	-0.0961342751979828	-0.019303735345602	0.0114606777206063
-4.89177083969116	-6.48913764953613	-10.7458686828613	-0.0962788090109825	-0.0194497853517532	0.0114906327798963
-4.89744710922241	-6.48891830444336	-10.7519178390503	-0.0961978510022163	-0.019446661695838	0.0116105983033776
-4.89886856079102	-6.48810148239136	-10.7479553222656	-0.0962930768728256	-0.019472261890769	0.0116336150094867
-4.89846277236938	-6.49027824401855	-10.7478313446045	-0.0962468162178993	-0.0194377414882183	0.0117332581430674
-4.9060640335083	-6.49275732040405	-10.7486925125122	-0.096279688179493	-0.0195944737643003	0.011781407520175
-4.90840864181519	-6.49413967132568	-10.7569971084595	-0.096279188990593	-0.0195539034903049	0.0119318002834916
-4.9112401008606	-6.49478816986084	-10.7489566802979	-0.0962982401251793	-0.0197069011628628	0.0120005458593369
-4.91185808181763	-6.49618291854858	-10.7488088607788	-0.0962411016225815	-0.0196558907628059	0.0121245440095663
-4.91501903533936	-6.49774265289307	-10.7501287460327	-0.0963201448321342	-0.0197672061622143	0.012170473113656
-4.91661405563354	-6.49650907516479	-10.7508602142334	-0.0962688401341438	-0.0197952315211296	0.0123083479702473
-4.91849088668823	-6.49917411804199	-10.7485275268555	-0.0963855013251305	-0.0198682378977537	0.0123356385156512
-4.92662477493286	-6.50212287902832	-10.7588415145874	-0.0961432978510857	-0.019878813996911	0.0125066312029958
-4.92425298690796	-6.50296354293823	-10.7536907196045	-0.0962981879711151	-0.0199784394353628	0.0124420830979943
-4.92849493026733	-6.50559568405151	-10.7607345581055	-0.0961117297410965	-0.0199944730848074	0.012501404620707
-4.92664241790771	-6.50678014755249	-10.7512521743774	-0.0962711945176125	-0.0200924649834633	0.0124651789665222
-4.93234825134277	-6.50705480575562	-10.7624454498291	-0.0961896553635597	-0.0201153121888638	0.0125731220468879
-4.93027639389038	-6.5012264251709	-10.757303237915	-0.0963228419423103	-0.0201855953782797	0.0126029420644045
-4.93227958679199	-6.50322723388672	-10.7596206665039	-0.0962357148528099	-0.0200959928333759	0.0126283457502723
-4.93288373947144	-6.50376510620117	-10.750316619873	-0.0964080691337585	-0.0202801823616028	0.0126064056530595
-4.93526315689087	-6.50239753723145	-10.7549200057983	-0.0963906720280647	-0.0201628692448139	0.0126766413450241
-4.9364161491394	-6.49616527557373	-10.7491331100464	-0.096511073410511	-0.0202413871884346	0.0126890642568469
-4.93692016601563	-6.49778318405151	-10.7458410263062	-0.0964966714382172	-0.020182229578495	0.0125569328665733
-4.93387317657471	-6.49114036560059	-10.7358207702637	-0.096668042242527	-0.0202167723327875	0.0127147026360035
-4.94011449813843	-6.49148988723755	-10.7477712631226	-0.0966149643063545	-0.020232604816556	0.0127026839181781
-4.93297815322876	-6.48889780044556	-10.7370777130127	-0.0967048034071922	-0.020209664478898	0.0127508137375116
-4.93893671035767	-6.4861364364624	-10.7368202209473	-0.0966016873717308	-0.020269924774766	0.0126671595498919
-4.92768335342407	-6.48636722564697	-10.7266416549683	-0.0968605801463127	-0.0203393325209618	0.0127194337546825
-4.93354177474976	-6.48218488693237	-10.7255554199219	-0.0967815965414047	-0.0201261211186647	0.012749096378684
-4.92528486251831	-6.47928047180176	-10.7174367904663	-0.0969891473650932	-0.0201544240117073	0.0127342706546187
-4.93242645263672	-6.47774839401245	-10.7224102020264	-0.09697125852108	-0.0200915355235338	0.0128073608502746
-4.92197036743164	-6.46930694580078	-10.7060327529907	-0.0970908030867577	-0.0201694779098034	0.0128943864256144
-4.92665433883667	-6.47315216064453	-10.7066335678101	-0.0970546677708626	-0.0200758706778288	0.0130042461678386
-4.92036056518555	-6.46901512145996	-10.6943550109863	-0.0972601175308228	-0.0201265849173069	0.0130645232275128
-4.92477416992188	-6.47231340408325	-10.701150894165	-0.0973062664270401	-0.0200778618454933	0.0131416982039809
-4.91782140731812	-6.46229839324951	-10.6970376968384	-0.0973978415131569	-0.0201055649667978	0.0131681552156806
-4.92465686798096	-6.46567535400391	-10.6935005187988	-0.0972916483879089	-0.0200203843414783	0.0131967114284635
-4.91987657546997	-6.46168375015259	-10.6851367950439	-0.0975569263100624	-0.0201603695750237	0.013329922221601
-4.92506694793701	-6.46177577972412	-10.6894273757935	-0.097552016377449	-0.0200611669570208	0.0134220691397786
-4.91635274887085	-6.46173715591431	-10.6876125335693	-0.0976641774177551	-0.0201549679040909	0.0135381864383817
-4.92586851119995	-6.46252298355103	-10.6815805435181	-0.0976340621709824	-0.0201582852751017	0.0134752579033375
-4.91794109344482	-6.4626317024231	-10.6745662689209	-0.0978332012891769	-0.020141726359725	0.0135562708601356
-4.92814159393311	-6.4639458656311	-10.6732006072998	-0.0978566408157349	-0.0201144218444824	0.0136414198204875
-4.9235577583313	-6.46167516708374	-10.6672821044922	-0.0980502441525459	-0.0201293434947729	0.0137069849297404
-4.93575286865234	-6.46394443511963	-10.6694135665894	-0.097990408539772	-0.0200222320854664	0.0137428231537342
-4.9265718460083	-6.45846796035767	-10.6562490463257	-0.0982235819101334	-0.020144410431385	0.013698591850698
-4.93444395065308	-6.46392345428467	-10.6513013839722	-0.0980854481458664	-0.020011292770505	0.0138030452653766
-4.9321494102478	-6.45969152450562	-10.6396751403809	-0.0983007252216339	-0.020102322101593	0.0138111310079694
-4.93654203414917	-6.46437215805054	-10.640040397644	-0.0983120501041412	-0.0200235173106194	0.0138977495953441
-4.93601846694946	-6.45728778839111	-10.6301460266113	-0.0985090956091881	-0.0199567954987288	0.0139007419347763
-4.94030141830444	-6.46255159378052	-10.6308393478394	-0.0985083132982254	-0.0199551116675138	0.0139090791344643
-4.93928384780884	-6.45914554595947	-10.621542930603	-0.0985902026295662	-0.0199870616197586	0.0139937149360776
-4.94480133056641	-6.4606671333313	-10.6181888580322	-0.0985969007015228	-0.0198613945394754	0.0140040908008814
-4.94277906417847	-6.45956659317017	-10.6071062088013	-0.0987007915973663	-0.019900094717741	0.0141125395894051
-4.95260620117188	-6.46222543716431	-10.6099443435669	-0.0986287295818329	-0.0198332499712706	0.0141320200636983
-4.94654655456543	-6.46009826660156	-10.5939111709595	-0.0987838730216026	-0.0199687909334898	0.0141314389184117
-4.95523166656494	-6.459059715271	-10.5931463241577	-0.0986121296882629	-0.0199161116033793	0.0142584554851055
-4.953857421875	-6.46226119995117	-10.5849466323853	-0.0988249853253365	-0.0199424102902412	0.0143125541508198
-4.96329307556152	-6.46269750595093	-10.5893039703369	-0.0986398234963417	-0.0198598299175501	0.0144254295155406
-4.95802021026611	-6.46431827545166	-10.5723695755005	-0.0988000556826591	-0.0199898052960634	0.0143955387175083
-4.96972274780273	-6.46974086761475	-10.5798873901367	-0.0985803380608559	-0.0198959708213806	0.014473931863904
-4.96699619293213	-6.47012662887573	-10.5646924972534	-0.0987503603100777	-0.0199879240244627	0.0145696513354778
-4.97706270217896	-6.47380304336548	-10.572361946106	-0.0986556932330132	-0.0199276767671108	0.0146600417792797
-4.97623729705811	-6.4716157913208	-10.5584335327148	-0.0987557545304298	-0.0201091337949038	0.0146748907864094
-4.98425483703613	-6.47765827178955	-10.5674753189087	-0.0985629111528397	-0.0199646148830652	0.0147384088486433
-4.98526239395142	-6.48102617263794	-10.5598440170288	-0.0985939055681229	-0.0202096980065107	0.0148075288161635
-4.9928150177002	-6.48502016067505	-10.5563812255859	-0.0985661149024963	-0.0201923195272684	0.0148881794884801
-4.99675226211548	-6.48623704910278	-10.5508985519409	-0.0986038520932198	-0.020260788500309	0.0149181867018342
-4.99993991851807	-6.48998498916626	-10.5491189956665	-0.0985218584537506	-0.0202880799770355	0.0149444490671158
-5.01194095611572	-6.49398374557495	-10.5480880737305	-0.098393015563488	-0.0204707123339176	0.0150109743699431
-5.00648069381714	-6.49687719345093	-10.5415277481079	-0.09836745262146	-0.0206422694027424	0.01501539722085
-5.01844310760498	-6.50151252746582	-10.5429935455322	-0.0981610119342804	-0.020591089501977	0.0151487654075027
-5.01947641372681	-6.50617265701294	-10.5377235412598	-0.0982553884387016	-0.0207140203565359	0.0151321208104491
-5.02983331680298	-6.51296091079712	-10.5471878051758	-0.0980273932218552	-0.0207585636526346	0.0152142010629177
-5.03051614761353	-6.51421070098877	-10.5359926223755	-0.0981059446930885	-0.0209340322762728	0.0152174783870578
-5.04036855697632	-6.52130270004272	-10.5373697280884	-0.0978413000702858	-0.0208700690418482	0.0152777377516031
-5.04170656204224	-6.52536106109619	-10.5275163650513	-0.0978525653481483	-0.0210809819400311	0.0152372540906072
-5.04804134368896	-6.5351619720459	-10.5317993164063	-0.0976186841726303	-0.0210754424333572	0.0153572140261531
-5.0513710975647	-6.535813331604	-10.5292129516602	-0.0975947380065918	-0.0212761200964451	0.0153717529028654
-5.05962657928467	-6.54076957702637	-10.5326499938965	-0.0973960533738136	-0.0212158784270287	0.0153277553617954
-5.06595134735107	-6.55025100708008	-10.5243844985962	-0.0972882434725761	-0.0213835537433624	0.0153307570144534
-5.06952381134033	-6.55344104766846	-10.5260457992554	-0.0972118377685547	-0.021451935172081	0.0153496498242021
-5.07974910736084	-6.56189966201782	-10.5348243713379	-0.0971091240644455	-0.021526575088501	0.0153632489964366
-5.0797004699707	-6.56578302383423	-10.5316171646118	-0.0969800800085068	-0.02160819247365	0.0154083445668221
-5.09123420715332	-6.57686901092529	-10.5316410064697	-0.0968555882573128	-0.0216113664209843	0.0153620149940252
-5.08896350860596	-6.57849502563477	-10.5253686904907	-0.0967881008982658	-0.0218202862888575	0.0153248040005565
-5.10119915008545	-6.59096384048462	-10.5303325653076	-0.0965002179145813	-0.0217425990849733	0.0153374383226037
-5.10309457778931	-6.59399700164795	-10.5281934738159	-0.0964440256357193	-0.0219717565923929	0.015345505438745
-5.11209058761597	-6.60162687301636	-10.5383205413818	-0.0962218046188354	-0.0219617523252964	0.0154037587344646
-5.11749935150146	-6.60786437988281	-10.5339307785034	-0.0961765423417091	-0.0220598578453064	0.015389135107398
-5.11865329742432	-6.61159086227417	-10.5351257324219	-0.0959432125091553	-0.0220683701336384	0.0153851537033916
-5.12598514556885	-6.62185668945313	-10.5352420806885	-0.0957930833101273	-0.0222783479839563	0.0153721533715725
-5.12527990341187	-6.62770843505859	-10.5351037979126	-0.0957179665565491	-0.0222885254770517	0.0154605349525809
-5.1373291015625	-6.63549900054932	-10.5448961257935	-0.0955068469047546	-0.0224363822489977	0.0154223684221506
-5.13403749465942	-6.6403636932373	-10.5440721511841	-0.0953848287463188	-0.0224982518702745	0.0154582448303699
-5.14331293106079	-6.64916610717773	-10.5501260757446	-0.0951147377490997	-0.0225289035588503	0.0153719019144773
-5.14153623580933	-6.65386199951172	-10.5422191619873	-0.0950823724269867	-0.0226747617125511	0.0153608452528715
-5.15186405181885	-6.66215658187866	-10.5484991073608	-0.0948725491762161	-0.0226732492446899	0.0153847970068455
-5.15148496627808	-6.66651058197021	-10.5405597686768	-0.0948896706104279	-0.0228153336793184	0.0153541676700115
-5.16319465637207	-6.67066383361816	-10.555344581604	-0.0945866480469704	-0.0227924417704344	0.0153540195897222
-5.16336393356323	-6.67424345016479	-10.5454587936401	-0.0946268811821938	-0.0229150876402855	0.0153264887630939
-5.17377662658691	-6.68247985839844	-10.5559482574463	-0.0942954048514366	-0.0228506829589605	0.0153099270537496
-5.17449283599854	-6.68675756454468	-10.5462846755981	-0.0943754687905312	-0.0230498686432838	0.0152446627616882
-5.17995452880859	-6.69011831283569	-10.5491638183594	-0.0942298322916031	-0.0229569412767887	0.0153161119669676
-5.18415498733521	-6.69285249710083	-10.5482130050659	-0.0941017717123032	-0.0231220610439777	0.0152477407827973
-5.1852240562439	-6.69583749771118	-10.5536127090454	-0.0939502343535423	-0.0230590254068375	0.0152479354292154
-5.19256973266602	-6.70301389694214	-10.5418701171875	-0.0939548909664154	-0.0231851357966661	0.0152316186577082
-5.19432783126831	-6.70477533340454	-10.5500574111938	-0.0937588140368462	-0.0231983456760645	0.0152785070240498
-5.19552040100098	-6.70677375793457	-10.5536613464355	-0.0936612114310265	-0.023295609280467	0.0153450379148126
-5.20194864273071	-6.70832538604736	-10.5580472946167	-0.0933819711208344	-0.0234099440276623	0.0153749352321029
-5.2025990486145	-6.71380662918091	-10.5515623092651	-0.0933989360928535	-0.0235113333910704	0.0153457382693887
-5.20342922210693	-6.71532201766968	-10.5545530319214	-0.0931646451354027	-0.0235503520816565	0.0154861863702536
-5.2075662612915	-6.72290325164795	-10.5571660995483	-0.0931150764226913	-0.0236028153449297	0.0155103160068393
-5.20685911178589	-6.7219877243042	-10.5634088516235	-0.0928917229175568	-0.0237331856042147	0.0156724043190479
-5.21046495437622	-6.72851371765137	-10.5600166320801	-0.0928941667079926	-0.023848295211792	0.0157017223536968
-5.20813608169556	-6.72568607330322	-10.5577392578125	-0.0926900058984756	-0.0238296650350094	0.0158441197127104
-5.21278047561646	-6.73299026489258	-10.5663290023804	-0.0925739929080009	-0.0239023510366678	0.0159254465252161
-5.20738172531128	-6.73110580444336	-10.5636234283447	-0.0924114212393761	-0.0240739565342665	0.0160875096917152
-5.20874357223511	-6.73391532897949	-10.5719871520996	-0.09225083142519	-0.0241997372359037	0.0161459147930145
-5.20503187179565	-6.73153400421143	-10.5655546188354	-0.0921808928251266	-0.0241945702582598	0.0162784960120916
-5.20713186264038	-6.73601531982422	-10.5681800842285	-0.0920177772641182	-0.0242759361863136	0.016269389539957
-5.20110988616943	-6.73500394821167	-10.5606307983398	-0.0919920280575752	-0.0243729744106531	0.0164311714470387
-5.20220613479614	-6.73587560653687	-10.5748462677002	-0.0918155759572983	-0.0244173128157854	0.0164589062333107
-5.19417142868042	-6.73256969451904	-10.5677709579468	-0.0918305143713951	-0.0244709830731153	0.0166033394634724
-5.19812870025635	-6.73538732528687	-10.5704755783081	-0.0916326567530632	-0.0244951117783785	0.0167206358164549
-5.19135093688965	-6.7315526008606	-10.5689010620117	-0.0916469693183899	-0.0246597956866026	0.0167535729706287
-5.1854510307312	-6.7301025390625	-10.5729866027832	-0.091400533914566	-0.0246412754058838	0.0168188363313675
-5.18250703811646	-6.72987985610962	-10.5635604858398	-0.091481976211071	-0.02479362860322	0.0168304182589054
-5.18083572387695	-6.72612428665161	-10.5635957717896	-0.0913708657026291	-0.0246892292052507	0.0169347859919071
-5.17771482467651	-6.72565174102783	-10.5610513687134	-0.0914020612835884	-0.0248364731669426	0.0169569831341505
-5.17271137237549	-6.72002172470093	-10.5583820343018	-0.0913310125470161	-0.0247643664479256	0.0170402619987726
-5.17376899719238	-6.72343873977661	-10.5539398193359	-0.0913098156452179	-0.0248076170682907	0.0169612430036068
-5.16778755187988	-6.71824932098389	-10.5511875152588	-0.0913349613547325	-0.0248686987906694	0.0170691926032305
-5.17256593704224	-6.71928787231445	-10.556058883667	-0.0912475287914276	-0.0247631743550301	0.0170859694480896
-5.16257429122925	-6.71648502349854	-10.5424585342407	-0.0913491025567055	-0.0248577706515789	0.0171062797307968
-5.17076396942139	-6.71686410903931	-10.5478839874268	-0.0911988317966461	-0.0247861240059137	0.0170413944870234
-5.15667057037354	-6.71535396575928	-10.5364265441895	-0.0913457870483398	-0.0248996503651142	0.0170567259192467
-5.16846656799316	-6.71510791778564	-10.5350255966187	-0.0912085175514221	-0.0247775446623564	0.0171003937721252
-5.16396570205688	-6.71160125732422	-10.5320434570313	-0.0913258418440819	-0.0247548092156649	0.0171047374606133
-5.17251253128052	-6.7111120223999	-10.5319910049438	-0.091233916580677	-0.0247288458049297	0.0171192325651646
-5.1728310585022	-6.70857048034668	-10.5289907455444	-0.0914305150508881	-0.0247876960784197	0.0170289427042007
-5.17406129837036	-6.70604562759399	-10.525294303894	-0.0914373099803925	-0.0247706826776266	0.0170906037092209
-5.18132305145264	-6.7094407081604	-10.520884513855	-0.0914769470691681	-0.0248092673718929	0.0170458555221558
-5.18129634857178	-6.70817756652832	-10.5182476043701	-0.0915553048253059	-0.0248174667358398	0.017066016793251
-5.1902232170105	-6.70892429351807	-10.5180063247681	-0.0916276648640633	-0.0248785745352507	0.0171093009412289
-5.18981313705444	-6.70617580413818	-10.510199546814	-0.0917198956012726	-0.0248098634183407	0.0171622671186924
-5.20264673233032	-6.71043395996094	-10.5124921798706	-0.0917584076523781	-0.0248243790119886	0.0171559359878302
-5.19966220855713	-6.70645618438721	-10.5089139938354	-0.0919045880436897	-0.0248858910053968	0.0172769241034985
-5.20921182632446	-6.71008491516113	-10.5103101730347	-0.0917940959334373	-0.0249819383025169	0.0172909572720528
-5.20664644241333	-6.70900058746338	-10.5083770751953	-0.0919685512781143	-0.0249920450150967	0.0173939038068056
-5.21825456619263	-6.71606779098511	-10.51535987854	-0.0918542817234993	-0.025038605555892	0.0174835380166769
-5.21298313140869	-6.71304321289063	-10.5026292800903	-0.091977022588253	-0.0250345766544342	0.0175850708037615
-5.22237920761108	-6.71764993667603	-10.5078144073486	-0.0918509513139725	-0.0250424947589636	0.0176345221698284
-5.21659469604492	-6.71733093261719	-10.5023202896118	-0.0920181348919868	-0.0251726023852825	0.0177231170237064
-5.2282919883728	-6.71668672561646	-10.5095596313477	-0.0918952897191048	-0.0251561794430017	0.0178842023015022
-5.22257709503174	-6.71335363388062	-10.5021715164185	-0.0920618250966072	-0.0252073723822832	0.0179773382842541
-5.22257375717163	-6.71938133239746	-10.504186630249	-0.0919177681207657	-0.0251228325068951	0.0180785600095987
-5.22184705734253	-6.71826314926147	-10.5062351226807	-0.092038556933403	-0.0252865795046091	0.0181153081357479
-5.22057294845581	-6.71759271621704	-10.503116607666	-0.0920049622654915	-0.0251847337931395	0.018246503546834
-5.22184085845947	-6.71613121032715	-10.5031576156616	-0.0920162722468376	-0.0252494029700756	0.0183920077979565
-5.21230745315552	-6.71315383911133	-10.5006980895996	-0.0921240672469139	-0.0251814089715481	0.0183695368468761
-5.2171368598938	-6.71466112136841	-10.4840488433838	-0.0921449810266495	-0.0252174083143473	0.0184248052537441
-5.2054877281189	-6.71310377120972	-10.4894981384277	-0.0921926200389862	-0.025304326787591	0.0184753891080618
-5.2119722366333	-6.71272230148315	-10.4859857559204	-0.0922453477978706	-0.0252167787402868	0.01860143058002
-5.20532655715942	-6.70677089691162	-10.4819679260254	-0.0922914668917656	-0.0252396203577518	0.0186936520040035
-5.20823860168457	-6.70844459533691	-10.4701166152954	-0.0924852043390274	-0.025233305990696	0.0187413468956947
-5.20516443252563	-6.70263671875	-10.4681634902954	-0.0923355296254158	-0.0252411104738712	0.0188123397529125
-5.19936370849609	-6.70248985290527	-10.4637022018433	-0.0925749987363815	-0.0252430606633425	0.0188597142696381
-5.20286750793457	-6.69921016693115	-10.4567356109619	-0.0925767794251442	-0.0251813810318708	0.0189528129994869
-5.20329093933105	-6.6972861289978	-10.4567985534668	-0.0927549302577972	-0.0251911412924528	0.0189752690494061
-5.20053958892822	-6.69558382034302	-10.4579315185547	-0.092701643705368	-0.0251015517860651	0.0190019812434912
-5.20005178451538	-6.70008993148804	-10.4482727050781	-0.0929087027907372	-0.0252107903361321	0.0190140511840582
-5.1988263130188	-6.69635200500488	-10.4465198516846	-0.09290412068367	-0.0251344051212072	0.0191044937819242
-5.20019721984863	-6.69538593292236	-10.4426078796387	-0.0929826274514198	-0.0252600871026516	0.0191158149391413
-5.20237588882446	-6.69564580917358	-10.4445028305054	-0.0930090770125389	-0.0250806417316198	0.0190684366971254
-5.20479106903076	-6.6932430267334	-10.4244155883789	-0.09319818764925	-0.0252130050212145	0.0191176515072584
-5.20629596710205	-6.69456911087036	-10.4317035675049	-0.0932934507727623	-0.0251156724989414	0.019162256270647
-5.20268869400024	-6.69495820999146	-10.4251861572266	-0.0934121608734131	-0.025216244161129	0.0192083120346069
-5.20721054077148	-6.69092988967896	-10.4278945922852	-0.0933130979537964	-0.0250942949205637	0.0191525910049677
-5.20567226409912	-6.69041585922241	-10.4172172546387	-0.0935069918632507	-0.025117876008153	0.0190315973013639
-5.2067723274231	-6.69151973724365	-10.4154262542725	-0.0934693515300751	-0.0251290444284678	0.0190947279334068
-5.20453071594238	-6.69103860855103	-10.4161701202393	-0.0936726257205009	-0.0250760428607464	0.0190677680075169
-5.21062612533569	-6.68832683563232	-10.4120979309082	-0.0935854464769363	-0.024989040568471	0.0190911740064621
-5.20387363433838	-6.68601274490356	-10.4072771072388	-0.0938108265399933	-0.0250881090760231	0.0189792737364769
-5.20962953567505	-6.68899583816528	-10.4091396331787	-0.093669705092907	-0.0249594394117594	0.0190013106912375
-5.20458841323853	-6.68732881546021	-10.401050567627	-0.0938331335783005	-0.0250963475555182	0.0189566165208817
-5.20881032943726	-6.69101762771606	-10.4077548980713	-0.0937969982624054	-0.024982251226902	0.0189791861921549
-5.20878601074219	-6.68569707870483	-10.4027004241943	-0.0938779786229134	-0.0250016637146473	0.0189371220767498
-5.20249843597412	-6.68753147125244	-10.4044933319092	-0.0938394814729691	-0.0249431245028973	0.0189340282231569
-5.20986318588257	-6.68963670730591	-10.4020900726318	-0.0938444137573242	-0.025018697604537	0.0188711453229189
-5.20389366149902	-6.6895637512207	-10.4006128311157	-0.0938987508416176	-0.0249974224716425	0.0188809353858233
-5.21131706237793	-6.69195365905762	-10.4049777984619	-0.0938682705163956	-0.0250337719917297	0.0188934616744518
-5.20630550384521	-6.69078731536865	-10.4139156341553	-0.0938367247581482	-0.0250513050705194	0.0188571624457836
-5.21052265167236	-6.6927638053894	-10.4047183990479	-0.0939284935593605	-0.025109251961112	0.0187263265252113
-5.20782041549683	-6.69089126586914	-10.4027128219604	-0.093877799808979	-0.0250151641666889	0.0186964441090822
-5.20712471008301	-6.69326496124268	-10.3998041152954	-0.0939854606986046	-0.0250356830656528	0.0187007170170546
-5.21115112304688	-6.69304227828979	-10.4094104766846	-0.0938850268721581	-0.024951646104455	0.0187339652329683
-5.20472812652588	-6.68964433670044	-10.3978729248047	-0.0940135642886162	-0.0250068884342909	0.0185888633131981
-5.2084493637085	-6.69387769699097	-10.4054489135742	-0.0938897430896759	-0.0249209031462669	0.018490681424737
-5.20267343521118	-6.69356107711792	-10.3907375335693	-0.0940426215529442	-0.0250767581164837	0.0184360593557358
-5.20746755599976	-6.69272613525391	-10.3952026367188	-0.0939854681491852	-0.0248784441500902	0.0184272564947605
-5.20550441741943	-6.69260025024414	-10.3889875411987	-0.0940171927213669	-0.0249022077769041	0.018270930275321
-5.20309782028198	-6.69068765640259	-10.3884000778198	-0.0939905121922493	-0.0247702840715647	0.0182793475687504
-5.20853996276855	-6.69307708740234	-10.3848476409912	-0.0939921140670776	-0.0248793195933104	0.0181329529732466
-5.20557308197021	-6.69277381896973	-10.3879098892212	-0.0939687862992287	-0.0247127786278725	0.0181083660572767
-5.20788145065308	-6.69392251968384	-10.3829364776611	-0.0940626189112663	-0.0247523058205843	0.0180499665439129
-5.20698165893555	-6.69410753250122	-10.3857183456421	-0.0939652994275093	-0.0246001239866018	0.0179316457360983
-5.2081298828125	-6.69694089889526	-10.3783769607544	-0.0941027402877808	-0.0246267654001713	0.0178422220051289
-5.21192598342896	-6.69542789459229	-10.3847150802612	-0.0940045639872551	-0.0246273707598448	0.0177826099097729
-5.20654582977295	-6.69502115249634	-10.3737897872925	-0.0941673368215561	-0.0245767943561077	0.0177388414740562
-5.21497869491577	-6.69665861129761	-10.383111000061	-0.0939780548214912	-0.0245207995176315	0.0176485199481249
-5.20775032043457	-6.69601249694824	-10.3744716644287	-0.094127468764782	-0.0246143415570259	0.0175423473119736
-5.21517753601074	-6.69995355606079	-10.382435798645	-0.0939914360642433	-0.0244952570647001	0.0174418948590755
-5.20931243896484	-6.69929313659668	-10.3763742446899	-0.094137005507946	-0.0246073566377163	0.0173191986978054
-5.21745443344116	-6.70122861862183	-10.3891582489014	-0.0940291285514832	-0.0244383290410042	0.0172935295850039
-5.21345901489258	-6.69819784164429	-10.3750171661377	-0.0941251516342163	-0.0244647245854139	0.0171645134687424
-5.21864652633667	-6.70542049407959	-10.383563041687	-0.0940839722752571	-0.0244141072034836	0.0170358940958977
-5.21539068222046	-6.70330381393433	-10.3843984603882	-0.094147190451622	-0.0245059952139854	0.0169175025075674
-5.22282409667969	-6.70770645141602	-10.3857831954956	-0.0941662788391113	-0.0243724565953016	0.0168295856565237
-5.22097873687744	-6.70341014862061	-10.3825702667236	-0.0942363664507866	-0.0243450757116079	0.0166912097483873
-5.2246994972229	-6.70563268661499	-10.3827486038208	-0.0941545441746712	-0.0241986159235239	0.0165121033787727
-5.22365379333496	-6.70966625213623	-10.3734302520752	-0.0943270027637482	-0.0242106132209301	0.0164447035640478
-5.22935390472412	-6.71086549758911	-10.3816328048706	-0.0942585691809654	-0.0241637602448463	0.0163472108542919
-5.22420835494995	-6.71106958389282	-10.3784294128418	-0.0944548770785332	-0.0241531804203987	0.0162599235773087
-5.23343658447266	-6.71096706390381	-10.3814191818237	-0.0942441448569298	-0.0240731853991747	0.0161262061446905
-5.22442293167114	-6.71077680587769	-10.374249458313	-0.0944676920771599	-0.0240936446934938	0.0159942042082548
-5.2344913482666	-6.71433687210083	-10.3809795379639	-0.0944443345069885	-0.0239421185106039	0.0159206818789244
-5.22590446472168	-6.71248817443848	-10.3746995925903	-0.0945417135953903	-0.0240209698677063	0.015875555574894
-5.23686599731445	-6.71788883209229	-10.3790769577026	-0.0944298058748245	-0.0239255055785179	0.0158331356942654
-5.22943687438965	-6.71218824386597	-10.3833265304565	-0.0945054069161415	-0.0239937715232372	0.0158069804310799
-5.24044179916382	-6.72368192672729	-10.3856964111328	-0.0943534448742867	-0.0239099562168121	0.0157726723700762
-5.2355055809021	-6.71941137313843	-10.3858890533447	-0.0943311899900436	-0.0240741986781359	0.0157734211534262
-5.24424409866333	-6.72556686401367	-10.3924655914307	-0.0943613722920418	-0.0239748563617468	0.0157706178724766
-5.24133110046387	-6.72258234024048	-10.3934192657471	-0.0943271592259407	-0.0240716636180878	0.0158031396567822
-5.24539613723755	-6.72913980484009	-10.4013271331787	-0.0941846594214439	-0.0240285769104958	0.0157647524029016
-5.24437427520752	-6.72952365875244	-10.3904685974121	-0.0942902490496635	-0.0240796711295843	0.0158338230103254
-5.24562406539917	-6.73223495483398	-10.4043588638306	-0.0942276492714882	-0.0241136532276869	0.0158431995660067
-5.24475431442261	-6.73529386520386	-10.4018602371216	-0.0942507982254028	-0.0240720920264721	0.0159038249403238
-5.24468278884888	-6.73445892333984	-10.4032506942749	-0.0940961837768555	-0.0241227280348539	0.0159441269934177
-5.2466197013855	-6.73547410964966	-10.4011449813843	-0.0941258743405342	-0.0241159126162529	0.0158609412610531
-5.24283838272095	-6.73507976531982	-10.3994789123535	-0.0940546914935112	-0.0241505578160286	0.0159258712083101
-5.24832105636597	-6.73933982849121	-10.4006319046021	-0.0940848141908646	-0.0241453759372234	0.0158875957131386
-5.2430853843689	-6.73389911651611	-10.4011268615723	-0.0940636098384857	-0.0240731630474329	0.0159717947244644
-5.24667835235596	-6.73586320877075	-10.3971214294434	-0.094213604927063	-0.0240393746644259	0.0159205533564091
-5.23918294906616	-6.73480701446533	-10.3919858932495	-0.094125509262085	-0.0241091549396515	0.0159187205135822
-5.24315214157104	-6.73727893829346	-10.3921899795532	-0.0942258909344673	-0.0240505151450634	0.0159410368651152
-5.23844432830811	-6.73374223709106	-10.3976993560791	-0.0941080302000046	-0.0240079369395971	0.01598946377635
-5.23692655563354	-6.73160076141357	-10.3873119354248	-0.0941701903939247	-0.0240928418934345	0.0159293487668037
-5.23043394088745	-6.72893381118774	-10.3840999603271	-0.0942270532250404	-0.0238876547664404	0.0159721355885267
-5.23165607452393	-6.72923374176025	-10.3897266387939	-0.0941967144608498	-0.0240209270268679	0.0159430392086506
-5.22131490707397	-6.72547483444214	-10.3816289901733	-0.0943092405796051	-0.0239684358239174	0.0160000342875719
-5.22620153427124	-6.72719478607178	-10.3742570877075	-0.0942428484559059	-0.0239870324730873	0.0160475578159094
-5.21525001525879	-6.72339153289795	-10.3724813461304	-0.0942819267511368	-0.0239854287356138	0.0160760805010796
-5.22199249267578	-6.7220139503479	-10.3704853057861	-0.0942834839224815	-0.0239884909242392	0.0160758476704359
-5.20954370498657	-6.71954488754272	-10.367413520813	-0.0943273603916168	-0.0240006055682898	0.0161104407161474
-5.21394205093384	-6.72538471221924	-10.3674774169922	-0.0942565873265266	-0.0239684414118528	0.0161430146545172
-5.20877647399902	-6.72368097305298	-10.3607931137085	-0.0943704396486282	-0.0240915659815073	0.0162054058164358
-5.21451473236084	-6.72449398040771	-10.3677663803101	-0.0942590907216072	-0.0240550544112921	0.0162708405405283
-5.21183013916016	-6.71935892105103	-10.3649616241455	-0.0944177582859993	-0.0241160932928324	0.0162920374423265
-5.20787143707275	-6.72140216827393	-10.3662252426147	-0.0943055301904678	-0.024051433429122	0.0163895599544048
-5.21041440963745	-6.72227668762207	-10.3593273162842	-0.0943868607282639	-0.0242929048836231	0.0163702294230461
-5.20986270904541	-6.72184467315674	-10.357400894165	-0.0943966433405876	-0.0241956524550915	0.0165335312485695
-5.21025371551514	-6.71904563903809	-10.3544044494629	-0.0943706855177879	-0.0243197940289974	0.0166050493717194
-5.20624256134033	-6.71944236755371	-10.3574237823486	-0.0943627581000328	-0.024262573570013	0.0166218131780624
-5.20538473129272	-6.71845483779907	-10.3491277694702	-0.094434842467308	-0.0244584511965513	0.0167556386440992
-5.20350074768066	-6.71798658370972	-10.3628854751587	-0.0943341925740242	-0.0244190040975809	0.0169658586382866
-5.19816780090332	-6.71421241760254	-10.3576564788818	-0.0943779125809669	-0.0245653633028269	0.0171442925930023
-5.1999773979187	-6.71363353729248	-10.3587121963501	-0.0941706746816635	-0.0246864054352045	0.0173026937991381
-5.18932819366455	-6.71283531188965	-10.352349281311	-0.0942946821451187	-0.0247534811496735	0.0174827948212624
-5.18681764602661	-6.70994901657104	-10.3649454116821	-0.0941190272569656	-0.0248549096286297	0.0177082698792219
-5.17839384078979	-6.71207761764526	-10.3531732559204	-0.0943471342325211	-0.024917172268033	0.017798250541091
-5.17831897735596	-6.70763540267944	-10.3546676635742	-0.0941163673996925	-0.0250045023858547	0.0180347952991724
-5.17422819137573	-6.70526027679443	-10.3533973693848	-0.0942346826195717	-0.0250861905515194	0.0182050280272961
-5.16832780838013	-6.70627975463867	-10.3548040390015	-0.0941411405801773	-0.0250792987644672	0.0183903910219669
-5.16657447814941	-6.71350002288818	-10.3533868789673	-0.0940853282809258	-0.0252100732177496	0.0184724424034357
-5.16134023666382	-6.70446443557739	-10.3512916564941	-0.0940458849072456	-0.0252773556858301	0.0186587423086166
-5.16217994689941	-6.70647811889648	-10.3581590652466	-0.0940241515636444	-0.0253749154508114	0.018803495913744
-5.15689945220947	-6.70454216003418	-10.3514337539673	-0.0940244644880295	-0.0253487043082714	0.0189595893025398
-5.1602635383606	-6.7073769569397	-10.3496398925781	-0.093982607126236	-0.0254416391253471	0.0189904142171144
-5.15293169021606	-6.70242309570313	-10.3467788696289	-0.0940894410014153	-0.0254138801246881	0.0191275235265493
-5.1533899307251	-6.70081901550293	-10.3406238555908	-0.0941128581762314	-0.0254588611423969	0.0192669313400984
-5.14883661270142	-6.69377899169922	-10.3424234390259	-0.0941093116998672	-0.025481253862381	0.0193520504981279
-5.14876222610474	-6.69271421432495	-10.3286266326904	-0.0943547561764717	-0.0254283286631107	0.0192741621285677
-5.14189624786377	-6.68465852737427	-10.3152675628662	-0.0943255349993706	-0.025445532053709	0.019389720633626
-5.14136648178101	-6.68587112426758	-10.3139963150024	-0.0945031866431236	-0.02541927061975	0.0194143485277891
-5.14036846160889	-6.67770910263062	-10.3131408691406	-0.0945171713829041	-0.0253161881119013	0.0195153318345547
-5.13139867782593	-6.67219114303589	-10.2924518585205	-0.0947129055857658	-0.0254757292568684	0.0195293202996254
-5.13172960281372	-6.67278289794922	-10.3011837005615	-0.0946463271975517	-0.0253474581986666	0.0195766687393188
-5.1227707862854	-6.65987873077393	-10.2850313186646	-0.0947416424751282	-0.0254191178828478	0.0195456743240356
-5.12520217895508	-6.66182279586792	-10.2821292877197	-0.0949931740760803	-0.0252576377242804	0.0195622388273478
-5.1151704788208	-6.64654970169067	-10.2719764709473	-0.0950125008821487	-0.0251914281398058	0.0196010190993547
-5.11403846740723	-6.64571523666382	-10.2653303146362	-0.0951643660664558	-0.0252143833786249	0.0195355694741011
-5.107994556427	-6.63945150375366	-10.2537317276001	-0.095301479101181	-0.0250718798488379	0.0196117479354143
-5.10244846343994	-6.63395547866821	-10.2429285049438	-0.0954965949058533	-0.0251675713807344	0.0195438079535961
-5.09813022613525	-6.6274242401123	-10.2377948760986	-0.095535583794117	-0.0249298829585314	0.0194500759243965
-5.09678602218628	-6.62504005432129	-10.2184782028198	-0.0957161262631416	-0.0248974561691284	0.019418140873313
-5.09486198425293	-6.62581777572632	-10.2239627838135	-0.0957679226994514	-0.0247483476996422	0.0194346904754639
-5.09080791473389	-6.62101173400879	-10.2179107666016	-0.0959232673048973	-0.0247438661754131	0.019487826153636
-5.09235143661499	-6.61510229110718	-10.2227201461792	-0.0959215983748436	-0.0246479008346796	0.0194602608680725
-5.08389663696289	-6.61454391479492	-10.2047882080078	-0.0960997343063354	-0.0246827267110348	0.0194125715643168
-5.08857870101929	-6.61216163635254	-10.2067775726318	-0.0960996747016907	-0.024614080786705	0.0195036940276623
-5.08148765563965	-6.61005401611328	-10.1972627639771	-0.0963230729103088	-0.0246240757405758	0.0195409599691629
-5.08154916763306	-6.60526561737061	-10.2001342773438	-0.096211813390255	-0.02452776953578	0.0195978377014399
-5.0758171081543	-6.60498332977295	-10.1898565292358	-0.0963525772094727	-0.0246409326791763	0.0195918921381235
-5.07175159454346	-6.59841728210449	-10.1826114654541	-0.0962816551327705	-0.0245728194713593	0.0197447240352631
-5.07111358642578	-6.60094928741455	-10.18479347229	-0.0964171215891838	-0.0246283076703548	0.0197674203664064
-5.06658506393433	-6.59308624267578	-10.1827249526978	-0.0963691025972366	-0.0246561001986265	0.0199082065373659
-5.06758546829224	-6.59082221984863	-10.1854276657104	-0.0963453948497772	-0.0247757099568844	0.0200261995196342
-5.06103610992432	-6.58697700500488	-10.1855497360229	-0.096314400434494	-0.0247023180127144	0.0202360842376947
-5.06380796432495	-6.59135818481445	-10.1860952377319	-0.0962132066488266	-0.0248759631067514	0.020315058529377
-5.05682516098022	-6.58658790588379	-10.1918230056763	-0.0962499156594276	-0.0249116457998753	0.0204780325293541
-5.05958700180054	-6.58658123016357	-10.1888389587402	-0.0961641371250153	-0.0250182300806046	0.0206835437566042
-5.05375671386719	-6.58626937866211	-10.1962156295776	-0.0961451008915901	-0.0250731203705072	0.0208629723638296
-5.05601930618286	-6.58678245544434	-10.1849460601807	-0.0961338207125664	-0.0251253917813301	0.0209614299237728
-5.05604124069214	-6.5845890045166	-10.1881036758423	-0.0959865525364876	-0.0251155011355877	0.0211320910602808
-5.05263137817383	-6.58907318115234	-10.186393737793	-0.0961163565516472	-0.0252895820885897	0.0213828198611736
-5.06296730041504	-6.59128379821777	-10.1974678039551	-0.0959669277071953	-0.025271188467741	0.0215489976108074
-5.05196332931519	-6.58563804626465	-10.1842164993286	-0.0960613489151001	-0.0254198480397463	0.0216958560049534
-5.05967807769775	-6.59389162063599	-10.1962604522705	-0.0959852784872055	-0.0254761278629303	0.0218461826443672
-5.05451011657715	-6.58704328536987	-10.1915435791016	-0.0959694758057594	-0.0256052426993847	0.0220373217016459
-5.06417417526245	-6.5908579826355	-10.1871175765991	-0.0960306748747826	-0.0256498008966446	0.0221299827098846
-5.0572681427002	-6.58475637435913	-10.1852245330811	-0.0959441810846329	-0.0256774388253689	0.0223289001733065
-5.05679082870483	-6.59077262878418	-10.1881532669067	-0.0960671082139015	-0.0258116275072098	0.0224089156836271
-5.05215358734131	-6.58620071411133	-10.1819725036621	-0.0959850624203682	-0.0258601605892181	0.0225690715014935
-5.0574254989624	-6.58924293518066	-10.1784133911133	-0.0960414409637451	-0.0259474664926529	0.0225504897534847
-5.05227994918823	-6.58347463607788	-10.18079662323	-0.0959874391555786	-0.0258849579840899	0.0226923227310181
-5.05300807952881	-6.58528614044189	-10.1752672195435	-0.0960771143436432	-0.0261157546192408	0.0227744616568089
-5.05333948135376	-6.5854344367981	-10.1790800094604	-0.0959769412875175	-0.0260574780404568	0.0228597372770309
-5.05097246170044	-6.58315372467041	-10.1693277359009	-0.0960866808891296	-0.026119027286768	0.022951140999794
-5.05311727523804	-6.58251619338989	-10.1815605163574	-0.0959959402680397	-0.0261811967939138	0.0229773968458176
-5.05360746383667	-6.57949066162109	-10.1773204803467	-0.0960490182042122	-0.0262521058320999	0.0229567065834999
-5.05194854736328	-6.58165407180786	-10.1691598892212	-0.0959910899400711	-0.0262748654931784	0.023012088611722
-5.05529403686523	-6.58603000640869	-10.1654634475708	-0.0961844101548195	-0.0262652616947889	0.0229979306459427
-5.05674362182617	-6.58265924453735	-10.1692972183228	-0.0961122959852219	-0.0263245478272438	0.0231009256094694
-5.06175088882446	-6.58568000793457	-10.1684846878052	-0.0962576791644096	-0.0263610817492008	0.0230463203042746
-5.05837106704712	-6.58097982406616	-10.1640548706055	-0.0960561856627464	-0.026419885456562	0.0230743698775768
-5.06459188461304	-6.58687734603882	-10.161150932312	-0.096227653324604	-0.0265626460313797	0.0230942461639643
-5.06753206253052	-6.59054040908813	-10.1620540618896	-0.0961167439818382	-0.0266336463391781	0.0232295989990234
-5.07449388504028	-6.59151029586792	-10.1664400100708	-0.0961248055100441	-0.0266457721590996	0.0232213493436575
-5.07339334487915	-6.59194946289063	-10.1627140045166	-0.0961268171668053	-0.0266995131969452	0.0233043394982815
-5.08128213882446	-6.60054540634155	-10.168251991272	-0.0961475744843483	-0.0268475003540516	0.0232934840023518
-5.08043670654297	-6.60032892227173	-10.1699104309082	-0.0960816740989685	-0.0268921833485365	0.0234006531536579
-5.08973550796509	-6.60340690612793	-10.1772470474243	-0.096046969294548	-0.0270464308559895	0.0234216470271349
-5.08810710906982	-6.61157274246216	-10.1767520904541	-0.095967173576355	-0.0270495880395174	0.0234338361769915
-5.09642124176025	-6.61301803588867	-10.1756896972656	-0.0960183292627335	-0.0272331535816193	0.023477291688323
-5.10056114196777	-6.61691522598267	-10.1886711120605	-0.0959270521998405	-0.0272911842912436	0.0235037170350552
-5.10163307189941	-6.6205267906189	-10.1837282180786	-0.0959511399269104	-0.0273594111204147	0.0236224923282862
-5.11132431030273	-6.62786626815796	-10.1985712051392	-0.0958027243614197	-0.0274502094835043	0.0236333291977644
-5.10686874389648	-6.62851047515869	-10.1945543289185	-0.0958902761340141	-0.027545727789402	0.0235901512205601
-5.11736059188843	-6.63570022583008	-10.1951570510864	-0.0958024561405182	-0.027536416426301	0.0236331094056368
-5.11564970016479	-6.63483715057373	-10.1959810256958	-0.0959228351712227	-0.0276388339698315	0.0236222464591265
-5.13004541397095	-6.63568925857544	-10.2060289382935	-0.0958440005779266	-0.0276353489607573	0.0236821137368679
-5.12340641021729	-6.63394737243652	-10.1968126296997	-0.0958680212497711	-0.0277228131890297	0.023617735132575
-5.12958335876465	-6.64431715011597	-10.1957302093506	-0.0958787277340889	-0.0277963392436504	0.023588115349412
-5.13046741485596	-6.64476633071899	-10.2042455673218	-0.0958526730537415	-0.0278240200132132	0.0236280038952827
-5.13365411758423	-6.6440577507019	-10.1976346969604	-0.095972865819931	-0.0278761498630047	0.0235107578337193
-5.13357400894165	-6.646653175354	-10.1996002197266	-0.0959151834249496	-0.0277433395385742	0.0234635304659605
-5.13897609710693	-6.64967393875122	-10.19739818573	-0.0959679335355759	-0.027919415384531	0.0234014093875885
-5.13951683044434	-6.64915895462036	-10.2011089324951	-0.0959626734256744	-0.0278529766947031	0.0233371760696173
-5.14055585861206	-6.65203475952148	-10.1983203887939	-0.0960942283272743	-0.027912188321352	0.0232094284147024
-5.14439821243286	-6.65040922164917	-10.1976003646851	-0.0960461795330048	-0.0277246441692114	0.0230875108391047
-5.14515018463135	-6.65130996704102	-10.1827983856201	-0.0962343961000443	-0.0277701839804649	0.0229743663221598
-5.14726495742798	-6.6521315574646	-10.1934413909912	-0.0961839482188225	-0.0277369078248739	0.0228426493704319
-5.14429092407227	-6.65103387832642	-10.1819343566895	-0.0963231697678566	-0.0277676749974489	0.0227637067437172
-5.15629005432129	-6.65566730499268	-10.1864585876465	-0.0961676016449928	-0.0276636481285095	0.0226322170346975
-5.1445746421814	-6.65130138397217	-10.1768140792847	-0.0964428707957268	-0.0276983249932528	0.0224822405725718
-5.1549015045166	-6.65929508209229	-10.1787405014038	-0.0963520556688309	-0.0276502016931772	0.0223105438053608
-5.14857959747314	-6.65645170211792	-10.1689748764038	-0.0965202003717422	-0.0276294313371181	0.0222416538745165
-5.15913105010986	-6.65984869003296	-10.1824769973755	-0.0964344888925552	-0.0275471415370703	0.0221054870635271
-5.15153455734253	-6.65340232849121	-10.174861907959	-0.0965137779712677	-0.0275209322571754	0.0219811908900738
-5.15581178665161	-6.66537380218506	-10.1754102706909	-0.0965077579021454	-0.0275362823158503	0.0218465961515903
-5.15323209762573	-6.6613392829895	-10.1753568649292	-0.0965422987937927	-0.0275335963815451	0.0217798389494419
-5.15769910812378	-6.66601371765137	-10.1805572509766	-0.0965984240174294	-0.027426915243268	0.0215584393590689
-5.15216970443726	-6.66229200363159	-10.1720323562622	-0.0965235307812691	-0.0273795239627361	0.0215192604809999
-5.15701580047607	-6.66625690460205	-10.1693353652954	-0.0965251550078392	-0.0274628214538097	0.0213530603796244
-5.15533971786499	-6.66618347167969	-10.1785049438477	-0.0965627729892731	-0.027352711185813	0.0213550981134176
-5.15455055236816	-6.66561365127563	-10.1685466766357	-0.0966398939490318	-0.0273956824094057	0.0212472006678581
-5.15675115585327	-6.66642808914185	-10.1683311462402	-0.0964710265398026	-0.02728670835495	0.0211421363055706
-5.15465497970581	-6.669602394104	-10.167986869812	-0.0967027693986893	-0.0273496899753809	0.0210765060037375
-5.15730667114258	-6.67143058776855	-10.1708364486694	-0.0965656787157059	-0.0272932909429073	0.021052023395896
-5.14844131469727	-6.67048597335815	-10.1721305847168	-0.0967104658484459	-0.0273504070937634	0.021063482388854
-5.16047716140747	-6.67196846008301	-10.1797180175781	-0.0964358150959015	-0.0273292921483517	0.021015552803874
-5.14947128295898	-6.67136859893799	-10.1708612442017	-0.096568189561367	-0.0274682138115168	0.0209727063775063
-5.15802764892578	-6.67730712890625	-10.17848777771	-0.0964355617761612	-0.0274077467620373	0.0209369752556086
-5.15229749679565	-6.67745113372803	-10.1781578063965	-0.0964897349476814	-0.0274457968771458	0.0210599638521671
-5.15693426132202	-6.68296384811401	-10.1836500167847	-0.0964538156986237	-0.0274507571011782	0.021011596545577
-5.15264081954956	-6.68386268615723	-10.1862363815308	-0.0962526798248291	-0.0275362711399794	0.0210119877010584
-5.15492153167725	-6.68769550323486	-10.1863384246826	-0.0963448956608772	-0.0276747476309538	0.0209784414619207
-5.15554714202881	-6.6910605430603	-10.1942024230957	-0.0961947739124298	-0.0276439916342497	0.021064717322588
-5.1523060798645	-6.69138717651367	-10.1900234222412	-0.0962565094232559	-0.027664378285408	0.0209762435406446
-5.15591335296631	-6.69972372055054	-10.1974105834961	-0.096092626452446	-0.0276616532355547	0.0210119821131229
-5.1518874168396	-6.69671106338501	-10.1957492828369	-0.0961133390665054	-0.0277944877743721	0.0210636854171753
-5.15808153152466	-6.70168018341064	-10.203724861145	-0.0960349217057228	-0.027759937569499	0.0209274999797344
-5.15368175506592	-6.70177984237671	-10.1973438262939	-0.0959862470626831	-0.0276660192757845	0.0209641959518194
-5.16002941131592	-6.70755434036255	-10.2009553909302	-0.0959386080503464	-0.0277353525161743	0.0208753757178783
-5.15525388717651	-6.70651245117188	-10.2050218582153	-0.0958776697516441	-0.0277181882411242	0.020811116322875
-5.15612745285034	-6.71099328994751	-10.2047138214111	-0.0959254577755928	-0.0278204008936882	0.0207960978150368
-5.15578365325928	-6.71498489379883	-10.2146234512329	-0.0957894399762154	-0.0277392789721489	0.0207705534994602
-5.15479707717896	-6.71325778961182	-10.2104063034058	-0.095842145383358	-0.027841055765748	0.0205640215426683
-5.15700483322144	-6.71439027786255	-10.2163705825806	-0.0957286581397057	-0.0277486778795719	0.0206096135079861
-5.15512418746948	-6.7186803817749	-10.2160310745239	-0.0959055498242378	-0.0277804639190435	0.0205530561506748
-5.1640419960022	-6.72013235092163	-10.2273979187012	-0.0956713482737541	-0.0277592372149229	0.0205699112266302
-5.15600252151489	-6.71873378753662	-10.2196769714355	-0.0958294197916985	-0.0278542246669531	0.0204279366880655
-5.15948009490967	-6.72738742828369	-10.2301540374756	-0.0956709682941437	-0.0278412364423275	0.0203802492469549
-5.1576714515686	-6.72338914871216	-10.2270641326904	-0.0958149805665016	-0.0279016960412264	0.0202711652964354
-5.16311502456665	-6.72686004638672	-10.2379913330078	-0.0956830531358719	-0.0277754664421082	0.020220810547471
-5.15754795074463	-6.72175407409668	-10.2356662750244	-0.0957925394177437	-0.0278168246150017	0.0200923122465611
-5.16039562225342	-6.72916412353516	-10.2395172119141	-0.0957050919532776	-0.0276899710297585	0.0199982319027185
-5.15482473373413	-6.72754907608032	-10.2354526519775	-0.0957870706915855	-0.0278384163975716	0.0198770277202129
-5.15764427185059	-6.73181819915771	-10.2420873641968	-0.0957830920815468	-0.0277215819805861	0.0197698101401329
-5.15010929107666	-6.72708702087402	-10.2343807220459	-0.0958716198801994	-0.0276733636856079	0.0196850560605526
-5.15601682662964	-6.73079776763916	-10.2430667877197	-0.0957924202084541	-0.0276825800538063	0.0195213370025158
-5.14706659317017	-6.72747039794922	-10.2380857467651	-0.0959383100271225	-0.0275958180427551	0.0194304045289755
-5.14993286132813	-6.73228073120117	-10.2450084686279	-0.0959342867136002	-0.0275232661515474	0.0192630495876074
-5.1411280632019	-6.73035526275635	-10.2396688461304	-0.0959993824362755	-0.0274504087865353	0.0191542189568281
-5.14441823959351	-6.72567844390869	-10.2385416030884	-0.0960108637809753	-0.0274391062557697	0.0188789181411266
-5.13331270217896	-6.72289276123047	-10.2342472076416	-0.0960449874401093	-0.0274250414222479	0.0186868607997894
-5.13225078582764	-6.72700595855713	-10.2340383529663	-0.0961585193872452	-0.0272726994007826	0.018536014482379
-5.12778329849243	-6.72341871261597	-10.237756729126	-0.0961669608950615	-0.0271923895925283	0.0183825436979532
-5.12583160400391	-6.72234725952148	-10.236475944519	-0.0963410288095474	-0.0271442867815495	0.0181198064237833
-5.11683797836304	-6.71908187866211	-10.2327013015747	-0.0962410271167755	-0.02705735899508	0.0179189406335354
-5.11583280563354	-6.7215404510498	-10.2261457443237	-0.0964125022292137	-0.0269878692924976	0.0177062526345253
-5.10903167724609	-6.71565866470337	-10.2290163040161	-0.0964827761054039	-0.026891216635704	0.0175599958747625
-5.10422515869141	-6.70847415924072	-10.2285137176514	-0.0966336727142334	-0.0268539171665907	0.0173238925635815
-5.09382057189941	-6.70718908309937	-10.2252788543701	-0.0966459810733795	-0.0267463549971581	0.0171111412346363
-5.09304046630859	-6.70437908172607	-10.219331741333	-0.0967145711183548	-0.0267750527709723	0.016912093386054
-5.08371591567993	-6.70027637481689	-10.221794128418	-0.0967997908592224	-0.0265801604837179	0.0167283359915018
-5.07980346679688	-6.69715404510498	-10.2252540588379	-0.0969412699341774	-0.0265967957675457	0.0165209136903286
-5.07033586502075	-6.69404745101929	-10.2206726074219	-0.0970254614949226	-0.026486836373806	0.0163245163857937
-5.06918859481812	-6.69317626953125	-10.2180585861206	-0.0969438776373863	-0.0264438204467297	0.0160951185971498
-5.05546808242798	-6.68697309494019	-10.2201890945435	-0.0970729738473892	-0.0264572184532881	0.015912838280201
-5.05684614181519	-6.68628120422363	-10.2210388183594	-0.097129225730896	-0.0263003446161747	0.0156800728291273
-5.04451560974121	-6.68435478210449	-10.2162399291992	-0.0971831008791924	-0.0263353977352381	0.0155449043959379
-5.04276371002197	-6.68084669113159	-10.2225074768066	-0.0972164943814278	-0.0261144284158945	0.0153371496126056
-5.02869749069214	-6.67252206802368	-10.2181224822998	-0.0973163098096848	-0.0261244084686041	0.0151145868003368
-5.02701091766357	-6.6770281791687	-10.2111797332764	-0.0972915291786194	-0.0260384473949671	0.0149808069691062
-5.01215839385986	-6.67229318618774	-10.2163190841675	-0.0974500477313995	-0.0261293482035398	0.0147709539160132
-5.00990962982178	-6.67071294784546	-10.2222852706909	-0.097438633441925	-0.0259250942617655	0.014644643291831
-4.99941968917847	-6.66405820846558	-10.2175674438477	-0.0975298807024956	-0.0259959120303392	0.0144697371870279
-4.99377584457397	-6.66031980514526	-10.2180252075195	-0.0974536240100861	-0.0258562006056309	0.0142511716112494
-4.98595571517944	-6.66195583343506	-10.2049112319946	-0.0976017490029335	-0.0258448254317045	0.0140909608453512
-4.97497844696045	-6.6595630645752	-10.2140064239502	-0.0976223722100258	-0.0257817637175322	0.0139648672193289
-4.97200202941895	-6.65698719024658	-10.2116479873657	-0.0976747497916222	-0.0257735382765532	0.0138302557170391
-4.95785284042358	-6.6511116027832	-10.2183599472046	-0.0976563915610313	-0.0257561206817627	0.0136739369481802
-4.95622444152832	-6.65388107299805	-10.2191801071167	-0.0976650565862656	-0.0256589092314243	0.0134904133155942
-4.93796110153198	-6.64644527435303	-10.2068786621094	-0.0977162420749664	-0.0256968587636948	0.013340319506824
-4.93726444244385	-6.65305805206299	-10.2162132263184	-0.0976813584566116	-0.0255867149680853	0.0131552834063768
-4.92514276504517	-6.64557695388794	-10.2118892669678	-0.0977924764156342	-0.0255793295800686	0.0131822479888797
-4.91953659057617	-6.6435489654541	-10.2233114242554	-0.0976160690188408	-0.0254653822630644	0.0133117185905576
-4.90483903884888	-6.6322808265686	-10.2126026153564	-0.0976274535059929	-0.0256253760308027	0.0133157074451447
-4.89856147766113	-6.63195705413818	-10.2227973937988	-0.0976354256272316	-0.0255502462387085	0.0132624311372638
-4.89101266860962	-6.62439584732056	-10.2197418212891	-0.0977658554911613	-0.0256535578519106	0.0130842765793204
-4.88546514511108	-6.62659358978271	-10.2216157913208	-0.0977586954832077	-0.0254094507545233	0.0129543133080006
-4.87861967086792	-6.62163639068604	-10.2194585800171	-0.0978058502078056	-0.0254767257720232	0.0127496924251318
-4.86866855621338	-6.6223840713501	-10.2208547592163	-0.0976912453770638	-0.0253384038805962	0.0126478932797909
-4.86755847930908	-6.6172194480896	-10.2189416885376	-0.0977063849568367	-0.0254118032753468	0.0125518161803484
-4.85194873809814	-6.60796737670898	-10.223105430603	-0.0976263433694839	-0.0254755597561598	0.0124980648979545
-4.84329795837402	-6.60567426681519	-10.2242822647095	-0.0976848974823952	-0.0254745986312628	0.0125014130026102
-4.83015537261963	-6.60684490203857	-10.2328815460205	-0.0976981297135353	-0.0255221910774708	0.0127650247886777
-4.81970453262329	-6.61172008514404	-10.221061706543	-0.0980574265122414	-0.0255772098898888	0.0129554998129606
-4.80809164047241	-6.60437440872192	-10.2175302505493	-0.0981882810592651	-0.0255687478929758	0.0128427045419812
-4.79799604415894	-6.60270404815674	-10.2070932388306	-0.098292700946331	-0.0256791319698095	0.012883435934782
-4.79412317276001	-6.59438800811768	-10.2092981338501	-0.0982969403266907	-0.0257056038826704	0.0129927191883326
-4.79152822494507	-6.58885622024536	-10.2177543640137	-0.0983527600765228	-0.0257706437259912	0.0129809584468603
-4.78035259246826	-6.58059310913086	-10.2153224945068	-0.0982575938105583	-0.025797862559557	0.0130110112950206
-4.78118085861206	-6.57870054244995	-10.2265996932983	-0.0981879606842995	-0.0259324181824923	0.0129742184653878
-4.77162456512451	-6.57780456542969	-10.2293863296509	-0.0982160419225693	-0.0262164995074272	0.0129401152953506
-4.77095079421997	-6.57498121261597	-10.2486934661865	-0.0980721488595009	-0.0263110175728798	0.0128879565745592
-4.76339769363403	-6.57354354858398	-10.2567539215088	-0.0981090217828751	-0.0264957193285227	0.0128786182031035
-4.75943231582642	-6.56934928894043	-10.2726945877075	-0.0979930311441422	-0.0265651233494282	0.0128136221319437
-4.75791454315186	-6.56807374954224	-10.2676515579224	-0.0980773493647575	-0.0267607774585485	0.0127457734197378
-4.75023937225342	-6.56542444229126	-10.2674102783203	-0.0980783924460411	-0.0268118344247341	0.0127256046980619
-4.75224351882935	-6.57235717773438	-10.2763662338257	-0.0981447771191597	-0.0268885586410761	0.0127658508718014
-4.74602937698364	-6.56324768066406	-10.273907661438	-0.0982214137911797	-0.0270298402756453	0.012844598852098
-4.74806690216064	-6.56621742248535	-10.2836542129517	-0.0983913689851761	-0.0270523708313704	0.0129136182367802
-4.74341726303101	-6.56060075759888	-10.2780590057373	-0.0984205305576324	-0.0271254405379295	0.01288943272084
-4.74284887313843	-6.56674385070801	-10.2887983322144	-0.0984293520450592	-0.0271276067942381	0.0129409953951836
-4.73958206176758	-6.56263589859009	-10.2852468490601	-0.0985072180628777	-0.0273753814399242	0.0129491901025176
-4.73775768280029	-6.5637001991272	-10.2926788330078	-0.0985658839344978	-0.0273300874978304	0.01295205950737
-4.73474168777466	-6.56237649917603	-10.2853574752808	-0.0986507907509804	-0.0274107251316309	0.0129950856789947
-4.7362813949585	-6.56478691101074	-10.2955770492554	-0.0986269116401672	-0.0273501500487328	0.0129920104518533
-4.72858476638794	-6.56346797943115	-10.2863245010376	-0.0988055616617203	-0.0274344775825739	0.0130272256210446
-4.73144769668579	-6.56215667724609	-10.2960395812988	-0.0986690297722816	-0.0274001881480217	0.0130326738581061
-4.72624015808105	-6.56090450286865	-10.2884244918823	-0.0988560616970062	-0.0274574346840382	0.0130890933796763
-4.732581615448	-6.56019973754883	-10.2943305969238	-0.0987211689352989	-0.0273671988397837	0.0131753655150533
-4.72999572753906	-6.55949878692627	-10.2932281494141	-0.0988466292619705	-0.0273859854787588	0.0131571535021067
-4.72477149963379	-6.55794191360474	-10.2923097610474	-0.0987578257918358	-0.0274194926023483	0.0131818968802691
-4.7250394821167	-6.55979299545288	-10.2903251647949	-0.0988404154777527	-0.0275207981467247	0.0131584703922272
-4.72082090377808	-6.55921506881714	-10.2839574813843	-0.0988996624946594	-0.02748560346663	0.0132966134697199
-4.72787666320801	-6.55948877334595	-10.2929744720459	-0.0989431291818619	-0.027497012168169	0.0133327543735504
-4.72245979309082	-6.55454730987549	-10.291296005249	-0.0989914536476135	-0.0274905022233725	0.0134019423276186
-4.73092222213745	-6.55739068984985	-10.2829904556274	-0.0990003794431686	-0.0274650231003761	0.0133978109806776
-4.72617673873901	-6.55433416366577	-10.2824420928955	-0.0990817993879318	-0.0275569278746843	0.0135466633364558
-4.7329044342041	-6.55783939361572	-10.2840194702148	-0.0991560444235802	-0.0274368599057198	0.0136335864663124
-4.72964525222778	-6.55364847183228	-10.2784805297852	-0.0991828963160515	-0.0274710766971111	0.0136961098760366
-4.73490715026855	-6.5531120300293	-10.2787933349609	-0.0992016866803169	-0.0274746976792812	0.0137241184711456
-4.73023176193237	-6.55177927017212	-10.2713165283203	-0.0993663817644119	-0.0275091715157032	0.0138484463095665
-4.73708200454712	-6.54877662658691	-10.2757415771484	-0.0993185713887215	-0.0274167284369469	0.0140595613047481
-4.73364734649658	-6.54955577850342	-10.2679710388184	-0.0994729697704315	-0.0274215396493673	0.0142061896622181
-4.73885440826416	-6.5453667640686	-10.2739667892456	-0.0994062572717667	-0.0274500828236341	0.0144239757210016
-4.73409461975098	-6.5408992767334	-10.2672681808472	-0.0994927585124969	-0.0275078341364861	0.0145409498363733
-4.73754978179932	-6.54107141494751	-10.2626905441284	-0.0994449928402901	-0.027497785165906	0.0147696612402797
-4.74140119552612	-6.54516315460205	-10.2625513076782	-0.0995313376188278	-0.0275515634566545	0.0149008184671402
-4.73789167404175	-6.53679847717285	-10.2649402618408	-0.0995128005743027	-0.0275296699255705	0.0152078680694103
-4.74040460586548	-6.53638315200806	-10.2637004852295	-0.0995659753680229	-0.0276288967579603	0.0153003642335534
-4.73663568496704	-6.5366849899292	-10.2642993927002	-0.099534846842289	-0.0275339800864458	0.0155495619401336
-4.74247646331787	-6.53539848327637	-10.2598028182983	-0.0994837880134583	-0.0276155415922403	0.0157245006412268
-4.73757743835449	-6.5357813835144	-10.2659482955933	-0.0995227321982384	-0.0276486538350582	0.0159686338156462
-4.74126148223877	-6.53407192230225	-10.2646970748901	-0.0996008813381195	-0.0277289170771837	0.0162255298346281
-4.73831748962402	-6.53426742553711	-10.2781295776367	-0.0994039177894592	-0.027679268270731	0.0164195485413074
-4.739990234375	-6.53339004516602	-10.2728385925293	-0.0994700938463211	-0.0278022550046444	0.0165108982473612
-4.73731231689453	-6.53313159942627	-10.2716255187988	-0.0992786660790443	-0.0278456546366215	0.0167956221848726
-4.7401704788208	-6.53759956359863	-10.2746953964233	-0.0994432866573334	-0.0278505496680737	0.0170421525835991
-4.74004364013672	-6.53496694564819	-10.2841377258301	-0.0993048697710037	-0.0278599727898836	0.0173242203891277
-4.73786592483521	-6.53526926040649	-10.2877283096313	-0.099378764629364	-0.0279402509331703	0.0175130516290665
-4.73587322235107	-6.53024387359619	-10.2842960357666	-0.0992069467902184	-0.02801295183599	0.0177416801452637
-4.73532009124756	-6.53726625442505	-10.2824478149414	-0.099204033613205	-0.028084758669138	0.0179400835186243
-4.73426389694214	-6.53389453887939	-10.2925004959106	-0.099181167781353	-0.0280917212367058	0.0181900523602962
-4.73369169235229	-6.53333568572998	-10.2987232208252	-0.0991987735033035	-0.028065524995327	0.018343772739172
-4.72872591018677	-6.52725887298584	-10.2916698455811	-0.0991304591298103	-0.0280403792858124	0.0185221135616302
-4.7325267791748	-6.52973079681396	-10.2916650772095	-0.0990982949733734	-0.0280870795249939	0.0186484586447477
-4.72293090820313	-6.52723550796509	-10.2964344024658	-0.0991424545645714	-0.028077457100153	0.0188782308250666
-4.72806835174561	-6.52889204025269	-10.296178817749	-0.0991392433643341	-0.0280617903918028	0.019002141430974
-4.72070646286011	-6.52538347244263	-10.2933931350708	-0.0990829765796661	-0.0280380453914404	0.0191718526184559
-4.72522354125977	-6.52646255493164	-10.2939414978027	-0.0990070030093193	-0.0280444584786892	0.0192346926778555
-4.71416234970093	-6.52098941802979	-10.2914638519287	-0.0989934355020523	-0.0280637666583061	0.0193738043308258
-4.71701335906982	-6.51973533630371	-10.2931604385376	-0.0990185961127281	-0.0279659908264875	0.0195104405283928
-4.71687173843384	-6.51903104782104	-10.2944564819336	-0.0989950969815254	-0.0279814582318068	0.019701873883605
-4.71727705001831	-6.51967573165894	-10.3004732131958	-0.0990616232156754	-0.0279947500675917	0.019794650375843
-4.71052885055542	-6.51554584503174	-10.2972984313965	-0.0988224670290947	-0.0279474947601557	0.019885778427124
-4.71101856231689	-6.51882553100586	-10.2959814071655	-0.0990038141608238	-0.0280509609729052	0.0199221409857273
-4.71011543273926	-6.51784133911133	-10.2960119247437	-0.0989159196615219	-0.0279416311532259	0.0201367624104023
-4.71165370941162	-6.51068878173828	-10.293701171875	-0.098982185125351	-0.0280260443687439	0.0201531387865543
-4.70849466323853	-6.51557779312134	-10.3015832901001	-0.0988675355911255	-0.0278914738446474	0.0202047675848007
-4.70497941970825	-6.51618242263794	-10.2964286804199	-0.098910816013813	-0.0280405636876822	0.0202438663691282
-4.70894861221313	-6.51615524291992	-10.3035984039307	-0.0987832620739937	-0.0279892645776272	0.0203635506331921
-4.70750331878662	-6.51459407806396	-10.3074264526367	-0.0988267958164215	-0.0280112642794847	0.0203940477222204
-4.70722961425781	-6.51267719268799	-10.3081035614014	-0.098786897957325	-0.0278778616338968	0.0204026307910681
-4.70932006835938	-6.51702404022217	-10.3025093078613	-0.0987453758716583	-0.0279426779597998	0.020382521674037
-4.70529365539551	-6.51719760894775	-10.3164539337158	-0.0987166464328766	-0.028010493144393	0.0204228032380342
-4.71114873886108	-6.51861333847046	-10.3148021697998	-0.0986670181155205	-0.0279286857694387	0.0204832218587399
-4.70567607879639	-6.51576852798462	-10.317232131958	-0.0987183079123497	-0.0278940238058567	0.0204823594540358
-4.71177005767822	-6.51874160766602	-10.3174390792847	-0.098622277379036	-0.0278799049556255	0.0204430669546127
-4.70640182495117	-6.51290321350098	-10.3204689025879	-0.098577044904232	-0.027965446934104	0.0204302854835987
-4.70984315872192	-6.52117300033569	-10.3169088363647	-0.0985665023326874	-0.0279092770069838	0.0203841105103493
-4.70778703689575	-6.5162878036499	-10.317024230957	-0.0984886363148689	-0.0279061980545521	0.0204357504844666
-4.71509313583374	-6.51793241500854	-10.3196620941162	-0.0985618233680725	-0.0278701409697533	0.0203910674899817
-4.7110800743103	-6.51525163650513	-10.3168458938599	-0.0984340086579323	-0.0277570374310017	0.020401643589139
-4.71536779403687	-6.52207374572754	-10.3195142745972	-0.0985208377242088	-0.0278696659952402	0.0203059762716293
-4.71562528610229	-6.51827001571655	-10.3211164474487	-0.0983994826674461	-0.0278094373643398	0.0203471090644598
-4.71594858169556	-6.52048969268799	-10.3240432739258	-0.0984833315014839	-0.0279865898191929	0.0203347131609917
-4.71856498718262	-6.52046537399292	-10.3259840011597	-0.0983170121908188	-0.0277363043278456	0.0202018246054649
-4.72077751159668	-6.52317523956299	-10.3104124069214	-0.0984768494963646	-0.0278355218470097	0.0201769564300776
-4.7261118888855	-6.52604007720947	-10.3259029388428	-0.0983804687857628	-0.0277191922068596	0.0202286969870329
-4.72814321517944	-6.52778005599976	-10.3241624832153	-0.0984625518321991	-0.0277451630681753	0.0201535057276487
-4.73268842697144	-6.52818202972412	-10.3320770263672	-0.0982864201068878	-0.0277356933802366	0.0200468171387911
-4.73185729980469	-6.53021335601807	-10.321907043457	-0.0985150188207626	-0.0277486145496368	0.0199638269841671
-4.73778009414673	-6.52975511550903	-10.3221845626831	-0.0983304530382156	-0.0276689361780882	0.0199691783636808
-4.73770761489868	-6.53449869155884	-10.3242359161377	-0.0984881296753883	-0.0276689808815718	0.0198656804859638
-4.74419450759888	-6.53187894821167	-10.3277950286865	-0.098330944776535	-0.027643233537674	0.0198258608579636
-4.74257516860962	-6.53427839279175	-10.3203840255737	-0.0984797403216362	-0.027711121365428	0.0196564812213182
-4.74887275695801	-6.53340768814087	-10.3288335800171	-0.0983177050948143	-0.0275805313140154	0.0196080356836319
-4.74619960784912	-6.5354471206665	-10.3227233886719	-0.0984189957380295	-0.0276498217135668	0.0194730367511511
-4.75336742401123	-6.53797197341919	-10.3248863220215	-0.098372645676136	-0.0275928024202585	0.0193628538399935
-4.74996376037598	-6.5327320098877	-10.3258790969849	-0.0984564274549484	-0.0275133680552244	0.0192968640476465
-4.75586032867432	-6.54151725769043	-10.3265228271484	-0.0983842685818672	-0.0274376980960369	0.0191457122564316
-4.75220108032227	-6.53547334671021	-10.3265914916992	-0.0983832255005836	-0.0275466609746218	0.0190613437443972
-4.75680875778198	-6.54022359848022	-10.3251037597656	-0.0983928963541985	-0.0275209937244654	0.018925853073597
-4.75396823883057	-6.53864145278931	-10.3281927108765	-0.0982692539691925	-0.0272938571870327	0.0187853015959263
-4.75542593002319	-6.53964138031006	-10.3173065185547	-0.0984910726547241	-0.0274138320237398	0.0186005849391222
-4.75783061981201	-6.54251050949097	-10.3289041519165	-0.0984215438365936	-0.0272776149213314	0.0185260493308306
-4.75641679763794	-6.53982925415039	-10.324312210083	-0.0985093414783478	-0.027231253683567	0.0184206869453192
-4.76240110397339	-6.5393500328064	-10.3254632949829	-0.0983316525816917	-0.0271854549646378	0.0182414557784796
-4.75803136825562	-6.54202175140381	-10.3145208358765	-0.098502904176712	-0.0271518658846617	0.0179838184267282
-4.76281213760376	-6.54233074188232	-10.324499130249	-0.0983843803405762	-0.027088787406683	0.0178898312151432
-4.76097774505615	-6.54187393188477	-10.3221940994263	-0.0985850915312767	-0.027082733809948	0.0177387557923794
-4.76576662063599	-6.53874683380127	-10.3157835006714	-0.0984273999929428	-0.0269393399357796	0.0176406223326921
-4.76352834701538	-6.53786325454712	-10.3204145431519	-0.0986689850687981	-0.0269496068358421	0.0174028091132641
-4.76892900466919	-6.54145193099976	-10.3185291290283	-0.0985071957111359	-0.0268561691045761	0.017358023673296
-4.76772117614746	-6.54272174835205	-10.3117895126343	-0.0986585542559624	-0.0269581992179155	0.0171802174299955
-4.77016496658325	-6.54162263870239	-10.3146858215332	-0.0986042991280556	-0.0268077291548252	0.0170922577381134
-4.77404880523682	-6.54271793365479	-10.3117656707764	-0.098688505589962	-0.026866352185607	0.0169240720570087
-4.77558565139771	-6.54369115829468	-10.3212375640869	-0.0986032858490944	-0.0266654193401337	0.0168766565620899
-4.77617025375366	-6.54495000839233	-10.3115615844727	-0.0986128076910973	-0.0268299654126167	0.0167369935661554
-4.78172254562378	-6.5476222038269	-10.3180961608887	-0.0986686050891876	-0.026731738820672	0.0166644267737865
-4.77950143814087	-6.54824686050415	-10.3145418167114	-0.0987282693386078	-0.0267723742872477	0.016579432412982
-4.78717756271362	-6.55061054229736	-10.3243789672852	-0.0985255241394043	-0.0267048329114914	0.0164230428636074
-4.78127431869507	-6.54823970794678	-10.31960105896	-0.0986770913004875	-0.0267904475331306	0.0163159035146236
-4.78803634643555	-6.54976463317871	-10.3234643936157	-0.0985611602663994	-0.026703167706728	0.0162772536277771
-4.78179883956909	-6.55130338668823	-10.3219623565674	-0.0986755713820457	-0.0267920084297657	0.0162625182420015
-4.79253005981445	-6.55595827102661	-10.3319244384766	-0.0985531732439995	-0.0267325229942799	0.0162278525531292
-4.78412342071533	-6.55344772338867	-10.3216619491577	-0.098620131611824	-0.0267684850841761	0.016139842569828
-4.78893280029297	-6.55523538589478	-10.3332872390747	-0.0984692052006722	-0.0267555508762598	0.0161067266017199
-4.78750944137573	-6.55638885498047	-10.3284873962402	-0.0985913127660751	-0.0268581435084343	0.0161109622567892
-4.7970085144043	-6.55966949462891	-10.3348083496094	-0.0984807536005974	-0.0267285984009504	0.0160942636430264
-4.7911114692688	-6.55476188659668	-10.330545425415	-0.0985911637544632	-0.0268029905855656	0.0159800536930561
-4.79368925094604	-6.55986213684082	-10.3361225128174	-0.0984878391027451	-0.0266859363764524	0.0159227792173624
-4.79051542282104	-6.55481624603271	-10.3349761962891	-0.0985126942396164	-0.0268127992749214	0.0159194506704807
-4.79305934906006	-6.55676364898682	-10.340277671814	-0.0985135585069656	-0.0267481338232756	0.0158925987780094
-4.78822612762451	-6.55224227905273	-10.3316240310669	-0.0986016616225243	-0.0267081540077925	0.0158487036824226
-4.79248476028442	-6.55431795120239	-10.3357715606689	-0.0985024869441986	-0.026611290872097	0.0157604161649942
-4.78566026687622	-6.54999589920044	-10.327260017395	-0.098628006875515	-0.0266711097210646	0.0157822202891111
-4.79115533828735	-6.5483603477478	-10.3392896652222	-0.0985991284251213	-0.0265817921608686	0.0157128479331732
-4.77851438522339	-6.54650211334229	-10.3301372528076	-0.0987286791205406	-0.0266120471060276	0.0157560352236032
-4.78568553924561	-6.54376792907715	-10.3377828598022	-0.0985889732837677	-0.0265892688184977	0.0156830530613661
-4.77181959152222	-6.53792762756348	-10.3258752822876	-0.0986955985426903	-0.0265575796365738	0.0156107302755117
-4.77282667160034	-6.54245090484619	-10.3271617889404	-0.0987383872270584	-0.0264735408127308	0.0156625378876925
-4.76501989364624	-6.53723955154419	-10.3219938278198	-0.0987904593348503	-0.0264214929193258	0.0156354140490294
-4.76884746551514	-6.53479766845703	-10.3366241455078	-0.0987515822052956	-0.0263520572334528	0.0155781609937549
-4.75345420837402	-6.52629995346069	-10.3181800842285	-0.0987833514809608	-0.0263236928731203	0.0155353574082255
-4.75487661361694	-6.53159093856812	-10.316367149353	-0.0987754762172699	-0.0262711755931377	0.0155244152992964
-4.74776172637939	-6.52706813812256	-10.3148212432861	-0.0987937748432159	-0.0262712147086859	0.0155216325074434
-4.74478101730347	-6.52374505996704	-10.320143699646	-0.0987934097647667	-0.0261796321719885	0.0154389385133982
-4.73719358444214	-6.51822948455811	-10.3123111724854	-0.0989073738455772	-0.0261502098292112	0.0154512831941247
-4.73929119110107	-6.5163631439209	-10.3127374649048	-0.0988094955682755	-0.0260295178741217	0.0153334243223071
-4.72819471359253	-6.51482057571411	-10.3070259094238	-0.0989684611558914	-0.0259798336774111	0.0153096178546548
-4.72911930084229	-6.5098934173584	-10.3135204315186	-0.0989295020699501	-0.0258807819336653	0.0153208421543241
-4.71961641311646	-6.50699472427368	-10.3006038665771	-0.0990835130214691	-0.0258734989911318	0.0152527643367648
-4.72243404388428	-6.50443553924561	-10.303126335144	-0.0989928841590881	-0.0258172377943993	0.0151766650378704
-4.71030759811401	-6.49595880508423	-10.2931518554688	-0.0991206243634224	-0.0258164554834366	0.0151078905910254
-4.71114778518677	-6.49576377868652	-10.2993602752686	-0.0990559756755829	-0.0256753899157047	0.0151211293414235
-4.70273065567017	-6.49210405349731	-10.2903356552124	-0.0991901457309723	-0.0256677679717541	0.0150324292480946
-4.70423269271851	-6.48522615432739	-10.2831983566284	-0.0990829393267632	-0.0255134906619787	0.0150540936738253
-4.70052337646484	-6.48056697845459	-10.2797689437866	-0.0992697551846504	-0.0255177225917578	0.0150378337129951
-4.69578123092651	-6.47844362258911	-10.2781982421875	-0.0992306992411613	-0.0254277810454369	0.0150223933160305
-4.69590139389038	-6.48102378845215	-10.2681074142456	-0.0993056297302246	-0.0255066193640232	0.0149721754714847
-4.69358015060425	-6.47745084762573	-10.2730751037598	-0.0992237702012062	-0.0253516007214785	0.0150445969775319
-4.68906831741333	-6.47347164154053	-10.268816947937	-0.0993163958191872	-0.025407375767827	0.0150781851261854
-4.68850183486938	-6.47307968139648	-10.2735986709595	-0.0992298573255539	-0.0253048706799746	0.0150741767138243
-4.68609428405762	-6.47441053390503	-10.2599477767944	-0.0993868187069893	-0.0254030451178551	0.0151266967877746
-4.68260049819946	-6.47077941894531	-10.2692461013794	-0.0993136316537857	-0.0253468733280897	0.0151794711127877
-4.68205404281616	-6.47358703613281	-10.2752323150635	-0.0993426591157913	-0.0254495516419411	0.015315449796617
-4.6763219833374	-6.47032165527344	-10.2762489318848	-0.0992416739463806	-0.0254595391452312	0.0153665309771895
-4.68133783340454	-6.47457933425903	-10.2744569778442	-0.0993024632334709	-0.0253745261579752	0.0154327247291803
-4.6701979637146	-6.47057962417603	-10.2720670700073	-0.0992780402302742	-0.0255314502865076	0.0155091974884272
-4.67474842071533	-6.4748420715332	-10.2790298461914	-0.0991405546665192	-0.0254767835140228	0.0155631974339485
-4.66873264312744	-6.47023820877075	-10.2773180007935	-0.0991535186767578	-0.0255362316966057	0.0156954284757376
-4.67021656036377	-6.47222137451172	-10.2782249450684	-0.0991726666688919	-0.02549316175282	0.0157614182680845
-4.66560029983521	-6.46600103378296	-10.2729759216309	-0.099100299179554	-0.0255280341953039	0.015874307602644
-4.66740655899048	-6.47589683532715	-10.2832021713257	-0.0990515649318695	-0.0255925804376602	0.0159641038626432
-4.66296577453613	-6.46972751617432	-10.2800559997559	-0.0990155413746834	-0.0256739929318428	0.0160851776599884
-4.66755628585815	-6.47308969497681	-10.2815370559692	-0.0989610031247139	-0.0256455428898335	0.0162046384066343
-4.66059494018555	-6.46534776687622	-10.2758073806763	-0.0989608243107796	-0.025635614991188	0.0163515526801348
-4.66642618179321	-6.46970319747925	-10.2800064086914	-0.0988681837916374	-0.0257280580699444	0.0163671709597111
-4.66161155700684	-6.47041130065918	-10.2781085968018	-0.0988761633634567	-0.0257228408008814	0.0165521260350943
-4.66926956176758	-6.47358417510986	-10.2847261428833	-0.0988001674413681	-0.025781637057662	0.0166665278375149
-4.66170978546143	-6.47362232208252	-10.2823047637939	-0.0988177135586739	-0.0258553456515074	0.0168021414428949
-4.67083978652954	-6.47478485107422	-10.2901945114136	-0.0986789688467979	-0.0259072426706553	0.0168082285672426
-4.66371726989746	-6.47445774078369	-10.2833375930786	-0.09867924451828	-0.0259952377527952	0.0169130209833384
-4.66677570343018	-6.47953796386719	-10.2879209518433	-0.0987358093261719	-0.0259153470396996	0.0170260407030582
-4.66923332214355	-6.47713899612427	-10.2921581268311	-0.098570741713047	-0.025952996686101	0.0171854700893164
-4.66862535476685	-6.47596502304077	-10.2931632995605	-0.0986949056386948	-0.026055671274662	0.0171894263476133
-4.66968488693237	-6.4758152961731	-10.2942838668823	-0.0985283106565475	-0.0260771457105875	0.0172559134662151
-4.66950273513794	-6.47956705093384	-10.2874641418457	-0.0985723882913589	-0.0261423699557781	0.017334520816803
-4.67254590988159	-6.48013067245483	-10.2979354858398	-0.0985148102045059	-0.0261317640542984	0.0175109971314669
-4.67079925537109	-6.47790098190308	-10.2911100387573	-0.0985333323478699	-0.0261999927461147	0.0175436362624168
-4.66945552825928	-6.48024034500122	-10.2993087768555	-0.0985342040657997	-0.0261433739215136	0.0176317282021046
-4.6762056350708	-6.47819566726685	-10.2976045608521	-0.0983966067433357	-0.0262707248330116	0.0176934506744146
-4.67290449142456	-6.48096799850464	-10.3005990982056	-0.0984459593892097	-0.0262600965797901	0.0178253706544638
-4.67972612380981	-6.47928524017334	-10.3024454116821	-0.0984059572219849	-0.0262473039329052	0.0178633742034435
-4.66898679733276	-6.47925329208374	-10.2984066009521	-0.0984887108206749	-0.0263823494315147	0.0179240368306637
-4.67584133148193	-6.47998142242432	-10.3086671829224	-0.0983700975775719	-0.026413569226861	0.0179307907819748
-4.66763782501221	-6.47839879989624	-10.3032369613647	-0.0983898043632507	-0.0264150239527225	0.0179250165820122
-4.67213439941406	-6.47792148590088	-10.3115634918213	-0.0982508063316345	-0.0263602118939161	0.0179838966578245
-4.66518068313599	-6.47930812835693	-10.303882598877	-0.0983745902776718	-0.026392687112093	0.0179435163736343
-4.66984272003174	-6.47916984558105	-10.3120727539063	-0.0982466787099838	-0.0263778902590275	0.0179317425936461
-4.66746854782104	-6.47627544403076	-10.3112277984619	-0.0983349457383156	-0.0264653451740742	0.0179433636367321
-4.66561317443848	-6.47226142883301	-10.3116674423218	-0.0982418656349182	-0.0263607408851385	0.0178875401616097
-4.66537570953369	-6.47748517990112	-10.3140325546265	-0.0982370525598526	-0.0264037232846022	0.0178181324154139
-4.65885019302368	-6.46815919876099	-10.3097343444824	-0.0982290804386139	-0.0263408832252026	0.0178615655750036
-4.66194677352905	-6.47027397155762	-10.3116970062256	-0.0981721207499504	-0.0263777412474155	0.017812792211771
-4.65473508834839	-6.46764945983887	-10.3145694732666	-0.0982406809926033	-0.0263405367732048	0.0178044345229864
-4.65548324584961	-6.46653985977173	-10.3171348571777	-0.0981191471219063	-0.0263128336519003	0.0177212413400412
-4.64373970031738	-6.46135520935059	-10.3046407699585	-0.0981732234358788	-0.0263440422713757	0.0176177602261305
-4.6464581489563	-6.46135807037354	-10.3154945373535	-0.0980837047100067	-0.0262405797839165	0.0176802817732096
-4.63681602478027	-6.45805692672729	-10.3105220794678	-0.0981777161359787	-0.026184530928731	0.0176313202828169
-4.64258861541748	-6.4570198059082	-10.3184576034546	-0.0980506762862206	-0.0261245928704739	0.017644252628088
-4.62667083740234	-6.45099639892578	-10.3075494766235	-0.0981907919049263	-0.0261802189052105	0.0174735225737095
-4.6272611618042	-6.45322370529175	-10.3166790008545	-0.0980144441127777	-0.0260880794376135	0.0174283012747765
-4.61557626724243	-6.44829654693604	-10.3126420974731	-0.0981392562389374	-0.0261701103299856	0.0173597875982523
-4.6183123588562	-6.44917821884155	-10.3117628097534	-0.0981169790029526	-0.0259869415313005	0.0173250995576382
-4.61187839508057	-6.43979549407959	-10.3057508468628	-0.098137155175209	-0.0259521435946226	0.0171843729913235
-4.60748243331909	-6.44354486465454	-10.3157110214233	-0.098066009581089	-0.0258670412003994	0.0171218179166317
-4.60257196426392	-6.43682289123535	-10.3080263137817	-0.0981654599308968	-0.0260016694664955	0.0170379374176264
-4.59899473190308	-6.43700075149536	-10.3068780899048	-0.0980810448527336	-0.0258527919650078	0.0170032698661089
-4.6001558303833	-6.43432950973511	-10.3065156936646	-0.0982083901762962	-0.0256849117577076	0.0168636534363031
-4.5941948890686	-6.43162727355957	-10.3054428100586	-0.0982402935624123	-0.025615306571126	0.0167678818106651
-4.59631156921387	-6.42865800857544	-10.300820350647	-0.098160058259964	-0.0256410576403141	0.0166063029319048
-4.58870029449463	-6.42258644104004	-10.3016729354858	-0.0983142629265785	-0.0256193093955517	0.0164995044469833
-4.59317779541016	-6.42372369766235	-10.2990140914917	-0.0982414036989212	-0.0254450254142284	0.0163601692765951
-4.58463621139526	-6.42215299606323	-10.28919506073	-0.0984603688120842	-0.0253938138484955	0.016300966963172
-4.5947265625	-6.42190265655518	-10.2976589202881	-0.0983790531754494	-0.0253768432885408	0.0161515362560749
-4.58592176437378	-6.41030788421631	-10.2870607376099	-0.0984796658158302	-0.0253001414239407	0.016080841422081
-4.58994197845459	-6.41581869125366	-10.284441947937	-0.0984788611531258	-0.0251957606524229	0.0159854609519243
-4.58351755142212	-6.41004800796509	-10.2803955078125	-0.0985485315322876	-0.0251970458775759	0.0159049704670906
-4.58920049667358	-6.41277170181274	-10.2806339263916	-0.0986228883266449	-0.0250621531158686	0.0158847831189632
-4.57877922058105	-6.40472745895386	-10.2784481048584	-0.0985631719231606	-0.025014029815793	0.015842467546463
-4.58748531341553	-6.40592861175537	-10.2856121063232	-0.098483994603157	-0.0250362306833267	0.0157041288912296
-4.58061170578003	-6.40298175811768	-10.2735643386841	-0.0986289530992508	-0.0250881370157003	0.0157828480005264
-4.58416223526001	-6.40637588500977	-10.2816123962402	-0.0985821112990379	-0.0250254180282354	0.0157847832888365
-4.57774829864502	-6.40515565872192	-10.281213760376	-0.0985872149467468	-0.0250209271907806	0.0158446058630943
-4.58313608169556	-6.40678405761719	-10.2881240844727	-0.098469041287899	-0.0249922182410955	0.015788059681654
-4.57413959503174	-6.40594244003296	-10.28040599823	-0.0986691862344742	-0.0251013543456793	0.0157906543463469
-4.58260536193848	-6.40862464904785	-10.2875995635986	-0.0984048619866371	-0.0250648036599159	0.0158998258411884
-4.57703638076782	-6.41413402557373	-10.2884044647217	-0.0986228138208389	-0.0251096226274967	0.0159520581364632
-4.58438348770142	-6.41395473480225	-10.2978277206421	-0.0984444692730904	-0.0250799767673016	0.0159832667559385
-4.58220624923706	-6.41511297225952	-10.2983837127686	-0.0985670909285545	-0.0251518879085779	0.0159857757389545
-4.58409881591797	-6.41903924942017	-10.2980394363403	-0.0984006002545357	-0.0251624174416065	0.0161295030266047
-4.58520555496216	-6.4240894317627	-10.2993497848511	-0.0984754413366318	-0.0252652820199728	0.0161593873053789
-4.58958721160889	-6.42213010787964	-10.3008441925049	-0.098303496837616	-0.0252601969987154	0.0162583291530609
-4.59243392944336	-6.42556858062744	-10.3029851913452	-0.0984025523066521	-0.0253226980566978	0.0162896811962128
-4.58864641189575	-6.4229679107666	-10.3003807067871	-0.0984019115567207	-0.025290360674262	0.0163939204066992
-4.59687566757202	-6.42719841003418	-10.3045654296875	-0.0983628183603287	-0.0253685489296913	0.016356535255909
-4.59130907058716	-6.42809963226318	-10.3046312332153	-0.098420687019825	-0.0254401359707117	0.0164947416633368
-4.59891605377197	-6.4303879737854	-10.3127365112305	-0.0984197407960892	-0.0254525393247604	0.0165704768151045
-4.59275913238525	-6.42734241485596	-10.3169603347778	-0.0984439104795456	-0.0255346894264221	0.0167206060141325
-4.60254144668579	-6.42952823638916	-10.318115234375	-0.0983809009194374	-0.0255585107952356	0.0167317520827055
-4.59532928466797	-6.42956733703613	-10.3099660873413	-0.0984169840812683	-0.0256413482129574	0.0168124865740538
-4.60220289230347	-6.43567705154419	-10.3171796798706	-0.0983489453792572	-0.0256161205470562	0.016913278028369
-4.59573173522949	-6.42966079711914	-10.3223505020142	-0.0983811393380165	-0.0257591642439365	0.017039330676198
-4.60365867614746	-6.43350696563721	-10.3267869949341	-0.0983189940452576	-0.0256789047271013	0.017143975943327
-4.59411573410034	-6.4268217086792	-10.3207883834839	-0.0983069986104965	-0.0258074011653662	0.0172062255442142
-4.59928750991821	-6.43554544448853	-10.3233079910278	-0.0982052236795425	-0.0257967282086611	0.0173036362975836
-4.59309816360474	-6.4275164604187	-10.321907043457	-0.0982048362493515	-0.0259686410427094	0.0174333713948727
-4.59683656692505	-6.42921447753906	-10.3321914672852	-0.0982548668980598	-0.0259203780442476	0.0174850709736347
-4.59367942810059	-6.42510509490967	-10.3298959732056	-0.0982303097844124	-0.0259394980967045	0.0175521466881037
-4.59335327148438	-6.43161296844482	-10.3328657150269	-0.0980857759714127	-0.0259432550519705	0.017583642154932
-4.58810806274414	-6.42723941802979	-10.3256206512451	-0.098214752972126	-0.0260605290532112	0.0177782159298658
-4.59228658676147	-6.43016004562378	-10.3327531814575	-0.0981709286570549	-0.0259864442050457	0.0178235676139593
-4.58520746231079	-6.42887258529663	-10.3338184356689	-0.0982368141412735	-0.0260015446692705	0.0178806912153959
-4.58526992797852	-6.42763805389404	-10.333872795105	-0.0980798453092575	-0.0260298717767	0.0179654452949762
-4.58195400238037	-6.42740964889526	-10.3261232376099	-0.0981592610478401	-0.0260466393083334	0.0179916936904192
-4.57636594772339	-6.42503833770752	-10.3358449935913	-0.0980536118149757	-0.0260427575558424	0.0180836152285337
-4.57330751419067	-6.42713499069214	-10.3359689712524	-0.0981917455792427	-0.0260275769978762	0.0180629957467318
-4.57412099838257	-6.42434978485107	-10.3263540267944	-0.0981182083487511	-0.0259978193789721	0.0181288849562407
-4.57145833969116	-6.42317390441895	-10.3308448791504	-0.0981556251645088	-0.025980181992054	0.0181479249149561
-4.56598663330078	-6.41886425018311	-10.3309535980225	-0.09818085283041	-0.0259112454950809	0.0181550849229097
-4.56467485427856	-6.42281627655029	-10.3298635482788	-0.0981277152895927	-0.0257970690727234	0.0181492790579796
-4.55578374862671	-6.41653823852539	-10.3232164382935	-0.0982153564691544	-0.0259726364165545	0.0181422289460897
-4.55679512023926	-6.41395378112793	-10.3249769210815	-0.0981467217206955	-0.0258463304489851	0.0181575305759907
-4.5510139465332	-6.41397666931152	-10.3227510452271	-0.0983357578516006	-0.0258206631988287	0.0181565955281258
-4.55348348617554	-6.41040515899658	-10.3236351013184	-0.0981486812233925	-0.0257025081664324	0.0180977340787649
-4.5437068939209	-6.40665483474731	-10.3143939971924	-0.0983128845691681	-0.0257678627967834	0.0180171281099319
-4.54707860946655	-6.40329551696777	-10.3153820037842	-0.0981810837984085	-0.0256598480045795	0.0179964359849691
-4.53837823867798	-6.40189266204834	-10.3123950958252	-0.0983820632100105	-0.0256544891744852	0.0179669894278049
-4.54085254669189	-6.39739799499512	-10.3180265426636	-0.0982260182499886	-0.0254844296723604	0.0180303882807493
-4.53549289703369	-6.39813423156738	-10.3164091110229	-0.0983907729387283	-0.0256347209215164	0.0179134253412485
-4.53193140029907	-6.39710283279419	-10.3047208786011	-0.0982657298445702	-0.0254943091422319	0.017969036474824
-4.53118085861206	-6.39790678024292	-10.3019905090332	-0.0983770489692688	-0.0256107002496719	0.0178663749247789
-4.52730417251587	-6.39479732513428	-10.3075933456421	-0.0982645153999329	-0.0254699680954218	0.0179776232689619
-4.52806568145752	-6.39715099334717	-10.3124694824219	-0.0983230173587799	-0.025463106110692	0.0179307516664267
-4.5226993560791	-6.3915867805481	-10.3049097061157	-0.0983500480651855	-0.0254720486700535	0.0179366804659367
-4.52649593353271	-6.39628028869629	-10.3127603530884	-0.0983252748847008	-0.025469034910202	0.0178981311619282
-4.51528358459473	-6.39331102371216	-10.3079319000244	-0.0983471050858498	-0.0255017224699259	0.0179795604199171
-4.52182006835938	-6.39544486999512	-10.3135786056519	-0.0983254909515381	-0.0254437550902367	0.0179874897003174
-4.50931310653687	-6.39266204833984	-10.3111562728882	-0.0983825922012329	-0.0255028568208218	0.0180175248533487
-4.51605415344238	-6.39158821105957	-10.3111124038696	-0.0981666445732117	-0.0254949647933245	0.0179713796824217
-4.50217199325562	-6.39279079437256	-10.3062553405762	-0.0983531698584557	-0.025572182610631	0.0179392453283072
-4.51054620742798	-6.39459943771362	-10.314769744873	-0.0982127711176872	-0.0255449246615171	0.0179481357336044
-4.50196266174316	-6.39344024658203	-10.3153009414673	-0.0983507856726646	-0.0255844350904226	0.0178882442414761
-4.50748014450073	-6.39342355728149	-10.3180274963379	-0.0982600301504135	-0.025504058226943	0.0179221425205469
-4.5019326210022	-6.39239549636841	-10.3138494491577	-0.0983088836073875	-0.0255369655787945	0.0178884789347649
-4.50036382675171	-6.39303302764893	-10.3163051605225	-0.0982097238302231	-0.0254999734461308	0.0178778804838657
-4.50058174133301	-6.39910078048706	-10.3135833740234	-0.0983185544610024	-0.0255856160074472	0.017851073294878
-4.49635219573975	-6.39592218399048	-10.3229484558105	-0.0982298478484154	-0.0255660284310579	0.0178682785481215
-4.50036430358887	-6.3999171257019	-10.3222017288208	-0.0982650220394135	-0.0256004687398672	0.0178329311311245
-4.49551916122437	-6.40059900283813	-10.3228597640991	-0.0981975719332695	-0.025566166266799	0.0179047342389822
-4.5037693977356	-6.40428829193115	-10.33167552948	-0.0981627777218819	-0.0255832150578499	0.0177524704486132
-4.49543380737305	-6.40423250198364	-10.3233613967896	-0.0982475057244301	-0.0257276948541403	0.0177853088825941
-4.50452280044556	-6.40785884857178	-10.3294076919556	-0.0980919674038887	-0.0256923455744982	0.0178619679063559
-4.50134944915771	-6.41102981567383	-10.3278350830078	-0.0982296019792557	-0.0257374383509159	0.0178242474794388
-4.50838327407837	-6.41575050354004	-10.3385581970215	-0.0980589985847473	-0.0257359761744738	0.0179472286254168
-4.50397968292236	-6.41709470748901	-10.3336610794067	-0.0982082933187485	-0.0258597526699305	0.0178736485540867
-4.50891733169556	-6.42609882354736	-10.3436803817749	-0.097952589392662	-0.0258988589048386	0.0179017893970013
-4.51038312911987	-6.42693614959717	-10.3393926620483	-0.0981108546257019	-0.0260090883821249	0.0179597567766905
-4.51678705215454	-6.43268489837646	-10.3437538146973	-0.0979292020201683	-0.0258980747312307	0.0180216431617737
-4.51405334472656	-6.43219184875488	-10.3411636352539	-0.0980574116110802	-0.0261036027222872	0.018019201233983
-4.51804685592651	-6.44096517562866	-10.3518877029419	-0.0979448109865189	-0.0260413084179163	0.0180681571364403
-4.52423572540283	-6.4443302154541	-10.3518400192261	-0.0979039892554283	-0.0262475796043873	0.0180499721318483
-4.52359533309937	-6.44881772994995	-10.352879524231	-0.0979432016611099	-0.0262538250535727	0.0181622933596373
-4.53056764602661	-6.45655250549316	-10.3543682098389	-0.0979327857494354	-0.0263223927468061	0.0181713569909334
-4.52674293518066	-6.45867156982422	-10.3580293655396	-0.0978970155119896	-0.0263379476964474	0.0181918870657682
-4.53618860244751	-6.46511125564575	-10.3593788146973	-0.0978330746293068	-0.0263820867985487	0.018164724111557
-4.52811670303345	-6.46597719192505	-10.358814239502	-0.0979164019227028	-0.0265778247267008	0.0181521475315094
-4.53723001480103	-6.46948146820068	-10.3581867218018	-0.0977508202195168	-0.0265508443117142	0.0182705167680979
-4.53528928756714	-6.47253799438477	-10.3646926879883	-0.0979234427213669	-0.0266222562640905	0.0182420071214437
-4.54181861877441	-6.47681713104248	-10.3698062896729	-0.097797155380249	-0.0266617350280285	0.0182189308106899
-4.54256629943848	-6.47595548629761	-10.3641662597656	-0.0979105457663536	-0.0267399046570063	0.0182184148579836
-4.54275369644165	-6.47930717468262	-10.3677463531494	-0.0978832244873047	-0.0266960002481937	0.0182277522981167
-4.54429149627686	-6.4863224029541	-10.3672685623169	-0.0979321449995041	-0.0268827322870493	0.0181444492191076
-4.54584693908691	-6.48438024520874	-10.361837387085	-0.0979874655604362	-0.0269169565290213	0.0181867498904467
-4.55036020278931	-6.48709058761597	-10.3709783554077	-0.0979568809270859	-0.0269823782145977	0.0181764476001263
-4.55122852325439	-6.48781967163086	-10.3652534484863	-0.0980666652321815	-0.0270280465483665	0.0182173512876034
-4.55717277526855	-6.49187517166138	-10.376727104187	-0.0979312285780907	-0.0270292684435844	0.0180819369852543
-4.55172348022461	-6.49179458618164	-10.3665170669556	-0.0980885475873947	-0.0271572433412075	0.0180052760988474
-4.56002807617188	-6.49596977233887	-10.3731603622437	-0.0979336425662041	-0.0271893963217735	0.0179574843496084
-4.5612621307373	-6.49629020690918	-10.378833770752	-0.0981205776333809	-0.0272564254701138	0.0179031416773796
-4.56830787658691	-6.49836206436157	-10.3895416259766	-0.0979510173201561	-0.0273174960166216	0.0179125759750605
-4.56962776184082	-6.4960298538208	-10.3862152099609	-0.098089873790741	-0.0274789612740278	0.0177828371524811
-4.57028865814209	-6.49554824829102	-10.3876428604126	-0.0980137139558792	-0.0275302305817604	0.0177267100661993
-4.5768346786499	-6.50595951080322	-10.3876323699951	-0.0980397537350655	-0.0276101622730494	0.0176812503486872
-4.57884550094604	-6.50087451934814	-10.3936777114868	-0.0980713963508606	-0.027687756344676	0.0176753383129835
-4.58441162109375	-6.50249481201172	-10.3989582061768	-0.0980834886431694	-0.0277359876781702	0.01764583773911
-4.58171033859253	-6.5001335144043	-10.3983898162842	-0.0981284007430077	-0.0279223769903183	0.0176458805799484
-4.59247064590454	-6.50287485122681	-10.399863243103	-0.0980843380093575	-0.0279021766036749	0.0175354946404696
-4.59271955490112	-6.51063108444214	-10.3932104110718	-0.0982507094740868	-0.0280489008873701	0.0175182800740004
-4.59775638580322	-6.50964975357056	-10.4012813568115	-0.0982518121600151	-0.0280699413269758	0.0175253264605999
-4.59878349304199	-6.50994253158569	-10.4053392410278	-0.0982763394713402	-0.0281956307590008	0.017517501488328
-4.59901189804077	-6.51006984710693	-10.4086017608643	-0.0981932803988457	-0.0283368024975061	0.0175474118441343
-4.60025501251221	-6.5126953125	-10.4018850326538	-0.0982712581753731	-0.028358256444335	0.017513332888484
-4.60124254226685	-6.51338863372803	-10.4078712463379	-0.098169706761837	-0.0284444391727448	0.0175783112645149
-4.59995174407959	-6.5149359703064	-10.413890838623	-0.0982697755098343	-0.0285618156194687	0.017497330904007
-4.60413932800293	-6.51453685760498	-10.4107122421265	-0.0981522276997566	-0.0286293122917414	0.0175221506506205
-4.60281324386597	-6.51617813110352	-10.4139938354492	-0.0983042940497398	-0.0287179406732321	0.0175353996455669
-4.60142612457275	-6.51268768310547	-10.4178466796875	-0.0981300473213196	-0.0287384800612926	0.0175505541265011
-4.60287046432495	-6.52115488052368	-10.422176361084	-0.0982420593500137	-0.0288645178079605	0.0174867529422045
-4.6005711555481	-6.51625204086304	-10.4174957275391	-0.0981877371668816	-0.0289273541420698	0.0176068563014269
-4.60451173782349	-6.51566076278687	-10.4241714477539	-0.0981459319591522	-0.0289653223007917	0.0175713077187538
-4.60010576248169	-6.51887989044189	-10.4222860336304	-0.0981953516602516	-0.0289633814245462	0.0176797937601805
-4.60811233520508	-6.52028560638428	-10.4244804382324	-0.098043255507946	-0.0290595572441816	0.0176449213176966
-4.60167455673218	-6.52159881591797	-10.4201030731201	-0.0982544273138046	-0.0291086863726377	0.0176384318619967
-4.60808563232422	-6.5227484703064	-10.4190654754639	-0.0981744453310966	-0.0291330777108669	0.0177561156451702
-4.60425519943237	-6.52210664749146	-10.4269151687622	-0.0982080399990082	-0.0292009562253952	0.017846355214715
-4.61080121994019	-6.52340507507324	-10.4211101531982	-0.0982334911823273	-0.0292739998549223	0.0177712328732014
-4.6068000793457	-6.51917123794556	-10.4182157516479	-0.0982054844498634	-0.0293244477361441	0.017821503803134
-4.61380863189697	-6.52636909484863	-10.4228267669678	-0.0982687175273895	-0.0293225739151239	0.0178463291376829
-4.61017656326294	-6.52190589904785	-10.4184427261353	-0.0982908457517624	-0.0294415168464184	0.0178643316030502
-4.61908006668091	-6.5257740020752	-10.4252653121948	-0.098320759832859	-0.0293270740658045	0.0178651735186577
-4.61753845214844	-6.52244424819946	-10.4189910888672	-0.0983481705188751	-0.0294977910816669	0.0178188867866993
-4.62166357040405	-6.52781915664673	-10.4261541366577	-0.0983146727085114	-0.0294822938740253	0.0178076010197401
-4.62232494354248	-6.52352619171143	-10.421049118042	-0.0984058454632759	-0.0296327862888575	0.0177957322448492
-4.62580108642578	-6.5245532989502	-10.4280948638916	-0.0983610600233078	-0.0296244733035564	0.0177840087562799
-4.62436389923096	-6.51924562454224	-10.4242343902588	-0.0985152721405029	-0.0296910107135773	0.0177867412567139
-4.63463115692139	-6.52195644378662	-10.4296054840088	-0.0984279587864876	-0.0297371167689562	0.0176837723702192
-4.6313271522522	-6.51885938644409	-10.4240655899048	-0.0984854325652123	-0.0297714527696371	0.0177119486033916
-4.6369800567627	-6.51933765411377	-10.4322671890259	-0.0985918045043945	-0.0298146549612284	0.0176887027919292
-4.632568359375	-6.52024698257446	-10.4277944564819	-0.0986629873514175	-0.0298335384577513	0.0176628287881613
-4.64283514022827	-6.52371740341187	-10.4327983856201	-0.0985885933041573	-0.0298446696251631	0.0176574923098087
-4.63607215881348	-6.52020883560181	-10.4226236343384	-0.09870994836092	-0.0298756826668978	0.0176269244402647
-4.6456356048584	-6.52610731124878	-10.4311904907227	-0.0987653583288193	-0.0298814717680216	0.0175646562129259
-4.64567375183105	-6.52659273147583	-10.4301376342773	-0.0987743139266968	-0.0298780649900436	0.0175385065376759
-4.65308952331543	-6.52875089645386	-10.435022354126	-0.0988013371825218	-0.0299026351422071	0.0174390729516745
-4.64932012557983	-6.52519226074219	-10.4286479949951	-0.0987846851348877	-0.0298777557909489	0.0173327159136534
-4.65641450881958	-6.53378868103027	-10.4357709884644	-0.0987670943140984	-0.0299398023635149	0.0172755792737007
-4.65619611740112	-6.53121948242188	-10.4382047653198	-0.0988146513700485	-0.0299231521785259	0.017214709892869
-4.6650276184082	-6.53437519073486	-10.440131187439	-0.0988622158765793	-0.0299526546150446	0.0170441288501024
-4.66492176055908	-6.53306913375854	-10.4387226104736	-0.0988624393939972	-0.0298534166067839	0.0169782917946577
-4.67274618148804	-6.53651857376099	-10.4370393753052	-0.0988632887601852	-0.0298759080469608	0.0168229304254055
-4.67386054992676	-6.53961658477783	-10.4358692169189	-0.0989535078406334	-0.0298333764076233	0.0167792961001396
-4.68248605728149	-6.54099607467651	-10.4464254379272	-0.098893865942955	-0.0298101156949997	0.0166438426822424
-4.68031167984009	-6.54202795028687	-10.4428253173828	-0.0990328937768936	-0.0297603309154511	0.0165216773748398
-4.68902921676636	-6.54421997070313	-10.4423894882202	-0.0988621190190315	-0.0297545492649078	0.0163472220301628
-4.68195819854736	-6.54501724243164	-10.4365015029907	-0.0990482196211815	-0.0296921581029892	0.0161947533488274
-4.69123220443726	-6.54536914825439	-10.4427366256714	-0.0990105047821999	-0.0296139437705278	0.016077334061265
-4.68871259689331	-6.54884338378906	-10.4400300979614	-0.0991576164960861	-0.0295324735343456	0.0158846247941256
-4.69717168807983	-6.55096101760864	-10.4484624862671	-0.0990351140499115	-0.0294837970286608	0.0157677307724953
-4.69320106506348	-6.54500102996826	-10.4389352798462	-0.0991498008370399	-0.0294218137860298	0.0155567405745387
-4.69766998291016	-6.5543999671936	-10.4413166046143	-0.0991346761584282	-0.0292478241026402	0.0153380623087287
-4.6956729888916	-6.55139207839966	-10.4404945373535	-0.0992389395833015	-0.0293135959655046	0.0151426428928971
-4.69528675079346	-6.55395317077637	-10.4431953430176	-0.0992252379655838	-0.0290997512638569	0.0149825038388371
-4.69511032104492	-6.55047035217285	-10.4403057098389	-0.0992509424686432	-0.0290516335517168	0.0147541165351868
-4.69596099853516	-6.55184078216553	-10.4357852935791	-0.0993067547678947	-0.0288808923214674	0.0145139098167419
-4.69937086105347	-6.55303764343262	-10.4332790374756	-0.0993142575025558	-0.0288071371614933	0.0142233604565263
-4.69267082214355	-6.55263566970825	-10.426643371582	-0.0994573906064034	-0.0287374779582024	0.0140265338122845
-4.70197534561157	-6.55308961868286	-10.4283571243286	-0.099515825510025	-0.0285794287919998	0.0138523699715734
-4.69525241851807	-6.55191898345947	-10.4274253845215	-0.0995701476931572	-0.0284431837499142	0.0136066786944866
-4.70405340194702	-6.55457782745361	-10.4308204650879	-0.0996171087026596	-0.0283293705433607	0.0132744954898953
-4.69354629516602	-6.55079221725464	-10.418173789978	-0.099712960422039	-0.0283110234886408	0.0130530688911676
-4.70751428604126	-6.5571174621582	-10.4226360321045	-0.0996800512075424	-0.0280950721353292	0.0128264520317316
-4.70241928100586	-6.55441188812256	-10.4164371490479	-0.0998636111617088	-0.0281750336289406	0.0126297567039728
-4.70981311798096	-6.55706310272217	-10.4207639694214	-0.0998538807034492	-0.0278579071164131	0.012433560565114
-4.70834302902222	-6.55165576934814	-10.4083156585693	-0.0999273136258125	-0.027905473485589	0.012172756716609
-4.71490287780762	-6.56150484085083	-10.4195585250854	-0.0999192744493485	-0.0277179069817066	0.0120177920907736
-4.71242189407349	-6.55853080749512	-10.4159536361694	-0.100015111267567	-0.027743199840188	0.0118275573477149
-4.7147274017334	-6.55911493301392	-10.4194450378418	-0.0999859571456909	-0.0276566315442324	0.0115764830261469
-4.71905708312988	-6.5584921836853	-10.4126720428467	-0.100073806941509	-0.0275873579084873	0.0114090368151665
-4.71855115890503	-6.56029653549194	-10.4163370132446	-0.100077107548714	-0.0274705719202757	0.0111771561205387
-4.72339916229248	-6.56261825561523	-10.4107551574707	-0.100052677094936	-0.0274581350386143	0.0109499720856547
-4.72105264663696	-6.55958652496338	-10.4154043197632	-0.100090883672237	-0.0274310242384672	0.010693752206862
-4.72516393661499	-6.56321287155151	-10.4136753082275	-0.100193306803703	-0.0272949710488319	0.0105204228311777
-4.72445821762085	-6.5614013671875	-10.4099340438843	-0.100222051143646	-0.0272954627871513	0.0102764843031764
-4.73420810699463	-6.56400585174561	-10.4205951690674	-0.100255236029625	-0.0271246787160635	0.0101137273013592
-4.72771120071411	-6.55946636199951	-10.4101696014404	-0.100272044539452	-0.0271242782473564	0.00985010247677565
-4.73725748062134	-6.56532859802246	-10.4066848754883	-0.100332692265511	-0.0269711054861546	0.00964708067476749
-4.73315000534058	-6.56355428695679	-10.3988523483276	-0.10039646178484	-0.0269879959523678	0.00943899247795343
-4.74050140380859	-6.56571006774902	-10.4055452346802	-0.100410260260105	-0.0268251392990351	0.00924644339829683
-4.73833322525024	-6.56203079223633	-10.3969736099243	-0.100508689880371	-0.0267716590315104	0.00908621586859226
-4.74070405960083	-6.56463766098022	-10.3976554870605	-0.100424066185951	-0.0265956725925207	0.00885269232094288
-4.7427830696106	-6.56600618362427	-10.3882865905762	-0.100547134876251	-0.0266636293381453	0.00870088487863541
-4.74383449554443	-6.56449937820435	-10.3932876586914	-0.100641146302223	-0.0264989081770182	0.00855844188481569
-4.74777269363403	-6.56490182876587	-10.3935928344727	-0.100620783865452	-0.0265117771923542	0.00845118332654238
-4.74570322036743	-6.56624126434326	-10.3883419036865	-0.100611507892609	-0.0264871120452881	0.00838084239512682
-4.75696468353271	-6.57041311264038	-10.3933753967285	-0.10063125193119	-0.0263097509741783	0.00823918636888266
-4.75015258789063	-6.56759595870972	-10.3819122314453	-0.100665241479874	-0.0264009442180395	0.00810150057077408
-4.75604152679443	-6.57361888885498	-10.3867788314819	-0.100582800805569	-0.0264000669121742	0.00805062055587769
-4.75636005401611	-6.57592439651489	-10.3809623718262	-0.100637964904308	-0.0264395605772734	0.00801492482423782
-4.76261711120605	-6.57761526107788	-10.3892374038696	-0.100590124726295	-0.0263424403965473	0.00799623224884272
-4.76727771759033	-6.57780933380127	-10.3907785415649	-0.100622422993183	-0.0264434814453125	0.00790047459304333
-4.76742458343506	-6.57874727249146	-10.3912630081177	-0.100493580102921	-0.026386572048068	0.00792049523442984
-4.77633285522461	-6.58814191818237	-10.3891696929932	-0.10041818022728	-0.0264954026788473	0.00789056532084942
-4.76916265487671	-6.59686708450317	-10.3909873962402	-0.100563995540142	-0.0265838578343391	0.00818758923560381
-4.77435445785522	-6.60801076889038	-10.3975734710693	-0.100721500813961	-0.0265693552792072	0.00841161981225014
-4.77552890777588	-6.60965442657471	-10.3934087753296	-0.100848950445652	-0.0266002379357815	0.00837347749620676
-4.78031539916992	-6.6111626625061	-10.3943910598755	-0.100686073303223	-0.026788305491209	0.00833697803318501
-4.78193712234497	-6.61193799972534	-10.3919458389282	-0.100783728063107	-0.0268516559153795	0.00832369737327099
-4.78253602981567	-6.60975503921509	-10.4013156890869	-0.100654438138008	-0.0269937720149755	0.00832133647054434
-4.78988790512085	-6.61495399475098	-10.4083948135376	-0.100536473095417	-0.0270033031702042	0.00823464896529913
-4.78994607925415	-6.61376571655273	-10.4051265716553	-0.100471705198288	-0.0270977709442377	0.00818471144884825
-4.80092144012451	-6.62024831771851	-10.4141159057617	-0.100420236587524	-0.0270175579935312	0.00816475413739681
-4.80223274230957	-6.61689901351929	-10.4154434204102	-0.100373975932598	-0.0271157678216696	0.00803768541663885
-4.80479717254639	-6.62688875198364	-10.4251909255981	-0.100290328264236	-0.027095589786768	0.0079985186457634
-4.80876684188843	-6.62666273117065	-10.4179401397705	-0.100277274847031	-0.0272496715188026	0.00797019992023706
-4.81154775619507	-6.63082313537598	-10.4179048538208	-0.100248269736767	-0.0271158069372177	0.00790865998715162
-4.8152871131897	-6.63604927062988	-10.4157686233521	-0.100323088467121	-0.0272074621170759	0.00792432390153408
-4.82193374633789	-6.63824701309204	-10.4224128723145	-0.100207805633545	-0.0271226298063993	0.00787786580622196
-4.82301235198975	-6.64156246185303	-10.4125156402588	-0.100347079336643	-0.0272645819932222	0.00778954569250345
-4.83032464981079	-6.64362192153931	-10.4119024276733	-0.100300766527653	-0.0271258056163788	0.00783890951424837
-4.8328218460083	-6.64838314056396	-10.4135484695435	-0.100431531667709	-0.02718585729599	0.00788522697985172
-4.84139966964722	-6.65006971359253	-10.4296817779541	-0.100338898599148	-0.0271448623389006	0.0079268105328083
-4.84646463394165	-6.65571117401123	-10.4279880523682	-0.100517019629478	-0.0271950270980597	0.00783276371657848
-4.84924793243408	-6.65256834030151	-10.4224414825439	-0.100333623588085	-0.0272783916443586	0.00780048640444875
-4.85816335678101	-6.66129636764526	-10.4219369888306	-0.100420027971268	-0.0272926222532988	0.00775349140167236
-4.85931730270386	-6.66101217269897	-10.4262027740479	-0.100401975214481	-0.027357229962945	0.00777671625837684
-4.86742544174194	-6.66404247283936	-10.4290533065796	-0.100497983396053	-0.0273081324994564	0.00768768414855003
-4.86903810501099	-6.66153764724731	-10.4267425537109	-0.100528687238693	-0.0274149421602488	0.00766550377011299
-4.87664365768433	-6.66558408737183	-10.4329767227173	-0.100435338914394	-0.0273739490658045	0.00755826150998473
-4.88145637512207	-6.67154264450073	-10.4193725585938	-0.10061502456665	-0.0273963529616594	0.00757220620289445
-4.88103246688843	-6.67185020446777	-10.4390964508057	-0.100616447627544	-0.0274332351982594	0.0075442916713655
-4.89223051071167	-6.67432117462158	-10.4339952468872	-0.100594535470009	-0.0274083614349365	0.00754164252430201
-4.89436340332031	-6.66876649856567	-10.4334392547607	-0.100581765174866	-0.0273857768625021	0.0075335381552577
-4.89838933944702	-6.67720937728882	-10.4310436248779	-0.100674964487553	-0.0273857563734055	0.00750998174771667
-4.89343070983887	-6.67321538925171	-10.4258441925049	-0.100655078887939	-0.0274387300014496	0.00752369500696659
-4.89674806594849	-6.6796932220459	-10.4370431900024	-0.10068029910326	-0.0273763183504343	0.00748116755858064
-4.89381217956543	-6.67828941345215	-10.4295692443848	-0.100771740078926	-0.0273877866566181	0.00746197206899524
-4.90105152130127	-6.67916488647461	-10.4309148788452	-0.100678153336048	-0.0273698605597019	0.00755197368562222
-4.89677619934082	-6.67439985275269	-10.435019493103	-0.100812450051308	-0.0273973662406206	0.0075459023937583
-4.89645433425903	-6.68209171295166	-10.4326086044312	-0.100694015622139	-0.0272585321217775	0.00754909589886665
-4.89515209197998	-6.6783709526062	-10.4289016723633	-0.100837923586369	-0.0273727662861347	0.00758865475654602
-4.90081310272217	-6.68180990219116	-10.4332933425903	-0.10072922706604	-0.0273061245679855	0.00762401428073645
-4.89472055435181	-6.68033599853516	-10.4257497787476	-0.100784808397293	-0.027272142469883	0.00771325267851353
-4.89667797088623	-6.68264245986938	-10.4327735900879	-0.100738234817982	-0.0272879749536514	0.00772261060774326
-4.8969202041626	-6.68170261383057	-10.426736831665	-0.100800327956676	-0.0272677112370729	0.0077241356484592
-4.89205598831177	-6.67827892303467	-10.4226484298706	-0.100792244076729	-0.0272709336131811	0.00785043090581894
-4.89811420440674	-6.68303489685059	-10.4214601516724	-0.100903369486332	-0.0272831842303276	0.00790836662054062
-4.8954381942749	-6.68030643463135	-10.4216785430908	-0.100782565772533	-0.0272173658013344	0.00804558396339417
-4.90172290802002	-6.68269824981689	-10.4251585006714	-0.10081085562706	-0.0272258222103119	0.00804945547133684
-4.89343881607056	-6.67514753341675	-10.4173450469971	-0.100855194032192	-0.0272477492690086	0.00813804008066654
-4.89911079406738	-6.68652486801147	-10.4197988510132	-0.100816190242767	-0.0272958315908909	0.00821046624332666
-4.89673662185669	-6.68149375915527	-10.4150476455688	-0.100834608078003	-0.0273258034139872	0.00833442714065313
-4.89875793457031	-6.68470048904419	-10.419620513916	-0.100845068693161	-0.0272891689091921	0.00836226064711809
-4.89373636245728	-6.68085908889771	-10.4132356643677	-0.100792124867439	-0.0273016095161438	0.00848184153437614
-4.89925670623779	-6.68439865112305	-10.413722038269	-0.100762858986855	-0.0273069515824318	0.00851620081812143
-4.89372205734253	-6.68351125717163	-10.4148368835449	-0.100829243659973	-0.0273495987057686	0.00868450757116079
-4.90108060836792	-6.68868064880371	-10.4280815124512	-0.100758761167526	-0.0273443013429642	0.00876505393534899
-4.89518976211548	-6.68763160705566	-10.4238834381104	-0.10079737007618	-0.0273569989949465	0.0089262006804347
-4.90183067321777	-6.68632364273071	-10.4277496337891	-0.100630514323711	-0.0274420846253634	0.0089871920645237
-4.89301443099976	-6.68576860427856	-10.4191265106201	-0.100804127752781	-0.0275795925408602	0.00904407538473606
-4.89761638641357	-6.68840026855469	-10.4232454299927	-0.100595772266388	-0.0275487322360277	0.00922295823693275
-4.89364290237427	-6.68880319595337	-10.4274024963379	-0.100718334317207	-0.0275446549057961	0.00927371345460415
-4.8991231918335	-6.69008874893188	-10.4279613494873	-0.100535966455936	-0.0275527164340019	0.00938790291547775
-4.89776134490967	-6.68820095062256	-10.4260025024414	-0.100704774260521	-0.0276285689324141	0.00952136609703302
-4.89716911315918	-6.68933534622192	-10.4227561950684	-0.100497335195541	-0.0275619402527809	0.00967523362487555
-4.89854526519775	-6.69491291046143	-10.4272441864014	-0.100632421672344	-0.0277297515422106	0.00968677829951048
-4.89509630203247	-6.69045639038086	-10.4200201034546	-0.100538536906242	-0.0277688503265381	0.00981787219643593
-4.9043550491333	-6.69340896606445	-10.4282932281494	-0.100528061389923	-0.0277891810983419	0.00991127174347639
-4.90436363220215	-6.69556951522827	-10.426794052124	-0.100566267967224	-0.0278228353708982	0.0100323045626283
-4.9068431854248	-6.69802188873291	-10.4315032958984	-0.100422941148281	-0.0277927424758673	0.0100618153810501
-4.91158819198608	-6.69780158996582	-10.4309415817261	-0.100488759577274	-0.0278903879225254	0.0100882519036531
-4.90938329696655	-6.6985125541687	-10.4229888916016	-0.100502103567123	-0.0279631894081831	0.0101327514275908
-4.91781759262085	-6.70589065551758	-10.430549621582	-0.100489072501659	-0.027941707521677	0.0102257374674082
-4.91607999801636	-6.70603942871094	-10.4300937652588	-0.100471198558807	-0.028041509911418	0.0102918483316898
-4.92688703536987	-6.71124649047852	-10.4425973892212	-0.10047259926796	-0.0280356295406818	0.0103635871782899
-4.92917728424072	-6.70987462997437	-10.4332437515259	-0.100517846643925	-0.0281173884868622	0.0104601234197617
-4.932785987854	-6.71645975112915	-10.4384641647339	-0.100424066185951	-0.0280746053904295	0.0104891648516059
-4.93715476989746	-6.72034406661987	-10.4404439926147	-0.100481636822224	-0.0282273534685373	0.0104965697973967
-4.93997430801392	-6.72049331665039	-10.4438667297363	-0.10045550763607	-0.0282438732683659	0.0106539623811841
-4.94911432266235	-6.72271108627319	-10.4518899917603	-0.100401908159256	-0.0282902382314205	0.0106505937874317
-4.94538116455078	-6.72466039657593	-10.4496984481812	-0.100349597632885	-0.028299493715167	0.0107427816838026
-4.9554967880249	-6.72824096679688	-10.4480104446411	-0.100394293665886	-0.0284116119146347	0.0107186920940876
-4.94941759109497	-6.72642421722412	-10.4568033218384	-0.100340157747269	-0.0284540355205536	0.0108382580801845
-4.95693254470825	-6.73165082931519	-10.4594831466675	-0.100361071527004	-0.028511855751276	0.0109269302338362
-4.95795583724976	-6.72906970977783	-10.4632329940796	-0.100242301821709	-0.0285536125302315	0.0109497755765915
-4.96498155593872	-6.73276948928833	-10.4635019302368	-0.100204214453697	-0.0285490434616804	0.0109719652682543
-4.96105909347534	-6.73418951034546	-10.4652528762817	-0.100188590586185	-0.0286378040909767	0.0109881842508912
-4.96535062789917	-6.7390456199646	-10.4730205535889	-0.100074931979179	-0.02866873703897	0.0110731367021799
-4.96452188491821	-6.73698377609253	-10.4708728790283	-0.100124262273312	-0.0287587121129036	0.0110967392101884
-4.96943187713623	-6.74168872833252	-10.477933883667	-0.100031062960625	-0.0287381708621979	0.0112072583287954
-4.96944379806519	-6.74019193649292	-10.4717292785645	-0.100034572184086	-0.0287968274205923	0.0112356347963214
-4.96998882293701	-6.74162197113037	-10.4800844192505	-0.0999044477939606	-0.0287907868623734	0.0112873474135995
-4.97593545913696	-6.74566078186035	-10.474404335022	-0.0998773723840714	-0.0288848988711834	0.0112915067002177
-4.97430610656738	-6.74609565734863	-10.4753789901733	-0.0998527184128761	-0.028839273378253	0.0113900303840637
-4.97885322570801	-6.74849939346313	-10.4816646575928	-0.09984490275383	-0.0288650188595057	0.0114202927798033
-4.97250175476074	-6.74772500991821	-10.48046875	-0.0997904315590858	-0.0289904419332743	0.0114867864176631
-4.98355293273926	-6.75192737579346	-10.488037109375	-0.0996894091367722	-0.0289664510637522	0.0114786624908447
-4.97873973846436	-6.75191926956177	-10.4786128997803	-0.0997615903615952	-0.0289939772337675	0.0114953527227044
-4.98169088363647	-6.75394296646118	-10.4822854995728	-0.0996188670396805	-0.028973774984479	0.0115000186488032
-4.97769975662231	-6.75539016723633	-10.4855508804321	-0.0996368005871773	-0.0291060097515583	0.0114856921136379
-4.98590660095215	-6.75606155395508	-10.4886407852173	-0.0995845049619675	-0.0289753843098879	0.0116693992167711
-4.98309803009033	-6.75229930877686	-10.4870958328247	-0.0996384248137474	-0.029050275683403	0.0115943513810635
-4.98380708694458	-6.75657272338867	-10.4927778244019	-0.0994215905666351	-0.0289255455136299	0.0115611674264073
-4.98565626144409	-6.76184320449829	-10.4898548126221	-0.0995491519570351	-0.0290990229696035	0.0115175256505609
-4.98182916641235	-6.76115608215332	-10.489785194397	-0.0995622649788857	-0.0290407128632069	0.0116087775677443
-4.98422050476074	-6.76056909561157	-10.4902849197388	-0.0995275229215622	-0.0290739145129919	0.0115605806931853
-4.98168039321899	-6.75907516479492	-10.4975633621216	-0.0994181409478188	-0.0289459452033043	0.0114923268556595
-4.98514127731323	-6.76085519790649	-10.4859285354614	-0.0994807407259941	-0.0290507841855288	0.0114666000008583
-4.9854588508606	-6.76017332077026	-10.493293762207	-0.0994163900613785	-0.0289951525628567	0.0114354798570275
-4.98324775695801	-6.76242160797119	-10.4872274398804	-0.0995552837848663	-0.0289723016321659	0.0113905966281891
-4.98441028594971	-6.75910186767578	-10.4983463287354	-0.099418431520462	-0.0288910679519176	0.0113417012616992
-4.98048734664917	-6.76217985153198	-10.4884643554688	-0.0996079370379448	-0.0289767850190401	0.0112557653337717
-4.98153352737427	-6.76059341430664	-10.4874439239502	-0.0993865579366684	-0.0288731977343559	0.0111926672980189
-4.9790301322937	-6.76549959182739	-10.4884033203125	-0.0995985046029091	-0.0288249347358942	0.0110877184197307
-4.9825644493103	-6.76269149780273	-10.4889631271362	-0.0994511321187019	-0.0287442151457071	0.0110723208636045
-4.9854588508606	-6.76067209243774	-10.4833974838257	-0.0995864942669868	-0.028670271858573	0.0109666371718049
-4.97906637191772	-6.76094341278076	-10.4790468215942	-0.0995638594031334	-0.028661260381341	0.0109345261007547
-4.98403835296631	-6.7657470703125	-10.485499382019	-0.0996195450425148	-0.028645072132349	0.0107447216287255
-4.9798469543457	-6.75983238220215	-10.4831733703613	-0.0995953753590584	-0.0286805164068937	0.0107033681124449
-4.98396110534668	-6.76090812683105	-10.4825267791748	-0.0996555313467979	-0.028605142608285	0.010593680664897
-4.97920179367065	-6.7559380531311	-10.4860496520996	-0.0996842086315155	-0.0285033937543631	0.0104320524260402
-4.98642110824585	-6.76162719726563	-10.4817323684692	-0.099731482565403	-0.028492009267211	0.0102687748149037
-4.97893857955933	-6.75709104537964	-10.4804220199585	-0.0998030006885529	-0.0283807683736086	0.0102006047964096
-4.98621940612793	-6.75683403015137	-10.4786987304688	-0.0998843908309937	-0.0283877551555634	0.0100786359980702
-4.98359775543213	-6.75565576553345	-10.4866600036621	-0.0998252332210541	-0.0283538512885571	0.00995302014052868
-4.98826313018799	-6.75798082351685	-10.4711084365845	-0.0999330282211304	-0.0282333213835955	0.00972278788685799
-4.9870662689209	-6.7561411857605	-10.4733581542969	-0.099942646920681	-0.0281746480613947	0.0096600204706192
-4.98924493789673	-6.75572776794434	-10.4734573364258	-0.100144512951374	-0.0281284600496292	0.00958907511085272
-4.99505043029785	-6.75374031066895	-10.4721078872681	-0.100023433566093	-0.027926018461585	0.00948750413954258
-4.99100875854492	-6.74976968765259	-10.4709901809692	-0.100251264870167	-0.028003366664052	0.00931044109165668
-4.99642562866211	-6.75227451324463	-10.4693193435669	-0.100126340985298	-0.0279054790735245	0.00925473961979151
-4.99242258071899	-6.75261402130127	-10.4630889892578	-0.100343734025955	-0.0279626436531544	0.00917345378547907
-4.99552869796753	-6.75642919540405	-10.4683704376221	-0.100315622985363	-0.027807105332613	0.00913594011217356
-4.99456453323364	-6.75110912322998	-10.4625358581543	-0.100415527820587	-0.0278567839413881	0.00903591886162758
-4.99513578414917	-6.75215625762939	-10.4654750823975	-0.100403562188148	-0.0277213454246521	0.00904833525419235
-4.99620819091797	-6.75095701217651	-10.4595346450806	-0.100447729229927	-0.0278593748807907	0.00900243408977985
-4.99904346466064	-6.75081920623779	-10.4718713760376	-0.100458368659019	-0.0277552306652069	0.00900931190699339
-4.99700832366943	-6.75463390350342	-10.4610261917114	-0.100540637969971	-0.0278135389089584	0.00904668122529984
-5.00337028503418	-6.75382566452026	-10.4739418029785	-0.100383669137955	-0.0278173703700304	0.00903428066521883
-4.99533319473267	-6.75338506698608	-10.4615497589111	-0.100518815219402	-0.0278951618820429	0.00903313048183918
-5.00488042831421	-6.75542783737183	-10.4781436920166	-0.100342109799385	-0.0278644617646933	0.00909131858497858
-4.998206615448	-6.7543773651123	-10.4740419387817	-0.100451268255711	-0.0279598608613014	0.00914794206619263
-5.01069164276123	-6.75989580154419	-10.4842681884766	-0.100301183760166	-0.0279342457652092	0.00923659186810255
-5.00453233718872	-6.75644207000732	-10.484637260437	-0.100416667759418	-0.0279589183628559	0.00915488041937351
-5.00990629196167	-6.76451730728149	-10.4825267791748	-0.100231572985649	-0.0280049163848162	0.00926307775080204
-5.00520658493042	-6.76392221450806	-10.4814224243164	-0.100357532501221	-0.0281291287392378	0.0092821279540658
-5.01437997817993	-6.7659649848938	-10.4902105331421	-0.10029448568821	-0.0280300714075565	0.00933886878192425
-5.00872611999512	-6.76062631607056	-10.4852771759033	-0.100343309342861	-0.0281920488923788	0.00930527038872242
-5.01422262191772	-6.76927185058594	-10.4934139251709	-0.100257128477097	-0.0281052105128765	0.00933519564568996
-5.01419878005981	-6.76476860046387	-10.4870853424072	-0.100320436060429	-0.0282242484390736	0.00930040422827005
-5.01764535903931	-6.76534652709961	-10.4971675872803	-0.100236959755421	-0.0281683355569839	0.00928311515599489
-5.01390266418457	-6.75925922393799	-10.4889354705811	-0.100340209901333	-0.0281458180397749	0.00924660917371511
-5.01979112625122	-6.76414251327515	-10.4938497543335	-0.100325837731361	-0.0280713252723217	0.00911723729223013
-5.01564455032349	-6.76162910461426	-10.484393119812	-0.100457452237606	-0.028061842545867	0.00914090685546398
-5.02042293548584	-6.76278924942017	-10.4881029129028	-0.100376956164837	-0.0280204489827156	0.00906272791326046
-5.01803684234619	-6.75778484344482	-10.4838886260986	-0.100540354847908	-0.0280168484896421	0.00899552740156651
-5.02676105499268	-6.75772762298584	-10.4866847991943	-0.100427053868771	-0.0279356241226196	0.00895395129919052
-5.01795196533203	-6.75142335891724	-10.482216835022	-0.10059268027544	-0.0279451701790094	0.00883662234991789
-5.02589321136475	-6.75481367111206	-10.4827480316162	-0.100560136139393	-0.0277971476316452	0.00879066996276379
-5.02194023132324	-6.75276756286621	-10.4763774871826	-0.10066394507885	-0.0278021469712257	0.00875377934426069
-5.02882289886475	-6.75352048873901	-10.4835805892944	-0.100714385509491	-0.0277484375983477	0.00868257135152817
-5.02603530883789	-6.74916076660156	-10.4774198532104	-0.100638262927532	-0.027663204818964	0.00860817544162273
-5.02603673934937	-6.75306367874146	-10.4710626602173	-0.100824363529682	-0.0277084894478321	0.0085546588525176
-5.02754974365234	-6.74939632415771	-10.4769010543823	-0.100703172385693	-0.0276232436299324	0.00861069653183222
-5.02816104888916	-6.74610042572021	-10.4712085723877	-0.100825808942318	-0.0276496540755033	0.00850329361855984
-5.02961730957031	-6.74927282333374	-10.477334022522	-0.10079475492239	-0.0274890083819628	0.00850299000740051
-5.03214359283447	-6.74811935424805	-10.4726657867432	-0.100829169154167	-0.0276449806988239	0.00845960061997175
-5.03375291824341	-6.74969863891602	-10.4770650863647	-0.100785605609417	-0.0275368299335241	0.00850890669971704
-5.03324556350708	-6.75208950042725	-10.4736547470093	-0.100908517837524	-0.0275256056338549	0.00855502113699913
-5.03362369537354	-6.7517876625061	-10.476658821106	-0.10090433806181	-0.0274384282529354	0.0085385050624609
-5.03934001922607	-6.7545313835144	-10.473840713501	-0.100879579782486	-0.027546513825655	0.00849908590316772
-5.03212690353394	-6.74993324279785	-10.4728584289551	-0.100906305015087	-0.0275406632572412	0.00855350308120251
-5.03417634963989	-6.75088119506836	-10.4703025817871	-0.100980952382088	-0.0274547599256039	0.00861507095396519
-5.03872632980347	-6.75256681442261	-10.4750337600708	-0.100920438766479	-0.0274108853191137	0.00872854143381119
-5.03524684906006	-6.75068616867065	-10.4761047363281	-0.101042620837688	-0.0274572353810072	0.00871471874415874
-5.03274583816528	-6.74958944320679	-10.4780311584473	-0.100882761180401	-0.0274116490036249	0.00868993159383535
-5.02975606918335	-6.74968099594116	-10.4645977020264	-0.10111290961504	-0.0274873469024897	0.00870891287922859
-5.03094911575317	-6.74779033660889	-10.4756517410278	-0.100952200591564	-0.0273682717233896	0.00887246336787939
-5.02710723876953	-6.73831272125244	-10.4719734191895	-0.101113095879555	-0.0273814797401428	0.00880144629627466
-5.02499580383301	-6.74256086349487	-10.4720439910889	-0.101046308875084	-0.0272234361618757	0.00890203565359116
-5.01862382888794	-6.73962068557739	-10.4663047790527	-0.101175293326378	-0.0273867584764957	0.00891971215605736
-5.01708745956421	-6.73718452453613	-10.4736127853394	-0.101086743175983	-0.0272727031260729	0.00898868124932051
-5.01327991485596	-6.73040246963501	-10.4648885726929	-0.101133711636066	-0.0272520408034325	0.00905181281268597
-5.01147031784058	-6.72985649108887	-10.4606819152832	-0.10104689002037	-0.027156675234437	0.00906775519251823
-5.00966215133667	-6.73063611984253	-10.4476289749146	-0.101197674870491	-0.0272039975970984	0.00915204361081123
-5.00724077224731	-6.72715282440186	-10.4578819274902	-0.101189188659191	-0.027075182646513	0.00922846235334873
-5.00578260421753	-6.72380447387695	-10.4504241943359	-0.101195238530636	-0.0271522477269173	0.00927399750798941
-5.0005989074707	-6.72344446182251	-10.4546232223511	-0.101161740720272	-0.0270741600543261	0.00941188726574183
-5.00259637832642	-6.72274208068848	-10.4461355209351	-0.101251013576984	-0.027117270976305	0.00945960264652967
-4.99713802337646	-6.71664524078369	-10.4439191818237	-0.10116720199585	-0.0271920822560787	0.009565026499331
-5.00008678436279	-6.72332954406738	-10.4470567703247	-0.101184092462063	-0.0271077025681734	0.00964161939918995
-4.99806070327759	-6.71505689620972	-10.4417114257813	-0.101178355515003	-0.0271461494266987	0.00978770386427641
-5.00367307662964	-6.71811819076538	-10.4363107681274	-0.10123747587204	-0.0271899439394474	0.00986066181212664
-4.99853754043579	-6.71417808532715	-10.4435892105103	-0.101153083145618	-0.0271885991096497	0.0100262407213449
-5.00270652770996	-6.72283315658569	-10.4437322616577	-0.101130254566669	-0.0272515006363392	0.010111496783793
-5.00018119812012	-6.72073364257813	-10.4455137252808	-0.101091109216213	-0.0272581558674574	0.0103108696639538
-5.00399398803711	-6.72108030319214	-10.4442119598389	-0.101101741194725	-0.0273554306477308	0.0104559604078531
-5.00378179550171	-6.72143507003784	-10.4554586410522	-0.100974306464195	-0.0273707415908575	0.0106174014508724
-5.00746965408325	-6.72614431381226	-10.4471321105957	-0.100968696177006	-0.027601258829236	0.0107039930298924
-5.00749683380127	-6.72680568695068	-10.4510717391968	-0.100964345037937	-0.0276000872254372	0.0109683759510517
-5.0098819732666	-6.7285590171814	-10.4621553421021	-0.101004384458065	-0.0277061853557825	0.0111092925071716
-5.00940418243408	-6.72879838943481	-10.4701347351074	-0.100815705955029	-0.0277607757598162	0.0111981779336929
-5.0087103843689	-6.73128080368042	-10.4575929641724	-0.100923158228397	-0.0278961844742298	0.0112222833558917
-5.01524066925049	-6.73085975646973	-10.4663858413696	-0.100772984325886	-0.0279060285538435	0.0114145297557116
-5.01056051254272	-6.73401641845703	-10.4661550521851	-0.10094977170229	-0.0279896836727858	0.0114972908049822
-5.01879501342773	-6.73299789428711	-10.4765920639038	-0.10074707120657	-0.0280307903885841	0.0116016315296292
-5.01311731338501	-6.73357629776001	-10.4724292755127	-0.100931614637375	-0.0281713176518679	0.0116293439641595
-5.02145671844482	-6.7352557182312	-10.4793634414673	-0.100719921290874	-0.0281112249940634	0.0117498822510242
-5.01301383972168	-6.73562860488892	-10.4710493087769	-0.100892439484596	-0.0283072404563427	0.011724479496479
-5.02394962310791	-6.73643445968628	-10.4785194396973	-0.100788429379463	-0.0281513817608356	0.0118261938914657
-5.01966428756714	-6.73333787918091	-10.4748067855835	-0.100927397608757	-0.0283083245158196	0.0119045646861196
-5.02140855789185	-6.73618316650391	-10.4790802001953	-0.100885070860386	-0.0282148905098438	0.0118654053658247
-5.02166271209717	-6.73135137557983	-10.4683475494385	-0.100896708667278	-0.0283488631248474	0.0119708515703678
-5.02500629425049	-6.73557186126709	-10.4780054092407	-0.100900210440159	-0.0282524209469557	0.01200404856354
-5.02162790298462	-6.73314523696899	-10.4760065078735	-0.100978791713715	-0.0283411685377359	0.0120932636782527
-5.02810478210449	-6.73280191421509	-10.4751977920532	-0.100845843553543	-0.028352988883853	0.0120816938579082
-5.01751518249512	-6.73181247711182	-10.4704446792603	-0.100999556481838	-0.0284692961722612	0.0121608730405569
-5.02920198440552	-6.73118352890015	-10.4777173995972	-0.100904144346714	-0.0284998659044504	0.0122818360105157
-5.01977348327637	-6.7305965423584	-10.4774808883667	-0.100983969867229	-0.0285121537744999	0.0123605830594897
-5.03108930587769	-6.73388910293579	-10.4782876968384	-0.100886359810829	-0.0284935981035233	0.012462398968637
-5.01995754241943	-6.72942495346069	-10.4777059555054	-0.101023517549038	-0.0287191718816757	0.0125397816300392
-5.02752065658569	-6.73693895339966	-10.4807090759277	-0.100786291062832	-0.0286386087536812	0.0126659255474806
-5.02393198013306	-6.73296165466309	-10.477728843689	-0.100883446633816	-0.028834892436862	0.0127103747799993
-5.02846765518188	-6.73615407943726	-10.4850311279297	-0.100736193358898	-0.0288084093481302	0.0128610720857978
-5.02063417434692	-6.73419952392578	-10.4824476242065	-0.10083781927824	-0.0289015714079142	0.0129322083666921
-5.02634716033936	-6.74164915084839	-10.4889640808105	-0.100811019539833	-0.0288870818912983	0.0130434883758426
-5.01984882354736	-6.73602724075317	-10.4924917221069	-0.100745402276516	-0.0289512481540442	0.0131648210808635
-5.02242565155029	-6.73809099197388	-10.4861888885498	-0.10077615827322	-0.0290419869124889	0.0131787769496441
-5.01926708221436	-6.7374005317688	-10.4948644638062	-0.100724644958973	-0.0289472490549088	0.0133215570822358
-5.01644229888916	-6.73830604553223	-10.4898252487183	-0.100808411836624	-0.0291236843913794	0.0134025020524859
-5.01666069030762	-6.73671865463257	-10.4900321960449	-0.100753657519817	-0.0291035883128643	0.0134619865566492
-5.00597667694092	-6.73394775390625	-10.4871616363525	-0.100851997733116	-0.0291314870119095	0.0136272106319666
-5.01288652420044	-6.73472738265991	-10.4938154220581	-0.100728698074818	-0.0290554240345955	0.0135967526584864
-4.99814510345459	-6.72714519500732	-10.4818525314331	-0.100833609700203	-0.0291678868234158	0.0136249614879489
-4.99917984008789	-6.72551679611206	-10.4857215881348	-0.100860491394997	-0.0290820989757776	0.0137616544961929
-4.99214220046997	-6.72061967849731	-10.489333152771	-0.100763469934464	-0.0290677305310965	0.013823158107698
-4.9901909828186	-6.71886253356934	-10.4754438400269	-0.100886337459087	-0.0290891379117966	0.0137741537764668
-4.98413324356079	-6.71752023696899	-10.4774990081787	-0.100762762129307	-0.0290475897490978	0.0138340080156922
-4.97925043106079	-6.71787166595459	-10.4737396240234	-0.100876607000828	-0.0290159862488508	0.0138983782380819
-4.97705268859863	-6.71123266220093	-10.4742193222046	-0.100828766822815	-0.0289788339287043	0.0140024768188596
-4.97165775299072	-6.70840740203857	-10.4655094146729	-0.100962273776531	-0.0290243849158287	0.013967040926218
-4.9723687171936	-6.70739412307739	-10.46764087677	-0.100797891616821	-0.0289147160947323	0.0140775851905346
-4.96543502807617	-6.70807647705078	-10.4605073928833	-0.10094752907753	-0.0289868414402008	0.014110048301518
-4.96797513961792	-6.70755815505981	-10.4606037139893	-0.100900903344154	-0.0288953557610512	0.0142017425969243
-4.96438980102539	-6.70188045501709	-10.4564123153687	-0.10098373144865	-0.0289881583303213	0.0142089631408453
-4.96331548690796	-6.70492219924927	-10.458065032959	-0.100882135331631	-0.0288898088037968	0.0142797231674194
-4.9646635055542	-6.70483589172363	-10.457932472229	-0.100965306162834	-0.0289938878268003	0.0143292089924216
-4.96736860275269	-6.70287370681763	-10.4531679153442	-0.100947596132755	-0.0289189778268337	0.0143745541572571
-4.96693468093872	-6.7062463760376	-10.4466753005981	-0.10107459872961	-0.0290176179260015	0.0144885778427124
-4.96997451782227	-6.70849370956421	-10.4556379318237	-0.100908629596233	-0.0289407726377249	0.0145448772236705
-4.96893692016602	-6.70875597000122	-10.4530029296875	-0.101050093770027	-0.0290582645684481	0.0145269306376576
-4.97118091583252	-6.7067494392395	-10.4523191452026	-0.100930474698544	-0.0290724691003561	0.014647776260972
-4.97283840179443	-6.70793104171753	-10.4503288269043	-0.101100265979767	-0.0290852822363377	0.0147205786779523
-4.98026132583618	-6.70868873596191	-10.460844039917	-0.100989826023579	-0.0291195623576641	0.0148540921509266
-4.97326326370239	-6.70555448532104	-10.4572324752808	-0.101173736155033	-0.0291984714567661	0.014840729534626
-4.9767427444458	-6.71190118789673	-10.4647054672241	-0.100946664810181	-0.029255174100399	0.014888983219862
-4.97348070144653	-6.70910692214966	-10.457688331604	-0.101117268204689	-0.0293945353478193	0.0150032890960574
-4.97957563400269	-6.70972919464111	-10.468074798584	-0.100974358618259	-0.0293110366910696	0.0150911109521985
-4.97598028182983	-6.70512723922729	-10.4593296051025	-0.101041115820408	-0.0294507071375847	0.0151485092937946
-4.97951793670654	-6.71051502227783	-10.4727535247803	-0.100998587906361	-0.0293372869491577	0.0152610689401627
-4.97596406936646	-6.70666360855103	-10.47682762146	-0.101022750139236	-0.0295341033488512	0.0153588587418199
-4.97792291641235	-6.71149682998657	-10.480242729187	-0.100867874920368	-0.0295597743242979	0.0153856640681624
-4.97217226028442	-6.70730543136597	-10.4780178070068	-0.100959181785583	-0.0296173673123121	0.0155213624238968
-4.98269128799438	-6.71054649353027	-10.4836673736572	-0.100828096270561	-0.0296486914157867	0.01555653847754
-4.97722721099854	-6.71074151992798	-10.4824419021606	-0.100894503295422	-0.0296880938112736	0.0156979318708181
-4.98410511016846	-6.71351528167725	-10.4950551986694	-0.100871726870537	-0.0297362394630909	0.0157846007496119
-4.97859525680542	-6.71523094177246	-10.4967203140259	-0.100824639201164	-0.0297759007662535	0.0158966891467571
-4.98704385757446	-6.718909740448	-10.5004320144653	-0.100787959992886	-0.0298902560025454	0.0159041322767735
-4.9836859703064	-6.71840238571167	-10.495756149292	-0.100675880908966	-0.0299560204148293	0.0160106010735035
-4.98505735397339	-6.71988964080811	-10.5021591186523	-0.100812762975693	-0.0301014948636293	0.0160841643810272
-4.9923095703125	-6.72322225570679	-10.5176019668579	-0.100616127252579	-0.0300744511187077	0.0162284728139639
-4.99366235733032	-6.72069311141968	-10.5141506195068	-0.100784286856651	-0.0301815159618855	0.0161711946129799
-4.99644613265991	-6.72732734680176	-10.5179090499878	-0.100605025887489	-0.0302006490528584	0.0162470377981663
-4.99705362319946	-6.72683906555176	-10.5135698318481	-0.100643008947372	-0.0304007399827242	0.0162984617054462
-5.00926208496094	-6.73325777053833	-10.5247097015381	-0.100648231804371	-0.0302666556090117	0.0163799040019512
-5.00821208953857	-6.72930192947388	-10.5189695358276	-0.100660122931004	-0.0303186178207397	0.0164184104651213
-5.01322174072266	-6.73544025421143	-10.5209379196167	-0.100726440548897	-0.0305255334824324	0.0163972862064838
-5.01846885681152	-6.74140024185181	-10.5268402099609	-0.100710675120354	-0.03044050373137	0.0164942853152752
-5.02002573013306	-6.7366247177124	-10.527063369751	-0.100776828825474	-0.0306291319429874	0.0165196917951107
-5.03040409088135	-6.74620532989502	-10.5353202819824	-0.100668482482433	-0.0305944941937923	0.0165794808417559
-5.03079462051392	-6.74425363540649	-10.525598526001	-0.10078077763319	-0.0308235194534063	0.0166337210685015
-5.04193925857544	-6.74917078018188	-10.5385093688965	-0.100734531879425	-0.0307935047894716	0.0167518928647041
-5.03759288787842	-6.74830055236816	-10.5376834869385	-0.100794427096844	-0.0308295674622059	0.0169224515557289
-5.0505485534668	-6.75500392913818	-10.545033454895	-0.100583747029305	-0.0308425016701221	0.0169426128268242
-5.04352426528931	-6.75314235687256	-10.5361557006836	-0.100721418857574	-0.0309991650283337	0.0170589406043291
-5.05462837219238	-6.75693988800049	-10.5448303222656	-0.100570276379585	-0.0310823936015368	0.01724673807621
-5.04878664016724	-6.75443315505981	-10.5545673370361	-0.100532740354538	-0.0311508197337389	0.0174656808376312
-5.05405569076538	-6.76010417938232	-10.5505399703979	-0.100486390292645	-0.0313302055001259	0.0175256915390491
-5.04801845550537	-6.7566442489624	-10.5533504486084	-0.100301034748554	-0.0313359536230564	0.0177466925233603
-5.04827260971069	-6.75894784927368	-10.5615921020508	-0.100375227630138	-0.031456284224987	0.0179299060255289
-5.05345630645752	-6.76175689697266	-10.5715026855469	-0.100136183202267	-0.0315163917839527	0.0181220397353172
-5.04176330566406	-6.76137924194336	-10.5635614395142	-0.100250445306301	-0.0317024774849415	0.0182243678718805
-5.049391746521	-6.76637411117554	-10.5791959762573	-0.10002838820219	-0.0317589677870274	0.0183887183666229
-5.04428100585938	-6.75994443893433	-10.5766620635986	-0.0999812111258507	-0.0319114215672016	0.0185633115470409
-5.05134391784668	-6.7685661315918	-10.5862827301025	-0.0999535694718361	-0.0319091230630875	0.0187294408679008
-5.04720735549927	-6.76449823379517	-10.5918817520142	-0.0998066142201424	-0.0319522209465504	0.0189095307141542
-5.0518012046814	-6.77083873748779	-10.5869913101196	-0.0997975692152977	-0.032174825668335	0.0189560372382402
-5.0519757270813	-6.77235651016235	-10.5975494384766	-0.0996614098548889	-0.0321306176483631	0.0191306881606579
-5.0519118309021	-6.77080202102661	-10.5946464538574	-0.0997001081705093	-0.0322568342089653	0.0192418154329062
-5.06064367294312	-6.77768611907959	-10.6003761291504	-0.0996175333857536	-0.032215092331171	0.0193077679723501
-5.05983018875122	-6.77690458297729	-10.5877456665039	-0.0996911600232124	-0.0323338024318218	0.0194712337106466
-5.07108640670776	-6.78238964080811	-10.6034965515137	-0.0996414124965668	-0.0323943383991718	0.0195480901747942
-5.06897497177124	-6.78354644775391	-10.5999937057495	-0.0995535552501678	-0.0323737524449825	0.0196760818362236
-5.07896661758423	-6.78600883483887	-10.5919809341431	-0.0997171401977539	-0.0324848517775536	0.0196826104074717
-5.08148145675659	-6.78977823257446	-10.6041145324707	-0.0996437445282936	-0.0324655100703239	0.0198687352240086
-5.08256149291992	-6.78655433654785	-10.5936861038208	-0.0997284725308418	-0.032507635653019	0.0199770592153072
-5.09387302398682	-6.79134559631348	-10.5992908477783	-0.0995842963457108	-0.0325086303055286	0.0200205110013485
-5.08669757843018	-6.79041528701782	-10.5882835388184	-0.0997549742460251	-0.0326540097594261	0.0200938079506159
-5.09820699691772	-6.7930121421814	-10.5933856964111	-0.0996598899364471	-0.0325959883630276	0.0201831441372633
-5.09473991394043	-6.79449367523193	-10.5937166213989	-0.099675290286541	-0.032575897872448	0.0202639903873205
-5.10269737243652	-6.79597473144531	-10.6029062271118	-0.0997911766171455	-0.0325816459953785	0.0204263124614954
-5.10068273544312	-6.79388809204102	-10.5923681259155	-0.0995848700404167	-0.0326358899474144	0.0205010492354631
-5.09767293930054	-6.79739379882813	-10.5807723999023	-0.099811889231205	-0.0327375829219818	0.0205483175814152
-5.11044979095459	-6.80258941650391	-10.5969877243042	-0.0997239053249359	-0.0326003283262253	0.0207510385662317
-5.10047769546509	-6.79592037200928	-10.5890130996704	-0.0997763127088547	-0.0327244475483894	0.0208135396242142
-5.10775279998779	-6.8084602355957	-10.5894632339478	-0.0997370108962059	-0.0327318347990513	0.0209077410399914
-5.10500478744507	-6.80663824081421	-10.5936708450317	-0.0996663868427277	-0.0327081568539143	0.0210660491138697
-5.10939359664917	-6.80731821060181	-10.5941600799561	-0.0997098535299301	-0.0327855087816715	0.0211118943989277
-5.10802173614502	-6.81323194503784	-10.6020793914795	-0.0996604040265083	-0.0326658152043819	0.0212275423109531
-5.10633039474487	-6.81234884262085	-10.5962381362915	-0.0996783897280693	-0.032903078943491	0.0213329400867224
-5.10866594314575	-6.81800937652588	-10.6035861968994	-0.0995859503746033	-0.0328633151948452	0.0213975943624973
-5.10323858261108	-6.8149094581604	-10.5911111831665	-0.0996565371751785	-0.0328527614474297	0.0215029045939446
-5.11394643783569	-6.82159805297852	-10.5979051589966	-0.0995561331510544	-0.0328817628324032	0.0215759016573429
-5.10936594009399	-6.82226705551147	-10.5935220718384	-0.0995975881814957	-0.0329228229820728	0.0216777063906193
[truncated: 8,913 more rows]
