# Supplementary material for: Identification of Haptic Based Guiding Using Hard Reins
Source: PLoS One. 2015 Jul 22;10(7):e0132020. doi: 10.1371/journal.pone.0132020 (PMC4511788; doi:10.1371/journal.pone.0132020)
Supplement: S6 File — (ZIP) [file pone.0132020.s006.zip › Exp2_ForceData2/Subject6/path1/T2.csv]

Force X (N)	Force Y (N)	Force Z (N)	Torque X (N-m)	Torque Y (N-m)	Torque Z (N-m)	Frequency = 10000	Averaging Level = 16	F/T Serial Number = FT11772	Time Started = 19/02/2013 13:14:46
-6.27646493911743	-7.90826272964478	-6.13284349441528	-0.040012538433075	0.216099888086319	-0.0936622470617294
-6.28240966796875	-7.91133213043213	-6.11849689483643	-0.0400559790432453	0.215978711843491	-0.0936023443937302
-6.28137826919556	-7.91075849533081	-6.12117147445679	-0.0400664433836937	0.216034471988678	-0.0936838537454605
-6.2803111076355	-7.90927076339722	-6.11592245101929	-0.0399367399513721	0.216042950749397	-0.0936432480812073
-6.27749156951904	-7.90764665603638	-6.1209135055542	-0.0399869829416275	0.216008737683296	-0.0936753004789352
-6.28237247467041	-7.91097354888916	-6.11301612854004	-0.040039025247097	0.215954452753067	-0.0936480239033699
-6.27629137039185	-7.90865612030029	-6.11475849151611	-0.0399778038263321	0.215967774391174	-0.0937032699584961
-6.27757167816162	-7.90794324874878	-6.11496829986572	-0.0398720651865005	0.215951025485992	-0.0936291068792343
-6.27132368087769	-7.90516757965088	-6.12264919281006	-0.0398628637194633	0.215937495231628	-0.0936663448810577
-6.2758264541626	-7.90728187561035	-6.11641645431519	-0.0399810522794724	0.215827643871307	-0.0936173051595688
-6.27115249633789	-7.90831995010376	-6.11007356643677	-0.0399993658065796	0.215941026806831	-0.0936703681945801
-6.27539396286011	-7.90840196609497	-6.11132526397705	-0.0398660264909267	0.215916141867638	-0.0935969203710556
-6.26886987686157	-7.90686416625977	-6.11184787750244	-0.0398726873099804	0.215907141566277	-0.0935828238725662
-6.26908731460571	-7.90192747116089	-6.10824680328369	-0.0398779660463333	0.215782642364502	-0.093530185520649
-6.27047824859619	-7.9102954864502	-6.10204076766968	-0.0399760156869888	0.215887263417244	-0.0935734286904335
-6.27240514755249	-7.90707731246948	-6.10283851623535	-0.0399725697934628	0.215918779373169	-0.0935054123401642
-6.26301002502441	-7.90409374237061	-6.1067099571228	-0.0399177707731724	0.215902134776115	-0.0935069248080254
-6.26327133178711	-7.89841318130493	-6.10584926605225	-0.0399740524590015	0.215814247727394	-0.093451015651226
-6.26569747924805	-7.90634870529175	-6.10393476486206	-0.0399927534162998	0.215925291180611	-0.0934574380517006
-6.26598167419434	-7.90829801559448	-6.10039710998535	-0.0400490462779999	0.215940624475479	-0.0934369638562202
-6.26180744171143	-7.9056510925293	-6.10534524917603	-0.0399992503225803	0.215945243835449	-0.093342587351799
-6.25956678390503	-7.89921236038208	-6.10753917694092	-0.03990688174963	0.215883150696754	-0.0933684781193733
-6.26253890991211	-7.90657043457031	-6.10439777374268	-0.0400371141731739	0.215921252965927	-0.0933124870061874
-6.26309013366699	-7.90524291992188	-6.10203409194946	-0.0400821082293987	0.215986162424088	-0.0933319330215454
-6.260169506073	-7.90551519393921	-6.09909200668335	-0.0400302112102509	0.216013461351395	-0.0933149456977844
-6.25628805160522	-7.89992570877075	-6.10783815383911	-0.0399242453277111	0.215946644544601	-0.0932603180408478
-6.25620698928833	-7.90294790267944	-6.09739017486572	-0.039976429194212	0.215864658355713	-0.0931841507554054
-6.25736236572266	-7.90385961532593	-6.10053014755249	-0.0400543957948685	0.215893819928169	-0.0932116210460663
-6.25629472732544	-7.90367794036865	-6.09352397918701	-0.0399440564215183	0.215906172990799	-0.0931660830974579
-6.25060081481934	-7.89855909347534	-6.1068377494812	-0.0398603044450283	0.215859889984131	-0.0931780785322189
-6.25072383880615	-7.90021419525146	-6.08834028244019	-0.0398930460214615	0.21577088534832	-0.0931327044963837
-6.24943494796753	-7.89941072463989	-6.09432220458984	-0.0399323180317879	0.215830907225609	-0.0931359082460403
-6.25126981735229	-7.90038013458252	-6.08321142196655	-0.0398117788136005	0.215840041637421	-0.0931009650230408
-6.24481821060181	-7.89613723754883	-6.0953950881958	-0.0397937297821045	0.215742468833923	-0.093104749917984
-6.24779367446899	-7.89675283432007	-6.08544445037842	-0.0397854223847389	0.215626001358032	-0.0930376648902893
-6.24829864501953	-7.89812660217285	-6.09177589416504	-0.0397757552564144	0.215706631541252	-0.0931689590215683
-6.25041913986206	-7.89932489395142	-6.08682250976563	-0.0397895164787769	0.215702250599861	-0.0930197983980179
-6.25197839736938	-7.89657831192017	-6.09878444671631	-0.0397897735238075	0.215707823634148	-0.0931556150317192
-6.25423860549927	-7.89182758331299	-6.0975866317749	-0.0396584644913673	0.215677008032799	-0.0930880606174469
-6.25073671340942	-7.89683485031128	-6.10132741928101	-0.0396050922572613	0.215624541044235	-0.0931585505604744
-6.25843524932861	-7.89535665512085	-6.09246349334717	-0.039733748883009	0.215680196881294	-0.0930745452642441
-6.26071166992188	-7.90066957473755	-6.10650300979614	-0.0396468341350555	0.215716376900673	-0.0932260379195213
-6.26123285293579	-7.89507102966309	-6.09736394882202	-0.0395882837474346	0.215710297226906	-0.0931602716445923
-6.25959777832031	-7.90064382553101	-6.10700845718384	-0.0395581051707268	0.215647161006927	-0.093204066157341
-6.26302051544189	-7.89930009841919	-6.09953117370605	-0.0396427810192108	0.215588614344597	-0.0931103155016899
-6.26806449890137	-7.90703058242798	-6.09785604476929	-0.0396500080823898	0.2156702876091	-0.0931506603956223
-6.26711511611938	-7.90402555465698	-6.10116672515869	-0.0395667403936386	0.215673997998238	-0.0931212455034256
-6.26293611526489	-7.90296363830566	-6.10184621810913	-0.0395397916436195	0.215509742498398	-0.0930484533309937
-6.26361322402954	-7.90361309051514	-6.10571479797363	-0.0395394712686539	0.215435102581978	-0.0930677726864815
-6.27096271514893	-7.90435838699341	-6.09421443939209	-0.0395588763058186	0.215480953454971	-0.0930512547492981
-6.26839828491211	-7.91055250167847	-6.0974497795105	-0.0395087674260139	0.215484708547592	-0.0930967926979065
-6.27049732208252	-7.90810680389404	-6.09868049621582	-0.0395459719002247	0.215472355484962	-0.0930677577853203
-6.26324796676636	-7.90888404846191	-6.10428142547607	-0.0393792875111103	0.215414255857468	-0.0930773094296455
-6.26649713516235	-7.90955686569214	-6.09996461868286	-0.0394209884107113	0.215358346700668	-0.0931120961904526
-6.26714658737183	-7.91098213195801	-6.09895324707031	-0.0393036752939224	0.215388476848602	-0.0931096598505974
-6.2678370475769	-7.89987182617188	-6.09643793106079	-0.0392242632806301	0.215356186032295	-0.0931140631437302
-6.26291704177856	-7.89107275009155	-6.10735130310059	-0.0389882400631905	0.215232685208321	-0.0930994749069214
-6.25808143615723	-7.88651084899902	-6.10896682739258	-0.0387782528996468	0.215211480855942	-0.0929290503263474
-6.25176000595093	-7.88937520980835	-6.10932493209839	-0.0387726090848446	0.215080469846725	-0.0926506519317627
-6.24716472625732	-7.89528179168701	-6.09987020492554	-0.0386595278978348	0.214992702007294	-0.0925594717264175
-6.25107908248901	-7.89985752105713	-6.09862089157104	-0.0386734716594219	0.215003356337547	-0.0925344973802567
-6.24823617935181	-7.90042972564697	-6.10074472427368	-0.038516141474247	0.21496693789959	-0.0925565138459206
-6.24832057952881	-7.89403104782104	-6.10334348678589	-0.0383831635117531	0.214908748865128	-0.0925635918974876
-6.24819803237915	-7.89385938644409	-6.10124206542969	-0.0383754372596741	0.214799821376801	-0.0925680473446846
-6.2546215057373	-7.89296960830688	-6.09718656539917	-0.0382793880999088	0.214814811944962	-0.0925711095333099
-6.25229835510254	-7.89138221740723	-6.10677480697632	-0.038097720593214	0.214830815792084	-0.0925399959087372
-6.24620819091797	-7.88231897354126	-6.10941171646118	-0.0379802845418453	0.214796289801598	-0.0924857780337334
-6.24136018753052	-7.88559722900391	-6.10940265655518	-0.0378647521138191	0.214694023132324	-0.0923771485686302
-6.24867534637451	-7.88434743881226	-6.10493946075439	-0.0377962589263916	0.214744821190834	-0.0922546833753586
-6.24498558044434	-7.8832802772522	-6.11122274398804	-0.0376423858106136	0.214796334505081	-0.0921632349491119
-6.2423529624939	-7.87396574020386	-6.10923910140991	-0.0375459268689156	0.214741215109825	-0.0920533165335655
-6.24118423461914	-7.87125444412231	-6.11456727981567	-0.0373707376420498	0.214622467756271	-0.0918483734130859
-6.24269437789917	-7.8623423576355	-6.11717319488525	-0.0372868627309799	0.214616358280182	-0.0917125269770622
-6.24409770965576	-7.86138582229614	-6.11090278625488	-0.0373465195298195	0.214562848210335	-0.0915240049362183
-6.2463264465332	-7.85656452178955	-6.11247682571411	-0.0371106825768948	0.214544489979744	-0.0913774594664574
-6.24436092376709	-7.85299015045166	-6.11791038513184	-0.037112008780241	0.21452808380127	-0.0911999121308327
-6.23736476898193	-7.84963893890381	-6.11427783966064	-0.0369919911026955	0.214391887187958	-0.0911481156945229
-6.2373423576355	-7.85029697418213	-6.1134147644043	-0.0369917675852776	0.214430928230286	-0.0909870192408562
-6.23767900466919	-7.85080146789551	-6.10974073410034	-0.0369238592684269	0.214430272579193	-0.0909211337566376
-6.23836660385132	-7.85047769546509	-6.1123309135437	-0.0369790457189083	0.214446321129799	-0.0908126458525658
-6.22996759414673	-7.8496413230896	-6.11091804504395	-0.036904189735651	0.214394435286522	-0.0907159224152565
-6.23141813278198	-7.84620428085327	-6.12229585647583	-0.0368265770375729	0.214435294270515	-0.0906670391559601
-6.23144578933716	-7.84986925125122	-6.11093330383301	-0.0368738360702991	0.214470714330673	-0.0905675366520882
-6.23249101638794	-7.85297536849976	-6.11909008026123	-0.0368083454668522	0.214507505297661	-0.0906044095754623
-6.22975444793701	-7.85009717941284	-6.12027359008789	-0.0367885455489159	0.214592173695564	-0.0906227082014084
-6.22942304611206	-7.84644603729248	-6.13254404067993	-0.036548987030983	0.214581087231636	-0.0906337425112724
-6.22694540023804	-7.84904336929321	-6.12429904937744	-0.0367709584534168	0.214560031890869	-0.0905297175049782
-6.23031425476074	-7.84842205047607	-6.12565851211548	-0.0366018824279308	0.214648321270943	-0.0905152186751366
-6.23128890991211	-7.84681081771851	-6.12950086593628	-0.036683976650238	0.214745357632637	-0.0903964713215828
-6.23286581039429	-7.84410858154297	-6.14198446273804	-0.0364428386092186	0.214737594127655	-0.0904386639595032
-6.2287917137146	-7.84355449676514	-6.13133096694946	-0.0366302914917469	0.214705973863602	-0.0903753116726875
-6.23103904724121	-7.8414511680603	-6.14011096954346	-0.036466259509325	0.214790388941765	-0.0904467925429344
-6.23486804962158	-7.84633111953735	-6.12992572784424	-0.0366018675267696	0.214937716722488	-0.0903986245393753
-6.23371648788452	-7.8470025062561	-6.14237642288208	-0.0364417657256126	0.214936271309853	-0.0904887095093727
-6.23198843002319	-7.84437656402588	-6.14635038375854	-0.0364201292395592	0.215045481920242	-0.0905319303274155
-6.22877311706543	-7.84375238418579	-6.149094581604	-0.0363536290824413	0.214946553111076	-0.0905691906809807
-6.23279237747192	-7.84681749343872	-6.14415311813354	-0.0363916903734207	0.215212598443031	-0.0905331000685692
-6.23551988601685	-7.84620237350464	-6.14744901657104	-0.0363300032913685	0.215283185243607	-0.0905919820070267
-6.23601150512695	-7.848069190979	-6.1513843536377	-0.0362185947597027	0.215345218777657	-0.090624026954174
-6.22951412200928	-7.84572792053223	-6.15494441986084	-0.036275327205658	0.21525014936924	-0.0906530544161797
-6.23151016235352	-7.84479999542236	-6.15552139282227	-0.0361635349690914	0.215453386306763	-0.0905634313821793
-6.2334508895874	-7.85002088546753	-6.15399932861328	-0.0363255515694618	0.215467989444733	-0.0905814692378044
-6.23384046554565	-7.84877729415894	-6.15538215637207	-0.0361329466104507	0.215565383434296	-0.0905292481184006
-6.22945356369019	-7.8457932472229	-6.15812683105469	-0.0362443290650845	0.215677946805954	-0.0905022323131561
-6.2229061126709	-7.84040784835815	-6.16396141052246	-0.0361040011048317	0.2155771702528	-0.090460330247879
-6.22441101074219	-7.84130477905273	-6.16292762756348	-0.0362124107778072	0.215669006109238	-0.0904354825615883
-6.22070455551147	-7.84359121322632	-6.1645565032959	-0.036274790763855	0.215625569224358	-0.0903977230191231
-6.22258043289185	-7.84506797790527	-6.15480613708496	-0.0362378694117069	0.21586012840271	-0.0903495326638222
-6.2200140953064	-7.84444093704224	-6.16808366775513	-0.036234688013792	0.215801313519478	-0.0903119891881943
-6.21903085708618	-7.84526824951172	-6.16678142547607	-0.0361907258629799	0.215816006064415	-0.0902700275182724
-6.21089458465576	-7.8437876701355	-6.1644115447998	-0.0363210365176201	0.215891554951668	-0.0902457758784294
-6.20914745330811	-7.84465456008911	-6.16175889968872	-0.0363100841641426	0.215804383158684	-0.0901507586240768
-6.21263694763184	-7.84743213653564	-6.15661334991455	-0.0364130176603794	0.215929508209229	-0.0901388078927994
-6.21234655380249	-7.84779405593872	-6.15972471237183	-0.0362871512770653	0.215941905975342	-0.0901479348540306
-6.20455694198608	-7.84482860565186	-6.16491794586182	-0.0363292805850506	0.215972706675529	-0.0901000648736954
-6.2015118598938	-7.84247541427612	-6.1591649055481	-0.0363448038697243	0.215930238366127	-0.0900576636195183
-6.20642280578613	-7.8421049118042	-6.15947818756104	-0.0363776944577694	0.216018542647362	-0.090049996972084
-6.20454835891724	-7.84735012054443	-6.1556224822998	-0.0364710167050362	0.216029763221741	-0.0899950712919235
-6.20072412490845	-7.84416246414185	-6.16023445129395	-0.0364101678133011	0.216127082705498	-0.0899752900004387
-6.20096349716187	-7.84222030639648	-6.16632795333862	-0.0363963395357132	0.216094702482224	-0.0900186449289322
-6.19915628433228	-7.84193181991577	-6.16415119171143	-0.0364164710044861	0.216066434979439	-0.0899736881256104
-6.19898414611816	-7.84277725219727	-6.16138935089111	-0.0364154241979122	0.216082170605659	-0.0900015980005264
-6.20267724990845	-7.84369468688965	-6.15834951400757	-0.0363247208297253	0.216172635555267	-0.0899696573615074
-6.20022916793823	-7.83912420272827	-6.16915225982666	-0.0363952480256557	0.21614146232605	-0.0900068506598473
-6.19809293746948	-7.8384108543396	-6.16084671020508	-0.0363210551440716	0.216028988361359	-0.0899368822574615
-6.19757413864136	-7.83747673034668	-6.16165924072266	-0.0363253988325596	0.216077446937561	-0.0898932665586472
-6.19718456268311	-7.83881950378418	-6.15731430053711	-0.0363870449364185	0.215975806117058	-0.0898832231760025
-6.19765710830688	-7.83822107315063	-6.15731382369995	-0.036433182656765	0.216052234172821	-0.089920811355114
-6.19357919692993	-7.83630657196045	-6.15736293792725	-0.0363597087562084	0.216012895107269	-0.0898335203528404
-6.18958473205566	-7.8320460319519	-6.15686321258545	-0.0363131314516068	0.215937450528145	-0.0897999107837677
-6.19223308563232	-7.8294849395752	-6.15117025375366	-0.0364103354513645	0.215912461280823	-0.0897513628005981
-6.19411087036133	-7.83279323577881	-6.15083789825439	-0.036498174071312	0.21594725549221	-0.0897894725203514
-6.19497108459473	-7.83039951324463	-6.15353584289551	-0.0363322570919991	0.215979918837547	-0.0897610783576965
-6.1899881362915	-7.82895660400391	-6.15648460388184	-0.0364174172282219	0.215940922498703	-0.0897010266780853
-6.19440221786499	-7.8302264213562	-6.15122222900391	-0.0364795923233032	0.215847566723824	-0.089695431292057
-6.19665956497192	-7.83247232437134	-6.15015697479248	-0.0364773832261562	0.216013684868813	-0.0897783786058426
-6.1971287727356	-7.83316469192505	-6.14778232574463	-0.0364413596689701	0.216034799814224	-0.0897550359368324
-6.19170141220093	-7.83120393753052	-6.15722608566284	-0.0364440493285656	0.215949922800064	-0.0896804928779602
-6.19551706314087	-7.83049345016479	-6.14919662475586	-0.0365670546889305	0.215981185436249	-0.0897100865840912
-6.2005877494812	-7.83154678344727	-6.15085983276367	-0.0365619100630283	0.216032087802887	-0.0897473692893982
-6.20251035690308	-7.83399868011475	-6.15506887435913	-0.0365779809653759	0.216097101569176	-0.0897672846913338
-6.19722700119019	-7.83241748809814	-6.15367555618286	-0.0364894904196262	0.216140270233154	-0.0897161364555359
-6.20044803619385	-7.8313684463501	-6.15307426452637	-0.0366858914494514	0.216047301888466	-0.0897187888622284
-6.20403480529785	-7.83330774307251	-6.15665340423584	-0.0366799794137478	0.216089934110641	-0.0897419005632401
-6.20435619354248	-7.83740472793579	-6.15751886367798	-0.0367912836372852	0.216190308332443	-0.0897303149104118
-6.20094966888428	-7.83495855331421	-6.14916944503784	-0.0367248095571995	0.216154217720032	-0.0897748097777367
-6.20311594009399	-7.83395528793335	-6.15626049041748	-0.036833718419075	0.21616393327713	-0.0897133871912956
-6.20474100112915	-7.83351755142212	-6.15554141998291	-0.0367296561598778	0.216088071465492	-0.0897527039051056
-6.20384502410889	-7.83896732330322	-6.15739917755127	-0.0369686223566532	0.216258853673935	-0.0897836536169052
-6.20545339584351	-7.83650302886963	-6.15206527709961	-0.0368417203426361	0.216199159622192	-0.0898525938391685
-6.20533466339111	-7.83474254608154	-6.16058874130249	-0.0369148440659046	0.216261669993401	-0.0898592695593834
-6.20667505264282	-7.83423757553101	-6.15829706192017	-0.0368740409612656	0.216135829687119	-0.0898687988519669
-6.20526504516602	-7.83727788925171	-6.15638017654419	-0.0370481908321381	0.216307565569878	-0.0898773819208145
-6.21254539489746	-7.83742475509644	-6.15169191360474	-0.0370003022253513	0.216296315193176	-0.089940719306469
-6.21076011657715	-7.83726596832275	-6.16718673706055	-0.0369492322206497	0.216415330767632	-0.0899724662303925
-6.21360397338867	-7.83456420898438	-6.1663966178894	-0.0369179025292397	0.216390579938889	-0.0899945273995399
-6.21372699737549	-7.8371729850769	-6.16622495651245	-0.0369604751467705	0.216423481702805	-0.0900989472866058
-6.22102689743042	-7.83631229400635	-6.16774606704712	-0.0370529778301716	0.216438591480255	-0.0900814533233643
-6.22223424911499	-7.83623170852661	-6.16809272766113	-0.036974161863327	0.216560378670692	-0.090162567794323
-6.22308826446533	-7.83632898330688	-6.17130851745605	-0.0369526222348213	0.216528370976448	-0.0901593938469887
-6.21885824203491	-7.83525705337524	-6.17523813247681	-0.0369549319148064	0.216546088457108	-0.0901649966835976
-6.22711563110352	-7.83493137359619	-6.16747188568115	-0.0370591022074223	0.216579467058182	-0.0901062414050102
-6.22423934936523	-7.83551216125488	-6.17204809188843	-0.0370428971946239	0.216640293598175	-0.090146005153656
-6.2259693145752	-7.83565998077393	-6.17798328399658	-0.0370456799864769	0.216638699173927	-0.0901243835687637
-6.21918344497681	-7.83581304550171	-6.17915058135986	-0.0370158590376377	0.216621980071068	-0.090107150375843
-6.22575759887695	-7.83382606506348	-6.1728081703186	-0.0371450819075108	0.216566979885101	-0.0901222005486488
-6.2261323928833	-7.83898639678955	-6.18059253692627	-0.0371406003832817	0.216734364628792	-0.0901158303022385
-6.22762012481689	-7.83397722244263	-6.18174600601196	-0.0370636135339737	0.216748893260956	-0.0900778993964195
-6.22145891189575	-7.83639240264893	-6.18258094787598	-0.0370973087847233	0.216697528958321	-0.0900421217083931
-6.22619199752808	-7.83508205413818	-6.17961454391479	-0.0371977239847183	0.216724470257759	-0.0900015309453011
-6.22657680511475	-7.83693981170654	-6.18077611923218	-0.0372625216841698	0.216739073395729	-0.0899816900491714
-6.22495651245117	-7.83622598648071	-6.17604494094849	-0.0372505038976669	0.216804921627045	-0.0899354368448257
-6.21987342834473	-7.83339929580688	-6.18110084533691	-0.0372088365256786	0.216693907976151	-0.0899024084210396
-6.22213459014893	-7.83269262313843	-6.17636251449585	-0.0373870059847832	0.216743603348732	-0.0898504108190537
-6.22822141647339	-7.83685827255249	-6.18415498733521	-0.0373396128416061	0.216739058494568	-0.0898446515202522
-6.22469520568848	-7.83616209030151	-6.18255376815796	-0.0374230705201626	0.216823026537895	-0.0897829383611679
-6.22212648391724	-7.83334255218506	-6.18698072433472	-0.0373165421187878	0.216750755906105	-0.0897497907280922
-6.22174835205078	-7.83238983154297	-6.17892646789551	-0.0374846309423447	0.216660976409912	-0.0897238403558731
-6.22854232788086	-7.8378849029541	-6.17681407928467	-0.0374905802309513	0.216704547405243	-0.0897370651364326
-6.22633743286133	-7.83743667602539	-6.18362855911255	-0.0375359430909157	0.216862231492996	-0.0897354781627655
-6.22350358963013	-7.83557558059692	-6.1891770362854	-0.0374098569154739	0.216700509190559	-0.0897273272275925
-6.22226905822754	-7.83113098144531	-6.18164348602295	-0.0374962612986565	0.216762632131577	-0.0896825045347214
-6.23244285583496	-7.83417558670044	-6.18292665481567	-0.0375564657151699	0.216689810156822	-0.0896980538964272
-6.22892379760742	-7.83540916442871	-6.18008613586426	-0.0375813171267509	0.216870650649071	-0.0896721333265305
-6.22561359405518	-7.83366298675537	-6.18722677230835	-0.0375385545194149	0.2167629301548	-0.0896304249763489
-6.22645139694214	-7.83344459533691	-6.18323564529419	-0.0376530848443508	0.216802269220352	-0.0896098241209984
-6.2341890335083	-7.83718013763428	-6.18505191802979	-0.0376517996191978	0.216793328523636	-0.0896583572030067
-6.22880125045776	-7.83665370941162	-6.18290662765503	-0.0376430712640285	0.216942355036736	-0.0896021723747253
-6.2282600402832	-7.83536529541016	-6.19259405136108	-0.0376297309994698	0.216897487640381	-0.0896102637052536
-6.22409296035767	-7.83395624160767	-6.1882905960083	-0.0376657322049141	0.216826975345612	-0.0895395502448082
-6.23298788070679	-7.83592081069946	-6.18897342681885	-0.0377310626208782	0.216897964477539	-0.0895821750164032
-6.22859191894531	-7.83726596832275	-6.18512153625488	-0.037734366953373	0.216914787888527	-0.0895559564232826
-6.23594808578491	-7.83545398712158	-6.1895432472229	-0.0377401188015938	0.217009305953979	-0.0895740613341331
-6.22951507568359	-7.83724021911621	-6.19373083114624	-0.0378100425004959	0.216987743973732	-0.0894992724061012
-6.23796224594116	-7.83550977706909	-6.19472169876099	-0.0378732122480869	0.216986685991287	-0.0895490795373917
-6.23584365844727	-7.8375449180603	-6.19449138641357	-0.0378588140010834	0.217111453413963	-0.0895491167902946
-6.24192190170288	-7.83724737167358	-6.19964933395386	-0.0378149412572384	0.217107966542244	-0.0895998030900955
-6.23780012130737	-7.837815284729	-6.20135354995728	-0.0377919860184193	0.217096984386444	-0.0895392671227455
-6.24068355560303	-7.8371753692627	-6.20137214660645	-0.0378884002566338	0.217088252305984	-0.0896416828036308
-6.24213361740112	-7.84025144577026	-6.19567155838013	-0.0379391834139824	0.217220902442932	-0.0896447747945786
-6.24591541290283	-7.83901500701904	-6.20319604873657	-0.0379395335912704	0.217160433530807	-0.0896901488304138
-6.23941373825073	-7.84036159515381	-6.20573806762695	-0.0379650704562664	0.2172030210495	-0.0896399989724159
-6.2468957901001	-7.84211826324463	-6.20580816268921	-0.0379985608160496	0.217182040214539	-0.0896525382995605
-6.24568319320679	-7.8419885635376	-6.20069074630737	-0.038041964173317	0.21724845468998	-0.0896911397576332
-6.2490816116333	-7.84174823760986	-6.20960235595703	-0.0380352549254894	0.217200875282288	-0.0896545574069023
-6.24651718139648	-7.83968114852905	-6.20994853973389	-0.0380135104060173	0.217240825295448	-0.089692622423172
-6.24975633621216	-7.84101963043213	-6.20899391174316	-0.0380585826933384	0.217189103364944	-0.089692622423172
-6.24949359893799	-7.84490776062012	-6.203293800354	-0.0381385535001755	0.217260375618935	-0.0897000059485435
-6.25230741500854	-7.84511137008667	-6.2073450088501	-0.0381498821079731	0.217165321111679	-0.0897166579961777
-6.25120210647583	-7.84691524505615	-6.20751762390137	-0.0381023995578289	0.21721924841404	-0.0896719843149185
-6.24947071075439	-7.84327173233032	-6.20694494247437	-0.0382080115377903	0.217133298516273	-0.0897169932723045
-6.25054121017456	-7.84593963623047	-6.20340776443481	-0.0382250547409058	0.217141762375832	-0.0896884500980377
-6.25359392166138	-7.84417963027954	-6.19999217987061	-0.0382264293730259	0.217145085334778	-0.0897047966718674
-6.25160932540894	-7.84731864929199	-6.20345687866211	-0.0381282903254032	0.217124342918396	-0.089689739048481
-6.24946594238281	-7.84422397613525	-6.20054721832275	-0.0381546653807163	0.217053592205048	-0.0896977633237839
-6.2509708404541	-7.8491358757019	-6.2005934715271	-0.0382294356822968	0.217035919427872	-0.0896987318992615
-6.25591135025024	-7.84774971008301	-6.19576597213745	-0.0383537895977497	0.217011362314224	-0.0897202491760254
-6.25081014633179	-7.84769105911255	-6.19663619995117	-0.0381541922688484	0.216977253556252	-0.0897024571895599
-6.25044298171997	-7.84354496002197	-6.20012378692627	-0.0382046811282635	0.216938331723213	-0.0897212624549866
-6.24854469299316	-7.84843921661377	-6.19058513641357	-0.0382590815424919	0.216853767633438	-0.0896944925189018
-6.25128936767578	-7.84938430786133	-6.19329643249512	-0.038271889090538	0.216836914420128	-0.0896876528859138
-6.24743890762329	-7.84651470184326	-6.19112253189087	-0.0382271558046341	0.216764777898788	-0.0897068381309509
-6.25031614303589	-7.84876680374146	-6.18699312210083	-0.0382645428180695	0.21660590171814	-0.0897227972745895
-6.24797630310059	-7.8508243560791	-6.19169092178345	-0.0382868312299252	0.216705769300461	-0.0897470042109489
-6.24902248382568	-7.84703683853149	-6.19156837463379	-0.0382681153714657	0.216619238257408	-0.089753769338131
-6.2433762550354	-7.84708881378174	-6.1828465461731	-0.0382855534553528	0.216523051261902	-0.0897300913929939
-6.2508487701416	-7.8530592918396	-6.18697214126587	-0.0382898561656475	0.216446787118912	-0.0897651314735413
-6.24807262420654	-7.85314226150513	-6.1801700592041	-0.0382654741406441	0.216595038771629	-0.0897761583328247
-6.24881839752197	-7.84930610656738	-6.18509721755981	-0.0381827615201473	0.21649569272995	-0.0898354575037956
-6.23891878128052	-7.85076522827148	-6.18295001983643	-0.0382397472858429	0.216380625963211	-0.0897629037499428
-6.24651145935059	-7.84968090057373	-6.18103885650635	-0.0382155664265156	0.216385886073112	-0.0898269787430763
-6.24203729629517	-7.85403871536255	-6.17308855056763	-0.0382728651165962	0.216461420059204	-0.0898618102073669
-6.24110651016235	-7.85028791427612	-6.17557716369629	-0.0382119752466679	0.216321185231209	-0.0898438692092896
-6.23722553253174	-7.85257339477539	-6.17830514907837	-0.0382683835923672	0.216272875666618	-0.0898230895400047
-6.24114274978638	-7.85161066055298	-6.17644071578979	-0.0382493138313293	0.216241627931595	-0.0898834839463234
-6.24185609817505	-7.85266637802124	-6.17318725585938	-0.038325659930706	0.216293647885323	-0.0899316519498825
-6.24003171920776	-7.85411834716797	-6.17265224456787	-0.0382518246769905	0.216233730316162	-0.089956670999527
-6.235435962677	-7.8507342338562	-6.17191505432129	-0.0382101088762283	0.216141164302826	-0.0899116992950439
-6.24036931991577	-7.85260009765625	-6.17051553726196	-0.0382854491472244	0.216149643063545	-0.0899523198604584
-6.23794889450073	-7.85291719436646	-6.16869640350342	-0.0382346548140049	0.216269299387932	-0.0899970903992653
-6.2445650100708	-7.85197496414185	-6.17776823043823	-0.0381649732589722	0.216168984770775	-0.0900633633136749
-6.23611402511597	-7.85040664672852	-6.17565965652466	-0.0382364876568317	0.216187492012978	-0.0900249853730202
-6.24738740921021	-7.85363435745239	-6.17572736740112	-0.0382341369986534	0.21620737016201	-0.090079165995121
-6.24189186096191	-7.85850381851196	-6.17226457595825	-0.0383013673126698	0.216360822319984	-0.0901233032345772
-6.24567079544067	-7.85528373718262	-6.17993307113647	-0.0381627343595028	0.216297000646591	-0.0901591405272484
-6.24316024780273	-7.85366153717041	-6.17502689361572	-0.0382372550666332	0.216261774301529	-0.0901668220758438
-6.25342988967896	-7.85839033126831	-6.17994356155396	-0.0382948890328407	0.216237708926201	-0.0902087539434433
-6.25196838378906	-7.8577241897583	-6.17617130279541	-0.038318108767271	0.21639558672905	-0.0902849659323692
-6.25516605377197	-7.85572957992554	-6.18497276306152	-0.0383173860609531	0.216327041387558	-0.0903056114912033
-6.24972915649414	-7.85701322555542	-6.18090915679932	-0.0383698903024197	0.216356173157692	-0.0903050452470779
-6.25696420669556	-7.86099195480347	-6.18307399749756	-0.0384278558194637	0.21633768081665	-0.0903266593813896
-6.25761890411377	-7.85850095748901	-6.17755460739136	-0.0384332835674286	0.216438561677933	-0.0903518348932266
-6.25501346588135	-7.85605669021606	-6.18239593505859	-0.0383681878447533	0.216316446661949	-0.090334065258503
-6.25212049484253	-7.85498523712158	-6.17744874954224	-0.0385007560253143	0.216269910335541	-0.0903506278991699
-6.26176404953003	-7.85624408721924	-6.17554044723511	-0.038533840328455	0.216298148036003	-0.0903435125946999
-6.25946998596191	-7.85561466217041	-6.17842626571655	-0.0385265052318573	0.216402247548103	-0.0904034823179245
-6.2611255645752	-7.84851408004761	-6.1880669593811	-0.0384314693510532	0.216322779655457	-0.0904258862137794
-6.2604079246521	-7.84562063217163	-6.18143081665039	-0.0385531224310398	0.216270953416824	-0.0904503688216209
-6.26951169967651	-7.84756803512573	-6.17867851257324	-0.0385992601513863	0.216266468167305	-0.0904621481895447
-6.26996183395386	-7.84543085098267	-6.17769765853882	-0.0386375337839127	0.216366097331047	-0.0905487537384033
-6.27076387405396	-7.84263134002686	-6.1832447052002	-0.0385789126157761	0.216277867555618	-0.0906231328845024
-6.26619911193848	-7.84128284454346	-6.18259716033936	-0.0387878566980362	0.216308236122131	-0.0906967669725418
-6.2754693031311	-7.84808111190796	-6.18595170974731	-0.0387482941150665	0.216319635510445	-0.0908149480819702
-6.2730770111084	-7.85127305984497	-6.18128347396851	-0.0387373343110085	0.216394796967506	-0.0908671915531158
-6.27196550369263	-7.84698534011841	-6.18130588531494	-0.0386686697602272	0.216335490345955	-0.0909269228577614
-6.27268314361572	-7.84944915771484	-6.1797080039978	-0.0387951172888279	0.216353952884674	-0.0909790024161339
-6.27706003189087	-7.85458326339722	-6.17600011825562	-0.0388065166771412	0.216365352272987	-0.0910531580448151
-6.27647495269775	-7.850989818573	-6.18213939666748	-0.0387761034071445	0.216479077935219	-0.0911101177334785
-6.27086973190308	-7.8499116897583	-6.1893482208252	-0.0386981591582298	0.216331005096436	-0.0910770669579506
-6.27616262435913	-7.84907150268555	-6.18063926696777	-0.0387861914932728	0.216386064887047	-0.0910713970661163
-6.27870655059814	-7.85091352462769	-6.18751859664917	-0.0387716181576252	0.216458201408386	-0.091151624917984
-6.27706861495972	-7.84953737258911	-6.18797159194946	-0.0386901311576366	0.21655797958374	-0.0912638679146767
-6.27544784545898	-7.85039854049683	-6.19297742843628	-0.0386063866317272	0.216475427150726	-0.0912563055753708
-6.27859210968018	-7.8452262878418	-6.19037246704102	-0.0386686734855175	0.216547816991806	-0.0912419632077217
-6.28078126907349	-7.84761619567871	-6.19205665588379	-0.038607694208622	0.216576054692268	-0.0912403240799904
-6.28117561340332	-7.84579133987427	-6.19229125976563	-0.0386472456157207	0.216665908694267	-0.0912759304046631
-6.27565050125122	-7.8468074798584	-6.19588375091553	-0.0385779589414597	0.21650518476963	-0.0912923812866211
-6.28357744216919	-7.84406852722168	-6.19233131408691	-0.0386547781527042	0.21660640835762	-0.0913059860467911
-6.28427362442017	-7.84584140777588	-6.19858264923096	-0.0385372117161751	0.21662899851799	-0.0914700999855995
-6.28221797943115	-7.84600973129272	-6.19705295562744	-0.0385881550610065	0.216667294502258	-0.0914644747972488
-6.28326606750488	-7.84831762313843	-6.20050477981567	-0.0385360345244408	0.216627985239029	-0.0914889499545097
-6.29000329971313	-7.8485279083252	-6.19913816452026	-0.0385651960968971	0.21667705476284	-0.0915272608399391
-6.28728103637695	-7.85219717025757	-6.20642995834351	-0.0385846272110939	0.216794863343239	-0.0915928930044174
-6.28816270828247	-7.85075426101685	-6.20199155807495	-0.0385461077094078	0.21680910885334	-0.0916021540760994
-6.28693628311157	-7.85173559188843	-6.20413064956665	-0.0385404340922832	0.216888830065727	-0.0916091725230217
-6.29448652267456	-7.85481834411621	-6.20504951477051	-0.0385110303759575	0.216896519064903	-0.0915970504283905
-6.29033517837524	-7.8565559387207	-6.21918058395386	-0.038547869771719	0.217040598392487	-0.0916306227445602
-6.2927622795105	-7.85479116439819	-6.21299886703491	-0.0384632237255573	0.216972947120667	-0.0915831699967384
-6.28836965560913	-7.85571193695068	-6.21376800537109	-0.0385830104351044	0.216980844736099	-0.0915613770484924
-6.29421091079712	-7.85715246200562	-6.20695304870605	-0.0386099219322205	0.217048212885857	-0.0915291830897331
-6.29233598709106	-7.85380029678345	-6.21833229064941	-0.0386020503938198	0.217154994606972	-0.0915031358599663
-6.28975439071655	-7.85106611251831	-6.21577072143555	-0.0386055409908295	0.217068567872047	-0.0914302095770836
-6.28825378417969	-7.85392093658447	-6.21490335464478	-0.0386761352419853	0.217084228992462	-0.0913257300853729
-6.29063272476196	-7.85353326797485	-6.21062469482422	-0.038776233792305	0.217098206281662	-0.0912456512451172
-6.28636169433594	-7.85368919372559	-6.2250280380249	-0.0387765690684319	0.217187032103539	-0.09126877784729
-6.28642511367798	-7.85308647155762	-6.22000694274902	-0.0387723408639431	0.217140078544617	-0.0911713540554047
-6.28298377990723	-7.85507917404175	-6.21930551528931	-0.0388401076197624	0.217195048928261	-0.0911686271429062
-6.2857928276062	-7.85783815383911	-6.21226930618286	-0.038909275084734	0.21726855635643	-0.0911457017064095
-6.28024196624756	-7.85860013961792	-6.21744155883789	-0.0389187298715115	0.217253103852272	-0.0911281183362007
-6.28052711486816	-7.85703086853027	-6.21331310272217	-0.0388822481036186	0.217277899384499	-0.0910379737615585
-6.27366828918457	-7.8597526550293	-6.21963930130005	-0.0390072576701641	0.217341363430023	-0.0910215750336647
-6.27667808532715	-7.85838460922241	-6.21735143661499	-0.0390254408121109	0.217362344264984	-0.090932697057724
-6.27066421508789	-7.85835313796997	-6.22190952301025	-0.0390039756894112	0.217432245612144	-0.0909130424261093
-6.26965713500977	-7.85636520385742	-6.21926546096802	-0.039044126868248	0.217329874634743	-0.0908259749412537
-6.26752853393555	-7.85641193389893	-6.22039556503296	-0.0391030721366405	0.217388778924942	-0.0907288938760757
-6.27315855026245	-7.85459661483765	-6.21505403518677	-0.039197389036417	0.21744005382061	-0.09067253023386
-6.26573610305786	-7.85172700881958	-6.21944046020508	-0.0392066016793251	0.217483803629875	-0.0906493216753006
-6.26552534103394	-7.84786033630371	-6.22069358825684	-0.0391749814152718	0.21739536523819	-0.090533584356308
-6.26290941238403	-7.85070896148682	-6.21820020675659	-0.039348553866148	0.217528358101845	-0.0905712395906448
-6.2676796913147	-7.85205793380737	-6.21575021743774	-0.0393603928387165	0.217590406537056	-0.090583011507988
-6.26364326477051	-7.85156202316284	-6.22656488418579	-0.0393383540213108	0.21761018037796	-0.0906127840280533
-6.26276731491089	-7.85070753097534	-6.22294569015503	-0.0393125079572201	0.217592671513557	-0.0905852615833282
-6.26272392272949	-7.85587978363037	-6.22279596328735	-0.0393814221024513	0.217713579535484	-0.0906027629971504
-6.26407432556152	-7.85450410842896	-6.21816253662109	-0.0393401719629765	0.217731848359108	-0.0906321108341217
-6.26028966903687	-7.85749673843384	-6.22941970825195	-0.0394254177808762	0.21777181327343	-0.0906307622790337
-6.26317310333252	-7.85903644561768	-6.2225227355957	-0.0393624007701874	0.217785000801086	-0.0906026735901833
-6.26317930221558	-7.85858535766602	-6.22858381271362	-0.0394579954445362	0.21789987385273	-0.0905639231204987
-6.26169109344482	-7.85806512832642	-6.22479629516602	-0.039422545582056	0.217916265130043	-0.0905694141983986
-6.25911235809326	-7.85513496398926	-6.23021793365479	-0.039462186396122	0.217864602804184	-0.0905769020318985
-6.26539993286133	-7.85672807693481	-6.22621726989746	-0.0394342727959156	0.217874273657799	-0.0905319005250931
-6.26334619522095	-7.85889959335327	-6.22987794876099	-0.0395267345011234	0.217991277575493	-0.0904674902558327
-6.26315784454346	-7.85455656051636	-6.22901153564453	-0.0394516661763191	0.217996403574944	-0.0905160307884216
-6.2628345489502	-7.85213375091553	-6.23540353775024	-0.0394779667258263	0.218012005090714	-0.0904777050018311
-6.26379060745239	-7.85634803771973	-6.23927307128906	-0.0394524112343788	0.218046709895134	-0.0905505865812302
-6.26691722869873	-7.86075639724731	-6.23588895797729	-0.0395805463194847	0.218222916126251	-0.0906204804778099
-6.26636028289795	-7.85972166061401	-6.23719358444214	-0.0394661314785481	0.218243137001991	-0.0907120108604431
-6.26688575744629	-7.85741710662842	-6.24581670761108	-0.0394717827439308	0.218260213732719	-0.0907430350780487
-6.26826095581055	-7.86381912231445	-6.24169826507568	-0.0394052714109421	0.218215048313141	-0.0907546430826187
-6.26906156539917	-7.86511135101318	-6.24429178237915	-0.0395472384989262	0.218373045325279	-0.0907514542341232
-6.27246761322021	-7.86713838577271	-6.24431180953979	-0.0395205207169056	0.218369752168655	-0.0908147990703583
-6.2677321434021	-7.8657808303833	-6.24715232849121	-0.0395128391683102	0.218466445803642	-0.0908000767230988
-6.26783418655396	-7.86365413665771	-6.24838352203369	-0.0394400171935558	0.218408927321434	-0.0908408835530281
-6.26555871963501	-7.86621046066284	-6.24931144714355	-0.0395166091620922	0.21852008998394	-0.0908080562949181
-6.26815414428711	-7.86479806900024	-6.24436950683594	-0.0395201966166496	0.21854892373085	-0.0908061861991882
-6.26692867279053	-7.86052322387695	-6.24967956542969	-0.0394215919077396	0.21860758960247	-0.0908134132623672
-6.26706123352051	-7.86052656173706	-6.247642993927	-0.039420124143362	0.218505576252937	-0.0907102972269058
-6.2649130821228	-7.85928010940552	-6.25420522689819	-0.0395670831203461	0.218552976846695	-0.0907206386327744
-6.27420377731323	-7.85972547531128	-6.24533796310425	-0.0395262017846107	0.218602806329727	-0.0907334983348846
-6.26953983306885	-7.85930633544922	-6.2582745552063	-0.0395086891949177	0.218732282519341	-0.0907615646719933
-6.26694250106812	-7.86007022857666	-6.25460290908813	-0.039577528834343	0.218654781579971	-0.0907529443502426
-6.26742553710938	-7.86338901519775	-6.25428104400635	-0.0396571643650532	0.218728438019753	-0.0907837152481079
-6.27112817764282	-7.86543846130371	-6.25012922286987	-0.0396574959158897	0.218719780445099	-0.0907827690243721
-6.26715183258057	-7.86374425888062	-6.25837755203247	-0.0396565124392509	0.218756079673767	-0.0908137261867523
-6.26798343658447	-7.86341762542725	-6.25057029724121	-0.0396658107638359	0.218709915876389	-0.09073456376791
-6.26676034927368	-7.86730575561523	-6.25305128097534	-0.0397678688168526	0.21879842877388	-0.0907892659306526
-6.27312517166138	-7.86574363708496	-6.25623846054077	-0.0397232249379158	0.218849524855614	-0.0907964780926704
-6.27125358581543	-7.86241817474365	-6.26338338851929	-0.0397034250199795	0.218937948346138	-0.0907974764704704
-6.27323007583618	-7.86485004425049	-6.2616662979126	-0.0396448411047459	0.218831017613411	-0.090792179107666
-6.27647924423218	-7.86596012115479	-6.25696325302124	-0.0398158468306065	0.219030797481537	-0.0908227637410164
-6.27901935577393	-7.86478137969971	-6.25852394104004	-0.0397706367075443	0.2188910394907	-0.0908334329724312
-6.27907276153564	-7.86018180847168	-6.26264667510986	-0.0397649370133877	0.219051748514175	-0.0908348932862282
-6.27782726287842	-7.86255121231079	-6.26348161697388	-0.039795882999897	0.218933805823326	-0.090841181576252
-6.27789831161499	-7.86628484725952	-6.25860738754272	-0.0399236716330051	0.219001173973083	-0.0908588021993637
-6.28183460235596	-7.86371469497681	-6.25522232055664	-0.039874654263258	0.219034507870674	-0.0908684134483337
-6.27809190750122	-7.86456871032715	-6.26232099533081	-0.0398906245827675	0.219091668725014	-0.0908880159258842
-6.27927255630493	-7.8659610748291	-6.26118755340576	-0.0399024970829487	0.218946009874344	-0.0908576250076294
-6.2753643989563	-7.86821603775024	-6.25414705276489	-0.0400425456464291	0.219092935323715	-0.0908086523413658
-6.27743577957153	-7.87123107910156	-6.25561666488647	-0.0400058329105377	0.219039127230644	-0.0908184349536896
-6.2756290435791	-7.86815452575684	-6.26355266571045	-0.0399504825472832	0.219152584671974	-0.0907497480511665
-6.27227163314819	-7.86688995361328	-6.26228380203247	-0.0399466343224049	0.219003975391388	-0.0906814560294151
-6.27142477035522	-7.87036991119385	-6.25610303878784	-0.0400584936141968	0.219134047627449	-0.0906656533479691
-6.27393865585327	-7.87103700637817	-6.25209045410156	-0.0401030145585537	0.219098314642906	-0.090599000453949
-6.27268171310425	-7.86664247512817	-6.26049280166626	-0.0400615148246288	0.219185426831245	-0.0905548185110092
-6.26820802688599	-7.86843490600586	-6.26021575927734	-0.0400714501738548	0.219011858105659	-0.0904616639018059
-6.26634740829468	-7.86994457244873	-6.25615787506104	-0.0401726476848125	0.219150990247726	-0.0903868675231934
-6.26937294006348	-7.87057638168335	-6.24812889099121	-0.0401711948215961	0.219118371605873	-0.0903332978487015
-6.26467943191528	-7.86604833602905	-6.26280879974365	-0.0401085242629051	0.219135135412216	-0.0902823805809021
-6.26433181762695	-7.86736249923706	-6.25149440765381	-0.0401788279414177	0.219054341316223	-0.0901816114783287
-6.26145648956299	-7.86805772781372	-6.24943447113037	-0.0403125919401646	0.219146057963371	-0.0901582315564156
-6.26992654800415	-7.86782121658325	-6.24337291717529	-0.0403709933161736	0.219160959124565	-0.0900634899735451
-6.26245832443237	-7.86981248855591	-6.25556898117065	-0.0403391569852829	0.219197168946266	-0.0899936854839325
-6.26141929626465	-7.86894798278809	-6.2537841796875	-0.0403549708425999	0.219097390770912	-0.0899073854088783
-6.25730800628662	-7.87191438674927	-6.25110864639282	-0.0404344014823437	0.219159558415413	-0.0898807048797607
-6.26576900482178	-7.87136840820313	-6.24493503570557	-0.0404645092785358	0.219226524233818	-0.0898517519235611
-6.26037263870239	-7.87362051010132	-6.25818586349487	-0.0404578745365143	0.219281658530235	-0.0898156687617302
-6.26105546951294	-7.87174654006958	-6.25123310089111	-0.0404856875538826	0.219181731343269	-0.0897158980369568
-6.25854063034058	-7.87447023391724	-6.25426149368286	-0.0406024977564812	0.219249337911606	-0.0896726250648499
-6.26437044143677	-7.87741804122925	-6.24946165084839	-0.0406581200659275	0.219264551997185	-0.0895746573805809
-6.26255321502686	-7.879723072052	-6.26095485687256	-0.0406414903700352	0.219379797577858	-0.0895440056920052
-6.26159429550171	-7.87720727920532	-6.25662279129028	-0.0407007113099098	0.219328090548515	-0.0894891768693924
-6.25876665115356	-7.88091707229614	-6.25707960128784	-0.040816493332386	0.219331130385399	-0.0894422829151154
-6.26599025726318	-7.88190984725952	-6.24705696105957	-0.0408032983541489	0.219353511929512	-0.0893857255578041
-6.26170349121094	-7.88230037689209	-6.25839805603027	-0.040880773216486	0.219390258193016	-0.0894033461809158
-6.26375150680542	-7.8856086730957	-6.25477457046509	-0.0408660583198071	0.219305694103241	-0.0892904102802277
-6.26473522186279	-7.88834810256958	-6.25892925262451	-0.0410912893712521	0.219406798481941	-0.0892394334077835
-6.27259206771851	-7.8888726234436	-6.25529050827026	-0.0411368533968925	0.219507336616516	-0.0892064794898033
-6.27165555953979	-7.88631200790405	-6.26514863967896	-0.0410895384848118	0.219552755355835	-0.0891483798623085
-6.27056360244751	-7.88958406448364	-6.25875759124756	-0.0411616712808609	0.219458788633347	-0.0890694409608841
-6.26735305786133	-7.89110231399536	-6.26297283172607	-0.0413942746818066	0.219557225704193	-0.0890065506100655
-6.27296876907349	-7.8920521736145	-6.25243616104126	-0.0414089597761631	0.219622582197189	-0.088889867067337
-6.26749420166016	-7.88987827301025	-6.26506519317627	-0.0413960888981819	0.219667881727219	-0.0888005122542381
-6.26763916015625	-7.88829326629639	-6.25998640060425	-0.0413859561085701	0.219611987471581	-0.0886383354663849
-6.2670726776123	-7.8929615020752	-6.27009344100952	-0.0415338389575481	0.21976426243782	-0.0885220244526863
-6.27052736282349	-7.89490604400635	-6.26085567474365	-0.0416314080357552	0.219813257455826	-0.0884603410959244
-6.26574945449829	-7.89568471908569	-6.26964473724365	-0.0415554158389568	0.219881072640419	-0.0883899629116058
-6.2670955657959	-7.8931097984314	-6.26930046081543	-0.0415762066841125	0.219835847616196	-0.0882726684212685
-6.26181125640869	-7.89557647705078	-6.27119922637939	-0.0417045317590237	0.219892621040344	-0.0881535187363625
-6.27034521102905	-7.89194107055664	-6.26557779312134	-0.0417323522269726	0.219977810978889	-0.0880094692111015
-6.26481199264526	-7.88997554779053	-6.27259969711304	-0.0417148992419243	0.220078527927399	-0.087893046438694
-6.26265001296997	-7.88760614395142	-6.27266550064087	-0.0417509563267231	0.220104560256004	-0.0877464041113853
-6.26100015640259	-7.88830423355103	-6.27749729156494	-0.041843805462122	0.22011011838913	-0.0877311155200005
-6.26470899581909	-7.88985157012939	-6.26969289779663	-0.0419295951724052	0.220170065760612	-0.0876096487045288
-6.25936126708984	-7.89488554000854	-6.27816724777222	-0.0419262610375881	0.220263570547104	-0.0875658616423607
-6.26162385940552	-7.89047193527222	-6.28086709976196	-0.0419222712516785	0.220328956842422	-0.0874705985188484
-6.25712203979492	-7.89277172088623	-6.28163051605225	-0.0420073047280312	0.220387443900108	-0.0874464586377144
-6.26165199279785	-7.89731597900391	-6.27441644668579	-0.0421308167278767	0.220467820763588	-0.0873644948005676
-6.25873708724976	-7.89550590515137	-6.28694343566895	-0.0420007556676865	0.220588177442551	-0.0873289853334427
-6.26185131072998	-7.89518117904663	-6.28549671173096	-0.0420464910566807	0.220660373568535	-0.0872694626450539
-6.25827312469482	-7.89858818054199	-6.29175043106079	-0.0421151146292686	0.220684662461281	-0.0871976092457771
-6.26310539245605	-7.89897203445435	-6.29224157333374	-0.0421815402805805	0.220772698521614	-0.0870248228311539
-6.26310300827026	-7.89529180526733	-6.3002405166626	-0.0421195961534977	0.220910996198654	-0.0870153680443764
-6.26229429244995	-7.89420938491821	-6.29360342025757	-0.0421218760311604	0.220893979072571	-0.086816318333149
-6.2583327293396	-7.89427375793457	-6.29520273208618	-0.0421668253839016	0.220985367894173	-0.0867280513048172
-6.26282167434692	-7.89368104934692	-6.292809009552	-0.0422039814293385	0.221062839031219	-0.0866025760769844
-6.26045417785645	-7.89993190765381	-6.30205106735229	-0.0422543473541737	0.221105009317398	-0.0865689963102341
-6.25844097137451	-7.89718055725098	-6.29945468902588	-0.0422096699476242	0.221177712082863	-0.0864643901586533
-6.25501871109009	-7.89921569824219	-6.30447959899902	-0.0422430150210857	0.22116556763649	-0.0863881260156631
-6.25992345809937	-7.89831590652466	-6.29849910736084	-0.0422599464654922	0.221206098794937	-0.0862854346632957
-6.25331544876099	-7.89822673797607	-6.3038649559021	-0.0422169081866741	0.221302583813667	-0.0862097293138504
-6.25532150268555	-7.89730453491211	-6.30653285980225	-0.042143139988184	0.221328422427177	-0.0860806405544281
-6.25046300888062	-7.89861249923706	-6.30423831939697	-0.0422316677868366	0.221384301781654	-0.0859904065728188
-6.2536096572876	-7.89851379394531	-6.30016756057739	-0.0422776266932487	0.221363574266434	-0.085877425968647
-6.24967956542969	-7.8982105255127	-6.30799198150635	-0.0422256290912628	0.221465915441513	-0.0857366099953651
-6.25030851364136	-7.8952898979187	-6.30917835235596	-0.042147234082222	0.22146013379097	-0.0855705663561821
-6.24594020843506	-7.89477729797363	-6.30877065658569	-0.0422278717160225	0.221472904086113	-0.0854179710149765
-6.25150060653687	-7.89201354980469	-6.30449056625366	-0.0422677211463451	0.22150956094265	-0.0853011608123779
-6.24573564529419	-7.89533090591431	-6.3061056137085	-0.0422606319189072	0.221542149782181	-0.0852063372731209
-6.24662923812866	-7.89381122589111	-6.30331134796143	-0.0422595031559467	0.221503645181656	-0.0850072875618935
-6.24092960357666	-7.89734220504761	-6.31331777572632	-0.0424238815903664	0.221513822674751	-0.0848990455269814
-6.24783039093018	-7.89490127563477	-6.30287647247314	-0.0424166060984135	0.2215805798769	-0.0848085284233093
-6.24112129211426	-7.89826726913452	-6.30437278747559	-0.0424858555197716	0.221584588289261	-0.084657333791256
-6.24042272567749	-7.89341688156128	-6.30040788650513	-0.0425009019672871	0.221521332859993	-0.0844931229948998
-6.23633003234863	-7.89318466186523	-6.30408382415771	-0.0425587259232998	0.221559435129166	-0.0843494832515717
-6.23976707458496	-7.89522695541382	-6.29670429229736	-0.042680524289608	0.221557542681694	-0.0842450484633446
-6.2373423576355	-7.89720630645752	-6.30338907241821	-0.0426770932972431	0.221662193536758	-0.0841305255889893
-6.24065685272217	-7.89254760742188	-6.3104772567749	-0.0427194908261299	0.221704512834549	-0.0839884653687477
-6.23425102233887	-7.89427852630615	-6.30578184127808	-0.0428714752197266	0.221694156527519	-0.0838827416300774
-6.2418007850647	-7.89260530471802	-6.29605865478516	-0.0429565235972404	0.221786573529243	-0.0837667360901833
-6.23636436462402	-7.89470720291138	-6.31393814086914	-0.0430040098726749	0.221878260374069	-0.083709254860878
-6.24018621444702	-7.891930103302	-6.30774688720703	-0.0430223867297173	0.221826627850533	-0.0835572779178619
-6.2411994934082	-7.89361095428467	-6.3164529800415	-0.0431412234902382	0.221972957253456	-0.0834716483950615
-6.24849510192871	-7.89612817764282	-6.31062984466553	-0.0432160757482052	0.222046375274658	-0.0834421664476395
-6.24681091308594	-7.89466285705566	-6.31523704528809	-0.0432514175772667	0.222115963697433	-0.0833572372794151
-6.2477765083313	-7.89442300796509	-6.31436491012573	-0.0432878956198692	0.222067683935165	-0.0831998884677887
-6.24989128112793	-7.89558410644531	-6.32040977478027	-0.043452113866806	0.222232505679131	-0.0830770879983902
-6.25277948379517	-7.89196491241455	-6.31858110427856	-0.0434494838118553	0.22233784198761	-0.0829783082008362
-6.25023078918457	-7.89134836196899	-6.32448720932007	-0.0436110012233257	0.222368776798248	-0.082818903028965
-6.24918699264526	-7.89282560348511	-6.31641530990601	-0.0436037257313728	0.222376331686974	-0.0827011168003082
-6.25500249862671	-7.89413833618164	-6.32067489624023	-0.0437701269984245	0.222550362348557	-0.0825664475560188
-6.2455997467041	-7.89105653762817	-6.32015705108643	-0.0437509752810001	0.222528621554375	-0.0825013294816017
-6.24749374389648	-7.89316940307617	-6.31817197799683	-0.04399548843503	0.222550258040428	-0.082333505153656
-6.24602651596069	-7.89990329742432	-6.31738948822021	-0.0440906919538975	0.222638174891472	-0.0822074189782143
-6.24571561813354	-7.89814233779907	-6.32000827789307	-0.0440992005169392	0.222726210951805	-0.0820680409669876
-6.24065065383911	-7.89431285858154	-6.32171869277954	-0.0441472753882408	0.2227383852005	-0.0819915011525154
-6.24247455596924	-7.89820432662964	-6.31202554702759	-0.0443522930145264	0.222695797681808	-0.0818068310618401
-6.24271631240845	-7.8998236656189	-6.32160949707031	-0.044410802423954	0.222944319248199	-0.0817037224769592
-6.23696041107178	-7.89803171157837	-6.31708812713623	-0.0444268807768822	0.22287181019783	-0.0815932154655457
-6.23620843887329	-7.89996337890625	-6.32295656204224	-0.0445620119571686	0.222917199134827	-0.0814430713653564
-6.23755359649658	-7.89916276931763	-6.31871557235718	-0.0445759333670139	0.223080009222031	-0.0813403129577637
-6.23454093933105	-7.89623069763184	-6.32911205291748	-0.0447043925523758	0.22311806678772	-0.0812899321317673
-6.23042154312134	-7.89651155471802	-6.31922054290771	-0.0446705035865307	0.223091512918472	-0.0811816155910492
-6.2313346862793	-7.90053081512451	-6.32101583480835	-0.044820174574852	0.223188996315002	-0.0810907185077667
-6.22914266586304	-7.89720964431763	-6.31777286529541	-0.0448160581290722	0.223355233669281	-0.0810132622718811
-6.22504806518555	-7.90018844604492	-6.32664203643799	-0.0448515973985195	0.223323658108711	-0.0809381157159805
-6.22464609146118	-7.89922046661377	-6.31778955459595	-0.0449055060744286	0.223467335104942	-0.0809123963117599
-6.22520923614502	-7.90298986434937	-6.3149733543396	-0.0449906289577484	0.223614305257797	-0.0808541402220726
-6.21946287155151	-7.9005560874939	-6.32056760787964	-0.0449554435908794	0.223683297634125	-0.0807670131325722
-6.21975898742676	-7.89718341827393	-6.32409143447876	-0.0449363999068737	0.223615080118179	-0.0807795748114586
-6.21886205673218	-7.89719676971436	-6.3212685585022	-0.0450528115034103	0.223719269037247	-0.0806621685624123
-6.22079563140869	-7.89873266220093	-6.32025623321533	-0.0450760275125504	0.223827347159386	-0.0806105062365532
-6.21390199661255	-7.89403009414673	-6.32191467285156	-0.0449900850653648	0.223952248692513	-0.0805572271347046
-6.21425580978394	-7.89410543441772	-6.3235182762146	-0.045047827064991	0.223937436938286	-0.080512598156929
-6.21272468566895	-7.89524078369141	-6.31973791122437	-0.0450671687722206	0.224038287997246	-0.0804258957505226
-6.21494007110596	-7.89652824401855	-6.31665706634521	-0.0450588390231133	0.224163860082626	-0.0804120004177094
-6.20416975021362	-7.89631605148315	-6.31729745864868	-0.0450179688632488	0.224269270896912	-0.0804479271173477
-6.20376825332642	-7.89851903915405	-6.31292724609375	-0.0450627841055393	0.224162220954895	-0.0804163813591003
-6.20275068283081	-7.9013500213623	-6.3170371055603	-0.045180756598711	0.224359467625618	-0.0804194062948227
-6.20038604736328	-7.90049886703491	-6.31458187103271	-0.0450645051896572	0.224390208721161	-0.0803958922624588
-6.19383859634399	-7.89722204208374	-6.31656312942505	-0.0450986549258232	0.22445897758007	-0.0803551599383354
-6.19308376312256	-7.89983510971069	-6.30991697311401	-0.0451466888189316	0.224525213241577	-0.0802440717816353
-6.19350814819336	-7.90456438064575	-6.31190729141235	-0.0451853461563587	0.224646747112274	-0.0802404284477234
-6.18976402282715	-7.90067148208618	-6.31051826477051	-0.0450798161327839	0.224631145596504	-0.0801570639014244
-6.18599319458008	-7.90131378173828	-6.31596088409424	-0.0452279597520828	0.224615857005119	-0.0801277160644531
-6.18594789505005	-7.89916849136353	-6.30937910079956	-0.0451763011515141	0.224716350436211	-0.0799461007118225
-6.18117523193359	-7.89985084533691	-6.31224155426025	-0.0452371202409267	0.224672347307205	-0.0800033211708069
-6.18067979812622	-7.89735794067383	-6.30170059204102	-0.0451869368553162	0.224718600511551	-0.0798883587121964
-6.17935371398926	-7.89906740188599	-6.31386280059814	-0.045230358839035	0.224727913737297	-0.0799031481146812
-6.17889213562012	-7.90061855316162	-6.30217552185059	-0.0453192219138145	0.224831640720367	-0.0798882991075516
-6.1760687828064	-7.90058946609497	-6.3073263168335	-0.0452112816274166	0.224860146641731	-0.0799717456102371
-6.17315530776978	-7.9021110534668	-6.3007926940918	-0.0452906973659992	0.22484079003334	-0.0799202769994736
-6.17519474029541	-7.90466499328613	-6.30123615264893	-0.0452860742807388	0.224868401885033	-0.079991303384304
-6.17332983016968	-7.90450859069824	-6.30036735534668	-0.0452801696956158	0.224917203187943	-0.0799609795212746
-6.17058610916138	-7.90253353118896	-6.29956102371216	-0.0452546291053295	0.224851235747337	-0.0799161791801453
-6.17349576950073	-7.90407800674438	-6.29529428482056	-0.0453928299248219	0.224852308630943	-0.0799037292599678
-6.17502021789551	-7.90466547012329	-6.2970404624939	-0.0453036092221737	0.224834576249123	-0.0798925384879112
-6.16710329055786	-7.90078973770142	-6.29210805892944	-0.0453470684587955	0.224779292941093	-0.0799335390329361
-6.17043590545654	-7.89753007888794	-6.2903208732605	-0.0453789196908474	0.224735945463181	-0.0798800587654114
-6.17524528503418	-7.89990663528442	-6.28139209747314	-0.0455089695751667	0.224722042679787	-0.0799288153648376
-6.17397689819336	-7.89780473709106	-6.27961111068726	-0.0454069338738918	0.224753826856613	-0.0799357444047928
-6.16587591171265	-7.89655447006226	-6.27113008499146	-0.045426819473505	0.224590316414833	-0.0798794776201248
-6.16941165924072	-7.89914798736572	-6.26897430419922	-0.0455767884850502	0.224619477987289	-0.0798784494400024
-6.16648483276367	-7.90144729614258	-6.26095867156982	-0.0455723144114017	0.224520787596703	-0.0799521580338478
-6.16453838348389	-7.89880609512329	-6.26170969009399	-0.0455283597111702	0.224529579281807	-0.0799518898129463
-6.15874052047729	-7.89787340164185	-6.25542497634888	-0.0455554574728012	0.224360793828964	-0.0799757391214371
-6.162278175354	-7.90190029144287	-6.24979448318481	-0.0456580445170403	0.224385902285576	-0.0799196138978004
-6.16045522689819	-7.89831876754761	-6.24009323120117	-0.0455790683627129	0.224322021007538	-0.0800690725445747
-6.15599489212036	-7.89675521850586	-6.23836374282837	-0.0456139370799065	0.224208295345306	-0.0799898952245712
-6.15547513961792	-7.8972053527832	-6.22987365722656	-0.0456894934177399	0.224066242575645	-0.0800770968198776
-6.1607403755188	-7.89855337142944	-6.21513080596924	-0.0457432381808758	0.224069982767105	-0.0800362601876259
-6.1566309928894	-7.89230489730835	-6.22202396392822	-0.0456095226109028	0.223858907818794	-0.0801590085029602
-6.15557622909546	-7.89362096786499	-6.21369075775146	-0.0458171218633652	0.223694950342178	-0.0801224261522293
-6.15794658660889	-7.89180755615234	-6.20520067214966	-0.0456882491707802	0.223690420389175	-0.0802591219544411
-6.1598973274231	-7.89419031143188	-6.19403553009033	-0.0457798652350903	0.223625510931015	-0.0803355053067207
-6.15705013275146	-7.89107036590576	-6.20130014419556	-0.0456423126161098	0.223527044057846	-0.0804844349622726
-6.16141319274902	-7.89140939712524	-6.18681716918945	-0.0457554273307323	0.223403677344322	-0.0806508883833885
-6.16685438156128	-7.8983359336853	-6.18167781829834	-0.0457302406430244	0.223347783088684	-0.0807779058814049
-6.16865253448486	-7.89400768280029	-6.18203115463257	-0.0456391461193562	0.223259270191193	-0.0809438675642014
-6.16927051544189	-7.89469337463379	-6.18141317367554	-0.0455946177244186	0.223213449120522	-0.0811134278774261
-6.17475652694702	-7.89749765396118	-6.16588068008423	-0.0455866940319538	0.22312818467617	-0.0812636166810989
-6.18368625640869	-7.90100049972534	-6.16850423812866	-0.0456183068454266	0.223129406571388	-0.0814777687191963
-6.17969751358032	-7.90005159378052	-6.16089296340942	-0.0455057621002197	0.222956344485283	-0.0817322358489037
-6.18407869338989	-7.90108251571655	-6.15032720565796	-0.0455373823642731	0.222851797938347	-0.0819071680307388
-6.19179058074951	-7.90509462356567	-6.14677047729492	-0.0455167591571808	0.222775369882584	-0.0820864662528038
-6.1945629119873	-7.90825223922729	-6.14477968215942	-0.0455123595893383	0.222737222909927	-0.0822720006108284
-6.19234943389893	-7.90957689285278	-6.13856077194214	-0.045414425432682	0.222583651542664	-0.08250642567873
-6.19504165649414	-7.91307830810547	-6.1267557144165	-0.0455725230276585	0.222429677844048	-0.0826418399810791
-6.20159816741943	-7.91174936294556	-6.11660099029541	-0.0454658158123493	0.222352340817451	-0.0828724950551987
-6.20505046844482	-7.91481637954712	-6.12438440322876	-0.0454417765140533	0.222322449088097	-0.0829970091581345
-6.20129823684692	-7.90954494476318	-6.11441469192505	-0.0453231185674667	0.222113788127899	-0.0831811353564262
-6.21077299118042	-7.91543245315552	-6.10772037506104	-0.0453677251935005	0.222156867384911	-0.0833553522825241
-6.21333742141724	-7.91416597366333	-6.10035800933838	-0.0452141314744949	0.222101822495461	-0.0835242941975594
-6.21603012084961	-7.9154748916626	-6.09971570968628	-0.0451957508921623	0.221953421831131	-0.0837081223726273
-6.21761465072632	-7.91340398788452	-6.09482336044312	-0.0449746027588844	0.221934169530869	-0.0839062333106995
-6.22445106506348	-7.91607856750488	-6.09051895141602	-0.0450137667357922	0.221865996718407	-0.0840155258774757
-6.23028421401978	-7.91643285751343	-6.08823204040527	-0.044892892241478	0.221913293004036	-0.0842332094907761
-6.23111867904663	-7.92242193222046	-6.08249092102051	-0.044764332473278	0.221828997135162	-0.0844245254993439
-6.23400259017944	-7.92643022537231	-6.07857704162598	-0.0446371138095856	0.221782892942429	-0.0847107991576195
-6.23957014083862	-7.93557453155518	-6.07174396514893	-0.0446892455220222	0.221788585186005	-0.0849478766322136
-6.24176931381226	-7.93413639068604	-6.07222843170166	-0.0445720963180065	0.221720054745674	-0.0852475538849831
-6.24528360366821	-7.93806409835815	-6.0728235244751	-0.0445279031991959	0.221570491790771	-0.0854228436946869
-6.25437116622925	-7.94444561004639	-6.06927013397217	-0.0444865636527538	0.221526592969894	-0.0856449753046036
-6.25808763504028	-7.94563007354736	-6.06537961959839	-0.0445383116602898	0.221484258770943	-0.0858712121844292
-6.25195646286011	-7.9363808631897	-6.05952072143555	-0.0444284528493881	0.22141145169735	-0.0862054750323296
-6.24822282791138	-7.93791198730469	-6.06206941604614	-0.0443836562335491	0.22120027244091	-0.0864501968026161
-6.25808000564575	-7.94294881820679	-6.05226945877075	-0.0443561412394047	0.221191093325615	-0.0866420865058899
-6.26662969589233	-7.94721126556396	-6.04924964904785	-0.0441935881972313	0.221159055829048	-0.0868327543139458
-6.27188968658447	-7.9490065574646	-6.04439687728882	-0.0440773442387581	0.221135020256042	-0.0870574489235878
-6.27665519714355	-7.95792055130005	-6.04274845123291	-0.0440691336989403	0.220983982086182	-0.0872581228613853
-6.28752136230469	-7.96496963500977	-6.04045248031616	-0.0440365076065063	0.220908597111702	-0.0874891504645348
-6.29494571685791	-7.96969842910767	-6.03468179702759	-0.0439479760825634	0.220914170145988	-0.0877533853054047
-6.29807615280151	-7.9668927192688	-6.03374624252319	-0.0438677482306957	0.220806643366814	-0.0879560932517052
-6.29538011550903	-7.97345209121704	-6.03650999069214	-0.0439051575958729	0.220662757754326	-0.0881790295243263
-6.30531644821167	-7.97571659088135	-6.03206586837769	-0.0439262390136719	0.22063310444355	-0.0883702784776688
-6.30908679962158	-7.97786474227905	-6.03833723068237	-0.0437851287424564	0.220651179552078	-0.0885720029473305
-6.31329870223999	-7.97397184371948	-6.03079414367676	-0.0436683110892773	0.220576643943787	-0.0887695625424385
-6.31558084487915	-7.98292446136475	-6.03357696533203	-0.0437438823282719	0.220460936427116	-0.0889568701386452
-6.32740259170532	-7.98320198059082	-6.02578592300415	-0.0437232218682766	0.220457956194878	-0.0891772210597992
-6.33147573471069	-7.99222278594971	-6.0224928855896	-0.043671153485775	0.220403850078583	-0.0894087702035904
-6.33679342269897	-7.99084949493408	-6.02236604690552	-0.0435947217047215	0.220296591520309	-0.0896202027797699
-6.34018516540527	-7.99897480010986	-6.01920604705811	-0.0436348281800747	0.220161572098732	-0.0898197144269943
-6.35249900817871	-8.00602149963379	-6.01424407958984	-0.0436291061341763	0.220132246613503	-0.0900136902928352
-6.35274696350098	-8.01082134246826	-6.01787328720093	-0.043494489043951	0.22013621032238	-0.0901557579636574
-6.3583664894104	-8.01183700561523	-6.01671600341797	-0.0434579662978649	0.220034509897232	-0.0902932733297348
-6.36926889419556	-8.01339244842529	-6.00836515426636	-0.0434625595808029	0.220042020082474	-0.0904349386692047
-6.37186479568481	-8.01771831512451	-6.0182957649231	-0.0434242933988571	0.2199946641922	-0.0905624777078629
-6.37167835235596	-8.019211769104	-6.01187086105347	-0.0433978624641895	0.219852030277252	-0.0905366018414497
-6.3751859664917	-8.0234546661377	-6.01205730438232	-0.0434075891971588	0.219832420349121	-0.0906169638037682
-6.37796545028687	-8.02528190612793	-6.00544786453247	-0.0433586873114109	0.219826817512512	-0.0906575992703438
-6.37804126739502	-8.0267333984375	-6.01614189147949	-0.0432447902858257	0.219784528017044	-0.0907625555992126
-6.37857818603516	-8.0287504196167	-6.00718116760254	-0.0432095266878605	0.219707563519478	-0.0907814204692841
-6.38351106643677	-8.03776168823242	-6.0115704536438	-0.043272353708744	0.219687640666962	-0.0909199640154839
-6.38792419433594	-8.0373420715332	-6.00177192687988	-0.043232474476099	0.219748795032501	-0.0909784883260727
-6.38803863525391	-8.03799819946289	-6.01443195343018	-0.043077364563942	0.219685047864914	-0.0910743921995163
-6.39381122589111	-8.03815460205078	-6.0094141960144	-0.0431669652462006	0.219629108905792	-0.0911150574684143
-6.39628744125366	-8.04594993591309	-6.0074028968811	-0.0430946350097656	0.219727739691734	-0.0913190618157387
-6.39722585678101	-8.0482873916626	-6.00514316558838	-0.0430035628378391	0.219712138175964	-0.0913722515106201
-6.39908313751221	-8.05171489715576	-6.00920391082764	-0.0429722368717194	0.219641268253326	-0.0914058834314346
-6.4024453163147	-8.05386161804199	-6.00349426269531	-0.0429763123393059	0.219533145427704	-0.0915138870477676
-6.40249872207642	-8.05734252929688	-6.00879287719727	-0.0428899899125099	0.219617590308189	-0.0916473791003227
-6.4053168296814	-8.05994129180908	-6.00858497619629	-0.0428238660097122	0.219627842307091	-0.0916755497455597
-6.40371561050415	-8.05971145629883	-6.01753330230713	-0.0427837297320366	0.2195765376091	-0.0917610228061676
-6.4099178314209	-8.06386375427246	-6.01227331161499	-0.0427947603166103	0.21958515048027	-0.0917962044477463
-6.4123797416687	-8.06783866882324	-6.01556158065796	-0.0427093431353569	0.219610914587975	-0.0918881148099899
-6.41215896606445	-8.06844806671143	-6.00770330429077	-0.0427498295903206	0.219584718346596	-0.0919642001390457
-6.41199398040771	-8.07190132141113	-6.01697587966919	-0.0426556207239628	0.219537347555161	-0.091997891664505
-6.42147922515869	-8.07304573059082	-6.00959730148315	-0.0426367111504078	0.219571188092232	-0.0920269563794136
-6.4201397895813	-8.08105373382568	-6.01495981216431	-0.0426056310534477	0.219611182808876	-0.0921205878257751
-6.42021799087524	-8.077880859375	-6.01435661315918	-0.0424912758171558	0.219614446163177	-0.0922002643346787
-6.41955471038818	-8.08461284637451	-6.01764535903931	-0.0425156839191914	0.219572767615318	-0.0921911671757698
-6.42329216003418	-8.08455944061279	-6.01144456863403	-0.0424680784344673	0.219569906592369	-0.0922005996108055
-6.42208290100098	-8.09183120727539	-6.01909446716309	-0.0424348413944244	0.21953022480011	-0.0922197252511978
-6.4263916015625	-8.0900411605835	-6.0131778717041	-0.0424215346574783	0.219638213515282	-0.092307947576046
-6.42093753814697	-8.09437561035156	-6.02746963500977	-0.0422833971679211	0.21967588365078	-0.0923554450273514
-6.42673683166504	-8.09711360931396	-6.02265024185181	-0.0423229523003101	0.219616949558258	-0.0923875346779823
-6.42333602905273	-8.09860038757324	-6.01772689819336	-0.0422300770878792	0.219666197896004	-0.0924831628799438
-6.42183876037598	-8.09987258911133	-6.01690578460693	-0.0420857556164265	0.219645082950592	-0.0925795957446098
-6.42180347442627	-8.10184097290039	-6.02222490310669	-0.0420965254306793	0.219648525118828	-0.0925916507840157
-6.42770862579346	-8.10954666137695	-6.02486610412598	-0.0421122759580612	0.219694823026657	-0.0926712453365326
-6.42443180084229	-8.10650539398193	-6.02984666824341	-0.0419787429273129	0.219722583889961	-0.0927230045199394
-6.42520189285278	-8.11024284362793	-6.0319037437439	-0.0418527349829674	0.219701305031776	-0.0927996709942818
-6.42654609680176	-8.11210823059082	-6.01808309555054	-0.0419655926525593	0.219613790512085	-0.0928031504154205
-6.42881488800049	-8.11601448059082	-6.02714681625366	-0.0418566539883614	0.219805061817169	-0.0928981974720955
-6.42788505554199	-8.11427116394043	-6.02813482284546	-0.0417891703546047	0.219733506441116	-0.0929126664996147
-6.42720508575439	-8.11764144897461	-6.03486776351929	-0.0417715013027191	0.219689175486565	-0.0930138975381851
-6.43388271331787	-8.12222576141357	-6.02548599243164	-0.041708342730999	0.21974316239357	-0.0929716750979424
-6.43155479431152	-8.12136840820313	-6.03718185424805	-0.0416326411068439	0.219742476940155	-0.0931659340858459
-6.43129014968872	-8.1229772567749	-6.03184175491333	-0.0415895134210587	0.219710066914558	-0.0931577906012535
-6.43260049819946	-8.12578010559082	-6.02721643447876	-0.041584137827158	0.219758421182632	-0.0932809561491013
-6.43223142623901	-8.12978458404541	-6.02836418151855	-0.0414605960249901	0.219832167029381	-0.0933205038309097
-6.43015718460083	-8.12462425231934	-6.03729820251465	-0.0413848310709	0.219757482409477	-0.0934624671936035
-6.43130683898926	-8.12896251678467	-6.03782367706299	-0.0413802079856396	0.219737961888313	-0.0934379771351814
-6.43243789672852	-8.12896633148193	-6.03434467315674	-0.0413477346301079	0.219823032617569	-0.0935665220022202
-6.43131828308105	-8.1321849822998	-6.02989625930786	-0.0412378907203674	0.219834268093109	-0.0935613662004471
-6.42898464202881	-8.12817287445068	-6.04102373123169	-0.0412199981510639	0.21978348493576	-0.0936313197016716
-6.4299955368042	-8.13220119476318	-6.03631687164307	-0.0412171222269535	0.219721600413322	-0.0936888083815575
-6.43157720565796	-8.13180446624756	-6.0322437286377	-0.0411391891539097	0.219755887985229	-0.093815840780735
-6.43066930770874	-8.13601493835449	-6.03533601760864	-0.0410415604710579	0.219826772809029	-0.0938854068517685
-6.42945623397827	-8.13082599639893	-6.03338575363159	-0.0408948175609112	0.219708159565926	-0.0940028578042984
-6.43411159515381	-8.13463878631592	-6.03293800354004	-0.0409323424100876	0.219684898853302	-0.0941145867109299
-6.4374566078186	-8.13566017150879	-6.03643178939819	-0.0408127158880234	0.219834178686142	-0.0941610038280487
-6.43362331390381	-8.13426494598389	-6.03807210922241	-0.0407253429293633	0.219802185893059	-0.0943198651075363
-6.43431568145752	-8.13073539733887	-6.04100513458252	-0.040724229067564	0.219766974449158	-0.0943932011723518
-6.43840837478638	-8.13749122619629	-6.04297256469727	-0.0406560599803925	0.21973392367363	-0.0945155397057533
-6.4389820098877	-8.13743209838867	-6.0383825302124	-0.0406229086220264	0.219778269529343	-0.0945979431271553
-6.43644380569458	-8.1406421661377	-6.04345989227295	-0.0404902584850788	0.219880878925323	-0.0946632623672485
-6.43406295776367	-8.13815689086914	-6.04925346374512	-0.0404925830662251	0.21974241733551	-0.0947673991322517
-6.43733167648315	-8.14554214477539	-6.03751373291016	-0.040438137948513	0.219768673181534	-0.0948961898684502
-6.43885326385498	-8.14741706848145	-6.04415512084961	-0.0404207520186901	0.219816312193871	-0.0949411541223526
-6.43438291549683	-8.14769649505615	-6.04446029663086	-0.0403034389019012	0.219848170876503	-0.0950634703040123
-6.4355001449585	-8.14425659179688	-6.04607105255127	-0.0402316376566887	0.219767868518829	-0.0950572490692139
-6.43364000320435	-8.15001201629639	-6.04237079620361	-0.040270172059536	0.219750121235847	-0.0950907468795776
-6.43629169464111	-8.15104675292969	-6.04456853866577	-0.0402236320078373	0.219813406467438	-0.0951579213142395
-6.43011903762817	-8.14838027954102	-6.04630184173584	-0.0401661396026611	0.219774410128593	-0.0951955690979958
-6.43033170700073	-8.14893054962158	-6.04743766784668	-0.0401414483785629	0.219723895192146	-0.0952332317829132
-6.43235778808594	-8.15533256530762	-6.04120969772339	-0.0401491262018681	0.21976275742054	-0.0953384190797806
-6.43815612792969	-8.1554126739502	-6.05453205108643	-0.040056835860014	0.219925075769424	-0.0954103693366051
-6.43063402175903	-8.15786552429199	-6.0503101348877	-0.0399794243276119	0.21985174715519	-0.0955141931772232
-6.43271636962891	-8.15591049194336	-6.05233573913574	-0.0399552322924137	0.219768539071083	-0.095560111105442
-6.43596935272217	-8.1622371673584	-6.04976844787598	-0.039944052696228	0.219851955771446	-0.0956891402602196
-6.43854141235352	-8.16457653045654	-6.05133581161499	-0.0398622751235962	0.219944924116135	-0.0957644209265709
-6.43405961990356	-8.16306781768799	-6.0599570274353	-0.0397830866277218	0.219905644655228	-0.0958549976348877
-6.4380931854248	-8.161865234375	-6.05625867843628	-0.0398020371794701	0.219896301627159	-0.0958454757928848
-6.43996143341064	-8.169020652771	-6.0551609992981	-0.039786659181118	0.219980880618095	-0.0959455445408821
-6.44280242919922	-8.17037773132324	-6.06048536300659	-0.039725735783577	0.220009714365005	-0.0959386602044106
-6.43753671646118	-8.16818332672119	-6.0633282661438	-0.0396404340863228	0.220012873411179	-0.0960120111703873
-6.43906831741333	-8.16588115692139	-6.06380414962769	-0.0396143198013306	0.219934284687042	-0.0960055440664291
-6.44239616394043	-8.17081451416016	-6.06173133850098	-0.0396681763231754	0.220031917095184	-0.0960450395941734
-6.44494533538818	-8.17177963256836	-6.06320095062256	-0.0395783223211765	0.220136821269989	-0.09601741284132
-6.43730020523071	-8.16734790802002	-6.06798124313354	-0.0396002903580666	0.220061331987381	-0.0961050018668175
-6.44325304031372	-8.17050457000732	-6.05932903289795	-0.0396871156990528	0.220004603266716	-0.0960208177566528
-6.44285202026367	-8.17125797271729	-6.06512975692749	-0.0396399646997452	0.220069065690041	-0.0960229560732841
-6.44503498077393	-8.16981983184814	-6.06811475753784	-0.039564099162817	0.220129355788231	-0.0959748327732086
-6.43829250335693	-8.17031097412109	-6.06903600692749	-0.0396242216229439	0.22004334628582	-0.0959889963269234
-6.44430160522461	-8.17410755157471	-6.05790376663208	-0.0397421419620514	0.220059975981712	-0.0958446338772774
-6.44029760360718	-8.16590595245361	-6.06905841827393	-0.0397180505096912	0.220130920410156	-0.0958732441067696
-6.43975067138672	-8.16781139373779	-6.0629620552063	-0.0396970435976982	0.220041409134865	-0.0957820564508438
-6.44202947616577	-8.16821765899658	-6.0662956237793	-0.0397194139659405	0.220053791999817	-0.0957587361335754
-6.44429540634155	-8.17079734802246	-6.06311321258545	-0.0397876277565956	0.220114052295685	-0.0957260727882385
-6.44224977493286	-8.16060733795166	-6.06918382644653	-0.0397142171859741	0.220059484243393	-0.0957370772957802
-6.43883228302002	-8.16272926330566	-6.06217861175537	-0.0397688969969749	0.219983607530594	-0.0956276506185532
-6.44801712036133	-8.16231632232666	-6.06720209121704	-0.0398575998842716	0.22002187371254	-0.0957014411687851
-6.44513654708862	-8.1652250289917	-6.06259918212891	-0.0398625954985619	0.220068886876106	-0.0956330150365829
-6.44219446182251	-8.15946674346924	-6.06763648986816	-0.0398376770317554	0.219997152686119	-0.0955854654312134
-6.44160032272339	-8.16110420227051	-6.05677175521851	-0.0399126932024956	0.219874784350395	-0.0955014675855637
-6.44599008560181	-8.16074657440186	-6.06070280075073	-0.0399794839322567	0.219973266124725	-0.0954981818795204
-6.43942165374756	-8.15970516204834	-6.05928230285645	-0.0399794541299343	0.219937905669212	-0.0954682528972626
-6.43762874603271	-8.15584087371826	-6.06365728378296	-0.039942305535078	0.219773069024086	-0.0954207330942154
-6.43722820281982	-8.15606689453125	-6.05487489700317	-0.0401139594614506	0.219741255044937	-0.0953541696071625
-6.44270610809326	-8.1550464630127	-6.05601215362549	-0.0401270873844624	0.219779297709465	-0.0952978581190109
-6.43738508224487	-8.15282154083252	-6.05781316757202	-0.0400838777422905	0.219823449850082	-0.0952548906207085
-6.43826627731323	-8.15064716339111	-6.05733489990234	-0.0401279665529728	0.219661965966225	-0.0952011570334435
-6.43640756607056	-8.14978504180908	-6.05007553100586	-0.0403158627450466	0.219651877880096	-0.0951375886797905
-6.44198322296143	-8.15026664733887	-6.05214262008667	-0.0402399636805058	0.219722390174866	-0.0951069742441177
-6.43421649932861	-8.15036010742188	-6.04367971420288	-0.0403236076235771	0.219696402549744	-0.0951507985591888
-6.43794631958008	-8.14709568023682	-6.05362272262573	-0.0403242707252502	0.219659224152565	-0.0950520932674408
-6.43872356414795	-8.14824104309082	-6.04826211929321	-0.0404762774705887	0.219657778739929	-0.095000371336937
-6.44317483901978	-8.151047706604	-6.05436658859253	-0.0404040291905403	0.219689026474953	-0.0949637368321419
-6.43780088424683	-8.14694213867188	-6.05103063583374	-0.0404336489737034	0.219791620969772	-0.0949515923857689
-6.43798971176147	-8.14641761779785	-6.05610704421997	-0.0404140949249268	0.2196946144104	-0.0948725417256355
-6.43685626983643	-8.14498710632324	-6.05596160888672	-0.0405771359801292	0.219672292470932	-0.0948321297764778
-6.44229745864868	-8.14742851257324	-6.05433082580566	-0.0405088737607002	0.2197405397892	-0.0947840735316277
-6.43428373336792	-8.14252376556396	-6.05278015136719	-0.0405811034142971	0.219809412956238	-0.0948140472173691
-6.43682432174683	-8.14228343963623	-6.05686807632446	-0.0405981056392193	0.21969285607338	-0.0946813598275185
-6.44091415405273	-8.14291667938232	-6.05255126953125	-0.0407128967344761	0.219784423708916	-0.0946259498596191
-6.44240999221802	-8.14790630340576	-6.04574251174927	-0.0407270267605782	0.219779565930367	-0.0945810675621033
-6.43306827545166	-8.14015674591064	-6.05255270004272	-0.0407826229929924	0.219706431031227	-0.0945387184619904
-6.43567609786987	-8.14356327056885	-6.04801654815674	-0.0408297628164291	0.219685584306717	-0.0944395661354065
-6.44021034240723	-8.13924789428711	-6.04653596878052	-0.0409593321382999	0.219711288809776	-0.0943638011813164
-6.43919801712036	-8.1410961151123	-6.04540777206421	-0.0409089028835297	0.219760686159134	-0.0943055525422096
-6.43563365936279	-8.13704109191895	-6.04734563827515	-0.0409851372241974	0.219691187143326	-0.09426049888134
-6.43530988693237	-8.14364433288574	-6.04812431335449	-0.0410721823573112	0.219642207026482	-0.0941707417368889
-6.44089698791504	-8.13839626312256	-6.04797983169556	-0.0412275232374668	0.219725847244263	-0.0941614136099815
-6.44081258773804	-8.14179611206055	-6.04618120193481	-0.0411273799836636	0.219815939664841	-0.0940834879875183
-6.43759441375732	-8.1386194229126	-6.05105400085449	-0.0412420183420181	0.219782546162605	-0.0940394699573517
-6.4403281211853	-8.14174365997314	-6.04683351516724	-0.0412847883999348	0.2197385430336	-0.0940110236406326
-6.44677257537842	-8.1399507522583	-6.04630327224731	-0.0414367914199829	0.219829753041267	-0.0939235836267471
-6.44817209243774	-8.14379501342773	-6.05242013931274	-0.0413320139050484	0.219890013337135	-0.0938599482178688
-6.44504404067993	-8.14083099365234	-6.04947185516357	-0.0414087176322937	0.219867080450058	-0.0938701555132866
-6.44797039031982	-8.14456939697266	-6.05159091949463	-0.0415606908500195	0.219859227538109	-0.09370007365942
-6.45581102371216	-8.13963222503662	-6.0499439239502	-0.0416897013783455	0.219987750053406	-0.0937058627605438
-6.45524549484253	-8.14424800872803	-6.05217742919922	-0.0416231043636799	0.219990879297256	-0.0936230421066284
-6.45109272003174	-8.1388111114502	-6.05513143539429	-0.0417164638638496	0.219968199729919	-0.0935290977358818
-6.45313692092896	-8.14611434936523	-6.04890155792236	-0.041855800896883	0.220042392611504	-0.0933989286422729
-6.45473909378052	-8.14066028594971	-6.05414915084839	-0.0419683754444122	0.220075264573097	-0.0933416709303856
-6.45549631118774	-8.14337635040283	-6.05654239654541	-0.0419188030064106	0.220179244875908	-0.0932304933667183
-6.45366954803467	-8.13962268829346	-6.05454397201538	-0.0420046262443066	0.220083937048912	-0.0931447297334671
-6.44990587234497	-8.14402484893799	-6.04781770706177	-0.0421041883528233	0.220264971256256	-0.0930133014917374
-6.44848823547363	-8.14380073547363	-6.05346536636353	-0.0421610772609711	0.220286056399345	-0.0929338783025742
-6.44063520431519	-8.14282512664795	-6.05553150177002	-0.0422043092548847	0.220294967293739	-0.0928063690662384
-6.44626665115356	-8.14252853393555	-6.05183601379395	-0.0423244386911392	0.220270723104477	-0.0927254930138588
-6.43955183029175	-8.14406108856201	-6.0499472618103	-0.0424092933535576	0.220396339893341	-0.0926094949245453
-6.43841791152954	-8.14170265197754	-6.05487012863159	-0.042322363704443	0.220323801040649	-0.092494010925293
-6.43270826339722	-8.13713645935059	-6.05326414108276	-0.0424488186836243	0.220340296626091	-0.0923690050840378
-6.43954038619995	-8.1416597366333	-6.0445556640625	-0.0425432808697224	0.220361769199371	-0.0922851786017418
-6.43304061889648	-8.14000415802002	-6.05132532119751	-0.0425867028534412	0.220553949475288	-0.0921865776181221
-6.4320182800293	-8.13525676727295	-6.05329179763794	-0.0426054410636425	0.220398560166359	-0.0921323746442795
-6.42936992645264	-8.13617992401123	-6.04299402236938	-0.0426660366356373	0.220442906022072	-0.0919710844755173
-6.43294715881348	-8.13862133026123	-6.05177211761475	-0.0427139140665531	0.220465779304504	-0.0919146314263344
-6.42885971069336	-8.13554668426514	-6.05284357070923	-0.0426995679736137	0.220607101917267	-0.0918390601873398
-6.42552089691162	-8.131591796875	-6.05334424972534	-0.0426481068134308	0.220553442835808	-0.0917619168758392
-6.4246301651001	-8.13265895843506	-6.05239963531494	-0.0428426451981068	0.220544680953026	-0.0916566252708435
-6.42904615402222	-8.1333703994751	-6.05615472793579	-0.0428231991827488	0.220585659146309	-0.0916320830583572
-6.4235520362854	-8.13111400604248	-6.05318784713745	-0.0428172759711742	0.220730692148209	-0.0915784910321236
-6.42040824890137	-8.12788677215576	-6.05558967590332	-0.0428214184939861	0.220642670989037	-0.0915272012352943
-6.42035818099976	-8.12631988525391	-6.05321264266968	-0.0429070256650448	0.220711469650269	-0.0913842096924782
-6.42704153060913	-8.13055419921875	-6.05213308334351	-0.042970385402441	0.220789164304733	-0.0913942977786064
-6.42035341262817	-8.12675666809082	-6.05973339080811	-0.0429465174674988	0.220831662416458	-0.0913457348942757
-6.41864109039307	-8.12635040283203	-6.06055355072021	-0.0428977832198143	0.220716252923012	-0.0912429839372635
-6.41723775863647	-8.1246280670166	-6.05589628219604	-0.0430473648011684	0.2207340747118	-0.0911762937903404
-6.42550420761108	-8.12651348114014	-6.05717706680298	-0.0430480353534222	0.220816895365715	-0.0911339074373245
-6.42212533950806	-8.12549591064453	-6.04703903198242	-0.0431171096861362	0.220834940671921	-0.091067261993885
-6.4229302406311	-8.12241458892822	-6.05288600921631	-0.0430414862930775	0.220812529325485	-0.0910332798957825
-6.41987228393555	-8.12079620361328	-6.04983615875244	-0.0432371757924557	0.220772981643677	-0.0908913463354111
-6.42981004714966	-8.12537002563477	-6.04891300201416	-0.0433031618595123	0.22076353430748	-0.0908845290541649
-6.4246654510498	-8.12293720245361	-6.04523944854736	-0.0434028133749962	0.220886901021004	-0.0908509939908981
-6.42610740661621	-8.11969947814941	-6.05560302734375	-0.0433219559490681	0.220737680792809	-0.0908192843198776
-6.42471122741699	-8.11995983123779	-6.04744291305542	-0.0434420853853226	0.220715463161469	-0.0906925648450851
-6.43220138549805	-8.12404918670654	-6.04836750030518	-0.0435916408896446	0.220705419778824	-0.0906470715999603
-6.43174171447754	-8.12318420410156	-6.04855155944824	-0.0436091385781765	0.220806211233139	-0.0906330794095993
-6.43038606643677	-8.12057495117188	-6.05495691299438	-0.0436368696391582	0.220696240663528	-0.0905732363462448
-6.43191814422607	-8.12083721160889	-6.04553937911987	-0.0437832400202751	0.220632955431938	-0.0905121117830276
-6.44156408309937	-8.12266159057617	-6.04790496826172	-0.0438318774104118	0.220689222216606	-0.09052474796772
-6.43887090682983	-8.12421131134033	-6.04974842071533	-0.043899942189455	0.220764562487602	-0.0905086398124695
-6.43874168395996	-8.12371444702148	-6.05603694915771	-0.0437833070755005	0.220659032464027	-0.0904714316129684
-6.44531488418579	-8.12426090240479	-6.04558658599854	-0.0439930483698845	0.22063897550106	-0.0903770625591278
-6.45226192474365	-8.12796592712402	-6.04890441894531	-0.0440263673663139	0.220718145370483	-0.0904576331377029
-6.45243167877197	-8.12563991546631	-6.05358743667603	-0.0439674183726311	0.220748990774155	-0.0903712138533592
-6.44960784912109	-8.12788391113281	-6.05303192138672	-0.044071014970541	0.220603972673416	-0.0903192758560181
-6.46051216125488	-8.12911605834961	-6.04580736160278	-0.0442286916077137	0.220690071582794	-0.090276375412941
-6.46109533309937	-8.12915515899658	-6.05355930328369	-0.0442165620625019	0.220692783594131	-0.0903142765164375
-6.46349143981934	-8.13027477264404	-6.05201959609985	-0.0443056523799896	0.220616653561592	-0.0902035012841225
-6.46244955062866	-8.13104915618896	-6.05150318145752	-0.0443806834518909	0.220652833580971	-0.0901892930269241
-6.47032165527344	-8.13029289245605	-6.0461573600769	-0.0444638468325138	0.220606684684753	-0.0901472568511963
-6.46781826019287	-8.12822246551514	-6.0537052154541	-0.0444664470851421	0.220693722367287	-0.0901517197489738
-6.46964359283447	-8.13055038452148	-6.04567718505859	-0.0444890782237053	0.220524087548256	-0.0901074483990669
-6.47215890884399	-8.13409996032715	-6.05070114135742	-0.0446362383663654	0.220703303813934	-0.0900526493787766
-6.47444534301758	-8.13286209106445	-6.04763746261597	-0.044698428362608	0.220685079693794	-0.0900455415248871
-6.47418117523193	-8.13033294677734	-6.05083274841309	-0.0447608381509781	0.220680415630341	-0.0900389403104782
-6.47586679458618	-8.13544368743896	-6.04592895507813	-0.0447845719754696	0.220671847462654	-0.0899870172142982
-6.48135709762573	-8.13478565216064	-6.04923009872437	-0.0448129810392857	0.220817416906357	-0.0899820029735565
-6.4742112159729	-8.13253974914551	-6.05301523208618	-0.0447395630180836	0.220808669924736	-0.0899373590946198
-6.47918033599854	-8.13298988342285	-6.05742883682251	-0.0449099689722061	0.220804452896118	-0.0898808389902115
-6.485267162323	-8.13358592987061	-6.05033922195435	-0.0449388846755028	0.220854058861732	-0.0899602323770523
-6.48702669143677	-8.13509368896484	-6.05838584899902	-0.0449040718376637	0.220964938402176	-0.0899268388748169
-6.48600244522095	-8.1301097869873	-6.06104803085327	-0.0449197962880135	0.220939069986343	-0.0899276733398438
-6.49185085296631	-8.1298360824585	-6.05872774124146	-0.0450130924582481	0.220940455794334	-0.0899090394377708
-6.49439191818237	-8.13490962982178	-6.06291103363037	-0.0450682193040848	0.221040263772011	-0.0899836793541908
-6.50028610229492	-8.13435649871826	-6.06463289260864	-0.0449772253632545	0.22105772793293	-0.0899894312024117
-6.49924325942993	-8.13039398193359	-6.06900310516357	-0.0450202375650406	0.221054509282112	-0.0900240987539291
-6.5081844329834	-8.13242149353027	-6.06439733505249	-0.0451917611062527	0.221051037311554	-0.0900074914097786
-6.51193428039551	-8.13408851623535	-6.07329940795898	-0.0451003536581993	0.221205621957779	-0.0901365131139755
-6.51300477981567	-8.13370132446289	-6.07003974914551	-0.0450149774551392	0.221084848046303	-0.0901968628168106
-6.51604795455933	-8.13243103027344	-6.07339954376221	-0.045077171176672	0.221133470535278	-0.0902117341756821
-6.52309417724609	-8.1353063583374	-6.07199335098267	-0.045077983289957	0.221183568239212	-0.0902398228645325
-6.52590656280518	-8.13430213928223	-6.07979393005371	-0.0451028645038605	0.22125081717968	-0.0903623029589653
-6.5261173248291	-8.13111019134521	-6.0744194984436	-0.0450299046933651	0.221127673983574	-0.0904015824198723
-6.53034925460815	-8.13233947753906	-6.07845258712769	-0.0450817085802555	0.221233606338501	-0.0904918015003204
-6.53596448898315	-8.13505172729492	-6.08117771148682	-0.0450448505580425	0.221184313297272	-0.0905137434601784
-6.53956508636475	-8.13308334350586	-6.09159326553345	-0.045027881860733	0.221296742558479	-0.0906476825475693
-6.53837823867798	-8.13480377197266	-6.08224058151245	-0.0450005792081356	0.22116656601429	-0.0906702056527138
-6.5477123260498	-8.13569927215576	-6.08422327041626	-0.0450661666691303	0.221260949969292	-0.0907194688916206
-6.54590892791748	-8.13481712341309	-6.08330154418945	-0.0449771769344807	0.22128264605999	-0.0907466188073158
-6.54723024368286	-8.13287258148193	-6.08130550384521	-0.0449749119579792	0.221175670623779	-0.0908316597342491
-6.55342435836792	-8.13525581359863	-6.08053636550903	-0.0450469478964806	0.221243143081665	-0.0908916890621185
-6.55352687835693	-8.13708019256592	-6.08123207092285	-0.0450140126049519	0.221189901232719	-0.0909308269619942
-6.54820585250854	-8.13506889343262	-6.08059024810791	-0.04493248462677	0.221184775233269	-0.0909580439329147
-6.55159902572632	-8.13241958618164	-6.07867670059204	-0.044994592666626	0.221007198095322	-0.0909833237528801
-6.55899047851563	-8.13520622253418	-6.07444620132446	-0.0450440756976604	0.221108943223953	-0.0910215526819229
-6.55923318862915	-8.13463306427002	-6.07509279251099	-0.0448976941406727	0.221075937151909	-0.0910851210355759
-6.55658102035522	-8.13204956054688	-6.0781102180481	-0.0448632128536701	0.220973446965218	-0.0911698713898659
-6.55670213699341	-8.13361072540283	-6.0734806060791	-0.0449044778943062	0.220787286758423	-0.0912562310695648
-6.5641188621521	-8.13464164733887	-6.07565307617188	-0.0448746271431446	0.220887914299965	-0.0913733094930649
-6.56310415267944	-8.13424205780029	-6.07156896591187	-0.0447962656617165	0.220762208104134	-0.0914396941661835
-6.56078910827637	-8.13420391082764	-6.07675933837891	-0.0448705665767193	0.220749974250793	-0.0915067121386528
-6.56547260284424	-8.13637351989746	-6.06736516952515	-0.0448456667363644	0.220543339848518	-0.0915581211447716
-6.57126235961914	-8.13962078094482	-6.0627965927124	-0.0449022091925144	0.220685318112373	-0.0916658714413643
-6.57007932662964	-8.13736152648926	-6.06586503982544	-0.0448013693094254	0.22052675485611	-0.0917580872774124
-6.56605672836304	-8.13229846954346	-6.06864356994629	-0.0447937995195389	0.220482423901558	-0.0917989313602448
-6.5666561126709	-8.13515949249268	-6.06190156936646	-0.0448383688926697	0.220327004790306	-0.0917669907212257
-6.57158899307251	-8.14000129699707	-6.05797433853149	-0.0448814556002617	0.220323026180267	-0.0918579623103142
-6.56858253479004	-8.13494873046875	-6.06341028213501	-0.0447207279503345	0.220270559191704	-0.0918748900294304
-6.56728410720825	-8.13336658477783	-6.06199169158936	-0.0447948165237904	0.220182254910469	-0.0919396281242371
-6.56736612319946	-8.13822937011719	-6.04791450500488	-0.044814545661211	0.220113798975945	-0.0918766781687737
-6.56734418869019	-8.13660717010498	-6.05174589157104	-0.0447908081114292	0.22007143497467	-0.091986209154129
-6.56629371643066	-8.13360977172852	-6.05170392990112	-0.0446859002113342	0.219991579651833	-0.0919850841164589
-6.56276559829712	-8.13646793365479	-6.05272531509399	-0.0448518432676792	0.219851046800613	-0.0920418202877045
-6.56356000900269	-8.13752269744873	-6.037269115448	-0.0447960309684277	0.219833508133888	-0.0919844284653664
-6.56376266479492	-8.13780212402344	-6.04376792907715	-0.0448369681835175	0.219756245613098	-0.0920703485608101
-6.55988168716431	-8.13661575317383	-6.03798007965088	-0.0447311736643314	0.219659477472305	-0.0920866280794144
-6.55657243728638	-8.1403226852417	-6.03768157958984	-0.0448374822735786	0.219545498490334	-0.0920900031924248
-6.55912780761719	-8.1412296295166	-6.02969598770142	-0.0447647720575333	0.219550251960754	-0.09202641248703
-6.55547046661377	-8.14179801940918	-6.02553367614746	-0.0447661131620407	0.219443038105965	-0.0920737832784653
-6.55201625823975	-8.1378927230835	-6.02753734588623	-0.0447244197130203	0.219418376684189	-0.0920101478695869
-6.54997110366821	-8.14262771606445	-6.02566957473755	-0.0449060685932636	0.219304427504539	-0.0920372977852821
-6.55176734924316	-8.1429557800293	-6.02099466323853	-0.0448250137269497	0.219335004687309	-0.0920365229249001
-6.54689455032349	-8.14239597320557	-6.02075672149658	-0.0447965450584888	0.219251453876495	-0.0920944735407829
-6.54452705383301	-8.13945579528809	-6.01753902435303	-0.0447560250759125	0.219186618924141	-0.0919830799102783
-6.54601955413818	-8.14369964599609	-6.01429128646851	-0.0448207668960094	0.219059482216835	-0.0920540317893028
-6.54666376113892	-8.14433097839355	-6.0113959312439	-0.044818602502346	0.219206571578979	-0.0919987112283707
-6.53996896743774	-8.13997077941895	-6.01405000686646	-0.0448123067617416	0.219033226370811	-0.0920737981796265
-6.53907680511475	-8.14065074920654	-6.01181697845459	-0.0448006466031075	0.219030827283859	-0.0919900164008141
-6.54206943511963	-8.14340496063232	-6.0121693611145	-0.0448688045144081	0.218940928578377	-0.0920364633202553
-6.5444130897522	-8.14286041259766	-6.0102219581604	-0.0448691472411156	0.21909487247467	-0.0920591652393341
-6.53742170333862	-8.14423942565918	-6.01171016693115	-0.0448093414306641	0.218994915485382	-0.0921093970537186
-6.53572654724121	-8.14018630981445	-6.01124811172485	-0.0448387712240219	0.218933895230293	-0.092017374932766
-6.53608179092407	-8.14520835876465	-6.00633144378662	-0.0448698252439499	0.21893273293972	-0.0921167284250259
-6.53777599334717	-8.14358234405518	-6.0048131942749	-0.0448822490870953	0.219028070569038	-0.0921179875731468
-6.53245496749878	-8.14269638061523	-6.00864219665527	-0.0447901897132397	0.218871891498566	-0.0921147242188454
-6.5296311378479	-8.14301586151123	-6.00363397598267	-0.0449246615171433	0.218899041414261	-0.0921145901083946
-6.53068494796753	-8.14361953735352	-6.00259590148926	-0.0449078977108002	0.218720003962517	-0.0921220481395721
-6.52892971038818	-8.14889717102051	-5.99042749404907	-0.0449532680213451	0.218803361058235	-0.0920699387788773
-6.52023363113403	-8.14369869232178	-5.99811601638794	-0.0449521392583847	0.218688517808914	-0.0920440256595612
-6.5166802406311	-8.14257717132568	-5.98881244659424	-0.044995728880167	0.218667402863503	-0.0919332653284073
-6.51471185684204	-8.14428997039795	-5.99048042297363	-0.0451022833585739	0.218488112092018	-0.0919474065303802
-6.51404428482056	-8.14479541778564	-5.98141241073608	-0.0450966395437717	0.218573406338692	-0.0918912142515183
-6.50900030136108	-8.14362239837646	-5.98000431060791	-0.0450942441821098	0.218410983681679	-0.0918642356991768
-6.50758838653564	-8.13979339599609	-5.9766058921814	-0.0450555235147476	0.218441531062126	-0.0917922556400299
-6.50608110427856	-8.14076805114746	-5.9780855178833	-0.0451829470694065	0.218323945999146	-0.0918456837534904
-6.50904369354248	-8.14186573028564	-5.97444677352905	-0.0451215468347073	0.218436181545258	-0.091866247355938
-6.50755405426025	-8.14169502258301	-5.97606134414673	-0.0451242849230766	0.218372717499733	-0.0919331237673759
-6.50888872146606	-8.14011573791504	-5.97607088088989	-0.0450203269720078	0.218404993414879	-0.0918672457337379
-6.51120090484619	-8.14398193359375	-5.98005390167236	-0.0451198183000088	0.218370676040649	-0.0919445678591728
-6.51522397994995	-8.14303588867188	-5.98303365707397	-0.0451194830238819	0.218431711196899	-0.0919725075364113
-6.51912021636963	-8.14743232727051	-5.98474836349487	-0.0451334454119205	0.218453854322433	-0.0920920148491859
-6.51948499679565	-8.14585781097412	-5.98210287094116	-0.0450089573860168	0.218459531664848	-0.0920984596014023
-6.5215311050415	-8.14619064331055	-5.98474407196045	-0.0450712628662586	0.218418687582016	-0.0922205373644829
-6.52454853057861	-8.1483154296875	-5.97852182388306	-0.0450118966400623	0.218463346362114	-0.092236116528511
-6.52700614929199	-8.14858627319336	-5.98510217666626	-0.0450944043695927	0.218425214290619	-0.0922758206725121
-6.53006792068481	-8.14405345916748	-5.98655128479004	-0.0449584536254406	0.21841861307621	-0.0922831520438194
-6.53015804290771	-8.14993476867676	-5.99112510681152	-0.0450638122856617	0.218403398990631	-0.092331625521183
-6.53465223312378	-8.15031147003174	-5.98228454589844	-0.0450118035078049	0.218394964933395	-0.092294730246067
-6.53385257720947	-8.14992523193359	-5.98468685150146	-0.0450716502964497	0.2184187322855	-0.0923641696572304
-6.53149318695068	-8.14740562438965	-5.98192501068115	-0.0450279004871845	0.218401998281479	-0.0922851115465164
-6.53197383880615	-8.14880561828613	-5.98637628555298	-0.0451381579041481	0.218260779976845	-0.0923327803611755
-6.5356125831604	-8.15234756469727	-5.97486925125122	-0.0451748371124268	0.218337684869766	-0.0923248454928398
-6.53303337097168	-8.15060710906982	-5.98049640655518	-0.0450469143688679	0.218202248215675	-0.0923869088292122
-6.53211879730225	-8.14833641052246	-5.98256397247314	-0.0450861267745495	0.218187406659126	-0.0923121571540833
-6.53379583358765	-8.15101051330566	-5.98321580886841	-0.0451241135597229	0.218092158436775	-0.0923878997564316
-6.54003000259399	-8.15027236938477	-5.9762282371521	-0.0451155938208103	0.218293219804764	-0.0923579037189484
-6.53948926925659	-8.15118503570557	-5.98258209228516	-0.0450804680585861	0.218143612146378	-0.0924380347132683
-6.53876686096191	-8.15038013458252	-5.97917079925537	-0.0450977385044098	0.218131124973297	-0.0924379155039787
-6.54094219207764	-8.1544189453125	-5.97910213470459	-0.0451335199177265	0.218033999204636	-0.0924742445349693
-6.54469680786133	-8.15544509887695	-5.97469329833984	-0.0451753921806812	0.218205899000168	-0.0924803391098976
-6.5393214225769	-8.15292453765869	-5.97963428497314	-0.0451169312000275	0.218004807829857	-0.0925035029649735
-6.54188060760498	-8.15164756774902	-5.97926998138428	-0.0452092699706554	0.218024462461472	-0.0924592092633247
-6.54271268844604	-8.15532302856445	-5.98610925674438	-0.0452070757746696	0.217936277389526	-0.0924998000264168
-6.54164409637451	-8.15558910369873	-5.97152853012085	-0.0452101267874241	0.218058586120605	-0.0924865379929543
-6.53578662872314	-8.15103816986084	-5.98310613632202	-0.0451348535716534	0.217921391129494	-0.0924762412905693
-6.53750085830688	-8.14972877502441	-5.97455167770386	-0.0452541448175907	0.21787303686142	-0.0923832654953003
-6.53673124313354	-8.15310096740723	-5.97043657302856	-0.0452698059380054	0.217849358916283	-0.0923903435468674
-6.53642988204956	-8.15153217315674	-5.97296333312988	-0.0452587753534317	0.217958018183708	-0.0923405438661575
-6.52691030502319	-8.14993476867676	-5.97693347930908	-0.045227762311697	0.217737391591072	-0.0922543555498123
-6.52628087997437	-8.14511966705322	-5.9717698097229	-0.0452162697911263	0.217719823122025	-0.092146173119545
-6.52420663833618	-8.14828395843506	-5.96842002868652	-0.0453713349997997	0.217654094099998	-0.0921532735228539
-6.52439451217651	-8.14803791046143	-5.96178483963013	-0.0453970283269882	0.217725917696953	-0.0920067951083183
-6.51875829696655	-8.14782047271729	-5.9627480506897	-0.0454034693539143	0.217582434415817	-0.0920099392533302
-6.51498651504517	-8.14504718780518	-5.96527624130249	-0.0453956238925457	0.217615053057671	-0.0918975621461868
-6.51565456390381	-8.14613342285156	-5.96120595932007	-0.045519195497036	0.217544883489609	-0.0918204486370087
-6.51532793045044	-8.14510822296143	-5.95913743972778	-0.0455262921750546	0.217680737376213	-0.0917125567793846
-6.51159000396729	-8.14301586151123	-5.96261644363403	-0.0455185696482658	0.217585369944572	-0.0916671082377434
-6.50813055038452	-8.14047241210938	-5.95931386947632	-0.0455786734819412	0.217569038271904	-0.0915578976273537
-6.51082801818848	-8.14209175109863	-5.9593939781189	-0.0456011071801186	0.217552617192268	-0.0915164649486542
-6.51051712036133	-8.14139842987061	-5.95422077178955	-0.0456857606768608	0.217647537589073	-0.0913741961121559
-6.50329685211182	-8.13826942443848	-5.9603009223938	-0.0456800013780594	0.217432826757431	-0.0914576426148415
-6.50310039520264	-8.13666915893555	-5.95482969284058	-0.0457431003451347	0.21744792163372	-0.0912097543478012
-6.50466585159302	-8.13882732391357	-5.95722198486328	-0.0457991808652878	0.217412307858467	-0.0911514535546303
-6.50701522827148	-8.13819789886475	-5.9481143951416	-0.0457706861197948	0.21752005815506	-0.0910675972700119
-6.50133037567139	-8.13502597808838	-5.9601411819458	-0.0458436571061611	0.217471465468407	-0.0910396724939346
-6.49956560134888	-8.13329410552979	-5.957839012146	-0.0458426401019096	0.217424437403679	-0.0908579155802727
-6.50054836273193	-8.13624668121338	-5.95504856109619	-0.0459735244512558	0.217371299862862	-0.0908147394657135
-6.50152587890625	-8.13374805450439	-5.95382261276245	-0.0459926798939705	0.217440575361252	-0.0906879603862762
-6.49999094009399	-8.13288402557373	-5.95590591430664	-0.0460981167852879	0.217406943440437	-0.090683214366436
-6.4978985786438	-8.13045215606689	-5.94471168518066	-0.0460273772478104	0.217449381947517	-0.090528130531311
-6.49788904190063	-8.1346263885498	-5.94937896728516	-0.0461983904242516	0.217341333627701	-0.0904857590794563
-6.5000171661377	-8.13524055480957	-5.94680690765381	-0.0462064929306507	0.217401012778282	-0.09035774320364
-6.49434852600098	-8.13039684295654	-5.94695949554443	-0.046206746250391	0.21736915409565	-0.090344063937664
-6.49214649200439	-8.13068962097168	-5.9473819732666	-0.0462714694440365	0.217261850833893	-0.0901778489351273
-6.49336099624634	-8.13226413726807	-5.95025110244751	-0.0463709905743599	0.217267900705338	-0.0901821628212929
-6.49715662002563	-8.13241291046143	-5.94150161743164	-0.0463271960616112	0.217338994145393	-0.090053878724575
-6.49257612228394	-8.13291358947754	-5.94641065597534	-0.0464375838637352	0.217192277312279	-0.0900548994541168
-6.48990631103516	-8.13018608093262	-5.9412693977356	-0.0463867746293545	0.217198312282562	-0.0899479910731316
-6.48950386047363	-8.13267803192139	-5.94440221786499	-0.0465127676725388	0.217088982462883	-0.0899880155920982
-6.49611902236938	-8.13210010528564	-5.93584537506104	-0.0465526580810547	0.217175737023354	-0.0899223908782005
-6.49096345901489	-8.1332311630249	-5.9374566078186	-0.0465179122984409	0.217085868120193	-0.0899351537227631
-6.48933029174805	-8.12812423706055	-5.93547296524048	-0.0465602427721024	0.217084974050522	-0.0898285955190659
-6.49178123474121	-8.12941074371338	-5.93856048583984	-0.0466108955442905	0.216991290450096	-0.0897975042462349
-6.49457454681396	-8.13227081298828	-5.92964744567871	-0.0465861819684505	0.21708856523037	-0.0897544249892235
-6.49012327194214	-8.13013935089111	-5.93415498733521	-0.0465639382600784	0.216974645853043	-0.0898242890834808
-6.4895601272583	-8.12862205505371	-5.92822933197021	-0.0466009192168713	0.21696911752224	-0.0897033885121346
-6.49324941635132	-8.13365268707275	-5.93070411682129	-0.0466359555721283	0.216942936182022	-0.089761033654213
-6.49419069290161	-8.13403987884521	-5.92309188842773	-0.0466442368924618	0.217046692967415	-0.0896987617015839
-6.48752355575562	-8.12763595581055	-5.93111658096313	-0.0465651266276836	0.21685566008091	-0.0897099152207375
-6.48629570007324	-8.12858009338379	-5.92031288146973	-0.0465580560266972	0.216832101345062	-0.0896167606115341
-6.49154281616211	-8.13152980804443	-5.92294311523438	-0.0466451458632946	0.216835826635361	-0.0896560698747635
-6.49377965927124	-8.13404273986816	-5.9283709526062	-0.0466005243360996	0.216985940933228	-0.0895990803837776
-6.48602485656738	-8.12892436981201	-5.92927885055542	-0.0466089844703674	0.216852709650993	-0.0896404385566711
-6.4898362159729	-8.12620449066162	-5.92096996307373	-0.046628437936306	0.216870054602623	-0.089518316090107
-6.49549150466919	-8.13036251068115	-5.92338418960571	-0.0466481074690819	0.216819182038307	-0.0895224362611771
-6.49478340148926	-8.13070392608643	-5.92348384857178	-0.0466415993869305	0.216950222849846	-0.0894431471824646
-6.49115037918091	-8.12680435180664	-5.92669582366943	-0.0466085709631443	0.216768443584442	-0.0894718542695045
-6.49695682525635	-8.12703227996826	-5.91814184188843	-0.0466925017535686	0.216783329844475	-0.0894314423203468
-6.50321245193481	-8.1294002532959	-5.92425155639648	-0.0466758236289024	0.216872289776802	-0.0894593000411987
-6.50070238113403	-8.12799453735352	-5.92727565765381	-0.0466908514499664	0.21691258251667	-0.0894514173269272
-6.50257778167725	-8.12740230560303	-5.93371105194092	-0.0466925539076328	0.216871127486229	-0.0894720405340195
-6.51011657714844	-8.13050270080566	-5.9229679107666	-0.0468380078673363	0.216939598321915	-0.0895018130540848
-6.51479005813599	-8.13208293914795	-5.9302191734314	-0.046704325824976	0.216998293995857	-0.0894748046994209
-6.51725769042969	-8.13002967834473	-5.93057537078857	-0.0467686913907528	0.217068329453468	-0.0894699096679688
-6.51774311065674	-8.12805080413818	-5.9381217956543	-0.0467301905155182	0.21708270907402	-0.0894693285226822
-6.52649021148682	-8.13308525085449	-5.93220615386963	-0.046891164034605	0.217113822698593	-0.0894693583250046
-6.53106594085693	-8.13262939453125	-5.93772459030151	-0.0467961989343166	0.217301830649376	-0.089441105723381
-6.52631664276123	-8.13186359405518	-5.93502187728882	-0.0468327216804028	0.217141538858414	-0.0894422382116318
-6.52997970581055	-8.13378524780273	-5.94510746002197	-0.0468604564666748	0.217289462685585	-0.0894036442041397
-6.53621053695679	-8.13777542114258	-5.93662881851196	-0.047050304710865	0.217312425374985	-0.0893842950463295
-6.53894805908203	-8.13730907440186	-5.94236993789673	-0.0469644069671631	0.217405304312706	-0.0893335863947868
-6.5333399772644	-8.13496589660645	-5.94127655029297	-0.0470325089991093	0.217338114976883	-0.0892568156123161
-6.53727293014526	-8.13499355316162	-5.94464159011841	-0.0471408739686012	0.217455476522446	-0.0891752168536186
-6.54028558731079	-8.1365795135498	-5.949622631073	-0.0471999906003475	0.217490404844284	-0.0891541838645935
-6.54001617431641	-8.13655853271484	-5.95676279067993	-0.0471812225878239	0.217546284198761	-0.0890390202403069
-6.53133916854858	-8.13260650634766	-5.95283985137939	-0.0472362264990807	0.217463567852974	-0.0890264138579369
-6.54142284393311	-8.1360912322998	-5.95122337341309	-0.0473945550620556	0.217671915888786	-0.088889479637146
-6.53812599182129	-8.13536643981934	-5.94505214691162	-0.047382652759552	0.21764087677002	-0.0888572409749031
-6.5339674949646	-8.13328552246094	-5.95554304122925	-0.0473676472902298	0.217788740992546	-0.088798850774765
-6.52740859985352	-8.12910079956055	-5.94924020767212	-0.0473957844078541	0.217689901590347	-0.0887649804353714
-6.52827072143555	-8.13006591796875	-5.95166873931885	-0.0475317612290382	0.217824414372444	-0.0886198431253433
-6.52726888656616	-8.12953281402588	-5.95356273651123	-0.0475969612598419	0.217893406748772	-0.0886306166648865
-6.52108430862427	-8.12750625610352	-5.95553684234619	-0.0475661158561707	0.217943295836449	-0.0883872583508492
-6.51358127593994	-8.12691497802734	-5.95735454559326	-0.0475745275616646	0.217829585075378	-0.088370755314827
-6.51404809951782	-8.12631034851074	-5.95612096786499	-0.0477173030376434	0.217981845140457	-0.0881856679916382
-6.51329517364502	-8.12589073181152	-5.95007419586182	-0.0477585233747959	0.218048349022865	-0.0881645902991295
-6.50818967819214	-8.12444686889648	-5.9558572769165	-0.0476547479629517	0.218092113733292	-0.0880281701683998
-6.502357006073	-8.12424564361572	-5.96009635925293	-0.0477194227278233	0.218032047152519	-0.0879649817943573
-6.5045747756958	-8.12306880950928	-5.96038055419922	-0.0478247664868832	0.218191668391228	-0.0877829045057297
-6.50402545928955	-8.12433910369873	-5.9566912651062	-0.047893051058054	0.21818283200264	-0.0877993181347847
-6.50256490707397	-8.1209659576416	-5.95843362808228	-0.0477990992367268	0.218269571661949	-0.0877077355980873
-6.49626731872559	-8.11957263946533	-5.95881462097168	-0.0478822849690914	0.218259617686272	-0.0876364931464195
-6.49534130096436	-8.12032127380371	-5.9612979888916	-0.0479749739170074	0.21837255358696	-0.0874786674976349
-6.4997444152832	-8.12109184265137	-5.96011114120483	-0.0480270981788635	0.218506544828415	-0.0875012576580048
-6.49640321731567	-8.11805820465088	-5.96778106689453	-0.0479418449103832	0.218639522790909	-0.0873566344380379
-6.48807048797607	-8.11628150939941	-5.96886873245239	-0.047995314002037	0.218497410416603	-0.0872687101364136
-6.49185132980347	-8.11746501922607	-5.96673631668091	-0.0481011494994164	0.218710780143738	-0.0870968401432037
-6.48975849151611	-8.11782264709473	-5.96659278869629	-0.0482045188546181	0.218738988041878	-0.0870387256145477
-6.48491334915161	-8.11253643035889	-5.9704065322876	-0.048195980489254	0.218849793076515	-0.0868910029530525
-6.47796058654785	-8.11192989349365	-5.96401596069336	-0.048157874494791	0.218737453222275	-0.0867851078510284
-6.47551870346069	-8.11289310455322	-5.96746492385864	-0.0483411103487015	0.218908905982971	-0.0866027846932411
-6.47686243057251	-8.11105728149414	-5.96737289428711	-0.0484214872121811	0.218877673149109	-0.0865685567259789
-6.47207546234131	-8.11001396179199	-5.96694898605347	-0.0484363548457623	0.219059363007545	-0.0863703861832619
-6.46277332305908	-8.10599613189697	-5.97286367416382	-0.0484601259231567	0.218945413827896	-0.0863208919763565
-6.46493577957153	-8.10894203186035	-5.96761560440063	-0.0486363358795643	0.21907202899456	-0.0860936641693115
-6.46057510375977	-8.10572814941406	-5.96331834793091	-0.0486569702625275	0.21908400952816	-0.086001880466938
-6.45321321487427	-8.10500812530518	-5.96618366241455	-0.0487196445465088	0.219110503792763	-0.0858539640903473
-6.44728136062622	-8.10373210906982	-5.96057987213135	-0.0487541854381561	0.219066798686981	-0.0857547372579575
-6.44816827774048	-8.10550594329834	-5.95533132553101	-0.0489583946764469	0.219233974814415	-0.0855220183730125
-6.44219923019409	-8.09912014007568	-5.96680164337158	-0.0489220097661018	0.219171643257141	-0.0854369401931763
-6.43890523910522	-8.10087013244629	-5.95999956130981	-0.0490968897938728	0.219212412834167	-0.0852442905306816
-6.4373984336853	-8.09710884094238	-5.95807838439941	-0.0490674376487732	0.219220295548439	-0.0851593762636185
-6.43717908859253	-8.09980297088623	-5.95862340927124	-0.0492524616420269	0.219359949231148	-0.0849236026406288
-6.42737770080566	-8.09521675109863	-5.96149682998657	-0.0491763949394226	0.21927085518837	-0.0849296227097511
-6.42625522613525	-8.09431552886963	-5.96188831329346	-0.0493445470929146	0.219344824552536	-0.0846604853868485
-6.42423868179321	-8.09566211700439	-5.95900058746338	-0.0493586957454681	0.219372987747192	-0.0845855325460434
-6.4218578338623	-8.09390354156494	-5.9586124420166	-0.0494417659938335	0.219485402107239	-0.0844699889421463
-6.41553544998169	-8.08570003509521	-5.96416568756104	-0.0493378378450871	0.219442024827003	-0.0843697339296341
-6.40920257568359	-8.08708953857422	-5.94909763336182	-0.0495155267417431	0.219480410218239	-0.0842024609446526
-6.41107797622681	-8.08665943145752	-5.95504140853882	-0.0494392402470112	0.219567015767097	-0.0841402560472488
-6.4044303894043	-8.08353137969971	-5.95842361450195	-0.0495040416717529	0.219598829746246	-0.084039993584156
-6.39953851699829	-8.08105278015137	-5.96249628067017	-0.0494554787874222	0.219617038965225	-0.0839259624481201
-6.39629459381104	-8.08024406433105	-5.95354843139648	-0.0495770238339901	0.219611808657646	-0.0838213711977005
-6.39900684356689	-8.07963943481445	-5.95654201507568	-0.0496210791170597	0.219693168997765	-0.0837129727005959
-6.38765859603882	-8.07542514801025	-5.96192789077759	-0.0495969392359257	0.219669863581657	-0.0837082415819168
-6.3866720199585	-8.07154083251953	-5.95691299438477	-0.0496086478233337	0.219633877277374	-0.0835713967680931
-6.3876485824585	-8.07118797302246	-5.95264339447021	-0.0497369207441807	0.219624757766724	-0.0835008695721626
-6.38837909698486	-8.07059383392334	-5.95399856567383	-0.0497487708926201	0.219733566045761	-0.0834100618958473
-6.3800892829895	-8.06817054748535	-5.95581531524658	-0.0497177392244339	0.21975089609623	-0.0833496898412704
-6.38034152984619	-8.06303787231445	-5.9613299369812	-0.0497381128370762	0.219803676009178	-0.0832637473940849
-6.37504386901855	-8.06115245819092	-5.9576530456543	-0.0497937016189098	0.219784840941429	-0.0831828340888023
-6.37727355957031	-8.06222438812256	-5.9598650932312	-0.0497777573764324	0.219925299286842	-0.0831194296479225
-6.37426662445068	-8.06154441833496	-5.95398902893066	-0.0498735159635544	0.22001551091671	-0.083076111972332
-6.36945486068726	-8.05603694915771	-5.96620559692383	-0.0497228987514973	0.219982296228409	-0.0830248072743416
-6.36693239212036	-8.05489921569824	-5.96024179458618	-0.0498492307960987	0.22008216381073	-0.0829333439469337
-6.37034273147583	-8.05566215515137	-5.96555185317993	-0.0498311631381512	0.220172420144081	-0.0829517245292664
-6.36855983734131	-8.05501270294189	-5.96460723876953	-0.0498505830764771	0.220332562923431	-0.0828879773616791
-6.36720895767212	-8.0514440536499	-5.97883081436157	-0.0498204194009304	0.220470771193504	-0.082904152572155
-6.36829948425293	-8.05477809906006	-5.96991300582886	-0.0499961897730827	0.220479339361191	-0.0827977955341339
-6.3735408782959	-8.05458068847656	-5.97824096679688	-0.0499298237264156	0.220638126134872	-0.0828180983662605
-6.37184476852417	-8.05289268493652	-5.97710800170898	-0.0499469973146915	0.220842093229294	-0.0827663019299507
-6.37091064453125	-8.0487756729126	-5.99377346038818	-0.049842357635498	0.220836490392685	-0.0827789753675461
-6.3736515045166	-8.05028533935547	-5.98998022079468	-0.0500693954527378	0.220960006117821	-0.0827082842588425
-6.38299322128296	-8.05256366729736	-5.99997282028198	-0.0500182174146175	0.22114335000515	-0.0827850848436356
-6.38647222518921	-8.05242919921875	-5.99917793273926	-0.0500748790800571	0.221306085586548	-0.082761637866497
-6.3835883140564	-8.04774570465088	-6.01070928573608	-0.0500207021832466	0.221378937363625	-0.0827921628952026
-6.38792943954468	-8.04812240600586	-6.01203680038452	-0.0501157008111477	0.221446469426155	-0.0827834457159042
-6.3919997215271	-8.05129909515381	-6.01608371734619	-0.0500717349350452	0.221606612205505	-0.082851342856884
-6.3983359336853	-8.05293941497803	-6.01895380020142	-0.0501152351498604	0.221833899617195	-0.0827367529273033
-6.39947652816772	-8.04950332641602	-6.0273060798645	-0.0500606149435043	0.221917659044266	-0.0828535556793213
-6.40321254730225	-8.04666328430176	-6.02913999557495	-0.0500866696238518	0.222034603357315	-0.082816518843174
-6.40765905380249	-8.04501247406006	-6.03180265426636	-0.0500796586275101	0.222084477543831	-0.0829201638698578
-6.41764497756958	-8.04789543151855	-6.03715419769287	-0.0502204932272434	0.222365468740463	-0.0828692764043808
-6.41686153411865	-8.04720497131348	-6.04549789428711	-0.0501687526702881	0.222344174981117	-0.0829835087060928
-6.42389631271362	-8.04382228851318	-6.04526329040527	-0.0501246973872185	0.222598925232887	-0.0830042436718941
-6.42289257049561	-8.0438289642334	-6.0540828704834	-0.0501339323818684	0.222542896866798	-0.0830293744802475
-6.42920351028442	-8.04342555999756	-6.05981302261353	-0.0501061528921127	0.222755417227745	-0.0830679461359978
-6.43390941619873	-8.04563522338867	-6.05555391311646	-0.0502788349986076	0.222849935293198	-0.0831286907196045
-6.43789291381836	-8.04478073120117	-6.06117391586304	-0.0501725077629089	0.222955197095871	-0.0831473544239998
-6.43464279174805	-8.04648303985596	-6.06184434890747	-0.0501865483820438	0.22296254336834	-0.0831696689128876
-6.43724918365479	-8.04155254364014	-6.06738185882568	-0.0501038506627083	0.222968012094498	-0.0832250118255615
-6.44296979904175	-8.04631042480469	-6.06318521499634	-0.0503658019006252	0.223027318716049	-0.0832663178443909
-6.44796276092529	-8.04644298553467	-6.06203746795654	-0.0501828081905842	0.223175287246704	-0.0833282172679901
-6.44876956939697	-8.04527282714844	-6.06327486038208	-0.0502466112375259	0.223228573799133	-0.0833351090550423
-6.44789981842041	-8.04215431213379	-6.0750470161438	-0.0501776076853275	0.223132729530334	-0.0833950787782669
-6.45266008377075	-8.04410552978516	-6.0695424079895	-0.0502966642379761	0.223189815878868	-0.0834405794739723
-6.45520496368408	-8.04741859436035	-6.0672173500061	-0.0502434447407722	0.223137393593788	-0.0834943205118179
-6.45724248886108	-8.04425716400146	-6.06790065765381	-0.0502749606966972	0.223222464323044	-0.0835391879081726
-6.45364379882813	-8.04265880584717	-6.07775211334229	-0.0501973293721676	0.223142027854919	-0.0835908651351929
-6.45825815200806	-8.04483222961426	-6.0654616355896	-0.0502626374363899	0.223158195614815	-0.0836431458592415
-6.45968246459961	-8.04747200012207	-6.07129144668579	-0.0502363592386246	0.223065465688705	-0.0837067291140556
-6.45853471755981	-8.04390048980713	-6.06083536148071	-0.0501664765179157	0.223085030913353	-0.0837907567620277
-6.45500898361206	-8.04162406921387	-6.06731653213501	-0.0501004569232464	0.222975015640259	-0.0838811695575714
-6.45853185653687	-8.04688262939453	-6.06134986877441	-0.0502008385956287	0.222955003380775	-0.0839062556624413
-6.46248054504395	-8.05013847351074	-6.05765533447266	-0.050052635371685	0.222919330000877	-0.0840138345956802
-6.46124029159546	-8.05027008056641	-6.05545377731323	-0.0500273294746876	0.222939416766167	-0.0841091647744179
-6.46163511276245	-8.05025768280029	-6.06083917617798	-0.0499509014189243	0.222838371992111	-0.0842463150620461
-6.46968173980713	-8.05834484100342	-6.05832576751709	-0.0500441342592239	0.222840368747711	-0.0843856632709503
-6.47434186935425	-8.06126117706299	-6.05829763412476	-0.049785103648901	0.222849071025848	-0.0846204683184624
-6.47355604171753	-8.05046272277832	-6.05427551269531	-0.049882996827364	0.222865015268326	-0.0847335010766983
-6.47256660461426	-8.04061794281006	-6.05698204040527	-0.0497603118419647	0.222692474722862	-0.0845855623483658
-6.4731011390686	-8.04054164886475	-6.04724931716919	-0.0498197115957737	0.222593173384666	-0.0845338702201843
-6.47445249557495	-8.04066848754883	-6.04317331314087	-0.0497250445187092	0.222469612956047	-0.0846298560500145
-6.46604442596436	-8.03761768341064	-6.0428524017334	-0.0497728958725929	0.222437217831612	-0.0846076905727386
-6.46057319641113	-8.03939628601074	-6.04168462753296	-0.0495923012495041	0.222265660762787	-0.0846864581108093
-6.4570050239563	-8.04654407501221	-6.03321838378906	-0.0496570579707623	0.222204238176346	-0.0846858099102974
-6.45480442047119	-8.05253791809082	-6.03393220901489	-0.0494785867631435	0.222221955657005	-0.0848530605435371
-6.44692039489746	-8.05582332611084	-6.03608322143555	-0.0494544953107834	0.222137585282326	-0.0849642083048821
-6.43796586990356	-8.05646991729736	-6.03023910522461	-0.0492844693362713	0.221958801150322	-0.0850187763571739
-6.4339656829834	-8.0575475692749	-6.02861881256104	-0.0493104122579098	0.221897259354591	-0.0850712731480598
-6.43591594696045	-8.05989170074463	-6.02235698699951	-0.0492403842508793	0.221825808286667	-0.0851928368210793
-6.43451404571533	-8.05722999572754	-6.01450824737549	-0.0492023304104805	0.221855297684669	-0.0851711109280586
-6.42885208129883	-8.05441761016846	-6.02648687362671	-0.0490422323346138	0.221661031246185	-0.0852715894579887
-6.42619705200195	-8.05796146392822	-6.01336288452148	-0.0490904413163662	0.221658572554588	-0.0852650105953217
-6.42897748947144	-8.05750465393066	-6.0132417678833	-0.0489160381257534	0.221556320786476	-0.0853996649384499
-6.42788028717041	-8.05376052856445	-6.00913381576538	-0.0488882064819336	0.221650928258896	-0.085467092692852
-6.423020362854	-8.04935550689697	-6.0138201713562	-0.0487830601632595	0.221432909369469	-0.0855712890625
-6.42185258865356	-8.04736709594727	-6.00716543197632	-0.0486723147332668	0.221410423517227	-0.0856051743030548
-6.41933250427246	-8.0501012802124	-6.00765037536621	-0.0486703291535378	0.221260070800781	-0.0858077853918076
-6.41782426834106	-8.05031681060791	-6.00168609619141	-0.0486363954842091	0.221351221203804	-0.0858053267002106
-6.40874576568604	-8.04719066619873	-6.00419425964355	-0.0484099350869656	0.221207648515701	-0.0859487429261208
-6.40791606903076	-8.05020713806152	-6.00054836273193	-0.0484517030417919	0.221216559410095	-0.0860062018036842
-6.4074273109436	-8.05556678771973	-5.99783420562744	-0.048289630562067	0.221131265163422	-0.0861769393086433
-6.40453338623047	-8.05572891235352	-5.99485540390015	-0.0481617301702499	0.221188232302666	-0.0862511023879051
-6.39497947692871	-8.05057621002197	-5.99976921081543	-0.0479815080761909	0.221050783991814	-0.0862664580345154
-6.39503145217896	-8.05292892456055	-5.99248504638672	-0.0480678305029869	0.221006333827972	-0.0863438695669174
-6.39043617248535	-8.05629920959473	-5.98847007751465	-0.0479389131069183	0.220899626612663	-0.0864478200674057
-6.38741445541382	-8.05148792266846	-5.98667621612549	-0.0478626079857349	0.220980390906334	-0.0864106714725494
-6.37945175170898	-8.05103874206543	-5.98154830932617	-0.0476895272731781	0.220801189541817	-0.0865189731121063
-6.37563896179199	-8.04873275756836	-5.97407627105713	-0.0477694496512413	0.220701649785042	-0.086498349905014
-6.37384796142578	-8.05534362792969	-5.97272348403931	-0.0476942658424377	0.220677867531776	-0.0866308882832527
-6.37121486663818	-8.05379867553711	-5.96588945388794	-0.0475997067987919	0.220737189054489	-0.0867054387927055
-6.36424350738525	-8.05434799194336	-5.96816635131836	-0.0474893935024738	0.220556885004044	-0.0868126377463341
-6.36096477508545	-8.05479431152344	-5.96347618103027	-0.047566331923008	0.22049418091774	-0.086839959025383
-6.35922431945801	-8.05854988098145	-5.95708227157593	-0.0474505163729191	0.220375776290894	-0.0869686082005501
-6.35932350158691	-8.05975818634033	-5.95609951019287	-0.047409862279892	0.220512986183167	-0.0870474502444267
-6.35227584838867	-8.05777835845947	-5.95351028442383	-0.0472553409636021	0.220345318317413	-0.0871353447437286
-6.3519868850708	-8.05786895751953	-5.9527530670166	-0.0472105331718922	0.220343381166458	-0.0871810093522072
-6.35319662094116	-8.06234359741211	-5.95566463470459	-0.0472039319574833	0.220215052366257	-0.0873377472162247
-6.35412263870239	-8.06349945068359	-5.94967985153198	-0.0470838397741318	0.220353662967682	-0.0874776318669319
-6.35089302062988	-8.05879306793213	-5.94659900665283	-0.0468922890722752	0.220220983028412	-0.0876692309975624
-6.35230493545532	-8.05813980102539	-5.94940757751465	-0.0468787886202335	0.220195576548576	-0.0876841694116592
-6.35586929321289	-8.06243133544922	-5.94620943069458	-0.0468497686088085	0.220107957720757	-0.0879294127225876
-6.35434675216675	-8.06319427490234	-5.9418740272522	-0.046797726303339	0.220153510570526	-0.0880205258727074
-6.35197734832764	-8.06152439117432	-5.94366073608398	-0.0467527508735657	0.219994097948074	-0.0881483182311058
-6.35346698760986	-8.05910110473633	-5.93745517730713	-0.0465840213000774	0.220033958554268	-0.0881900936365128
-6.349280834198	-8.06155204772949	-5.93682622909546	-0.0466479882597923	0.219848230481148	-0.0883760079741478
-6.35031986236572	-8.06374359130859	-5.92577886581421	-0.0465532578527927	0.219852134585381	-0.0884160399436951
-6.34961605072021	-8.06621265411377	-5.92578411102295	-0.046533927321434	0.219752252101898	-0.0885891169309616
-6.34628486633301	-8.06235790252686	-5.92228221893311	-0.0463340654969215	0.219649136066437	-0.0886254012584686
-6.34087371826172	-8.06105136871338	-5.92640256881714	-0.0463782846927643	0.219533503055573	-0.088775098323822
-6.34025478363037	-8.06403064727783	-5.91904258728027	-0.0463025309145451	0.219352453947067	-0.0888346582651138
-6.34406089782715	-8.06727409362793	-5.91309452056885	-0.0463195219635963	0.219358012080193	-0.0889689847826958
-6.34125185012817	-8.06551361083984	-5.90978670120239	-0.0461436063051224	0.219292506575584	-0.0890455543994904
-6.33365678787231	-8.06219673156738	-5.90582180023193	-0.0461261086165905	0.219213917851448	-0.089141808450222
-6.33243036270142	-8.06556606292725	-5.89915895462036	-0.0460126921534538	0.218970865011215	-0.0892090275883675
-6.3357982635498	-8.06873607635498	-5.89854669570923	-0.0460574328899384	0.219045966863632	-0.0893559008836746
-6.33224534988403	-8.07127094268799	-5.89177846908569	-0.0458989888429642	0.218920066952705	-0.0894585996866226
-6.32347822189331	-8.06695556640625	-5.89280223846436	-0.0457882955670357	0.218897446990013	-0.0895263701677322
-6.32305383682251	-8.06725311279297	-5.89181518554688	-0.0456860885024071	0.218722879886627	-0.0896667316555977
-6.32424068450928	-8.06990432739258	-5.89021921157837	-0.0456479266285896	0.218599691987038	-0.0897651836276054
-6.32074689865112	-8.07362747192383	-5.87829685211182	-0.0456147864460945	0.218518435955048	-0.0897916406393051
-6.31774759292603	-8.06993770599365	-5.88276624679565	-0.0454412028193474	0.218514293432236	-0.0899098962545395
-6.31391382217407	-8.06627655029297	-5.8878436088562	-0.0453462041914463	0.218350946903229	-0.0900223702192307
-6.30814218521118	-8.06884098052979	-5.86943387985229	-0.0452492535114288	0.218162357807159	-0.0900629088282585
-6.30913352966309	-8.07247543334961	-5.87186336517334	-0.0452354066073895	0.218115225434303	-0.0901695191860199
-6.30634641647339	-8.06941795349121	-5.86676406860352	-0.0450913086533546	0.218008294701576	-0.0901801511645317
-6.30382013320923	-8.0674409866333	-5.87473392486572	-0.0450667031109333	0.217944458127022	-0.090312235057354
-6.29666233062744	-8.06661128997803	-5.86117029190063	-0.0448877774178982	0.2177654504776	-0.0903456881642342
-6.29662704467773	-8.06700801849365	-5.86532735824585	-0.0448681451380253	0.217668294906616	-0.0903969705104828
-6.29702997207642	-8.07038402557373	-5.85733222961426	-0.0447772517800331	0.217648640275002	-0.090491496026516
-6.29418754577637	-8.06940746307373	-5.86092472076416	-0.0447430051863194	0.217634037137032	-0.0905560925602913
-6.29125452041626	-8.06379795074463	-5.85941171646118	-0.0445333383977413	0.217511966824532	-0.0906124785542488
-6.28638029098511	-8.06375789642334	-5.86033487319946	-0.0445533655583858	0.217467099428177	-0.0906191393733025
-6.28679132461548	-8.06659317016602	-5.85537242889404	-0.0445589870214462	0.21738389134407	-0.0906218588352203
-6.28700637817383	-8.06829071044922	-5.8564338684082	-0.044508196413517	0.217384532094002	-0.0907777175307274
-6.28537797927856	-8.06713581085205	-5.84864377975464	-0.0443861410021782	0.217306137084961	-0.0907477736473084
-6.27833271026611	-8.06237411499023	-5.85395193099976	-0.0442530177533627	0.217185348272324	-0.0908040553331375
-6.27946090698242	-8.06449604034424	-5.84405326843262	-0.0442729294300079	0.217120423913002	-0.0908048525452614
-6.27877855300903	-8.06806468963623	-5.8445029258728	-0.0442932173609734	0.217122510075569	-0.0908787101507187
-6.27980184555054	-8.06669139862061	-5.84201526641846	-0.0442087836563587	0.217089712619781	-0.0908721685409546
-6.27070140838623	-8.06353282928467	-5.84689331054688	-0.0440360344946384	0.216928750276566	-0.0908920913934708
-6.27120447158813	-8.06468296051025	-5.84291648864746	-0.0441634394228458	0.216840803623199	-0.0908887907862663
-6.27067756652832	-8.06524658203125	-5.8295578956604	-0.0440965108573437	0.216756522655487	-0.0909276008605957
-6.2697114944458	-8.06951999664307	-5.83195686340332	-0.0441507287323475	0.216794639825821	-0.0908858105540276
-6.2665638923645	-8.06669330596924	-5.82630014419556	-0.0441207177937031	0.216687321662903	-0.0908707678318024
-6.26599645614624	-8.06217575073242	-5.83443689346313	-0.0440475642681122	0.216664522886276	-0.090923398733139
-6.26156139373779	-8.0630578994751	-5.82763767242432	-0.0439794696867466	0.216474696993828	-0.0908495709300041
-6.25884008407593	-8.06481075286865	-5.82473945617676	-0.044115599244833	0.216505914926529	-0.0908497497439384
-6.26329326629639	-8.06534004211426	-5.81966972351074	-0.0440461412072182	0.216429352760315	-0.0908994451165199
-6.25866174697876	-8.06574440002441	-5.82169151306152	-0.0439930967986584	0.21650056540966	-0.0909042358398438
-6.25576066970825	-8.06280708312988	-5.8240818977356	-0.0439987033605576	0.216413974761963	-0.0908514261245728
-6.25300693511963	-8.0623083114624	-5.82297325134277	-0.0439572334289551	0.216307371854782	-0.0909093841910362
-6.25792407989502	-8.06331253051758	-5.81487417221069	-0.0440487377345562	0.21628737449646	-0.0908922180533409
-6.26043510437012	-8.06784534454346	-5.81313562393188	-0.0440110936760902	0.216219738125801	-0.0909270122647285
-6.25859689712524	-8.06555080413818	-5.81927442550659	-0.0439784005284309	0.216237589716911	-0.0909728854894638
-6.26138210296631	-8.06538677215576	-5.82104635238647	-0.0439052060246468	0.216117560863495	-0.0909820646047592
-6.25740909576416	-8.0667085647583	-5.8185510635376	-0.0439287535846233	0.215985134243965	-0.0910111591219902
-6.25870943069458	-8.06783580780029	-5.80808115005493	-0.043949656188488	0.215930908918381	-0.091058187186718
-6.26227521896362	-8.0698184967041	-5.80943918228149	-0.0439887642860413	0.21588309109211	-0.0910336151719093
-6.26163721084595	-8.06777954101563	-5.79820108413696	-0.0440298169851303	0.215804368257523	-0.0910956561565399
-6.26388692855835	-8.07010173797607	-5.8090033531189	-0.0439196564257145	0.215799614787102	-0.0911597386002541
-6.25720834732056	-8.06801700592041	-5.80669641494751	-0.043859176337719	0.215701580047607	-0.0912083312869072
-6.25992584228516	-8.06650352478027	-5.80342578887939	-0.0438728034496307	0.215572163462639	-0.0911592841148376
-6.26197719573975	-8.06762218475342	-5.79876565933228	-0.0439120270311832	0.215542986989021	-0.0912569537758827
-6.26772308349609	-8.06777000427246	-5.797043800354	-0.0438728742301464	0.215431869029999	-0.0912718251347542
-6.26808071136475	-8.07289028167725	-5.79414176940918	-0.0438762716948986	0.21544075012207	-0.0912559032440186
-6.26978635787964	-8.06773662567139	-5.80447292327881	-0.0438475459814072	0.215371713042259	-0.0913925915956497
-6.27107429504395	-8.07172203063965	-5.79800415039063	-0.0438160784542561	0.215257778763771	-0.091384544968605
-6.2752046585083	-8.07039546966553	-5.80513381958008	-0.0438553541898727	0.21514555811882	-0.0914773046970367
-6.28179407119751	-8.07667350769043	-5.79439973831177	-0.0439079031348228	0.215123012661934	-0.0914710983633995
-6.28652191162109	-8.07521533966064	-5.79515933990479	-0.0438106805086136	0.215103834867477	-0.0916978940367699
-6.29023933410645	-8.0766658782959	-5.79927110671997	-0.0437271967530251	0.214933067560196	-0.0917144045233727
-6.28676986694336	-8.07375717163086	-5.79733514785767	-0.0437045469880104	0.214965432882309	-0.0917872041463852
-6.29884719848633	-8.07347965240479	-5.79205465316772	-0.043721254914999	0.214867681264877	-0.0917970538139343
-6.30450868606567	-8.07851409912109	-5.80021810531616	-0.043707225471735	0.214857161045074	-0.0919460207223892
-6.30855846405029	-8.08003234863281	-5.79766988754272	-0.0436742156744003	0.214831367135048	-0.092000812292099
-6.30678033828735	-8.07662582397461	-5.80025243759155	-0.0436232201755047	0.214810192584991	-0.0920780152082443
-6.31200218200684	-8.07425403594971	-5.79980182647705	-0.043640524148941	0.214692831039429	-0.0920789390802383
-6.31820726394653	-8.08130741119385	-5.79260921478271	-0.0436217375099659	0.214694887399673	-0.0921289622783661
-6.32414722442627	-8.0803804397583	-5.79270219802856	-0.0436295866966248	0.214638367295265	-0.0922529995441437
-6.330894947052	-8.08263492584229	-5.79475116729736	-0.0436211265623569	0.214700475335121	-0.0922889187932014
-6.3307147026062	-8.08074569702148	-5.80570983886719	-0.0435434095561504	0.214577794075012	-0.0923978760838509
-6.33770895004272	-8.08038520812988	-5.79665517807007	-0.0435867570340633	0.214492842555046	-0.0924328714609146
-6.34165525436401	-8.08357429504395	-5.79513645172119	-0.0437186025083065	0.214408174157143	-0.0925832390785217
-6.35300016403198	-8.08542633056641	-5.79803800582886	-0.0436262227594852	0.214446067810059	-0.0926015824079514
-6.35480737686157	-8.08446979522705	-5.80449819564819	-0.0435809679329395	0.214370936155319	-0.0927697196602821
-6.36159753799438	-8.08200836181641	-5.79674577713013	-0.0435518212616444	0.214325875043869	-0.0927435979247093
-6.36522340774536	-8.08515357971191	-5.80166435241699	-0.0436192192137241	0.214243724942207	-0.0928612351417542
-6.37516975402832	-8.08668804168701	-5.79434394836426	-0.0437331274151802	0.214271873235703	-0.0928662046790123
-6.3763256072998	-8.08774375915527	-5.80195951461792	-0.0437243841588497	0.214340642094612	-0.0929994285106659
-6.3826470375061	-8.08394145965576	-5.80043315887451	-0.0436662137508392	0.214263424277306	-0.0929422974586487
-6.38566589355469	-8.08963489532471	-5.80385112762451	-0.0437202043831348	0.214147418737411	-0.0930711477994919
-6.39406967163086	-8.0925931930542	-5.79554319381714	-0.0438482910394669	0.214196309447289	-0.0929890498518944
-6.39835596084595	-8.09485721588135	-5.80627775192261	-0.0438902117311955	0.214237242937088	-0.0931308716535568
-6.40765476226807	-8.09216213226318	-5.80254030227661	-0.0438279509544373	0.214209914207458	-0.0930693671107292
-6.40666913986206	-8.09488582611084	-5.80657291412354	-0.0439221151173115	0.2141153216362	-0.0931219086050987
-6.42035102844238	-8.09683418273926	-5.799400806427	-0.0439626835286617	0.214104831218719	-0.0930666476488113
-6.42100095748901	-8.10115432739258	-5.8067102432251	-0.0439652241766453	0.214115604758263	-0.0931659117341042
-6.42729330062866	-8.09786510467529	-5.80548620223999	-0.044004250317812	0.214042961597443	-0.0930823534727097
-6.42946481704712	-8.10037326812744	-5.80802917480469	-0.0439956374466419	0.21402844786644	-0.0931144058704376
-6.43418407440186	-8.10265254974365	-5.80061006546021	-0.0441785901784897	0.213941290974617	-0.0930249989032745
-6.44376230239868	-8.10805797576904	-5.80188655853271	-0.0441674999892712	0.213998883962631	-0.0930314809083939
-6.44370460510254	-8.105788230896	-5.80260705947876	-0.0441273748874664	0.213961213827133	-0.0930284187197685
-6.44350719451904	-8.10625171661377	-5.80483627319336	-0.0441562980413437	0.21389102935791	-0.0929428786039352
-6.44808530807495	-8.10511016845703	-5.80320072174072	-0.0442232824862003	0.213806673884392	-0.0929006934165955
-6.45580863952637	-8.11185550689697	-5.79432821273804	-0.0443053804337978	0.213807210326195	-0.0928864926099777
-6.45715522766113	-8.10921287536621	-5.8031325340271	-0.0443146601319313	0.213812068104744	-0.0928971022367477
-6.45934772491455	-8.10747814178467	-5.80349826812744	-0.0442672073841095	0.213831827044487	-0.0928183943033218
-6.45759153366089	-8.10777759552002	-5.80861330032349	-0.0443016067147255	0.213661581277847	-0.0927867442369461
-6.4674334526062	-8.10935020446777	-5.79971408843994	-0.0444058477878571	0.213650122284889	-0.0927150771021843
-6.46827173233032	-8.11528873443604	-5.80466032028198	-0.0444285236299038	0.21367159485817	-0.0926759988069534
-6.47399425506592	-8.11141967773438	-5.79776048660278	-0.044450581073761	0.213682666420937	-0.0926578342914581
-6.47264003753662	-8.11270904541016	-5.80914735794067	-0.04439652338624	0.213618263602257	-0.0926525071263313
-6.47297620773315	-8.11038589477539	-5.80186080932617	-0.0443980656564236	0.213528767228127	-0.0926021635532379
-6.47562551498413	-8.11383533477783	-5.80776691436768	-0.0444450490176678	0.213512569665909	-0.0924725607037544
-6.48103713989258	-8.11275291442871	-5.79927349090576	-0.0445096008479595	0.213493347167969	-0.0924390703439713
-6.48103857040405	-8.11678791046143	-5.80788898468018	-0.0445306412875652	0.213439345359802	-0.0923775732517242
-6.48070383071899	-8.11082363128662	-5.80372095108032	-0.044531412422657	0.213383898139	-0.0923715531826019
-6.48044872283936	-8.11686038970947	-5.80620670318604	-0.044614814221859	0.213290452957153	-0.0922603011131287
-6.48677587509155	-8.11386013031006	-5.79772806167603	-0.0446868315339088	0.213276818394661	-0.0922293737530708
-6.48597383499146	-8.11664772033691	-5.8021879196167	-0.044628944247961	0.213281735777855	-0.0921929404139519
-6.48464345932007	-8.11626720428467	-5.80120658874512	-0.0446658581495285	0.21320553123951	-0.0920871421694756
-6.48431062698364	-8.11660766601563	-5.80446672439575	-0.0447393581271172	0.213075071573257	-0.0919904634356499
-6.4892430305481	-8.1160717010498	-5.79924440383911	-0.0447711609303951	0.213114365935326	-0.0919946506619453
-6.48769092559814	-8.11696529388428	-5.80420064926147	-0.0447305701673031	0.213075131177902	-0.0919850319623947
-6.48718547821045	-8.11698722839355	-5.80548763275146	-0.0446634516119957	0.213071376085281	-0.0919350683689117
-6.48442459106445	-8.11506462097168	-5.8056001663208	-0.0447444692254066	0.212989822030067	-0.0918411985039711
-6.48454904556274	-8.11586284637451	-5.80358791351318	-0.0447968505322933	0.212919235229492	-0.0918099731206894
-6.48890542984009	-8.11792945861816	-5.7993631362915	-0.0448002219200134	0.212972491979599	-0.0917695537209511
-6.48688650131226	-8.11801815032959	-5.80824422836304	-0.0447945669293404	0.212962985038757	-0.0916600525379181
-6.48695850372314	-8.11126327514648	-5.81028604507446	-0.0447699762880802	0.212994888424873	-0.0916462615132332
-6.48760843276978	-8.11258316040039	-5.80906009674072	-0.0448030605912209	0.212905153632164	-0.0915571674704552
-6.49060297012329	-8.11155319213867	-5.81014633178711	-0.0447994284331799	0.2129235714674	-0.0915881097316742
-6.48853254318237	-8.11515712738037	-5.80566072463989	-0.0448418222367764	0.213047847151756	-0.0914985537528992
-6.48578405380249	-8.10800933837891	-5.80769395828247	-0.0448308028280735	0.213007301092148	-0.0914409607648849
-6.48079967498779	-8.11023235321045	-5.80895709991455	-0.0448720455169678	0.212943553924561	-0.0914195626974106
-6.48858737945557	-8.10867595672607	-5.81086540222168	-0.0449296198785305	0.212958157062531	-0.091341644525528
-6.48525619506836	-8.10864067077637	-5.80458307266235	-0.0449616573750973	0.213027805089951	-0.0912743285298347
-6.4821605682373	-8.10090255737305	-5.81561899185181	-0.0448924042284489	0.213005676865578	-0.0911788046360016
-6.47905731201172	-8.10348701477051	-5.81004953384399	-0.0449798740446568	0.212936192750931	-0.0910549089312553
-6.4796290397644	-8.09988307952881	-5.81171846389771	-0.0449901148676872	0.21295864880085	-0.0909862071275711
-6.47944402694702	-8.10591125488281	-5.80928230285645	-0.045069232583046	0.213077068328857	-0.090904638171196
-6.47985410690308	-8.09842777252197	-5.80931806564331	-0.0450767390429974	0.213102132081985	-0.0908409953117371
-6.47666883468628	-8.09940528869629	-5.81323385238647	-0.0450878739356995	0.213006719946861	-0.0906945243477821
-6.48071527481079	-8.0994987487793	-5.8132643699646	-0.045162707567215	0.213041320443153	-0.0906504020094872
-6.48005342483521	-8.09921360015869	-5.81264114379883	-0.0451918765902519	0.213148400187492	-0.0905186757445335
-6.4776463508606	-8.09294986724854	-5.81226396560669	-0.0452018827199936	0.213244095444679	-0.0904653891921043
-6.47569990158081	-8.09337520599365	-5.81780958175659	-0.045292217284441	0.213211834430695	-0.0903230682015419
-6.47865581512451	-8.0916690826416	-5.81791400909424	-0.0452627651393414	0.213233232498169	-0.0902270302176476
-6.48038911819458	-8.09304904937744	-5.81390810012817	-0.0454618856310844	0.213352501392365	-0.09012620896101
-6.47871398925781	-8.088059425354	-5.82295942306519	-0.0454170443117619	0.213416531682014	-0.0900678783655167
-6.47718858718872	-8.08860397338867	-5.82510375976563	-0.0454839095473289	0.21342396736145	-0.0899387896060944
-6.47779512405396	-8.0884952545166	-5.82357454299927	-0.0455771274864674	0.213468387722969	-0.0898193046450615
-6.4792218208313	-8.0890588760376	-5.81597423553467	-0.0457107499241829	0.213577643036842	-0.0896896198391914
-6.4798436164856	-8.08492755889893	-5.81790399551392	-0.0456937924027443	0.213602975010872	-0.0896336063742638
-6.47920703887939	-8.08522510528564	-5.82783842086792	-0.0458447672426701	0.213715851306915	-0.0894827246665955
-6.47257661819458	-8.08025360107422	-5.82899904251099	-0.0457799769937992	0.213680356740952	-0.0893625840544701
-6.47669219970703	-8.07987785339355	-5.82849073410034	-0.0460869260132313	0.213787421584129	-0.0892245173454285
-6.47871828079224	-8.07948684692383	-5.825599193573	-0.0460319891571999	0.213863551616669	-0.0891261920332909
-6.48152589797974	-8.07747936248779	-5.83392000198364	-0.0460745804011822	0.214001893997192	-0.0889894440770149
-6.47329378128052	-8.07316970825195	-5.83594417572021	-0.046105369925499	0.213889226317406	-0.0889215543866158
-6.47831344604492	-8.07439517974854	-5.83929443359375	-0.0463442541658878	0.213994696736336	-0.0887734889984131
-6.47781848907471	-8.07482528686523	-5.8320689201355	-0.0463864952325821	0.214062049984932	-0.0886816531419754
-6.48112392425537	-8.07332515716553	-5.84083366394043	-0.0464591383934021	0.214173719286919	-0.0885858088731766
-6.47428417205811	-8.07346725463867	-5.83379745483398	-0.0464687645435333	0.214145794510841	-0.0885346308350563
-6.47726631164551	-8.07230281829834	-5.8327693939209	-0.0466404817998409	0.214227616786957	-0.0883730053901672
-6.48169422149658	-8.07315635681152	-5.83948707580566	-0.0467609539628029	0.214222013950348	-0.0882422775030136
-6.48408985137939	-8.07217311859131	-5.84521293640137	-0.0468336343765259	0.214337661862373	-0.0881104618310928
-6.47817230224609	-8.0682201385498	-5.83734273910522	-0.0468658544123173	0.214276194572449	-0.0880396589636803
-6.48019886016846	-8.06333255767822	-5.84457349777222	-0.0469840690493584	0.21436382830143	-0.0878816694021225
-6.48199081420898	-8.06172847747803	-5.84002590179443	-0.0470740795135498	0.214356452226639	-0.0877252072095871
-6.48767042160034	-8.05953884124756	-5.84373807907104	-0.0471845678985119	0.214507907629013	-0.087573304772377
-6.48051881790161	-8.05743408203125	-5.84378528594971	-0.0472123958170414	0.214479193091393	-0.0875169411301613
-6.47797870635986	-8.05346870422363	-5.85034942626953	-0.0471750795841217	0.214434072375298	-0.0873470231890678
-6.4778151512146	-8.05291843414307	-5.84613418579102	-0.0473693236708641	0.214435696601868	-0.0871800631284714
-6.48307752609253	-8.05108642578125	-5.84355783462524	-0.0474673919379711	0.214577317237854	-0.0871230140328407
-6.47744655609131	-8.04972743988037	-5.84074831008911	-0.0474681109189987	0.214585065841675	-0.0870205461978912
-6.47685766220093	-8.04455184936523	-5.84902572631836	-0.0475060828030109	0.214553996920586	-0.0869099795818329
-6.47653532028198	-8.04268932342529	-5.84591388702393	-0.0477693751454353	0.214505448937416	-0.0867892727255821
-6.47973442077637	-8.04525947570801	-5.84120988845825	-0.0477699562907219	0.214597895741463	-0.0867072641849518
-6.47614145278931	-8.04238128662109	-5.84709310531616	-0.0478346012532711	0.214637100696564	-0.0865909531712532
-6.47122812271118	-8.03590679168701	-5.85674428939819	-0.0478520020842552	0.214586243033409	-0.0864695459604263
-6.47226047515869	-8.03417015075684	-5.84213256835938	-0.0480183437466621	0.214584201574326	-0.0863485708832741
-6.47447919845581	-8.03508377075195	-5.84417819976807	-0.0481257773935795	0.214671403169632	-0.0862265676259995
-6.47009944915771	-8.03337001800537	-5.84409284591675	-0.0481480993330479	0.214670062065125	-0.0861009955406189
-6.4682559967041	-8.02569580078125	-5.84855794906616	-0.0481732077896595	0.214673593640327	-0.0859688222408295
-6.46748161315918	-8.0252046585083	-5.8415379524231	-0.0484167411923409	0.214648455381393	-0.0858081504702568
-6.47164726257324	-8.02520942687988	-5.8393874168396	-0.0484511218965054	0.214695781469345	-0.08570446819067
-6.46552419662476	-8.02085590362549	-5.83847665786743	-0.0485206581652164	0.214671939611435	-0.0855762585997581
-6.46536350250244	-8.01914596557617	-5.84193325042725	-0.0486231856048107	0.214635744690895	-0.0854716747999191
-6.46500492095947	-8.01771545410156	-5.83952760696411	-0.0487668551504612	0.214605078101158	-0.0853294804692268
-6.46802043914795	-8.01712894439697	-5.837562084198	-0.0489180162549019	0.214688241481781	-0.0852677747607231
-6.46237897872925	-8.01306056976318	-5.84083890914917	-0.0489500500261784	0.214704886078835	-0.085225984454155
-6.46218299865723	-8.01305198669434	-5.84360265731812	-0.0491082705557346	0.214726716279984	-0.0851511359214783
-6.46275663375854	-8.01333618164063	-5.83547449111938	-0.0491978228092194	0.214766606688499	-0.0850600898265839
-6.46809434890747	-8.01341724395752	-5.84036254882813	-0.0493090637028217	0.214879348874092	-0.0850156024098396
-6.46245765686035	-8.00929260253906	-5.84366846084595	-0.0492913834750652	0.214832440018654	-0.0849527418613434
-6.46536827087402	-8.00901985168457	-5.83610057830811	-0.0494286231696606	0.214882045984268	-0.084848590195179
-6.47093534469604	-8.00776100158691	-5.83358001708984	-0.0494893938302994	0.214924961328506	-0.0848072469234467
-6.47283792495728	-8.00691223144531	-5.84016799926758	-0.0495933145284653	0.21500001847744	-0.0846923142671585
-6.46763944625854	-8.00303268432617	-5.84348392486572	-0.0496382750570774	0.214966624975204	-0.0846911743283272
-6.47398471832275	-7.99980163574219	-5.84474229812622	-0.0497668050229549	0.214995697140694	-0.0846181213855743
-6.47840356826782	-8.00083446502686	-5.84092664718628	-0.0498193986713886	0.215047150850296	-0.0845817476511002
-6.4796199798584	-8.00070476531982	-5.83878517150879	-0.0499737188220024	0.215095445513725	-0.0845344662666321
-6.47259998321533	-7.99706649780273	-5.84326934814453	-0.0499684512615204	0.214978739619255	-0.0845491960644722
-6.47568130493164	-7.99989223480225	-5.84525299072266	-0.0501140058040619	0.214997485280037	-0.0845999345183373
-6.48028421401978	-8.00318050384521	-5.83684253692627	-0.0501763820648193	0.215007737278938	-0.0846881493926048
-6.48317575454712	-8.00815773010254	-5.84190940856934	-0.0502823181450367	0.215156123042107	-0.0846611335873604
-6.47689628601074	-8.00132274627686	-5.84133434295654	-0.0501798056066036	0.215041875839233	-0.0846319869160652
-6.47766351699829	-7.99883222579956	-5.84188652038574	-0.0503328815102577	0.215093210339546	-0.0844747424125671
-6.48320007324219	-7.99939489364624	-5.83847379684448	-0.0503758266568184	0.215106025338173	-0.0844132825732231
-6.48634672164917	-7.99819755554199	-5.84488916397095	-0.0504718013107777	0.215225592255592	-0.0843422338366508
-6.48234415054321	-7.99624347686768	-5.84453344345093	-0.0504447035491467	0.215116485953331	-0.0844640657305717
-6.48674201965332	-7.99296569824219	-5.85046768188477	-0.0504796802997589	0.21514680981636	-0.0844501331448555
-6.49397802352905	-7.99523973464966	-5.84354496002197	-0.0506955198943615	0.215043649077415	-0.0844631269574165
-6.50259208679199	-7.99599075317383	-5.8439040184021	-0.0507089532911778	0.215130358934402	-0.0845352560281754
-6.50656270980835	-7.99871397018433	-5.83727407455444	-0.0508720315992832	0.215172067284584	-0.084566704928875
-6.5073561668396	-7.99482250213623	-5.84522867202759	-0.0508137606084347	0.215090408921242	-0.0846699327230453
-6.50899124145508	-7.99687528610229	-5.83805799484253	-0.0510367602109909	0.215015903115273	-0.0846006646752357
-6.51366853713989	-7.99688577651978	-5.84003162384033	-0.0510474108159542	0.215010061860085	-0.0846975818276405
-6.51854133605957	-7.99890470504761	-5.84109401702881	-0.0511270277202129	0.215129107236862	-0.0846745073795319
-6.51539659500122	-7.99771022796631	-5.84847116470337	-0.0511183217167854	0.215057075023651	-0.0846887454390526
-6.51780033111572	-7.99746990203857	-5.84785413742065	-0.0512231923639774	0.215166494250298	-0.0846487507224083
-6.51786756515503	-7.99554681777954	-5.84472465515137	-0.0512180738151073	0.215051606297493	-0.0846667364239693
-6.52477407455444	-7.99607133865356	-5.84734678268433	-0.0513483621180058	0.215098425745964	-0.0845490619540215
-6.52660274505615	-7.99701452255249	-5.84372425079346	-0.0514479093253613	0.215086817741394	-0.0846599638462067
-6.53112649917603	-7.99868297576904	-5.8476710319519	-0.0514244437217712	0.215126574039459	-0.0846286416053772
-6.52995443344116	-7.99360513687134	-5.84680128097534	-0.0515465252101421	0.215114951133728	-0.0846156179904938
-6.5324764251709	-7.99217176437378	-5.84597635269165	-0.0515462532639503	0.215036898851395	-0.0846362709999084
-6.53758907318115	-7.99706792831421	-5.83927440643311	-0.0517077036201954	0.215001851320267	-0.0846411883831024
-6.53884315490723	-7.99676370620728	-5.83828401565552	-0.0516079105436802	0.214999377727509	-0.084645003080368
-6.53632736206055	-7.99174833297729	-5.84005975723267	-0.0517222881317139	0.215015664696693	-0.0846792459487915
-6.53493452072144	-7.9908242225647	-5.84042358398438	-0.0516710877418518	0.214847564697266	-0.084709957242012
-6.53674459457397	-7.99249935150146	-5.8337345123291	-0.0518261007964611	0.214925199747086	-0.084655724465847
-6.53645944595337	-7.99598789215088	-5.8319673538208	-0.0518292523920536	0.214827805757523	-0.0846444964408875
-6.53423070907593	-7.99623727798462	-5.82947063446045	-0.0519114546477795	0.214946866035461	-0.0845832079648972
-6.53094625473022	-7.99087429046631	-5.84075975418091	-0.0519069917500019	0.214827880263329	-0.0845826640725136
-6.52930879592896	-7.98877096176147	-5.82914161682129	-0.0519535019993782	0.214773699641228	-0.0845063775777817
-6.52925062179565	-7.99483251571655	-5.83475923538208	-0.0520352274179459	0.214754223823547	-0.0845178365707397
-6.53338813781738	-7.99597644805908	-5.82384586334229	-0.0520737394690514	0.214871764183044	-0.0844509154558182
-6.5276780128479	-7.99119138717651	-5.83225154876709	-0.0520404279232025	0.214756265282631	-0.0845008343458176
-6.52846384048462	-7.98953437805176	-5.83115434646606	-0.0519908592104912	0.214748591184616	-0.0844285413622856
-6.52507257461548	-7.99349164962769	-5.83252859115601	-0.0521473549306393	0.214631944894791	-0.0844388902187347
-6.52894926071167	-7.99460411071777	-5.82487201690674	-0.0521559678018093	0.214819967746735	-0.0843970999121666
-6.52981281280518	-7.99367570877075	-5.82606077194214	-0.0521624274551868	0.214715972542763	-0.0844773352146149
-6.52736282348633	-7.99175882339478	-5.83041048049927	-0.0520578250288963	0.214692056179047	-0.0844043418765068
-6.52542877197266	-7.99002647399902	-5.83445119857788	-0.0521925203502178	0.214672207832336	-0.084429457783699
-6.52524995803833	-7.99138116836548	-5.82644176483154	-0.0522023364901543	0.214611127972603	-0.0843691378831863
-6.53010702133179	-7.99423122406006	-5.82759523391724	-0.052296306937933	0.214733973145485	-0.0844415426254272
-6.52950382232666	-7.99017810821533	-5.83145475387573	-0.0520820096135139	0.2147276699543	-0.0844071581959724
-6.52719974517822	-7.98804903030396	-5.83031606674194	-0.0521722957491875	0.214789003133774	-0.084367036819458
-6.52302551269531	-7.98995733261108	-5.82501125335693	-0.0522022694349289	0.214667722582817	-0.0843862667679787
-6.52359914779663	-7.99186038970947	-5.82747888565063	-0.0522653870284557	0.214813247323036	-0.0844042301177979
-6.52664852142334	-7.99302768707275	-5.82596111297607	-0.0521791055798531	0.214856460690498	-0.0843859985470772
-6.51723909378052	-7.98742389678955	-5.83364295959473	-0.0521708503365517	0.214862808585167	-0.0843526273965836
-6.51442003250122	-7.9875693321228	-5.82809686660767	-0.0521901696920395	0.214725509285927	-0.0843299031257629
-6.51277685165405	-7.98642110824585	-5.8244252204895	-0.0522183552384377	0.21476785838604	-0.084293819963932
-6.51315975189209	-7.98789691925049	-5.83015871047974	-0.0521953925490379	0.214759558439255	-0.0842670798301697
-6.50805377960205	-7.98659181594849	-5.82143115997314	-0.0521910078823566	0.214817523956299	-0.0842332541942596
-6.50593662261963	-7.98633003234863	-5.82306623458862	-0.0522655621170998	0.214705675840378	-0.0841796770691872
-6.50259351730347	-7.98780632019043	-5.8183765411377	-0.0522748306393623	0.214651718735695	-0.0841762125492096
-6.50269269943237	-7.99007797241211	-5.81807470321655	-0.0523486994206905	0.214702412486076	-0.0841976627707481
-6.50111484527588	-7.98792266845703	-5.81872367858887	-0.0523190423846245	0.214714676141739	-0.0841366425156593
-6.49644804000854	-7.98755741119385	-5.82422590255737	-0.0522157177329063	0.214751586318016	-0.0841373205184937
-6.49211263656616	-7.98699283599854	-5.81220436096191	-0.052267923951149	0.214575886726379	-0.0840590819716454
-6.4925684928894	-7.98887729644775	-5.81984043121338	-0.0523396693170071	0.214652955532074	-0.0840983092784882
-6.49116468429565	-7.98779630661011	-5.81160259246826	-0.0523826703429222	0.214640349149704	-0.0840087756514549
-6.49125862121582	-7.9902081489563	-5.81761837005615	-0.0523325726389885	0.214731261134148	-0.0840439572930336
-6.48672533035278	-7.98957681655884	-5.81774806976318	-0.0522541180253029	0.214635834097862	-0.0840198621153831
-6.48629093170166	-7.9875750541687	-5.8199143409729	-0.0522863864898682	0.214668959379196	-0.0840351656079292
-6.48622512817383	-7.99069595336914	-5.8118143081665	-0.0523392930626869	0.214615002274513	-0.0839607939124107
-6.48626041412354	-7.99191665649414	-5.81549310684204	-0.05229577049613	0.214802965521812	-0.0840089693665504
-6.48123073577881	-7.99221754074097	-5.81431674957275	-0.0522190369665623	0.214647471904755	-0.0839677155017853
-6.47936820983887	-7.99037981033325	-5.81793069839478	-0.0522561073303223	0.2147446423769	-0.0839425399899483
-6.48199129104614	-7.99112892150879	-5.81487894058228	-0.0522741712629795	0.214726805686951	-0.0839467197656631
-6.47749137878418	-7.99609470367432	-5.80711555480957	-0.0522943586111069	0.214737623929977	-0.0839337483048439
-6.47820568084717	-7.99587631225586	-5.81503915786743	-0.0522327795624733	0.214890241622925	-0.0839235559105873
-6.46947860717773	-7.99279499053955	-5.81862449645996	-0.0521949157118797	0.214843824505806	-0.0838809236884117
-6.47069406509399	-7.99425077438354	-5.81652498245239	-0.0522874295711517	0.214843288064003	-0.08383958786726
-6.46861934661865	-7.99685716629028	-5.81372117996216	-0.0523399710655212	0.214901372790337	-0.0838797017931938
-6.47040748596191	-7.9980001449585	-5.82051467895508	-0.0522571206092834	0.214985311031342	-0.0838291496038437
-6.46411561965942	-7.99434185028076	-5.8165135383606	-0.0522608384490013	0.214962899684906	-0.0837572738528252
-6.4640417098999	-7.99544334411621	-5.81897497177124	-0.0523458831012249	0.214944064617157	-0.0837437361478806
-6.46399164199829	-8.00111484527588	-5.81548500061035	-0.0523225069046021	0.214991018176079	-0.0837606266140938
-6.4692850112915	-8.0023946762085	-5.81627225875854	-0.0522790774703026	0.215096563100815	-0.0837680175900459
-6.46085405349731	-7.99909543991089	-5.82406234741211	-0.0522797927260399	0.215117827057838	-0.0837018415331841
-6.46715211868286	-8.00123882293701	-5.82475996017456	-0.0523289032280445	0.215194791555405	-0.0837199240922928
-6.46879625320435	-8.00431346893311	-5.81999969482422	-0.0523088499903679	0.215241312980652	-0.0837318822741508
-6.47070693969727	-8.00507545471191	-5.82930850982666	-0.0523619502782822	0.215396538376808	-0.0837390571832657
-6.46701145172119	-8.00472164154053	-5.83286619186401	-0.0523110367357731	0.215517848730087	-0.083783395588398
-6.46793460845947	-8.00497913360596	-5.83664512634277	-0.0522725358605385	0.215601518750191	-0.083725668489933
-6.46709632873535	-8.00693798065186	-5.83615589141846	-0.0522832125425339	0.215569466352463	-0.0836979448795319
-6.46745443344116	-8.01050472259521	-5.83881950378418	-0.0523832328617573	0.215722769498825	-0.0837484672665596
-6.47001886367798	-8.01167011260986	-5.83673810958862	-0.0522922836244106	0.215866282582283	-0.0837983265519142
-6.46593379974365	-8.00911808013916	-5.84431409835815	-0.0522374697029591	0.215912252664566	-0.0837562829256058
-6.46471738815308	-8.0084810256958	-5.8415846824646	-0.052179578691721	0.215911000967026	-0.0837361142039299
-6.4601674079895	-8.01056289672852	-5.84236240386963	-0.0522577203810215	0.21601065993309	-0.0837204679846764
-6.46649169921875	-8.00807952880859	-5.84039735794067	-0.0523247346282005	0.216105058789253	-0.0837840810418129
-6.46146583557129	-8.0123348236084	-5.84145164489746	-0.0523414462804794	0.216140687465668	-0.0837922394275665
-6.46029663085938	-8.00834178924561	-5.84753084182739	-0.0522785894572735	0.216314122080803	-0.0837758406996727
-6.45770597457886	-8.00569820404053	-5.8516993522644	-0.0522100888192654	0.216301873326302	-0.0837437957525253
-6.45505952835083	-8.00834465026855	-5.84908962249756	-0.0523746535181999	0.216300845146179	-0.0836603194475174
-6.45926713943481	-8.011305809021	-5.85183811187744	-0.0523442327976227	0.216404855251312	-0.0837170109152794
-6.45441389083862	-8.00942420959473	-5.84799766540527	-0.0523401610553265	0.216560482978821	-0.083665132522583
-6.45409202575684	-8.00658798217773	-5.85346412658691	-0.0522360280156136	0.216544553637505	-0.0836420282721519
-6.44564008712769	-8.00539493560791	-5.8540472984314	-0.0523608215153217	0.21652165055275	-0.0835670381784439
-6.45225811004639	-8.00939559936523	-5.85656547546387	-0.0524011179804802	0.216590747237206	-0.0835244357585907
-6.44557428359985	-8.00779724121094	-5.85080242156982	-0.0524267330765724	0.216720879077911	-0.0834745988249779
-6.44615125656128	-8.00747680664063	-5.86066341400146	-0.052394337952137	0.216758549213409	-0.0834761261940002
-6.43721485137939	-8.00614261627197	-5.85721492767334	-0.0523938685655594	0.216815620660782	-0.0833455622196198
-6.43627405166626	-8.00840759277344	-5.85633230209351	-0.0523663498461246	0.216748878359795	-0.0833176448941231
-6.43056964874268	-8.00907897949219	-5.8495306968689	-0.0524944365024567	0.216790452599525	-0.0832227095961571
-6.43148040771484	-8.00577449798584	-5.8516092300415	-0.0525071658194065	0.216936439275742	-0.0831679776310921
-6.42554903030396	-8.00767707824707	-5.8572154045105	-0.0524553470313549	0.216872468590736	-0.0831184387207031
-6.42135620117188	-8.00519561767578	-5.85209703445435	-0.052498284727335	0.216850236058235	-0.0830769687891006
-6.42080497741699	-8.00802230834961	-5.84933233261108	-0.0525566823780537	0.216912195086479	-0.0830019488930702
-6.42172574996948	-8.00451946258545	-5.85171937942505	-0.0525833740830421	0.216972216963768	-0.0830166786909103
-6.41733837127686	-8.00831413269043	-5.85398006439209	-0.0525265373289585	0.217027142643929	-0.0829164534807205
-6.41098070144653	-8.00180339813232	-5.85304832458496	-0.0525451451539993	0.21698023378849	-0.0828704684972763
-6.41267681121826	-8.00369644165039	-5.84428739547729	-0.0526307299733162	0.216984003782272	-0.0828130468726158
-6.41251707077026	-8.00345802307129	-5.84635162353516	-0.0526908598840237	0.217051088809967	-0.0827997848391533
-6.4121298789978	-8.00549125671387	-5.84940338134766	-0.0525900349020958	0.217141658067703	-0.0828136578202248
-6.40173101425171	-8.00082969665527	-5.84961652755737	-0.0525848157703877	0.217171207070351	-0.0828031450510025
-6.40438985824585	-8.00157928466797	-5.85605907440186	-0.0526081286370754	0.217155858874321	-0.0827059596776962
-6.40627288818359	-8.00101089477539	-5.85379648208618	-0.0527052581310272	0.21722324192524	-0.0826966613531113
-6.40947866439819	-8.0039758682251	-5.85268020629883	-0.0526406615972519	0.217222332954407	-0.0826922655105591
-6.39813566207886	-7.99920034408569	-5.85289669036865	-0.0526444725692272	0.217262372374535	-0.0826806053519249
-6.40160989761353	-8.00024604797363	-5.85941362380981	-0.052615012973547	0.21732260286808	-0.0826302841305733
-6.4006199836731	-7.99958038330078	-5.85511827468872	-0.0526732131838799	0.217352911829948	-0.0826414152979851
-6.40736961364746	-8.00028610229492	-5.85592555999756	-0.0525578111410141	0.217350825667381	-0.0826080292463303
-6.39574384689331	-7.99851846694946	-5.85866165161133	-0.0525963120162487	0.217358395457268	-0.0826170593500137
-6.39913415908813	-7.9977765083313	-5.85261058807373	-0.0526120886206627	0.217359095811844	-0.0826065167784691
-6.39832305908203	-7.99935340881348	-5.85111856460571	-0.052752397954464	0.217426598072052	-0.0825593322515488
-6.40158891677856	-8.00028991699219	-5.85361385345459	-0.0526984371244907	0.217512339353561	-0.0825265049934387
-6.39124011993408	-7.99869680404663	-5.84976720809937	-0.0527039989829063	0.217506393790245	-0.0825672298669815
-6.39134216308594	-7.99503564834595	-5.85515308380127	-0.0526215061545372	0.217405959963799	-0.0824752077460289
-6.38714742660522	-7.99621725082397	-5.84932088851929	-0.0526939146220684	0.217409998178482	-0.0824514031410217
-6.39046907424927	-7.99789237976074	-5.85839891433716	-0.0527561120688915	0.217392563819885	-0.0824545994400978
-6.38759231567383	-7.9997730255127	-5.8523588180542	-0.0527506358921528	0.217560395598412	-0.0824303179979324
-6.38544273376465	-7.99303150177002	-5.85939168930054	-0.0526439324021339	0.217517331242561	-0.0823811367154121
-6.38116455078125	-7.99870729446411	-5.85624551773071	-0.0527311339974403	0.21745690703392	-0.0823446735739708
-6.38449954986572	-7.99924612045288	-5.86068391799927	-0.0527146831154823	0.21752792596817	-0.0823443830013275
-6.38197135925293	-8.00128173828125	-5.8540358543396	-0.0526911318302155	0.217623963952065	-0.0823314189910889
-6.37972211837769	-7.996009349823	-5.86465454101563	-0.0526995435357094	0.217584148049355	-0.0823396965861321
-6.37996101379395	-7.99894905090332	-5.86009168624878	-0.052663441747427	0.217579588294029	-0.0823021307587624
-6.38183975219727	-7.99869966506958	-5.8626012802124	-0.0527526065707207	0.217550575733185	-0.0823303237557411
-6.38205814361572	-8.00292491912842	-5.85963821411133	-0.0527888312935829	0.217716500163078	-0.082294650375843
-6.37917852401733	-7.99682569503784	-5.8678412437439	-0.0526619218289852	0.217664107680321	-0.0823123157024384
-6.3776068687439	-7.99926614761353	-5.86308622360229	-0.052660346031189	0.217625543475151	-0.0822855234146118
-6.37786769866943	-7.99732494354248	-5.86453723907471	-0.0527138411998749	0.217668980360031	-0.0822667926549912
-6.38094091415405	-8.00210571289063	-5.85703611373901	-0.0527601912617683	0.217731341719627	-0.0822260603308678
-6.37716817855835	-7.99471473693848	-5.86677598953247	-0.0526638031005859	0.217729926109314	-0.0822758600115776
-6.37862682342529	-7.99811983108521	-5.85954713821411	-0.0526595003902912	0.217671155929565	-0.0821930766105652
-6.37476253509521	-7.99814987182617	-5.86340761184692	-0.0526912733912468	0.217608615756035	-0.0821712762117386
-6.3754506111145	-7.99991989135742	-5.85784339904785	-0.0527065880596638	0.21768419444561	-0.0820534452795982
-6.37458658218384	-7.99804639816284	-5.86143827438354	-0.0526675544679165	0.217784881591797	-0.0821423754096031
-6.37258100509644	-8.00192928314209	-5.86055994033813	-0.0526035279035568	0.217716351151466	-0.0821025967597961
-6.36915159225464	-7.99694061279297	-5.86570882797241	-0.0526932999491692	0.217700302600861	-0.0820652991533279
-6.3738169670105	-8.00013637542725	-5.85372877120972	-0.0526874586939812	0.217760384082794	-0.08199692517519
-6.37118148803711	-7.99536895751953	-5.87042903900146	-0.0527275390923023	0.217809721827507	-0.0821154415607452
-6.37309885025024	-7.99804449081421	-5.8703465461731	-0.0525973290205002	0.217813462018967	-0.0820203274488449
-6.36805772781372	-7.9956111907959	-5.87448644638062	-0.0526195876300335	0.21779453754425	-0.0820020660758018
-6.37286901473999	-7.99472284317017	-5.86446285247803	-0.052704356610775	0.217852473258972	-0.0819641128182411
-6.37354373931885	-7.99959182739258	-5.86266756057739	-0.0527309775352478	0.217869997024536	-0.0819944068789482
-6.37336349487305	-7.99773645401001	-5.86911916732788	-0.0526357740163803	0.217961743474007	-0.0819408595561981
-6.36787939071655	-7.99646806716919	-5.86986970901489	-0.0526315942406654	0.217982366681099	-0.0819494053721428
-6.37240266799927	-7.99925231933594	-5.86832666397095	-0.0526986643671989	0.217927634716034	-0.0818696990609169
-6.37318229675293	-8.00384616851807	-5.86780071258545	-0.0528007857501507	0.218014866113663	-0.0819474682211876
-6.3765115737915	-8.00159168243408	-5.86564588546753	-0.0526959002017975	0.218122810125351	-0.0818846970796585
-6.36923456192017	-8.0004825592041	-5.87695503234863	-0.0526621825993061	0.218063071370125	-0.0819029659032822
-6.37332391738892	-8.00189590454102	-5.86988687515259	-0.0527900196611881	0.218072429299355	-0.0818802714347839
-6.37538719177246	-8.00595760345459	-5.87476110458374	-0.0527479127049446	0.218157425522804	-0.0819061547517776
-6.378333568573	-8.00527572631836	-5.87390184402466	-0.052676647901535	0.218283966183662	-0.0818963572382927
-6.37031078338623	-8.00261974334717	-5.87921476364136	-0.052714642137289	0.218259617686272	-0.0819352120161057
-6.37515115737915	-8.00507164001465	-5.8770170211792	-0.052771158516407	0.218284845352173	-0.0818472281098366
-6.37743043899536	-8.00964069366455	-5.87677001953125	-0.0528018698096275	0.218303859233856	-0.0819345638155937
-6.37868547439575	-8.0091724395752	-5.88127613067627	-0.0526773296296597	0.218434065580368	-0.0818860232830048
-6.37248182296753	-8.00305080413818	-5.88880586624146	-0.0526898093521595	0.218443840742111	-0.0819459557533264
-6.37677526473999	-8.00473213195801	-5.88271617889404	-0.0527363419532776	0.218376860022545	-0.0819590389728546
-6.3797402381897	-8.00719547271729	-5.88222694396973	-0.0527623668313026	0.218553319573402	-0.0820217132568359
-6.3842077255249	-8.00935363769531	-5.88786029815674	-0.0526863895356655	0.218599244952202	-0.0819412916898727
-6.37801456451416	-8.00618457794189	-5.89040088653564	-0.0527359656989574	0.218545228242874	-0.0820034071803093
-6.3855676651001	-8.0066032409668	-5.88378715515137	-0.0527741312980652	0.218532487750053	-0.0819614082574844
-6.38581085205078	-8.00978851318359	-5.88783073425293	-0.0528320521116257	0.218605279922485	-0.082042396068573
-6.39024591445923	-8.01338672637939	-5.88992977142334	-0.0526914149522781	0.21867236495018	-0.0820233672857285
-6.38359069824219	-8.01007175445557	-5.89310836791992	-0.0527317747473717	0.218693897128105	-0.0820793434977531
-6.38823556900024	-8.00877952575684	-5.89016485214233	-0.0527614876627922	0.218661725521088	-0.0819994732737541
-6.38925838470459	-8.01339817047119	-5.89018774032593	-0.0527387820184231	0.218759030103683	-0.0820919126272202
-6.39331007003784	-8.01397609710693	-5.90140247344971	-0.0527151115238667	0.218769133090973	-0.0820305868983269
-6.38440322875977	-8.01026821136475	-5.89736223220825	-0.0527028776705265	0.218830287456512	-0.0820717588067055
-6.38725090026855	-8.01065063476563	-5.89429903030396	-0.0527907460927963	0.218769326806068	-0.0819347351789474
-6.38779020309448	-8.01452255249023	-5.89159345626831	-0.0527305044233799	0.218843728303909	-0.0820242613554001
-6.39139890670776	-8.01528644561768	-5.8977746963501	-0.0526292696595192	0.218879848718643	-0.0819935500621796
-6.38394069671631	-8.01021575927734	-5.89876985549927	-0.0526902750134468	0.21886357665062	-0.0819893926382065
-6.38552474975586	-8.01174736022949	-5.89495372772217	-0.0527214929461479	0.218825951218605	-0.0819021835923195
-6.38886547088623	-8.01286315917969	-5.89475774765015	-0.0527613535523415	0.21896068751812	-0.0820161625742912
-6.39111709594727	-8.01395225524902	-5.90003681182861	-0.0526714771986008	0.219002142548561	-0.0819454118609428
-6.38444995880127	-8.0092658996582	-5.89880132675171	-0.0525906682014465	0.218942910432816	-0.0819510221481323
-6.38892841339111	-8.00973320007324	-5.89734220504761	-0.0526975691318512	0.218914121389389	-0.0819356366991997
-6.39139842987061	-8.01056671142578	-5.89175891876221	-0.0526708513498306	0.218941062688828	-0.0819440633058548
-6.39313745498657	-8.01269340515137	-5.89893102645874	-0.0526177026331425	0.219022080302238	-0.081886850297451
-6.38917636871338	-8.00857067108154	-5.90530157089233	-0.0525426380336285	0.219109445810318	-0.081879161298275
-6.38671493530273	-8.00534439086914	-5.90254688262939	-0.0525710433721542	0.219025641679764	-0.081834964454174
-6.38953447341919	-8.00841236114502	-5.90348196029663	-0.0526167862117291	0.219008073210716	-0.0818306431174278
-6.39304351806641	-8.00741481781006	-5.90058040618896	-0.0526039078831673	0.219098508358002	-0.081764429807663
-6.38687515258789	-8.00771522521973	-5.90480852127075	-0.0525138452649117	0.219100892543793	-0.0817681699991226
-6.38560199737549	-8.00460338592529	-5.90566778182983	-0.0525425300002098	0.219051867723465	-0.0817263200879097
-6.38848114013672	-8.00820255279541	-5.90222930908203	-0.0526244826614857	0.219034358859062	-0.0816788598895073
-6.38968086242676	-8.01012802124023	-5.90394353866577	-0.0526198372244835	0.219083771109581	-0.0817245990037918
-6.39208030700684	-8.00823497772217	-5.8975133895874	-0.0525537393987179	0.2191381752491	-0.0816793367266655
-6.38659620285034	-8.00618076324463	-5.90754556655884	-0.0524988323450089	0.219082981348038	-0.0816964656114578
-6.38821935653687	-8.00824451446533	-5.89517641067505	-0.0525115765631199	0.219025656580925	-0.0816038623452187
-6.38789749145508	-8.0110330581665	-5.90520095825195	-0.0525579303503037	0.219073116779327	-0.0816536247730255
-6.38891410827637	-8.00800132751465	-5.89508485794067	-0.0525834821164608	0.219083905220032	-0.0815933793783188
-6.38336420059204	-8.00920295715332	-5.90285634994507	-0.0525438189506531	0.219114169478416	-0.0815811231732368
-6.3838415145874	-8.00444793701172	-5.90399599075317	-0.0524350591003895	0.21914878487587	-0.0815058350563049
-6.37932062149048	-8.00737571716309	-5.90550374984741	-0.0524403788149357	0.219084680080414	-0.0814995467662811
-6.37975406646729	-8.00633907318115	-5.89782619476318	-0.0525348596274853	0.219110131263733	-0.081406943500042
-6.37992000579834	-8.00981140136719	-5.89522695541382	-0.0524932257831097	0.219161719083786	-0.0814118608832359
-6.37810707092285	-8.00578308105469	-5.89855051040649	-0.0524602979421616	0.219223976135254	-0.0814132913947105
-6.37065458297729	-8.00845527648926	-5.90392351150513	-0.0524132587015629	0.219158574938774	-0.081345796585083
-6.37089967727661	-8.00523090362549	-5.89483737945557	-0.0524316877126694	0.21917262673378	-0.0812369585037231
-6.37554788589478	-8.00862121582031	-5.90104293823242	-0.052509468048811	0.219253599643707	-0.0812312513589859
-6.37246227264404	-8.00719738006592	-5.89470958709717	-0.0524520128965378	0.219344079494476	-0.0812192484736443
-6.36728000640869	-8.00627994537354	-5.90485525131226	-0.0523779802024364	0.219253093004227	-0.0811563357710838
-6.3667516708374	-8.00408172607422	-5.89542818069458	-0.052390743046999	0.219275131821632	-0.0811218917369843
-6.37264728546143	-8.00655460357666	-5.89478302001953	-0.0524624809622765	0.219293534755707	-0.0810994952917099
-6.37075614929199	-8.01094627380371	-5.9012598991394	-0.05237902328372	0.219457000494003	-0.0811538770794868
-6.36577796936035	-8.0052433013916	-5.90288925170898	-0.0523435920476913	0.219442933797836	-0.0810969024896622
-6.36293029785156	-8.0053653717041	-5.90658950805664	-0.0523086450994015	0.21941202878952	-0.081089973449707
-6.37086343765259	-8.0066556930542	-5.90161323547363	-0.0522949993610382	0.219511389732361	-0.0811565592885017
-6.36670303344727	-8.01160621643066	-5.90712833404541	-0.0523243546485901	0.219567954540253	-0.081169493496418
-6.36725854873657	-8.00941276550293	-5.90015649795532	-0.0522707179188728	0.219694405794144	-0.0811983123421669
-6.36298227310181	-8.01308727264404	-5.91135120391846	-0.0522162206470966	0.219666615128517	-0.0812164694070816
-6.3641242980957	-8.0132360458374	-5.90207719802856	-0.052174523472786	0.219652637839317	-0.0813121721148491
-6.36324310302734	-8.01707077026367	-5.90921831130981	-0.052232526242733	0.2196946144104	-0.0812961086630821
-6.36711645126343	-8.01536464691162	-5.90153789520264	-0.0522194541990757	0.219783470034599	-0.0813357383012772
-6.36824083328247	-8.01624870300293	-5.91722965240479	-0.0521570704877377	0.219833254814148	-0.0813842713832855
-6.36643838882446	-8.01564693450928	-5.9141411781311	-0.052067119628191	0.219929799437523	-0.0814034417271614
-6.36698150634766	-8.01441955566406	-5.91855001449585	-0.0520875416696072	0.219981610774994	-0.0813479498028755
-6.36506032943726	-8.01746463775635	-5.9145131111145	-0.0521083846688271	0.219961136579514	-0.0814022794365883
-6.37272691726685	-8.01922035217285	-5.91669416427612	-0.0520876534283161	0.220079720020294	-0.0813775584101677
-6.36827087402344	-8.02214527130127	-5.92489099502563	-0.0520570948719978	0.2201017588377	-0.081404983997345
-6.36706972122192	-8.01415538787842	-5.92089891433716	-0.0519579164683819	0.220277816057205	-0.0814654231071472
-6.36195516586304	-8.01729011535645	-5.92037057876587	-0.0520065054297447	0.220160365104675	-0.0813890546560287
-6.36936616897583	-8.01839637756348	-5.92332792282104	-0.0519759133458138	0.220171689987183	-0.0814375951886177
-6.36797094345093	-8.02023029327393	-5.92159652709961	-0.0520001649856567	0.220323592424393	-0.0814710929989815
-6.36812210083008	-8.01529312133789	-5.92502164840698	-0.0518794395029545	0.220409959554672	-0.081504762172699
-6.36969137191772	-8.01907539367676	-5.9281177520752	-0.0519236586987972	0.220398932695389	-0.0815135315060616
-6.36528730392456	-8.01733112335205	-5.92588329315186	-0.0518098846077919	0.22035326063633	-0.0816216319799423
-6.36733055114746	-8.01949977874756	-5.92656707763672	-0.0518759712576866	0.220422744750977	-0.081591933965683
-6.37279033660889	-8.01967239379883	-5.92680835723877	-0.0518385581672192	0.220465809106827	-0.081658847630024
-6.37628841400146	-8.02118301391602	-5.9320764541626	-0.0518093071877956	0.220582783222198	-0.0816501155495644
-6.37037372589111	-8.01983547210693	-5.93410062789917	-0.0517721958458424	0.220599621534348	-0.0817922800779343
-6.37409448623657	-8.01912593841553	-5.93890428543091	-0.0516910403966904	0.220647618174553	-0.0818519294261932
-6.37500619888306	-8.01959228515625	-5.93542289733887	-0.0517606437206268	0.220671519637108	-0.0818733349442482
-6.37854766845703	-8.0212345123291	-5.94101619720459	-0.0517420470714569	0.220806404948235	-0.0819672867655754
-6.3762640953064	-8.0223217010498	-5.94419574737549	-0.0516616851091385	0.220874980092049	-0.0820584371685982
-6.37524271011353	-8.01774597167969	-5.95063543319702	-0.0515463277697563	0.220935568213463	-0.0821009278297424
-6.37364625930786	-8.02270030975342	-5.94215631484985	-0.0516440123319626	0.220881223678589	-0.0821040272712708
-6.37493658065796	-8.02261924743652	-5.9434061050415	-0.0515254586935043	0.220990166068077	-0.0821949988603592
-6.37314319610596	-8.02489185333252	-5.9416184425354	-0.0515728704631329	0.221073150634766	-0.082191064953804
-6.36856746673584	-8.02023887634277	-5.95292091369629	-0.0514095053076744	0.221052527427673	-0.0822722390294075
-6.36741971969604	-8.01998615264893	-5.94896078109741	-0.051508616656065	0.220991730690002	-0.0822288170456886
-6.36628389358521	-8.02187919616699	-5.94779014587402	-0.0514776296913624	0.221024483442307	-0.0823162719607353
-6.36743068695068	-8.02229785919189	-5.94621992111206	-0.0514679104089737	0.221142560243607	-0.0822862610220909
-6.36269283294678	-8.01773357391357	-5.95266962051392	-0.0513110868632793	0.221050560474396	-0.082415908575058
-6.36211967468262	-8.01775455474854	-5.94857692718506	-0.0514514893293381	0.22109417617321	-0.0823200047016144
-6.36058568954468	-8.01716613769531	-5.94793272018433	-0.0513607710599899	0.221052154898643	-0.0823951065540314
-6.35970735549927	-8.02035999298096	-5.94047164916992	-0.0514407083392143	0.221212819218636	-0.0823597460985184
-6.35584115982056	-8.01862621307373	-5.94648504257202	-0.0513717047870159	0.221125543117523	-0.0824222266674042
-6.35520362854004	-8.01481342315674	-5.94253969192505	-0.0512872971594334	0.221153169870377	-0.0824026539921761
-6.34454202651978	-8.01539039611816	-5.94636535644531	-0.0512401983141899	0.221118777990341	-0.0824051797389984
-6.35016441345215	-8.01288318634033	-5.94501352310181	-0.0512763522565365	0.221188485622406	-0.0824129655957222
-6.35154962539673	-8.01505279541016	-5.93896818161011	-0.0513399764895439	0.221209049224854	-0.0824616402387619
-6.34878015518188	-8.01560688018799	-5.94397068023682	-0.0512381307780743	0.221307441592216	-0.0824491307139397
-6.34037685394287	-8.01388931274414	-5.94497013092041	-0.0512197874486446	0.221241980791092	-0.0824248120188713
-6.3388729095459	-8.01070117950439	-5.94470262527466	-0.0511482506990433	0.221234932541847	-0.0824403315782547
-6.33858776092529	-8.01382637023926	-5.93978071212769	-0.0513519905507565	0.221281424164772	-0.0824560672044754
-6.3390941619873	-8.01331615447998	-5.94286727905273	-0.0512483902275562	0.221293896436691	-0.0824588164687157
-6.33684539794922	-8.01430892944336	-5.93655395507813	-0.0513194650411606	0.221385821700096	-0.0824232846498489
-6.33212566375732	-8.01147174835205	-5.94731569290161	-0.051290400326252	0.22126142680645	-0.0825144723057747
-6.32954072952271	-8.0092248916626	-5.9411301612854	-0.0512424297630787	0.221270889043808	-0.0824391394853592
-6.32714509963989	-8.01002407073975	-5.94833040237427	-0.0513788983225822	0.221258953213692	-0.0824559777975082
-6.32709693908691	-8.01071929931641	-5.93198919296265	-0.0513913445174694	0.221198379993439	-0.0823992490768433
-6.32963371276855	-8.01085758209229	-5.93575048446655	-0.05149220302701	0.221262007951736	-0.0824374258518219
-6.32588148117065	-8.01263523101807	-5.9364333152771	-0.0514362044632435	0.221239402890205	-0.0824107527732849
-6.31612920761108	-8.00837230682373	-5.93295907974243	-0.0514293648302555	0.221229508519173	-0.0823676064610481
-6.31410455703735	-8.00586986541748	-5.93500280380249	-0.0515562482178211	0.221194565296173	-0.0823154076933861
-6.3156042098999	-8.01012706756592	-5.93373441696167	-0.0516156107187271	0.221250131726265	-0.0822819843888283
-6.31394147872925	-8.00989151000977	-5.9293098449707	-0.0517241470515728	0.221206218004227	-0.0822122767567635
-6.31069660186768	-8.00728034973145	-5.92171239852905	-0.0516879558563232	0.221311792731285	-0.0822131410241127
-6.30529165267944	-8.00594139099121	-5.93273305892944	-0.0517137944698334	0.221333757042885	-0.0822433903813362
-6.3002495765686	-8.00307559967041	-5.92448091506958	-0.0517149493098259	0.221237525343895	-0.0822077840566635
-6.30261707305908	-8.00391864776611	-5.92587375640869	-0.0518197789788246	0.221303656697273	-0.0822437703609467
-6.30291223526001	-8.00312995910645	-5.92279577255249	-0.0518149361014366	0.221309959888458	-0.0821675285696983
-6.30007410049438	-8.00241470336914	-5.92956113815308	-0.0518867708742619	0.221380785107613	-0.0822919458150864
-6.29872560501099	-7.99924278259277	-5.92584800720215	-0.051821056753397	0.221340119838715	-0.0822906121611595
-6.29765558242798	-7.99926042556763	-5.93518686294556	-0.0519193150103092	0.221375212073326	-0.0822921097278595
-6.30108118057251	-8.00010013580322	-5.92090702056885	-0.0519988797605038	0.221401825547218	-0.0822727903723717
-6.29941034317017	-8.00039196014404	-5.92525053024292	-0.0520661398768425	0.221446558833122	-0.0823626145720482
-6.30002927780151	-7.99891662597656	-5.92116355895996	-0.0520579889416695	0.221488639712334	-0.0823321416974068
-6.29860305786133	-7.99346494674683	-5.93100118637085	-0.0520048551261425	0.22152091562748	-0.082375705242157
-6.3016996383667	-7.99330377578735	-5.92332410812378	-0.0522192791104317	0.221510455012321	-0.0824019610881805
-6.30331611633301	-7.99679327011108	-5.9281964302063	-0.0522101819515228	0.221510320901871	-0.0824246257543564
-6.30910205841064	-7.99699449539185	-5.93027353286743	-0.0522071123123169	0.221687212586403	-0.0824653282761574
-6.30654287338257	-7.99459886550903	-5.93477010726929	-0.052165474742651	0.221719071269035	-0.0825519412755966
-6.30675029754639	-7.99202251434326	-5.9330906867981	-0.0522065907716751	0.221745371818542	-0.0825772136449814
-6.31315183639526	-7.99565505981445	-5.93636274337769	-0.0522394292056561	0.221822217106819	-0.0826103910803795
-6.31474876403809	-7.99650716781616	-5.9373927116394	-0.0523336082696915	0.221990674734116	-0.0826981216669083
-6.31841611862183	-7.9936842918396	-5.93937397003174	-0.0523329265415668	0.222099661827087	-0.0827582255005836
-6.3171968460083	-7.99491453170776	-5.94607782363892	-0.052298229187727	0.22216771543026	-0.0828052461147308
-6.31950426101685	-7.9960823059082	-5.94176769256592	-0.0522576123476028	0.222146779298782	-0.0827917084097862
-6.31791210174561	-7.99840784072876	-5.95039319992065	-0.0524334870278835	0.222247987985611	-0.0828260704874992
-6.3242301940918	-7.99979305267334	-5.94052457809448	-0.0524456202983856	0.222331240773201	-0.0829138085246086
-6.31806707382202	-8.00111198425293	-5.94574642181396	-0.0524590872228146	0.222363650798798	-0.0829473435878754
-6.31912755966187	-7.99888706207275	-5.9462718963623	-0.0524043515324593	0.222416698932648	-0.0829767733812332
-6.31606912612915	-8.00054264068604	-5.95182466506958	-0.0523929633200169	0.222390815615654	-0.08294627815485
-6.31362104415894	-8.00266170501709	-5.94419527053833	-0.0526106245815754	0.222421303391457	-0.0829896852374077
-6.31622314453125	-8.00593852996826	-5.94585990905762	-0.0525579042732716	0.222509205341339	-0.0830042213201523
-6.310622215271	-8.0038890838623	-5.94705200195313	-0.0525537878274918	0.222676813602448	-0.0830330550670624
-6.30563974380493	-8.0032958984375	-5.95516109466553	-0.0524699650704861	0.22260257601738	-0.0830547511577606
-6.30258893966675	-8.00436496734619	-5.95423889160156	-0.0525626726448536	0.222615331411362	-0.083049051463604
-6.30652618408203	-8.00950527191162	-5.9535756111145	-0.0524983182549477	0.222676500678062	-0.0831120684742928
-6.30084800720215	-8.01070785522461	-5.95618104934692	-0.0525097064673901	0.222946465015411	-0.0831433013081551
-6.29607152938843	-8.01084327697754	-5.95966720581055	-0.0523811914026737	0.222846835851669	-0.0832117423415184
-6.29276514053345	-8.01278972625732	-5.95377779006958	-0.0524487234652042	0.222934380173683	-0.083170160651207
-6.29696369171143	-8.01939105987549	-5.95933723449707	-0.0524103082716465	0.222941353917122	-0.083281047642231
-6.29291343688965	-8.01933860778809	-5.9553484916687	-0.0523887053132057	0.223070159554482	-0.0833022817969322
-6.29147577285767	-8.01497173309326	-5.96025085449219	-0.0521614104509354	0.223028942942619	-0.0833886042237282
-6.28620481491089	-8.01663875579834	-5.95594120025635	-0.0522062219679356	0.223008811473846	-0.083357959985733
-6.29302597045898	-8.02166175842285	-5.95844459533691	-0.0521339103579521	0.223096951842308	-0.0834158435463905
-6.2855110168457	-8.0227689743042	-5.95415019989014	-0.0520351007580757	0.223238185048103	-0.0834597200155258
-6.2823224067688	-8.02168655395508	-5.96274852752686	-0.0518900491297245	0.223174050450325	-0.0835032686591148
-6.27340984344482	-8.02101802825928	-5.96009826660156	-0.0518513098359108	0.223238825798035	-0.08348298817873
-6.2786021232605	-8.02482795715332	-5.95750141143799	-0.0518494248390198	0.223292648792267	-0.0835763737559319
-6.27228116989136	-8.02546787261963	-5.95533514022827	-0.0517131723463535	0.223365679383278	-0.0835825726389885
-6.26816320419312	-8.02256965637207	-5.96339654922485	-0.0515341050922871	0.223263829946518	-0.0836444273591042
-6.25922536849976	-8.02254581451416	-5.96243524551392	-0.0515384674072266	0.22331015765667	-0.0836421772837639
-6.2649507522583	-8.02732086181641	-5.95637083053589	-0.0514830760657787	0.223326355218887	-0.0836777165532112
-6.25647306442261	-8.02611827850342	-5.96092414855957	-0.0513901337981224	0.223438128829002	-0.0837390273809433
-6.25555038452148	-8.02297019958496	-5.96723413467407	-0.0511871054768562	0.223373234272003	-0.0837898552417755
-6.24496603012085	-8.02464008331299	-5.96176052093506	-0.0511796250939369	0.223362967371941	-0.0837610140442848
-6.25000429153442	-8.02454376220703	-5.9617714881897	-0.0511348769068718	0.223431706428528	-0.0838035568594933
-6.2426118850708	-8.02683448791504	-5.95268487930298	-0.0510874390602112	0.223482966423035	-0.0838194116950035
-6.24041557312012	-8.02437400817871	-5.95920610427856	-0.0509506948292255	0.223498553037643	-0.083922453224659
-6.23240375518799	-8.02348613739014	-5.95677661895752	-0.0508816987276077	0.223430752754211	-0.0838739946484566
-6.23741436004639	-8.02467823028564	-5.96000576019287	-0.0508227236568928	0.223503932356834	-0.083931989967823
-6.23122835159302	-8.02492713928223	-5.95157718658447	-0.0508341602981091	0.223578810691833	-0.0839890018105507
-6.22629928588867	-8.02273654937744	-5.9608039855957	-0.0506528131663799	0.223505079746246	-0.0839608758687973
-6.21971893310547	-8.02175331115723	-5.95867156982422	-0.0507052391767502	0.223518177866936	-0.083917424082756
-6.22153472900391	-8.0216236114502	-5.95727729797363	-0.0506152734160423	0.223485559225082	-0.0839524269104004
-6.21706867218018	-8.02411937713623	-5.94978284835815	-0.050598718225956	0.223645344376564	-0.0839450061321259
-6.21490526199341	-8.02076530456543	-5.95589590072632	-0.0505779571831226	0.223599746823311	-0.083951473236084
-6.2073130607605	-8.01879501342773	-5.95735216140747	-0.0504909753799438	0.223575696349144	-0.0839134380221367
-6.20761632919312	-8.02102375030518	-5.95174598693848	-0.0504968129098415	0.223549336194992	-0.0839130431413651
-6.20230293273926	-8.02272510528564	-5.94934368133545	-0.0505148023366928	0.223607018589973	-0.0838615894317627
-6.20400619506836	-8.01803684234619	-5.95274782180786	-0.0504059046506882	0.223566949367523	-0.0838892757892609
-6.19659233093262	-8.01827621459961	-5.95553588867188	-0.0503953471779823	0.223628163337708	-0.0838181227445602
-6.20073175430298	-8.01599597930908	-5.95091962814331	-0.050383772701025	0.223526954650879	-0.0838805064558983
-6.19734239578247	-8.01780891418457	-5.95214796066284	-0.0503894984722137	0.223612681031227	-0.0838412493467331
-6.19892311096191	-8.01510143280029	-5.95272970199585	-0.0503193810582161	0.223605304956436	-0.0838933661580086
-6.1917405128479	-8.01581382751465	-5.95351696014404	-0.0502129159867764	0.223525434732437	-0.0838560461997986
-6.19117116928101	-8.01337242126465	-5.95067977905273	-0.0501908287405968	0.223477080464363	-0.0839195474982262
-6.19061756134033	-8.01602363586426	-5.94651508331299	-0.0501842759549618	0.223517671227455	-0.0838720723986626
-6.18968772888184	-8.01350498199463	-5.94272613525391	-0.0502169467508793	0.223518013954163	-0.0838980749249458
-6.19061851501465	-8.01522827148438	-5.95408153533936	-0.0500973165035248	0.223507240414619	-0.0838622227311134
-6.18145799636841	-8.00946426391602	-5.94455337524414	-0.0500459000468254	0.223480775952339	-0.0838916078209877
-6.18423700332642	-8.00873470306396	-5.95003318786621	-0.0500457212328911	0.223410934209824	-0.0838353484869003
-6.18124675750732	-8.00804138183594	-5.94474458694458	-0.050052423030138	0.223384991288185	-0.0838419795036316
-6.18616437911987	-8.01100635528564	-5.94056558609009	-0.0499776415526867	0.22338205575943	-0.0837954506278038
-6.17626714706421	-8.00382900238037	-5.94237661361694	-0.0499824471771717	0.223323777318001	-0.0838287994265556
-6.17920589447021	-8.00337219238281	-5.93985176086426	-0.0498863719403744	0.223233923316002	-0.0838106349110603
-6.17876768112183	-8.00500869750977	-5.93694400787354	-0.0499647967517376	0.223152175545692	-0.0837693139910698
-6.18756103515625	-8.00584602355957	-5.93745565414429	-0.0499495789408684	0.223103150725365	-0.083756722509861
-6.18341493606567	-8.00306987762451	-5.93374967575073	-0.0499560795724392	0.223235249519348	-0.0838119611144066
-6.18363237380981	-8.00155258178711	-5.94205045700073	-0.0498514547944069	0.223016500473022	-0.0838246718049049
-6.18412828445435	-8.00263786315918	-5.92805957794189	-0.0498626902699471	0.222950220108032	-0.083776094019413
-6.19109487533569	-8.00367546081543	-5.92733478546143	-0.0498833209276199	0.222906529903412	-0.0838090255856514
-6.19387435913086	-8.00641059875488	-5.92876815795898	-0.0498634465038776	0.222909495234489	-0.0838136300444603
-6.19570922851563	-8.00154399871826	-5.93152713775635	-0.0498701073229313	0.22289277613163	-0.0839201286435127
-6.19836235046387	-8.00607776641846	-5.92373180389404	-0.0498709604144096	0.222703903913498	-0.0839133411645889
-6.202064037323	-8.00323963165283	-5.9324836730957	-0.0498899668455124	0.222681000828743	-0.0839088261127472
-6.2122278213501	-8.00937557220459	-5.92179441452026	-0.0499489493668079	0.222699746489525	-0.0838145315647125
-6.2144341468811	-8.00594425201416	-5.92610216140747	-0.0499818809330463	0.222656592726707	-0.0840006172657013
-6.22107458114624	-8.00755405426025	-5.9270133972168	-0.0499377772212029	0.222586706280708	-0.0839304625988007
-6.21919965744019	-8.00600719451904	-5.92879104614258	-0.0500152446329594	0.222500756382942	-0.0839811488986015
-6.23000764846802	-8.0089807510376	-5.92755508422852	-0.0501512810587883	0.222516357898712	-0.0839334353804588
-6.23553991317749	-8.01277256011963	-5.92123746871948	-0.0501823425292969	0.222550928592682	-0.0839846730232239
-6.24346399307251	-8.01120567321777	-5.92197942733765	-0.0501735806465149	0.222626194357872	-0.0839644074440002
-6.24143028259277	-8.01349353790283	-5.92838335037231	-0.0502512194216251	0.222621023654938	-0.0840150639414787
-6.24688720703125	-8.01286792755127	-5.93429613113403	-0.050289761275053	0.222474470734596	-0.0840097889304161
-6.25651407241821	-8.01657009124756	-5.92579793930054	-0.0504429824650288	0.222510829567909	-0.0839849337935448
-6.26407432556152	-8.02213191986084	-5.93540477752686	-0.0506102070212364	0.222477063536644	-0.0840680301189423
-6.27138614654541	-8.02452850341797	-5.92793273925781	-0.0506263263523579	0.222526282072067	-0.0840425565838814
-6.27425003051758	-8.02598285675049	-5.94242334365845	-0.0506723634898663	0.222503796219826	-0.0840769112110138
-6.28243923187256	-8.02628707885742	-5.93342876434326	-0.0507243573665619	0.222430884838104	-0.0840197876095772
-6.28482675552368	-8.03177833557129	-5.9328351020813	-0.0508815459907055	0.222398281097412	-0.0840935632586479
-6.29556083679199	-8.03317070007324	-5.92605209350586	-0.0509906485676765	0.222416549921036	-0.0840190276503563
-6.298659324646	-8.03578567504883	-5.93802261352539	-0.0510316453874111	0.22245666384697	-0.084115706384182
-6.30472469329834	-8.03497219085693	-5.93388986587524	-0.0510866604745388	0.222343891859055	-0.0839671939611435
-6.30706548690796	-8.03936386108398	-5.9405665397644	-0.0512166507542133	0.222372084856033	-0.0840122699737549
-6.31493377685547	-8.04018592834473	-5.93724775314331	-0.0513299703598022	0.222388222813606	-0.0839339271187782
-6.322838306427	-8.04583835601807	-5.93864727020264	-0.051467526704073	0.222453773021698	-0.0839552581310272
-6.32879972457886	-8.04221057891846	-5.93801689147949	-0.051411297172308	0.222450450062752	-0.0839391648769379
-6.33093881607056	-8.04773235321045	-5.94638252258301	-0.051544114947319	0.222437649965286	-0.0839770510792732
-6.33846998214722	-8.04586410522461	-5.94328594207764	-0.051660992205143	0.22245617210865	-0.0838658064603806
-6.34674644470215	-8.05293083190918	-5.94387149810791	-0.0517667308449745	0.222524061799049	-0.0839228630065918
-6.35130977630615	-8.04857635498047	-5.94675970077515	-0.0517314523458481	0.222595050930977	-0.0838140174746513
-6.35225057601929	-8.05351638793945	-5.95276117324829	-0.0518401227891445	0.222594648599625	-0.0838050916790962
-6.36010026931763	-8.05156898498535	-5.95364713668823	-0.052023634314537	0.222651928663254	-0.0836813002824783
-6.36634159088135	-8.05622863769531	-5.95432662963867	-0.052056148648262	0.222738191485405	-0.083710290491581
-6.37184953689575	-8.05486679077148	-5.95858860015869	-0.0520824790000916	0.222814425826073	-0.0835970342159271
-6.37137651443481	-8.0546236038208	-5.9638237953186	-0.0521355010569096	0.222786650061607	-0.0835295394062996
-6.37497425079346	-8.05333137512207	-5.96113061904907	-0.0522572249174118	0.222832262516022	-0.0833709388971329
-6.38209676742554	-8.06149864196777	-5.96107292175293	-0.0523868724703789	0.222910523414612	-0.0832770168781281
-6.38413953781128	-8.0593376159668	-5.96414136886597	-0.052398718893528	0.22302882373333	-0.0831816717982292
-6.3804144859314	-8.06106472015381	-5.96521711349487	-0.0524849034845829	0.22298575937748	-0.0830535143613815
-6.37937498092651	-8.06006526947021	-5.97490358352661	-0.0525551661849022	0.222971707582474	-0.0829495489597321
-6.38283586502075	-8.06033134460449	-5.97134399414063	-0.0527094416320324	0.222940325737	-0.0828126594424248
-6.38278150558472	-8.06682300567627	-5.96896934509277	-0.0527935139834881	0.223080575466156	-0.082623265683651
-6.38736963272095	-8.06319522857666	-5.96014881134033	-0.0529357194900513	0.223088026046753	-0.0825126990675926
-6.38706541061401	-8.06631851196289	-5.97425603866577	-0.0529610402882099	0.223098069429398	-0.0823901817202568
-6.38686990737915	-8.06280517578125	-5.96821880340576	-0.053114328533411	0.223035886883736	-0.0822271034121513
-6.38963556289673	-8.06457710266113	-5.97662878036499	-0.0532071106135845	0.223074600100517	-0.0820632427930832
-6.39496803283691	-8.0628547668457	-5.96665525436401	-0.0533480197191238	0.223204672336578	-0.0819371417164803
-6.39538955688477	-8.06613731384277	-5.9780592918396	-0.0534317493438721	0.223247244954109	-0.0817626193165779
-6.39492511749268	-8.06324005126953	-5.97988033294678	-0.0533758364617825	0.223303556442261	-0.0816025659441948
-6.39745473861694	-8.06020069122314	-5.98131608963013	-0.0534696355462074	0.223294153809547	-0.0814304202795029
-6.39793252944946	-8.0607852935791	-5.97886991500854	-0.0535936877131462	0.223298981785774	-0.0812853872776031
-6.40360164642334	-8.0658712387085	-5.97828722000122	-0.0538046807050705	0.223428174853325	-0.0811186209321022
-6.40236473083496	-8.06412792205811	-5.97924041748047	-0.0538285560905933	0.22343598306179	-0.0810045748949051
-6.40079164505005	-8.06048011779785	-5.98823356628418	-0.053850069642067	0.223393723368645	-0.0807805061340332
-6.39869499206543	-8.06192398071289	-5.98345851898193	-0.0540011264383793	0.223351076245308	-0.0806492194533348
-6.40271091461182	-8.06364154815674	-5.97740983963013	-0.0541541501879692	0.223405569791794	-0.0804436057806015
-6.40127182006836	-8.06264209747314	-5.97930955886841	-0.0541639663279057	0.223503798246384	-0.0802430137991905
-6.39682865142822	-8.05807495117188	-5.98613691329956	-0.0543127246201038	0.223418563604355	-0.0800343453884125
-6.39701890945435	-8.05820846557617	-5.99116516113281	-0.054428081959486	0.223429277539253	-0.0798629969358444
-6.40203475952148	-8.06092929840088	-5.98578977584839	-0.0545653589069843	0.223524823784828	-0.0797019079327583
-6.39924573898315	-8.06146430969238	-5.98708772659302	-0.0545893982052803	0.223479345440865	-0.0795297101140022
-6.39921712875366	-8.05555820465088	-5.98892593383789	-0.0546898543834686	0.223510965704918	-0.0792787969112396
-6.39735317230225	-8.05878734588623	-5.98543167114258	-0.0548012852668762	0.223416477441788	-0.0791387110948563
-6.40724468231201	-8.06110668182373	-5.98880243301392	-0.0549368970096111	0.223479047417641	-0.078999936580658
-6.40699672698975	-8.05826663970947	-5.9929723739624	-0.0549358241260052	0.223481923341751	-0.0788698345422745
-6.40539169311523	-8.05584239959717	-5.9942102432251	-0.0549951195716858	0.223492130637169	-0.0786531344056129
-6.4055757522583	-8.05709266662598	-5.99332141876221	-0.0551163628697395	0.223404109477997	-0.0785460844635963
-6.41313600540161	-8.05939865112305	-5.99477052688599	-0.055277444422245	0.223474860191345	-0.0784030333161354
-6.41202831268311	-8.05971622467041	-5.99246454238892	-0.0552458800375462	0.22356578707695	-0.0782532095909119
-6.41100740432739	-8.05393505096436	-5.99105358123779	-0.0553972721099854	0.223576232790947	-0.0781659409403801
-6.41101264953613	-8.05879020690918	-5.98827409744263	-0.0554856695234776	0.223486214876175	-0.077942356467247
-6.41654396057129	-8.05915927886963	-5.99283027648926	-0.0556101389229298	0.223608642816544	-0.0778204500675201
-6.41764497756958	-8.06126022338867	-5.99704074859619	-0.0556351877748966	0.223613277077675	-0.0776530429720879
-6.41365098953247	-8.05485248565674	-6.00258445739746	-0.0557072460651398	0.223523557186127	-0.0775404125452042
-6.4150447845459	-8.05669498443604	-5.99989223480225	-0.0557392314076424	0.22346618771553	-0.0773247629404068
-6.42254447937012	-8.05727195739746	-5.99711227416992	-0.0559458620846272	0.223498791456223	-0.0772232040762901
-6.4217791557312	-8.05971240997314	-5.99452972412109	-0.055937647819519	0.223557412624359	-0.0770687833428383
-6.42376470565796	-8.05075168609619	-5.99445056915283	-0.0559692569077015	0.22356753051281	-0.0769241228699684
-6.4206109046936	-8.05656909942627	-5.99391984939575	-0.0560981556773186	0.223436385393143	-0.0767877176403999
-6.42652654647827	-8.05542659759521	-5.99230146408081	-0.0561948455870152	0.223428413271904	-0.0766367092728615
-6.42854833602905	-8.05559730529785	-5.98947525024414	-0.0562098659574986	0.223531693220139	-0.0764791145920753
-6.42617893218994	-8.04795742034912	-5.99482822418213	-0.0562504418194294	0.223488748073578	-0.0763710141181946
-6.42243623733521	-8.04945182800293	-5.98741245269775	-0.0563072077929974	0.223320782184601	-0.0762527287006378
-6.42915534973145	-8.04866981506348	-5.99082279205322	-0.0565008893609047	0.223429560661316	-0.076113373041153
-6.43065404891968	-8.05116653442383	-5.98843097686768	-0.0564766637980938	0.223488599061966	-0.0759561955928802
-6.42780256271362	-8.04363250732422	-5.98931837081909	-0.0565119124948978	0.223421543836594	-0.0758564919233322
-6.42365837097168	-8.04529094696045	-5.99143886566162	-0.0566063672304153	0.223315939307213	-0.0756988376379013
-6.43108940124512	-8.04517555236816	-5.98680734634399	-0.0567182898521423	0.223418802022934	-0.075589120388031
-6.42855978012085	-8.045485496521	-5.98998546600342	-0.0566778667271137	0.223415106534958	-0.0755135118961334
-6.42770767211914	-8.0365571975708	-5.9874005317688	-0.0567107312381268	0.223377361893654	-0.0753801539540291
-6.42833757400513	-8.04019832611084	-5.97705411911011	-0.0568294189870358	0.223247826099396	-0.0752696618437767
-6.43386268615723	-8.03996658325195	-5.98040390014648	-0.0569264777004719	0.223368912935257	-0.0751825273036957
-6.43455028533936	-8.03822135925293	-5.98203706741333	-0.0568702183663845	0.223385706543922	-0.0750672742724419
-6.43285226821899	-8.0308666229248	-5.98245000839233	-0.0569427236914635	0.223340004682541	-0.0749755650758743
-6.43422222137451	-8.03224468231201	-5.9813871383667	-0.0570249408483505	0.223290354013443	-0.0748943686485291
-6.4442024230957	-8.03199863433838	-5.97748851776123	-0.0570805631577969	0.223405346274376	-0.0748471468687058
-6.44240665435791	-8.03307056427002	-5.97907257080078	-0.0571562275290489	0.223316386342049	-0.0747794508934021
-6.44450044631958	-8.02252101898193	-5.97997999191284	-0.0571248643100262	0.223370090126991	-0.0746816843748093
-6.44212770462036	-8.02368450164795	-5.9760570526123	-0.0572293661534786	0.223296463489532	-0.0746750310063362
-6.45505046844482	-8.02605247497559	-5.97693681716919	-0.0573062151670456	0.223347738385201	-0.0745895281434059
-6.45491456985474	-8.02785968780518	-5.97551774978638	-0.0573401637375355	0.223348677158356	-0.0745291411876678
-6.4553542137146	-8.02119636535645	-5.97291231155396	-0.0574066080152988	0.223323360085487	-0.0744514390826225
-6.45272588729858	-8.02082347869873	-5.97928428649902	-0.0574927106499672	0.2231704890728	-0.0744180232286453
-6.45624828338623	-8.02003383636475	-5.97296571731567	-0.0575443655252457	0.223138451576233	-0.074384443461895
-6.45765066146851	-8.01827335357666	-5.96803140640259	-0.0576736889779568	0.223127216100693	-0.0742812901735306
-6.45979309082031	-8.01662731170654	-5.96236085891724	-0.0577032193541527	0.223149925470352	-0.0742190480232239
-6.45694589614868	-8.01626014709473	-5.96832466125488	-0.0577438361942768	0.223024398088455	-0.074170246720314
-6.45269060134888	-8.01212120056152	-5.97032451629639	-0.0577281825244427	0.222938522696495	-0.0741027817130089
-6.45709943771362	-8.01418018341064	-5.95972204208374	-0.0579355880618095	0.222953736782074	-0.0740578398108482
-6.45739698410034	-8.01240921020508	-5.96022510528564	-0.057870727032423	0.222940146923065	-0.0740493312478065
-6.45592641830444	-8.01034641265869	-5.95667266845703	-0.0579475425183773	0.222885012626648	-0.0739462152123451
-6.45012617111206	-8.00667953491211	-5.9585919380188	-0.0578947775065899	0.222654476761818	-0.0739268735051155
-6.45177459716797	-8.00986862182617	-5.94639778137207	-0.0581394918262959	0.222641944885254	-0.0738150775432587
-6.4504828453064	-8.00594615936279	-5.94571447372437	-0.0580975599586964	0.222634792327881	-0.0738538354635239
-6.452880859375	-8.00563144683838	-5.94086647033691	-0.0581428706645966	0.222594991326332	-0.0737880319356918
-6.44184970855713	-8.00103855133057	-5.93965148925781	-0.0580633096396923	0.222407162189484	-0.0737451165914536
-6.44194650650024	-7.99838018417358	-5.93740653991699	-0.0582154765725136	0.222299292683601	-0.0737138912081718
-6.44635534286499	-7.99769306182861	-5.93073749542236	-0.0582031942903996	0.222237125039101	-0.0737062767148018
-6.44498491287231	-7.99776840209961	-5.93111419677734	-0.0581911765038967	0.222184926271439	-0.0736354440450668
-6.44026708602905	-7.99038600921631	-5.92287302017212	-0.0581060089170933	0.221980035305023	-0.0736435726284981
-6.4407844543457	-7.99345827102661	-5.91966533660889	-0.0582570023834705	0.222021594643593	-0.0736328139901161
-6.44187641143799	-7.99051237106323	-5.91574430465698	-0.0581902973353863	0.221824109554291	-0.0736445635557175
-6.44390344619751	-7.9900369644165	-5.91067504882813	-0.0582748204469681	0.221805542707443	-0.0735960304737091
-6.43610572814941	-7.98406982421875	-5.90921068191528	-0.058172270655632	0.221652403473854	-0.0737015530467033
-6.43637800216675	-7.98340940475464	-5.90830135345459	-0.058222372084856	0.221537500619888	-0.0736699029803276
-6.4405312538147	-7.98285341262817	-5.9034218788147	-0.058226253837347	0.221433222293854	-0.0737287774682045
-6.44009780883789	-7.98206186294556	-5.89557600021362	-0.0582375749945641	0.221400484442711	-0.0737720504403114
-6.43148469924927	-7.97765302658081	-5.89720153808594	-0.0581830069422722	0.221229121088982	-0.0738259479403496
-6.43394470214844	-7.97595405578613	-5.89098215103149	-0.0581993982195854	0.221137568354607	-0.0738150030374527
-6.43629837036133	-7.97700595855713	-5.88446140289307	-0.0582308806478977	0.220931977033615	-0.0739364698529243
-6.43799495697021	-7.97760772705078	-5.88522291183472	-0.0581791251897812	0.220938816666603	-0.0740251839160919
-6.43001461029053	-7.97751951217651	-5.87669372558594	-0.0580263137817383	0.22072459757328	-0.0741633027791977
-6.42870044708252	-7.97688817977905	-5.87811374664307	-0.0580659471452236	0.220612183213234	-0.0742595195770264
-6.43064212799072	-7.97991323471069	-5.86671113967896	-0.057987317442894	0.220519423484802	-0.0743750706315041
-6.43138074874878	-7.97943687438965	-5.86507797241211	-0.0580179132521153	0.220448315143585	-0.0744507163763046
-6.42697286605835	-7.97821617126465	-5.85960292816162	-0.0579127296805382	0.220361232757568	-0.0745403096079826
-6.42782497406006	-7.97037744522095	-5.86584234237671	-0.0577103160321712	0.220192849636078	-0.0746455937623978
-6.42299652099609	-7.96836423873901	-5.85260915756226	-0.0578195825219154	0.220040678977966	-0.0746428370475769
-6.42590761184692	-7.97099781036377	-5.84792995452881	-0.057655792683363	0.219918191432953	-0.074774295091629
-6.42485809326172	-7.97097587585449	-5.83714246749878	-0.0577412247657776	0.219876244664192	-0.0747428238391876
-6.42053031921387	-7.96412420272827	-5.84634590148926	-0.0574947185814381	0.219653353095055	-0.0749119967222214
-6.42073488235474	-7.96059942245483	-5.82977342605591	-0.0574962571263313	0.219523176550865	-0.0749399438500404
-6.41930294036865	-7.95806360244751	-5.83328533172607	-0.0574302226305008	0.21929769217968	-0.0750509798526764
-6.42026329040527	-7.95820999145508	-5.82540225982666	-0.0574491992592812	0.219278171658516	-0.0750994011759758
-6.42092227935791	-7.9547963142395	-5.82008790969849	-0.0572625137865543	0.219101890921593	-0.0752742066979408
-6.41544246673584	-7.95362281799316	-5.8154354095459	-0.0571968704462051	0.218924835324287	-0.0753409564495087
-6.41148376464844	-7.95042753219604	-5.81049966812134	-0.0571021065115929	0.21878919005394	-0.07549649477005
-6.41203022003174	-7.95247554779053	-5.80286359786987	-0.0570818595588207	0.218633875250816	-0.07554791867733
-6.41401863098145	-7.95367288589478	-5.80311918258667	-0.0570663586258888	0.21847939491272	-0.0757569596171379
-6.41413450241089	-7.9495735168457	-5.8012433052063	-0.0568218268454075	0.218407019972801	-0.0759041085839272
-6.40666246414185	-7.95103406906128	-5.79042863845825	-0.0567846074700356	0.218273296952248	-0.0760441794991493
-6.4063892364502	-7.94839572906494	-5.79477024078369	-0.0567301064729691	0.218099907040596	-0.0761621370911598
-6.41019678115845	-7.95216608047485	-5.77965784072876	-0.0567338429391384	0.217960193753242	-0.0763025134801865
-6.40950012207031	-7.95096158981323	-5.78693532943726	-0.0564934313297272	0.217928647994995	-0.0764513462781906
-6.4031343460083	-7.9454870223999	-5.78237247467041	-0.0564141795039177	0.217793494462967	-0.0765161588788033
-6.40349817276001	-7.94363307952881	-5.78704929351807	-0.056300088763237	0.21761916577816	-0.0767069607973099
-6.4048228263855	-7.94199705123901	-5.77515029907227	-0.056333027780056	0.217504367232323	-0.076771005988121
-6.40545701980591	-7.94178056716919	-5.77226734161377	-0.05614298209548	0.217448562383652	-0.0768968015909195
-6.40172052383423	-7.93999671936035	-5.76865434646606	-0.0561415888369083	0.217404276132584	-0.0770119428634644
-6.39657020568848	-7.9396858215332	-5.76868343353271	-0.0559799522161484	0.217167809605598	-0.0771698504686356
-6.39864063262939	-7.94030094146729	-5.76447248458862	-0.0559973530471325	0.217051491141319	-0.0772506594657898
-6.39861059188843	-7.94416761398315	-5.75265979766846	-0.0558332391083241	0.216922298073769	-0.0774789452552795
-6.39643096923828	-7.94288873672485	-5.750084400177	-0.0557851679623127	0.216914013028145	-0.077567532658577
-6.39125967025757	-7.93910789489746	-5.75196933746338	-0.0555501841008663	0.216724157333374	-0.0777474790811539
-6.38994121551514	-7.94024085998535	-5.75316429138184	-0.0555507205426693	0.216628089547157	-0.0778344422578812
-6.39027309417725	-7.94521856307983	-5.74695873260498	-0.0554780922830105	0.21657732129097	-0.0780209228396416
-6.39188814163208	-7.94489002227783	-5.73777055740356	-0.0553548224270344	0.216615825891495	-0.078136183321476
-6.38712978363037	-7.94722366333008	-5.75086116790771	-0.0551903136074543	0.216509446501732	-0.0783606916666031
-6.38579225540161	-7.94202089309692	-5.74603605270386	-0.0550037287175655	0.216444537043571	-0.078381359577179
-6.3833384513855	-7.94678544998169	-5.74333000183105	-0.054995458573103	0.216366276144981	-0.0786365494132042
-6.38445234298706	-7.95007753372192	-5.73470306396484	-0.0549008883535862	0.216355592012405	-0.0787437856197357
-6.38641166687012	-7.95334959030151	-5.73536777496338	-0.0548366159200668	0.216321378946304	-0.0789502859115601
-6.3830132484436	-7.95202207565308	-5.73836278915405	-0.0545966438949108	0.216288611292839	-0.079067200422287
-6.37664651870728	-7.95087623596191	-5.73682975769043	-0.0545237623155117	0.216210931539536	-0.0792317688465118
-6.37794971466064	-7.95373487472534	-5.73250198364258	-0.0544411018490791	0.216088622808456	-0.0793440490961075
-6.38212203979492	-7.95808076858521	-5.72997426986694	-0.0544240958988667	0.216083452105522	-0.0794693157076836
-6.37956953048706	-7.95996761322021	-5.73259162902832	-0.0541623495519161	0.216072455048561	-0.0796678960323334
-6.37376546859741	-7.95716190338135	-5.73315668106079	-0.054113183170557	0.215966373682022	-0.0797954872250557
-6.37089586257935	-7.95982980728149	-5.72659349441528	-0.0539823919534683	0.2158013433218	-0.079914003610611
-6.37672758102417	-7.9650993347168	-5.72059202194214	-0.053930576890707	0.215879678726196	-0.0800193101167679
-6.37119388580322	-7.96728134155273	-5.722496509552	-0.0537505336105824	0.215823009610176	-0.0801823139190674
-6.36346387863159	-7.96551895141602	-5.72509860992432	-0.053598552942276	0.215755090117455	-0.0803269818425179
-6.36075019836426	-7.96706056594849	-5.71642208099365	-0.053498949855566	0.215660735964775	-0.0804826393723488
-6.3629412651062	-7.9702033996582	-5.71568059921265	-0.053442969918251	0.215686812996864	-0.0806084722280502
-6.36354494094849	-7.9743127822876	-5.70715188980103	-0.0533048994839191	0.215702295303345	-0.0807742699980736
-6.35541296005249	-7.97216272354126	-5.71356678009033	-0.0531660653650761	0.215648800134659	-0.0808892995119095
-6.35226774215698	-7.97242450714111	-5.71480369567871	-0.0529655702412128	0.21565280854702	-0.0810246989130974
-6.35500907897949	-7.97441387176514	-5.70303392410278	-0.0528903268277645	0.215551853179932	-0.0811857357621193
-6.35672235488892	-7.97859144210815	-5.70787906646729	-0.052846297621727	0.215561151504517	-0.0813450142741203
-6.3559889793396	-7.97968482971191	-5.70119667053223	-0.0525850616395473	0.215537145733833	-0.0814710035920143
-6.35426092147827	-7.98168087005615	-5.71261882781982	-0.0525313876569271	0.215599000453949	-0.0816888883709908
-6.35231876373291	-7.98416137695313	-5.70588254928589	-0.0524089150130749	0.21547169983387	-0.0818582624197006
-6.35371160507202	-7.98528337478638	-5.70455694198608	-0.0523581467568874	0.215560972690582	-0.0820052102208138
-6.35251188278198	-7.99042701721191	-5.69514846801758	-0.0521950647234917	0.215489730238914	-0.0821170136332512
-6.34941673278809	-7.99074697494507	-5.70637226104736	-0.0521511286497116	0.215561836957932	-0.0823167264461517
-6.3474555015564	-7.99075651168823	-5.70184326171875	-0.051926601678133	0.215462416410446	-0.082438550889492
-6.34513854980469	-7.99250411987305	-5.70791912078857	-0.0518620572984219	0.215449526906013	-0.0826302170753479
-6.34301137924194	-7.99777460098267	-5.69721746444702	-0.051785584539175	0.21535362303257	-0.0827817246317863
-6.34244823455811	-7.99679708480835	-5.7101845741272	-0.0516944862902164	0.215513706207275	-0.0829971954226494
-6.34218263626099	-7.99942588806152	-5.70344352722168	-0.0514832623302937	0.215378776192665	-0.0831215083599091
-6.33320379257202	-7.99997329711914	-5.70408153533936	-0.0513936281204224	0.21532541513443	-0.0832993760704994
-6.33100509643555	-8.00021171569824	-5.69485425949097	-0.0513467192649841	0.215177714824677	-0.0833729207515717
-6.33010816574097	-8.00630855560303	-5.69722127914429	-0.0511896908283234	0.215226337313652	-0.0835302546620369
-6.32914113998413	-8.00874996185303	-5.69040203094482	-0.0511350519955158	0.215273141860962	-0.0837153121829033
-6.3201732635498	-8.00532341003418	-5.69733762741089	-0.0509316772222519	0.2152149528265	-0.083833135664463
-6.3189525604248	-8.00861072540283	-5.69879102706909	-0.0508980974555016	0.215074270963669	-0.0839570164680481
-6.31851053237915	-8.0130558013916	-5.68680000305176	-0.0507527738809586	0.215065076947212	-0.0840775445103645
-6.31763410568237	-8.0161190032959	-5.69040012359619	-0.0506864152848721	0.215194925665855	-0.0842242687940598
-6.313805103302	-8.01468563079834	-5.68776273727417	-0.0505188405513763	0.215113013982773	-0.0843202918767929
-6.31049156188965	-8.01459884643555	-5.69432353973389	-0.0503528490662575	0.215099915862083	-0.0844513922929764
-6.30753898620605	-8.01564025878906	-5.68727350234985	-0.0502926781773567	0.214971423149109	-0.0845528542995453
-6.30403661727905	-8.02168750762939	-5.69403028488159	-0.0502532012760639	0.215144321322441	-0.0846958458423615
-6.3091402053833	-8.02247619628906	-5.68355274200439	-0.0501221567392349	0.21513919532299	-0.0848485827445984
-6.30321502685547	-8.02445697784424	-5.69824409484863	-0.0499782711267471	0.215186282992363	-0.0850033834576607
-6.3025689125061	-8.02602767944336	-5.69566106796265	-0.0498041361570358	0.215131759643555	-0.0850491523742676
-6.29933166503906	-8.03059482574463	-5.69269227981567	-0.0497650802135468	0.215160593390465	-0.0852463319897652
-6.30477809906006	-8.0309419631958	-5.69125127792358	-0.0497072786092758	0.21519061923027	-0.0853226333856583
-6.2997932434082	-8.03767395019531	-5.69171142578125	-0.0495006293058395	0.215267434716225	-0.0854284465312958
-6.29908132553101	-8.03433609008789	-5.6985912322998	-0.0494584031403065	0.215201914310455	-0.0855308324098587
-6.29447841644287	-8.03613662719727	-5.69673204421997	-0.0493248999118805	0.215218648314476	-0.0856406092643738
-6.29913330078125	-8.03940105438232	-5.69881010055542	-0.0493477359414101	0.215300157666206	-0.0857156217098236
-6.29615020751953	-8.04366302490234	-5.70409250259399	-0.0492113195359707	0.215335816144943	-0.0857724249362946
-6.29355478286743	-8.04461860656738	-5.7077488899231	-0.0490938760340214	0.215408474206924	-0.0858724638819695
-6.29219484329224	-8.04661273956299	-5.71270132064819	-0.0488793551921844	0.215324640274048	-0.085922434926033
-6.29312229156494	-8.04600524902344	-5.70781946182251	-0.0488949827849865	0.215405821800232	-0.0859777256846428
-6.29457521438599	-8.05057048797607	-5.70749092102051	-0.0488009713590145	0.215407982468605	-0.0860728472471237
-6.29311084747314	-8.05399608612061	-5.71162700653076	-0.0486996062099934	0.215545788407326	-0.0861131474375725
-6.28931999206543	-8.05543231964111	-5.71686601638794	-0.0485014989972115	0.215441048145294	-0.0861932188272476
-6.28923559188843	-8.05420207977295	-5.7152247428894	-0.0485440380871296	0.215433597564697	-0.0862600579857826
-6.29566621780396	-8.06187915802002	-5.71663427352905	-0.0485138297080994	0.215486645698547	-0.0863551422953606
-6.29356861114502	-8.06568431854248	-5.71891498565674	-0.0484369546175003	0.215656638145447	-0.086470253765583
-6.29608154296875	-8.06422901153564	-5.72237634658813	-0.0482018999755383	0.21559140086174	-0.0865081772208214
-6.29044389724731	-8.06630706787109	-5.7226095199585	-0.0482921078801155	0.215558886528015	-0.0865479037165642
-6.29964637756348	-8.0731143951416	-5.7184910774231	-0.048185545951128	0.215582340955734	-0.0866321995854378
-6.2990083694458	-8.07598400115967	-5.72889995574951	-0.0480506308376789	0.215751528739929	-0.0867089927196503
-6.30165529251099	-8.07473850250244	-5.73361396789551	-0.0478723831474781	0.215771570801735	-0.0867780745029449
-6.29518413543701	-8.07801055908203	-5.7302508354187	-0.047871969640255	0.215756386518478	-0.0867972746491432
-6.30376195907593	-8.08259201049805	-5.73989534378052	-0.0478868074715137	0.215757042169571	-0.086810477077961
-6.30017948150635	-8.08645343780518	-5.73338794708252	-0.0478226691484451	0.215870246291161	-0.086897112429142
-6.30372667312622	-8.08582019805908	-5.73881959915161	-0.0477419085800648	0.215917482972145	-0.0869445502758026
-6.30518293380737	-8.08771800994873	-5.74514579772949	-0.0475476197898388	0.215964108705521	-0.0869580805301666
-6.30585956573486	-8.08797454833984	-5.74182367324829	-0.0475699789822102	0.215864196419716	-0.0870505124330521
-6.30712556838989	-8.09167766571045	-5.74087190628052	-0.0475719980895519	0.215951174497604	-0.0870543345808983
-6.31428956985474	-8.09356212615967	-5.74249219894409	-0.0475583709776402	0.216024234890938	-0.0870883762836456
-6.31351375579834	-8.09651374816895	-5.75283575057983	-0.0474196150898933	0.216084122657776	-0.0870941057801247
-6.31465005874634	-8.09263896942139	-5.74829864501953	-0.0473284125328064	0.216120779514313	-0.0871298238635063
-6.31609869003296	-8.0968770980835	-5.75398540496826	-0.0473477728664875	0.216113567352295	-0.0871460661292076
-6.32185316085815	-8.09750270843506	-5.75474786758423	-0.0473555400967598	0.216222986578941	-0.0871647521853447
-6.3236346244812	-8.10098743438721	-5.7581672668457	-0.0471973307430744	0.216316372156143	-0.087136410176754
-6.32270336151123	-8.09961605072021	-5.76297235488892	-0.0471938364207745	0.21635040640831	-0.0871875956654549
-6.32324600219727	-8.1058874130249	-5.76903247833252	-0.0472059510648251	0.216313868761063	-0.0871695131063461
-6.33270645141602	-8.1065788269043	-5.76776218414307	-0.0472857393324375	0.216435730457306	-0.0871960520744324
-6.3319730758667	-8.11140537261963	-5.77177572250366	-0.0471721924841404	0.216495335102081	-0.0871462970972061
-6.33013200759888	-8.1063117980957	-5.78099918365479	-0.0471361726522446	0.216467782855034	-0.0872147157788277
-6.33321666717529	-8.11237525939941	-5.77413892745972	-0.0472164712846279	0.216441780328751	-0.0872026607394218
-6.33938980102539	-8.11318206787109	-5.77846431732178	-0.0472491458058357	0.21655148267746	-0.0871872678399086
-6.34045171737671	-8.11660480499268	-5.77950620651245	-0.0472094118595123	0.216547444462776	-0.0871969163417816
-6.3360013961792	-8.11620426177979	-5.77649974822998	-0.0472975373268127	0.216522559523582	-0.087189793586731
-6.34078121185303	-8.12071800231934	-5.77996587753296	-0.0473015941679478	0.216536164283752	-0.0871752351522446
-6.34382343292236	-8.12093544006348	-5.77867937088013	-0.0473933033645153	0.216643929481506	-0.0871174186468124
-6.34403324127197	-8.12377834320068	-5.7772421836853	-0.0473473817110062	0.216687172651291	-0.0870119258761406
-6.33656978607178	-8.12122249603271	-5.780837059021	-0.0473547652363777	0.216627314686775	-0.0870267897844315
-6.34039735794067	-8.12394046783447	-5.77858448028564	-0.047473669052124	0.216596394777298	-0.0869240313768387
-6.34095096588135	-8.12394142150879	-5.7750563621521	-0.0475191362202168	0.216623947024345	-0.086880087852478
-6.34061145782471	-8.12770843505859	-5.77853965759277	-0.0474480763077736	0.216691523790359	-0.0867690891027451
-6.33100605010986	-8.12611103057861	-5.78096675872803	-0.0475005954504013	0.21658843755722	-0.0867201015353203
-6.33367109298706	-8.12740325927734	-5.78128385543823	-0.0475794076919556	0.216691628098488	-0.0865770950913429
-6.33573150634766	-8.12605953216553	-5.77515745162964	-0.0476291924715042	0.216749146580696	-0.0865159332752228
-6.33623266220093	-8.12954044342041	-5.77832555770874	-0.0475317314267159	0.216750085353851	-0.0864708498120308
-6.33036375045776	-8.12373161315918	-5.78167486190796	-0.0475357845425606	0.216722995042801	-0.0864343866705894
-6.33185482025146	-8.13001155853271	-5.77856874465942	-0.0475998632609844	0.216803878545761	-0.0863364711403847
-6.33558034896851	-8.12619304656982	-5.78168964385986	-0.0476598814129829	0.216874733567238	-0.0863045752048492
-6.3334493637085	-8.13108730316162	-5.78096771240234	-0.0475619323551655	0.216866239905357	-0.0862174853682518
-6.33116674423218	-8.12710762023926	-5.78594160079956	-0.0475619956851006	0.216835275292397	-0.0861741080880165
-6.33594512939453	-8.12997531890869	-5.77819347381592	-0.0476069487631321	0.217003479599953	-0.086115799844265
-6.33705377578735	-8.13035011291504	-5.78711748123169	-0.0475991927087307	0.217036619782448	-0.0860831588506699
-6.33595609664917	-8.13052368164063	-5.78854990005493	-0.0475264899432659	0.217013046145439	-0.0859681442379951
-6.3315110206604	-8.12872886657715	-5.79518938064575	-0.0475889034569263	0.217050865292549	-0.0859469920396805
-6.3372540473938	-8.13339805603027	-5.78892707824707	-0.0475903935730457	0.217107132077217	-0.0858688727021217
-6.33987808227539	-8.12873077392578	-5.79097843170166	-0.047636616975069	0.217138931155205	-0.0857990980148315
-6.33658695220947	-8.13049697875977	-5.79144048690796	-0.0474864728748798	0.217244267463684	-0.0857262387871742
-6.33418750762939	-8.12721824645996	-5.79372787475586	-0.0476277321577072	0.217210754752159	-0.0856935232877731
-6.33497285842896	-8.13411712646484	-5.79339456558228	-0.0477077811956406	0.217301905155182	-0.0856008604168892
-6.336829662323	-8.13221740722656	-5.79255437850952	-0.0476567558944225	0.217303067445755	-0.0855730175971985
-6.33172082901001	-8.13235092163086	-5.79865550994873	-0.0476558096706867	0.217309415340424	-0.0854359418153763
-6.33518552780151	-8.12970638275146	-5.80242538452148	-0.047715924680233	0.217326357960701	-0.0854157954454422
-6.33478784561157	-8.13218879699707	-5.79915618896484	-0.0477904453873634	0.217404395341873	-0.0852900221943855
-6.33748769760132	-8.12909412384033	-5.80847692489624	-0.0477749519050121	0.21745465695858	-0.0851995125412941
-6.3352689743042	-8.13061618804932	-5.80529832839966	-0.0477772802114487	0.217458188533783	-0.0850524082779884
-6.33818817138672	-8.12868022918701	-5.8092360496521	-0.0477953217923641	0.217470124363899	-0.0849706754088402
-6.33845329284668	-8.13360500335693	-5.80550622940063	-0.0478520952165127	0.217513054609299	-0.0848422423005104
-6.34599733352661	-8.13072204589844	-5.81216478347778	-0.0478604398667812	0.217622816562653	-0.0847579389810562
-6.34622526168823	-8.13342952728271	-5.8126745223999	-0.0477739572525024	0.217660188674927	-0.0846396833658218
-6.33776807785034	-8.12996768951416	-5.81659650802612	-0.0478041283786297	0.217650651931763	-0.0845722779631615
-6.34235048294067	-8.13425827026367	-5.81859874725342	-0.0478615984320641	0.217708051204681	-0.0844516456127167
-6.34575986862183	-8.13310050964355	-5.81174945831299	-0.0479568280279636	0.217696607112885	-0.0843634158372879
-6.34959602355957	-8.13896656036377	-5.81142950057983	-0.0479379594326019	0.217772081494331	-0.0842307284474373
-6.34000873565674	-8.13549995422363	-5.81566381454468	-0.0480261072516441	0.217760413885117	-0.0840995982289314
-6.34401655197144	-8.13329601287842	-5.82211923599243	-0.0480690412223339	0.217722341418266	-0.0839948430657387
-6.34404802322388	-8.13464832305908	-5.81345176696777	-0.0481881685554981	0.21770179271698	-0.0838352367281914
-6.34845495223999	-8.13773727416992	-5.81479215621948	-0.0482630543410778	0.217717468738556	-0.0836853682994843
-6.34563446044922	-8.13984680175781	-5.81614589691162	-0.0482603870332241	0.217784762382507	-0.083576925098896
-6.34824371337891	-8.13167572021484	-5.81777811050415	-0.0482497699558735	0.217747166752815	-0.0834151059389114
-6.34776973724365	-8.13586330413818	-5.82023048400879	-0.0483719669282436	0.217674925923347	-0.0832799002528191
-6.35397386550903	-8.13442897796631	-5.82016611099243	-0.0484860502183437	0.217723786830902	-0.0831911340355873
-6.35119485855103	-8.13963985443115	-5.81758451461792	-0.0484792478382587	0.217838138341904	-0.0830630660057068
-6.35014486312866	-8.13423919677734	-5.82205772399902	-0.0484640561044216	0.217766538262367	-0.0829398855566978
-6.34930324554443	-8.13739681243896	-5.81677293777466	-0.0485965758562088	0.217771008610725	-0.0827750861644745
-6.35448312759399	-8.13808917999268	-5.82680988311768	-0.0486365705728531	0.217746332287788	-0.082680381834507
-6.35597324371338	-8.14071083068848	-5.82069206237793	-0.0487082339823246	0.217878878116608	-0.0825303196907043
-6.35242462158203	-8.13455295562744	-5.82743167877197	-0.0486840270459652	0.217774614691734	-0.0824586823582649
-6.35142469406128	-8.13817596435547	-5.82386016845703	-0.0487699471414089	0.217753142118454	-0.0822648108005524
-6.35171556472778	-8.13379383087158	-5.82901477813721	-0.0488998182117939	0.217675790190697	-0.0821299701929092
-6.35504627227783	-8.13707065582275	-5.82012176513672	-0.0488981008529663	0.217829242348671	-0.0819666162133217
-6.3545298576355	-8.13174057006836	-5.82524394989014	-0.0489724650979042	0.217819109559059	-0.0819251835346222
-6.35504198074341	-8.13560104370117	-5.82190752029419	-0.0490100495517254	0.217777132987976	-0.0817332863807678
-6.35054159164429	-8.13042640686035	-5.82532119750977	-0.0490466021001339	0.217711314558983	-0.0816180557012558
-6.35390663146973	-8.13232040405273	-5.82022047042847	-0.0491640269756317	0.217701449990273	-0.0814472511410713
-6.35334920883179	-8.13183498382568	-5.8242073059082	-0.0492562502622604	0.217730581760406	-0.0814392492175102
-6.35405588150024	-8.1322717666626	-5.82315921783447	-0.0491931214928627	0.217737719416618	-0.0812573134899139
-6.34488105773926	-8.12722110748291	-5.82304573059082	-0.049232829362154	0.217668697237968	-0.0811824128031731
-6.34953927993774	-8.12729835510254	-5.81745624542236	-0.0493820235133171	0.217640027403831	-0.0809713155031204
-6.34796571731567	-8.12595081329346	-5.81438589096069	-0.0494519099593163	0.217704817652702	-0.0809321179986
-6.35124063491821	-8.12347316741943	-5.81739091873169	-0.0493897460401058	0.217710062861443	-0.080729253590107
-6.34312200546265	-8.12169456481934	-5.81988048553467	-0.049498412758112	0.217647656798363	-0.0806170180439949
-6.34866905212402	-8.12002372741699	-5.81183767318726	-0.04953358694911	0.217569097876549	-0.0803956836462021
-6.34737873077393	-8.11840343475342	-5.81539869308472	-0.0496174804866314	0.217686355113983	-0.0803728699684143
-6.34885597229004	-8.11991691589355	-5.82330369949341	-0.0495599284768105	0.217719152569771	-0.0801959037780762
-6.34319734573364	-8.11543273925781	-5.82779979705811	-0.0496352985501289	0.217742562294006	-0.0801282078027725
-6.34965324401855	-8.11664199829102	-5.81900310516357	-0.0497873201966286	0.217738971114159	-0.0799593776464462
-6.34727954864502	-8.11962890625	-5.82403469085693	-0.0498293749988079	0.217810451984406	-0.0799321681261063
-6.34980630874634	-8.11881256103516	-5.82276487350464	-0.0497865378856659	0.217871859669685	-0.0797676146030426
-6.34162759780884	-8.11210441589355	-5.83101272583008	-0.0497929714620113	0.217912614345551	-0.079687125980854
-6.34779644012451	-8.11269855499268	-5.82183790206909	-0.0499355718493462	0.217879056930542	-0.0795358121395111
-6.34777736663818	-8.11428642272949	-5.82374429702759	-0.0500664710998535	0.217970341444016	-0.0794760286808014
-6.35176372528076	-8.11081504821777	-5.8289966583252	-0.0499723367393017	0.218080416321754	-0.0793447867035866
[truncated: 8,975 more rows]
