# Supplementary material for: Identification of Haptic Based Guiding Using Hard Reins
Source: PLoS One. 2015 Jul 22;10(7):e0132020. doi: 10.1371/journal.pone.0132020 (PMC4511788; doi:10.1371/journal.pone.0132020)
Supplement: S6 File — (ZIP) [file pone.0132020.s006.zip › Exp2_ForceData2/Subject6/path1/T3.csv]

Force X (N)	Force Y (N)	Force Z (N)	Torque X (N-m)	Torque Y (N-m)	Torque Z (N-m)	Frequency = 10000	Averaging Level = 16	F/T Serial Number = FT11772	Time Started = 19/02/2013 13:18:36
-6.81294393539429	-7.20225191116333	-8.10470294952393	-0.0686293765902519	0.186148077249527	-0.0389585979282856
-6.81116628646851	-7.20236015319824	-8.09541416168213	-0.0687791034579277	0.186346024274826	-0.0390009991824627
-6.81528759002686	-7.20330095291138	-8.09326934814453	-0.0688963457942009	0.186285763978958	-0.0387854315340519
-6.80606317520142	-7.19897508621216	-8.1012134552002	-0.0688467770814896	0.186336576938629	-0.0387898646295071
-6.80720567703247	-7.19640111923218	-8.09410858154297	-0.0689632445573807	0.186430186033249	-0.0386527888476849
-6.80978345870972	-7.19446420669556	-8.09643459320068	-0.0690294802188873	0.186625242233276	-0.0387060679495335
-6.80947828292847	-7.19587516784668	-8.09462547302246	-0.069194957613945	0.186605364084244	-0.0385845676064491
-6.80550861358643	-7.19095659255981	-8.09577178955078	-0.0692189857363701	0.186664134263992	-0.0385584160685539
-6.80175256729126	-7.18898105621338	-8.08394432067871	-0.0693016797304153	0.186714947223663	-0.0385056659579277
-6.80372142791748	-7.18590068817139	-8.09281921386719	-0.0692325457930565	0.186909884214401	-0.0383764170110226
-6.80182218551636	-7.18366479873657	-8.07539176940918	-0.0693094432353973	0.186907023191452	-0.0382979474961758
-6.80127239227295	-7.18517732620239	-8.08690166473389	-0.0693809017539024	0.186917185783386	-0.0381584577262402
-6.7966160774231	-7.17761564254761	-8.08320426940918	-0.0693179592490196	0.187036454677582	-0.0380973443388939
-6.7998480796814	-7.18220233917236	-8.08114337921143	-0.0693838894367218	0.187103629112244	-0.0379734300076962
-6.79622507095337	-7.17427730560303	-8.07742214202881	-0.0693975687026978	0.187167659401894	-0.0379447601735592
-6.79555940628052	-7.17697429656982	-8.07443904876709	-0.0694242417812347	0.187183514237404	-0.0378356091678143
-6.79403972625732	-7.17337131500244	-8.08495998382568	-0.0693261921405792	0.187313571572304	-0.0377493463456631
-6.79809761047363	-7.1748948097229	-8.07563018798828	-0.0693918094038963	0.187433317303658	-0.0377737171947956
-6.79674386978149	-7.17583751678467	-8.07945823669434	-0.0694290176033974	0.187323540449142	-0.0375934615731239
-6.79643392562866	-7.16603565216064	-8.07139873504639	-0.0694528222084045	0.1874680519104	-0.0375457108020782
-6.79565382003784	-7.17009687423706	-8.0719108581543	-0.0693226680159569	0.187556028366089	-0.0374150983989239
-6.79871320724487	-7.17007637023926	-8.07273292541504	-0.0693950057029724	0.187730118632317	-0.0373260304331779
-6.79298210144043	-7.17165040969849	-8.06652164459229	-0.0693753212690353	0.187711402773857	-0.0372624173760414
-6.79427433013916	-7.16634035110474	-8.0738468170166	-0.0693687498569489	0.187719166278839	-0.0370680801570416
-6.79008769989014	-7.16619777679443	-8.06703090667725	-0.0693371221423149	0.187828525900841	-0.0370383039116859
-6.79445934295654	-7.168616771698	-8.07244491577148	-0.0693351030349731	0.187888294458389	-0.0368390381336212
-6.79253673553467	-7.16464614868164	-8.07001495361328	-0.0692254155874252	0.187859699130058	-0.0367928631603718
-6.78945779800415	-7.16492605209351	-8.06223392486572	-0.069139339029789	0.187888950109482	-0.0366454795002937
-6.79000759124756	-7.16240787506104	-8.07176494598389	-0.0689613148570061	0.188031330704689	-0.0366071835160255
-6.78871440887451	-7.16379070281982	-8.05729198455811	-0.0689474120736122	0.188005700707436	-0.0364892296493053
-6.79377269744873	-7.15975332260132	-8.07194995880127	-0.0688890293240547	0.188082933425903	-0.0363767184317112
-6.78525972366333	-7.15728521347046	-8.06960010528564	-0.0687421038746834	0.188099190592766	-0.0363229066133499
-6.78554534912109	-7.15505647659302	-8.08082008361816	-0.068500429391861	0.188137054443359	-0.0362093411386013
-6.7850456237793	-7.15603399276733	-8.0634708404541	-0.0684521049261093	0.188247352838516	-0.0361853688955307
-6.79045724868774	-7.15607404708862	-8.07152938842773	-0.0684392228722572	0.188234448432922	-0.0360061191022396
-6.78375387191772	-7.15197324752808	-8.07469272613525	-0.0682126805186272	0.188235431909561	-0.03602534532547
-6.78514575958252	-7.15043926239014	-8.07821750640869	-0.0680718049407005	0.188307419419289	-0.0358434356749058
-6.78507328033447	-7.14589595794678	-8.07668399810791	-0.0679471492767334	0.188396170735359	-0.0358473621308804
-6.78797435760498	-7.14792108535767	-8.07492160797119	-0.0678359866142273	0.188342288136482	-0.035613976418972
-6.78050088882446	-7.14461517333984	-8.08184051513672	-0.0675949975848198	0.188319206237793	-0.035544216632843
-6.77903175354004	-7.14191818237305	-8.07939720153809	-0.0674972161650658	0.188299492001534	-0.0353476032614708
-6.78211212158203	-7.14063501358032	-8.08686351776123	-0.0673300325870514	0.188384503126144	-0.0352445468306541
-6.7790470123291	-7.14186334609985	-8.07434463500977	-0.0672186762094498	0.188430711627007	-0.0350713655352592
-6.77783584594727	-7.13990926742554	-8.08867454528809	-0.0670303180813789	0.188436433672905	-0.0348982252180576
-6.77039575576782	-7.1352105140686	-8.08099460601807	-0.0669708997011185	0.188478589057922	-0.0347327962517738
-6.77293491363525	-7.13383626937866	-8.08534717559814	-0.066773995757103	0.188414171338081	-0.0344857536256313
-6.76523113250732	-7.12942266464233	-8.07827472686768	-0.0666918903589249	0.188496619462967	-0.034284170717001
-6.76227951049805	-7.12902641296387	-8.07798099517822	-0.0665817409753799	0.188325420022011	-0.0340823382139206
-6.75739908218384	-7.1186671257019	-8.09307861328125	-0.0663708224892616	0.188420787453651	-0.0338479913771153
-6.75734949111938	-7.12318849563599	-8.08214664459229	-0.066281646490097	0.188418820500374	-0.0336625352501869
-6.75435400009155	-7.11649703979492	-8.08175086975098	-0.0660990625619888	0.188467189669609	-0.0334429927170277
-6.74906492233276	-7.1170539855957	-8.07115650177002	-0.0661088302731514	0.188331335783005	-0.0332926474511623
-6.74784660339355	-7.11117029190063	-8.09652423858643	-0.065810389816761	0.188361451029778	-0.0330920778214931
-6.74236011505127	-7.10905504226685	-8.08471298217773	-0.0657700821757317	0.188359066843987	-0.0329386368393898
-6.74557495117188	-7.10826635360718	-8.09044933319092	-0.0655427500605583	0.188401758670807	-0.0326097793877125
-6.74200439453125	-7.10145902633667	-8.07996273040771	-0.0655639916658401	0.188333719968796	-0.0324778333306313
-6.73609018325806	-7.10333824157715	-8.08504676818848	-0.0654251873493195	0.188200369477272	-0.0322844237089157
-6.73206472396851	-7.0927357673645	-8.08035564422607	-0.0654150247573853	0.188349261879921	-0.03211834654212
-6.73585891723633	-7.09297513961792	-8.09339046478271	-0.0652446523308754	0.188320994377136	-0.0318586267530918
-6.73236799240112	-7.08869123458862	-8.08226203918457	-0.0651857256889343	0.188339933753014	-0.0317200496792793
-6.73241472244263	-7.08994960784912	-8.088942527771	-0.0651310235261917	0.188183024525642	-0.0313750505447388
-6.72586488723755	-7.08457899093628	-8.09959888458252	-0.0648354440927505	0.188260287046432	-0.0311733037233353
-6.72781705856323	-7.08567810058594	-8.09885025024414	-0.0647589787840843	0.188204526901245	-0.0308929849416018
-6.72649478912354	-7.08295249938965	-8.09910583496094	-0.0646381974220276	0.188308537006378	-0.0308072865009308
-6.73218202590942	-7.08528900146484	-8.09897899627686	-0.064765028655529	0.188256680965424	-0.0305378176271915
-6.725182056427	-7.07985544204712	-8.10378932952881	-0.0647165924310684	0.188268065452576	-0.0304361563175917
-6.7261905670166	-7.08045864105225	-8.09664916992188	-0.0647683292627335	0.188275009393692	-0.0304276216775179
-6.73425340652466	-7.07809591293335	-8.10234642028809	-0.0649786368012428	0.188466444611549	-0.0304220449179411
-6.73561429977417	-7.07472038269043	-8.08279037475586	-0.0652812197804451	0.188512772321701	-0.0305342096835375
-6.73593235015869	-7.07283353805542	-8.09338283538818	-0.0655575320124626	0.18848629295826	-0.0306129790842533
-6.73161649703979	-7.06553936004639	-8.08832931518555	-0.0656853467226028	0.188721537590027	-0.0304804276674986
-6.73790216445923	-7.06755304336548	-8.0943603515625	-0.0657876580953598	0.188678160309792	-0.0305026862770319
-6.73992109298706	-7.06690311431885	-8.07310390472412	-0.0661288797855377	0.1889758259058	-0.0307325683534145
-6.750807762146	-7.06549549102783	-8.08153438568115	-0.066522628068924	0.189028069376945	-0.0308388601988554
-6.74685430526733	-7.0601863861084	-8.07649326324463	-0.0666378885507584	0.189105853438377	-0.0310555100440979
-6.75169038772583	-7.06691312789917	-8.07003784179688	-0.06695706397295	0.189226180315018	-0.0310703162103891
-6.75450468063354	-7.06657981872559	-8.06971454620361	-0.0671361163258553	0.18944551050663	-0.0311632324010134
-6.76190948486328	-7.07614231109619	-8.06395626068115	-0.0673990845680237	0.189468294382095	-0.0312366038560867
-6.76446485519409	-7.0714898109436	-8.07250595092773	-0.0676408410072327	0.189615115523338	-0.0315512642264366
-6.76371097564697	-7.07295083999634	-8.05654525756836	-0.0678757056593895	0.189628899097443	-0.0316235795617104
-6.766930103302	-7.07748985290527	-8.06441020965576	-0.0679774209856987	0.189716026186943	-0.0314237028360367
-6.76628255844116	-7.07815504074097	-8.05795001983643	-0.0681811422109604	0.189804017543793	-0.0315448604524136
-6.7682147026062	-7.08745718002319	-8.05688095092773	-0.0684040561318398	0.189828857779503	-0.031855184584856
-6.77604341506958	-7.07891941070557	-8.05345821380615	-0.0686720907688141	0.190061405301094	-0.0322089716792107
-6.78751611709595	-7.08413171768188	-8.04455280303955	-0.0689422339200974	0.190184101462364	-0.032505564391613
-6.78689384460449	-7.08099317550659	-8.04697036743164	-0.0694801360368729	0.19023209810257	-0.0328817330300808
-6.79209613800049	-7.08283185958862	-8.02982521057129	-0.0699435546994209	0.190426409244537	-0.0332876779139042
-6.79466390609741	-7.08494853973389	-8.02377986907959	-0.0703168734908104	0.190481171011925	-0.0332250110805035
-6.79214239120483	-7.08490896224976	-8.0294246673584	-0.0702822655439377	0.190380230545998	-0.03305359557271
-6.79215717315674	-7.09227132797241	-8.02896022796631	-0.0703900754451752	0.190462782979012	-0.0330428928136826
-6.79835081100464	-7.09075784683228	-8.03090763092041	-0.0703833997249603	0.1905857026577	-0.0331201888620853
-6.79655694961548	-7.09292459487915	-8.02035045623779	-0.0705313086509705	0.19064724445343	-0.0331828407943249
-6.80486440658569	-7.09995746612549	-8.02179622650146	-0.0707572475075722	0.190688073635101	-0.0334930345416069
-6.8107738494873	-7.09948062896729	-8.01703548431396	-0.0712990686297417	0.190978646278381	-0.0342637673020363
-6.83062648773193	-7.1008768081665	-8.00165367126465	-0.0722817629575729	0.191215932369232	-0.0352280773222446
-6.82947731018066	-7.08526611328125	-7.98792695999146	-0.07262222468853	0.191356420516968	-0.0352232567965984
-6.83295965194702	-7.08683347702026	-7.98958539962769	-0.0726947486400604	0.191265359520912	-0.0351076349616051
-6.8385763168335	-7.08978843688965	-7.99854516983032	-0.0727986395359039	0.191482856869698	-0.0356344915926456
-6.86173677444458	-7.09737348556519	-7.97857999801636	-0.0736721977591515	0.19181801378727	-0.0367616377770901
-6.86390447616577	-7.09079837799072	-7.97608947753906	-0.0740058869123459	0.191875725984573	-0.0364791937172413
-6.85832738876343	-7.08266496658325	-7.98306322097778	-0.0737883895635605	0.191844582557678	-0.0362510904669762
-6.86830043792725	-7.10774517059326	-7.97621965408325	-0.074144221842289	0.192103236913681	-0.0369970202445984
-6.88479089736938	-7.10054492950439	-7.97156476974487	-0.0747819170355797	0.192424312233925	-0.0377751626074314
-6.89985370635986	-7.10580587387085	-7.94794511795044	-0.0754552856087685	0.192619487643242	-0.0382666364312172
-6.90997362136841	-7.09837675094604	-7.96049547195435	-0.0758421570062637	0.192824944853783	-0.0388516262173653
-6.92271280288696	-7.1116681098938	-7.94423818588257	-0.076649583876133	0.193148672580719	-0.0397822484374046
-6.92989110946655	-7.10254001617432	-7.93973827362061	-0.0769231542944908	0.19308577477932	-0.0399070531129837
-6.94074773788452	-7.10353469848633	-7.94051694869995	-0.0773495063185692	0.193274840712547	-0.0404696054756641
-6.94731664657593	-7.10721015930176	-7.91832256317139	-0.0780345052480698	0.193462371826172	-0.0411361642181873
-6.9547700881958	-7.09990978240967	-7.9284520149231	-0.0780991166830063	0.193560004234314	-0.0412324890494347
-6.96458959579468	-7.10478448867798	-7.91373109817505	-0.078366756439209	0.193635165691376	-0.0418084785342216
-6.9811053276062	-7.11952590942383	-7.90465641021729	-0.0792317911982536	0.193907111883163	-0.0427594296634197
-6.98200082778931	-7.10710620880127	-7.88941097259521	-0.0797103121876717	0.193976283073425	-0.0432299822568893
-6.99760389328003	-7.11815214157104	-7.8887186050415	-0.0800770074129105	0.194129884243011	-0.0434491820633411
-6.99639177322388	-7.11519002914429	-7.87807893753052	-0.0802415907382965	0.194278597831726	-0.0437464825809002
-7.00512361526489	-7.12357425689697	-7.8669605255127	-0.0804922357201576	0.194267749786377	-0.0439660437405109
-7.00230836868286	-7.12428855895996	-7.87933540344238	-0.0804712772369385	0.194359064102173	-0.0440878979861736
-7.01187992095947	-7.12944793701172	-7.87242889404297	-0.080488346517086	0.194392651319504	-0.0444039888679981
-7.01827812194824	-7.1364221572876	-7.87102794647217	-0.0805937349796295	0.194516241550446	-0.0447407476603985
-7.02252817153931	-7.13029766082764	-7.85357522964478	-0.0809379369020462	0.19466507434845	-0.0452019460499287
-7.02382755279541	-7.13876152038574	-7.85775375366211	-0.0811644941568375	0.19463449716568	-0.04540691152215
-7.03223991394043	-7.13735961914063	-7.84748601913452	-0.0814157724380493	0.194846078753471	-0.0456845350563526
-7.03138637542725	-7.13707447052002	-7.83037185668945	-0.0816019400954247	0.194872960448265	-0.0458037853240967
-7.03094577789307	-7.13449764251709	-7.83152914047241	-0.0817507356405258	0.194894909858704	-0.0459372624754906
-7.0337495803833	-7.135573387146	-7.8294563293457	-0.0818009153008461	0.19499371945858	-0.0462561473250389
-7.04262447357178	-7.13905096054077	-7.81947374343872	-0.082018606364727	0.195011630654335	-0.0464434772729874
-7.0420708656311	-7.13008546829224	-7.82250452041626	-0.0819498747587204	0.195019841194153	-0.0466346368193626
-7.04532527923584	-7.13610696792603	-7.81035995483398	-0.0821799710392952	0.195163071155548	-0.0469747707247734
-7.0523886680603	-7.13662624359131	-7.79629850387573	-0.0825269445776939	0.195310965180397	-0.047194816172123
-7.0519323348999	-7.1282172203064	-7.79276895523071	-0.0826831758022308	0.195325613021851	-0.0472677834331989
-7.05221319198608	-7.12643957138062	-7.78753423690796	-0.0826732739806175	0.195391207933426	-0.0471691302955151
-7.05792665481567	-7.13124656677246	-7.78579235076904	-0.0827910378575325	0.195334240794182	-0.0471773259341717
-7.05740547180176	-7.12849855422974	-7.77566146850586	-0.0828610956668854	0.195513218641281	-0.0473170392215252
-7.06011772155762	-7.1264443397522	-7.7654447555542	-0.0829554796218872	0.195419743657112	-0.0474109873175621
-7.0674614906311	-7.13281297683716	-7.76973533630371	-0.0829674080014229	0.195643663406372	-0.0474611334502697
-7.07015132904053	-7.12563753128052	-7.76116418838501	-0.0831353515386581	0.195580333471298	-0.0476564541459084
-7.07274484634399	-7.1282844543457	-7.75930118560791	-0.0831408724188805	0.195650279521942	-0.0477868393063545
-7.08679580688477	-7.12776374816895	-7.76463651657104	-0.083364374935627	0.195699945092201	-0.0479133613407612
-7.08835077285767	-7.12859439849854	-7.76268863677979	-0.0834283605217934	0.19578118622303	-0.0481502413749695
-7.09640312194824	-7.12742853164673	-7.76200151443481	-0.083423413336277	0.195867091417313	-0.0483661666512489
-7.10961198806763	-7.13239049911499	-7.77313089370728	-0.0835965126752853	0.196081474423409	-0.0485640652477741
-7.11487436294556	-7.13114547729492	-7.76072216033936	-0.0837723910808563	0.196182459592819	-0.048740092664957
-7.11883401870728	-7.13764905929565	-7.77510976791382	-0.0837035402655602	0.19624625146389	-0.0488811172544956
-7.12939310073853	-7.14203691482544	-7.78163814544678	-0.0837432518601418	0.19644433259964	-0.0490321703255177
-7.13108444213867	-7.14709711074829	-7.77123975753784	-0.0837354511022568	0.196530237793922	-0.0491973869502544
-7.13694667816162	-7.14785385131836	-7.78050994873047	-0.0836585760116577	0.196605861186981	-0.0492866411805153
-7.14409923553467	-7.15244054794312	-7.77807760238647	-0.0835096389055252	0.196853369474411	-0.0494717955589294
-7.15159797668457	-7.16039800643921	-7.77617645263672	-0.0835872441530228	0.196899428963661	-0.0495746061205864
-7.15016889572144	-7.15862798690796	-7.79159069061279	-0.0832954794168472	0.196943268179893	-0.0496891774237156
-7.1535439491272	-7.16569423675537	-7.78722858428955	-0.0832641646265984	0.196972906589508	-0.0499144345521927
-7.157630443573	-7.17630910873413	-7.78300285339355	-0.0831937044858933	0.197135493159294	-0.0499544180929661
-7.15859937667847	-7.17459440231323	-7.79232358932495	-0.0830693393945694	0.197177052497864	-0.0501298271119595
-7.16222381591797	-7.18134689331055	-7.79367589950562	-0.0828630551695824	0.197299286723137	-0.0503660291433334
-7.16621541976929	-7.18829154968262	-7.80156946182251	-0.082777351140976	0.197290793061256	-0.0504302233457565
-7.16254949569702	-7.1945686340332	-7.79575729370117	-0.0826235562562943	0.197352781891823	-0.0506941042840481
-7.16423845291138	-7.19750928878784	-7.80258083343506	-0.0825113356113434	0.197329461574554	-0.0508262738585472
-7.17303419113159	-7.20711660385132	-7.80575752258301	-0.082300953567028	0.197564050555229	-0.0510942600667477
-7.17348337173462	-7.21465015411377	-7.79940414428711	-0.0822463184595108	0.197555929422379	-0.0513867773115635
-7.17314338684082	-7.22082281112671	-7.80193710327148	-0.0820035338401794	0.197479099035263	-0.0516069866716862
-7.17281007766724	-7.22202348709106	-7.81093406677246	-0.0817609578371048	0.197657555341721	-0.0520004965364933
-7.17424249649048	-7.23242712020874	-7.80518674850464	-0.081603541970253	0.197707295417786	-0.0519147478044033
-7.16564655303955	-7.22786283493042	-7.81975936889648	-0.0812249407172203	0.197676211595535	-0.0518516972661018
-7.16195869445801	-7.23990964889526	-7.82083559036255	-0.0809351056814194	0.197756543755531	-0.0521396920084953
-7.16776514053345	-7.25154066085815	-7.828453540802	-0.0808283388614655	0.197813808917999	-0.0525759570300579
-7.17139577865601	-7.25504207611084	-7.82510328292847	-0.0805751010775566	0.197999253869057	-0.052918367087841
-7.16700458526611	-7.25688552856445	-7.8318657875061	-0.0802642628550529	0.198017567396164	-0.0529598370194435
-7.17408561706543	-7.26228904724121	-7.84843015670776	-0.0797372907400131	0.198234781622887	-0.0530276596546173
-7.17884826660156	-7.27752304077148	-7.83621740341187	-0.0795597955584526	0.198282390832901	-0.0535069666802883
-7.18587303161621	-7.28961753845215	-7.8481502532959	-0.0792951732873917	0.198246493935585	-0.0538697242736816
-7.18936347961426	-7.28698348999023	-7.8514256477356	-0.0790004953742027	0.198453009128571	-0.0539235472679138
-7.19629859924316	-7.30169057846069	-7.84232330322266	-0.0788909941911697	0.198500841856003	-0.0542157255113125
-7.19869565963745	-7.3055534362793	-7.84839677810669	-0.0788104608654976	0.198457032442093	-0.0543016828596592
-7.20187282562256	-7.30982065200806	-7.84867143630981	-0.0786696076393127	0.198519587516785	-0.0545279234647751
-7.20374631881714	-7.31544780731201	-7.83962106704712	-0.0788079723715782	0.198598399758339	-0.0546825304627419
-7.20867729187012	-7.31995868682861	-7.84856224060059	-0.078989714384079	0.198554933071136	-0.054884385317564
-7.20296382904053	-7.31758499145508	-7.84058475494385	-0.0791460201144218	0.19866281747818	-0.0550319962203503
-7.21004915237427	-7.32329988479614	-7.85076093673706	-0.0792148187756538	0.198728874325752	-0.0551731213927269
-7.21332120895386	-7.32488584518433	-7.84426212310791	-0.0794091895222664	0.198983311653137	-0.0555074326694012
-7.21786975860596	-7.3306360244751	-7.84724855422974	-0.0794759541749954	0.19896274805069	-0.0556744821369648
-7.21911478042603	-7.3260383605957	-7.86230707168579	-0.0794199109077454	0.199253231287003	-0.0558633841574192
-7.22839450836182	-7.33685159683228	-7.85421514511108	-0.0794836580753326	0.199456840753555	-0.0560514517128468
-7.23040723800659	-7.33726167678833	-7.86423254013062	-0.0793552249670029	0.199576810002327	-0.0561490207910538
-7.23062705993652	-7.33485269546509	-7.86716365814209	-0.0792526379227638	0.199687048792839	-0.056353285908699
-7.23581123352051	-7.33862447738647	-7.87383317947388	-0.0790621563792229	0.199897199869156	-0.0563932806253433
-7.24166202545166	-7.33689069747925	-7.88683938980103	-0.0788962468504906	0.200087338685989	-0.0564822666347027
-7.23971128463745	-7.33884572982788	-7.8819260597229	-0.078716553747654	0.200127422809601	-0.0565470308065414
-7.23978805541992	-7.33954286575317	-7.89545202255249	-0.0784583762288094	0.200159057974815	-0.0565938577055931
-7.2379298210144	-7.3372597694397	-7.89129686355591	-0.0782409757375717	0.200276955962181	-0.056679543107748
-7.23827600479126	-7.34060096740723	-7.89552545547485	-0.0780757591128349	0.200193539261818	-0.0567347072064877
-7.23375701904297	-7.3393702507019	-7.90851831436157	-0.0777733325958252	0.200191900134087	-0.0569251254200935
-7.23581647872925	-7.34132432937622	-7.90148687362671	-0.0776496678590775	0.200141727924347	-0.0570780895650387
-7.23865413665771	-7.34938669204712	-7.89897108078003	-0.0774952992796898	0.200209140777588	-0.0571670681238174
-7.23239135742188	-7.33928489685059	-7.90061902999878	-0.0774128660559654	0.200092345476151	-0.0573445148766041
-7.23191213607788	-7.34469509124756	-7.90444993972778	-0.077168196439743	0.200057685375214	-0.0573961660265923
-7.2351279258728	-7.33746433258057	-7.91251182556152	-0.0771193653345108	0.200077682733536	-0.0575870871543884
-7.23685789108276	-7.33929347991943	-7.90121030807495	-0.0769770592451096	0.200049504637718	-0.0577302798628807
-7.23185968399048	-7.32905101776123	-7.91335105895996	-0.0768614485859871	0.199939012527466	-0.0577328950166702
-7.23598766326904	-7.32826614379883	-7.91045045852661	-0.0766685456037521	0.200090378522873	-0.0579035952687263
-7.23977327346802	-7.32461071014404	-7.90973854064941	-0.0766426250338554	0.199882701039314	-0.057960819453001
-7.2401237487793	-7.31906938552856	-7.91573762893677	-0.0764643922448158	0.199963182210922	-0.0581244118511677
-7.24185132980347	-7.30736351013184	-7.90955638885498	-0.0763541162014008	0.199855610728264	-0.0582478046417236
-7.24601602554321	-7.30814695358276	-7.91271257400513	-0.0762323215603828	0.199886679649353	-0.0583553090691566
-7.24610042572021	-7.29594945907593	-7.91441345214844	-0.0761691033840179	0.199837639927864	-0.0584652721881866
-7.24501037597656	-7.29100465774536	-7.91269063949585	-0.0760025680065155	0.199748679995537	-0.0585899353027344
-7.25006055831909	-7.27981042861938	-7.91695165634155	-0.0759220942854881	0.199773579835892	-0.05876275151968
-7.25464200973511	-7.27942705154419	-7.91147756576538	-0.0758458450436592	0.19971027970314	-0.0589881725609303
-7.25663661956787	-7.26587057113647	-7.91854429244995	-0.0756764709949493	0.199684515595436	-0.0590466856956482
-7.26455640792847	-7.25553560256958	-7.91491317749023	-0.075395479798317	0.199664756655693	-0.0593092441558838
-7.26579141616821	-7.25000095367432	-7.91181325912476	-0.0753630846738815	0.199690893292427	-0.0594848431646824
-7.27310085296631	-7.24189615249634	-7.91804790496826	-0.0752213299274445	0.199564427137375	-0.0597013495862484
-7.27179431915283	-7.2279486656189	-7.91809606552124	-0.0750654861330986	0.199617683887482	-0.0599416606128216
-7.28239965438843	-7.22526836395264	-7.9285135269165	-0.0748822465538979	0.199562400579453	-0.0601761676371098
-7.28730440139771	-7.21373081207275	-7.91664505004883	-0.0747388079762459	0.199486061930656	-0.0603894479572773
-7.29203844070435	-7.20803546905518	-7.91971111297607	-0.0745876580476761	0.199406296014786	-0.0606433041393757
-7.29732799530029	-7.19185066223145	-7.92823457717896	-0.074346549808979	0.199557647109032	-0.0608159229159355
-7.30566215515137	-7.18790245056152	-7.91814470291138	-0.0742645710706711	0.199464365839958	-0.0610970631241798
-7.31167268753052	-7.1789231300354	-7.92729043960571	-0.0741369426250458	0.199412301182747	-0.0612401403486729
-7.31414604187012	-7.16480207443237	-7.92790746688843	-0.073923259973526	0.199344903230667	-0.061576034873724
-7.32080936431885	-7.15913438796997	-7.92639017105103	-0.0738027319312096	0.199381396174431	-0.0618180148303509
-7.33205461502075	-7.14705848693848	-7.93401002883911	-0.0736417919397354	0.199364870786667	-0.0621050000190735
-7.33086633682251	-7.13493919372559	-7.93198585510254	-0.0733289420604706	0.199389442801476	-0.0624857097864151
-7.34535074234009	-7.1308445930481	-7.93738889694214	-0.0730763748288155	0.199405282735825	-0.0628017708659172
-7.35141897201538	-7.12073516845703	-7.94124603271484	-0.0729044675827026	0.199389234185219	-0.0631230697035789
-7.35395669937134	-7.10747766494751	-7.93298387527466	-0.072613351047039	0.199292987585068	-0.0634982064366341
-7.36305046081543	-7.10020160675049	-7.9431300163269	-0.0723947733640671	0.199366971850395	-0.0637719631195068
-7.37245035171509	-7.09056758880615	-7.94979333877563	-0.072166234254837	0.19936640560627	-0.0641207247972488
-7.36770105361938	-7.07651233673096	-7.94842672348022	-0.0718828663229942	0.199273243546486	-0.0644486919045448
-7.3803882598877	-7.07156991958618	-7.95259618759155	-0.0715898871421814	0.199298903346062	-0.0647469684481621
-7.38576030731201	-7.05520009994507	-7.95365762710571	-0.0713632330298424	0.199306860566139	-0.0650979951024055
-7.38759279251099	-7.04883670806885	-7.94675970077515	-0.0710857734084129	0.199230909347534	-0.0654688850045204
-7.39114189147949	-7.03296995162964	-7.96494102478027	-0.0707221850752831	0.199327930808067	-0.065729096531868
-7.40532541275024	-7.02835512161255	-7.95786666870117	-0.0705617740750313	0.199356183409691	-0.0660448297858238
-7.40332508087158	-7.0178108215332	-7.96206951141357	-0.0702708810567856	0.199227973818779	-0.0662771984934807
-7.40901470184326	-7.00371837615967	-7.96698188781738	-0.0700016096234322	0.199236482381821	-0.0666357055306435
-7.41518783569336	-6.99749374389648	-7.96042966842651	-0.0698367580771446	0.199372380971909	-0.0669273063540459
-7.42296171188354	-6.99043989181519	-7.96899318695068	-0.06964011490345	0.199348449707031	-0.0671219453215599
-7.42216634750366	-6.97439098358154	-7.97790622711182	-0.0692716687917709	0.19940173625946	-0.0674379467964172
-7.42895221710205	-6.96954441070557	-7.96986722946167	-0.0690550357103348	0.199405983090401	-0.0677104741334915
-7.43393516540527	-6.96147966384888	-7.98008584976196	-0.0688453912734985	0.199373349547386	-0.0679752826690674
-7.43739366531372	-6.94984674453735	-7.98034858703613	-0.0685027539730072	0.199441373348236	-0.0683465301990509
-7.44592809677124	-6.94055366516113	-7.97644662857056	-0.0683349519968033	0.199501723051071	-0.0686739683151245
-7.45544910430908	-6.92949914932251	-7.99482488632202	-0.0679946392774582	0.199467703700066	-0.0690508633852005
-7.45920753479004	-6.91440343856812	-7.99521541595459	-0.0676332861185074	0.199536472558975	-0.0694670006632805
-7.47121906280518	-6.90915536880493	-7.99546575546265	-0.0673523545265198	0.199605166912079	-0.0698829367756844
-7.47738933563232	-6.89724779129028	-8.00805377960205	-0.067017450928688	0.199526861310005	-0.0701974555850029
-7.48123598098755	-6.887770652771	-8.01230525970459	-0.0665579736232758	0.199509665369987	-0.0706201195716858
-7.48861265182495	-6.88158321380615	-8.0040979385376	-0.066328376531601	0.199586182832718	-0.0709191858768463
-7.49698114395142	-6.8731861114502	-8.0193042755127	-0.0660272240638733	0.199582502245903	-0.0712113007903099
-7.49332094192505	-6.86079216003418	-8.01516437530518	-0.0656829252839088	0.199557945132256	-0.0715500116348267
-7.50749063491821	-6.8608078956604	-8.0164966583252	-0.0654863938689232	0.199621230363846	-0.071790486574173
-7.50955533981323	-6.84926652908325	-8.02488136291504	-0.0652225688099861	0.199623510241508	-0.0720153227448463
-7.51295518875122	-6.84280776977539	-8.0289945602417	-0.064925491809845	0.199634343385696	-0.0723103284835815
-7.51715469360352	-6.83524656295776	-8.03092098236084	-0.064670130610466	0.199706003069878	-0.0724274888634682
-7.52564477920532	-6.83001804351807	-8.03706741333008	-0.0645387396216393	0.199742704629898	-0.0726584419608116
-7.51887083053589	-6.82193994522095	-8.03479766845703	-0.064342088997364	0.199647590517998	-0.0727291032671928
-7.52791738510132	-6.8160400390625	-8.04334831237793	-0.064071886241436	0.199650257825851	-0.0728960484266281
-7.53406047821045	-6.80970048904419	-8.03894424438477	-0.0639760345220566	0.199822828173637	-0.0730760470032692
-7.53386259078979	-6.80842590332031	-8.04425430297852	-0.0637643709778786	0.199659556150436	-0.0731981173157692
-7.53784418106079	-6.79689407348633	-8.05226516723633	-0.0634916052222252	0.199874058365822	-0.0733399465680122
-7.54627847671509	-6.79318523406982	-8.04593944549561	-0.0634266510605812	0.199892178177834	-0.0735839083790779
-7.54776191711426	-6.78781318664551	-8.05342864990234	-0.0631618276238441	0.199825033545494	-0.073675736784935
-7.55369234085083	-6.78209114074707	-8.0650749206543	-0.0628795623779297	0.199894085526466	-0.0738916024565697
-7.56046152114868	-6.77459955215454	-8.06709289550781	-0.0626700073480606	0.199963763356209	-0.0741431266069412
-7.561936378479	-6.77201795578003	-8.0687427520752	-0.0623358376324177	0.199888870120049	-0.0743469819426537
-7.56692600250244	-6.76687097549438	-8.07866382598877	-0.062087457627058	0.199925392866135	-0.0745679587125778
-7.57342433929443	-6.76785516738892	-8.07641506195068	-0.0618692710995674	0.200010672211647	-0.074771448969841
-7.57228803634644	-6.76154756546021	-8.07883548736572	-0.0615667328238487	0.199912086129189	-0.074841633439064
-7.58362150192261	-6.75985813140869	-8.09368991851807	-0.0613255202770233	0.20003242790699	-0.0750412791967392
-7.58112478256226	-6.75667667388916	-8.08720302581787	-0.0611968375742435	0.199958816170692	-0.0751550197601318
-7.584716796875	-6.75290060043335	-8.09316062927246	-0.0609244666993618	0.199873581528664	-0.0752590298652649
-7.58829689025879	-6.74946260452271	-8.0967493057251	-0.0606524497270584	0.199974045157433	-0.0753789469599724
-7.5932354927063	-6.7499794960022	-8.09657287597656	-0.0604773983359337	0.200009122490883	-0.0755273252725601
-7.59049272537231	-6.7452187538147	-8.10096645355225	-0.0602937042713165	0.199939891695976	-0.0755563750863075
-7.59639501571655	-6.74577808380127	-8.10861015319824	-0.0599325373768806	0.200023159384727	-0.0756882280111313
-7.60049057006836	-6.74017000198364	-8.10789585113525	-0.0597786046564579	0.199971035122871	-0.0758245289325714
-7.6022834777832	-6.73607349395752	-8.11559772491455	-0.0593449175357819	0.199983149766922	-0.0760038793087006
-7.61136102676392	-6.73466205596924	-8.12409782409668	-0.0592055581510067	0.19998836517334	-0.0761142373085022
-7.60796594619751	-6.73160409927368	-8.12786674499512	-0.0589259602129459	0.199953839182854	-0.0762836337089539
-7.61027383804321	-6.72755002975464	-8.12535381317139	-0.0586260594427586	0.199923917651176	-0.0764249116182327
-7.61800575256348	-6.72834873199463	-8.13612842559814	-0.0583923496305943	0.199984967708588	-0.0764327198266983
-7.62009382247925	-6.71892976760864	-8.1370964050293	-0.0581114664673805	0.199906557798386	-0.0765496417880058
-7.61971378326416	-6.71832370758057	-8.13985633850098	-0.0578044466674328	0.199953764677048	-0.0766580328345299
-7.62965106964111	-6.71560049057007	-8.14276123046875	-0.0575462505221367	0.199861943721771	-0.0766372233629227
-7.62459516525269	-6.70771646499634	-8.15013599395752	-0.0571917854249477	0.199767753481865	-0.0768058523535728
-7.6316032409668	-6.70464706420898	-8.14999389648438	-0.0569129809737206	0.199756160378456	-0.0768753364682198
-7.63912677764893	-6.70706748962402	-8.15745067596436	-0.0566703975200653	0.19978953897953	-0.0769757702946663
-7.63836050033569	-6.69427394866943	-8.16153335571289	-0.0563419535756111	0.199732378125191	-0.0770806521177292
-7.63979053497314	-6.6928915977478	-8.1685152053833	-0.0560354106128216	0.199756130576134	-0.0771481096744537
-7.6522331237793	-6.69038534164429	-8.17751884460449	-0.0557513386011124	0.199778869748116	-0.0772439166903496
-7.6481671333313	-6.68486881256104	-8.17273426055908	-0.0553699173033237	0.199641168117523	-0.0774612501263618
-7.65843820571899	-6.6817193031311	-8.18607711791992	-0.055059127509594	0.199699714779854	-0.0775578841567039
-7.66620063781738	-6.67493867874146	-8.19107818603516	-0.0547766610980034	0.199796468019485	-0.0777731835842133
-7.67045068740845	-6.67294406890869	-8.18686962127686	-0.0545925721526146	0.199636816978455	-0.0778703019022942
-7.67350006103516	-6.66417360305786	-8.20994281768799	-0.0542114041745663	0.19963838160038	-0.0780047550797462
-7.68233633041382	-6.65905380249023	-8.20874786376953	-0.0539769232273102	0.199634984135628	-0.0782819166779518
-7.68848848342896	-6.65931367874146	-8.21023845672607	-0.0536831915378571	0.199661940336227	-0.0783195048570633
-7.69370174407959	-6.65086460113525	-8.22598552703857	-0.0534038878977299	0.199658125638962	-0.0785115361213684
-7.70081472396851	-6.64905023574829	-8.222825050354	-0.0532042011618614	0.199854597449303	-0.0786649510264397
-7.70728063583374	-6.64603424072266	-8.22587203979492	-0.0530289001762867	0.199727311730385	-0.0787668451666832
-7.7087197303772	-6.64033985137939	-8.24079322814941	-0.0527785234153271	0.199819222092628	-0.0788419768214226
-7.72049760818481	-6.64097785949707	-8.23796081542969	-0.0525643266737461	0.199861332774162	-0.078970305621624
-7.72086811065674	-6.64010572433472	-8.24374961853027	-0.0524096116423607	0.199777007102966	-0.0790245532989502
-7.73008728027344	-6.6352162361145	-8.26308536529541	-0.052193745970726	0.199856132268906	-0.0791556909680367
-7.73411989212036	-6.63229036331177	-8.2624979019165	-0.0520887337625027	0.199886307120323	-0.0793061107397079
-7.74181413650513	-6.63254117965698	-8.26351833343506	-0.0518765598535538	0.199880123138428	-0.0793797373771667
-7.74790239334106	-6.62471866607666	-8.27298927307129	-0.0516496412456036	0.200069278478622	-0.0794253870844841
-7.7613730430603	-6.6259617805481	-8.28075695037842	-0.0516208708286285	0.20006950199604	-0.0796234384179115
-7.7578067779541	-6.62042760848999	-8.27799701690674	-0.0514710210263729	0.200032740831375	-0.0797564834356308
-7.77079200744629	-6.61931324005127	-8.29710006713867	-0.0512131527066231	0.200086057186127	-0.0799335762858391
-7.77919054031372	-6.61657905578613	-8.28999710083008	-0.0511566027998924	0.200173303484917	-0.0800989866256714
-7.78423118591309	-6.61872529983521	-8.29901695251465	-0.0510355271399021	0.200114160776138	-0.0802909582853317
-7.78943395614624	-6.61211919784546	-8.31290721893311	-0.0507334731519222	0.200276151299477	-0.0804007947444916
-7.80027341842651	-6.61541318893433	-8.30971145629883	-0.0507238134741783	0.200345039367676	-0.0805806145071983
-7.80457735061646	-6.6135311126709	-8.31864833831787	-0.0505923591554165	0.200284063816071	-0.0806345045566559
-7.81433391571045	-6.60932683944702	-8.32771873474121	-0.0503470413386822	0.200411885976791	-0.080771192908287
-7.81974077224731	-6.60918664932251	-8.32073211669922	-0.0503487437963486	0.200529098510742	-0.0809066146612167
-7.82896327972412	-6.60838842391968	-8.33662128448486	-0.0503129325807095	0.200508549809456	-0.0810134410858154
-7.83153104782104	-6.60186672210693	-8.34502410888672	-0.0501010492444038	0.200591802597046	-0.0812065005302429
-7.8415846824646	-6.6037425994873	-8.34185028076172	-0.0499923191964626	0.200696662068367	-0.0813127160072327
-7.84898090362549	-6.60085439682007	-8.36106777191162	-0.0498974733054638	0.20071642100811	-0.0814321413636208
-7.85293340682983	-6.59732675552368	-8.35765361785889	-0.0497506707906723	0.200793638825417	-0.0816854238510132
-7.8615550994873	-6.60088920593262	-8.36344909667969	-0.0496508553624153	0.200807496905327	-0.0817792117595673
-7.87414693832397	-6.59943389892578	-8.3737096786499	-0.0495835579931736	0.20093959569931	-0.0818634107708931
-7.87197494506836	-6.59764242172241	-8.37255764007568	-0.0493889339268208	0.20088067650795	-0.0819478631019592
-7.88245248794556	-6.59321022033691	-8.38946151733398	-0.0492692515254021	0.2009047716856	-0.0820953473448753
-7.88650560379028	-6.59327125549316	-8.38462448120117	-0.0492672510445118	0.201111510396004	-0.0822356641292572
-7.89444017410278	-6.59761047363281	-8.38728618621826	-0.0493081323802471	0.200998410582542	-0.0823007598519325
-7.89655017852783	-6.58890199661255	-8.40413856506348	-0.0490710660815239	0.201063945889473	-0.0823494717478752
-7.90716218948364	-6.59114503860474	-8.40169620513916	-0.0490764193236828	0.201121360063553	-0.0824398100376129
-7.90701866149902	-6.59188318252563	-8.40755462646484	-0.0490071102976799	0.201087206602097	-0.0824611634016037
-7.91330718994141	-6.58588266372681	-8.41301441192627	-0.0488384664058685	0.20113804936409	-0.0825969949364662
-7.92256832122803	-6.58514404296875	-8.41110801696777	-0.0488014742732048	0.201282307505608	-0.0827011242508888
-7.93168163299561	-6.58501243591309	-8.42407321929932	-0.048803236335516	0.201358750462532	-0.0827433839440346
-7.93481636047363	-6.58155107498169	-8.43535614013672	-0.0486096553504467	0.201333329081535	-0.0828889682888985
-7.94577646255493	-6.58351802825928	-8.43382549285889	-0.0485985539853573	0.201421305537224	-0.0830160826444626
-7.95020437240601	-6.58311128616333	-8.4343147277832	-0.0484967418015003	0.201408907771111	-0.0830373838543892
-7.95324373245239	-6.58004474639893	-8.44485855102539	-0.0484248660504818	0.201443165540695	-0.0832018330693245
-7.96077394485474	-6.5828332901001	-8.44453620910645	-0.048466183245182	0.20164392888546	-0.0832947567105293
-7.96910238265991	-6.58281946182251	-8.45666313171387	-0.0484136268496513	0.201690629124641	-0.0833031982183456
-7.96938800811768	-6.57962131500244	-8.46396827697754	-0.04834845662117	0.201762109994888	-0.0834236517548561
-7.97763824462891	-6.58613348007202	-8.46390533447266	-0.048396036028862	0.201839655637741	-0.0834276154637337
-7.98114252090454	-6.58267784118652	-8.46969890594482	-0.0483973920345306	0.201906993985176	-0.0834426581859589
-7.97852373123169	-6.58358240127563	-8.46291351318359	-0.0483616292476654	0.201977387070656	-0.0834601148962975
-7.98109722137451	-6.58669948577881	-8.47661304473877	-0.048380833119154	0.202110543847084	-0.0834003537893295
-7.98918199539185	-6.58690309524536	-8.47473526000977	-0.0484162084758282	0.202286288142204	-0.0834097340703011
-7.98473310470581	-6.58980655670166	-8.48080062866211	-0.0485189184546471	0.202271372079849	-0.0833587571978569
-7.98944473266602	-6.58505058288574	-8.49089908599854	-0.0484694801270962	0.202310159802437	-0.0833500847220421
-7.9886474609375	-6.58901309967041	-8.48371887207031	-0.0485366471111774	0.202587977051735	-0.0833876803517342
-7.99687337875366	-6.59423446655273	-8.48092460632324	-0.0486668907105923	0.202523320913315	-0.0832792520523071
-7.9907603263855	-6.58908605575562	-8.49709415435791	-0.0486509390175343	0.202620029449463	-0.0832417085766792
-7.99857378005981	-6.59404325485229	-8.48718547821045	-0.0487830191850662	0.202807575464249	-0.0832913294434547
-7.99522161483765	-6.59645557403564	-8.49214839935303	-0.0488271787762642	0.202781051397324	-0.0831775441765785
-7.99574327468872	-6.5892915725708	-8.49746704101563	-0.04880665615201	0.202825263142586	-0.0832208916544914
-7.99846839904785	-6.5943431854248	-8.48699474334717	-0.0488465167582035	0.202987432479858	-0.0832121968269348
-8.00472450256348	-6.59342527389526	-8.50006675720215	-0.0489485152065754	0.203054711222649	-0.0831941366195679
-7.99822807312012	-6.58863019943237	-8.50847339630127	-0.0488254725933075	0.203162625432014	-0.0832065418362617
-8.00406837463379	-6.59307718276978	-8.49921035766602	-0.0489201433956623	0.203156620264053	-0.0831771418452263
-8.00467205047607	-6.59417152404785	-8.50795745849609	-0.049023799598217	0.203300073742867	-0.0830999761819839
-8.00519371032715	-6.58781671524048	-8.50316619873047	-0.0490441434085369	0.203306749463081	-0.083135113120079
-8.00578117370605	-6.58819198608398	-8.50737190246582	-0.0490979105234146	0.203476160764694	-0.082979753613472
-8.01430988311768	-6.58749914169312	-8.51173782348633	-0.0491213425993919	0.203567385673523	-0.0829921439290047
-8.00991535186768	-6.58656740188599	-8.51346111297607	-0.049215879291296	0.203562065958977	-0.083003357052803
-8.01306533813477	-6.5827751159668	-8.51965141296387	-0.0491683892905712	0.203514441847801	-0.082934781908989
-8.01833915710449	-6.58004522323608	-8.51446723937988	-0.0492632575333118	0.20375457406044	-0.083014614880085
-8.01907062530518	-6.57769393920898	-8.51950931549072	-0.0492305979132652	0.203587368130684	-0.0830390453338623
-8.02054119110107	-6.5738205909729	-8.53066539764404	-0.0491885952651501	0.203781858086586	-0.0830244943499565
-8.02774524688721	-6.57048034667969	-8.52598285675049	-0.0492199845612049	0.20384518802166	-0.0831083878874779
-8.02614307403564	-6.57377243041992	-8.52288246154785	-0.0492777600884438	0.203783631324768	-0.0830835327506065
-8.0284948348999	-6.56844711303711	-8.53429126739502	-0.0492167472839355	0.203793480992317	-0.0830501839518547
-8.02969264984131	-6.56669473648071	-8.53032398223877	-0.0492573939263821	0.203942060470581	-0.0831669569015503
-8.0367374420166	-6.56838941574097	-8.52986335754395	-0.0493263937532902	0.203861594200134	-0.0831054970622063
-8.03419208526611	-6.56077575683594	-8.53998756408691	-0.0491824261844158	0.203899949789047	-0.0831024795770645
-8.04450225830078	-6.56176042556763	-8.5362720489502	-0.0493484884500504	0.203980192542076	-0.0831231772899628
-8.04092693328857	-6.55845165252686	-8.53762626647949	-0.0493498109281063	0.203939765691757	-0.0830879807472229
-8.04380321502686	-6.55565166473389	-8.54542827606201	-0.0492934659123421	0.203918233513832	-0.083119235932827
-8.04745483398438	-6.55521106719971	-8.53147792816162	-0.0493700951337814	0.20401605963707	-0.0831858813762665
-8.04876613616943	-6.55597019195557	-8.54032516479492	-0.0494824573397636	0.203933253884315	-0.0831639468669891
-8.04846477508545	-6.54950618743896	-8.54821968078613	-0.0493472181260586	0.204038694500923	-0.0831466168165207
-8.0546178817749	-6.55438280105591	-8.53939723968506	-0.0496278181672096	0.204143881797791	-0.0831084847450256
-8.05353832244873	-6.55346822738647	-8.54873943328857	-0.0496218875050545	0.204063087701797	-0.0830117985606194
-8.05344676971436	-6.54921245574951	-8.54752063751221	-0.0496688038110733	0.204037636518478	-0.0830302461981773
-8.05819988250732	-6.55370759963989	-8.53668022155762	-0.0498114787042141	0.204237297177315	-0.0829891934990883
-8.06138801574707	-6.55116415023804	-8.5428524017334	-0.0498347692191601	0.204143956303596	-0.0829646289348602
-8.05940437316895	-6.54506874084473	-8.55110549926758	-0.0498733371496201	0.204239994287491	-0.0829967632889748
-8.06504344940186	-6.55122089385986	-8.54074954986572	-0.0500242114067078	0.204325392842293	-0.0830214098095894
-8.06615734100342	-6.5519642829895	-8.5448579788208	-0.050072256475687	0.204252943396568	-0.0829300954937935
-8.06890201568604	-6.54834127426147	-8.54886245727539	-0.0500525534152985	0.204350367188454	-0.0830322355031967
-8.06729125976563	-6.55143690109253	-8.53882026672363	-0.0502203553915024	0.204430252313614	-0.0830254256725311
-8.07412719726563	-6.55288934707642	-8.55373191833496	-0.0502637512981892	0.204422265291214	-0.0829277783632278
-8.06948566436768	-6.54642295837402	-8.55173778533936	-0.0503504015505314	0.204493284225464	-0.0829717367887497
-8.07557010650635	-6.55728626251221	-8.54329586029053	-0.0504984110593796	0.204560250043869	-0.0828824639320374
-8.07192897796631	-6.55238819122314	-8.55001068115234	-0.0505728237330914	0.204567342996597	-0.0827201455831528
-8.07329368591309	-6.55378580093384	-8.54959297180176	-0.0505717098712921	0.204655885696411	-0.0827745497226715
-8.07282161712646	-6.55828905105591	-8.54286766052246	-0.0508426912128925	0.204681649804115	-0.0826075077056885
-8.06845569610596	-6.55949831008911	-8.54597854614258	-0.050904892385006	0.20458659529686	-0.0825275257229805
-8.06849002838135	-6.5561728477478	-8.55051517486572	-0.0510709807276726	0.204804494976997	-0.082489900290966
-8.07226657867432	-6.56553649902344	-8.54234027862549	-0.0512023195624352	0.20483560860157	-0.0823804065585136
-8.06758785247803	-6.56004667282104	-8.55241870880127	-0.0513230040669441	0.204904720187187	-0.0821923762559891
-8.07092571258545	-6.55870914459229	-8.55198669433594	-0.0512685850262642	0.204941958189011	-0.0821752175688744
-8.07003974914551	-6.56437253952026	-8.54444980621338	-0.0515131019055843	0.205007448792458	-0.0820426419377327
-8.07264423370361	-6.56239748001099	-8.55159282684326	-0.0515982583165169	0.205008402466774	-0.0819978341460228
-8.06370162963867	-6.56290531158447	-8.54423809051514	-0.0517116598784924	0.205025464296341	-0.081922359764576
-8.07248687744141	-6.56561803817749	-8.549729347229	-0.0518593192100525	0.205132648348808	-0.0817748680710793
-8.06601238250732	-6.56236028671265	-8.54923439025879	-0.0519751161336899	0.205140382051468	-0.0816843658685684
-8.06293296813965	-6.56651878356934	-8.54179859161377	-0.0520050264894962	0.205152124166489	-0.081603042781353
-8.06313323974609	-6.56392860412598	-8.55033779144287	-0.0521332174539566	0.205171570181847	-0.0814739316701889
-8.06301212310791	-6.56632089614868	-8.54005718231201	-0.0522690787911415	0.205282360315323	-0.0814357101917267
-8.05785179138184	-6.5666332244873	-8.54496383666992	-0.0523839890956879	0.205180585384369	-0.081264816224575
-8.06119823455811	-6.56393051147461	-8.54951667785645	-0.0524078533053398	0.205336198210716	-0.0811808034777641
-8.06062602996826	-6.56782245635986	-8.53083419799805	-0.0525329820811749	0.205360978841782	-0.0810926035046577
-8.05985260009766	-6.568603515625	-8.54614162445068	-0.0527034513652325	0.205278754234314	-0.0809518843889236
-8.05613708496094	-6.56106519699097	-8.53986263275146	-0.0526706725358963	0.205372467637062	-0.08090790361166
-8.06273746490479	-6.56851959228516	-8.53318119049072	-0.0528788976371288	0.205388084053993	-0.0808497592806816
-8.05596160888672	-6.56350135803223	-8.53744888305664	-0.0529078654944897	0.205307811498642	-0.0807041004300117
-8.05519390106201	-6.56276988983154	-8.54030513763428	-0.0528866723179817	0.205378964543343	-0.0807408466935158
-8.05425262451172	-6.56513214111328	-8.52720642089844	-0.0530553311109543	0.20538367331028	-0.0806716233491898
-8.05315399169922	-6.56391382217407	-8.53026580810547	-0.0529811382293701	0.205299809575081	-0.0806303396821022
-8.05055713653564	-6.55810117721558	-8.52884006500244	-0.0530554056167603	0.205429643392563	-0.0806459859013557
-8.05700397491455	-6.56484889984131	-8.52888107299805	-0.0531279146671295	0.205387860536575	-0.0805486291646957
-8.05204677581787	-6.55739545822144	-8.53108692169189	-0.0531496703624725	0.205365791916847	-0.0804526433348656
-8.0493745803833	-6.55587244033813	-8.5300121307373	-0.0530882477760315	0.205368533730507	-0.0805274322628975
-8.05010986328125	-6.5602502822876	-8.51664161682129	-0.0532977841794491	0.205369383096695	-0.0804854333400726
-8.04609870910645	-6.55683135986328	-8.52038478851318	-0.0532580949366093	0.205223202705383	-0.0804293528199196
-8.040283203125	-6.55299234390259	-8.52006053924561	-0.0533104911446571	0.205283612012863	-0.0804378539323807
-8.04348087310791	-6.55973339080811	-8.51052665710449	-0.0533857829868793	0.205368608236313	-0.0803668349981308
-8.03763961791992	-6.55136775970459	-8.51497936248779	-0.0533742718398571	0.205171719193459	-0.0802859142422676
-8.03855323791504	-6.55342578887939	-8.50974369049072	-0.0533494688570499	0.205322727560997	-0.0802487060427666
-8.03577041625977	-6.55581283569336	-8.50748157501221	-0.0534873269498348	0.205145284533501	-0.0802227482199669
-8.03324890136719	-6.55096054077148	-8.51364612579346	-0.0533884614706039	0.205132782459259	-0.0801957249641418
-8.03535747528076	-6.55079126358032	-8.50787258148193	-0.0534396655857563	0.205223068594933	-0.0802678093314171
-8.03431224822998	-6.55360412597656	-8.49628353118896	-0.0534335300326347	0.20512780547142	-0.0802488327026367
-8.03487491607666	-6.54440927505493	-8.50609493255615	-0.0533884353935719	0.205068588256836	-0.0802320912480354
-8.03479385375977	-6.54599571228027	-8.50086975097656	-0.0533769987523556	0.20510895550251	-0.080351285636425
-8.03796672821045	-6.54699039459229	-8.49787712097168	-0.053452730178833	0.204991221427917	-0.0802656337618828
-8.0345401763916	-6.53987264633179	-8.50189876556396	-0.0533398687839508	0.205000787973404	-0.0803592428565025
-8.03099536895752	-6.539963722229	-8.49642753601074	-0.0533784404397011	0.204921245574951	-0.0804089680314064
-8.04004192352295	-6.54050779342651	-8.50160884857178	-0.0533163100481033	0.204996973276138	-0.0803507938981056
-8.03682231903076	-6.53523015975952	-8.49275207519531	-0.0534044615924358	0.204886272549629	-0.0803886950016022
-8.03229904174805	-6.53780889511108	-8.49031352996826	-0.0532458275556564	0.20477819442749	-0.0803536772727966
-8.03421401977539	-6.53446483612061	-8.49796676635742	-0.0533639416098595	0.204787313938141	-0.0803713127970696
-8.03091526031494	-6.53622198104858	-8.48619270324707	-0.053371474146843	0.204707503318787	-0.0803476199507713
-8.02488327026367	-6.53297328948975	-8.48681259155273	-0.0534157790243626	0.204582452774048	-0.0802291035652161
-8.02740859985352	-6.53147315979004	-8.48919773101807	-0.0533517710864544	0.204623356461525	-0.0802242159843445
-8.02266597747803	-6.53474140167236	-8.46951293945313	-0.0534925796091557	0.204503089189529	-0.0801246911287308
-8.01750183105469	-6.53053903579712	-8.46932315826416	-0.053391307592392	0.204328820109367	-0.0801034420728683
-8.01729869842529	-6.52420234680176	-8.47143077850342	-0.0533657558262348	0.204280078411102	-0.0801334083080292
-8.01451969146729	-6.52647352218628	-8.45477867126465	-0.0533762462437153	0.204195320606232	-0.0801583155989647
-8.01110172271729	-6.5207405090332	-8.4585428237915	-0.0533539280295372	0.204021856188774	-0.0801011398434639
-8.01376056671143	-6.52300357818604	-8.45830249786377	-0.0533478781580925	0.204126358032227	-0.0801516845822334
-8.01172828674316	-6.52070188522339	-8.45022010803223	-0.0533653944730759	0.203951969742775	-0.0801222622394562
-8.00474739074707	-6.51504039764404	-8.45024681091309	-0.053260650485754	0.203880906105042	-0.0800746083259583
-8.00858879089355	-6.514976978302	-8.44563007354736	-0.0533373542129993	0.203821420669556	-0.080061286687851
-7.99879741668701	-6.51422262191772	-8.43898487091064	-0.0533246733248234	0.203674107789993	-0.0800728648900986
-7.9953088760376	-6.51440238952637	-8.4350757598877	-0.0533196330070496	0.203551173210144	-0.079969696700573
-7.99581670761108	-6.51119136810303	-8.43264961242676	-0.0532319322228432	0.203556910157204	-0.0799835920333862
-7.99317359924316	-6.51275110244751	-8.41876220703125	-0.0533928647637367	0.203417792916298	-0.0799112617969513
-7.98999261856079	-6.50963735580444	-8.42685985565186	-0.05332987383008	0.203350707888603	-0.0797530114650726
-7.9925422668457	-6.51381063461304	-8.42409992218018	-0.0534180961549282	0.20329438149929	-0.07973862439394
-7.98469829559326	-6.50906419754028	-8.41429710388184	-0.0534641332924366	0.203129023313522	-0.0796236172318459
-7.98327016830444	-6.51315927505493	-8.40933990478516	-0.0534550324082375	0.203056901693344	-0.0794498920440674
-7.98185729980469	-6.51331472396851	-8.40719032287598	-0.0536208674311638	0.203075274825096	-0.0793730765581131
-7.97444295883179	-6.51145362854004	-8.39366817474365	-0.0537163428962231	0.20293216407299	-0.0792753621935844
-7.97089862823486	-6.51561260223389	-8.39934730529785	-0.0537635535001755	0.202919840812683	-0.0790775939822197
-7.97418594360352	-6.52047872543335	-8.39712429046631	-0.053936917334795	0.202933683991432	-0.0788951516151428
-7.96579456329346	-6.51741075515747	-8.38827419281006	-0.053983923047781	0.202913954854012	-0.0787251964211464
-7.96950244903564	-6.52748441696167	-8.38702774047852	-0.0541485249996185	0.202884554862976	-0.0785343572497368
-7.96338701248169	-6.52721691131592	-8.38440990447998	-0.0543699003756046	0.202810078859329	-0.078222781419754
-7.95699691772461	-6.53387594223022	-8.38205432891846	-0.0543835125863552	0.202761799097061	-0.0780765265226364
-7.95330476760864	-6.53587579727173	-8.37336254119873	-0.054610650986433	0.202749595046043	-0.0777692422270775
-7.95008563995361	-6.54165506362915	-8.37211608886719	-0.0548298694193363	0.202637150883675	-0.0774668306112289
-7.9378514289856	-6.54421281814575	-8.36165618896484	-0.055025115609169	0.202694624662399	-0.0771873220801353
-7.94045400619507	-6.5582332611084	-8.36069107055664	-0.0552104972302914	0.202562972903252	-0.0769215598702431
-7.9314866065979	-6.56011724472046	-8.36213207244873	-0.0555020123720169	0.202498808503151	-0.0764830708503723
-7.92353105545044	-6.56638193130493	-8.3546142578125	-0.0556725636124611	0.202502876520157	-0.0762352049350739
-7.91672515869141	-6.57528162002563	-8.33990955352783	-0.0559900812804699	0.202459901571274	-0.0758613422513008
-7.91104125976563	-6.58148145675659	-8.33814525604248	-0.0562948323786259	0.202344849705696	-0.07552370429039
-7.89933824539185	-6.58814191818237	-8.33588981628418	-0.0564839094877243	0.202359259128571	-0.0751863569021225
-7.89952754974365	-6.60097789764404	-8.32719039916992	-0.0567869767546654	0.20246234536171	-0.0747957974672318
-7.88775825500488	-6.60549068450928	-8.32645416259766	-0.0569996610283852	0.202324390411377	-0.0744394138455391
-7.87682771682739	-6.6157169342041	-8.31271266937256	-0.0572540760040283	0.202384352684021	-0.0740931183099747
-7.86935091018677	-6.62873268127441	-8.30543518066406	-0.0575845018029213	0.202266559004784	-0.0737190991640091
-7.85527992248535	-6.63654136657715	-8.30426120758057	-0.0578623898327351	0.202266335487366	-0.0732691586017609
-7.84161758422852	-6.64427757263184	-8.29185104370117	-0.0581468194723129	0.202291011810303	-0.0729121044278145
-7.83196544647217	-6.65917539596558	-8.27540874481201	-0.0584977380931377	0.202261865139008	-0.0724228397011757
-7.81524515151978	-6.66573667526245	-8.27339553833008	-0.0588457584381104	0.202187404036522	-0.0719771683216095
-7.80040502548218	-6.6785454750061	-8.2638111114502	-0.0591310858726501	0.202291399240494	-0.0715564340353012
-7.78577756881714	-6.69295835494995	-8.24749755859375	-0.0595719963312149	0.202178344130516	-0.0709890425205231
-7.76493883132935	-6.69836664199829	-8.24975299835205	-0.0599241517484188	0.202094063162804	-0.0704723373055458
-7.74987125396729	-6.70933485031128	-8.23175716400146	-0.0603394843637943	0.202137365937233	-0.0700483769178391
-7.73769283294678	-6.72502994537354	-8.21472930908203	-0.0607724748551846	0.202210113406181	-0.0694904029369354
-7.71815252304077	-6.72621011734009	-8.21505737304688	-0.0612017139792442	0.202130153775215	-0.0689821019768715
-7.69836711883545	-6.74102449417114	-8.18676948547363	-0.0617199949920177	0.20229971408844	-0.0684607774019241
-7.6864972114563	-6.75180864334106	-8.18033409118652	-0.062210526317358	0.202243611216545	-0.06794373691082
-7.66662263870239	-6.75870800018311	-8.17812442779541	-0.0626227334141731	0.20226976275444	-0.0673695802688599
-7.65477895736694	-6.77447175979614	-8.16030406951904	-0.0632739588618279	0.202358782291412	-0.0670167803764343
-7.64012289047241	-6.79111099243164	-8.14446258544922	-0.0638442113995552	0.202415719628334	-0.0664559677243233
-7.62649488449097	-6.79943084716797	-8.14332103729248	-0.0643329918384552	0.202520534396172	-0.0660331845283508
-7.61419439315796	-6.81499481201172	-8.12457275390625	-0.0649561434984207	0.202703073620796	-0.0656097158789635
-7.60800838470459	-6.8311915397644	-8.11250686645508	-0.0656673386693001	0.202778950333595	-0.065176896750927
-7.59409809112549	-6.84410858154297	-8.11048030853271	-0.0661296471953392	0.202882453799248	-0.0647733360528946
-7.59089231491089	-6.85982275009155	-8.0969820022583	-0.0669029951095581	0.203112050890923	-0.064483255147934
-7.57849264144897	-6.87234306335449	-8.08571338653564	-0.0675394013524055	0.203129589557648	-0.0641645416617393
-7.57606363296509	-6.88218641281128	-8.08891487121582	-0.0681154653429985	0.203256487846375	-0.0640010088682175
-7.57209444046021	-6.8947696685791	-8.06642055511475	-0.0687452480196953	0.203467771410942	-0.063890352845192
-7.57019138336182	-6.90728664398193	-8.06518077850342	-0.0694203600287437	0.203520387411118	-0.0636979416012764
-7.56651973724365	-6.90779829025269	-8.06546878814697	-0.069721519947052	0.203712210059166	-0.0636158883571625
-7.56947755813599	-6.92368698120117	-8.05456256866455	-0.0702808275818825	0.203876420855522	-0.0636010617017746
-7.56840944290161	-6.92770624160767	-8.04508590698242	-0.0707512646913528	0.203845888376236	-0.0635740831494331
-7.57048177719116	-6.92809391021729	-8.04737186431885	-0.0710682347416878	0.203906252980232	-0.0637729838490486
-7.5747184753418	-6.93401861190796	-8.03571891784668	-0.0713942050933838	0.204137653112411	-0.0639108940958977
-7.58217763900757	-6.93461275100708	-8.04341506958008	-0.0716298297047615	0.204083621501923	-0.0641501992940903
-7.58577489852905	-6.92882537841797	-8.04484081268311	-0.0716094449162483	0.204210177063942	-0.064566932618618
-7.59681558609009	-6.93278026580811	-8.04528045654297	-0.0716281905770302	0.204187363386154	-0.0649346336722374
-7.60516595840454	-6.93305158615112	-8.04889583587646	-0.0716374143958092	0.204150125384331	-0.065355658531189
-7.61149120330811	-6.93326234817505	-8.04804515838623	-0.0716027766466141	0.204141020774841	-0.0659193620085716
-7.61765336990356	-6.93756771087646	-8.04354000091553	-0.0716419592499733	0.204135537147522	-0.0664049088954926
-7.62735176086426	-6.9392032623291	-8.04945755004883	-0.0717128664255142	0.204072281718254	-0.0668588504195213
-7.62813425064087	-6.9330005645752	-8.0535774230957	-0.0716367363929749	0.204060107469559	-0.0674521401524544
-7.63982534408569	-6.9393310546875	-8.04721641540527	-0.0717361122369766	0.204023107886314	-0.0679483637213707
-7.64678430557251	-6.93511199951172	-8.0476541519165	-0.0717694088816643	0.203906446695328	-0.0683222115039825
-7.65071582794189	-6.93449878692627	-8.04961585998535	-0.0716399550437927	0.203838154673576	-0.0689685791730881
-7.65901184082031	-6.93512487411499	-8.03854560852051	-0.0717008784413338	0.203799664974213	-0.0694902539253235
-7.66701173782349	-6.93797492980957	-8.04625606536865	-0.0717458501458168	0.203726962208748	-0.0699871703982353
-7.66907787322998	-6.93229103088379	-8.04481029510498	-0.071735568344593	0.203737512230873	-0.0704782009124756
-7.68544054031372	-6.94306468963623	-8.04627895355225	-0.0718019530177116	0.203677326440811	-0.0709943696856499
-7.69064712524414	-6.94069337844849	-8.05492210388184	-0.0718779712915421	0.203661486506462	-0.0714770704507828
-7.69680833816528	-6.9431791305542	-8.04518127441406	-0.071819894015789	0.203638330101967	-0.0721302926540375
-7.70662832260132	-6.95162439346313	-8.03751850128174	-0.0719808340072632	0.203612208366394	-0.0726650133728981
-7.71656036376953	-6.95123910903931	-8.04773426055908	-0.0719866082072258	0.203571274876595	-0.0732373520731926
-7.71716403961182	-6.95104885101318	-8.04613304138184	-0.0720080956816673	0.203609853982925	-0.0738620087504387
-7.73350238800049	-6.95858192443848	-8.04264163970947	-0.0721115693449974	0.203565329313278	-0.0743284001946449
-7.73411703109741	-6.95771026611328	-8.05176830291748	-0.0721266567707062	0.203440427780151	-0.0747679248452187
-7.73702144622803	-6.96369600296021	-8.05000305175781	-0.0720952451229095	0.203501656651497	-0.0753414779901505
-7.74743032455444	-6.97028112411499	-8.04442596435547	-0.0722229331731796	0.203373804688454	-0.0757768526673317
-7.74857187271118	-6.97059297561646	-8.05084323883057	-0.0721963569521904	0.203308776021004	-0.0762769654393196
-7.75457000732422	-6.97183322906494	-8.04409885406494	-0.0722126960754395	0.203263193368912	-0.0767872706055641
-7.75784587860107	-6.98282384872437	-8.03944301605225	-0.0721946209669113	0.203266859054565	-0.0771783664822578
-7.76168727874756	-6.9817590713501	-8.05161571502686	-0.0722037553787231	0.203188121318817	-0.0775229558348656
-7.76380348205566	-6.99015140533447	-8.04813385009766	-0.0721540749073029	0.203222572803497	-0.0779310315847397
-7.76870012283325	-6.99645280838013	-8.05291843414307	-0.0722695589065552	0.203132212162018	-0.0782016292214394
-7.76645994186401	-6.99726867675781	-8.05869579315186	-0.0721917375922203	0.203037083148956	-0.0786329060792923
-7.77056360244751	-7.0043773651123	-8.04465293884277	-0.0722500085830688	0.203040018677711	-0.0790506452322006
-7.77455282211304	-7.01428270339966	-8.04074859619141	-0.0723128467798233	0.202923893928528	-0.0793887376785278
-7.77775192260742	-7.00926494598389	-8.05465030670166	-0.0724171549081802	0.202903062105179	-0.0797602906823158
-7.77852344512939	-7.01724004745483	-8.04212856292725	-0.0724241882562637	0.202988654375076	-0.0801496207714081
-7.78115653991699	-7.02496528625488	-8.03843116760254	-0.0726612135767937	0.2028938382864	-0.0803875401616097
-7.77425622940063	-7.02662086486816	-8.04257583618164	-0.0725861415266991	0.202797070145607	-0.08067387342453
-7.77494192123413	-7.03527879714966	-8.03408050537109	-0.0727508738636971	0.202775061130524	-0.0809621587395668
-7.77812671661377	-7.04340982437134	-8.03317642211914	-0.0728255659341812	0.202798753976822	-0.081127792596817
-7.77217769622803	-7.04182910919189	-8.02988243103027	-0.0729642957448959	0.20272022485733	-0.0813979804515839
-7.76925659179688	-7.05232095718384	-8.02846336364746	-0.0729633867740631	0.202748224139214	-0.0815797671675682
-7.76969718933105	-7.05456304550171	-8.026611328125	-0.0730701088905334	0.202630713582039	-0.0817296504974365
-7.76326322555542	-7.06489610671997	-8.0161714553833	-0.0731827169656754	0.202625513076782	-0.0819146931171417
-7.75546360015869	-7.06671142578125	-8.01088619232178	-0.073321595788002	0.202584490180016	-0.081995964050293
-7.75574779510498	-7.07651472091675	-8.01304912567139	-0.07342179864645	0.202672138810158	-0.0820654183626175
-7.74798583984375	-7.07900667190552	-8.00106143951416	-0.0736001953482628	0.202545642852783	-0.0821131616830826
-7.74198341369629	-7.08206129074097	-8.00133228302002	-0.0736071020364761	0.202483057975769	-0.0821311175823212
-7.74232292175293	-7.08912801742554	-8.00007724761963	-0.0738771110773087	0.202488526701927	-0.0821015238761902
-7.73050212860107	-7.09361886978149	-7.99577951431274	-0.0738553777337074	0.202434286475182	-0.0821665674448013
-7.72696876525879	-7.10516977310181	-7.99197053909302	-0.0740015134215355	0.202388778328896	-0.0820771902799606
-7.72237014770508	-7.10937547683716	-7.98537158966064	-0.07415821403265	0.202455013990402	-0.0820577070116997
-7.71527433395386	-7.11375141143799	-7.97410011291504	-0.0743549689650536	0.202290371060371	-0.0820355638861656
-7.70714378356934	-7.11954212188721	-7.98239898681641	-0.0743921175599098	0.202308714389801	-0.0818492323160172
-7.70421695709229	-7.12696313858032	-7.97178602218628	-0.0746290683746338	0.202308267354965	-0.0818096473813057
-7.69487285614014	-7.1374979019165	-7.96290302276611	-0.0748082548379898	0.202178388834	-0.0816993936896324
-7.68847179412842	-7.1415319442749	-7.97108697891235	-0.074868731200695	0.202145144343376	-0.0815943405032158
-7.68045616149902	-7.15190267562866	-7.95770692825317	-0.0751167759299278	0.202346339821815	-0.0815882608294487
-7.67662239074707	-7.16460800170898	-7.95388460159302	-0.0753713846206665	0.202181994915009	-0.081386923789978
-7.66342449188232	-7.16841173171997	-7.95146942138672	-0.0754835531115532	0.202217817306519	-0.0813274532556534
-7.65676498413086	-7.17715358734131	-7.94021987915039	-0.0756585821509361	0.202179744839668	-0.0812205746769905
-7.65094137191772	-7.18976926803589	-7.93980979919434	-0.0758299753069878	0.202298581600189	-0.0809701830148697
-7.63817358016968	-7.1899676322937	-7.93622827529907	-0.0760675296187401	0.202229902148247	-0.0808589681982994
-7.62794351577759	-7.20351648330688	-7.92988109588623	-0.076084703207016	0.202305808663368	-0.0806758999824524
-7.62363815307617	-7.20860767364502	-7.92712545394897	-0.0762839242815971	0.202271297574043	-0.0805102810263634
-7.6082124710083	-7.21736907958984	-7.92708969116211	-0.0764813721179962	0.20226064324379	-0.0803978145122528
-7.6052827835083	-7.22327041625977	-7.91444110870361	-0.0766159072518349	0.202311515808105	-0.080357238650322
-7.60143947601318	-7.23195934295654	-7.92790460586548	-0.0767958238720894	0.202412992715836	-0.080221526324749
-7.59264516830444	-7.23318433761597	-7.91931962966919	-0.0769102722406387	0.202414274215698	-0.0801975578069687
-7.58527326583862	-7.24534749984741	-7.92299270629883	-0.0770523250102997	0.202411934733391	-0.0800723060965538
-7.58705759048462	-7.25360631942749	-7.9289345741272	-0.0772866904735565	0.202616751194	-0.080018125474453
-7.57303333282471	-7.26207637786865	-7.92043590545654	-0.0774300992488861	0.202550798654556	-0.0799487307667732
-7.57083797454834	-7.27038383483887	-7.92214965820313	-0.077588863670826	0.202615365386009	-0.0798192471265793
-7.56685352325439	-7.27250051498413	-7.91909694671631	-0.0777101442217827	0.202860042452812	-0.0797079056501389
-7.56064319610596	-7.28188943862915	-7.90922117233276	-0.0780260562896729	0.202857509255409	-0.0796190649271011
-7.55511856079102	-7.28819942474365	-7.92261457443237	-0.0781839489936829	0.202977120876312	-0.0793621987104416
-7.55626106262207	-7.29360103607178	-7.92382860183716	-0.0784421563148499	0.203150227665901	-0.0792564377188683
-7.5470871925354	-7.30150556564331	-7.9197473526001	-0.0787080004811287	0.203141435980797	-0.0790935680270195
-7.54525279998779	-7.30196285247803	-7.93102550506592	-0.0788929685950279	0.203227713704109	-0.0788296237587929
-7.54288530349731	-7.3092246055603	-7.92382144927979	-0.0791912898421288	0.20352266728878	-0.0786955952644348
-7.53916597366333	-7.31229209899902	-7.922682762146	-0.0794424191117287	0.20344378054142	-0.0784622505307198
-7.53419542312622	-7.31140565872192	-7.9435248374939	-0.0796163007616997	0.203611999750137	-0.0782686769962311
-7.53741931915283	-7.31473016738892	-7.93330335617065	-0.0798165127635002	0.203726649284363	-0.0782021507620811
-7.53706932067871	-7.31685590744019	-7.93995046615601	-0.0799640938639641	0.203737258911133	-0.0780014023184776
-7.54135513305664	-7.31220674514771	-7.95285749435425	-0.0800836756825447	0.203874230384827	-0.077970877289772
-7.54270887374878	-7.31572914123535	-7.95173025131226	-0.0802889615297318	0.203961864113808	-0.0779716446995735
-7.54899454116821	-7.31624555587769	-7.9554648399353	-0.080406442284584	0.203896895051003	-0.0778570994734764
-7.54974842071533	-7.31189727783203	-7.97186374664307	-0.0804038569331169	0.204041212797165	-0.0777623653411865
-7.55630540847778	-7.31537389755249	-7.97749090194702	-0.0806319043040276	0.204042583703995	-0.0775797218084335
-7.54986572265625	-7.30780172348022	-7.97926473617554	-0.0807244032621384	0.204063728451729	-0.0775192528963089
-7.56058359146118	-7.31327295303345	-7.98909711837769	-0.0808094665408134	0.204066351056099	-0.0774238258600235
-7.55909299850464	-7.30443525314331	-7.99404907226563	-0.0809154063463211	0.20400781929493	-0.0772014856338501
-7.56031370162964	-7.30563116073608	-8.00015735626221	-0.0809051021933556	0.203944444656372	-0.0771387964487076
-7.56388235092163	-7.30524778366089	-7.99871778488159	-0.0811624005436897	0.204003646969795	-0.0768917426466942
-7.56499433517456	-7.30082702636719	-8.01063537597656	-0.0812232345342636	0.203865319490433	-0.0766418352723122
-7.56126594543457	-7.29558515548706	-8.0128116607666	-0.0813323929905891	0.203872963786125	-0.07646294683218
-7.56912899017334	-7.30023717880249	-8.01938247680664	-0.0814369693398476	0.203856870532036	-0.0761225000023842
-7.5624098777771	-7.29079866409302	-8.02767658233643	-0.0816167443990707	0.203686892986298	-0.0758031904697418
-7.56171178817749	-7.29152822494507	-8.02753639221191	-0.0816260948777199	0.203643187880516	-0.0756949782371521
-7.56762742996216	-7.29353046417236	-8.03368091583252	-0.0817659422755241	0.203521013259888	-0.0754768550395966
-7.56597852706909	-7.29213714599609	-8.0413236618042	-0.08181481808424	0.203452825546265	-0.0752449780702591
-7.56600999832153	-7.28805446624756	-8.0387020111084	-0.0819188505411148	0.203400313854218	-0.0750380605459213
-7.56881427764893	-7.29539966583252	-8.04029655456543	-0.0820160880684853	0.203290462493896	-0.0747877880930901
-7.56553220748901	-7.28687381744385	-8.04930019378662	-0.0820866152644157	0.203121110796928	-0.0744978711009026
-7.56049060821533	-7.28857564926147	-8.04537391662598	-0.0820356011390686	0.203151226043701	-0.0742063224315643
-7.563072681427	-7.29477405548096	-8.04570293426514	-0.0822289064526558	0.20295424759388	-0.0738352239131927
-7.55434274673462	-7.29223966598511	-8.05294609069824	-0.0822899416089058	0.202918231487274	-0.0735443383455276
-7.55439329147339	-7.29622793197632	-8.05149459838867	-0.0824138447642326	0.202865168452263	-0.0733737498521805
-7.55292701721191	-7.295823097229	-8.04933166503906	-0.0826171338558197	0.202755078673363	-0.0731147527694702
-7.5507960319519	-7.2860426902771	-8.05794143676758	-0.0825958028435707	0.202587753534317	-0.0729565694928169
-7.54749441146851	-7.28412914276123	-8.05712032318115	-0.0826931446790695	0.202641636133194	-0.0728240385651588
-7.54522848129272	-7.28508710861206	-8.05846977233887	-0.0828120410442352	0.202434152364731	-0.0725752860307693
-7.53892421722412	-7.28453302383423	-8.07163619995117	-0.0827305838465691	0.202386260032654	-0.0723569318652153
-7.54325437545776	-7.28656244277954	-8.07003593444824	-0.0827867984771729	0.202300071716309	-0.0722052156925201
-7.53539752960205	-7.28679656982422	-8.06829261779785	-0.0827587470412254	0.202103778719902	-0.0720493867993355
-7.53875303268433	-7.28747987747192	-8.08253288269043	-0.082692377269268	0.202022314071655	-0.0719637274742126
-7.53401041030884	-7.28678464889526	-8.07440948486328	-0.0827122032642365	0.202046528458595	-0.0719241350889206
-7.53334283828735	-7.29154443740845	-8.07483673095703	-0.0827382653951645	0.201737433671951	-0.0717854425311089
-7.52662658691406	-7.28750371932983	-8.09101676940918	-0.0825561136007309	0.20170296728611	-0.0716313123703003
-7.52883958816528	-7.29116582870483	-8.08572769165039	-0.0826353579759598	0.201602563261986	-0.0716236680746078
-7.5148811340332	-7.29063081741333	-8.08829593658447	-0.0825203731656075	0.201482325792313	-0.071366585791111
-7.50964450836182	-7.29336929321289	-8.09813976287842	-0.0823953822255135	0.201339960098267	-0.0712430477142334
-7.50680685043335	-7.29125261306763	-8.08890724182129	-0.0825281217694283	0.201276659965515	-0.0712361857295036
-7.49620532989502	-7.29303312301636	-8.09582042694092	-0.0824728980660439	0.201025128364563	-0.0711232423782349
-7.48827266693115	-7.29462099075317	-8.09997081756592	-0.0824326351284981	0.201098367571831	-0.0709393918514252
-7.48584222793579	-7.29646110534668	-8.10172367095947	-0.0824482142925262	0.201003655791283	-0.0707973837852478
-7.47373104095459	-7.29770183563232	-8.1001033782959	-0.0824615880846977	0.20091900229454	-0.0705803334712982
-7.4718542098999	-7.30190277099609	-8.10925960540771	-0.0823278948664665	0.200910970568657	-0.0703203305602074
-7.45012950897217	-7.30043315887451	-8.11452484130859	-0.0823338031768799	0.200824588537216	-0.0696433112025261
-7.42798471450806	-7.30172109603882	-8.10599327087402	-0.0822288319468498	0.200673490762711	-0.068832203745842
-7.41852855682373	-7.30147171020508	-8.11284255981445	-0.0822430774569511	0.200649529695511	-0.0687325894832611
-7.40899801254272	-7.30343818664551	-8.10997104644775	-0.0822771713137627	0.200595498085022	-0.0684272721409798
-7.38948535919189	-7.3042688369751	-8.11270046234131	-0.0822614431381226	0.200493738055229	-0.0678156316280365
-7.37916135787964	-7.31117296218872	-8.11740779876709	-0.0822761654853821	0.20051996409893	-0.0673000738024712
-7.36414909362793	-7.30842781066895	-8.11561679840088	-0.0824629440903664	0.200494185090065	-0.0668165683746338
-7.34524345397949	-7.31595039367676	-8.11057662963867	-0.0824171826243401	0.200314551591873	-0.0663909465074539
-7.3318567276001	-7.3159065246582	-8.11019611358643	-0.0825772881507874	0.200333684682846	-0.0657089352607727
-7.31159400939941	-7.31475162506104	-8.10847854614258	-0.0825821533799171	0.200279951095581	-0.0651188790798187
-7.29031801223755	-7.3173360824585	-8.10264110565186	-0.082665927708149	0.200322985649109	-0.0644231885671616
-7.27666091918945	-7.3201470375061	-8.10565757751465	-0.0827492624521255	0.200259238481522	-0.0636944398283958
-7.26018381118774	-7.31714725494385	-8.09411907196045	-0.0829882621765137	0.200267910957336	-0.0633066743612289
-7.24538660049438	-7.31756830215454	-8.09474563598633	-0.0829503461718559	0.200177565217018	-0.0627557560801506
-7.2307710647583	-7.31768417358398	-8.10508060455322	-0.0830306857824326	0.200257107615471	-0.0622031651437283
-7.21153354644775	-7.32244443893433	-8.08858013153076	-0.0830695331096649	0.200256526470184	-0.0613805539906025
-7.19348621368408	-7.31756258010864	-8.09443092346191	-0.083213709294796	0.200142309069633	-0.0607407540082932
-7.18409585952759	-7.32239866256714	-8.0900821685791	-0.0832209587097168	0.200215250253677	-0.0603254735469818
-7.1649808883667	-7.31493282318115	-8.09221363067627	-0.0832538232207298	0.200092360377312	-0.0596662797033787
-7.1428747177124	-7.31838417053223	-8.08589553833008	-0.0831518247723579	0.200048685073853	-0.0587916411459446
-7.13126707077026	-7.31725788116455	-8.08891105651855	-0.0832252278923988	0.19991809129715	-0.0581839606165886
-7.11030054092407	-7.31852149963379	-8.08648777008057	-0.0831749886274338	0.199821025133133	-0.0578645803034306
-7.10163927078247	-7.31335735321045	-8.08170032501221	-0.0830891132354736	0.199730426073074	-0.0573904179036617
-7.0917329788208	-7.31864452362061	-8.08840656280518	-0.0830965712666512	0.1998041421175	-0.0570885352790356
-7.07625579833984	-7.31332015991211	-8.08385848999023	-0.0829998850822449	0.199658036231995	-0.0565409623086452
-7.06176900863647	-7.31470155715942	-8.09926128387451	-0.0827117338776588	0.1996740847826	-0.0560321360826492
-7.05826139450073	-7.31416273117065	-8.10336494445801	-0.0826941728591919	0.199721351265907	-0.0558406263589859
-7.04596662521362	-7.31086874008179	-8.1020450592041	-0.0825968608260155	0.199616983532906	-0.0555491857230663
-7.03883647918701	-7.30671739578247	-8.11633014678955	-0.0824430659413338	0.199482440948486	-0.055246539413929
-7.03085994720459	-7.30429172515869	-8.11885833740234	-0.0823231786489487	0.19960455596447	-0.0550294071435928
-7.02695751190186	-7.30333089828491	-8.12217235565186	-0.0821556895971298	0.199528723955154	-0.0547583475708961
-7.02023553848267	-7.29553413391113	-8.14383506774902	-0.0818286836147308	0.199483573436737	-0.0547286160290241
-7.0153284072876	-7.28933477401733	-8.15018367767334	-0.081629142165184	0.199459552764893	-0.0547329001128674
-7.01027536392212	-7.29012775421143	-8.15618228912354	-0.0812860876321793	0.19944041967392	-0.0544566437602043
-7.00399255752563	-7.28034257888794	-8.16717052459717	-0.081017903983593	0.199313417077065	-0.0544493906199932
-6.99560737609863	-7.27909851074219	-8.18057060241699	-0.0805103033781052	0.199164465069771	-0.054419107735157
-6.9987964630127	-7.27009582519531	-8.19769477844238	-0.0801717489957809	0.199388280510902	-0.0544745400547981
-6.99577188491821	-7.27052545547485	-8.20209980010986	-0.0798230171203613	0.19931448996067	-0.0542985163629055
-6.9838171005249	-7.25868511199951	-8.22882747650146	-0.079416811466217	0.199267730116844	-0.0540436655282974
-6.97499132156372	-7.25371408462524	-8.23797035217285	-0.0788472592830658	0.199275821447372	-0.053953018039465
-6.96837711334229	-7.2487006187439	-8.25308895111084	-0.0784858614206314	0.199331447482109	-0.0536832325160503
-6.96528100967407	-7.24121904373169	-8.26406574249268	-0.0781811326742172	0.199314698576927	-0.0537253692746162
-6.94926404953003	-7.23497629165649	-8.28104209899902	-0.0776096358895302	0.199217721819878	-0.0531147867441177
-6.94371128082275	-7.22705841064453	-8.29842758178711	-0.0771378055214882	0.199195891618729	-0.0530010275542736
-6.93696928024292	-7.22308254241943	-8.30136966705322	-0.0768560990691185	0.199250921607018	-0.0528125576674938
-6.92921733856201	-7.21593618392944	-8.32489109039307	-0.0763124078512192	0.199142724275589	-0.0522295534610748
-6.92181491851807	-7.21232223510742	-8.34236431121826	-0.0760291516780853	0.19924108684063	-0.0523708872497082
-6.92474746704102	-7.21259117126465	-8.35263156890869	-0.0756292417645454	0.199250653386116	-0.0523045025765896
-6.92240428924561	-7.20888376235962	-8.37008476257324	-0.0754010081291199	0.199192941188812	-0.0521600618958473
-6.92206287384033	-7.20208644866943	-8.37002563476563	-0.0750817656517029	0.199227511882782	-0.0523102581501007
-6.9244270324707	-7.19415760040283	-8.39629364013672	-0.0748307555913925	0.199332535266876	-0.0523725189268589
-6.93101644515991	-7.18459510803223	-8.40554046630859	-0.0745834782719612	0.199380829930305	-0.0523548796772957
-6.92163705825806	-7.18075037002563	-8.41214466094971	-0.0743277296423912	0.199255347251892	-0.0523231700062752
-6.9209451675415	-7.16953229904175	-8.42602729797363	-0.0739914700388908	0.199234813451767	-0.0522477105259895
-6.9141674041748	-7.16638898849487	-8.42562961578369	-0.0737918838858604	0.199332699179649	-0.0522000752389431
-6.91408252716064	-7.16297435760498	-8.43952465057373	-0.0736027210950851	0.199176847934723	-0.0519878454506397
-6.89933633804321	-7.15682458877563	-8.45829486846924	-0.0731847435235977	0.199160382151604	-0.051915742456913
-6.89693212509155	-7.15739250183105	-8.45221900939941	-0.0730486363172531	0.199146404862404	-0.0519057586789131
-6.89019584655762	-7.156813621521	-8.46436309814453	-0.0727079510688782	0.199062749743462	-0.0517071709036827
-6.87990999221802	-7.14811944961548	-8.46732902526855	-0.0724506005644798	0.19899956882	-0.0516035035252571
-6.87088251113892	-7.15383291244507	-8.47361850738525	-0.0721610262989998	0.198928877711296	-0.0514430552721024
-6.86683702468872	-7.15036869049072	-8.48206329345703	-0.071866475045681	0.198887854814529	-0.0510511845350266
-6.85222625732422	-7.14985609054565	-8.47350120544434	-0.0716622769832611	0.198746100068092	-0.0510605163872242
-6.85052347183228	-7.14614486694336	-8.48690319061279	-0.071510374546051	0.198673561215401	-0.0509837567806244
-6.84419536590576	-7.14447927474976	-8.48201847076416	-0.0713365748524666	0.198679864406586	-0.0509716421365738
-6.84484624862671	-7.15153408050537	-8.4861307144165	-0.0714001506567001	0.198567762970924	-0.0508019514381886
-6.83484697341919	-7.14594793319702	-8.48167419433594	-0.0712556689977646	0.198524758219719	-0.0508778877556324
-6.83215475082397	-7.14643144607544	-8.47848987579346	-0.0710998103022575	0.198465302586555	-0.0507589988410473
-6.83620071411133	-7.14472246170044	-8.48755264282227	-0.0709594190120697	0.198588505387306	-0.0509331747889519
-6.83768606185913	-7.14712524414063	-8.47438812255859	-0.0710184723138809	0.198530688881874	-0.0510952174663544
-6.83529806137085	-7.14757108688354	-8.48462581634521	-0.0709573328495026	0.198412045836449	-0.0511600598692894
-6.82803297042847	-7.1437783241272	-8.47745800018311	-0.0708586797118187	0.1984693557024	-0.051225271075964
-6.83135175704956	-7.1494517326355	-8.48347473144531	-0.0707748383283615	0.198368325829506	-0.0512896291911602
-6.82572650909424	-7.14464426040649	-8.4720287322998	-0.0708070546388626	0.198472648859024	-0.0512826256453991
-6.81958818435669	-7.14858245849609	-8.46767330169678	-0.0707508623600006	0.19826802611351	-0.0513120964169502
-6.8160228729248	-7.14065217971802	-8.478196144104	-0.0706304982304573	0.198381423950195	-0.0512967966496944
-6.80890941619873	-7.14756107330322	-8.46119117736816	-0.0707229897379875	0.198302060365677	-0.0512850023806095
-6.80571031570435	-7.14492225646973	-8.45617389678955	-0.0706998705863953	0.198163330554962	-0.0512690283358097
-6.7980260848999	-7.14181423187256	-8.44604873657227	-0.0706781968474388	0.19812835752964	-0.0514079406857491
-6.79405403137207	-7.14544439315796	-8.44378757476807	-0.0707363784313202	0.198156267404556	-0.0513623617589474
-6.79540872573853	-7.14411783218384	-8.43784236907959	-0.0707988068461418	0.198103502392769	-0.0514293424785137
-6.78354072570801	-7.14746141433716	-8.4237756729126	-0.0708989053964615	0.198063001036644	-0.0514517650008202
-6.78412199020386	-7.14414024353027	-8.43006992340088	-0.0708001405000687	0.197978109121323	-0.051402248442173
-6.7792181968689	-7.14522457122803	-8.41577339172363	-0.070894718170166	0.198020339012146	-0.0514652468264103
-6.77884769439697	-7.1484317779541	-8.40635108947754	-0.0710276886820793	0.197966337203979	-0.0514112338423729
-6.76607036590576	-7.14619779586792	-8.41883850097656	-0.0709540620446205	0.19795435667038	-0.0514200702309608
-6.76964139938354	-7.14695167541504	-8.40391826629639	-0.0709724202752113	0.197912007570267	-0.0515212938189507
-6.77154541015625	-7.14923810958862	-8.40630435943604	-0.0709935426712036	0.198023602366447	-0.0514600276947021
-6.76600456237793	-7.14462614059448	-8.40052604675293	-0.0710740312933922	0.197864040732384	-0.0515363402664661
-6.7642068862915	-7.15086269378662	-8.39645671844482	-0.0709661096334457	0.197925120592117	-0.0515342615544796
-6.76442432403564	-7.14675664901733	-8.40244007110596	-0.0709801837801933	0.197841942310333	-0.0516425408422947
-6.76662111282349	-7.15088748931885	-8.37905216217041	-0.0711132436990738	0.19790330529213	-0.0517705753445625
-6.76115274429321	-7.14576721191406	-8.38888835906982	-0.0710621923208237	0.197777777910233	-0.051751896739006
-6.76104545593262	-7.14754390716553	-8.37528038024902	-0.0710764452815056	0.197839349508286	-0.0518618524074554
-6.76059579849243	-7.14828968048096	-8.36663436889648	-0.0711286440491676	0.197741031646729	-0.0518190748989582
-6.75972747802734	-7.14732837677002	-8.36746406555176	-0.0711763352155685	0.197698280215263	-0.0519721023738384
-6.75458288192749	-7.14639282226563	-8.36009502410889	-0.0712014809250832	0.197698086500168	-0.0520138517022133
-6.75930690765381	-7.14558792114258	-8.36282444000244	-0.0712076798081398	0.197770491242409	-0.0520278848707676
-6.75561475753784	-7.14733266830444	-8.34385967254639	-0.0712953060865402	0.197663962841034	-0.0521184653043747
-6.75968551635742	-7.14587354660034	-8.34913539886475	-0.0712818503379822	0.197644531726837	-0.0520718134939671
-6.75342512130737	-7.14112567901611	-8.34037685394287	-0.0712898820638657	0.197649762034416	-0.0521230958402157
-6.75724506378174	-7.14456224441528	-8.33782482147217	-0.0713886544108391	0.197578340768814	-0.0521139800548553
-6.75796365737915	-7.13933086395264	-8.33147716522217	-0.071406252682209	0.197650700807571	-0.0521258935332298
-6.75792503356934	-7.14213991165161	-8.3189811706543	-0.0714821442961693	0.197554171085358	-0.0521344803273678
-6.75383234024048	-7.13557147979736	-8.32631969451904	-0.0713834464550018	0.197471424937248	-0.0521395802497864
-6.76528739929199	-7.13565397262573	-8.31322956085205	-0.0714202746748924	0.197589069604874	-0.0522783435881138
-6.76077461242676	-7.13463115692139	-8.31558609008789	-0.0714852437376976	0.197411000728607	-0.0522340349853039
-6.76229524612427	-7.1291298866272	-8.31666088104248	-0.0714369267225266	0.19743138551712	-0.0523183085024357
-6.76519727706909	-7.13010501861572	-8.30159187316895	-0.0715030282735825	0.19751812517643	-0.0523492433130741
-6.77220726013184	-7.12883472442627	-8.30419540405273	-0.071528434753418	0.197459489107132	-0.0522753037512302
-6.76697206497192	-7.11888599395752	-8.30209541320801	-0.0714127123355865	0.197399571537971	-0.0523618832230568
-6.77137327194214	-7.11941576004028	-8.29854297637939	-0.071428157389164	0.197343975305557	-0.052317600697279
-6.77375364303589	-7.11391067504883	-8.29178810119629	-0.0714592710137367	0.197444587945938	-0.0523756854236126
-6.77601623535156	-7.11073303222656	-8.28129959106445	-0.0714702233672142	0.197298228740692	-0.052337758243084
-6.77461338043213	-7.10533761978149	-8.28432083129883	-0.0714560374617577	0.197293445467949	-0.0522572174668312
-6.7805061340332	-7.10103368759155	-8.28302669525146	-0.0714780241250992	0.197213217616081	-0.0522575601935387
-6.78154420852661	-7.10066080093384	-8.27851963043213	-0.0714994817972183	0.197146534919739	-0.0522572621703148
-6.7852087020874	-7.08761262893677	-8.2822151184082	-0.0713217929005623	0.197064101696014	-0.0521966107189655
-6.78850841522217	-7.0830397605896	-8.27286624908447	-0.0713880807161331	0.197139024734497	-0.0522773079574108
-6.79447460174561	-7.08066272735596	-8.26976203918457	-0.0713863000273705	0.197026550769806	-0.0522047244012356
-6.79408359527588	-7.07339715957642	-8.28576469421387	-0.0712273269891739	0.197055652737617	-0.0521302223205566
-6.80190134048462	-7.06886005401611	-8.27878093719482	-0.0712298080325127	0.197015702724457	-0.0522099696099758
-6.80275535583496	-7.06983852386475	-8.27491474151611	-0.0712356343865395	0.196875602006912	-0.0520346648991108
-6.8077974319458	-7.0539870262146	-8.27889442443848	-0.071113109588623	0.196851879358292	-0.0520523376762867
-6.81218719482422	-7.05274963378906	-8.27726745605469	-0.0710023418068886	0.196805447340012	-0.051897544413805
-6.81806898117065	-7.04493522644043	-8.28121566772461	-0.071025438606739	0.196715801954269	-0.0517618358135223
-6.81824064254761	-7.04283952713013	-8.26774406433105	-0.0709394738078117	0.196600958704948	-0.0516645722091198
-6.81872940063477	-7.0294041633606	-8.28264236450195	-0.0707713961601257	0.196427181363106	-0.0514473989605904
-6.82283067703247	-7.02496194839478	-8.2768611907959	-0.0707058906555176	0.196496963500977	-0.0513933300971985
-6.83029317855835	-7.02042579650879	-8.27551555633545	-0.0707060173153877	0.196401014924049	-0.051177866756916
-6.83190155029297	-7.01215124130249	-8.28531837463379	-0.0705394744873047	0.196277931332588	-0.0510871447622776
-6.83149814605713	-7.00199699401855	-8.27862739562988	-0.0704215466976166	0.196142867207527	-0.0509636327624321
-6.84095239639282	-6.99690580368042	-8.28992462158203	-0.0701994821429253	0.196191072463989	-0.0508167892694473
-6.84395313262939	-6.98898124694824	-8.27550888061523	-0.0701297000050545	0.196085244417191	-0.0507821850478649
-6.84634828567505	-6.98482370376587	-8.28533840179443	-0.0699963271617889	0.195877999067307	-0.0506182983517647
-6.8456563949585	-6.97190189361572	-8.29109477996826	-0.0698039531707764	0.195863202214241	-0.0506186299026012
-6.85482168197632	-6.9719820022583	-8.27977466583252	-0.0696430429816246	0.195780038833618	-0.0504449009895325
-6.85682153701782	-6.96008968353271	-8.28169918060303	-0.0694811940193176	0.19567683339119	-0.0503435023128986
-6.85643148422241	-6.95457935333252	-8.28110504150391	-0.0693159997463226	0.195531591773033	-0.050335556268692
-6.85999345779419	-6.94650173187256	-8.283766746521	-0.0691103413701057	0.195487171411514	-0.0501895733177662
-6.8671236038208	-6.9394474029541	-8.28322505950928	-0.0689395293593407	0.195420816540718	-0.0501225367188454
-6.86345720291138	-6.92975234985352	-8.2756462097168	-0.0687160789966583	0.19527742266655	-0.0500411875545979
-6.86893606185913	-6.9238715171814	-8.28915405273438	-0.0683807283639908	0.195131883025169	-0.0499598123133183
-6.87076187133789	-6.91633224487305	-8.27683258056641	-0.0681925192475319	0.195098787546158	-0.0499822497367859
-6.87385606765747	-6.91239213943481	-8.27185821533203	-0.0679143965244293	0.194907665252686	-0.0498703941702843
-6.87230920791626	-6.8993558883667	-8.28805732727051	-0.067544512450695	0.194862887263298	-0.0498714186251163
-6.87674903869629	-6.89422130584717	-8.2758207321167	-0.0672687664628029	0.194691255688667	-0.0497723706066608
-6.87785625457764	-6.88595867156982	-8.28200531005859	-0.0669722482562065	0.194586217403412	-0.0497762560844421
-6.878333568573	-6.87629556655884	-8.27461051940918	-0.0666744485497475	0.19439971446991	-0.0498293451964855
-6.8775429725647	-6.86840963363647	-8.27353572845459	-0.0662465021014214	0.194330289959908	-0.04974315315485
-6.88264799118042	-6.86086702346802	-8.28036499023438	-0.0659969821572304	0.194196909666061	-0.0496608763933182
-6.87666702270508	-6.84742116928101	-8.26963901519775	-0.0656506344676018	0.19402240216732	-0.0496311821043491
-6.87991333007813	-6.84251165390015	-8.27057266235352	-0.0652204230427742	0.193807825446129	-0.0495045147836208
-6.87896633148193	-6.82872676849365	-8.27023601531982	-0.0648949295282364	0.193739607930183	-0.0494812689721584
-6.8769268989563	-6.81880331039429	-8.26031398773193	-0.0645443350076675	0.193490967154503	-0.0494902096688747
-6.87671566009521	-6.80708646774292	-8.26993083953857	-0.0640460252761841	0.193342670798302	-0.0494644045829773
-6.88482427597046	-6.79661226272583	-8.27418327331543	-0.0635828375816345	0.19328910112381	-0.049571979790926
-6.8809871673584	-6.78335094451904	-8.26779747009277	-0.063065379858017	0.192977994680405	-0.0496518015861511
-6.88626050949097	-6.77131223678589	-8.27368068695068	-0.0624528899788857	0.19275264441967	-0.0496849492192268
-6.88485145568848	-6.76137971878052	-8.27310180664063	-0.0620733126997948	0.192665204405785	-0.0498179383575916
-6.88711214065552	-6.75010013580322	-8.27185535430908	-0.0615875273942947	0.192321270704269	-0.049843180924654
-6.89040994644165	-6.73644924163818	-8.28377628326416	-0.0609469152987003	0.192259952425957	-0.0498738773167133
-6.89764165878296	-6.72919797897339	-8.27486133575439	-0.0605374835431576	0.192094743251801	-0.0499455183744431
-6.89173555374146	-6.71124982833862	-8.28091907501221	-0.0600095801055431	0.191740602254868	-0.0499491542577744
-6.89412069320679	-6.70401382446289	-8.2797212600708	-0.0593641586601734	0.191559761762619	-0.049985583871603
-6.89328098297119	-6.68861865997314	-8.27005290985107	-0.0590075626969337	0.191343143582344	-0.0499644689261913
-6.89067554473877	-6.68029642105103	-8.27325439453125	-0.0584851652383804	0.191054955124855	-0.049923162907362
-6.89023733139038	-6.66346216201782	-8.28580379486084	-0.0579100772738457	0.190897032618523	-0.049889862537384
-6.8949875831604	-6.65203428268433	-8.27201747894287	-0.0575546845793724	0.190665528178215	-0.0499403737485409
-6.89210224151611	-6.64018440246582	-8.28024578094482	-0.0569582022726536	0.190391957759857	-0.0498843230307102
-6.8909387588501	-6.62625646591187	-8.28570938110352	-0.0563938021659851	0.190139666199684	-0.0500251837074757
-6.89558887481689	-6.61430883407593	-8.27834606170654	-0.055927250534296	0.190014556050301	-0.0501822158694267
-6.89765930175781	-6.60176515579224	-8.27920150756836	-0.0552669987082481	0.189680755138397	-0.0502100698649883
-6.89323568344116	-6.58409833908081	-8.28675270080566	-0.054750707000494	0.189499884843826	-0.0502653680741787
-6.89984083175659	-6.57983732223511	-8.28262615203857	-0.0541985034942627	0.189247474074364	-0.0503251068294048
-6.90085601806641	-6.57086181640625	-8.2885684967041	-0.053760077804327	0.189010858535767	-0.0503492169082165
-6.89696741104126	-6.56084966659546	-8.282958984375	-0.0532519966363907	0.188802137970924	-0.0504308827221394
-6.89953994750977	-6.55274868011475	-8.29288864135742	-0.0527873449027538	0.188640683889389	-0.0504145510494709
-6.9034743309021	-6.54396772384644	-8.29557609558105	-0.0523651465773582	0.188540652394295	-0.0504683703184128
-6.89774990081787	-6.53390645980835	-8.29326629638672	-0.0519937686622143	0.188230082392693	-0.050510935485363
-6.90064668655396	-6.52710342407227	-8.29227924346924	-0.0515338405966759	0.188126981258392	-0.050524614751339
-6.90111684799194	-6.51556634902954	-8.28516006469727	-0.0512872114777565	0.187944427132607	-0.0506353452801704
-6.89984893798828	-6.51210069656372	-8.28037261962891	-0.0510170832276344	0.187700554728508	-0.0506308749318123
-6.90333700180054	-6.49900102615356	-8.29522037506104	-0.0506443232297897	0.187632367014885	-0.0506275556981564
-6.90847015380859	-6.49535894393921	-8.28297328948975	-0.0505058281123638	0.187528729438782	-0.0506532862782478
-6.90466022491455	-6.48337554931641	-8.28505611419678	-0.0502457953989506	0.187326237559319	-0.0507008358836174
-6.90597486495972	-6.47757339477539	-8.29472160339355	-0.0499099083244801	0.187083274126053	-0.0507401041686535
-6.91120719909668	-6.4679274559021	-8.27780628204346	-0.0497003458440304	0.187079846858978	-0.0508479960262775
-6.91377735137939	-6.46231937408447	-8.28256225585938	-0.0493340268731117	0.186773553490639	-0.0508831366896629
-6.91512489318848	-6.45060110092163	-8.29549598693848	-0.0489005893468857	0.186701208353043	-0.051014244556427
-6.92191505432129	-6.44739532470703	-8.28571701049805	-0.0487154461443424	0.186601042747498	-0.0511229671537876
-6.92506790161133	-6.44053411483765	-8.29257392883301	-0.0483357608318329	0.186323076486588	-0.051109753549099
-6.92886686325073	-6.43079090118408	-8.29403591156006	-0.04796052724123	0.186206832528114	-0.0512236654758453
-6.92771673202515	-6.43000602722168	-8.28569984436035	-0.0478007569909096	0.186092630028725	-0.0512516163289547
-6.93581056594849	-6.42183113098145	-8.29180240631104	-0.0474603958427906	0.185834065079689	-0.0512142479419708
-6.92769002914429	-6.40996694564819	-8.29542255401611	-0.0470721088349819	0.185738995671272	-0.0511759966611862
-6.9355640411377	-6.4077787399292	-8.28952980041504	-0.0468104742467403	0.18551404774189	-0.0510980449616909
-6.93705797195435	-6.40464639663696	-8.29313564300537	-0.0465899743139744	0.185375407338142	-0.0510455928742886
-6.92885589599609	-6.39296388626099	-8.2810001373291	-0.0461896099150181	0.185094013810158	-0.0510348901152611
-6.92069053649902	-6.3890438079834	-8.28931617736816	-0.0458678267896175	0.185013741254807	-0.050805788487196
-6.92335271835327	-6.38513660430908	-8.28518867492676	-0.0455561578273773	0.184939026832581	-0.0505059696733952
-6.91053152084351	-6.37902641296387	-8.28635787963867	-0.0451435558497906	0.184670686721802	-0.0502055957913399
-6.91362142562866	-6.3750638961792	-8.2963809967041	-0.044769149273634	0.184493511915207	-0.0498762279748917
-6.90982723236084	-6.37167501449585	-8.28134918212891	-0.044543843716383	0.184408575296402	-0.0497453324496746
-6.90844821929932	-6.36713790893555	-8.2754602432251	-0.0443572178483009	0.184030070900917	-0.0495650134980679
-6.90253067016602	-6.36023950576782	-8.27529716491699	-0.0439691320061684	0.183905228972435	-0.0493290647864342
-6.90739727020264	-6.36046648025513	-8.25930881500244	-0.0438326708972454	0.183709964156151	-0.0493112951517105
-6.90301132202148	-6.35584449768066	-8.25065994262695	-0.043741837143898	0.18332801759243	-0.0491776801645756
-6.90364980697632	-6.35110807418823	-8.25624179840088	-0.0435158498585224	0.183168902993202	-0.0491259731352329
-6.90394830703735	-6.34894371032715	-8.23600769042969	-0.043469849973917	0.183052197098732	-0.0491237826645374
-6.90849590301514	-6.34905004501343	-8.23537158966064	-0.0434839725494385	0.182823464274406	-0.0489849634468555
-6.90601587295532	-6.3384804725647	-8.24135112762451	-0.0431766398251057	0.182789295911789	-0.0489260964095593
-6.91048526763916	-6.34464597702026	-8.22537994384766	-0.0431154742836952	0.182618036866188	-0.0488834902644157
-6.91288709640503	-6.33967876434326	-8.2304220199585	-0.0430822856724262	0.182514101266861	-0.0487290136516094
-6.91594791412354	-6.33157920837402	-8.22482299804688	-0.0428774729371071	0.182354971766472	-0.0487975440919399
-6.9175591468811	-6.33236360549927	-8.21718692779541	-0.0428442768752575	0.182409957051277	-0.0486932545900345
-6.92283821105957	-6.32935476303101	-8.21736812591553	-0.0427222587168217	0.182187080383301	-0.048567671328783
-6.91698741912842	-6.32085227966309	-8.21989727020264	-0.0426134280860424	0.182155266404152	-0.0484453588724136
-6.92384624481201	-6.32304096221924	-8.20623970031738	-0.0425020754337311	0.182073026895523	-0.0483195893466473
-6.92014980316162	-6.31995487213135	-8.21726512908936	-0.0424559488892555	0.181834235787392	-0.0480895414948463
-6.9233021736145	-6.31998300552368	-8.21383380889893	-0.0422496199607849	0.181829541921616	-0.0479762032628059
-6.91976118087769	-6.31636810302734	-8.20149707794189	-0.0421716794371605	0.181643605232239	-0.0478637330234051
-6.91915512084961	-6.31467056274414	-8.20535564422607	-0.0420390367507935	0.181545168161392	-0.0477337129414082
-6.92275714874268	-6.30764818191528	-8.21090221405029	-0.0418616980314255	0.181560546159744	-0.0477121770381927
-6.92705535888672	-6.30926132202148	-8.20011711120605	-0.0417943932116032	0.181462079286575	-0.0476527996361256
-6.92283725738525	-6.30483150482178	-8.20878791809082	-0.0416174381971359	0.181325301527977	-0.0474922657012939
-6.92282772064209	-6.30116748809814	-8.2095832824707	-0.0414013899862766	0.181279569864273	-0.0474095530807972
-6.92339754104614	-6.29660940170288	-8.20384407043457	-0.0413749292492867	0.18114760518074	-0.0473446771502495
-6.92348718643188	-6.29486465454102	-8.20229625701904	-0.0411042906343937	0.180984541773796	-0.0472414866089821
-6.92903566360474	-6.28992938995361	-8.20470237731934	-0.0409893691539764	0.18102140724659	-0.0472016632556915
-6.93110418319702	-6.28688192367554	-8.19900703430176	-0.0408156737685204	0.180862173438072	-0.0472751632332802
-6.92953014373779	-6.28145885467529	-8.20053958892822	-0.0406393185257912	0.180745139718056	-0.0472422875463963
-6.93950986862183	-6.27962446212769	-8.21050262451172	-0.0404155813157558	0.180898815393448	-0.0472920127213001
-6.93726062774658	-6.27346706390381	-8.20400905609131	-0.0403388291597366	0.180614858865738	-0.0473683141171932
-6.93790626525879	-6.27034902572632	-8.21086311340332	-0.039952103048563	0.180540472269058	-0.0474029257893562
-6.94221878051758	-6.26394033432007	-8.22266387939453	-0.0397330597043037	0.180533081293106	-0.0475766062736511
-6.94572353363037	-6.26456499099731	-8.21330738067627	-0.039493702352047	0.180404156446457	-0.0476574786007404
-6.943528175354	-6.25460243225098	-8.22287082672119	-0.039314042776823	0.180271700024605	-0.0476412512362003
-6.94543981552124	-6.25391006469727	-8.2197437286377	-0.0390150584280491	0.180400684475899	-0.047703105956316
-6.94855356216431	-6.24904727935791	-8.21271133422852	-0.0388827472925186	0.18025429546833	-0.0477493964135647
-6.94676637649536	-6.24467945098877	-8.23082065582275	-0.0386542938649654	0.180125594139099	-0.0477739870548248
-6.94847393035889	-6.24073791503906	-8.22359085083008	-0.0385322719812393	0.1801498234272	-0.0478619523346424
-6.94643020629883	-6.24134254455566	-8.21790981292725	-0.0384660176932812	0.180078536272049	-0.0478696823120117
-6.94579553604126	-6.23328304290771	-8.22389125823975	-0.0383390486240387	0.180015921592712	-0.0478158332407475
-6.94334697723389	-6.22950887680054	-8.21982002258301	-0.038268193602562	0.180029049515724	-0.0478554740548134
-6.9463324546814	-6.23378992080688	-8.22198295593262	-0.0383412800729275	0.179956004023552	-0.0478352122008801
-6.94031095504761	-6.22515869140625	-8.22966194152832	-0.0381683930754662	0.179900377988815	-0.0478430837392807
-6.93873453140259	-6.2241644859314	-8.21274948120117	-0.0381308943033218	0.179865404963493	-0.0479435585439205
-6.94183969497681	-6.22553396224976	-8.21280002593994	-0.0381637141108513	0.179831027984619	-0.0478847436606884
-6.93810129165649	-6.21781635284424	-8.21476554870605	-0.0381691418588161	0.179800853133202	-0.0479355417191982
-6.938232421875	-6.22033500671387	-8.20681858062744	-0.0382085964083672	0.179912492632866	-0.0479928404092789
-6.93887329101563	-6.21676635742188	-8.2059383392334	-0.0382575877010822	0.179774150252342	-0.0479416884481907
-6.92891359329224	-6.21486282348633	-8.21091842651367	-0.0381933562457561	0.179692685604095	-0.0479676574468613
-6.93258142471313	-6.21645355224609	-8.20034599304199	-0.0382806733250618	0.179752662777901	-0.0480289421975613
-6.92935037612915	-6.2198600769043	-8.19507026672363	-0.0383391231298447	0.179637357592583	-0.0479523725807667
-6.92694854736328	-6.21187496185303	-8.19694805145264	-0.0383699499070644	0.179642200469971	-0.0479683205485344
-6.92381381988525	-6.21637868881226	-8.18623161315918	-0.0383784137666225	0.179689362645149	-0.0479933954775333
-6.9286208152771	-6.21571826934814	-8.18927955627441	-0.0384384244680405	0.179583951830864	-0.0479360185563564
-6.92077016830444	-6.21517276763916	-8.18428611755371	-0.0383451730012894	0.179546490311623	-0.0480541810393333
-6.92373085021973	-6.21295547485352	-8.18358707427979	-0.038414005190134	0.179539263248444	-0.0480568669736385
-6.92387199401855	-6.21861934661865	-8.17934703826904	-0.038454070687294	0.179563641548157	-0.0480287708342075
-6.92060613632202	-6.21212148666382	-8.17066955566406	-0.0384356752038002	0.179495960474014	-0.048125222325325
-6.91906261444092	-6.21655082702637	-8.16905784606934	-0.0384545363485813	0.179525971412659	-0.0480972602963448
-6.92508029937744	-6.2205867767334	-8.17122936248779	-0.0385287292301655	0.179516494274139	-0.048124685883522
-6.91624307632446	-6.21718597412109	-8.16403579711914	-0.0384926795959473	0.179420486092567	-0.0481754764914513
-6.92059659957886	-6.2220573425293	-8.15857124328613	-0.0385084748268127	0.179425537586212	-0.0482103601098061
-6.91815519332886	-6.22078800201416	-8.155837059021	-0.038542203605175	0.179393082857132	-0.0482216961681843
-6.91886758804321	-6.22007989883423	-8.1550464630127	-0.0385295823216438	0.179308176040649	-0.04842209815979
-6.92206478118896	-6.22013235092163	-8.14953136444092	-0.0385206341743469	0.179406434297562	-0.048504363745451
-6.9289436340332	-6.2217059135437	-8.15338802337646	-0.0385201424360275	0.179360747337341	-0.0485987477004528
-6.92585277557373	-6.21711158752441	-8.16086959838867	-0.0384487472474575	0.179349049925804	-0.0487863272428513
-6.93335676193237	-6.22355365753174	-8.15018749237061	-0.0384484715759754	0.179365307092667	-0.0489748455584049
-6.93512582778931	-6.22584533691406	-8.1542272567749	-0.0384501442313194	0.179248228669167	-0.0489889867603779
-6.93837928771973	-6.22347593307495	-8.16085433959961	-0.0383189879357815	0.179323807358742	-0.0492504462599754
-6.94446563720703	-6.22297763824463	-8.14906024932861	-0.0384178720414639	0.179303422570229	-0.0493534691631794
-6.94589900970459	-6.22633647918701	-8.15614604949951	-0.038380429148674	0.179247185587883	-0.049403477460146
-6.94999551773071	-6.22076988220215	-8.16388893127441	-0.0383343957364559	0.179331988096237	-0.0495533421635628
-6.95095300674438	-6.2260627746582	-8.15105152130127	-0.0384089425206184	0.179237261414528	-0.049676313996315
-6.95224714279175	-6.22427082061768	-8.16131973266602	-0.0382645055651665	0.179226562380791	-0.0497346818447113
-6.9582405090332	-6.22293329238892	-8.17242240905762	-0.0381116569042206	0.179240122437477	-0.0498311817646027
-6.95838689804077	-6.22093105316162	-8.16342544555664	-0.0381289124488831	0.179198771715164	-0.0499729327857494
-6.95973348617554	-6.22139120101929	-8.17113780975342	-0.0379970297217369	0.179177165031433	-0.0500781163573265
-6.96853351593018	-6.22158098220825	-8.17766857147217	-0.0378547832369804	0.179243236780167	-0.050180658698082
-6.96702527999878	-6.22028923034668	-8.17366504669189	-0.0377699099481106	0.179223224520683	-0.0503047145903111
-6.96954107284546	-6.21880483627319	-8.17592239379883	-0.0375957824289799	0.179084867238998	-0.050435982644558
-6.97557973861694	-6.22319269180298	-8.18378162384033	-0.0375264696776867	0.179193317890167	-0.0504884049296379
-6.97493553161621	-6.21312570571899	-8.18484592437744	-0.037417434155941	0.179164841771126	-0.050596933811903
-6.9760627746582	-6.22043752670288	-8.18841457366943	-0.0372685082256794	0.179157808423042	-0.0507259331643581
-6.98095512390137	-6.21864748001099	-8.18346786499023	-0.0372887849807739	0.178986340761185	-0.0507213920354843
-6.97976160049438	-6.21419143676758	-8.20400428771973	-0.0370767265558243	0.179028645157814	-0.050845991820097
-6.98545455932617	-6.21652603149414	-8.19228553771973	-0.0370643511414528	0.179127484560013	-0.0509870611131191
-6.98064136505127	-6.21513032913208	-8.19124221801758	-0.0369601286947727	0.178940325975418	-0.0510055013000965
-6.98320055007935	-6.21425104141235	-8.19880962371826	-0.0367695726454258	0.179029881954193	-0.051139235496521
-6.98459911346436	-6.21300363540649	-8.20087242126465	-0.0367479808628559	0.179093182086945	-0.0512406229972839
-6.98523044586182	-6.2134575843811	-8.19874572753906	-0.0366337150335312	0.178928583860397	-0.0513325072824955
-6.9850549697876	-6.21197748184204	-8.20535278320313	-0.0365749523043633	0.179134339094162	-0.0512799397110939
-6.98936080932617	-6.21107149124146	-8.19476509094238	-0.036577120423317	0.179009035229683	-0.0513845048844814
-6.98378038406372	-6.21113634109497	-8.20464706420898	-0.0365585014224052	0.179038524627686	-0.0513470061123371
-6.99265003204346	-6.21430778503418	-8.20680809020996	-0.0365139693021774	0.179100722074509	-0.0513152852654457
-6.98665237426758	-6.21060848236084	-8.20346260070801	-0.0365660972893238	0.179038792848587	-0.0512861981987953
-6.98683786392212	-6.21454811096191	-8.20026397705078	-0.0364630781114101	0.179104492068291	-0.0512903593480587
-6.987380027771	-6.2163257598877	-8.20328044891357	-0.0365233384072781	0.179053261876106	-0.0512028113007545
-6.98465728759766	-6.2156286239624	-8.21048736572266	-0.0365691147744656	0.179064631462097	-0.051141269505024
-6.98437070846558	-6.21313667297363	-8.19849967956543	-0.0365498550236225	0.179118677973747	-0.0510918237268925
-6.98459053039551	-6.21695041656494	-8.20446968078613	-0.0366309471428394	0.179119795560837	-0.0510170981287956
-6.9854907989502	-6.21261644363403	-8.21162033081055	-0.0366823486983776	0.179137542843819	-0.0509050786495209
-6.98401117324829	-6.21482849121094	-8.20672416687012	-0.0366344302892685	0.179162174463272	-0.0509098507463932
-6.98979568481445	-6.2190728187561	-8.20500946044922	-0.0367517359554768	0.179179430007935	-0.0507735051214695
-6.98478221893311	-6.21715259552002	-8.21450233459473	-0.0366696193814278	0.179167792201042	-0.0506966859102249
-6.98611116409302	-6.21577787399292	-8.21337985992432	-0.0367259085178375	0.179216980934143	-0.0506949089467525
-6.98701906204224	-6.22254991531372	-8.20569801330566	-0.0368563458323479	0.179228708148003	-0.0505663231015205
-6.98769378662109	-6.21581602096558	-8.21792984008789	-0.0368153341114521	0.179218307137489	-0.0504797399044037
-6.98753595352173	-6.21828269958496	-8.2089729309082	-0.0368244908750057	0.179351449012756	-0.0505607053637505
-6.99107551574707	-6.21520948410034	-8.21220874786377	-0.0368206053972244	0.179262325167656	-0.050562534481287
-6.98971176147461	-6.21091604232788	-8.2314510345459	-0.036678358912468	0.179253876209259	-0.0505481138825417
-6.99853229522705	-6.21470022201538	-8.2270040512085	-0.0366928093135357	0.179333254694939	-0.0505861788988113
-6.99282026290894	-6.20953416824341	-8.22597885131836	-0.0366518124938011	0.179273128509521	-0.050620075315237
-7.00117635726929	-6.21412038803101	-8.22672843933105	-0.0365848802030087	0.179295867681503	-0.0506481863558292
-7.00088357925415	-6.21016693115234	-8.23337650299072	-0.0366242118179798	0.179299563169479	-0.0506298542022705
-7.00299310684204	-6.20911502838135	-8.23419761657715	-0.0364751294255257	0.179374665021896	-0.0506909228861332
-7.00553607940674	-6.207594871521	-8.23146438598633	-0.036444216966629	0.179337650537491	-0.050709430128336
-7.00462198257446	-6.20552206039429	-8.24420833587646	-0.0363768525421619	0.179171487689018	-0.05069550126791
-7.0006799697876	-6.19695997238159	-8.24595260620117	-0.0362996123731136	0.179333716630936	-0.0506986752152443
-7.01041793823242	-6.20553112030029	-8.24054431915283	-0.0362808220088482	0.179315164685249	-0.0506934709846973
-7.0056848526001	-6.20031881332397	-8.25286293029785	-0.036225575953722	0.179210513830185	-0.0506146065890789
-7.00669193267822	-6.20064258575439	-8.2531566619873	-0.0361369885504246	0.179383739829063	-0.0506571941077709
-7.00643539428711	-6.19910764694214	-8.24559020996094	-0.0362009182572365	0.17928384244442	-0.0505991540849209
-7.00550603866577	-6.201340675354	-8.25484561920166	-0.0360541641712189	0.179237276315689	-0.0505579374730587
-7.00077152252197	-6.19452524185181	-8.25526905059814	-0.0360746905207634	0.179287105798721	-0.0505984649062157
-7.00862264633179	-6.20051908493042	-8.25238704681396	-0.036131776869297	0.179380461573601	-0.0505705811083317
-7.00105047225952	-6.19661712646484	-8.25945949554443	-0.0360939987003803	0.179318591952324	-0.0504064708948135
-6.99821853637695	-6.19685316085815	-8.25396919250488	-0.0360643044114113	0.17944523692131	-0.0504349768161774
-7.00012159347534	-6.20131969451904	-8.26069831848145	-0.0361771695315838	0.179294124245644	-0.0503105260431767
-6.99594068527222	-6.19974660873413	-8.26270294189453	-0.0361315906047821	0.179410472512245	-0.0502899512648582
-6.99276781082153	-6.1984977722168	-8.25200462341309	-0.0361964628100395	0.179402500391006	-0.0502807982265949
-6.99667358398438	-6.19961500167847	-8.25752830505371	-0.0362342670559883	0.179506063461304	-0.0501777231693268
-6.99388265609741	-6.19211196899414	-8.25984668731689	-0.0362282581627369	0.179520070552826	-0.0501827001571655
-6.98944425582886	-6.19734048843384	-8.25873756408691	-0.0362672917544842	0.179420307278633	-0.050187561661005
-6.99530553817749	-6.1933765411377	-8.26719188690186	-0.036276787519455	0.179526999592781	-0.0501369945704937
-6.99572896957397	-6.19519329071045	-8.25800704956055	-0.0363210886716843	0.179572239518166	-0.0502156838774681
-6.99284362792969	-6.19476795196533	-8.25853252410889	-0.0363461747765541	0.179501116275787	-0.0500913970172405
-6.99662828445435	-6.19984722137451	-8.26382255554199	-0.0363853089511395	0.179688066244125	-0.0500416271388531
-6.99683141708374	-6.19474220275879	-8.26102828979492	-0.036485131829977	0.179657608270645	-0.0500249676406384
-6.99335765838623	-6.19673728942871	-8.25698375701904	-0.0364151261746883	0.179658830165863	-0.0499852485954762
-7.00011157989502	-6.19817113876343	-8.26771926879883	-0.0365440398454666	0.179691150784492	-0.0498621389269829
-6.99538707733154	-6.19664144515991	-8.26107120513916	-0.0366326086223125	0.17972058057785	-0.0498400777578354
-6.99278593063354	-6.19476127624512	-8.26149368286133	-0.0366657488048077	0.179693505167961	-0.0497981198132038
-6.99545478820801	-6.19994735717773	-8.26066303253174	-0.0367785282433033	0.179842069745064	-0.0496794581413269
-6.99435758590698	-6.1952748298645	-8.26817607879639	-0.0367890484631062	0.179771646857262	-0.0496183782815933
-6.99372243881226	-6.19843769073486	-8.26523399353027	-0.0368327237665653	0.180016279220581	-0.0495934709906578
-6.99953985214233	-6.20185089111328	-8.26508235931396	-0.0370027236640453	0.179896876215935	-0.0495120398700237
-6.99167013168335	-6.19821071624756	-8.28234004974365	-0.0369068495929241	0.179962962865829	-0.0494306087493896
-6.99871635437012	-6.20354557037354	-8.26546096801758	-0.0370769612491131	0.180078685283661	-0.0493950508534908
-6.99746704101563	-6.20306730270386	-8.27804946899414	-0.0370892062783241	0.180022731423378	-0.0493476204574108
-6.99986934661865	-6.20099401473999	-8.28243827819824	-0.0370011702179909	0.180087864398956	-0.0493817180395126
-7.00353908538818	-6.20137977600098	-8.27847766876221	-0.0370979085564613	0.180272206664085	-0.0494330227375031
-7.00458955764771	-6.201491355896	-8.28067398071289	-0.0370571538805962	0.180108368396759	-0.0494394041597843
-7.00578737258911	-6.19808530807495	-8.2908353805542	-0.0369811691343784	0.180261448025703	-0.0494582056999207
-7.01338338851929	-6.19691514968872	-8.2905797958374	-0.0370365269482136	0.180348545312881	-0.0495447255671024
-7.01050329208374	-6.19852304458618	-8.29478740692139	-0.0369908437132835	0.180329129099846	-0.0494429543614388
-7.0125298500061	-6.19650316238403	-8.30164051055908	-0.0368579365313053	0.180402263998985	-0.0495325103402138
-7.01492547988892	-6.1961088180542	-8.29787158966064	-0.0369338802993298	0.180411443114281	-0.0495014153420925
-7.01616859436035	-6.1944694519043	-8.30417919158936	-0.0369174294173718	0.180278584361076	-0.0495453029870987
-7.01519632339478	-6.18860054016113	-8.31232357025146	-0.0367956347763538	0.180440604686737	-0.0495737642049789
-7.02159833908081	-6.19261884689331	-8.30881023406982	-0.0368401594460011	0.180504247546196	-0.0496677681803703
-7.01764869689941	-6.18908166885376	-8.31610679626465	-0.036840196698904	0.180487006902695	-0.0495903231203556
-7.02496099472046	-6.19080209732056	-8.3261775970459	-0.0367374643683434	0.180594995617867	-0.0496528446674347
-7.02569198608398	-6.19007349014282	-8.3192834854126	-0.0368708893656731	0.180599823594093	-0.0497054494917393
-7.02660846710205	-6.19139099121094	-8.32698345184326	-0.0368045791983604	0.180645525455475	-0.0496929325163364
-7.02959108352661	-6.18709802627563	-8.33629322052002	-0.0368022471666336	0.180754199624062	-0.0497674606740475
-7.03354930877686	-6.19245004653931	-8.33536338806152	-0.0368305072188377	0.1807931214571	-0.0498523749411106
-7.03114795684814	-6.18954563140869	-8.33029270172119	-0.0368191301822662	0.180836781859398	-0.0498354509472847
-7.03874111175537	-6.19348192214966	-8.3387975692749	-0.0369077995419502	0.180936619639397	-0.0498349294066429
-7.03539609909058	-6.18986082077026	-8.34207916259766	-0.0369713306427002	0.180862039327621	-0.0498399287462235
-7.03518295288086	-6.19250965118408	-8.33884620666504	-0.036886028945446	0.180978745222092	-0.0498142279684544
-7.04420852661133	-6.19071769714355	-8.35424041748047	-0.0370092131197453	0.181022524833679	-0.0497996583580971
-7.03964567184448	-6.19283723831177	-8.34801006317139	-0.0370878018438816	0.181100249290466	-0.0498248524963856
-7.03484964370728	-6.18913555145264	-8.34712028503418	-0.0370294861495495	0.18101778626442	-0.0498099029064178
-7.04091167449951	-6.19215297698975	-8.35590839385986	-0.0370654799044132	0.181173697113991	-0.049808893352747
-7.03868007659912	-6.18627166748047	-8.357346534729	-0.0370737574994564	0.181124806404114	-0.0498235821723938
-7.03773164749146	-6.18972396850586	-8.35903072357178	-0.0369717478752136	0.18124932050705	-0.0497887544333935
-7.04022550582886	-6.18879079818726	-8.36270523071289	-0.037089541554451	0.181179150938988	-0.0497327260673046
-7.03184652328491	-6.19039106369019	-8.36643123626709	-0.0371173433959484	0.181164667010307	-0.0497504472732544
-7.03594064712524	-6.19223642349243	-8.36266708374023	-0.0370983071625233	0.181217506527901	-0.0497154332697392
-7.03513622283936	-6.19315528869629	-8.36126899719238	-0.037128608673811	0.181329265236855	-0.049663882702589
-7.03049278259277	-6.1900897026062	-8.36082649230957	-0.0371923968195915	0.181267440319061	-0.0495940037071705
-7.02570676803589	-6.19136047363281	-8.36159896850586	-0.0371801927685738	0.181354403495789	-0.0494969226419926
-7.03081703186035	-6.19668579101563	-8.36967468261719	-0.0373407006263733	0.181445732712746	-0.0493660941720009
-7.02163743972778	-6.19251728057861	-8.37013626098633	-0.0372486934065819	0.18142631649971	-0.0493376515805721
-7.02240991592407	-6.19737482070923	-8.36314296722412	-0.0374304503202438	0.18149009346962	-0.0492610670626163
-7.02054309844971	-6.19805097579956	-8.36610221862793	-0.0375077202916145	0.181567534804344	-0.0491136908531189
-7.01503229141235	-6.19547891616821	-8.36467456817627	-0.0375509709119797	0.181554839015007	-0.0491008311510086
-7.01420307159424	-6.20211362838745	-8.36342430114746	-0.0377342030405998	0.181667193770409	-0.0490128360688686
-7.01801538467407	-6.20246171951294	-8.37076187133789	-0.0378487519919872	0.181643009185791	-0.0488443076610565
-7.00821352005005	-6.19792509078979	-8.37369918823242	-0.0378537327051163	0.181779220700264	-0.0488196425139904
-7.01508903503418	-6.21013450622559	-8.36948680877686	-0.0379937812685966	0.181904658675194	-0.0487219393253326
-7.00917387008667	-6.2108907699585	-8.37505149841309	-0.0381490774452686	0.181892663240433	-0.0486040078103542
-7.00606060028076	-6.21317911148071	-8.36766624450684	-0.0381669513881207	0.182044550776482	-0.0485462173819542
-7.00117540359497	-6.21983528137207	-8.36002731323242	-0.0384220480918884	0.182087987661362	-0.0484777987003326
-7.0038890838623	-6.22136974334717	-8.37439441680908	-0.0385655947029591	0.182157397270203	-0.0483224913477898
-6.99638795852661	-6.21788024902344	-8.37107849121094	-0.0385848321020603	0.18232573568821	-0.0483127795159817
-7.00294494628906	-6.22537899017334	-8.36903476715088	-0.0388035662472248	0.182517632842064	-0.0482335574924946
-6.99994659423828	-6.22185564041138	-8.37983894348145	-0.0388729833066463	0.18249985575676	-0.0481101013720036
-6.99508571624756	-6.225830078125	-8.37540435791016	-0.0388676412403584	0.182595670223236	-0.0481687150895596
-6.99421167373657	-6.22587871551514	-8.37281608581543	-0.0390297435224056	0.182636171579361	-0.0480900704860687
-6.99610328674316	-6.22805261611938	-8.37802505493164	-0.0391324982047081	0.182673811912537	-0.0481059327721596
-6.98940229415894	-6.22473812103271	-8.37808322906494	-0.0392195619642735	0.182851791381836	-0.0481181852519512
-6.99552249908447	-6.23159837722778	-8.38409900665283	-0.0393363162875175	0.182906493544579	-0.0480482429265976
-6.99182224273682	-6.22727870941162	-8.39150714874268	-0.0394304059445858	0.183011621236801	-0.0479629710316658
-6.9882378578186	-6.22689867019653	-8.38917541503906	-0.0393327586352825	0.182987228035927	-0.0480341538786888
-6.98850107192993	-6.22818946838379	-8.38691711425781	-0.0395262539386749	0.183136090636253	-0.047945462167263
-6.99006509780884	-6.22756004333496	-8.39224815368652	-0.0395865067839623	0.183165371417999	-0.0479840338230133
-6.98758840560913	-6.22642278671265	-8.39349555969238	-0.0396221913397312	0.183335304260254	-0.0479626804590225
-6.99214887619019	-6.23245716094971	-8.40644264221191	-0.039652843028307	0.183422937989235	-0.0478765703737736
-6.98813581466675	-6.22804069519043	-8.40553951263428	-0.0398227535188198	0.183448597788811	-0.0478530302643776
-6.9859356880188	-6.23126888275146	-8.40679931640625	-0.0398172996938229	0.183487787842751	-0.0478570871055126
-6.98930835723877	-6.22935581207275	-8.42208194732666	-0.0398271046578884	0.183639571070671	-0.0478005409240723
-6.99146413803101	-6.23431921005249	-8.40873241424561	-0.0400251373648643	0.183757022023201	-0.0478075779974461
-6.98851585388184	-6.23455572128296	-8.42371273040771	-0.0400753505527973	0.183772578835487	-0.0476483702659607
-6.99010229110718	-6.23561668395996	-8.42893028259277	-0.040133498609066	0.183959141373634	-0.0476423762738705
-6.99079990386963	-6.23914766311646	-8.4277515411377	-0.0402713976800442	0.184042856097221	-0.0475486889481544
-6.99116945266724	-6.23986625671387	-8.43506622314453	-0.0404911078512669	0.184110671281815	-0.0474153310060501
-6.9829158782959	-6.23562955856323	-8.4370002746582	-0.0406154468655586	0.184198334813118	-0.0473690368235111
-6.98806142807007	-6.24404048919678	-8.43612575531006	-0.0408482737839222	0.184378728270531	-0.0472032129764557
-6.98605966567993	-6.24111747741699	-8.43691253662109	-0.0410189479589462	0.184480801224709	-0.0470461882650852
-6.98025941848755	-6.24629259109497	-8.44176292419434	-0.0411807000637054	0.184542044997215	-0.0469474270939827
-6.98101472854614	-6.24809312820435	-8.44760608673096	-0.0414123795926571	0.184718430042267	-0.0467080436646938
-6.98559522628784	-6.25073051452637	-8.44727897644043	-0.0417023226618767	0.184856876730919	-0.0465814769268036
-6.97643804550171	-6.25473880767822	-8.45206928253174	-0.0418954454362392	0.184932425618172	-0.0464050024747849
-6.97638416290283	-6.25530195236206	-8.46768283843994	-0.0420993082225323	0.185066342353821	-0.0462273359298706
-6.97640132904053	-6.26108551025391	-8.45788288116455	-0.042442824691534	0.185282155871391	-0.046098031103611
-6.97972202301025	-6.26770544052124	-8.47319221496582	-0.0427478477358818	0.185401976108551	-0.0458657592535019
-6.97501993179321	-6.26589488983154	-8.48376178741455	-0.0429420657455921	0.185676008462906	-0.0456893965601921
-6.97959661483765	-6.27736663818359	-8.47761058807373	-0.0433323346078396	0.185845941305161	-0.0455517023801804
-6.97682857513428	-6.28272533416748	-8.48282718658447	-0.0437488704919815	0.185937687754631	-0.0452791415154934
-6.97751808166504	-6.28474426269531	-8.49257373809814	-0.0440250597894192	0.186134576797485	-0.045116763561964
-6.97813892364502	-6.28859996795654	-8.48244953155518	-0.0444892384111881	0.186411365866661	-0.0449693873524666
-6.97982740402222	-6.29288959503174	-8.49725914001465	-0.0449038557708263	0.186508074402809	-0.0447009578347206
-6.97503185272217	-6.29172658920288	-8.51152896881104	-0.0452415235340595	0.186754435300827	-0.0445069372653961
-6.9810676574707	-6.29941606521606	-8.50315380096436	-0.0456837452948093	0.186983987689018	-0.0443104766309261
-6.97732448577881	-6.3031268119812	-8.52008819580078	-0.0460845790803432	0.187044024467468	-0.043948195874691
-6.97857904434204	-6.3009819984436	-8.52596569061279	-0.0464051775634289	0.187298148870468	-0.0437569320201874
-6.97953653335571	-6.31214904785156	-8.51710605621338	-0.0468621589243412	0.187502980232239	-0.0435155741870403
-6.9823203086853	-6.31476640701294	-8.53912162780762	-0.0472360700368881	0.18762081861496	-0.0431570112705231
-6.97365283966064	-6.31698656082153	-8.53777503967285	-0.047553613781929	0.18775175511837	-0.0429375804960728
-6.97905874252319	-6.32353401184082	-8.55142307281494	-0.047851424664259	0.187985852360725	-0.0426097400486469
-6.9767746925354	-6.32812213897705	-8.54768466949463	-0.0482715517282486	0.188267201185226	-0.0423854924738407
-6.98060703277588	-6.33287382125854	-8.55676651000977	-0.048683188855648	0.188261315226555	-0.0419986620545387
-6.97171497344971	-6.34046030044556	-8.57287120819092	-0.0488837845623493	0.188497185707092	-0.0417143926024437
-6.97462463378906	-6.34414577484131	-8.57355690002441	-0.0493441484868526	0.188632249832153	-0.0414850451052189
-6.97678279876709	-6.35139274597168	-8.58013725280762	-0.0496628731489182	0.18890555202961	-0.0411453954875469
-6.97331857681274	-6.35364007949829	-8.57820415496826	-0.0500358901917934	0.189035207033157	-0.040895476937294
-6.97228622436523	-6.36097002029419	-8.60118579864502	-0.0503006093204021	0.189188167452812	-0.0405801869928837
-6.97313499450684	-6.3642201423645	-8.60199737548828	-0.050678126513958	0.189418375492096	-0.0403797775506973
-6.97431659698486	-6.37718725204468	-8.60219860076904	-0.0511256381869316	0.189608618617058	-0.0400462225079536
-6.97392416000366	-6.37376689910889	-8.61754894256592	-0.0514111965894699	0.189729928970337	-0.0398228652775288
-6.9689793586731	-6.38356924057007	-8.6195011138916	-0.0517922900617123	0.189870804548264	-0.039527028799057
-6.97472810745239	-6.38488531112671	-8.63721084594727	-0.0520522370934486	0.190058335661888	-0.0392639115452766
-6.97613763809204	-6.39271354675293	-8.62841796875	-0.0524850338697433	0.190307110548019	-0.0390239730477333
-6.97329902648926	-6.39791774749756	-8.64579105377197	-0.0528661087155342	0.190341740846634	-0.0386832319200039
-6.97285127639771	-6.39949750900269	-8.65081882476807	-0.053051870316267	0.190584927797318	-0.0384373851120472
-6.97425746917725	-6.40888404846191	-8.65206909179688	-0.0535619482398033	0.190780535340309	-0.0380830876529217
-6.97553396224976	-6.41699075698853	-8.66580295562744	-0.0538965985178947	0.190839678049088	-0.0377994999289513
-6.97020149230957	-6.41742324829102	-8.66963291168213	-0.0542338564991951	0.191131293773651	-0.0374912656843662
-6.97489738464355	-6.4354681968689	-8.68496417999268	-0.0545542910695076	0.191293850541115	-0.037128608673811
-6.97364282608032	-6.43849086761475	-8.68869113922119	-0.0549308583140373	0.191520646214485	-0.0368384905159473
-6.97127628326416	-6.44736623764038	-8.69149303436279	-0.0552624389529228	0.191616490483284	-0.0365104787051678
-6.96701574325562	-6.44691324234009	-8.7060718536377	-0.0555297657847404	0.191873118281364	-0.0361894369125366
-6.97140836715698	-6.46296977996826	-8.70061683654785	-0.0560203231871128	0.19204880297184	-0.0358893647789955
-6.96942329406738	-6.47033214569092	-8.70884037017822	-0.0563754886388779	0.192068159580231	-0.0354376845061779
-6.96274757385254	-6.47246360778809	-8.71232986450195	-0.0567595064640045	0.192302674055099	-0.0352328456938267
-6.96308040618896	-6.48221921920776	-8.72113513946533	-0.057143859565258	0.192527964711189	-0.0348437689244747
-6.96455907821655	-6.48940658569336	-8.73056697845459	-0.057520467787981	0.192733317613602	-0.034580409526825
-6.96499013900757	-6.50525569915771	-8.72341346740723	-0.0578897930681705	0.192871898412704	-0.0343247540295124
-6.96628904342651	-6.50397300720215	-8.74120903015137	-0.0582044646143913	0.193014457821846	-0.034074991941452
-6.96638774871826	-6.51409149169922	-8.74692440032959	-0.0584704428911209	0.193259745836258	-0.0338766276836395
-6.97673273086548	-6.52202701568604	-8.77053260803223	-0.0587914064526558	0.193456768989563	-0.0335563905537128
-6.97933387756348	-6.53368854522705	-8.76595878601074	-0.059150192886591	0.193622916936874	-0.0334430150687695
-6.98241186141968	-6.5365424156189	-8.78745460510254	-0.0593758076429367	0.193733230233192	-0.0330857746303082
-6.9828782081604	-6.54309940338135	-8.79365253448486	-0.0595977306365967	0.193866342306137	-0.0330074094235897
-6.98780965805054	-6.54857397079468	-8.8038387298584	-0.0598845146596432	0.19408854842186	-0.0327892377972603
-6.99195289611816	-6.55316209793091	-8.81812286376953	-0.060105349868536	0.194156676530838	-0.0326810516417027
-6.99481058120728	-6.558762550354	-8.83304977416992	-0.0603183582425117	0.194161251187325	-0.0323857218027115
-6.99403190612793	-6.56245279312134	-8.83435153961182	-0.0604400187730789	0.194252267479897	-0.0323679707944393
-6.99781608581543	-6.56770515441895	-8.85372161865234	-0.060615748167038	0.194370523095131	-0.0322021283209324
-7.00490474700928	-6.57319927215576	-8.86534309387207	-0.0607076063752174	0.194583028554916	-0.0321651250123978
-7.0111985206604	-6.58218193054199	-8.87831401824951	-0.0609877966344357	0.194679692387581	-0.0319903343915939
-7.0131630897522	-6.58287858963013	-8.88688850402832	-0.0612108074128628	0.19474521279335	-0.0320270992815495
-7.01562929153442	-6.58961057662964	-8.9001932144165	-0.0612598769366741	0.194688618183136	-0.0318650156259537
-7.01870203018188	-6.58823871612549	-8.9086742401123	-0.0614753700792789	0.19497549533844	-0.0318375304341316
-7.02794361114502	-6.60040044784546	-8.91917705535889	-0.0616680644452572	0.195011883974075	-0.0317509025335312
-7.02846097946167	-6.59697532653809	-8.91945266723633	-0.061894029378891	0.195132255554199	-0.0317597799003124
-7.03568172454834	-6.60627412796021	-8.93060111999512	-0.0621726997196674	0.195175185799599	-0.0316749066114426
-7.03145599365234	-6.6005392074585	-8.94270992279053	-0.0622319169342518	0.195207089185715	-0.0316924564540386
-7.03580474853516	-6.61304903030396	-8.94449138641357	-0.0624691136181355	0.195287048816681	-0.0316356904804707
-7.03743934631348	-6.61251735687256	-8.94868087768555	-0.062641017138958	0.195458069443703	-0.0317172408103943
-7.04215478897095	-6.62190055847168	-8.94516181945801	-0.062872514128685	0.195453330874443	-0.0316422991454601
-7.04212188720703	-6.62197351455688	-8.95925712585449	-0.062959186732769	0.195559471845627	-0.0316951237618923
-7.04139518737793	-6.62746286392212	-8.95255565643311	-0.0631662979722023	0.195549875497818	-0.0316809304058552
-7.04791116714478	-6.63132572174072	-8.96758460998535	-0.0632531642913818	0.195741459727287	-0.0317667052149773
-7.04987955093384	-6.63643646240234	-8.95605659484863	-0.0635068565607071	0.195749565958977	-0.0318842679262161
-7.05467081069946	-6.63775253295898	-8.97072219848633	-0.0636065080761909	0.195753008127213	-0.0319459848105907
-7.05132007598877	-6.64039993286133	-8.96334362030029	-0.0636584311723709	0.195918321609497	-0.0320947244763374
-7.05773591995239	-6.64593029022217	-8.9797306060791	-0.0637073889374733	0.195914685726166	-0.0322069674730301
-7.06000566482544	-6.64708042144775	-8.96548748016357	-0.0638940632343292	0.196008786559105	-0.0322921648621559
-7.06186008453369	-6.65430450439453	-8.97362899780273	-0.0640882477164268	0.195965379476547	-0.0323806069791317
-7.05977439880371	-6.65053176879883	-8.97805786132813	-0.064072959125042	0.196100488305092	-0.032432422041893
-7.06341648101807	-6.66044521331787	-8.96878242492676	-0.0642511919140816	0.196118474006653	-0.0325055681169033
-7.0632586479187	-6.65999794006348	-8.97042465209961	-0.0642900913953781	0.196208402514458	-0.032651636749506
-7.06579732894897	-6.66754102706909	-8.96366024017334	-0.0645406544208527	0.196191668510437	-0.0326792486011982
-7.06105041503906	-6.66708040237427	-8.97664642333984	-0.0645743682980537	0.19621142745018	-0.0327660366892815
-7.06051778793335	-6.66848707199097	-8.95991802215576	-0.0646957233548164	0.196194052696228	-0.0328289046883583
-7.06561994552612	-6.67186546325684	-8.96614265441895	-0.0647652149200439	0.19639690220356	-0.0328548550605774
-7.06476783752441	-6.67517709732056	-8.95080089569092	-0.0650252997875214	0.196373805403709	-0.0329462625086308
-7.06646108627319	-6.67810201644897	-8.96252727508545	-0.0651112198829651	0.196403607726097	-0.033036045730114
-7.06192827224731	-6.67474889755249	-8.95587158203125	-0.0651829838752747	0.196610391139984	-0.0331703834235668
-7.07173347473145	-6.68644189834595	-8.95938014984131	-0.0652667284011841	0.196583598852158	-0.0332241542637348
-7.07155609130859	-6.68476057052612	-8.94655418395996	-0.0654823780059814	0.196705386042595	-0.0333720594644547
-7.07710361480713	-6.69108772277832	-8.9471960067749	-0.0656525492668152	0.196748152375221	-0.0334750190377235
-7.07458639144897	-6.6887526512146	-8.95986938476563	-0.0656398013234138	0.19688618183136	-0.0336361825466156
-7.08011102676392	-6.70228576660156	-8.9486141204834	-0.0658286213874817	0.196971461176872	-0.0337562933564186
-7.08683013916016	-6.70108413696289	-8.95843124389648	-0.0658935680985451	0.197097480297089	-0.0338556431233883
-7.09161329269409	-6.70700597763062	-8.94677066802979	-0.0660410076379776	0.197125181555748	-0.0340117812156677
-7.09203195571899	-6.70770502090454	-8.96284008026123	-0.0660087019205093	0.197231277823448	-0.0340377874672413
-7.09940481185913	-6.71203804016113	-8.96384334564209	-0.0661593973636627	0.197364047169685	-0.0342497751116753
-7.10606861114502	-6.71955490112305	-8.96734809875488	-0.0662007704377174	0.197471648454666	-0.0341973751783371
-7.10434341430664	-6.71694326400757	-8.96724891662598	-0.0663561895489693	0.197496652603149	-0.0343426950275898
-7.10714101791382	-6.72426891326904	-8.97400093078613	-0.0663035064935684	0.197507113218307	-0.0343667604029179
-7.10838508605957	-6.72303581237793	-8.9786434173584	-0.0664412751793861	0.197692736983299	-0.0344335548579693
-7.11478233337402	-6.73264932632446	-8.96482944488525	-0.0665307715535164	0.197704315185547	-0.0344354510307312
-7.11157464981079	-6.73072242736816	-8.97613334655762	-0.0666311681270599	0.197706967592239	-0.0344129912555218
-7.10895729064941	-6.73491191864014	-8.96716976165771	-0.0666772946715355	0.197706788778305	-0.0344928540289402
-7.11036777496338	-6.73545694351196	-8.97231388092041	-0.0667595118284225	0.197857454419136	-0.0344312153756619
-7.11092042922974	-6.74272727966309	-8.95990657806396	-0.0669068843126297	0.197940841317177	-0.0344845354557037
-7.11022996902466	-6.74511814117432	-8.96524715423584	-0.0669525414705276	0.197900220751762	-0.0343580134212971
-7.10689687728882	-6.74823713302612	-8.96701526641846	-0.0670731589198112	0.19796696305275	-0.0345015935599804
-7.1076021194458	-6.75227403640747	-8.96378326416016	-0.0671344175934792	0.198013439774513	-0.0344279073178768
-7.11180686950684	-6.75558996200562	-8.96604061126709	-0.0672650784254074	0.198134407401085	-0.0345510616898537
-7.11117601394653	-6.76315546035767	-8.95746421813965	-0.0673430785536766	0.198122084140778	-0.0345154590904713
-7.11050987243652	-6.75744676589966	-8.96863651275635	-0.0674101263284683	0.198186919093132	-0.0345214866101742
-7.11220026016235	-6.76692485809326	-8.9592752456665	-0.0674231499433517	0.198342815041542	-0.0345760732889175
-7.11780738830566	-6.77102136611938	-8.96713066101074	-0.0675677359104156	0.198338761925697	-0.0345758050680161
-7.11504030227661	-6.77114200592041	-8.96099758148193	-0.067643940448761	0.198389276862144	-0.0346624255180359
-7.11490345001221	-6.77118349075317	-8.96396350860596	-0.0676590800285339	0.198359698057175	-0.0346454307436943
-7.11846113204956	-6.77060461044312	-8.96800899505615	-0.0676616728305817	0.198508456349373	-0.0346837490797043
-7.11774682998657	-6.7794075012207	-8.95984649658203	-0.0678197592496872	0.198461934924126	-0.0347048938274384
-7.11955213546753	-6.77643585205078	-8.9630880355835	-0.0678641274571419	0.198494032025337	-0.034743320196867
-7.11686038970947	-6.77772951126099	-8.95355701446533	-0.0679337531328201	0.198557317256927	-0.034695815294981
-7.12140417098999	-6.77745723724365	-8.96346473693848	-0.0678415223956108	0.198526918888092	-0.0347256772220135
-7.11984348297119	-6.78042411804199	-8.94833469390869	-0.0680489838123322	0.198632910847664	-0.0347862541675568
-7.12338876724243	-6.78171873092651	-8.95216178894043	-0.0681418627500534	0.19858218729496	-0.0347099713981152
-7.11530876159668	-6.78116989135742	-8.9531946182251	-0.0681464374065399	0.198637783527374	-0.0347659960389137
-7.11897373199463	-6.78352975845337	-8.95043659210205	-0.0681633353233337	0.198639199137688	-0.0346997044980526
-7.11978054046631	-6.78677129745483	-8.94023609161377	-0.0683010146021843	0.198758989572525	-0.0347507037222385
-7.11927700042725	-6.78924608230591	-8.93402767181396	-0.068414181470871	0.198657393455505	-0.0346690826117992
-7.11384439468384	-6.78895282745361	-8.94588756561279	-0.0684000551700592	0.198708042502403	-0.0346763879060745
-7.11582612991333	-6.79185485839844	-8.93300342559814	-0.0684523954987526	0.198729410767555	-0.0347396209836006
-7.11952066421509	-6.79532718658447	-8.93389701843262	-0.0685641393065453	0.198844194412231	-0.0346111208200455
-7.11498308181763	-6.79392719268799	-8.92319202423096	-0.0687357783317566	0.198825150728226	-0.0346512049436569
-7.1150164604187	-6.7967004776001	-8.93288707733154	-0.0687500461935997	0.198799297213554	-0.0345794446766377
-7.11292886734009	-6.79687070846558	-8.92697429656982	-0.0687597617506981	0.198949694633484	-0.0346496477723122
-7.12018251419067	-6.80377388000488	-8.91384220123291	-0.0689341053366661	0.198979154229164	-0.0345449298620224
-7.11730861663818	-6.80156898498535	-8.9207935333252	-0.0690482705831528	0.199035093188286	-0.0344807766377926
-7.11527395248413	-6.8054051399231	-8.91132259368896	-0.0691093504428864	0.198938846588135	-0.0344952568411827
-7.11590194702148	-6.80595541000366	-8.91257095336914	-0.0692313984036446	0.19907058775425	-0.0344134941697121
-7.11700534820557	-6.81314897537231	-8.89788818359375	-0.0694168657064438	0.199109017848969	-0.0343814678490162
-7.11640787124634	-6.813401222229	-8.90165042877197	-0.0695662051439285	0.199027016758919	-0.0342271514236927
-7.11153507232666	-6.81160926818848	-8.88821792602539	-0.0696390271186829	0.199115067720413	-0.034248698502779
-7.11093759536743	-6.81782674789429	-8.88613796234131	-0.0697764679789543	0.199151411652565	-0.0341356135904789
-7.11515331268311	-6.82087373733521	-8.883713722229	-0.0699411183595657	0.199233740568161	-0.0341221056878567
-7.11010456085205	-6.82662582397461	-8.87270164489746	-0.0701507702469826	0.199162274599075	-0.0340298563241959
-7.1078314781189	-6.81941604614258	-8.87193584442139	-0.0702224522829056	0.199189960956573	-0.0340274684131145
-7.10923099517822	-6.82849597930908	-8.85928249359131	-0.07036092877388	0.199395179748535	-0.033931277692318
-7.11151123046875	-6.8315634727478	-8.86286926269531	-0.0705347284674644	0.199371457099915	-0.0339039489626884
-7.11120748519897	-6.83933925628662	-8.83923816680908	-0.0707428604364395	0.199422165751457	-0.0339129231870174
-7.11220359802246	-6.83419847488403	-8.84717273712158	-0.0708905160427094	0.199451744556427	-0.0338017754256725
-7.10833406448364	-6.83778285980225	-8.82888317108154	-0.0710253566503525	0.199475258588791	-0.0338217206299305
-7.11054849624634	-6.84118127822876	-8.8304328918457	-0.0712014734745026	0.199567034840584	-0.0337285287678242
-7.111656665802	-6.8497314453125	-8.80725765228271	-0.0713863596320152	0.199668064713478	-0.033776767551899
-7.10787725448608	-6.84910488128662	-8.80751419067383	-0.0716941803693771	0.199605002999306	-0.0336196348071098
-7.10709857940674	-6.8497633934021	-8.79889297485352	-0.0717380717396736	0.199634596705437	-0.0336057879030705
-7.10479354858398	-6.85877084732056	-8.78256607055664	-0.0720450729131699	0.19973711669445	-0.0335379429161549
-7.11033201217651	-6.86016702651978	-8.77454280853271	-0.0722848996520042	0.199727967381477	-0.0335255414247513
-7.10140705108643	-6.8630895614624	-8.75482082366943	-0.0724518001079559	0.199714571237564	-0.0335497744381428
-7.10691690444946	-6.86379194259644	-8.75553703308105	-0.0725715160369873	0.199763551354408	-0.0334270559251308
-7.10471534729004	-6.86794137954712	-8.74289894104004	-0.0728650838136673	0.19987840950489	-0.0334966070950031
-7.11338996887207	-6.872314453125	-8.72858142852783	-0.0730063617229462	0.199841752648354	-0.0334178283810616
-7.10723543167114	-6.87158727645874	-8.73777484893799	-0.0730412825942039	0.199843645095825	-0.0333596467971802
-7.11325550079346	-6.87647008895874	-8.72059440612793	-0.0732066407799721	0.199929460883141	-0.0333984270691872
-7.11816024780273	-6.88123226165771	-8.72659969329834	-0.0732938572764397	0.199998646974564	-0.0332600921392441
-7.11781740188599	-6.88041639328003	-8.71146965026855	-0.0734998732805252	0.199951127171516	-0.0332565009593964
-7.11916399002075	-6.88040781021118	-8.71745491027832	-0.0734892636537552	0.200005039572716	-0.033095445483923
-7.12313508987427	-6.88189935684204	-8.71489524841309	-0.0736153647303581	0.200112596154213	-0.0330989584326744
-7.12743663787842	-6.89218616485596	-8.70931148529053	-0.0737382397055626	0.20000022649765	-0.0330010093748569
-7.12787485122681	-6.88388633728027	-8.70902442932129	-0.0738722160458565	0.200009897351265	-0.0329249687492847
-7.12518930435181	-6.89191961288452	-8.70064449310303	-0.0739047229290009	0.200020372867584	-0.0328312069177628
-7.13613271713257	-6.88968181610107	-8.70874786376953	-0.0740005448460579	0.200102150440216	-0.0328065045177937
-7.13510894775391	-6.89826631546021	-8.69740962982178	-0.0742092356085777	0.200117766857147	-0.0327215641736984
-7.13760375976563	-6.89363574981689	-8.70644092559814	-0.0742327719926834	0.200040563941002	-0.0325544402003288
-7.13427639007568	-6.89550018310547	-8.69104194641113	-0.0742543041706085	0.200078457593918	-0.0325678139925003
-7.13714218139648	-6.89533281326294	-8.69545841217041	-0.0743455663323402	0.2000772356987	-0.032427690923214
-7.14271450042725	-6.89647960662842	-8.6861572265625	-0.0745228677988052	0.200077712535858	-0.0323761366307735
-7.13830661773682	-6.89792108535767	-8.68546676635742	-0.0745562463998795	0.200001925230026	-0.0323213115334511
-7.1391224861145	-6.89456844329834	-8.68679332733154	-0.0745037347078323	0.200000986456871	-0.0322814285755157
-7.14056921005249	-6.89663600921631	-8.67846393585205	-0.0746455937623978	0.200011014938354	-0.0322655960917473
-7.14780521392822	-6.8989200592041	-8.68176555633545	-0.0746935904026031	0.200026169419289	-0.032145582139492
-7.14109516143799	-6.89595794677734	-8.67814636230469	-0.0746650472283363	0.199949875473976	-0.0321837700903416
-7.14463758468628	-6.89562082290649	-8.67848491668701	-0.0745720043778419	0.199898272752762	-0.0320749171078205
-7.14389085769653	-6.89466381072998	-8.67471885681152	-0.0745685175061226	0.200018018484116	-0.0321378223598003
-7.14944982528687	-6.89669179916382	-8.67072010040283	-0.0747156143188477	0.19989188015461	-0.0320202112197876
-7.14427089691162	-6.89109563827515	-8.68409538269043	-0.074537418782711	0.199846416711807	-0.0320144891738892
-7.14401865005493	-6.89074182510376	-8.67255210876465	-0.0745659917593002	0.199792876839638	-0.0320262908935547
-7.14961051940918	-6.89392566680908	-8.67911338806152	-0.074604943394661	0.199855253100395	-0.0319410711526871
-7.14792585372925	-6.88989686965942	-8.66460132598877	-0.0746079012751579	0.199828788638115	-0.0318939238786697
-7.14764404296875	-6.89044618606567	-8.67201805114746	-0.0744323059916496	0.19962851703167	-0.0318620167672634
-7.14641666412354	-6.88460206985474	-8.6701488494873	-0.074444979429245	0.199810326099396	-0.0318475179374218
-7.15301656723022	-6.89305448532104	-8.66766548156738	-0.0745085403323174	0.199736833572388	-0.031797181814909
-7.14742231369019	-6.88637781143188	-8.66989707946777	-0.0744857043027878	0.199678733944893	-0.0316900461912155
-7.14609336853027	-6.88458108901978	-8.6553201675415	-0.0744125694036484	0.199610561132431	-0.0317371971905231
-7.14769506454468	-6.88316679000854	-8.66608810424805	-0.0743854194879532	0.199694707989693	-0.0316160283982754
-7.14818334579468	-6.88685607910156	-8.64878368377686	-0.0745094269514084	0.199713781476021	-0.0316093415021896
-7.14480686187744	-6.8864803314209	-8.65548133850098	-0.0745095238089561	0.19956386089325	-0.0314276479184628
-7.13990783691406	-6.88302564620972	-8.65144824981689	-0.0744227543473244	0.199520945549011	-0.031456146389246
-7.13876628875732	-6.88613700866699	-8.64142036437988	-0.0744742974638939	0.199622392654419	-0.0313881561160088
-7.14301156997681	-6.88423252105713	-8.64402389526367	-0.0745010524988174	0.199647635221481	-0.0312886610627174
-7.13328266143799	-6.8834023475647	-8.63338851928711	-0.0745729580521584	0.199493244290352	-0.0312450081110001
-7.13152551651001	-6.88086175918579	-8.6387243270874	-0.0745254382491112	0.199471846222878	-0.0311449561268091
-7.12949848175049	-6.88128519058228	-8.6247730255127	-0.0745974704623222	0.199642077088356	-0.0311668980866671
-7.13255500793457	-6.8839635848999	-8.62233257293701	-0.0746360793709755	0.199508175253868	-0.0310063287615776
-7.12383985519409	-6.87949800491333	-8.61653518676758	-0.0745949298143387	0.19958470761776	-0.0309829190373421
-7.12206268310547	-6.87895679473877	-8.60946846008301	-0.0746071934700012	0.199486494064331	-0.030945148319006
-7.12735557556152	-6.88014602661133	-8.61252403259277	-0.0745261386036873	0.199610158801079	-0.0308589022606611
-7.12578868865967	-6.88327264785767	-8.60067176818848	-0.074595719575882	0.199572682380676	-0.0308604054152966
-7.12462663650513	-6.8792290687561	-8.60599136352539	-0.0745695382356644	0.199482709169388	-0.0307363588362932
-7.12272644042969	-6.87734889984131	-8.59919738769531	-0.0745697245001793	0.199522137641907	-0.030736681073904
-7.12971258163452	-6.88075160980225	-8.60470485687256	-0.0745512098073959	0.199578911066055	-0.0306430011987686
-7.12745189666748	-6.87912702560425	-8.5941333770752	-0.0746283382177353	0.199554905295372	-0.0305757969617844
-7.12842798233032	-6.88363552093506	-8.59395980834961	-0.0745898857712746	0.199435710906982	-0.030466889962554
-7.1227879524231	-6.87761688232422	-8.58841133117676	-0.0745237916707993	0.199516698718071	-0.0304683838039637
-7.12455368041992	-6.88115644454956	-8.58770656585693	-0.0745469182729721	0.199449568986893	-0.0303216800093651
-7.12345218658447	-6.88045263290405	-8.58187103271484	-0.074626736342907	0.199544355273247	-0.0303217861801386
-7.12626457214355	-6.88098621368408	-8.57000637054443	-0.074636422097683	0.199416652321815	-0.030270978808403
-7.11880254745483	-6.882080078125	-8.58121109008789	-0.0745694041252136	0.199455037713051	-0.0302270483225584
-7.11905527114868	-6.8837890625	-8.5649471282959	-0.0745570734143257	0.199383959174156	-0.0302320085465908
-7.12369632720947	-6.88570499420166	-8.57037162780762	-0.0746115446090698	0.199576184153557	-0.0300947949290276
-7.12035512924194	-6.88339948654175	-8.56034374237061	-0.0746999159455299	0.199401006102562	-0.0300822295248508
-7.11787128448486	-6.88575267791748	-8.55988216400146	-0.0745941400527954	0.199373289942741	-0.029984014108777
-7.11782503128052	-6.88239574432373	-8.56249904632568	-0.0746069997549057	0.199457004666328	-0.029997618868947
-7.12167930603027	-6.88711357116699	-8.54859161376953	-0.0746429786086082	0.199434593319893	-0.0299565698951483
-7.1204891204834	-6.87999677658081	-8.56100082397461	-0.0746522694826126	0.199403062462807	-0.0298468042165041
-7.11992788314819	-6.88347005844116	-8.54694271087646	-0.0745894685387611	0.199370548129082	-0.029890239238739
-7.12300539016724	-6.8856258392334	-8.55293273925781	-0.0745958760380745	0.199360623955727	-0.0297860149294138
-7.12601709365845	-6.88628482818604	-8.54684638977051	-0.0746629163622856	0.199432879686356	-0.0298088081181049
-7.12176322937012	-6.88847398757935	-8.5501184463501	-0.0746498331427574	0.199247509241104	-0.0296363830566406
-7.12281942367554	-6.88546514511108	-8.55254745483398	-0.0745630338788033	0.199305906891823	-0.0296150669455528
-7.12490606307983	-6.89221286773682	-8.54011631011963	-0.074626550078392	0.199324145913124	-0.0295912697911263
-7.12755966186523	-6.89233160018921	-8.54850006103516	-0.0746836811304092	0.199371844530106	-0.0295275300741196
-7.12020635604858	-6.89291381835938	-8.5432596206665	-0.0746435672044754	0.199257582426071	-0.0294978730380535
-7.12337827682495	-6.89029502868652	-8.54617786407471	-0.0746027901768684	0.199262589216232	-0.0294081382453442
-7.12151861190796	-6.89546871185303	-8.53218078613281	-0.0746422186493874	0.199364751577377	-0.0294296164065599
-7.12573575973511	-6.90134572982788	-8.53924369812012	-0.0747771561145782	0.199250176548958	-0.0292953290045261
-7.12353515625	-6.90004253387451	-8.53401947021484	-0.0747073516249657	0.199268475174904	-0.0293075479567051
-7.1225438117981	-6.9007306098938	-8.53214454650879	-0.0747075378894806	0.199252754449844	-0.029173793271184
-7.12381887435913	-6.90765905380249	-8.53404426574707	-0.0747763440012932	0.199411228299141	-0.029163833707571
-7.12771272659302	-6.90971183776855	-8.53143405914307	-0.0748119056224823	0.199340552091599	-0.0290447063744068
-7.12373161315918	-6.91166019439697	-8.52543449401855	-0.0748486816883087	0.199314847588539	-0.0290428549051285
-7.12202596664429	-6.91257905960083	-8.52476596832275	-0.074814572930336	0.199320584535599	-0.0289935767650604
-7.12937211990356	-6.91574430465698	-8.53127193450928	-0.0748100727796555	0.199444830417633	-0.0288627669215202
-7.12733173370361	-6.91915607452393	-8.51558399200439	-0.0748360976576805	0.199460953474045	-0.0288525745272636
-7.12878131866455	-6.92425107955933	-8.5260181427002	-0.0748190581798553	0.19941557943821	-0.0287115145474672
-7.12682914733887	-6.91824388504028	-8.52601623535156	-0.0748217701911926	0.199488893151283	-0.0287869591265917
-7.13284158706665	-6.93213891983032	-8.52054882049561	-0.0748424008488655	0.199533924460411	-0.0286338850855827
-7.13200664520264	-6.93151807785034	-8.52284812927246	-0.0748576819896698	0.199579119682312	-0.0285895336419344
-7.13230609893799	-6.93620681762695	-8.51457023620605	-0.0749047175049782	0.199600785970688	-0.0285760015249252
-7.1331844329834	-6.93455076217651	-8.52375793457031	-0.0747575983405113	0.199665278196335	-0.0284614227712154
-7.13574695587158	-6.94211769104004	-8.51342105865479	-0.0749026983976364	0.199790179729462	-0.0284896288067102
-7.13384580612183	-6.94660615921021	-8.51577377319336	-0.0748623833060265	0.199723392724991	-0.0283234603703022
-7.13299655914307	-6.94339466094971	-8.50731658935547	-0.0749834850430489	0.199873670935631	-0.0282830577343702
-7.12956476211548	-6.94689798355103	-8.5178861618042	-0.0749352872371674	0.199778661131859	-0.0281458348035812
-7.13020420074463	-6.94874906539917	-8.50839328765869	-0.0749798938632011	0.199906185269356	-0.0281643625348806
-7.13225746154785	-6.95270204544067	-8.50542736053467	-0.0750635787844658	0.199927985668182	-0.0279866307973862
-7.12929439544678	-6.94741249084473	-8.49803161621094	-0.0750450789928436	0.199930548667908	-0.0279401522129774
-7.12744140625	-6.95595788955688	-8.5032434463501	-0.07502481341362	0.199881196022034	-0.0279099904000759
-7.12638139724731	-6.94854545593262	-8.50733375549316	-0.0750679448246956	0.200032576918602	-0.0278651099652052
-7.12758350372314	-6.95828580856323	-8.48582744598389	-0.0752358660101891	0.200048506259918	-0.0277036875486374
-7.12426424026489	-6.95431900024414	-8.49110317230225	-0.0752781927585602	0.199969008564949	-0.0275701303035021
-7.1212363243103	-6.95357179641724	-8.47723579406738	-0.075291283428669	0.200001940131187	-0.0275704711675644
-7.12138938903809	-6.94994115829468	-8.48491954803467	-0.0753533020615578	0.200121074914932	-0.0273960903286934
-7.12351942062378	-6.95394897460938	-8.47559452056885	-0.0753931403160095	0.200171679258347	-0.027410252019763
-7.12168455123901	-6.95919370651245	-8.47511768341064	-0.0754581913352013	0.200140103697777	-0.0272939093410969
-7.12310361862183	-6.9522705078125	-8.476243019104	-0.0755361318588257	0.200188681483269	-0.0273187067359686
-7.122239112854	-6.9567666053772	-8.47479820251465	-0.0755060538649559	0.200246691703796	-0.02723010443151
-7.13112735748291	-6.95913934707642	-8.47614097595215	-0.0756526812911034	0.20036643743515	-0.0271868240088224
-7.12599945068359	-6.95933198928833	-8.47000789642334	-0.0756035670638084	0.200292736291885	-0.02714579179883
-7.13054752349854	-6.9565634727478	-8.47900581359863	-0.0756374001502991	0.200320601463318	-0.0270233266055584
-7.13112354278564	-6.9567232131958	-8.47258853912354	-0.0756210759282112	0.200469017028809	-0.0270420517772436
-7.13721752166748	-6.95796680450439	-8.46999073028564	-0.0757818520069122	0.200392723083496	-0.0268609840422869
-7.13516283035278	-6.95600557327271	-8.47618389129639	-0.0758331343531609	0.200431734323502	-0.0268420353531837
-7.13647413253784	-6.95599746704102	-8.47084999084473	-0.0758803486824036	0.200400501489639	-0.0267260279506445
-7.14037179946899	-6.95531845092773	-8.47654342651367	-0.0758296623826027	0.200532212853432	-0.0266780536621809
-7.1430516242981	-6.95490503311157	-8.46075439453125	-0.0759386718273163	0.200489670038223	-0.0266338158398867
-7.14512395858765	-6.95635890960693	-8.47102832794189	-0.0759627297520638	0.200455665588379	-0.0265216026455164
-7.142418384552	-6.94879913330078	-8.46597290039063	-0.0759839192032814	0.200515016913414	-0.0264713279902935
-7.14786624908447	-6.95361232757568	-8.47188758850098	-0.0760161057114601	0.200508296489716	-0.0263898521661758
-7.14955711364746	-6.95338726043701	-8.45653533935547	-0.0761302337050438	0.200534850358963	-0.0263586230576038
-7.14930629730225	-6.95256471633911	-8.45474529266357	-0.0761709436774254	0.200491905212402	-0.0263032931834459
-7.14955902099609	-6.94869565963745	-8.46720314025879	-0.0760519206523895	0.200569033622742	-0.0262193121016026
-7.1552906036377	-6.9554181098938	-8.46217155456543	-0.0761255696415901	0.200595185160637	-0.0261736046522856
-7.15589237213135	-6.94710445404053	-8.46273326873779	-0.0761013329029083	0.200621515512466	-0.0261571723967791
-7.15740633010864	-6.94835996627808	-8.45020484924316	-0.0762109309434891	0.200555816292763	-0.0261616688221693
-7.15811109542847	-6.94778633117676	-8.46138286590576	-0.0760661289095879	0.200498551130295	-0.0260949209332466
-7.16157341003418	-6.94799900054932	-8.45438671112061	-0.0761095732450485	0.200527518987656	-0.0262220222502947
-7.17077827453613	-6.94921255111694	-8.45064067840576	-0.0760271102190018	0.200471103191376	-0.0263589285314083
-7.17230367660522	-6.94477939605713	-8.45684051513672	-0.0760146975517273	0.200429573655128	-0.0264665074646473
-7.17060089111328	-6.95179319381714	-8.44909191131592	-0.0758852139115334	0.200348690152168	-0.0264088269323111
-7.17583274841309	-6.94400119781494	-8.45559024810791	-0.0758565440773964	0.200356855988503	-0.0265719648450613
-7.18327283859253	-6.94974756240845	-8.44274044036865	-0.0758206248283386	0.200386047363281	-0.0265352502465248
-7.17904567718506	-6.94422769546509	-8.45026874542236	-0.075858473777771	0.200330033898354	-0.0264597348868847
-7.17836856842041	-6.9422173500061	-8.43882656097412	-0.0757231190800667	0.20023849606514	-0.0265768878161907
-7.18046140670776	-6.94265508651733	-8.44106292724609	-0.0757001787424088	0.200310289859772	-0.0265067387372255
-7.18601846694946	-6.94048261642456	-8.43511867523193	-0.0757083594799042	0.200253009796143	-0.0267435908317566
-7.18835735321045	-6.94350337982178	-8.44185161590576	-0.0756217837333679	0.200173556804657	-0.0266504883766174
-7.18823909759521	-6.93913459777832	-8.43159103393555	-0.0755019560456276	0.200169637799263	-0.0268544834107161
-7.19258213043213	-6.94129276275635	-8.4286584854126	-0.0754979848861694	0.200242295861244	-0.0269893687218428
-7.20253229141235	-6.93626070022583	-8.43186283111572	-0.0753314346075058	0.200230702757835	-0.0274211391806602
-7.20838022232056	-6.94460916519165	-8.42855644226074	-0.0752316936850548	0.200144425034523	-0.027615187689662
-7.21036100387573	-6.93811511993408	-8.43208599090576	-0.0750960037112236	0.200098067522049	-0.0278713908046484
-7.21128988265991	-6.94353246688843	-8.42613697052002	-0.0749067962169647	0.200098469853401	-0.028032785281539
-7.22096538543701	-6.94249248504639	-8.42949771881104	-0.0748238936066628	0.200034618377686	-0.0281797870993614
-7.22130298614502	-6.94202756881714	-8.42409515380859	-0.0746866166591644	0.200038656592369	-0.0285507217049599
-7.22090721130371	-6.94058609008789	-8.4288215637207	-0.0745168104767799	0.199953347444534	-0.0285850968211889
-7.2264986038208	-6.94086027145386	-8.4268217086792	-0.0743467733263969	0.199980333447456	-0.0288189742714167
-7.22865152359009	-6.94243383407593	-8.41172885894775	-0.0743854716420174	0.199900090694427	-0.0289585702121258
-7.22783994674683	-6.94265222549438	-8.41687488555908	-0.0742186829447746	0.199787884950638	-0.0290005300194025
-7.22772741317749	-6.93614816665649	-8.4135160446167	-0.0740408599376678	0.199840068817139	-0.0295277927070856
-7.23944091796875	-6.94338130950928	-8.41648769378662	-0.073898009955883	0.199751660227776	-0.0296293087303638
-7.23951435089111	-6.94115781784058	-8.41409873962402	-0.0737959370017052	0.199763208627701	-0.0298441536724567
-7.23813724517822	-6.94362497329712	-8.40568256378174	-0.0735945105552673	0.199592873454094	-0.0301549173891544
-7.24060535430908	-6.93793249130249	-8.41460704803467	-0.0735027119517326	0.199637055397034	-0.0303384028375149
-7.25443267822266	-6.94137907028198	-8.40340232849121	-0.0731831416487694	0.199544087052345	-0.0309251807630062
-7.25832319259644	-6.9440541267395	-8.42068958282471	-0.0729676559567451	0.199440822005272	-0.0311502572149038
-7.25702285766602	-6.94729661941528	-8.40089797973633	-0.0728022828698158	0.199399635195732	-0.0314878895878792
-7.26053094863892	-6.94756174087524	-8.41086578369141	-0.0726773962378502	0.199414119124413	-0.0315467417240143
-7.26309585571289	-6.94722557067871	-8.40777015686035	-0.0726868212223053	0.199474856257439	-0.0315067358314991
-7.25299835205078	-6.95037078857422	-8.3940544128418	-0.0727562457323074	0.199332028627396	-0.0314478017389774
-7.253098487854	-6.93827390670776	-8.40153408050537	-0.0726057067513466	0.199270382523537	-0.0316723585128784
-7.25208950042725	-6.94730615615845	-8.39074039459229	-0.0725376978516579	0.199253767728806	-0.0318319723010063
-7.25528573989868	-6.94606637954712	-8.39616966247559	-0.0725207105278969	0.19925856590271	-0.031902939081192
-7.25786972045898	-6.94914150238037	-8.38397407531738	-0.072491854429245	0.199207305908203	-0.0321189537644386
-7.25754642486572	-6.94304752349854	-8.38765716552734	-0.0724705904722214	0.199092715978622	-0.0322047770023346
-7.25749206542969	-6.94786787033081	-8.38578128814697	-0.072343647480011	0.199201688170433	-0.0324108190834522
-7.25882959365845	-6.9491400718689	-8.37559032440186	-0.0723749548196793	0.19915559887886	-0.032521016895771
-7.26194286346436	-6.95234966278076	-8.37842655181885	-0.0723612233996391	0.199153587222099	-0.0326352268457413
-7.25660085678101	-6.95362997055054	-8.36727619171143	-0.0723470225930214	0.199134320020676	-0.0327331535518169
-7.26382350921631	-6.95643043518066	-8.37731456756592	-0.0722437649965286	0.199210718274117	-0.032778013497591
-7.26177358627319	-6.95717096328735	-8.35952663421631	-0.0722864046692848	0.199165314435959	-0.0329353101551533
-7.26512289047241	-6.95951795578003	-8.36611366271973	-0.0722551420331001	0.199055656790733	-0.0331024900078774
-7.26504945755005	-6.95039129257202	-8.37140655517578	-0.0719685927033424	0.199035823345184	-0.0337524451315403
-7.27716302871704	-6.96413087844849	-8.37224006652832	-0.0717668533325195	0.199069276452065	-0.0337585173547268
-7.27515125274658	-6.96572208404541	-8.36103248596191	-0.0717821195721626	0.199034199118614	-0.0336985550820827
-7.27538919448853	-6.9681282043457	-8.35162258148193	-0.07184699177742	0.19895027577877	-0.0337692685425282
-7.27671575546265	-6.96499156951904	-8.36008548736572	-0.0716950818896294	0.198996752500534	-0.033737238496542
-7.27994632720947	-6.96760225296021	-8.35670280456543	-0.0717867836356163	0.198954865336418	-0.0337281301617622
-7.26517534255981	-6.96743631362915	-8.34551811218262	-0.0717815905809402	0.198864832520485	-0.0334995985031128
-7.26490163803101	-6.96955728530884	-8.34955501556396	-0.0718687623739243	0.198869094252586	-0.0333936400711536
-7.26452350616455	-6.96652698516846	-8.33073425292969	-0.0719352960586548	0.198890656232834	-0.0333997756242752
-7.2658166885376	-6.96777534484863	-8.33182048797607	-0.0721022859215736	0.198803618550301	-0.0333767235279083
-7.26227188110352	-6.96128606796265	-8.33957672119141	-0.0720135048031807	0.198788404464722	-0.0333965495228767
-7.26620435714722	-6.96752405166626	-8.32666110992432	-0.0721063166856766	0.198743537068367	-0.03335165604949
-7.2647533416748	-6.96770858764648	-8.32336902618408	-0.0721594244241714	0.19872160255909	-0.033306211233139
-7.26117610931396	-6.96778631210327	-8.31014823913574	-0.0722258016467094	0.198689475655556	-0.0333433747291565
-7.26332139968872	-6.97151279449463	-8.3105001449585	-0.0722153037786484	0.198760077357292	-0.0333620086312294
-7.27291297912598	-6.96902275085449	-8.31537342071533	-0.0722255706787109	0.198706120252609	-0.0335641801357269
-7.26985597610474	-6.97353839874268	-8.30412483215332	-0.0721755176782608	0.198642000555992	-0.0336221605539322
-7.27319812774658	-6.97002649307251	-8.3124418258667	-0.0720600336790085	0.198586538434029	-0.0336724184453487
-7.27563238143921	-6.97105026245117	-8.3001651763916	-0.0720097944140434	0.198716998100281	-0.0339741818606853
-7.28898811340332	-6.9731011390686	-8.30867671966553	-0.0719421356916428	0.198589414358139	-0.0342189520597458
-7.28939437866211	-6.9678316116333	-8.31413459777832	-0.0717162117362022	0.198584735393524	-0.0344224125146866
-7.29013967514038	-6.96870183944702	-8.30435180664063	-0.0716295763850212	0.198472142219543	-0.0345846824347973
-7.29840850830078	-6.97150421142578	-8.31490802764893	-0.0715650916099548	0.19855135679245	-0.0345701277256012
-7.29834938049316	-6.96932411193848	-8.29671573638916	-0.0715528205037117	0.19836400449276	-0.0346689932048321
-7.29636573791504	-6.96708059310913	-8.30958461761475	-0.0713540241122246	0.198214426636696	-0.034653402864933
-7.29499912261963	-6.96274900436401	-8.30892753601074	-0.0712767615914345	0.19826340675354	-0.0346895903348923
-7.30319356918335	-6.96562194824219	-8.30333042144775	-0.0712880119681358	0.198224321007729	-0.0346245020627975
-7.29794216156006	-6.9573450088501	-8.30182838439941	-0.0712872818112373	0.198146358132362	-0.0346062481403351
-7.29398393630981	-6.95717763900757	-8.29302310943604	-0.0711649432778358	0.197963744401932	-0.0345937572419643
-7.2951021194458	-6.95268535614014	-8.30264759063721	-0.0711547657847404	0.197987258434296	-0.0345360152423382
-7.29934024810791	-6.95438861846924	-8.29240608215332	-0.0711044371128082	0.197951331734657	-0.034589771181345
-7.29529905319214	-6.9515118598938	-8.29740715026855	-0.0710647776722908	0.197831243276596	-0.034523781388998
-7.29905557632446	-6.9468035697937	-8.29793167114258	-0.0709285959601402	0.197850793600082	-0.0346566699445248
-7.29935503005981	-6.95193958282471	-8.28929996490479	-0.0709257945418358	0.197795927524567	-0.0346632599830627
-7.30829858779907	-6.95008945465088	-8.29053783416748	-0.0709394738078117	0.197820782661438	-0.0347116179764271
-7.30348539352417	-6.94579648971558	-8.28838348388672	-0.070844829082489	0.197663500905037	-0.034839928150177
-7.31089162826538	-6.94933986663818	-8.29872608184814	-0.0707904323935509	0.197682306170464	-0.0348249450325966
-7.31359243392944	-6.94398212432861	-8.28984069824219	-0.0706803873181343	0.197750553488731	-0.035134956240654
-7.32469749450684	-6.94682741165161	-8.29165935516357	-0.0706591457128525	0.197572752833366	-0.0351725332438946
-7.31922149658203	-6.94270277023315	-8.29524803161621	-0.0704322531819344	0.197608381509781	-0.0352057404816151
-7.32123422622681	-6.94212675094604	-8.28552532196045	-0.0704487189650536	0.197532311081886	-0.0351444967091084
-7.32431125640869	-6.94136810302734	-8.29334259033203	-0.0704769790172577	0.19761236011982	-0.0351197831332684
-7.32252788543701	-6.93957042694092	-8.2824535369873	-0.0705432891845703	0.19746270775795	-0.0351169370114803
-7.3227972984314	-6.93883895874023	-8.28984546661377	-0.0703737363219261	0.197412088513374	-0.0350786074995995
-7.32455253601074	-6.93426322937012	-8.28591728210449	-0.0704377219080925	0.197475925087929	-0.0351965837180614
-7.32438468933105	-6.93917942047119	-8.28021812438965	-0.0704238414764404	0.197369024157524	-0.0351301468908787
-7.32711410522461	-6.93163919448853	-8.28346252441406	-0.0704792141914368	0.197407767176628	-0.0351258255541325
-7.32343769073486	-6.9345326423645	-8.27696323394775	-0.0703568235039711	0.197420835494995	-0.0351501069962978
-7.33050394058228	-6.93127107620239	-8.2812967300415	-0.0704422891139984	0.197438463568687	-0.0351164638996124
-7.32789897918701	-6.93165397644043	-8.26981830596924	-0.070460669696331	0.197355076670647	-0.0351530313491821
-7.32440376281738	-6.92844533920288	-8.26726818084717	-0.0704162493348122	0.19729933142662	-0.0350444205105305
-7.32772827148438	-6.92913293838501	-8.27494335174561	-0.0703791379928589	0.197354063391685	-0.0350524596869946
-7.33104467391968	-6.92743349075317	-8.2632360458374	-0.0704531744122505	0.197313129901886	-0.0349870137870312
-7.3331356048584	-6.92624044418335	-8.27010345458984	-0.0703895390033722	0.197195693850517	-0.034949392080307
-7.32778167724609	-6.91954612731934	-8.26338386535645	-0.0704046189785004	0.197253197431564	-0.0349164046347141
-7.33532238006592	-6.92716455459595	-8.26847362518311	-0.0703535526990891	0.197220832109451	-0.0348602719604969
-7.33478784561157	-6.92065382003784	-8.26114940643311	-0.0704638957977295	0.197166368365288	-0.0347903892397881
-7.33388900756836	-6.92287683486938	-8.25293064117432	-0.0703760087490082	0.197120949625969	-0.0348456129431725
-7.33669281005859	-6.92010831832886	-8.26834678649902	-0.0703195706009865	0.197142213582993	-0.0348092876374722
-7.34055233001709	-6.92158079147339	-8.2539119720459	-0.0704120546579361	0.197172105312347	-0.0348623245954514
-7.33713912963867	-6.91984224319458	-8.25009536743164	-0.0704261362552643	0.197034776210785	-0.0346459969878197
-7.33496904373169	-6.91497611999512	-8.25415992736816	-0.0703364238142967	0.197015032172203	-0.0346607938408852
-7.33823919296265	-6.91921615600586	-8.24396324157715	-0.0703673809766769	0.197011202573776	-0.0346634238958359
-7.3421425819397	-6.91649866104126	-8.25500392913818	-0.0704051405191422	0.197008028626442	-0.0346268489956856
-7.33663702011108	-6.91788196563721	-8.23165130615234	-0.0704307034611702	0.197020381689072	-0.0345789156854153
-7.33604955673218	-6.91167068481445	-8.2389087677002	-0.0703349262475967	0.196900755167007	-0.0345594920217991
-7.33523511886597	-6.9150276184082	-8.22724533081055	-0.0703390911221504	0.196995213627815	-0.0345263592898846
-7.34105205535889	-6.91417264938354	-8.2279167175293	-0.0703819841146469	0.196862429380417	-0.0344412550330162
-7.33696985244751	-6.91400384902954	-8.22178363800049	-0.0704260393977165	0.196863606572151	-0.034481804817915
-7.33121824264526	-6.90807485580444	-8.21850967407227	-0.0703947991132736	0.19671306014061	-0.03441022336483
-7.3369607925415	-6.90927505493164	-8.22454357147217	-0.0703211575746536	0.196881860494614	-0.0344992689788342
-7.33457040786743	-6.91277885437012	-8.20925617218018	-0.070434644818306	0.196680724620819	-0.0344932489097118
-7.34172677993774	-6.90794372558594	-8.21249008178711	-0.0703163519501686	0.196572944521904	-0.034597609192133
-7.33853101730347	-6.90560960769653	-8.20131492614746	-0.0703342109918594	0.196687236428261	-0.0346890166401863
-7.34590911865234	-6.90433216094971	-8.20838832855225	-0.0702748522162437	0.196654766798019	-0.0347177647054195
-7.34734010696411	-6.90439462661743	-8.18563938140869	-0.0703276842832565	0.196627572178841	-0.0348815694451332
-7.34366798400879	-6.90524482727051	-8.18749046325684	-0.0703485831618309	0.196471840143204	-0.0349563099443913
-7.34396886825562	-6.89948272705078	-8.18636131286621	-0.0703801885247231	0.1965401917696	-0.035204254090786
-7.34740924835205	-6.90315008163452	-8.17392826080322	-0.070406585931778	0.196441411972046	-0.0351070873439312
-7.34288597106934	-6.89865303039551	-8.17061138153076	-0.0703786537051201	0.196319788694382	-0.0348713360726833
-7.33568334579468	-6.89343357086182	-8.15391159057617	-0.0703508108854294	0.196331590414047	-0.0348622538149357
-7.33073997497559	-6.89075469970703	-8.16134929656982	-0.0702880322933197	0.19629131257534	-0.0346796847879887
-7.33010244369507	-6.89184093475342	-8.14738273620605	-0.0702967718243599	0.196223586797714	-0.034637063741684
-7.32954597473145	-6.89812278747559	-8.13545513153076	-0.0703983902931213	0.196176573634148	-0.0346546098589897
-7.32726526260376	-6.88279724121094	-8.13798999786377	-0.0704227983951569	0.196141332387924	-0.0347408130764961
-7.32608366012573	-6.8899245262146	-8.1315279006958	-0.0703466907143593	0.196162983775139	-0.034745130687952
-7.33135175704956	-6.88635587692261	-8.13068675994873	-0.0704687088727951	0.196154892444611	-0.034845557063818
-7.32745265960693	-6.8890233039856	-8.11160469055176	-0.0704535692930222	0.196031406521797	-0.0347793363034725
-7.32327747344971	-6.88230085372925	-8.1221170425415	-0.0704810917377472	0.195925801992416	-0.0346654392778873
-7.32247734069824	-6.88145637512207	-8.1108570098877	-0.0703979432582855	0.195953607559204	-0.0346558913588524
-7.32377529144287	-6.88601970672607	-8.11663722991943	-0.0704602897167206	0.195815816521645	-0.0345889963209629
-7.32364892959595	-6.8810019493103	-8.10136890411377	-0.0704553797841072	0.195881843566895	-0.0346317626535892
-7.31921863555908	-6.88092517852783	-8.09984874725342	-0.0705349519848824	0.195730343461037	-0.0345966629683971
-7.31961393356323	-6.87762546539307	-8.09895324707031	-0.0704707354307175	0.19578692317009	-0.0344872549176216
-7.31988859176636	-6.87664079666138	-8.07797241210938	-0.0706523284316063	0.195789009332657	-0.0345901511609554
-7.32192611694336	-6.87969970703125	-8.07822132110596	-0.0708416849374771	0.195722877979279	-0.0346338301897049
-7.32094669342041	-6.86611080169678	-8.07861518859863	-0.0708521455526352	0.195846766233444	-0.0347703658044338
-7.33134937286377	-6.87635040283203	-8.06425380706787	-0.071037732064724	0.195839911699295	-0.0347929894924164
-7.32563638687134	-6.86628198623657	-8.06925582885742	-0.0710807517170906	0.19567234814167	-0.0346583873033524
-7.32698011398315	-6.86703968048096	-8.06152057647705	-0.0710445269942284	0.195663556456566	-0.0346316434442997
-7.32716846466064	-6.86350536346436	-8.06173038482666	-0.0710403025150299	0.195695206522942	-0.0345827043056488
-7.33340120315552	-6.86682987213135	-8.06083869934082	-0.0712330788373947	0.195734784007072	-0.0346362590789795
-7.32803201675415	-6.85846567153931	-8.05485343933105	-0.0712132900953293	0.195613995194435	-0.034601729363203
-7.33093690872192	-6.86124134063721	-8.06029987335205	-0.0713491216301918	0.195577397942543	-0.0346683748066425
-7.33524894714355	-6.8596453666687	-8.04500865936279	-0.0714898556470871	0.195748552680016	-0.0347357131540775
-7.33845186233521	-6.8596363067627	-8.04356956481934	-0.0716061964631081	0.195629447698593	-0.0347089841961861
-7.33790111541748	-6.85346412658691	-8.05118083953857	-0.0716528072953224	0.195707499980927	-0.0347567275166512
-7.34492301940918	-6.85977745056152	-8.03776264190674	-0.0718772113323212	0.195785000920296	-0.0347967557609081
-7.34487771987915	-6.8557071685791	-8.0453462600708	-0.0719791501760483	0.195763409137726	-0.0347098149359226
-7.34349012374878	-6.85003280639648	-8.03734683990479	-0.0720839276909828	0.195791631937027	-0.0347958952188492
-7.34588670730591	-6.84811782836914	-8.03889179229736	-0.072111465036869	0.195820346474648	-0.0346861928701401
-7.3547248840332	-6.84842538833618	-8.04159164428711	-0.0722587406635284	0.195887535810471	-0.0346622653305531
-7.35281372070313	-6.84986448287964	-8.03083229064941	-0.0722830444574356	0.195927605032921	-0.0346344411373138
-7.35787582397461	-6.84697198867798	-8.03295135498047	-0.0722339749336243	0.195907548069954	-0.0345966480672359
-7.36063385009766	-6.84644889831543	-8.02935886383057	-0.072424091398716	0.196137860417366	-0.0346487760543823
-7.36360454559326	-6.84656763076782	-8.02849102020264	-0.0725561156868935	0.196013405919075	-0.0345756635069847
-7.36066484451294	-6.84062576293945	-8.04236602783203	-0.0725073218345642	0.196114405989647	-0.0345861651003361
-7.36450624465942	-6.84181976318359	-8.02565574645996	-0.0725220963358879	0.196140334010124	-0.0346423462033272
-7.37059307098389	-6.84559631347656	-8.03312397003174	-0.0726371556520462	0.196246773004532	-0.034499004483223
-7.36795330047607	-6.8394193649292	-8.02656555175781	-0.0728086978197098	0.196153774857521	-0.0345467329025269
-7.36423969268799	-6.84145927429199	-8.03188037872314	-0.0727533549070358	0.196094319224358	-0.0344597958028317
-7.36624336242676	-6.83929014205933	-8.02517223358154	-0.0728670805692673	0.196245566010475	-0.0344925224781036
-7.37426614761353	-6.84337329864502	-8.01499462127686	-0.0729467421770096	0.196290493011475	-0.034429993480444
-7.37047624588013	-6.83456945419312	-8.01931762695313	-0.0730395838618279	0.19621767103672	-0.0343538708984852
-7.36767292022705	-6.83857727050781	-8.01540470123291	-0.0730940699577332	0.196296125650406	-0.0343778245151043
-7.37094116210938	-6.8381028175354	-8.02290439605713	-0.0731683969497681	0.196276798844337	-0.0342948585748672
-7.37243509292603	-6.83954429626465	-8.01637649536133	-0.0732433870434761	0.196349412202835	-0.0343049243092537
-7.37253952026367	-6.83957481384277	-8.01695346832275	-0.0733767151832581	0.196338355541229	-0.0341748036444187
-7.37247467041016	-6.83742380142212	-8.01867866516113	-0.0733716785907745	0.19642873108387	-0.0341642647981644
-7.37138843536377	-6.84056329727173	-8.00392723083496	-0.0734894871711731	0.196382239460945	-0.0341082699596882
-7.37516689300537	-6.84210777282715	-8.01777744293213	-0.0735410302877426	0.196402370929718	-0.0339952632784843
-7.36598539352417	-6.83501815795898	-8.00493049621582	-0.0735861286520958	0.196410238742828	-0.033987358212471
-7.36672830581665	-6.84079504013062	-8.01220893859863	-0.0736531317234039	0.19636107981205	-0.0339492149651051
-7.36462879180908	-6.83621644973755	-8.00473594665527	-0.0738056302070618	0.19641450047493	-0.0338156446814537
-7.36186695098877	-6.84047222137451	-7.99454307556152	-0.0738535150885582	0.196309819817543	-0.033753264695406
-7.3613748550415	-6.83481597900391	-8.00783157348633	-0.0738100931048393	0.196346655488014	-0.033662386238575
-7.36546087265015	-6.83662605285645	-8.00090217590332	-0.0740048736333847	0.196449875831604	-0.0336445346474648
-7.3614182472229	-6.83790826797485	-7.99410200119019	-0.0740514323115349	0.196306556463242	-0.0334955789148808
-7.36201620101929	-6.83640575408936	-7.99885272979736	-0.0740770325064659	0.19635021686554	-0.0335393883287907
-7.36026287078857	-6.83831644058228	-7.98549604415894	-0.0741899386048317	0.196434259414673	-0.0335633233189583
-7.36485004425049	-6.84281873703003	-7.98838090896606	-0.0742260962724686	0.196353912353516	-0.0334321856498718
-7.35983276367188	-6.83669567108154	-7.99107122421265	-0.0741223767399788	0.196381136775017	-0.0334922894835472
-7.36420297622681	-6.84476804733276	-7.97531127929688	-0.0742836520075798	0.19639365375042	-0.0334830395877361
-7.36452102661133	-6.84231042861938	-7.97877931594849	-0.0743272975087166	0.196421816945076	-0.0333511047065258
-7.36115598678589	-6.84342813491821	-7.97629404067993	-0.0744019374251366	0.196329846978188	-0.0334327667951584
-7.36154651641846	-6.84413194656372	-7.97423505783081	-0.0744421035051346	0.196365341544151	-0.0333737395703793
-7.36838293075562	-6.84338760375977	-7.97912883758545	-0.0745232924818993	0.196434020996094	-0.0333113856613636
-7.36015844345093	-6.84330415725708	-7.96990060806274	-0.0746482983231544	0.196397364139557	-0.0332769192755222
-7.36354970932007	-6.843101978302	-7.97385835647583	-0.0745986923575401	0.196332007646561	-0.033183928579092
-7.36072492599487	-6.84272289276123	-7.96545743942261	-0.0746969506144524	0.196495413780212	-0.0331918857991695
-7.36511278152466	-6.84342050552368	-7.95681381225586	-0.0747343525290489	0.196350678801537	-0.0331872701644897
-7.35901117324829	-6.84178638458252	-7.9635124206543	-0.0746939405798912	0.196324944496155	-0.0331179052591324
-7.36174154281616	-6.84301280975342	-7.95557737350464	-0.0747274681925774	0.196341797709465	-0.0331752523779869
-7.36319637298584	-6.84542369842529	-7.95166492462158	-0.0747880861163139	0.196357026696205	-0.033049751073122
-7.35963344573975	-6.83979606628418	-7.95254898071289	-0.0748260617256165	0.196273922920227	-0.0331384465098381
-7.35926198959351	-6.843590259552	-7.95251083374023	-0.074709415435791	0.196285128593445	-0.0330787003040314
-7.36220026016235	-6.84159374237061	-7.95329618453979	-0.0747826099395752	0.196297109127045	-0.0330789126455784
-7.36004781723022	-6.84518909454346	-7.94381523132324	-0.0748490765690804	0.196273416280746	-0.0330943129956722
-7.35726976394653	-6.83917617797852	-7.94779968261719	-0.074780099093914	0.196226060390472	-0.033031240105629
-7.35956478118896	-6.83922529220581	-7.94976854324341	-0.0747591704130173	0.196336850523949	-0.0330937057733536
-7.36164951324463	-6.84122371673584	-7.93461513519287	-0.0747927203774452	0.196263238787651	-0.0330155752599239
-7.35968828201294	-6.83721351623535	-7.94718837738037	-0.0747315585613251	0.196218058466911	-0.0330204963684082
-7.35880708694458	-6.83480739593506	-7.93701934814453	-0.074734628200531	0.196227833628654	-0.0330605916678905
-7.36366748809814	-6.83677005767822	-7.94751596450806	-0.0747122317552567	0.196284681558609	-0.03297408670187
-7.36022520065308	-6.83705377578735	-7.93360710144043	-0.0748044326901436	0.19630628824234	-0.033004991710186
-7.36236143112183	-6.83412313461304	-7.94069004058838	-0.0747430324554443	0.196151494979858	-0.0329407714307308
-7.35607528686523	-6.82784843444824	-7.93839168548584	-0.074728362262249	0.19627620279789	-0.0330052003264427
-7.36016082763672	-6.83662986755371	-7.93081665039063	-0.0747736468911171	0.196203231811523	-0.0329548008739948
-7.35878133773804	-6.8288631439209	-7.93071222305298	-0.0747652947902679	0.196218982338905	-0.0329142324626446
-7.3525824546814	-6.83170509338379	-7.92873668670654	-0.074710801243782	0.19619807600975	-0.0329761281609535
-7.35280704498291	-6.82845211029053	-7.93895053863525	-0.0746922716498375	0.196222096681595	-0.0328784845769405
-7.35752439498901	-6.82850027084351	-7.92816019058228	-0.0747706666588783	0.196295216679573	-0.0329224094748497
-7.35199975967407	-6.82717990875244	-7.92887544631958	-0.074743390083313	0.19617523252964	-0.0328656546771526
-7.34994459152222	-6.82085800170898	-7.93442392349243	-0.0747009515762329	0.196202665567398	-0.0328885577619076
-7.34930658340454	-6.82272624969482	-7.92409610748291	-0.0747213289141655	0.196277305483818	-0.0328856147825718
-7.35164976119995	-6.82409143447876	-7.92898845672607	-0.0747995749115944	0.19621117413044	-0.0327802784740925
-7.3419828414917	-6.81948804855347	-7.92820692062378	-0.0747238397598267	0.196178451180458	-0.0327827073633671
-7.34435796737671	-6.82005834579468	-7.92766761779785	-0.0747190788388252	0.196144178509712	-0.0327205434441566
-7.3454384803772	-6.81609678268433	-7.92400979995728	-0.07466209679842	0.19628319144249	-0.0328118056058884
-7.34686803817749	-6.81846475601196	-7.91005611419678	-0.0748074948787689	0.196177423000336	-0.0327364914119244
-7.34137105941772	-6.81128311157227	-7.93003416061401	-0.0746539756655693	0.196129977703094	-0.0326983034610748
-7.34198427200317	-6.81236028671265	-7.91594171524048	-0.0746883377432823	0.196200281381607	-0.0327761545777321
-7.34398937225342	-6.8146505355835	-7.91811800003052	-0.0746933817863464	0.196220129728317	-0.0326959043741226
-7.3428168296814	-6.80986452102661	-7.91601276397705	-0.0748079568147659	0.196181565523148	-0.0327162407338619
-7.33880519866943	-6.81301259994507	-7.91588306427002	-0.0746622160077095	0.196193307638168	-0.0326845347881317
-7.34081888198853	-6.80877304077148	-7.92380094528198	-0.0747421234846115	0.196231529116631	-0.0327091813087463
-7.33835172653198	-6.81198930740356	-7.90532350540161	-0.0747797936201096	0.196283683180809	-0.0326993428170681
-7.3354606628418	-6.80558824539185	-7.91009950637817	-0.0747628882527351	0.196168050169945	-0.0326034426689148
-7.33550786972046	-6.80716276168823	-7.91548728942871	-0.0746806710958481	0.196263507008553	-0.0326143950223923
-7.33464813232422	-6.80657911300659	-7.9067702293396	-0.0748725533485413	0.19619756937027	-0.0325926207005978
-7.32958126068115	-6.80391836166382	-7.90692853927612	-0.074688196182251	0.196103110909462	-0.0324846394360065
-7.32448768615723	-6.80082607269287	-7.90340089797974	-0.074744775891304	0.196187898516655	-0.0325233712792397
-7.32772779464722	-6.8052453994751	-7.90193653106689	-0.0748333260416985	0.196172818541527	-0.0323648788034916
-7.31915140151978	-6.79778623580933	-7.90534067153931	-0.0748814344406128	0.196125969290733	-0.0323471426963806
-7.31790685653687	-6.80114459991455	-7.89596605300903	-0.0748090893030167	0.19611956179142	-0.0323612317442894
-7.31581735610962	-6.80013561248779	-7.9019832611084	-0.0749013721942902	0.196140184998512	-0.0322418287396431
-7.31643438339233	-6.80046606063843	-7.8840069770813	-0.0749770179390907	0.196164757013321	-0.0323041938245296
-7.30919313430786	-6.79843091964722	-7.88778018951416	-0.0749824270606041	0.196058943867683	-0.0321222096681595
-7.30607509613037	-6.79867935180664	-7.88495206832886	-0.0749701857566834	0.196137458086014	-0.0320561602711678
-7.30507183074951	-6.79756450653076	-7.88021755218506	-0.0751049742102623	0.19611006975174	-0.0320963934063911
-7.30770874023438	-6.79807662963867	-7.88277101516724	-0.0751421228051186	0.196090042591095	-0.0319742821156979
-7.29664087295532	-6.79277086257935	-7.87534475326538	-0.0751150920987129	0.196052119135857	-0.03197306022048
-7.30110597610474	-6.7990026473999	-7.87204742431641	-0.0751805678009987	0.196088418364525	-0.0319200754165649
-7.29955911636353	-6.79359579086304	-7.86891746520996	-0.075250007212162	0.196143865585327	-0.0319451615214348
-7.29452753067017	-6.79731416702271	-7.85870885848999	-0.0752687901258469	0.195983752608299	-0.0319795161485672
-7.29712247848511	-6.79382705688477	-7.87350463867188	-0.0751785635948181	0.19607612490654	-0.0319379344582558
-7.29999399185181	-6.79792022705078	-7.85819673538208	-0.0754046589136124	0.196151688694954	-0.0319282598793507
-7.29401016235352	-6.79881429672241	-7.85697507858276	-0.0754237771034241	0.196055218577385	-0.0319234505295753
-7.2921781539917	-6.79653406143188	-7.86077976226807	-0.0753057301044464	0.196095809340477	-0.0319290682673454
-7.29336643218994	-6.7987232208252	-7.84728622436523	-0.0754197388887405	0.196212321519852	-0.0320565588772297
-7.2942967414856	-6.80289363861084	-7.84954690933228	-0.0755476728081703	0.196154564619064	-0.0319603830575943
-7.28466272354126	-6.79679346084595	-7.85542774200439	-0.0754488930106163	0.196193173527718	-0.031960491091013
-7.28844499588013	-6.80185031890869	-7.84577989578247	-0.0755902975797653	0.19611668586731	-0.0319725200533867
-7.2861213684082	-6.80270290374756	-7.84480667114258	-0.0756110996007919	0.196169629693031	-0.0318860225379467
-7.28158807754517	-6.79942083358765	-7.83460283279419	-0.0756389051675797	0.196138337254524	-0.0320284850895405
-7.28268957138062	-6.80236148834229	-7.83736515045166	-0.0756449177861214	0.196200653910637	-0.0319096371531487
-7.28514909744263	-6.80145645141602	-7.83926200866699	-0.0757364258170128	0.196164265275002	-0.0319576933979988
-7.27796316146851	-6.80568599700928	-7.82896089553833	-0.0757751241326332	0.196165442466736	-0.0319395773112774
-7.27796936035156	-6.80383586883545	-7.83721542358398	-0.0756940469145775	0.196071520447731	-0.0319436118006706
-7.27971696853638	-6.80493211746216	-7.8230562210083	-0.0757901221513748	0.196274846792221	-0.0320431366562843
-7.28075361251831	-6.80681610107422	-7.82231092453003	-0.075780376791954	0.196166679263115	-0.0319765992462635
-7.27239561080933	-6.80451011657715	-7.83353042602539	-0.0756929442286491	0.196209937334061	-0.0320426039397717
-7.27504014968872	-6.8048267364502	-7.82570838928223	-0.075690858066082	0.196162104606628	-0.0321435146033764
-7.27805376052856	-6.80714464187622	-7.83081722259521	-0.0757262855768204	0.196227103471756	-0.0320522114634514
-7.27326202392578	-6.80272245407104	-7.82320213317871	-0.0757225528359413	0.196100354194641	-0.0321559607982636
-7.27334499359131	-6.80642509460449	-7.82022762298584	-0.0755569711327553	0.196157619357109	-0.0321205072104931
-7.27559947967529	-6.80232048034668	-7.83314418792725	-0.0756160765886307	0.196156039834023	-0.0321914777159691
-7.27492141723633	-6.80668163299561	-7.81379652023315	-0.0756492912769318	0.196105003356934	-0.0321876257658005
-7.26688814163208	-6.80016851425171	-7.82622957229614	-0.0756191611289978	0.195981383323669	-0.03215741366148
-7.27156448364258	-6.79895496368408	-7.81775903701782	-0.0754993110895157	0.196151852607727	-0.0322051867842674
-7.27203750610352	-6.80039358139038	-7.82453584671021	-0.0755300745368004	0.196027278900146	-0.0321771688759327
-7.26989316940308	-6.79857635498047	-7.82338190078735	-0.0754815340042114	0.196008250117302	-0.0321969538927078
-7.26680850982666	-6.79547262191772	-7.81671857833862	-0.0754725262522697	0.195992782711983	-0.0322557464241982
-7.27127265930176	-6.80220031738281	-7.82049989700317	-0.075483076274395	0.196095854043961	-0.032195582985878
-7.26828956604004	-6.79534578323364	-7.81945562362671	-0.0754896178841591	0.196026265621185	-0.0322523042559624
-7.26456356048584	-6.79786682128906	-7.81833791732788	-0.075340136885643	0.195969179272652	-0.0322673767805099
-7.26891565322876	-6.79548311233521	-7.82204246520996	-0.0754384472966194	0.196065217256546	-0.0322475396096706
-7.26457834243774	-6.79863977432251	-7.81553268432617	-0.0754033029079437	0.196055173873901	-0.0323147512972355
-7.26568412780762	-6.79568958282471	-7.82125806808472	-0.0754437446594238	0.195996016263962	-0.0322655588388443
-7.26713562011719	-6.79575729370117	-7.82682275772095	-0.0753798261284828	0.196077927947044	-0.0322512537240982
-7.26711750030518	-6.79659414291382	-7.8096661567688	-0.0754945650696754	0.196040913462639	-0.032303623855114
-7.26465606689453	-6.79680109024048	-7.81616401672363	-0.0754011273384094	0.195936590433121	-0.0322623588144779
-7.26589870452881	-6.79141139984131	-7.82306241989136	-0.0754456296563149	0.196098104119301	-0.0322963856160641
-7.2707405090332	-6.80042600631714	-7.81235933303833	-0.0755017623305321	0.196043819189072	-0.0323320776224136
-7.26707124710083	-6.79341745376587	-7.82351589202881	-0.0754732713103294	0.196044400334358	-0.0322000607848167
-7.26743364334106	-6.79509782791138	-7.81345462799072	-0.0753708258271217	0.196088045835495	-0.0323278158903122
-7.26709365844727	-6.79640817642212	-7.81682777404785	-0.0754021033644676	0.196048840880394	-0.0323184467852116
-7.26979875564575	-6.79669761657715	-7.8162579536438	-0.0754432380199432	0.196089327335358	-0.0324447974562645
-7.26384496688843	-6.79693078994751	-7.81775951385498	-0.0754526481032372	0.19604954123497	-0.0323859788477421
-7.26835775375366	-6.79750394821167	-7.83059787750244	-0.075386568903923	0.196063429117203	-0.0324019342660904
-7.26484441757202	-6.79800987243652	-7.81203985214233	-0.075422577559948	0.196126192808151	-0.0324479304254055
-7.26720666885376	-6.80013990402222	-7.82108974456787	-0.0754285454750061	0.196014374494553	-0.0323717370629311
-7.26386451721191	-6.79287672042847	-7.82332229614258	-0.0753887221217155	0.196113303303719	-0.0324650220572948
-7.26544952392578	-6.80154037475586	-7.81620311737061	-0.0754499509930611	0.196059420704842	-0.032421063631773
-7.26536464691162	-6.79890298843384	-7.8204460144043	-0.0755269750952721	0.196068495512009	-0.0324082858860493
-7.26291418075562	-6.80092239379883	-7.8106861114502	-0.0754971355199814	0.196090549230576	-0.0324581414461136
-7.2631139755249	-6.80062294006348	-7.82011699676514	-0.0754434168338776	0.19611369073391	-0.0324355885386467
-7.26877307891846	-6.80020952224731	-7.82240104675293	-0.0755462571978569	0.196180611848831	-0.032517209649086
-7.2637882232666	-6.80155372619629	-7.8174877166748	-0.0755034238100052	0.196139559149742	-0.0324520841240883
-7.26595401763916	-6.80023670196533	-7.82540798187256	-0.0754952356219292	0.196155548095703	-0.0324574485421181
-7.26302194595337	-6.80350255966187	-7.81880903244019	-0.07551009953022	0.196311369538307	-0.0325300842523575
-7.26941061019897	-6.80464696884155	-7.82029247283936	-0.0756280273199081	0.196181118488312	-0.032497126609087
-7.26367282867432	-6.80212306976318	-7.83224439620972	-0.0755251571536064	0.196191802620888	-0.0324770212173462
-7.26579904556274	-6.80514430999756	-7.81993198394775	-0.0756240785121918	0.196262419223785	-0.0325262062251568
-7.26793146133423	-6.80780410766602	-7.8224048614502	-0.0755766406655312	0.196305274963379	-0.0324873588979244
-7.26546287536621	-6.80547475814819	-7.81772565841675	-0.0756568759679794	0.196320742368698	-0.032505489885807
-7.26317548751831	-6.80625772476196	-7.8251838684082	-0.0756655186414719	0.196393728256226	-0.0324836857616901
-7.26586294174194	-6.80596160888672	-7.82665252685547	-0.0756809189915657	0.196381583809853	-0.032495278865099
-7.26009178161621	-6.81093215942383	-7.81742906570435	-0.0757473111152649	0.196335151791573	-0.032521665096283
-7.25920486450195	-6.80916357040405	-7.83126735687256	-0.075697585940361	0.196364536881447	-0.032402615994215
-7.25971031188965	-6.81175327301025	-7.82732009887695	-0.075710728764534	0.196512490510941	-0.032567672431469
-7.26010990142822	-6.81487655639648	-7.82172441482544	-0.0758335366845131	0.196457877755165	-0.0324962325394154
-7.25420999526978	-6.81098508834839	-7.83288383483887	-0.0757938250899315	0.19645944237709	-0.0325472913682461
-7.2544527053833	-6.81421375274658	-7.82437038421631	-0.0757545679807663	0.196532875299454	-0.0326152369379997
-7.2580099105835	-6.81832504272461	-7.82695388793945	-0.0757480338215828	0.196604266762733	-0.0325601324439049
-7.25255107879639	-6.81682825088501	-7.82021760940552	-0.0758802220225334	0.196583405137062	-0.0326546728610992
-7.24997854232788	-6.81912326812744	-7.828932762146	-0.0757534801959991	0.196547508239746	-0.0326902344822884
-7.25070095062256	-6.81820583343506	-7.83371305465698	-0.0757401064038277	0.196653172373772	-0.0327515490353107
-7.25160694122314	-6.82432556152344	-7.81375169754028	-0.0757338106632233	0.196619793772697	-0.032786600291729
-7.2475643157959	-6.81993198394775	-7.82948732376099	-0.0757505744695663	0.196565136313438	-0.0327778644859791
-7.24596214294434	-6.81941509246826	-7.82765674591064	-0.0756000652909279	0.196582987904549	-0.0328978337347507
-7.24810791015625	-6.82287740707397	-7.82218599319458	-0.0756556242704391	0.1966862231493	-0.032927431166172
-7.24740886688232	-6.82013034820557	-7.82705402374268	-0.0756285488605499	0.196621835231781	-0.0329814292490482
-7.24078035354614	-6.82219076156616	-7.82572460174561	-0.0755947083234787	0.196640744805336	-0.0330501832067966
-7.24643754959106	-6.82426023483276	-7.82885313034058	-0.075520783662796	0.196635082364082	-0.0330251380801201
-7.23967218399048	-6.8198447227478	-7.82196283340454	-0.0755516439676285	0.196602135896683	-0.0330402255058289
-7.23749923706055	-6.82482528686523	-7.81872415542603	-0.0754277259111404	0.196549415588379	-0.0331418365240097
-7.23395156860352	-6.82058334350586	-7.82618141174316	-0.0753785148262978	0.196526512503624	-0.0331510975956917
-7.23699760437012	-6.82707071304321	-7.81641483306885	-0.0754471123218536	0.196580246090889	-0.0332202278077602
-7.23244714736938	-6.82344770431519	-7.82613754272461	-0.0754491239786148	0.196425169706345	-0.0331743434071541
-7.23068428039551	-6.82283926010132	-7.82173871994019	-0.0752867609262466	0.196535602211952	-0.0332963392138481
-7.22772550582886	-6.82743740081787	-7.80871343612671	-0.0753014236688614	0.196503266692162	-0.0333545692265034
-7.23373365402222	-6.82505702972412	-7.82151746749878	-0.0753004103899002	0.196470484137535	-0.0333562530577183
-7.22394609451294	-6.82322645187378	-7.81626892089844	-0.0752677321434021	0.196410298347473	-0.0334399193525314
-7.2278094291687	-6.82923126220703	-7.82008171081543	-0.0751524567604065	0.196418344974518	-0.0334586836397648
-7.22192716598511	-6.82587194442749	-7.81501531600952	-0.0751563087105751	0.19645231962204	-0.0335800163447857
-7.2242283821106	-6.83145809173584	-7.80533075332642	-0.0751452669501305	0.196291655302048	-0.0336087681353092
-7.22299957275391	-6.82586145401001	-7.82166767120361	-0.0749872922897339	0.196312338113785	-0.0336417965590954
-7.22940731048584	-6.82760381698608	-7.81245470046997	-0.0750350207090378	0.19638067483902	-0.0337700694799423
-7.22264671325684	-6.82838010787964	-7.81577825546265	-0.074980229139328	0.196257546544075	-0.0337414145469666
-7.22582674026489	-6.82697725296021	-7.81919956207275	-0.0748073607683182	0.196322381496429	-0.0338167026638985
-7.22435140609741	-6.82914161682129	-7.81133508682251	-0.0749096795916557	0.196367785334587	-0.0339504070580006
-7.22368097305298	-6.83128023147583	-7.80577754974365	-0.0748965889215469	0.196262285113335	-0.0339514724910259
-7.2223048210144	-6.82351016998291	-7.82175445556641	-0.0747027993202209	0.196326434612274	-0.0339903980493546
-7.22497749328613	-6.82945680618286	-7.8115348815918	-0.0747982412576675	0.196288734674454	-0.0340326577425003
-7.22075366973877	-6.82909536361694	-7.81213617324829	-0.0748521387577057	0.196214824914932	-0.0339735820889473
-7.220703125	-6.82693004608154	-7.81026363372803	-0.074731819331646	0.196279227733612	-0.03408208116889
-7.22088003158569	-6.82861089706421	-7.80160570144653	-0.0748262628912926	0.196247324347496	-0.0340881459414959
-7.22009515762329	-6.82907867431641	-7.80154371261597	-0.0747008919715881	0.19619382917881	-0.0341143906116486
-7.21504354476929	-6.82593774795532	-7.80679416656494	-0.0747352614998817	0.196238920092583	-0.0341359674930573
-7.21786785125732	-6.82928895950317	-7.7979679107666	-0.0747680738568306	0.196242183446884	-0.034194853156805
-7.2148289680481	-6.82977867126465	-7.80258941650391	-0.0748379454016685	0.196137338876724	-0.0341320745646954
-7.21464347839355	-6.82835292816162	-7.80616140365601	-0.0747201517224312	0.19609497487545	-0.0341420471668243
-7.21147537231445	-6.83170080184937	-7.79496431350708	-0.0748258531093597	0.196116656064987	-0.0341724529862404
-7.21357393264771	-6.83389759063721	-7.79740715026855	-0.0748977735638618	0.19610957801342	-0.0341756939888
-7.20985221862793	-6.82911205291748	-7.79539966583252	-0.0748955458402634	0.196204900741577	-0.034184418618679
-7.21438455581665	-6.83912992477417	-7.79160070419312	-0.0749780088663101	0.196167007088661	-0.0341269560158253
-7.2104172706604	-6.83329677581787	-7.79382610321045	-0.0750019028782845	0.196087151765823	-0.0340742208063602
-7.20797777175903	-6.83526182174683	-7.79026746749878	-0.0750205963850021	0.19610683619976	-0.0341530330479145
-7.20962142944336	-6.8369517326355	-7.78729486465454	-0.0750753730535507	0.196224510669708	-0.0340975597500801
-7.2099723815918	-6.83840274810791	-7.79037094116211	-0.0752011239528656	0.19612044095993	-0.0340860523283482
-7.20372819900513	-6.83436298370361	-7.78043699264526	-0.0752285048365593	0.196198314428329	-0.0340872071683407
-7.21173334121704	-6.84285259246826	-7.7869725227356	-0.0752217397093773	0.196178331971169	-0.034040167927742
-7.2104287147522	-6.84124708175659	-7.77901220321655	-0.0753666684031487	0.196212187409401	-0.0340730361640453
-7.20542049407959	-6.84603595733643	-7.77285385131836	-0.0753916651010513	0.196097448468208	-0.0341214500367641
-7.20881986618042	-6.84001302719116	-7.77780675888062	-0.0753428265452385	0.196254327893257	-0.0340893231332302
-7.21023035049438	-6.84746789932251	-7.77367448806763	-0.0755200535058975	0.196229532361031	-0.0341034345328808
-7.20778036117554	-6.84832906723022	-7.77441072463989	-0.0755616873502731	0.196200609207153	-0.0340173579752445
-7.20647048950195	-6.84916973114014	-7.77470970153809	-0.0755427777767181	0.196195170283318	-0.0340684056282043
-7.20922136306763	-6.85392045974731	-7.76225280761719	-0.075724720954895	0.196365550160408	-0.0341068580746651
-7.21210765838623	-6.8549542427063	-7.76892328262329	-0.0758101865649223	0.196272268891335	-0.0340578630566597
-7.20771074295044	-6.85501623153687	-7.76517534255981	-0.075779989361763	0.196365758776665	-0.0340846627950668
-7.21013259887695	-6.86043500900269	-7.76431035995483	-0.0758192241191864	0.196235179901123	-0.0340185835957527
-7.21350812911987	-6.8605751991272	-7.76206541061401	-0.075975738465786	0.196394518017769	-0.034103836864233
-7.21644067764282	-6.86421298980713	-7.75589609146118	-0.0760636925697327	0.196300253272057	-0.0340907983481884
-7.21592044830322	-6.86418724060059	-7.76851224899292	-0.0760824307799339	0.196367666125298	-0.0341024100780487
-7.2205982208252	-6.86618900299072	-7.76085424423218	-0.0761775672435761	0.196462199091911	-0.0341257378458977
-7.21915721893311	-6.87041425704956	-7.75764751434326	-0.0762859657406807	0.196408614516258	-0.0340688154101372
-7.21863460540771	-6.86728858947754	-7.76682949066162	-0.0762325152754784	0.196372449398041	-0.0341317430138588
-7.22231960296631	-6.87423372268677	-7.75920534133911	-0.076349250972271	0.196549490094185	-0.0340981669723988
-7.2271089553833	-6.87527847290039	-7.76437473297119	-0.0764468833804131	0.196525901556015	-0.0340852998197079
-7.22364854812622	-6.87920951843262	-7.75325155258179	-0.0764796063303947	0.196528092026711	-0.034126278012991
-7.22380399703979	-6.87638902664185	-7.75727128982544	-0.0765729546546936	0.196431294083595	-0.0341038629412651
-7.22892618179321	-6.88029909133911	-7.75456714630127	-0.0765970200300217	0.196653127670288	-0.0341541543602943
-7.23246812820435	-6.88330221176147	-7.7468581199646	-0.0766960084438324	0.196523159742355	-0.0341084040701389
-7.22688388824463	-6.88256406784058	-7.76216745376587	-0.076633021235466	0.19650799036026	-0.0340848118066788
-7.2301778793335	-6.88151264190674	-7.74963045120239	-0.0766941532492638	0.1965292096138	-0.0342212468385696
-7.23452186584473	-6.88724803924561	-7.744873046875	-0.076729454100132	0.19655530154705	-0.0341667905449867
-7.23510503768921	-6.88337707519531	-7.75275087356567	-0.0768608078360558	0.196597203612328	-0.0341845825314522
-7.23187685012817	-6.888352394104	-7.7467942237854	-0.0768409073352814	0.196573331952095	-0.0342287607491016
-7.24043989181519	-6.88948678970337	-7.75385141372681	-0.0769163742661476	0.196607306599617	-0.0342229194939137
-7.23774480819702	-6.89160823822021	-7.74858140945435	-0.0769424885511398	0.1966602653265	-0.0343104563653469
-7.23728609085083	-6.89246797561646	-7.74884748458862	-0.0769858062267303	0.196589127182961	-0.0342086292803288
-7.2430362701416	-6.89425945281982	-7.75285625457764	-0.076987698674202	0.196666419506073	-0.0342647545039654
-7.24079036712646	-6.89736461639404	-7.74781799316406	-0.0771918669342995	0.196624428033829	-0.0343240275979042
-7.2421350479126	-6.89995765686035	-7.74953985214233	-0.0770554170012474	0.196589067578316	-0.0342841409146786
-7.2439284324646	-6.89545965194702	-7.75384044647217	-0.0771166607737541	0.196733087301254	-0.0343204438686371
-7.24888181686401	-6.9033088684082	-7.7436900138855	-0.0772362947463989	0.196687132120132	-0.0343153588473797
-7.24476671218872	-6.90146446228027	-7.74742126464844	-0.0773184671998024	0.196647092700005	-0.0341993644833565
-7.24605417251587	-6.90251541137695	-7.74799251556396	-0.0772274434566498	0.196751296520233	-0.0342954248189926
-7.24604988098145	-6.9056978225708	-7.7440185546875	-0.0774728059768677	0.19670444726944	-0.0342324376106262
-7.2480297088623	-6.90383625030518	-7.74439096450806	-0.0774226412177086	0.196700975298882	-0.0343191213905811
-7.24380493164063	-6.90253257751465	-7.74013900756836	-0.0774977132678032	0.196796581149101	-0.0343421846628189
-7.25108671188354	-6.90945339202881	-7.74190616607666	-0.0775376036763191	0.196802213788033	-0.0342503190040588
-7.247718334198	-6.90637636184692	-7.74256181716919	-0.0776321366429329	0.196806579828262	-0.034246988594532
-7.24594783782959	-6.91051387786865	-7.73858976364136	-0.0776820704340935	0.196709185838699	-0.0342090390622616
-7.24599409103394	-6.90374660491943	-7.74211406707764	-0.0776793658733368	0.196812689304352	-0.0342084541916847
-7.25596904754639	-6.911705493927	-7.73379468917847	-0.0778776183724403	0.196869879961014	-0.0342529527842999
-7.25173473358154	-6.91368436813354	-7.73911905288696	-0.0779448747634888	0.196830034255981	-0.0342537239193916
-7.25460624694824	-6.91344499588013	-7.73966550827026	-0.0779159590601921	0.196887359023094	-0.0343664027750492
-7.25577735900879	-6.91851139068604	-7.73801422119141	-0.0780109316110611	0.196954652667046	-0.0344025120139122
-7.26146221160889	-6.91691780090332	-7.74488687515259	-0.0781092718243599	0.196990832686424	-0.0343660339713097
-7.25614356994629	-6.91134119033813	-7.7444634437561	-0.0780967101454735	0.196986064314842	-0.0343931876122952
-7.26607370376587	-6.91946840286255	-7.74197959899902	-0.07807607203722	0.197101667523384	-0.0343461968004704
-7.26453971862793	-6.91695404052734	-7.74602270126343	-0.0782251060009003	0.197136521339417	-0.0343837589025497
-7.26597929000854	-6.91958999633789	-7.73849630355835	-0.0782457590103149	0.197189316153526	-0.0344272404909134
-7.2683687210083	-6.91793489456177	-7.75344276428223	-0.078202523291111	0.197316229343414	-0.0343945808708668
-7.27639293670654	-6.92380094528198	-7.75148296356201	-0.0783535987138748	0.197346866130829	-0.034476462751627
-7.27273559570313	-6.92723894119263	-7.74996376037598	-0.0783770158886909	0.197327867150307	-0.0344807617366314
-7.27639198303223	-6.92386436462402	-7.75552558898926	-0.0782540068030357	0.197368979454041	-0.0345657840371132
-7.27911233901978	-6.92986249923706	-7.74441003799438	-0.0783510059118271	0.197505623102188	-0.0346038118004799
-7.28526306152344	-6.93251800537109	-7.75383567810059	-0.0784447714686394	0.19749641418457	-0.0346105992794037
-7.28264951705933	-6.92604207992554	-7.75677394866943	-0.0783417373895645	0.197566136717796	-0.0347252823412418
-7.2887167930603	-6.93368816375732	-7.75888919830322	-0.0783806964755058	0.197566449642181	-0.0347367897629738
-7.28993082046509	-6.93323802947998	-7.75884294509888	-0.0783242657780647	0.197660475969315	-0.0348520241677761
-7.29180145263672	-6.9316987991333	-7.75381326675415	-0.0783644542098045	0.197639003396034	-0.0349595323204994
-7.29126930236816	-6.93490934371948	-7.76043033599854	-0.0782876014709473	0.197663903236389	-0.0349376797676086
-7.298903465271	-6.93426704406738	-7.76622200012207	-0.078300379216671	0.197779431939125	-0.035050742328167
-7.29509115219116	-6.93818235397339	-7.75531911849976	-0.0783541426062584	0.197726115584373	-0.0350993163883686
-7.29787397384644	-6.93164396286011	-7.77110815048218	-0.0782098919153214	0.197717219591141	-0.0350736267864704
-7.29949522018433	-6.93361520767212	-7.75861835479736	-0.0781894400715828	0.197939857840538	-0.0352459475398064
-7.30182695388794	-6.9360089302063	-7.7629508972168	-0.0782915279269218	0.197789266705513	-0.0352238602936268
-7.29933023452759	-6.93473482131958	-7.76613664627075	-0.0782320275902748	0.197883620858192	-0.0353034883737564
-7.3007755279541	-6.93465280532837	-7.7628026008606	-0.0782251879572868	0.197855457663536	-0.0353815592825413
-7.304283618927	-6.94052314758301	-7.76664686203003	-0.0781104266643524	0.197975739836693	-0.0354347862303257
-7.30222797393799	-6.9374418258667	-7.76226758956909	-0.0782203823328018	0.197980836033821	-0.0355364494025707
-7.30247640609741	-6.93998432159424	-7.7692174911499	-0.0780605375766754	0.198010951280594	-0.0355513170361519
-7.30801391601563	-6.9374475479126	-7.76615619659424	-0.0779811218380928	0.198054701089859	-0.0356473214924335
-7.30550479888916	-6.94097471237183	-7.76062345504761	-0.0780419036746025	0.198059067130089	-0.0357355922460556
-7.3022780418396	-6.93480730056763	-7.77235507965088	-0.078000120818615	0.198035389184952	-0.0357235483825207
-7.30349731445313	-6.936194896698	-7.76652145385742	-0.0779634863138199	0.198165521025658	-0.0358750410377979
-7.30245685577393	-6.9390549659729	-7.7694878578186	-0.0779081583023071	0.198045745491982	-0.0358257032930851
-7.30314970016479	-6.93608903884888	-7.76474952697754	-0.0779153779149055	0.198223248124123	-0.0359676778316498
-7.29616260528564	-6.93684387207031	-7.7666130065918	-0.0778915509581566	0.1981161236763	-0.0359895639121532
-7.30146980285645	-6.9346776008606	-7.76973533630371	-0.0777471587061882	0.198217064142227	-0.0360360443592072
-7.29940557479858	-6.93728160858154	-7.75875616073608	-0.0777421072125435	0.198224902153015	-0.0361628644168377
-7.29844236373901	-6.93876028060913	-7.77310132980347	-0.0777163952589035	0.198175817728043	-0.0361569114029408
-7.29520416259766	-6.93005323410034	-7.77143144607544	-0.0776451602578163	0.198300689458847	-0.0363434590399265
-7.30105495452881	-6.94053888320923	-7.76870441436768	-0.0775783509016037	0.198341235518456	-0.0363879129290581
-7.30041885375977	-6.93494272232056	-7.77155685424805	-0.0775207653641701	0.198277622461319	-0.036481112241745
-7.30093574523926	-6.93582201004028	-7.76303195953369	-0.0774476751685143	0.198320582509041	-0.0366517268121243
-7.30147361755371	-6.93298864364624	-7.77490949630737	-0.0772822797298431	0.198360934853554	-0.0365984886884689
-7.30883455276489	-6.93599987030029	-7.77167129516602	-0.0773586854338646	0.198516607284546	-0.0367737673223019
-7.3014669418335	-6.93488693237305	-7.77295064926147	-0.0773364305496216	0.198323860764503	-0.0368007197976112
-7.30256414413452	-6.93127202987671	-7.78133916854858	-0.077213354408741	0.198374718427658	-0.0368906185030937
-7.30203723907471	-6.93277025222778	-7.77014493942261	-0.0772147327661514	0.198492139577866	-0.0370411425828934
-7.3104887008667	-6.93417596817017	-7.78089618682861	-0.0772054716944695	0.198436751961708	-0.0370120853185654
-7.30418062210083	-6.92856025695801	-7.78111219406128	-0.077087439596653	0.198486387729645	-0.0371313206851482
-7.30630397796631	-6.93555212020874	-7.77633380889893	-0.0770612731575966	0.19851890206337	-0.0371839813888073
-7.31011199951172	-6.93374300003052	-7.78149938583374	-0.0770401656627655	0.198472306132317	-0.0372036658227444
-7.30815267562866	-6.93339252471924	-7.77529096603394	-0.0770956128835678	0.198500946164131	-0.0373865067958832
-7.30739068984985	-6.93158102035522	-7.78329706192017	-0.0769484788179398	0.198523759841919	-0.0373269878327847
-7.31380653381348	-6.93141269683838	-7.78084659576416	-0.0769523829221725	0.198588907718658	-0.0375003665685654
-7.31239604949951	-6.93824100494385	-7.7750883102417	-0.0770210474729538	0.198627486824989	-0.0374783128499985
-7.31300687789917	-6.93020868301392	-7.78866529464722	-0.0769554749131203	0.198568031191826	-0.0375674925744534
-7.31320667266846	-6.93582439422607	-7.77605819702148	-0.0769213512539864	0.198767468333244	-0.0376668646931648
-7.32008409500122	-6.9366774559021	-7.7893705368042	-0.0769402012228966	0.198714569211006	-0.0376274883747101
-7.31696367263794	-6.93553066253662	-7.77850437164307	-0.0769519507884979	0.1987164914608	-0.0377906113862991
-7.31536912918091	-6.93385410308838	-7.78247976303101	-0.0768726989626884	0.198637813329697	-0.0377836190164089
-7.32142210006714	-6.93729734420776	-7.79114580154419	-0.0769334584474564	0.198846444487572	-0.0378863997757435
-7.32211494445801	-6.93755435943604	-7.78200244903564	-0.0769890025258064	0.198700591921806	-0.0379599556326866
-7.32071876525879	-6.93976163864136	-7.79218006134033	-0.0768459960818291	0.198690623044968	-0.0379726067185402
-7.31963300704956	-6.93314695358276	-7.78791904449463	-0.0768703892827034	0.198845118284225	-0.0380930453538895
-7.32912826538086	-6.93912076950073	-7.78800344467163	-0.0769563093781471	0.198840901255608	-0.0380652211606503
-7.32548046112061	-6.9338526725769	-7.7873740196228	-0.0768586620688438	0.19878838956356	-0.0380565449595451
-7.32338953018188	-6.93706130981445	-7.78583097457886	-0.0768445730209351	0.198781937360764	-0.0382025428116322
-7.32462358474731	-6.93550491333008	-7.79037666320801	-0.0767838954925537	0.198824286460876	-0.0382016822695732
-7.32702159881592	-6.93921852111816	-7.78302097320557	-0.0768554955720901	0.198829531669617	-0.0382651202380657
-7.32394456863403	-6.9378023147583	-7.79129648208618	-0.0768998190760612	0.19876803457737	-0.0381777584552765
-7.3268928527832	-6.93502950668335	-7.79217910766602	-0.0767933949828148	0.198863729834557	-0.0383042544126511
-7.324547290802	-6.93956184387207	-7.78446197509766	-0.0768407583236694	0.198823884129524	-0.038357175886631
-7.33008575439453	-6.93925666809082	-7.79275703430176	-0.0768241211771965	0.198813706636429	-0.038361594080925
-7.32352018356323	-6.93335103988647	-7.78794240951538	-0.0768041983246803	0.198748409748077	-0.0384379960596561
-7.32700490951538	-6.94014263153076	-7.78931856155396	-0.0767116472125053	0.198779791593552	-0.0384164080023766
-7.32564783096313	-6.93474721908569	-7.78596115112305	-0.0767868459224701	0.198801815509796	-0.038432851433754
-7.32717323303223	-6.93681287765503	-7.78121137619019	-0.0768182873725891	0.198708042502403	-0.0384532697498798
-7.32270288467407	-6.93191385269165	-7.78985452651978	-0.0766809582710266	0.198726028203964	-0.0384815596044064
-7.33076620101929	-6.93633604049683	-7.7894983291626	-0.076769731938839	0.198800206184387	-0.0385910421609879
-7.32520723342896	-6.93427848815918	-7.78462886810303	-0.0767657160758972	0.198658064007759	-0.0385187976062298
-7.32516431808472	-6.9294228553772	-7.78817319869995	-0.0766324549913406	0.19857494533062	-0.0386133044958115
-7.32399368286133	-6.93033075332642	-7.77708101272583	-0.0766642093658447	0.198730885982513	-0.0386837311089039
-7.32756233215332	-6.93348932266235	-7.78186893463135	-0.0767094343900681	0.19863423705101	-0.0386789925396442
-7.32329368591309	-6.92554140090942	-7.78853845596313	-0.0765126794576645	0.198605999350548	-0.038752406835556
-7.32613039016724	-6.93035888671875	-7.77925252914429	-0.0765624046325684	0.198576539754868	-0.0388114713132381
-7.32728624343872	-6.92722463607788	-7.78151226043701	-0.0765018239617348	0.198532894253731	-0.0388289503753185
-7.32270669937134	-6.92400550842285	-7.78178739547729	-0.0764836072921753	0.19847859442234	-0.0389320328831673
-7.32679510116577	-6.92240238189697	-7.77322387695313	-0.0764334723353386	0.198492020368576	-0.0389178358018398
-7.33067417144775	-6.9250636100769	-7.78264427185059	-0.0764375776052475	0.198504313826561	-0.0390079319477081
-7.32532358169556	-6.9206919670105	-7.78038930892944	-0.0763404443860054	0.198506817221642	-0.0390692353248596
-7.32968807220459	-6.92221975326538	-7.77830934524536	-0.076264314353466	0.198436468839645	-0.0391250848770142
-7.3291392326355	-6.92003393173218	-7.77753067016602	-0.0762804970145226	0.19845587015152	-0.0391629263758659
-7.32863807678223	-6.91936063766479	-7.77241897583008	-0.0762557685375214	0.1983263194561	-0.0393010601401329
-7.32871675491333	-6.9194540977478	-7.7858304977417	-0.0761219561100006	0.198319837450981	-0.0393286868929863
-7.33653354644775	-6.91773176193237	-7.78597927093506	-0.0761555135250092	0.198394477367401	-0.0393726341426373
-7.32818698883057	-6.91416883468628	-7.77779197692871	-0.0760844722390175	0.198225036263466	-0.0394524782896042
-7.33397960662842	-6.91834878921509	-7.78514385223389	-0.0759884715080261	0.198253035545349	-0.0394041799008846
-7.33519983291626	-6.91171932220459	-7.77708435058594	-0.0760173872113228	0.198294550180435	-0.0395771451294422
-7.33446025848389	-6.91654300689697	-7.77047872543335	-0.0760096088051796	0.198112905025482	-0.0396268852055073
-7.33325672149658	-6.91060876846313	-7.78706073760986	-0.0758957341313362	0.198253199458122	-0.0395583808422089
-7.33985328674316	-6.9158763885498	-7.77985334396362	-0.0760014057159424	0.198239177465439	-0.0396576970815659
-7.33330774307251	-6.9116735458374	-7.77695369720459	-0.0758463069796562	0.198104023933411	-0.0396481826901436
-7.33436441421509	-6.91270971298218	-7.78512287139893	-0.0757995322346687	0.198089584708214	-0.0396709851920605
-7.33450222015381	-6.91117334365845	-7.76722574234009	-0.0758447423577309	0.198209494352341	-0.0397585928440094
-7.33737373352051	-6.91118431091309	-7.77423143386841	-0.0758036375045776	0.198099702596664	-0.0398731417953968
-7.33828926086426	-6.90904951095581	-7.78993558883667	-0.075709655880928	0.198195472359657	-0.0398719534277916
-7.34100723266602	-6.91203737258911	-7.77645301818848	-0.0757618397474289	0.198147371411324	-0.0399703457951546
-7.34303617477417	-6.9138355255127	-7.78194856643677	-0.0757031887769699	0.198144406080246	-0.0399235337972641
-7.34092092514038	-6.90752553939819	-7.77956438064575	-0.0756740272045136	0.198140978813171	-0.0401070229709148
-7.34409952163696	-6.91039419174194	-7.7776346206665	-0.0756071731448174	0.198265954852104	-0.0401527583599091
-7.35201787948608	-6.90919733047485	-7.78908014297485	-0.0756850838661194	0.198224633932114	-0.0401846393942833
-7.34668779373169	-6.90955018997192	-7.78211450576782	-0.0755588114261627	0.198180109262466	-0.0402824021875858
-7.3514232635498	-6.90947198867798	-7.78858327865601	-0.0754434019327164	0.198188617825508	-0.0402964688837528
-7.35131406784058	-6.90714740753174	-7.78396320343018	-0.075490228831768	0.198304325342178	-0.0403809286653996
-7.34983730316162	-6.90637111663818	-7.77936220169067	-0.0755234286189079	0.198250159621239	-0.0404531210660934
-7.35141468048096	-6.905592918396	-7.79681921005249	-0.0753722786903381	0.19830796122551	-0.0404653623700142
-7.3577766418457	-6.9057502746582	-7.78983879089355	-0.0753927454352379	0.198315992951393	-0.0406174100935459
-7.35399961471558	-6.90890979766846	-7.78681945800781	-0.0753836333751678	0.19825080037117	-0.040584608912468
-7.35495233535767	-6.900719165802	-7.7960901260376	-0.0753015875816345	0.198181092739105	-0.0406398773193359
-7.3537425994873	-6.90718173980713	-7.79337072372437	-0.0752293467521667	0.198312669992447	-0.0407379753887653
-7.35881805419922	-6.9059944152832	-7.79803562164307	-0.0752075389027596	0.198240891098976	-0.0407176129519939
-7.35677433013916	-6.9060959815979	-7.79088354110718	-0.0752401947975159	0.198224633932114	-0.0408136583864689
-7.35737180709839	-6.90299844741821	-7.79783535003662	-0.0751768499612808	0.198186904191971	-0.0408129692077637
-7.36020994186401	-6.90403747558594	-7.80026435852051	-0.0751065909862518	0.198337435722351	-0.040892206132412
-7.36251354217529	-6.90734052658081	-7.79847860336304	-0.0751102864742279	0.198197424411774	-0.040886040776968
-7.36124467849731	-6.9063549041748	-7.80468273162842	-0.075045183300972	0.198211401700974	-0.0409866608679295
-7.36252593994141	-6.9029860496521	-7.80206727981567	-0.0750544667243958	0.198219060897827	-0.0410932078957558
-7.36792945861816	-6.90920066833496	-7.79857301712036	-0.0750163868069649	0.198369905352592	-0.0410090871155262
-7.36766672134399	-6.90492486953735	-7.80709075927734	-0.0750265046954155	0.19830022752285	-0.0410811081528664
-7.3648157119751	-6.90780162811279	-7.80554151535034	-0.0749344155192375	0.198314681649208	-0.041159238666296
-7.37042760848999	-6.90594148635864	-7.81507587432861	-0.0749678760766983	0.19840569794178	-0.0411565825343132
-7.37017869949341	-6.90934801101685	-7.80022239685059	-0.0749726742506027	0.198413223028183	-0.0413037650287151
-7.3636794090271	-6.90726709365845	-7.80302810668945	-0.0749723836779594	0.198355168104172	-0.0412129648029804
-7.3680419921875	-6.90681791305542	-7.812912940979	-0.0748773515224457	0.198475018143654	-0.0412428975105286
-7.36653900146484	-6.90864658355713	-7.80167293548584	-0.075058214366436	0.198351860046387	-0.0412657931447029
-7.36427545547485	-6.91113662719727	-7.81112289428711	-0.0749502405524254	0.198323011398315	-0.0412268303334713
-7.36281299591064	-6.9051628112793	-7.80899810791016	-0.074892058968544	0.198425590991974	-0.0412843190133572
-7.36728811264038	-6.91335344314575	-7.80100631713867	-0.0750138461589813	0.1983802318573	-0.0412950105965137
-7.36552906036377	-6.90796613693237	-7.81321907043457	-0.0749845430254936	0.198403254151344	-0.0411965996026993
-7.36343669891357	-6.90838766098022	-7.8047661781311	-0.0748334527015686	0.198414191603661	-0.0413320139050484
-7.36381483078003	-6.91014719009399	-7.80112886428833	-0.0749523490667343	0.198416769504547	-0.041272297501564
-7.36608743667603	-6.90918922424316	-7.80956649780273	-0.0749038383364677	0.198448807001114	-0.0413301475346088
-7.36198568344116	-6.90814065933228	-7.80409002304077	-0.0749332830309868	0.198382139205933	-0.0413483865559101
-7.3627552986145	-6.91049003601074	-7.81215763092041	-0.0748724490404129	0.198424115777016	-0.0413056463003159
-7.3651294708252	-6.91041231155396	-7.80414772033691	-0.0749661847949028	0.19848296046257	-0.0413279719650745
-7.36064624786377	-6.91220092773438	-7.80111122131348	-0.0748954713344574	0.198396846652031	-0.0413805283606052
-7.36231708526611	-6.90931081771851	-7.81361246109009	-0.0748642310500145	0.198466539382935	-0.0414208918809891
-7.36579847335815	-6.91428565979004	-7.79813575744629	-0.0748603120446205	0.198515757918358	-0.0414761602878571
-7.36309957504272	-6.91326808929443	-7.80907535552979	-0.0748360604047775	0.198375895619392	-0.0414173267781734
-7.36268043518066	-6.91124248504639	-7.81147623062134	-0.074720062315464	0.1984923183918	-0.0415304824709892
-7.36595010757446	-6.91489934921265	-7.80607652664185	-0.0747264251112938	0.198454275727272	-0.0415752232074738
-7.37122106552124	-6.91549587249756	-7.81861352920532	-0.0747423246502876	0.198455616831779	-0.041584949940443
-7.36099672317505	-6.90863513946533	-7.8140115737915	-0.074584998190403	0.198407188057899	-0.0416855178773403
-7.36834192276001	-6.91556739807129	-7.81587839126587	-0.0745583176612854	0.198442071676254	-0.0416328758001328
-7.36670446395874	-6.91212844848633	-7.81382846832275	-0.0746385753154755	0.198472157120705	-0.0416970923542976
-7.36586713790894	-6.91601753234863	-7.8100266456604	-0.0745748355984688	0.198433294892311	-0.041733093559742
-7.36565828323364	-6.91369533538818	-7.81715393066406	-0.0744917541742325	0.198436245322227	-0.0416953340172768
-7.36832046508789	-6.91540956497192	-7.81188821792603	-0.0745946541428566	0.198437854647636	-0.0417158082127571
-7.35842990875244	-6.91197729110718	-7.80664777755737	-0.0744544714689255	0.198303014039993	-0.0416988804936409
-7.36350440979004	-6.91410064697266	-7.81867456436157	-0.0744328945875168	0.1983432918787	-0.0416411124169827
-7.36155557632446	-6.91388463973999	-7.80784130096436	-0.0745070353150368	0.198394641280174	-0.0417370684444904
-7.36104583740234	-6.91484260559082	-7.80761098861694	-0.0744804739952087	0.198231711983681	-0.0416893996298313
-7.35880994796753	-6.90928506851196	-7.81662893295288	-0.0743173509836197	0.198305979371071	-0.0416820384562016
-7.35966682434082	-6.9179949760437	-7.80783748626709	-0.0744592770934105	0.198283344507217	-0.0417220555245876
-7.35968160629272	-6.91574621200562	-7.80446910858154	-0.0744725167751312	0.198166564106941	-0.0415564067661762
-7.35765981674194	-6.90958833694458	-7.81081247329712	-0.0743579640984535	0.198159828782082	-0.0416485033929348
-7.35675954818726	-6.91665554046631	-7.79840469360352	-0.074456200003624	0.198297023773193	-0.0416563376784325
-7.36359214782715	-6.91431045532227	-7.81738328933716	-0.0744606629014015	0.198234796524048	-0.0416430532932281
-7.35771942138672	-6.91385650634766	-7.81150960922241	-0.0744455754756927	0.198202162981033	-0.041649591177702
-7.3596248626709	-6.91264200210571	-7.81454038619995	-0.0743274092674255	0.198145091533661	-0.0415914617478848
-7.36493635177612	-6.91397857666016	-7.81152582168579	-0.0745046511292458	0.198321923613548	-0.0416314899921417
-7.3646411895752	-6.91422843933105	-7.80589532852173	-0.0743827894330025	0.19811837375164	-0.0416351072490215
-7.3653507232666	-6.91317224502563	-7.81913042068481	-0.074404276907444	0.198177725076675	-0.0416270047426224
-7.37158966064453	-6.91357040405273	-7.81633806228638	-0.0743922293186188	0.198229283094406	-0.0416921526193619
-7.37408781051636	-6.91605472564697	-7.81051015853882	-0.0743709653615952	0.198195621371269	-0.0416940487921238
-7.37308979034424	-6.90849733352661	-7.81965827941895	-0.0743632391095161	0.198154091835022	-0.0416949167847633
-7.37440204620361	-6.91383695602417	-7.81964635848999	-0.0742763429880142	0.198189809918404	-0.0417198166251183
-7.38102960586548	-6.91381120681763	-7.81990098953247	-0.0743795484304428	0.198148712515831	-0.041720949113369
-7.37793064117432	-6.90771055221558	-7.82727003097534	-0.074237160384655	0.198054671287537	-0.041734404861927
-7.38190174102783	-6.90798473358154	-7.82361364364624	-0.0742494910955429	0.198069885373116	-0.0417787246406078
-7.39067697525024	-6.91030216217041	-7.82601404190063	-0.0742866918444633	0.198198691010475	-0.0418185070157051
-7.39057731628418	-6.9078426361084	-7.82004117965698	-0.0743086189031601	0.198039054870605	-0.0417893379926682
-7.39299392700195	-6.90649890899658	-7.83792114257813	-0.0741438344120979	0.197988778352737	-0.0417732670903206
-7.39683294296265	-6.90777730941772	-7.83773231506348	-0.0741994827985764	0.198089882731438	-0.0419079661369324
-7.40041351318359	-6.90882587432861	-7.83168506622314	-0.0741814970970154	0.197996810078621	-0.041889701038599
-7.40210294723511	-6.90392065048218	-7.84056043624878	-0.0741112008690834	0.198022991418839	-0.0418784432113171
-7.40258169174194	-6.90366172790527	-7.83838701248169	-0.0740302503108978	0.197942152619362	-0.0419566966593266
-7.4115514755249	-6.90473461151123	-7.84694862365723	-0.0740562528371811	0.197981089353561	-0.0419254489243031
-7.41061973571777	-6.90539312362671	-7.84239196777344	-0.0740297511219978	0.197886362671852	-0.0420130714774132
-7.41068267822266	-6.90335941314697	-7.84761142730713	-0.0739228278398514	0.197775512933731	-0.0419624485075474
-7.41600275039673	-6.90379095077515	-7.85280799865723	-0.0738289728760719	0.197839245200157	-0.0420223958790302
-7.41879367828369	-6.90365219116211	-7.83797597885132	-0.0739126577973366	0.197825044393539	-0.0420507080852985
-7.41901254653931	-6.90504741668701	-7.85262632369995	-0.0738093331456184	0.197705492377281	-0.0420665591955185
-7.42051362991333	-6.90036773681641	-7.85739135742188	-0.0737334415316582	0.197882518172264	-0.0422064587473869
-7.42463159561157	-6.90793609619141	-7.84809684753418	-0.0736993625760078	0.197785273194313	-0.0422461293637753
-7.4266095161438	-6.90077877044678	-7.86064052581787	-0.0736619383096695	0.197753220796585	-0.0422441586852074
-7.42444372177124	-6.90341520309448	-7.85679197311401	-0.0735310614109039	0.197679907083511	-0.0423289574682713
-7.42854404449463	-6.90647602081299	-7.85496425628662	-0.0735245943069458	0.197690844535828	-0.0423232018947601
-7.43101072311401	-6.90565204620361	-7.85835075378418	-0.0734707340598106	0.197670444846153	-0.0424403175711632
-7.42917251586914	-6.90446472167969	-7.86097288131714	-0.073431059718132	0.197633415460587	-0.042413666844368
-7.43723297119141	-6.90508031845093	-7.86537742614746	-0.0733607485890388	0.197683334350586	-0.0424006953835487
-7.43318700790405	-6.90318727493286	-7.86549997329712	-0.0734071135520935	0.197629362344742	-0.042450662702322
-7.43332433700562	-6.90492057800293	-7.86117172241211	-0.0732879266142845	0.197500467300415	-0.0425075031816959
-7.43584680557251	-6.90455913543701	-7.87364196777344	-0.0732523128390312	0.197616070508957	-0.0425720363855362
-7.43866634368896	-6.90620470046997	-7.86459064483643	-0.0733343958854675	0.197695374488831	-0.0426406934857368
-7.43768882751465	-6.90562105178833	-7.87014389038086	-0.073284313082695	0.197566539049149	-0.0425609685480595
-7.44494581222534	-6.90845108032227	-7.88082122802734	-0.0731846615672112	0.197690069675446	-0.042614970356226
-7.44416522979736	-6.90623617172241	-7.87087106704712	-0.0732214823365211	0.197584480047226	-0.0426692217588425
-7.44260931015015	-6.90904903411865	-7.87300682067871	-0.0731877610087395	0.197473987936974	-0.0426491126418114
-7.44670343399048	-6.90613079071045	-7.87991571426392	-0.0731894299387932	0.197587221860886	-0.0427211485803127
-7.44889402389526	-6.91095781326294	-7.87509775161743	-0.0732275098562241	0.197617039084435	-0.042755801230669
-7.44728088378906	-6.90924453735352	-7.88059425354004	-0.0732175782322884	0.197554126381874	-0.0426440834999084
-7.44899320602417	-6.90923070907593	-7.88955593109131	-0.0730832666158676	0.197597622871399	-0.0427284762263298
-7.45125913619995	-6.91316413879395	-7.87672901153564	-0.0732289999723434	0.197590723633766	-0.0427442230284214
-7.45221328735352	-6.91382503509521	-7.88903856277466	-0.0730904713273048	0.19743649661541	-0.04273921251297
-7.44980239868164	-6.90837955474854	-7.88723564147949	-0.0731278657913208	0.197647586464882	-0.0427898168563843
-7.45745277404785	-6.91877889633179	-7.88616323471069	-0.0730984061956406	0.197576254606247	-0.0428173616528511
-7.45624923706055	-6.91365385055542	-7.89317655563354	-0.0731859356164932	0.1975317299366	-0.0427484400570393
-7.45602798461914	-6.9155478477478	-7.89148616790771	-0.0730566456913948	0.197493568062782	-0.0428656227886677
-7.45732498168945	-6.91718912124634	-7.88505887985229	-0.0731996595859528	0.197571024298668	-0.0428343936800957
-7.45968103408813	-6.91438484191895	-7.89161443710327	-0.0730972364544868	0.197488129138947	-0.042848251760006
-7.45621871948242	-6.91308307647705	-7.89265060424805	-0.0730774700641632	0.197548270225525	-0.0429307892918587
-7.46645975112915	-6.91710615158081	-7.89069700241089	-0.0730246603488922	0.197604313492775	-0.0428791716694832
-7.45918846130371	-6.91781902313232	-7.89929389953613	-0.0730646774172783	0.197541758418083	-0.0428578145802021
-7.45739555358887	-6.91826629638672	-7.89236211776733	-0.0730198472738266	0.197560235857964	-0.0429196357727051
-7.46597003936768	-6.92090797424316	-7.89134740829468	-0.0729892998933792	0.197412386536598	-0.042881466448307
-7.46125507354736	-6.92160415649414	-7.89917325973511	-0.0729895457625389	0.197426363825798	-0.0429405122995377
-7.4578275680542	-6.91699695587158	-7.89353799819946	-0.0729933232069016	0.197391197085381	-0.0429477356374264
-7.46456575393677	-6.92273855209351	-7.89807939529419	-0.0729299113154411	0.197400361299515	-0.0429290905594826
-7.46417236328125	-6.92050409317017	-7.89682149887085	-0.0729632973670959	0.197352111339569	-0.0429296381771564
-7.45930004119873	-6.92118549346924	-7.88937759399414	-0.0728389322757721	0.19736622273922	-0.0430071912705898
-7.46569299697876	-6.92273187637329	-7.90164804458618	-0.0727921351790428	0.197380200028419	-0.042960200458765
-7.46223402023315	-6.92255687713623	-7.89613437652588	-0.0728271305561066	0.197311013936996	-0.0431428961455822
-7.45927810668945	-6.92129325866699	-7.8932032585144	-0.0727081298828125	0.197290599346161	-0.0430594123899937
-7.4657940864563	-6.92556715011597	-7.89984607696533	-0.0726167187094688	0.197374418377876	-0.0431492254137993
-7.46170473098755	-6.9232382774353	-7.89132881164551	-0.072748102247715	0.197188675403595	-0.0431661419570446
[truncated: 9,719 more rows]
