# Supplementary material for: Identification of Haptic Based Guiding Using Hard Reins
Source: PLoS One. 2015 Jul 22;10(7):e0132020. doi: 10.1371/journal.pone.0132020 (PMC4511788; doi:10.1371/journal.pone.0132020)
Supplement: S6 File — (ZIP) [file pone.0132020.s006.zip › Exp2_ForceData2/Subject6/path1/T4.csv]

Force X (N)	Force Y (N)	Force Z (N)	Torque X (N-m)	Torque Y (N-m)	Torque Z (N-m)	Frequency = 10000	Averaging Level = 16	F/T Serial Number = FT11772	Time Started = 19/02/2013 13:20:41
-7.25620603561401	-8.83383178710938	-14.4622745513916	-0.102648250758648	-0.00185458001215011	-0.00987842120230198
-7.25144052505493	-8.8331127166748	-14.4408578872681	-0.102719433605671	-0.00168704055249691	-0.010043503716588
-7.2436695098877	-8.8450174331665	-14.4405155181885	-0.10270906239748	-0.00176282995380461	-0.010175266303122
-7.24911022186279	-8.85569858551025	-14.4510660171509	-0.102582581341267	-0.00188361329492182	-0.00999312940984964
-7.252357006073	-8.85057067871094	-14.4808788299561	-0.102544389665127	-0.00176198722328991	-0.0100063709542155
-7.25094366073608	-8.83967018127441	-14.4916667938232	-0.102488063275814	-0.00160717871040106	-0.0102358423173428
-7.2463493347168	-8.8399600982666	-14.4664011001587	-0.102571368217468	-0.00139734649565071	-0.0104316854849458
-7.23480749130249	-8.84980773925781	-14.4553470611572	-0.102671563625336	-0.00135831767693162	-0.0105740120634437
-7.23696327209473	-8.85610198974609	-14.4498434066772	-0.102661833167076	-0.00140218203887343	-0.0105494633316994
-7.23661041259766	-8.85978221893311	-14.4531812667847	-0.102626390755177	-0.00145310093648732	-0.0104971043765545
-7.23865604400635	-8.85799694061279	-14.4801511764526	-0.102621339261532	-0.00145078368950635	-0.0105010513216257
-7.23990201950073	-8.85108470916748	-14.4961233139038	-0.10265489667654	-0.00125332409515977	-0.0105819469317794
-7.23403120040894	-8.84372425079346	-14.5005893707275	-0.102650798857212	-0.00102494924794883	-0.0107630789279938
-7.23066473007202	-8.83547496795654	-14.4939861297607	-0.102615773677826	-0.000912568066269159	-0.0109670618548989
-7.22213745117188	-8.83636856079102	-14.4829025268555	-0.102761402726173	-0.000802090857177973	-0.0112044913694263
-7.22133445739746	-8.83971405029297	-14.4616317749023	-0.102962113916874	-0.000674168404657394	-0.0113286888226867
-7.21821308135986	-8.8433256149292	-14.4623346328735	-0.102919362485409	-0.000688769796397537	-0.0113622639328241
-7.21601819992065	-8.84990978240967	-14.4612302780151	-0.103072114288807	-0.000680072756949812	-0.0113385235890746
-7.21346092224121	-8.84890270233154	-14.46861743927	-0.103018738329411	-0.000702831021044403	-0.0113456407561898
-7.21658420562744	-8.84549808502197	-14.4826326370239	-0.103034898638725	-0.000651025795377791	-0.0112669309601188
-7.21448516845703	-8.83715438842773	-14.4997005462646	-0.103080458939075	-0.000433538982179016	-0.0113213425502181
-7.2107138633728	-8.82769680023193	-14.5111322402954	-0.103086657822132	-0.000326578330714256	-0.0114111481234431
-7.20378065109253	-8.82466602325439	-14.4995546340942	-0.103222876787186	-7.69074758864008E-05	-0.0115725006908178
-7.19580411911011	-8.82530975341797	-14.4686584472656	-0.103298902511597	-1.59002331656666E-06	-0.0116585372015834
-7.19306468963623	-8.8299617767334	-14.4618644714355	-0.103426620364189	3.93950358557049E-05	-0.0116573432460427
-7.19209384918213	-8.83668231964111	-14.4606800079346	-0.103395327925682	-9.89469845080748E-05	-0.011608817614615
-7.19535064697266	-8.83623886108398	-14.4803600311279	-0.103428930044174	-0.000206739292480052	-0.0114724757149816
-7.19499731063843	-8.83034515380859	-14.5071868896484	-0.103363133966923	-0.000122781071695499	-0.0114181516692042
-7.19226837158203	-8.81968402862549	-14.5201482772827	-0.103390865027905	9.26657376112416E-05	-0.0115578481927514
-7.18397188186646	-8.81442928314209	-14.5092992782593	-0.103465966880322	0.000260559958405793	-0.0116898808628321
-7.17677927017212	-8.81897449493408	-14.4918394088745	-0.103522330522537	0.000240905210375786	-0.0117772798985243
-7.18003511428833	-8.82066345214844	-14.4786310195923	-0.103615537285805	0.000226601070608012	-0.0117736384272575
-7.17396306991577	-8.82824802398682	-14.4836120605469	-0.103606067597866	9.38915545702912E-05	-0.0116637926548719
-7.17951631546021	-8.82773685455322	-14.506028175354	-0.103645615279675	0.000148886116221547	-0.0115433977916837
-7.1764497756958	-8.82431411743164	-14.5290660858154	-0.103538997471333	0.000121743520139717	-0.0115002160891891
-7.17859554290771	-8.81567001342773	-14.5368642807007	-0.103611201047897	0.000287366419797763	-0.011553630232811
-7.17526054382324	-8.80936908721924	-14.5369215011597	-0.103634476661682	0.000347413093550131	-0.0116690937429667
-7.17072820663452	-8.80523014068604	-14.5183906555176	-0.103747829794884	0.000599402992520481	-0.0117405215278268
-7.16232013702393	-8.80789279937744	-14.4992542266846	-0.103898972272873	0.000629978720098734	-0.0118893915787339
-7.16312742233276	-8.81460189819336	-14.4829816818237	-0.103990256786346	0.00062565878033638	-0.0118737015873194
-7.16347646713257	-8.81518173217773	-14.4869537353516	-0.104050293564796	0.00054466025903821	-0.0118408547714353
-7.16557741165161	-8.815673828125	-14.4925804138184	-0.104077704250813	0.000407775340136141	-0.0117506850510836
-7.16724729537964	-8.80636119842529	-14.5144081115723	-0.104114703834057	0.000541048997547477	-0.0116864629089832
-7.16797971725464	-8.79841995239258	-14.518946647644	-0.104149825870991	0.000754783162847161	-0.0118446461856365
-7.16712331771851	-8.79187488555908	-14.5126924514771	-0.104272074997425	0.000891974661499262	-0.0119784567505121
-7.15690469741821	-8.79124641418457	-14.4917774200439	-0.104391977190971	0.00103084603324533	-0.0121707217767835
-7.15562772750854	-8.79744434356689	-14.4778432846069	-0.104652568697929	0.00101445382460952	-0.0122272381559014
-7.15412902832031	-8.80547523498535	-14.4699630737305	-0.104653999209404	0.000984922866337001	-0.012178685516119
-7.15748119354248	-8.80644798278809	-14.4833879470825	-0.104760624468327	0.000991511857137084	-0.012090221978724
-7.15881586074829	-8.80508518218994	-14.4972829818726	-0.1047098711133	0.00105832831468433	-0.0120506919920444
-7.16141891479492	-8.79853057861328	-14.5120344161987	-0.104820124804974	0.00119167228695005	-0.0120736062526703
-7.16056060791016	-8.78848743438721	-14.5114774703979	-0.104865968227386	0.00141228665597737	-0.0122252758592367
-7.15720510482788	-8.78839778900146	-14.4957399368286	-0.104910530149937	0.00141678948421031	-0.0122941993176937
-7.15419101715088	-8.7908935546875	-14.481390953064	-0.105065144598484	0.00159037834964693	-0.0124158784747124
-7.1498966217041	-8.79849720001221	-14.4666595458984	-0.105148062109947	0.00155520671978593	-0.0123800495639443
-7.15283012390137	-8.80360221862793	-14.4612941741943	-0.105210550129414	0.00150074576959014	-0.0123350797221065
-7.15495014190674	-8.81085395812988	-14.4707641601563	-0.105168871581554	0.001428775023669	-0.0122968833893538
-7.16116952896118	-8.80954742431641	-14.4866456985474	-0.105173192918301	0.00141965877264738	-0.01221689209342
-7.16208553314209	-8.80759811401367	-14.4990434646606	-0.105201348662376	0.00140384177211672	-0.012207143008709
-7.16927146911621	-8.80565738677979	-14.5098400115967	-0.105243191123009	0.00154050462879241	-0.0122158993035555
-7.16832208633423	-8.80485534667969	-14.5217151641846	-0.105193331837654	0.00152165838517249	-0.0122430948540568
-7.17342376708984	-8.8026762008667	-14.5189714431763	-0.105214461684227	0.00167692068498582	-0.0123363425955176
-7.17339992523193	-8.80234432220459	-14.5292024612427	-0.105271734297276	0.00169832829851657	-0.0125141628086567
-7.17481851577759	-8.79865646362305	-14.516619682312	-0.105347350239754	0.00185143551789224	-0.012583939358592
-7.17406368255615	-8.80615329742432	-14.5066070556641	-0.105365604162216	0.00187890173401684	-0.0127315586432815
-7.17608499526978	-8.81337356567383	-14.5023307800293	-0.105464763939381	0.00181556004099548	-0.0127463284879923
-7.18193340301514	-8.82432174682617	-14.5015335083008	-0.105398453772068	0.00174781598616391	-0.0126137947663665
-7.19223642349243	-8.82667446136475	-14.5211572647095	-0.105392798781395	0.00167306768707931	-0.0125283217057586
-7.19411182403564	-8.82499504089355	-14.5385866165161	-0.10526941716671	0.00165549130178988	-0.0125182084739208
-7.19618272781372	-8.8195743560791	-14.554482460022	-0.105297446250916	0.00175387726631016	-0.0125489747151732
-7.19485855102539	-8.8136739730835	-14.5474662780762	-0.105363272130489	0.00195559463463724	-0.0127312326803803
-7.19321393966675	-8.81869506835938	-14.5325126647949	-0.105365119874477	0.00199783081188798	-0.0128101026639342
-7.19180965423584	-8.82439136505127	-14.5161924362183	-0.105366416275501	0.00195374852046371	-0.0128206554800272
-7.19008874893188	-8.82978820800781	-14.5152435302734	-0.105331487953663	0.00185127870645374	-0.012763780541718
-7.19366788864136	-8.83522033691406	-14.5146703720093	-0.105341963469982	0.00170945946592838	-0.0125806033611298
-7.19568109512329	-8.83686256408691	-14.5339117050171	-0.105220668017864	0.00164641032461077	-0.0125209651887417
-7.19851684570313	-8.83272552490234	-14.5480480194092	-0.105158895254135	0.00156912079546601	-0.0124537674710155
-7.19566106796265	-8.8316822052002	-14.5592651367188	-0.105062879621983	0.00160701619461179	-0.0124200070276856
-7.19480609893799	-8.82782363891602	-14.5623340606689	-0.105102896690369	0.00155807205010206	-0.0124362204223871
-7.19426918029785	-8.82467555999756	-14.5616779327393	-0.104989297688007	0.00164197769481689	-0.0124784121289849
-7.19116258621216	-8.81986522674561	-14.5612306594849	-0.105039268732071	0.00175973982550204	-0.0125844180583954
-7.18499612808228	-8.82013607025146	-14.546160697937	-0.104987516999245	0.00180819188244641	-0.0127579905092716
-7.18733787536621	-8.82369518280029	-14.5359210968018	-0.105002343654633	0.00177892739884555	-0.0126931313425303
-7.18150472640991	-8.83316612243652	-14.5259790420532	-0.105047196149826	0.00169499404728413	-0.0126999439671636
-7.1845817565918	-8.83979034423828	-14.5273008346558	-0.10500755161047	0.00159027287736535	-0.0126451598480344
-7.18936729431152	-8.84195899963379	-14.5416488647461	-0.104924090206623	0.00154177926015109	-0.0125034721568227
-7.19085788726807	-8.83910751342773	-14.5579204559326	-0.104929320514202	0.00160181883256882	-0.0125021887943149
-7.19214105606079	-8.83599281311035	-14.5626888275146	-0.104865498840809	0.00157535308972001	-0.0124732712283731
-7.19270324707031	-8.8328161239624	-14.5612545013428	-0.104912839829922	0.00164345791563392	-0.0125274602323771
-7.19284963607788	-8.82541561126709	-14.5645656585693	-0.104905068874359	0.00179506349377334	-0.0126934386789799
-7.19131851196289	-8.82561302185059	-14.5588235855103	-0.104944549500942	0.00188012130092829	-0.0127471843734384
-7.18752336502075	-8.82412528991699	-14.543963432312	-0.105078019201756	0.00205897190608084	-0.0128938686102629
-7.18631315231323	-8.82269763946533	-14.5305728912354	-0.105193383991718	0.00201100786216557	-0.013003752566874
-7.18452405929565	-8.82865142822266	-14.5127620697021	-0.105252675712109	0.00210772105492651	-0.0130797447636724
-7.18552350997925	-8.83376884460449	-14.5090570449829	-0.105258867144585	0.0020795133896172	-0.0131091577932239
-7.18657302856445	-8.83728981018066	-14.5025787353516	-0.105241097509861	0.00207406817935407	-0.0131105221807957
-7.18603563308716	-8.84279251098633	-14.5055713653564	-0.105306819081306	0.0019900978077203	-0.0130405491217971
-7.18821287155151	-8.83852958679199	-14.5105247497559	-0.105335533618927	0.00213034567423165	-0.0130706345662475
-7.18732213973999	-8.83765125274658	-14.5152053833008	-0.105388998985291	0.00213570822961628	-0.0130647262558341
-7.18964910507202	-8.83537006378174	-14.5201930999756	-0.105422779917717	0.0022757553961128	-0.0131564047187567
-7.18802165985107	-8.83363914489746	-14.5251579284668	-0.105451717972755	0.00239924271591008	-0.0131863309070468
-7.18508434295654	-8.8243293762207	-14.526141166687	-0.105480208992958	0.0025015186984092	-0.0133292302489281
-7.18449592590332	-8.82150745391846	-14.5176248550415	-0.105591230094433	0.00256405351683497	-0.0134032284840941
-7.17869281768799	-8.816481590271	-14.5149898529053	-0.105649046599865	0.00279324036091566	-0.0136272748932242
-7.17224073410034	-8.81647300720215	-14.4963731765747	-0.105677895247936	0.0028341906145215	-0.0137509787455201
-7.16962194442749	-8.81955814361572	-14.4753570556641	-0.105855830013752	0.00286627886816859	-0.0138526298105717
-7.16667222976685	-8.82590198516846	-14.4723405838013	-0.105839960277081	0.00283577130176127	-0.0138765657320619
-7.16980504989624	-8.82824039459229	-14.4610815048218	-0.105899959802628	0.00279905181378126	-0.0138728888705373
-7.16624641418457	-8.83612155914307	-14.4669075012207	-0.105920314788818	0.00285600544884801	-0.013836769387126
-7.1667685508728	-8.83372592926025	-14.4734792709351	-0.105974465608597	0.00294833001680672	-0.0138096585869789
-7.16712999343872	-8.83018684387207	-14.4854211807251	-0.105838038027287	0.00284689338877797	-0.0137954140082002
-7.16565561294556	-8.82269477844238	-14.4992237091064	-0.105915680527687	0.00309468572959304	-0.0138511871919036
-7.16087532043457	-8.81745433807373	-14.4978771209717	-0.105842225253582	0.00320268771611154	-0.0139811746776104
-7.15754222869873	-8.81006240844727	-14.4849443435669	-0.105972781777382	0.00333387777209282	-0.0140434438362718
-7.14754343032837	-8.81378936767578	-14.4589719772339	-0.106136813759804	0.00336899398826063	-0.0142062921077013
-7.14741373062134	-8.81392669677734	-14.4473876953125	-0.106230147182941	0.00343201914802194	-0.0142550654709339
-7.14248180389404	-8.82052803039551	-14.4345722198486	-0.106231883168221	0.00336024933494627	-0.0143011026084423
-7.1408257484436	-8.82198143005371	-14.4272508621216	-0.106239952147007	0.00329557224176824	-0.014261364005506
-7.13798236846924	-8.82192993164063	-14.4281349182129	-0.106219336390495	0.00327746709808707	-0.0142356930300593
-7.13620042800903	-8.82079887390137	-14.424204826355	-0.106271110475063	0.00322277494706213	-0.0141643108800054
-7.1348762512207	-8.81543827056885	-14.4426946640015	-0.106175817549229	0.00324710388667881	-0.0142550393939018
-7.13610792160034	-8.8113260269165	-14.4482927322388	-0.106171153485775	0.00328266271390021	-0.0142406169325113
-7.12974977493286	-8.80576992034912	-14.4545621871948	-0.106135413050652	0.00334759894758463	-0.0143004544079304
-7.12553691864014	-8.7992582321167	-14.4591989517212	-0.106236107647419	0.00333647383376956	-0.0143443262204528
-7.12198162078857	-8.795485496521	-14.4519701004028	-0.106173254549503	0.0034781617578119	-0.0144362775608897
-7.11949348449707	-8.78919792175293	-14.4491310119629	-0.106272354722023	0.00354716600850224	-0.0145233329385519
-7.11143255233765	-8.78936576843262	-14.4366331100464	-0.106251820921898	0.00364814908243716	-0.0147074051201344
-7.11172103881836	-8.79111766815186	-14.4182529449463	-0.106280349195004	0.00365206715650856	-0.0147710889577866
-7.1022777557373	-8.79391956329346	-14.4124250411987	-0.106364093720913	0.00354744167998433	-0.0148776080459356
-7.1075382232666	-8.80095767974854	-14.4094762802124	-0.106329262256622	0.00346314650960267	-0.0148645592853427
-7.10721588134766	-8.80225658416748	-14.416464805603	-0.106231950223446	0.00346079492010176	-0.0147551046684384
-7.1095724105835	-8.80264949798584	-14.4415197372437	-0.106227517127991	0.0033297196496278	-0.0146118886768818
-7.11131191253662	-8.79431915283203	-14.4535140991211	-0.10621602833271	0.0034415777772665	-0.0147047657519579
-7.11087512969971	-8.7908992767334	-14.4514904022217	-0.106225781142712	0.00349254277534783	-0.0147573426365852
-7.1050329208374	-8.78497123718262	-14.4501600265503	-0.106271579861641	0.00360681000165641	-0.0149618806317449
-7.10303401947021	-8.78675937652588	-14.4421005249023	-0.106313601136208	0.00361883034929633	-0.0150517709553242
-7.09907007217407	-8.78072261810303	-14.4243612289429	-0.106400445103645	0.00373157695867121	-0.0151848886162043
-7.09668588638306	-8.78478240966797	-14.4049615859985	-0.106402225792408	0.00360260531306267	-0.0152534330263734
-7.09719753265381	-8.78908157348633	-14.3989238739014	-0.106550239026546	0.00359389325603843	-0.0152120720595121
-7.09766960144043	-8.79209518432617	-14.4019985198975	-0.106509551405907	0.00343030574731529	-0.0151002900674939
-7.10408544540405	-8.79000759124756	-14.4151039123535	-0.106549553573132	0.00344539503566921	-0.0150448363274336
-7.09738636016846	-8.78823375701904	-14.4181652069092	-0.106582097709179	0.00341037241742015	-0.0150150842964649
-7.09985589981079	-8.78227233886719	-14.424241065979	-0.10656426101923	0.00349587970413268	-0.0150268552824855
-7.09962558746338	-8.7747278213501	-14.4358396530151	-0.106515064835548	0.00358868227340281	-0.0151047958061099
-7.09652090072632	-8.76797676086426	-14.4376564025879	-0.106670327484608	0.00373769225552678	-0.015187356621027
-7.09297847747803	-8.76438999176025	-14.4294319152832	-0.106641560792923	0.00375214708037674	-0.0153463622555137
-7.0878529548645	-8.76037216186523	-14.4201021194458	-0.10676933079958	0.00381219037808478	-0.0153965223580599
-7.08067560195923	-8.76443862915039	-14.4059085845947	-0.106771223247051	0.00379654252901673	-0.0154865235090256
-7.08157157897949	-8.76957225799561	-14.3952131271362	-0.106838621199131	0.00382586335763335	-0.0154500082135201
-7.07634973526001	-8.77021789550781	-14.3957433700562	-0.106748975813389	0.00372297619469464	-0.0154059249907732
-7.0786304473877	-8.77549076080322	-14.3921785354614	-0.106876045465469	0.00364150595851243	-0.0152975516393781
-7.08183097839355	-8.77633285522461	-14.409008026123	-0.106746651232243	0.00359452259726822	-0.0151901002973318
-7.0847315788269	-8.77622127532959	-14.4262800216675	-0.106748089194298	0.00346224941313267	-0.0149867171421647
-7.08200216293335	-8.77178382873535	-14.4385404586792	-0.106649130582809	0.00346639403142035	-0.0150491921231151
-7.08793830871582	-8.76575088500977	-14.4442930221558	-0.106674745678902	0.00353328068740666	-0.0150378784164786
-7.0838418006897	-8.75817489624023	-14.45228099823	-0.106661215424538	0.00367588177323341	-0.0151259526610374
-7.08159828186035	-8.75920963287354	-14.4347562789917	-0.106767259538174	0.00378521927632391	-0.0152190383523703
-7.08023452758789	-8.75927639007568	-14.4174823760986	-0.106746703386307	0.00370820960961282	-0.0152247305959463
-7.07952976226807	-8.76366424560547	-14.4094676971436	-0.106779612600803	0.00363327632658184	-0.015211190097034
-7.07958698272705	-8.76880741119385	-14.4035530090332	-0.106733344495296	0.00353920622728765	-0.0151284327730536
-7.08434629440308	-8.77467441558838	-14.4088525772095	-0.106700010597706	0.00337605434469879	-0.0150075638666749
-7.08813047409058	-8.7705659866333	-14.4205856323242	-0.106699325144291	0.00332976458594203	-0.0149571998044848
-7.09205436706543	-8.77074146270752	-14.4349203109741	-0.106563188135624	0.00327017903327942	-0.0149005260318518
-7.09940910339355	-8.76739883422852	-14.4502105712891	-0.106602497398853	0.00332501507364213	-0.0148798422887921
-7.09716939926147	-8.7624568939209	-14.459189414978	-0.106580689549446	0.00342773040756583	-0.014949987642467
-7.09871292114258	-8.75546550750732	-14.4578838348389	-0.106594674289227	0.00347938621416688	-0.0150390956550837
-7.09290409088135	-8.75703620910645	-14.441611289978	-0.106631688773632	0.00348907033912838	-0.0151840783655643
-7.0962119102478	-8.76346206665039	-14.4252080917358	-0.106763333082199	0.00343215325847268	-0.0152795603498816
-7.09659147262573	-8.77276515960693	-14.4198331832886	-0.106723845005035	0.00329321809113026	-0.0151752633973956
-7.10329580307007	-8.77949047088623	-14.4175386428833	-0.106827110052109	0.00327730737626553	-0.0151173397898674
-7.10871934890747	-8.77883911132813	-14.4297132492065	-0.1067905575037	0.00329731707461178	-0.0151300057768822
-7.11784982681274	-8.77865505218506	-14.4416475296021	-0.106866560876369	0.00324363121762872	-0.0150650180876255
-7.11859321594238	-8.77721118927002	-14.4524345397949	-0.106908299028873	0.00333829130977392	-0.0151659566909075
-7.12970066070557	-8.77222633361816	-14.4615564346313	-0.106974169611931	0.00340710394084454	-0.0152121232822537
-7.12848281860352	-8.76857757568359	-14.4525032043457	-0.107029758393764	0.0035214414820075	-0.0153201268985868
-7.132164478302	-8.7670955657959	-14.4460496902466	-0.107226558029652	0.00367552158422768	-0.0154685322195292
-7.13499021530151	-8.76874351501465	-14.4373369216919	-0.107275411486626	0.00373010919429362	-0.015611351467669
-7.13700151443481	-8.77091026306152	-14.4177713394165	-0.107514403760433	0.00386602315120399	-0.015770623460412
-7.13774251937866	-8.77426528930664	-14.4012098312378	-0.107641078531742	0.00400504423305392	-0.015864348039031
-7.14693450927734	-8.77771854400635	-14.3879222869873	-0.10775338113308	0.00396191421896219	-0.0158947892487049
-7.14487648010254	-8.78098297119141	-14.3835763931274	-0.107885107398033	0.00391917210072279	-0.0159492865204811
-7.15151357650757	-8.78427886962891	-14.3715124130249	-0.108028754591942	0.00398821197450161	-0.0159409679472446
-7.15567302703857	-8.78780364990234	-14.3748245239258	-0.10803010314703	0.00390588841401041	-0.0159371756017208
-7.15994310379028	-8.78673458099365	-14.3767290115356	-0.108195573091507	0.00388169311918318	-0.0158920399844646
-7.16424512863159	-8.78780651092529	-14.3870763778687	-0.10822032392025	0.00387479388155043	-0.0158611945807934
-7.17241859436035	-8.78220176696777	-14.3982982635498	-0.108313821256161	0.00389043241739273	-0.0158453304320574
-7.17150020599365	-8.7772216796875	-14.4031295776367	-0.108334213495255	0.00404018862172961	-0.0159004051238298
-7.17074346542358	-8.7719669342041	-14.4026212692261	-0.108474783599377	0.00408472819253802	-0.0160278789699078
-7.16740083694458	-8.76515579223633	-14.3874788284302	-0.108453311026096	0.00423051323741674	-0.0161110535264015
-7.16628742218018	-8.76976585388184	-14.3683061599731	-0.108619458973408	0.00416733743622899	-0.0161631666123867
-7.16702842712402	-8.77672481536865	-14.3642492294312	-0.108693145215511	0.00410004891455173	-0.0161460563540459
-7.16974782943726	-8.78269290924072	-14.3579015731812	-0.108698397874832	0.00402066856622696	-0.0159671194851398
-7.17062854766846	-8.78776836395264	-14.3730278015137	-0.108733326196671	0.00397157063707709	-0.0158422943204641
-7.17426586151123	-8.78883743286133	-14.3825311660767	-0.108659155666828	0.00382049707695842	-0.0157265663146973
-7.18056964874268	-8.78768157958984	-14.3937349319458	-0.108573138713837	0.00386889139190316	-0.015620200894773
-7.17909860610962	-8.78604507446289	-14.4183874130249	-0.108520545065403	0.00376019394025207	-0.0155670214444399
-7.18287467956543	-8.77767276763916	-14.4244422912598	-0.108489260077477	0.00391625985503197	-0.0155432187020779
-7.17749929428101	-8.77998161315918	-14.4276990890503	-0.1084238961339	0.00381145998835564	-0.0154944639652967
-7.17910718917847	-8.77907848358154	-14.4255495071411	-0.108399778604507	0.00380644085817039	-0.0154744610190392
-7.17648124694824	-8.78287887573242	-14.4152507781982	-0.10838221758604	0.00380608811974525	-0.0154629861935973
-7.17623949050903	-8.7846851348877	-14.4128370285034	-0.108340457081795	0.00385463237762451	-0.0154152922332287
-7.17031764984131	-8.78844738006592	-14.4031524658203	-0.10827561467886	0.00359102943912148	-0.0152754848822951
-7.17250347137451	-8.79546451568604	-14.3929481506348	-0.108280703425407	0.00349786248989403	-0.0151000516489148
-7.16962671279907	-8.79956531524658	-14.4037437438965	-0.108062580227852	0.00321917794644833	-0.0148427505046129
-7.17257118225098	-8.80043411254883	-14.4145946502686	-0.107983611524105	0.00306464941240847	-0.0145907765254378
-7.17211151123047	-8.79702758789063	-14.4478607177734	-0.107734210789204	0.00297790975309908	-0.0144373038783669
-7.16995143890381	-8.78410148620605	-14.4566373825073	-0.107725337147713	0.00299157528206706	-0.0144029501825571
-7.16706037521362	-8.78329181671143	-14.4539937973022	-0.10753209143877	0.00290511990897357	-0.0143238585442305
-7.16473484039307	-8.78030586242676	-14.4499521255493	-0.107473529875278	0.00288838520646095	-0.0142328394576907
-7.15748691558838	-8.7802209854126	-14.4481649398804	-0.107353046536446	0.00276136049069464	-0.0141593413427472
-7.15734004974365	-8.78046035766602	-14.4404067993164	-0.107258573174477	0.00267100823111832	-0.0140397641807795
-7.14800357818604	-8.78601551055908	-14.4276103973389	-0.107194900512695	0.00258440873585641	-0.0139908287674189
-7.1509747505188	-8.79054641723633	-14.4174432754517	-0.107213504612446	0.00248044938780367	-0.0138251259922981
-7.14792060852051	-8.79519081115723	-14.4177703857422	-0.107066906988621	0.00229127123020589	-0.0136478086933494
-7.14657783508301	-8.79674243927002	-14.4178199768066	-0.107019051909447	0.00217380071990192	-0.013474952429533
-7.14567708969116	-8.79824256896973	-14.4191751480103	-0.106778994202614	0.00205460842698812	-0.0133606884628534
-7.14808130264282	-8.80106449127197	-14.4212808609009	-0.106769979000092	0.00193666864652187	-0.0132066672667861
-7.1514196395874	-8.80931186676025	-14.4271841049194	-0.106609888374805	0.00183651526458561	-0.0129941422492266
-7.15372180938721	-8.80593872070313	-14.4287748336792	-0.106607086956501	0.00174435623921454	-0.0128601035103202
-7.15520620346069	-8.80819416046143	-14.4316864013672	-0.106378600001335	0.00162134377751499	-0.0126673299819231
-7.15718793869019	-8.80442714691162	-14.454683303833	-0.106321632862091	0.00156736874487251	-0.0125024477019906
-7.15966367721558	-8.80394077301025	-14.4692440032959	-0.10612741112709	0.00152329250704497	-0.0123918075114489
-7.15981721878052	-8.79598045349121	-14.4675388336182	-0.105930887162685	0.0015103139448911	-0.0123206619173288
-7.15362691879272	-8.79575443267822	-14.4617347717285	-0.10586891323328	0.00151587254367769	-0.0123569825664163
-7.15455770492554	-8.79748821258545	-14.4539318084717	-0.105831943452358	0.00152620603330433	-0.0122864982113242
-7.14888620376587	-8.8027172088623	-14.4479370117188	-0.105739764869213	0.00139448361005634	-0.0122119123116136
-7.1489462852478	-8.80749988555908	-14.4353046417236	-0.105635896325111	0.00128670048434287	-0.012015338987112
-7.14775371551514	-8.81488132476807	-14.4323329925537	-0.105491325259209	0.00111847498919815	-0.0118301911279559
-7.15066432952881	-8.81896591186523	-14.4346055984497	-0.105398818850517	0.000854847603477538	-0.011582937091589
-7.1524224281311	-8.82260513305664	-14.4551639556885	-0.105207018554211	0.000659304962027818	-0.0113385077565908
-7.15866327285767	-8.81972980499268	-14.4605331420898	-0.105075515806675	0.000473480817163363	-0.0110958758741617
-7.15715646743774	-8.81860065460205	-14.4713973999023	-0.104940079152584	0.000402125529944897	-0.0109222047030926
-7.15939617156982	-8.81192779541016	-14.4863233566284	-0.104743473231792	0.000422548939241096	-0.0108515303581953
-7.15555572509766	-8.8046350479126	-14.495566368103	-0.1046127602458	0.000325700180837885	-0.0108081735670567
-7.1544132232666	-8.80167102813721	-14.4818391799927	-0.104657851159573	0.000307010457618162	-0.0107535123825073
-7.15047216415405	-8.80271816253662	-14.473503112793	-0.104570806026459	0.000209110701689497	-0.0108289942145348
-7.15008974075317	-8.80250453948975	-14.4641351699829	-0.104596979916096	0.000252747733611614	-0.0107103353366256
-7.14146041870117	-8.80773067474365	-14.4448947906494	-0.104554854333401	6.64246908854693E-05	-0.0106449807062745
-7.14692306518555	-8.80680179595947	-14.4488258361816	-0.104470230638981	7.50687540858053E-05	-0.010529974475503
-7.14427995681763	-8.81159210205078	-14.4358739852905	-0.104394569993019	-0.000154586785356514	-0.0103907305747271
-7.14804029464722	-8.81638813018799	-14.438515663147	-0.104433082044125	-0.00016976373444777	-0.0102416770532727
-7.14931774139404	-8.81527900695801	-14.4495220184326	-0.104252658784389	-0.000326061301166192	-0.00999821070581675
-7.1524543762207	-8.80868434906006	-14.4658174514771	-0.104271255433559	-0.000364049978088588	-0.00980511866509914
-7.15061044692993	-8.80035400390625	-14.4713182449341	-0.104232735931873	-0.000318478472763672	-0.00976844597607851
-7.14537763595581	-8.79249000549316	-14.4658670425415	-0.104281023144722	-0.000254008191404864	-0.00973299704492092
-7.13756132125854	-8.78884792327881	-14.4541025161743	-0.104302793741226	-0.000149889092426747	-0.00979711301624775
-7.12843894958496	-8.78918838500977	-14.4306669235229	-0.10431782156229	-0.000225075942580588	-0.00977992545813322
-7.12595462799072	-8.78983306884766	-14.4178400039673	-0.104412749409676	-0.000304812623653561	-0.00965206697583199
-7.12403535842896	-8.79342460632324	-14.4106016159058	-0.104401379823685	-0.000387516163755208	-0.00952079892158508
-7.12195444107056	-8.79314708709717	-14.4084625244141	-0.104420244693756	-0.000473940279334784	-0.00932329893112183
-7.12107753753662	-8.7925271987915	-14.4169359207153	-0.104299031198025	-0.000600371742621064	-0.0091363163664937
-7.12117099761963	-8.78493309020996	-14.4277772903442	-0.104356952011585	-0.000621257117018104	-0.00901040434837341
-7.11898326873779	-8.78251361846924	-14.4295425415039	-0.104328796267509	-0.000673581205774099	-0.00896826293319464
-7.11668682098389	-8.77242660522461	-14.4335718154907	-0.104368939995766	-0.000579492538236082	-0.00881428550928831
-7.11346197128296	-8.76574325561523	-14.4357042312622	-0.10437735915184	-0.00052491418318823	-0.00886331219226122
-7.10651206970215	-8.75371074676514	-14.4264440536499	-0.104377008974552	-0.000450365914730355	-0.00892071798443794
-7.09486722946167	-8.75527667999268	-14.40891456604	-0.10454998165369	-0.000454612920293584	-0.00894358102232218
-7.09508275985718	-8.7580041885376	-14.38756275177	-0.104604043066502	-0.000498920679092407	-0.00887942314147949
-7.09313774108887	-8.76100540161133	-14.3794050216675	-0.104603797197342	-0.000651737442240119	-0.00868504028767347
-7.09436130523682	-8.76396751403809	-14.3852872848511	-0.104598328471184	-0.000801054295152426	-0.00845781806856394
-7.09338665008545	-8.75786685943604	-14.3995580673218	-0.104570023715496	-0.000820839428342879	-0.00828688591718674
-7.0944619178772	-8.75318717956543	-14.4026823043823	-0.104515165090561	-0.000849419506266713	-0.00812489632517099
-7.09127235412598	-8.74597072601318	-14.4042806625366	-0.104517593979836	-0.000721991818863899	-0.00808819849044085
-7.09068202972412	-8.73853397369385	-14.4009046554565	-0.104562662541866	-0.000695273047313094	-0.00804933160543442
-7.08055210113525	-8.73200702667236	-14.3854007720947	-0.104596093297005	-0.00062423653434962	-0.00797094870358706
-7.07994079589844	-8.73046588897705	-14.3721208572388	-0.104676343500614	-0.000669692934025079	-0.00797896925359964
-7.07471227645874	-8.73136425018311	-14.3511934280396	-0.104737818241119	-0.000689515029080212	-0.00783313531428576
-7.07123994827271	-8.73566246032715	-14.3391580581665	-0.104761078953743	-0.000793372630141675	-0.00764242373406887
-7.0663423538208	-8.73423099517822	-14.3269033432007	-0.104750707745552	-0.000929188565351069	-0.0074943439103663
-7.06751537322998	-8.73496437072754	-14.3293323516846	-0.104738496243954	-0.00112304033245891	-0.00719945784658194
-7.06657075881958	-8.7338752746582	-14.3290891647339	-0.104741051793098	-0.00107775267679244	-0.00698905391618609
-7.06573104858398	-8.73272609710693	-14.3360509872437	-0.104677803814411	-0.00123752688523382	-0.00681740790605545
-7.06481409072876	-8.72433376312256	-14.3551912307739	-0.104624666273594	-0.00118634337559342	-0.00656878622248769
-7.06427717208862	-8.72276782989502	-14.3595685958862	-0.104586742818356	-0.00131777592469007	-0.00640217401087284
-7.05600070953369	-8.71376800537109	-14.3593063354492	-0.104586690664291	-0.00131264352239668	-0.00631779059767723
-7.05835723876953	-8.71035003662109	-14.3557844161987	-0.104547500610352	-0.00135345454327762	-0.00618413044139743
-7.04801034927368	-8.70390129089355	-14.3538694381714	-0.104517199099064	-0.00131154526025057	-0.00614442536607385
-7.04382419586182	-8.70431137084961	-14.3399448394775	-0.104465343058109	-0.00140532129444182	-0.0060403230600059
-7.03711080551147	-8.70184326171875	-14.3254203796387	-0.104491017758846	-0.00144916609860957	-0.00596283469349146
-7.03479480743408	-8.71068954467773	-14.315770149231	-0.104431390762329	-0.00163111474830657	-0.00580357201397419
-7.03556108474731	-8.71691513061523	-14.3187370300293	-0.104418568313122	-0.00184834934771061	-0.00549524975940585
-7.03912401199341	-8.7208251953125	-14.332950592041	-0.104221113026142	-0.00200814986601472	-0.00516426749527454
-7.04164028167725	-8.71704483032227	-14.3544607162476	-0.104047156870365	-0.00210619112476707	-0.00492685101926327
-7.04339933395386	-8.71497440338135	-14.3661336898804	-0.103870920836926	-0.00221291859634221	-0.00470547471195459
-7.04528951644897	-8.70842266082764	-14.3695096969604	-0.103826887905598	-0.00224886601790786	-0.00456065172329545
-7.03951358795166	-8.70507049560547	-14.3602638244629	-0.103731542825699	-0.00229072268120945	-0.00451169535517693
-7.03484773635864	-8.70860481262207	-14.3430280685425	-0.1036262139678	-0.00240331050008535	-0.00432729814201593
-7.03207540512085	-8.71313858032227	-14.3366270065308	-0.103579550981522	-0.00259709032252431	-0.00414297077804804
-7.03325939178467	-8.72340679168701	-14.3276805877686	-0.10337145626545	-0.00290257902815938	-0.00380395515821874
-7.03507852554321	-8.72526741027832	-14.3397989273071	-0.103194124996662	-0.00306480890139937	-0.00347261456772685
-7.03397226333618	-8.72682094573975	-14.3526639938354	-0.103064522147179	-0.00337919942103326	-0.00319959898479283
-7.03807973861694	-8.72054576873779	-14.3733520507813	-0.102818548679352	-0.00341540109366179	-0.00293151871301234
-7.03392839431763	-8.71979808807373	-14.3837795257568	-0.102710634469986	-0.00349751231260598	-0.00274398387409747
-7.03283452987671	-8.71286296844482	-14.3888454437256	-0.10251048207283	-0.00352516025304794	-0.00260929530486465
-7.03022956848145	-8.71321487426758	-14.3938064575195	-0.102387331426144	-0.00360254105180502	-0.00252123409882188
-7.02147674560547	-8.70887184143066	-14.3798542022705	-0.102317802608013	-0.00370547850616276	-0.00243483134545386
-7.01877021789551	-8.71345996856689	-14.3807935714722	-0.102238453924656	-0.00383926648646593	-0.00229225982911885
-7.01306343078613	-8.71614551544189	-14.3677110671997	-0.102215051651001	-0.00394327379763126	-0.00221106526441872
-7.00561428070068	-8.72125148773193	-14.3743619918823	-0.102033495903015	-0.00412576459348202	-0.00206302292644978
-7.01046085357666	-8.7263355255127	-14.3810510635376	-0.102007649838924	-0.00426228065043688	-0.00185501377563924
-7.01021289825439	-8.73141002655029	-14.3821907043457	-0.101809673011303	-0.00449002487584949	-0.0016404646448791
-7.00895357131958	-8.73168182373047	-14.3920135498047	-0.101818807423115	-0.00456454697996378	-0.00143984786700457
-7.01026010513306	-8.72716617584229	-14.405553817749	-0.101678416132927	-0.00473004579544067	-0.00131886755116284
-7.01141834259033	-8.72094821929932	-14.420259475708	-0.101649530231953	-0.00464785099029541	-0.0011910191969946
-7.00615549087524	-8.72011756896973	-14.4283628463745	-0.10155200958252	-0.0047445148229599	-0.00118917087092996
-7.00771999359131	-8.71392250061035	-14.4197235107422	-0.101518712937832	-0.00462895352393389	-0.00121909996960312
-7.00281620025635	-8.71167755126953	-14.4159355163574	-0.101536177098751	-0.00461967010051012	-0.0011974168010056
-6.99923992156982	-8.70450210571289	-14.4095335006714	-0.101609967648983	-0.00452842749655247	-0.00130493508186191
-6.99173879623413	-8.70776081085205	-14.3818359375	-0.101638130843639	-0.00455584144219756	-0.00137568719219416
-6.9909873008728	-8.70940589904785	-14.3660974502563	-0.10175733268261	-0.00458209170028567	-0.00137276423629373
-6.98917675018311	-8.71144676208496	-14.3533306121826	-0.101667903363705	-0.00470483954995871	-0.0013572130119428
-6.99025535583496	-8.71579456329346	-14.3557834625244	-0.101811684668064	-0.00479428237304091	-0.00125455809757113
-6.99119663238525	-8.71602630615234	-14.3621187210083	-0.101786509156227	-0.00491308141499758	-0.00116694741882384
-6.99714422225952	-8.71117305755615	-14.3706798553467	-0.101791031658649	-0.00486963195726275	-0.00117640965618193
-6.99525308609009	-8.70151138305664	-14.3766374588013	-0.101728558540344	-0.0047615859657526	-0.00130823638755828
-6.99406862258911	-8.69663524627686	-14.3707189559937	-0.101871319115162	-0.00470152776688337	-0.00139087252318859
-6.98815536499023	-8.6896333694458	-14.37047290802	-0.101828329265118	-0.00460783112794161	-0.00152595457620919
-6.98470544815063	-8.68777084350586	-14.3496713638306	-0.101973883807659	-0.00459258630871773	-0.00169640954118222
-6.98489618301392	-8.68789005279541	-14.340404510498	-0.101982295513153	-0.00450702616944909	-0.00183519104029983
-6.98276233673096	-8.68691921234131	-14.326602935791	-0.101983860135078	-0.00460030091926456	-0.00186833192128688
-6.97524547576904	-8.69326114654541	-14.3191690444946	-0.102056100964546	-0.00462475093081594	-0.00196443707682192
-6.98101329803467	-8.69933032989502	-14.3160905838013	-0.102091483771801	-0.00471879355609417	-0.001887287478894
-6.98337984085083	-8.70072937011719	-14.3231687545776	-0.102040000259876	-0.00473289657384157	-0.0019106469117105
-6.98822832107544	-8.70474720001221	-14.3255958557129	-0.102080903947353	-0.00476201344281435	-0.00193167640827596
-6.98840188980103	-8.70471954345703	-14.3291063308716	-0.102047190070152	-0.00478514097630978	-0.00197640969417989
-6.99388217926025	-8.70529842376709	-14.3432531356812	-0.102142058312893	-0.0047731027007103	-0.00196273252367973
-6.9977822303772	-8.70201778411865	-14.3554191589355	-0.102029025554657	-0.00465870229527354	-0.00204590894281864
-7.00034141540527	-8.69693374633789	-14.3619527816772	-0.102116957306862	-0.00461172917857766	-0.00216148444451392
-7.00170230865479	-8.69726276397705	-14.3648309707642	-0.10212004929781	-0.00445618806406856	-0.00228269561193883
-7.0045862197876	-8.69723606109619	-14.3622856140137	-0.102211587131023	-0.00436642998829484	-0.00240894337184727
-7.00455760955811	-8.69625282287598	-14.3681306838989	-0.102158710360527	-0.00434284936636686	-0.00258610304445028
-7.00308322906494	-8.69796466827393	-14.3531360626221	-0.102320440113544	-0.00419161655008793	-0.00271266838535666
-7.00123929977417	-8.69886589050293	-14.3429126739502	-0.102325767278671	-0.00406884634867311	-0.00293436390347779
-7.00262546539307	-8.70191478729248	-14.3240022659302	-0.102445892989635	-0.00411556521430612	-0.00300156115554273
-7.00418090820313	-8.70603275299072	-14.3163433074951	-0.102420024573803	-0.00406788242980838	-0.003100894857198
-7.0075101852417	-8.71289157867432	-14.3086175918579	-0.102542094886303	-0.00401224149391055	-0.00313634285703301
-7.00579023361206	-8.71407508850098	-14.3136148452759	-0.102536432445049	-0.00413064146414399	-0.00317424861714244
-7.01160955429077	-8.71793365478516	-14.3166036605835	-0.10262742638588	-0.004188965074718	-0.00317029771395028
-7.01516771316528	-8.71757507324219	-14.3231410980225	-0.102506175637245	-0.00406293850392103	-0.00323404977098107
-7.02117872238159	-8.71587944030762	-14.339280128479	-0.102533146739006	-0.00406987778842449	-0.00319720455445349
-7.01947021484375	-8.70853710174561	-14.343879699707	-0.102446340024471	-0.00397137412801385	-0.00328703015111387
-7.01868772506714	-8.70421123504639	-14.3467855453491	-0.102613762021065	-0.00388667080551386	-0.00344243063591421
-7.0176830291748	-8.69825267791748	-14.3346872329712	-0.102605998516083	-0.00368518172763288	-0.00362039054743946
-7.01239585876465	-8.70233058929443	-14.3166103363037	-0.102668218314648	-0.00372046115808189	-0.00374365202151239
-7.01058149337769	-8.70663166046143	-14.3066349029541	-0.102629519999027	-0.00368355470709503	-0.00382649968378246
-7.01547956466675	-8.71333408355713	-14.3023452758789	-0.102620296180248	-0.00376345915719867	-0.00377770140767097
-7.01449966430664	-8.71776294708252	-14.3051805496216	-0.102720767259598	-0.00379601866006851	-0.00376590341329575
-7.02124214172363	-8.72376823425293	-14.3111362457275	-0.102675527334213	-0.00392777612432837	-0.00367626128718257
-7.0239429473877	-8.72489166259766	-14.3232889175415	-0.102600939571857	-0.00389239331707358	-0.00364267895929515
-7.02940130233765	-8.7229118347168	-14.3450841903687	-0.102510385215282	-0.00391891784965992	-0.00358657585456967
-7.03238868713379	-8.72158813476563	-14.3536815643311	-0.102493062615395	-0.00387291982769966	-0.00362729071639478
-7.03607320785522	-8.71991157531738	-14.3618154525757	-0.102476432919502	-0.00382421514950693	-0.00364312506280839
-7.03676176071167	-8.72020244598389	-14.3606491088867	-0.10251060128212	-0.00364460842683911	-0.00379768293350935
-7.03389024734497	-8.72336864471436	-14.3466663360596	-0.102480933070183	-0.00369557738304138	-0.00389279355295002
-7.03663063049316	-8.72803974151611	-14.3395004272461	-0.102518051862717	-0.00365938618779182	-0.00393492029979825
-7.0402398109436	-8.73561573028564	-14.3328227996826	-0.102390103042126	-0.00368324178270996	-0.00395371858030558
-7.04545211791992	-8.74657344818115	-14.333251953125	-0.102478966116905	-0.0038712068926543	-0.00385916093364358
-7.05465126037598	-8.75269508361816	-14.3418016433716	-0.102372951805592	-0.00391764612868428	-0.00378968194127083
-7.06379652023315	-8.75723648071289	-14.363226890564	-0.102344416081905	-0.00412821676582098	-0.00358738284558058
-7.06647539138794	-8.7583703994751	-14.3829221725464	-0.10221129655838	-0.00415499228984118	-0.0035481967497617
-7.07637214660645	-8.75478935241699	-14.4015045166016	-0.10219069570303	-0.00407223496586084	-0.00357947614975274
-7.07575750350952	-8.75245571136475	-14.4068098068237	-0.10205615311861	-0.00407894980162382	-0.00358275859616697
-7.07909870147705	-8.7537670135498	-14.4038143157959	-0.102096304297447	-0.00403090892359614	-0.00367180979810655
-7.08132696151733	-8.75707626342773	-14.4032764434814	-0.101991645991802	-0.00406424514949322	-0.00374977570027113
-7.08306312561035	-8.764404296875	-14.3912296295166	-0.102002203464508	-0.00415588356554508	-0.0036423965357244
-7.08056831359863	-8.77417659759521	-14.395206451416	-0.101939298212528	-0.00432505458593369	-0.00361525965854526
-7.08955383300781	-8.78408050537109	-14.4039678573608	-0.101797431707382	-0.00445821788161993	-0.00338693521916866
-7.09414863586426	-8.79025268554688	-14.4261827468872	-0.10165261477232	-0.00458358554169536	-0.00320803374052048
-7.10224771499634	-8.78911399841309	-14.4495573043823	-0.101540207862854	-0.0046393689699471	-0.00306847831234336
-7.10587072372437	-8.78288459777832	-14.4623556137085	-0.101394489407539	-0.00463523389771581	-0.00306079466827214
-7.10264825820923	-8.78403472900391	-14.4763851165771	-0.101298823952675	-0.00458647683262825	-0.00308140949346125
-7.10382556915283	-8.78451251983643	-14.4663648605347	-0.101288959383965	-0.00460891937837005	-0.00311918114311993
-7.10298109054565	-8.79435157775879	-14.4552421569824	-0.101291179656982	-0.00460902322083712	-0.00308106676675379
-7.10411548614502	-8.80627918243408	-14.4393653869629	-0.101284623146057	-0.00473737018182874	-0.00303171691484749
-7.11053371429443	-8.81428718566895	-14.4493761062622	-0.101106442511082	-0.00488533824682236	-0.00286614964716136
-7.11971473693848	-8.81808280944824	-14.4682321548462	-0.101093113422394	-0.00498077319934964	-0.00267844111658633
-7.12210702896118	-8.81613826751709	-14.4940500259399	-0.10094415396452	-0.00493355747312307	-0.00269703823141754
-7.12799549102783	-8.81266498565674	-14.5078458786011	-0.100818745791912	-0.0049199229106307	-0.0027110583614558
-7.12475299835205	-8.80918312072754	-14.5101308822632	-0.100839294493198	-0.0047786757349968	-0.00277778645977378
-7.12401485443115	-8.81072998046875	-14.5035572052002	-0.100867666304111	-0.0047040400095284	-0.0028678725939244
-7.12319326400757	-8.81766414642334	-14.4863433837891	-0.100919239223003	-0.00464343186467886	-0.00292254844680429
-7.11988592147827	-8.82677268981934	-14.4851951599121	-0.100859262049198	-0.00480673974379897	-0.00288629671558738
-7.1302227973938	-8.82933521270752	-14.4955415725708	-0.100793056190014	-0.00490588368847966	-0.00269757281057537
-7.13244771957397	-8.83019065856934	-14.5145053863525	-0.100704543292522	-0.00487595098093152	-0.00261543341912329
-7.13733863830566	-8.82337951660156	-14.5346651077271	-0.100670821964741	-0.00485404813662171	-0.00259230751544237
-7.13004112243652	-8.81735229492188	-14.5296182632446	-0.100698567926884	-0.00466036144644022	-0.00271562137641013
-7.12896919250488	-8.81851482391357	-14.5146207809448	-0.100822798907757	-0.00457490189000964	-0.00279993214644492
-7.12578153610229	-8.82268142700195	-14.4955787658691	-0.10087264329195	-0.00451752031221986	-0.00286622624844313
-7.12594366073608	-8.82686424255371	-14.4794149398804	-0.100895948708057	-0.00447498774155974	-0.00285430834628642
-7.12574291229248	-8.8267879486084	-14.4814796447754	-0.10097724199295	-0.00454843789339066	-0.00283706490881741
-7.12823581695557	-8.8303394317627	-14.4864625930786	-0.100951500236988	-0.00463801855221391	-0.00276274466887116
-7.13019418716431	-8.8269624710083	-14.5087327957153	-0.101071745157242	-0.0045895935036242	-0.00267051300033927
-7.13131999969482	-8.81852340698242	-14.518084526062	-0.101006351411343	-0.00438319426029921	-0.00284200790338218
-7.12817430496216	-8.81004428863525	-14.5216770172119	-0.101145550608635	-0.00431125797331333	-0.00292837037704885
-7.12614965438843	-8.80662155151367	-14.5081567764282	-0.101167842745781	-0.00413591880351305	-0.00320709450170398
-7.11815690994263	-8.80460643768311	-14.4898433685303	-0.101409539580345	-0.00403381651267409	-0.00333993067033589
-7.10883331298828	-8.8087329864502	-14.4736948013306	-0.101544246077538	-0.00404346687719226	-0.00347473891451955
-7.11300277709961	-8.8109769821167	-14.4681673049927	-0.101646281778812	-0.00403133220970631	-0.00348224630579352
-7.11217498779297	-8.81256103515625	-14.4662418365479	-0.101673819124699	-0.00403609685599804	-0.00351413898169994
-7.11440324783325	-8.81373691558838	-14.4698801040649	-0.101846523582935	-0.00406545680016279	-0.00349918659776449
-7.11752700805664	-8.80780792236328	-14.4822063446045	-0.101828560233116	-0.00400099204853177	-0.0035515115596354
-7.11892223358154	-8.80036067962646	-14.4947633743286	-0.101857982575893	-0.00394168263301253	-0.00360929383896291
-7.11574363708496	-8.79111671447754	-14.5008687973022	-0.101899832487106	-0.00374645693227649	-0.00376271107234061
-7.11234712600708	-8.78475284576416	-14.4911813735962	-0.102015718817711	-0.00364892324432731	-0.00402415310963988
-7.10680675506592	-8.78452205657959	-14.4713382720947	-0.102270260453224	-0.00343780685216188	-0.00420794077217579
-7.10304641723633	-8.78866863250732	-14.4402132034302	-0.102301731705666	-0.00348997139371932	-0.00432700058445334
-7.10394191741943	-8.78930187225342	-14.4369945526123	-0.102505721151829	-0.00351755251176655	-0.00430458877235651
-7.1042799949646	-8.79637718200684	-14.4384317398071	-0.102528847754002	-0.00358089455403388	-0.00436537154018879
-7.11011695861816	-8.79371738433838	-14.4456186294556	-0.102557435631752	-0.00353722414001822	-0.00434868456795812
-7.11026287078857	-8.78726291656494	-14.4616317749023	-0.102599091827869	-0.00348177854903042	-0.00444065406918526
-7.11343336105347	-8.77755641937256	-14.4699249267578	-0.102720901370049	-0.00326172006316483	-0.00458502164110541
-7.11058044433594	-8.77491188049316	-14.4581642150879	-0.102752186357975	-0.00319288764148951	-0.0047234958037734
-7.10944795608521	-8.77209758758545	-14.4535799026489	-0.102944321930408	-0.00302897184155881	-0.00492542283609509
-7.10357713699341	-8.77269172668457	-14.4300775527954	-0.103081300854683	-0.00291810510680079	-0.00517470249906182
-7.11038255691528	-8.77175521850586	-14.4240341186523	-0.103150099515915	-0.0028874056879431	-0.0052469247020781
-7.10750198364258	-8.77740287780762	-14.4117956161499	-0.103262767195702	-0.00284088379703462	-0.00534334825351834
-7.11259365081787	-8.78249454498291	-14.407769203186	-0.103318199515343	-0.00292584975250065	-0.00535617582499981
-7.11438608169556	-8.78497886657715	-14.4106616973877	-0.103340215981007	-0.00289234123192728	-0.00534995598718524
-7.12004041671753	-8.78575229644775	-14.4087896347046	-0.10341888666153	-0.00279734050855041	-0.00536302570253611
-7.11966419219971	-8.78846836090088	-14.4191122055054	-0.103431940078735	-0.00271186511963606	-0.00546105904504657
-7.12781810760498	-8.78549671173096	-14.427001953125	-0.103555344045162	-0.0026378994807601	-0.00541155505925417
-7.13117456436157	-8.78600597381592	-14.4360980987549	-0.103496506810188	-0.00257983920164406	-0.00551243498921394
-7.13601970672607	-8.78246116638184	-14.4384641647339	-0.103503309190273	-0.00247728731483221	-0.00554541405290365
-7.13447570800781	-8.77626991271973	-14.4420557022095	-0.10356704890728	-0.00225774059072137	-0.0056519485078752
-7.13833045959473	-8.77364921569824	-14.4383163452148	-0.103702217340469	-0.00219885166734457	-0.00584846269339323
-7.13535308837891	-8.77574062347412	-14.4229488372803	-0.103707388043404	-0.00207643769681454	-0.00589556666091084
-7.13490295410156	-8.77850914001465	-14.4043092727661	-0.103867948055267	-0.00198935670778155	-0.00603163940832019
-7.13320112228394	-8.7834644317627	-14.3919591903687	-0.103850573301315	-0.00202096253633499	-0.0061133848503232
-7.13672208786011	-8.78695392608643	-14.3837938308716	-0.103906899690628	-0.00206988770514727	-0.00603396957740188
-7.13619518280029	-8.78995513916016	-14.3779230117798	-0.103990741074085	-0.00208189385011792	-0.00605061976239085
-7.14334535598755	-8.79369831085205	-14.3881378173828	-0.103982254862785	-0.00212986348196864	-0.005955143366009
-7.14422845840454	-8.79222965240479	-14.393895149231	-0.103973634541035	-0.00211372412741184	-0.0059248055331409
-7.14347076416016	-8.79578971862793	-14.3981761932373	-0.104078061878681	-0.00214570667594671	-0.00586406188085675
-7.14569044113159	-8.78375434875488	-14.4110307693481	-0.104045681655407	-0.00203729886561632	-0.00589838437736034
-7.15028953552246	-8.78473663330078	-14.4100360870361	-0.104083031415939	-0.00195599324069917	-0.00588950561359525
-7.14518737792969	-8.77836799621582	-14.4109687805176	-0.104079112410545	-0.00189762539230287	-0.00598030537366867
-7.1473560333252	-8.77342510223389	-14.4074459075928	-0.104116439819336	-0.00181409297510982	-0.00606461381539702
-7.13986396789551	-8.7693510055542	-14.4062099456787	-0.104114271700382	-0.0017103353748098	-0.00614712433889508
-7.13817310333252	-8.76855945587158	-14.392783164978	-0.104178205132484	-0.00174058752600104	-0.00619866512715817
-7.13407278060913	-8.76838970184326	-14.3851652145386	-0.104253210127354	-0.00171148451045156	-0.00627368967980146
-7.13327264785767	-8.77287101745605	-14.372184753418	-0.104209840297699	-0.00179982103873044	-0.00616929121315479
-7.12632417678833	-8.77962207794189	-14.3668260574341	-0.104227967560291	-0.00190093496348709	-0.0061785876750946
-7.13034915924072	-8.785231590271	-14.3709354400635	-0.104199282824993	-0.00203169416636229	-0.00595663115382195
-7.13293552398682	-8.78526878356934	-14.3778467178345	-0.104086339473724	-0.00214172224514186	-0.00577388983219862
-7.13543558120728	-8.78626441955566	-14.398365020752	-0.103970378637314	-0.00220686546526849	-0.00570866419002414
-7.13768100738525	-8.78030109405518	-14.4112644195557	-0.103832364082336	-0.00218452070839703	-0.00560951977968216
-7.13834714889526	-8.77660369873047	-14.4171285629272	-0.1037467867136	-0.00227039051242173	-0.00556334154680371
-7.13089799880981	-8.77478504180908	-14.4247608184814	-0.103741206228733	-0.00214956654235721	-0.00558362156152725
-7.13406229019165	-8.77777576446533	-14.4159631729126	-0.103611655533314	-0.00227201823145151	-0.00553392199799418
-7.12952566146851	-8.78088760375977	-14.4024543762207	-0.10360348969698	-0.00225147791206837	-0.00550108542665839
-7.1259937286377	-8.7896728515625	-14.3894491195679	-0.1035375893116	-0.00251768063753843	-0.00536711048334837
-7.12956476211548	-8.79738235473633	-14.3882837295532	-0.103453494608402	-0.00269876862876117	-0.00518379872664809
-7.13273620605469	-8.80639553070068	-14.4094133377075	-0.103244081139565	-0.00297597190365195	-0.00495008612051606
-7.14299583435059	-8.80667877197266	-14.4270238876343	-0.103144139051437	-0.00300371600314975	-0.00470716739073396
-7.14110803604126	-8.80337142944336	-14.4430179595947	-0.103000968694687	-0.00305665540508926	-0.00466291606426239
-7.14269065856934	-8.80140590667725	-14.4528474807739	-0.102967388927937	-0.00309060933068395	-0.00461567984893918
-7.14264678955078	-8.80217838287354	-14.4597282409668	-0.102861277759075	-0.00311713176779449	-0.0045767230913043
-7.14244413375854	-8.80195140838623	-14.4592542648315	-0.102847956120968	-0.0030726226978004	-0.00453063473105431
-7.1362247467041	-8.80249691009521	-14.4528322219849	-0.102741822600365	-0.00301637104712427	-0.00457303365692496
-7.13636827468872	-8.80284214019775	-14.4487733840942	-0.102715536952019	-0.00309788435697556	-0.00455423537641764
-7.13433027267456	-8.80528354644775	-14.4372959136963	-0.102644249796867	-0.00316451629623771	-0.00456788530573249
-7.13388633728027	-8.80824375152588	-14.4232482910156	-0.102684706449509	-0.00319375284016132	-0.00451638689264655
-7.12884712219238	-8.81315326690674	-14.4238128662109	-0.10265788435936	-0.00326411589048803	-0.00443878909572959
-7.1300482749939	-8.81545543670654	-14.4190921783447	-0.102748520672321	-0.00329566304571927	-0.00436139153316617
-7.12961864471436	-8.81995964050293	-14.4265193939209	-0.102585293352604	-0.0034343411680311	-0.00423937058076262
-7.1351637840271	-8.81796741485596	-14.442816734314	-0.102539382874966	-0.00351868662983179	-0.00408757803961635
-7.13520383834839	-8.81117343902588	-14.4522790908813	-0.102459095418453	-0.00346917100250721	-0.00398277118802071
-7.1354398727417	-8.80824947357178	-14.459511756897	-0.102500461041927	-0.00347765302285552	-0.00393882859498262
-7.13487958908081	-8.80520248413086	-14.462010383606	-0.102442070841789	-0.00341308722272515	-0.0039751292206347
-7.13387203216553	-8.80010223388672	-14.4575805664063	-0.102500796318054	-0.00334432511590421	-0.00399236101657152
-7.12829256057739	-8.79843711853027	-14.449634552002	-0.102471068501472	-0.00325988698750734	-0.00404640799388289
-7.13109636306763	-8.79530429840088	-14.4366931915283	-0.102556861937046	-0.00319961761124432	-0.00401774235069752
-7.12581729888916	-8.80224132537842	-14.4324045181274	-0.102594651281834	-0.00319053861312568	-0.00407556584104896
-7.12620735168457	-8.80713939666748	-14.4056901931763	-0.102669388055801	-0.00330545101314783	-0.00403674319386482
-7.12664079666138	-8.81585597991943	-14.4051713943481	-0.102632090449333	-0.00346711929887533	-0.00387215916998684
-7.1329927444458	-8.81676387786865	-14.4185667037964	-0.102589130401611	-0.00356022664345801	-0.00367424986325204
-7.13632869720459	-8.81602191925049	-14.4264125823975	-0.102608576416969	-0.00345321209169924	-0.0036729380954057
-7.13594770431519	-8.81120204925537	-14.4373941421509	-0.102489575743675	-0.00351854949258268	-0.00356665113940835
-7.13768815994263	-8.80623626708984	-14.4431276321411	-0.102658078074455	-0.00337912072427571	-0.00361704966053367
-7.13738298416138	-8.80165004730225	-14.4362049102783	-0.102714352309704	-0.00323490658774972	-0.00371850631199777
-7.13488864898682	-8.80004978179932	-14.4268846511841	-0.10275699198246	-0.00313120125792921	-0.0037874246481806
-7.13092279434204	-8.79951000213623	-14.4154367446899	-0.102749466896057	-0.00321743940003216	-0.0038025442045182
-7.13141822814941	-8.80864238739014	-14.3949947357178	-0.102862767875195	-0.00326260807923973	-0.00374410953372717
-7.13428544998169	-8.81307888031006	-14.3934345245361	-0.1029237434268	-0.00338416616432369	-0.00364181236363947
-7.13850688934326	-8.81262111663818	-14.4040927886963	-0.102944359183311	-0.00351791642606258	-0.00347372866235673
-7.13656425476074	-8.81005859375	-14.4111766815186	-0.102928072214127	-0.00348128052428365	-0.00343024428002536
-7.14450311660767	-8.80210494995117	-14.4240255355835	-0.102901957929134	-0.0034713561180979	-0.00339873321354389
-7.14387464523315	-8.79671478271484	-14.4236106872559	-0.103014759719372	-0.00328077492304146	-0.00343140168115497
-7.14108896255493	-8.79088878631592	-14.4147815704346	-0.103125788271427	-0.00322233559563756	-0.00352929439395666
-7.14081811904907	-8.78902912139893	-14.3957691192627	-0.103269942104816	-0.00313553051091731	-0.00363403838127851
-7.13834857940674	-8.7885856628418	-14.3772783279419	-0.103335708379745	-0.00313370279036462	-0.00357213453389704
-7.13222169876099	-8.79412364959717	-14.3609657287598	-0.10340216755867	-0.00319781340658665	-0.00357781327329576
-7.13849687576294	-8.79825210571289	-14.3484830856323	-0.103437915444374	-0.0034208633005619	-0.00346887740306556
-7.13793897628784	-8.79780101776123	-14.3562135696411	-0.103501714766026	-0.00343740452080965	-0.00334943970665336
-7.1421947479248	-8.79718208312988	-14.3598775863647	-0.103525035083294	-0.00356684369035065	-0.00323456432670355
-7.14622402191162	-8.7900218963623	-14.3763036727905	-0.103526473045349	-0.00349237793125212	-0.00315102725289762
-7.1441969871521	-8.78085136413574	-14.3914937973022	-0.10352335870266	-0.00344230188056827	-0.0031765028834343
-7.13974905014038	-8.76969909667969	-14.3776559829712	-0.103686034679413	-0.00335087440907955	-0.00332125648856163
-7.13322353363037	-8.77023696899414	-14.35569190979	-0.10377461463213	-0.00340680871158838	-0.00336765591055155
-7.13398218154907	-8.77442646026611	-14.3346910476685	-0.10386373847723	-0.0034556498285383	-0.00329035590402782
-7.13128709793091	-8.77861022949219	-14.3358421325684	-0.103834353387356	-0.00356937316246331	-0.00317665422335267
-7.13489770889282	-8.78007698059082	-14.33957862854	-0.103933118283749	-0.00370177743025124	-0.00302391010336578
-7.13421058654785	-8.77985286712646	-14.3550157546997	-0.103865690529346	-0.00379887176677585	-0.00280895596370101
-7.13774633407593	-8.77857208251953	-14.3577404022217	-0.103940904140472	-0.00386082520708442	-0.00265591917559505
-7.13662099838257	-8.77005386352539	-14.3641481399536	-0.103843413293362	-0.003783262334764	-0.00263112667016685
-7.13585329055786	-8.76083278656006	-14.3675193786621	-0.103842064738274	-0.00378668657504022	-0.00262125744484365
-7.12893295288086	-8.75776767730713	-14.3611898422241	-0.103889919817448	-0.00374143081717193	-0.00261091720312834
-7.12260484695435	-8.7566089630127	-14.3455657958984	-0.103953093290329	-0.00379998586140573	-0.00255490187555552
-7.11985969543457	-8.76309967041016	-14.3297576904297	-0.103973791003227	-0.00386531022377312	-0.00246948725543916
-7.11984348297119	-8.77038192749023	-14.3228330612183	-0.103941030800343	-0.00403975741937757	-0.00228979485109448
-7.12142753601074	-8.77157402038574	-14.3226375579834	-0.1038703545928	-0.00429013697430491	-0.00208521308377385
-7.12476873397827	-8.77571678161621	-14.3418102264404	-0.103763327002525	-0.00443807430565357	-0.00184839777648449
-7.12530422210693	-8.77612590789795	-14.349534034729	-0.10369635373354	-0.00449230941012502	-0.00165293726604432
-7.12569522857666	-8.77323055267334	-14.3673725128174	-0.103528462350369	-0.00467775855213404	-0.00153859553392977
-7.12713956832886	-8.76835918426514	-14.3774080276489	-0.103498168289661	-0.00458296155557036	-0.00146279449108988
-7.12694978713989	-8.77060699462891	-14.3774347305298	-0.103375315666199	-0.00468057859688997	-0.00141492753755301
-7.12486553192139	-8.763840675354	-14.3728914260864	-0.10342463105917	-0.00473675737157464	-0.00145162467379123
-7.12074661254883	-8.77213191986084	-14.3611507415771	-0.103315427899361	-0.00487739499658346	-0.00144971290137619
-7.12334442138672	-8.7780122756958	-14.3552389144897	-0.103337734937668	-0.00506486184895039	-0.00127033493481576
-7.12521123886108	-8.78832340240479	-14.3504695892334	-0.103183001279831	-0.00527516612783074	-0.00107879843562841
-7.13578414916992	-8.79582405090332	-14.3615407943726	-0.103182755410671	-0.00544641492888331	-0.000892502022907138
-7.1375732421875	-8.79833221435547	-14.3770999908447	-0.103003799915314	-0.00564326765015721	-0.000747949816286564
-7.14515399932861	-8.79681396484375	-14.396821975708	-0.102910824120045	-0.00571362487971783	-0.000597594538703561
-7.14579200744629	-8.79475021362305	-14.4113616943359	-0.102873772382736	-0.0057647842913866	-0.000533786718733609
-7.15090847015381	-8.79316902160645	-14.407769203186	-0.1027772128582	-0.00579719291999936	-0.00053436920279637
-7.14959526062012	-8.79155731201172	-14.4042596817017	-0.102810025215149	-0.00571334594860673	-0.00063319579930976
-7.14803266525269	-8.79809474945068	-14.3767938613892	-0.102889142930508	-0.00582357402890921	-0.000681610661558807
-7.1525821685791	-8.80562591552734	-14.3597784042358	-0.102911986410618	-0.00589564070105553	-0.000581908854655921
-7.15381860733032	-8.81494331359863	-14.367733001709	-0.102837733924389	-0.006143509875983	-0.000500150199513882
-7.1618390083313	-8.81441020965576	-14.3694620132446	-0.102753169834614	-0.0062380968593061	-0.000352963252225891
-7.1671929359436	-8.81574058532715	-14.3822822570801	-0.102583184838295	-0.00627831788733602	-0.000294627068797126
-7.17083501815796	-8.81130886077881	-14.3929567337036	-0.102666966617107	-0.00627911649644375	-0.000311280862661079
-7.16980457305908	-8.80882358551025	-14.4001836776733	-0.102568000555038	-0.00633951555937529	-0.000321784318657592
-7.17245101928711	-8.80154991149902	-14.4042558670044	-0.102711036801338	-0.00623367493972182	-0.000368096370948479
-7.1698784828186	-8.80247116088867	-14.3977956771851	-0.102685399353504	-0.00613486533984542	-0.000486336211906746
-7.17159557342529	-8.79776954650879	-14.3913021087646	-0.102665081620216	-0.00618187012150884	-0.000529118988197297
-7.1661376953125	-8.80281925201416	-14.3825035095215	-0.102752901613712	-0.00626615900546312	-0.000567470910027623
-7.16886758804321	-8.80266571044922	-14.3653602600098	-0.102768808603287	-0.00635176151990891	-0.000570820469874889
-7.16649389266968	-8.80912303924561	-14.3598556518555	-0.102764040231705	-0.00648832879960537	-0.000488232471980155
-7.16941261291504	-8.81338691711426	-14.3614101409912	-0.102853901684284	-0.00662854453548789	-0.000326026260154322
-7.17129850387573	-8.81220626831055	-14.3717164993286	-0.102741703391075	-0.00671319477260113	-0.000270922319032252
-7.17813062667847	-8.81112861633301	-14.3835430145264	-0.102710075676441	-0.00676493952050805	-0.000177627895027399
-7.17353773117065	-8.80607986450195	-14.3977909088135	-0.10273701697588	-0.0066697602160275	-0.000190619903150946
-7.17734003067017	-8.80057811737061	-14.3944816589355	-0.10273015499115	-0.0066522448323667	-0.000243209564359859
-7.16972637176514	-8.79203319549561	-14.3907432556152	-0.102804832160473	-0.00652158400043845	-0.000369547895388678
-7.16487693786621	-8.79098796844482	-14.3673410415649	-0.102897398173809	-0.00647829938679934	-0.000476513872854412
-7.16412401199341	-8.79310989379883	-14.3452568054199	-0.102962106466293	-0.00643905345350504	-0.00051045959116891
-7.1665186882019	-8.80038452148438	-14.338828086853	-0.103000104427338	-0.00650461437180638	-0.000476865563541651
-7.16525411605835	-8.80202198028564	-14.3320016860962	-0.103041358292103	-0.00664281751960516	-0.000339946680469438
-7.16651201248169	-8.79990100860596	-14.3413505554199	-0.103040874004364	-0.00662699481472373	-0.000273538549663499
-7.1695818901062	-8.79576396942139	-14.3539190292358	-0.103090420365334	-0.00652691582217813	-0.000254187063546851
-7.16710138320923	-8.78829383850098	-14.358491897583	-0.10310373455286	-0.00647766934707761	-0.000372672540834174
-7.16506290435791	-8.77890110015869	-14.3581113815308	-0.103128299117088	-0.00633298885077238	-0.000464589917100966
-7.15973043441772	-8.77480888366699	-14.3574476242065	-0.103207513689995	-0.00623075012117624	-0.000570055737625808
-7.15540456771851	-8.76756000518799	-14.341986656189	-0.103397555649281	-0.00612047733739018	-0.000692361732944846
-7.1471905708313	-8.76982593536377	-14.3182973861694	-0.103412479162216	-0.00609642500057817	-0.000865841517224908
-7.14657211303711	-8.77459907531738	-14.3029880523682	-0.103497788310051	-0.00602793786674738	-0.000898762140423059
-7.14114665985107	-8.77802562713623	-14.2948751449585	-0.103487856686115	-0.00611873203888536	-0.000881559622939676
-7.14429998397827	-8.78062438964844	-14.2960691452026	-0.103578880429268	-0.00614521885290742	-0.000768314057495445
-7.14134645462036	-8.77882766723633	-14.3087520599365	-0.103569939732552	-0.00616490188986063	-0.000750845880247653
-7.14454030990601	-8.77352046966553	-14.3139619827271	-0.103573635220528	-0.00609946390613914	-0.000782797520514578
-7.14221096038818	-8.76942443847656	-14.3262090682983	-0.103638224303722	-0.00601659016683698	-0.000796909560449421
-7.13931179046631	-8.75976371765137	-14.3300933837891	-0.103680156171322	-0.00583777809515595	-0.00088049442274496
-7.13626909255981	-8.75566577911377	-14.3175258636475	-0.103759735822678	-0.00565846217796206	-0.00108526332769543
-7.13088893890381	-8.75405979156494	-14.2971572875977	-0.103827983140945	-0.00562736531719565	-0.00119066121987998
-7.12661790847778	-8.75975322723389	-14.2808198928833	-0.103978127241135	-0.00558079592883587	-0.00127309083472937
-7.12742471694946	-8.76577854156494	-14.267391204834	-0.103976033627987	-0.00570326158776879	-0.00121571833733469
-7.12770175933838	-8.76673030853271	-14.2630805969238	-0.104012012481689	-0.0056769591756165	-0.0012356290826574
-7.13308572769165	-8.77378940582275	-14.2611236572266	-0.104041986167431	-0.0056630801409483	-0.00122100790031254
-7.13632774353027	-8.77031421661377	-14.2813920974731	-0.104060731828213	-0.00563005963340402	-0.00118043331895024
-7.13823509216309	-8.76872253417969	-14.2934103012085	-0.104011006653309	-0.00565966079011559	-0.00116959505248815
-7.14288854598999	-8.7625904083252	-14.3017911911011	-0.104129776358604	-0.00547424843534827	-0.00127332098782063
-7.14315843582153	-8.76254177093506	-14.3058643341064	-0.104075878858566	-0.00541386986151338	-0.00142384727951139
-7.14329195022583	-8.75657558441162	-14.2937860488892	-0.104130454361439	-0.00526676280423999	-0.00149412709288299
-7.14236402511597	-8.76119041442871	-14.2827548980713	-0.104200690984726	-0.00520462263375521	-0.00168146670330316
-7.14497900009155	-8.76180076599121	-14.271598815918	-0.104384265840054	-0.0051547484472394	-0.00182764418423176
-7.14358043670654	-8.77309322357178	-14.2528200149536	-0.104398094117641	-0.005174754653126	-0.00184557551983744
-7.14763879776001	-8.77879905700684	-14.2459411621094	-0.104481756687164	-0.00523661309853196	-0.00182233250234276
-7.15162944793701	-8.78679275512695	-14.2522611618042	-0.104504205286503	-0.00528166769072413	-0.00173854955937713
-7.16149711608887	-8.78575611114502	-14.2657632827759	-0.104487404227257	-0.00525166187435389	-0.00167272589169443
-7.16544198989868	-8.78078651428223	-14.2812519073486	-0.104483425617218	-0.00517679518088698	-0.00172158447094262
-7.17056369781494	-8.77480030059814	-14.2862796783447	-0.104442968964577	-0.00511027267202735	-0.00176249886862934
-7.16843605041504	-8.77030086517334	-14.2821140289307	-0.104539640247822	-0.00501851085573435	-0.00184520345646888
-7.16595697402954	-8.77100563049316	-14.2702188491821	-0.104582607746124	-0.00494667422026396	-0.00193587387911975
-7.16387844085693	-8.77579498291016	-14.2545547485352	-0.104635275900364	-0.00487908581271768	-0.00199013901874423
-7.16623640060425	-8.78314208984375	-14.2385301589966	-0.104590907692909	-0.00499375583603978	-0.00191961822565645
-7.16908359527588	-8.79153347015381	-14.2405548095703	-0.104642741382122	-0.00514025194570422	-0.00182115472853184
-7.17415952682495	-8.79434585571289	-14.259147644043	-0.104463197290897	-0.00533735053613782	-0.00157686800230294
-7.17667770385742	-8.78932666778564	-14.2814025878906	-0.104358084499836	-0.00523750530555844	-0.00148024095688015
-7.1782283782959	-8.78423595428467	-14.2946624755859	-0.10421309620142	-0.00529075786471367	-0.00148575566709042
-7.17634963989258	-8.78501224517822	-14.2974061965942	-0.10420311242342	-0.00522975111380219	-0.0014477779623121
-7.17039585113525	-8.78524398803711	-14.2839956283569	-0.104076392948627	-0.00527760805562139	-0.00151586357969791
-7.17066144943237	-8.78875827789307	-14.276123046875	-0.10403573513031	-0.0054164407774806	-0.00138512963894755
-7.16321516036987	-8.79788684844971	-14.2766990661621	-0.103977456688881	-0.00558536360040307	-0.00131347635760903
-7.16749143600464	-8.80292415618896	-14.2775001525879	-0.103838533163071	-0.00576820038259029	-0.00109621428418905
-7.16499757766724	-8.80833148956299	-14.2819337844849	-0.103653691709042	-0.00589994015172124	-0.000951288151554763
-7.16768598556519	-8.81658267974854	-14.2961254119873	-0.103627771139145	-0.00605269800871611	-0.000771358201745898
-7.17201805114746	-8.81075668334961	-14.3238124847412	-0.103377871215343	-0.00619724346324801	-0.000615025637671351
-7.17111206054688	-8.80456066131592	-14.3393669128418	-0.103243067860603	-0.00619847374036908	-0.00054545869352296
-7.16764450073242	-8.79839038848877	-14.3391485214233	-0.103309735655785	-0.0061307973228395	-0.000642624916508794
-7.16568088531494	-8.80486679077148	-14.3225383758545	-0.103221595287323	-0.0061519043520093	-0.00071124651003629
-7.16390609741211	-8.80914688110352	-14.3049268722534	-0.103242814540863	-0.0061816293746233	-0.000707422965206206
-7.1618013381958	-8.81753826141357	-14.296199798584	-0.103171728551388	-0.00636509759351611	-0.000592260912526399
-7.16991090774536	-8.82063102722168	-14.2917490005493	-0.103171810507774	-0.00647180387750268	-0.000571900571230799
-7.17314577102661	-8.82149219512939	-14.305006980896	-0.103039644658566	-0.00654226541519165	-0.000513738603331149
-7.18061256408691	-8.81926536560059	-14.319993019104	-0.103022761642933	-0.00656312191858888	-0.000387543375836685
-7.1803765296936	-8.81461811065674	-14.3375015258789	-0.102964319288731	-0.00650824932381511	-0.00042998613207601
-7.18446588516235	-8.80921840667725	-14.3387184143066	-0.10301361978054	-0.00643655890598893	-0.000560211075935513
-7.18543910980225	-8.80445384979248	-14.3339366912842	-0.103015713393688	-0.00636058393865824	-0.00062769599026069
-7.18348073959351	-8.80368041992188	-14.3107995986938	-0.103158310055733	-0.0062770526856184	-0.000851192511618137
-7.1808032989502	-8.81234264373779	-14.2920074462891	-0.103177405893803	-0.00629901885986328	-0.000982467434369028
-7.18352317810059	-8.82150077819824	-14.2861042022705	-0.103237152099609	-0.00639268103986979	-0.000896330631803721
-7.18926572799683	-8.82152557373047	-14.2886247634888	-0.103266850113869	-0.00644192891195416	-0.000765261240303516
-7.19304037094116	-8.81924533843994	-14.3006410598755	-0.103203132748604	-0.00649762153625488	-0.00075122743146494
-7.19515514373779	-8.81041049957275	-14.3166084289551	-0.103296138346195	-0.00628860015422106	-0.000852689961902797
-7.18966865539551	-8.80562400817871	-14.3035078048706	-0.10327722877264	-0.00625566393136978	-0.0010175434872508
-7.19215250015259	-8.80047512054443	-14.2979669570923	-0.103368319571018	-0.00612670695409179	-0.00107136741280556
-7.18328523635864	-8.8038215637207	-14.2824697494507	-0.103492617607117	-0.00611302768811584	-0.00120509171392769
-7.18626403808594	-8.8038330078125	-14.2559041976929	-0.103547170758247	-0.00608941679820418	-0.00124991778284311
-7.1781177520752	-8.8096284866333	-14.2417306900024	-0.103622063994408	-0.0061402334831655	-0.00124254648108035
-7.18216562271118	-8.81417655944824	-14.2385368347168	-0.1036681458354	-0.00627921195700765	-0.00120503327343613
-7.18527221679688	-8.81583213806152	-14.2472343444824	-0.103525049984455	-0.00633444683626294	-0.00109771557617933
-7.18571090698242	-8.81699275970459	-14.2508869171143	-0.103621900081635	-0.00635937554761767	-0.00102297181729227
-7.18796730041504	-8.80977153778076	-14.2666673660278	-0.103575304150581	-0.00634338846430182	-0.00104519561864436
-7.19300508499146	-8.80570888519287	-14.2666044235229	-0.103596404194832	-0.00632872804999352	-0.00101059128064662
-7.18860912322998	-8.79950141906738	-14.273365020752	-0.103621542453766	-0.00618846202269197	-0.0011856819037348
-7.18762969970703	-8.7988452911377	-14.2631978988647	-0.103618778288364	-0.00621633138507605	-0.00124062935356051
-7.18895053863525	-8.79721355438232	-14.2655668258667	-0.103606939315796	-0.00612376118078828	-0.00125020311679691
-7.18511915206909	-8.79895877838135	-14.2615146636963	-0.103719249367714	-0.00614245794713497	-0.00131688127294183
-7.18470430374146	-8.80442523956299	-14.241925239563	-0.103683710098267	-0.00610391749069095	-0.00144520867615938
-7.18493223190308	-8.80883884429932	-14.2376642227173	-0.103687450289726	-0.00627161515876651	-0.0013324951287359
-7.1789345741272	-8.81351375579834	-14.2367877960205	-0.103714868426323	-0.00638195360079408	-0.00131783471442759
-7.18672513961792	-8.82053565979004	-14.248140335083	-0.103661380708218	-0.00654058856889606	-0.00111216818913817
-7.19038772583008	-8.81575393676758	-14.2688302993774	-0.103610567748547	-0.00660291593521833	-0.000990273198112845
-7.19257307052612	-8.81295585632324	-14.2844209671021	-0.10345397144556	-0.00659412890672684	-0.00101794977672398
-7.18983840942383	-8.80390548706055	-14.284499168396	-0.103559367358685	-0.00644972734153271	-0.00101630494464189
-7.1859335899353	-8.80398368835449	-14.273754119873	-0.103525653481483	-0.00645369756966829	-0.00108344538602978
-7.18286371231079	-8.8000545501709	-14.2665786743164	-0.103597961366177	-0.00640059448778629	-0.00113049265928566
-7.18100929260254	-8.80327701568604	-14.258204460144	-0.103567190468311	-0.00645388895645738	-0.00110219814814627
-7.17833185195923	-8.80392360687256	-14.2384424209595	-0.103664323687553	-0.00638043181970716	-0.00109603779856116
-7.17095422744751	-8.81090259552002	-14.2276954650879	-0.103707149624825	-0.00661173276603222	-0.00106917228549719
-7.17397260665894	-8.8137321472168	-14.2220153808594	-0.103698141872883	-0.00667339842766523	-0.000863556051626801
-7.17255878448486	-8.81470203399658	-14.2301464080811	-0.103613458573818	-0.00686813378706574	-0.000775555789005011
-7.17613554000854	-8.81183242797852	-14.2401371002197	-0.103558175265789	-0.0069337491877377	-0.000675070274155587
-7.17212343215942	-8.81107807159424	-14.2464113235474	-0.1035066395998	-0.00695019261911511	-0.00063821324147284
-7.17173433303833	-8.80303573608398	-14.2575817108154	-0.10347780585289	-0.00688964081928134	-0.000545108516234905
-7.17053985595703	-8.80026626586914	-14.2589454650879	-0.103477381169796	-0.00702659040689468	-0.000536966661456972
-7.17183685302734	-8.79491519927979	-14.2591943740845	-0.103441707789898	-0.00695276912301779	-0.000490338250529021
-7.16386795043945	-8.79150009155273	-14.2597093582153	-0.103381633758545	-0.00692952331155539	-0.00055658642668277
-7.1632661819458	-8.7831335067749	-14.2557334899902	-0.103431351482868	-0.00685625150799751	-0.000548985612113029
-7.15695428848267	-8.783935546875	-14.2514486312866	-0.103358991444111	-0.00695791933685541	-0.000591246993280947
-7.15343284606934	-8.78392314910889	-14.2349185943604	-0.103492677211761	-0.00688336370512843	-0.000610353366937488
-7.14655113220215	-8.79048442840576	-14.2189235687256	-0.103389851748943	-0.00709292199462652	-0.000566151575185359
-7.14754629135132	-8.79697227478027	-14.221173286438	-0.103370770812035	-0.00721551151946187	-0.000384220445994288
-7.14487838745117	-8.80006885528564	-14.2332553863525	-0.103273570537567	-0.00737121002748609	-0.000219004767131992
-7.15376806259155	-8.80061626434326	-14.2497444152832	-0.103133305907249	-0.00744064291939139	-5.84119916311465E-05
-7.15190267562866	-8.79529666900635	-14.2642774581909	-0.103019401431084	-0.00743917701765895	-4.45730292994995E-05
-7.14947414398193	-8.79351329803467	-14.2776403427124	-0.102955557405949	-0.00743640167638659	-2.78920379059855E-05
-7.14535474777222	-8.78876972198486	-14.2801752090454	-0.102941356599331	-0.00737518724054098	-5.84154222451616E-05
-7.1444845199585	-8.78853607177734	-14.2684640884399	-0.102955929934978	-0.00741047039628029	-9.61336700129323E-05
-7.14407157897949	-8.78927898406982	-14.2612142562866	-0.102932840585709	-0.00742263300344348	-0.000103896025393624
-7.14205265045166	-8.7943639755249	-14.2489461898804	-0.102942988276482	-0.00747639406472445	-9.39644232857972E-05
-7.139892578125	-8.80217361450195	-14.2332859039307	-0.102907225489616	-0.0075469221919775	-0.000111877772724256
-7.14448356628418	-8.80682182312012	-14.2298374176025	-0.102849379181862	-0.00767692644149065	2.27711807383457E-05
-7.14586162567139	-8.8105640411377	-14.2356233596802	-0.102830789983273	-0.00778925186023116	0.000145909332786687
-7.15644121170044	-8.81381225585938	-14.2544164657593	-0.102741159498692	-0.00788342207670212	0.000256918865488842
-7.15739345550537	-8.81425952911377	-14.272216796875	-0.102623485028744	-0.00790936779230833	0.000290724565275013
-7.16247797012329	-8.81880664825439	-14.2786655426025	-0.102623738348484	-0.00797539204359055	0.000326741603203118
-7.16372060775757	-8.81479930877686	-14.2818841934204	-0.102498151361942	-0.00794423650950193	0.000271624361630529
-7.16946601867676	-8.81570529937744	-14.2916193008423	-0.102506086230278	-0.00796979572623968	0.000279726868029684
-7.16993284225464	-8.81189346313477	-14.2930002212524	-0.102411150932312	-0.00780321098864079	0.000120397657155991
-7.16925525665283	-8.81465530395508	-14.2834520339966	-0.102408722043037	-0.00784055050462484	3.34632313752081E-05
-7.17400932312012	-8.81692790985107	-14.2818470001221	-0.102416187524796	-0.00781176891177893	2.41378675127635E-05
-7.17521619796753	-8.82566833496094	-14.2806625366211	-0.102398388087749	-0.00794367492198944	1.24516618598136E-05
-7.17957305908203	-8.83091640472412	-14.2769546508789	-0.102400839328766	-0.00797940324991941	-4.95420754305087E-05
-7.18302392959595	-8.84183406829834	-14.2778921127319	-0.102421402931213	-0.00802121590822935	2.66073911916465E-05
-7.18490505218506	-8.85139560699463	-14.2858018875122	-0.10234884172678	-0.0081712557002902	0.000117626921564806
-7.19406223297119	-8.85547351837158	-14.298487663269	-0.102231070399284	-0.00829807389527559	0.000179447277332656
-7.19846153259277	-8.85922527313232	-14.3115558624268	-0.102215960621834	-0.00821816455572844	0.00023362434876617
-7.20520210266113	-8.86054229736328	-14.3247995376587	-0.102222442626953	-0.00832443963736296	0.000168386090081185
-7.20572137832642	-8.8533878326416	-14.3352518081665	-0.102119728922844	-0.00821353401988745	0.000171822641277686
-7.20653867721558	-8.85274600982666	-14.3415031433105	-0.102174401283264	-0.00818582158535719	9.37238146434538E-05
-7.20791816711426	-8.84652519226074	-14.3391408920288	-0.10218396037817	-0.00809566397219896	-1.73623866430717E-05
-7.20650625228882	-8.85056781768799	-14.3187170028687	-0.102242261171341	-0.00803859997540712	-0.000199502435862087
-7.20587778091431	-8.8578634262085	-14.2949829101563	-0.10235620290041	-0.00802708137780428	-0.000215260777622461
-7.2070689201355	-8.8669958114624	-14.2886753082275	-0.10232275724411	-0.00811816193163395	-0.000238244596403092
-7.2125415802002	-8.86688995361328	-14.2951908111572	-0.102327473461628	-0.00823347829282284	-0.000190020349691622
-7.21594429016113	-8.8676118850708	-14.3157501220703	-0.102179616689682	-0.00825293641537428	-0.000150440115248784
-7.22353744506836	-8.86056804656982	-14.3306684494019	-0.102162934839725	-0.00818966049700975	-0.000256614934187382
-7.21929216384888	-8.85239791870117	-14.3348751068115	-0.10223563760519	-0.00802149716764688	-0.00045264427899383
-7.21950054168701	-8.85370445251465	-14.3123970031738	-0.102281257510185	-0.00800637062638998	-0.000667186686769128
-7.22007656097412	-8.85893726348877	-14.2968263626099	-0.102432630956173	-0.00794894155114889	-0.000726754893548787
-7.22090911865234	-8.86862564086914	-14.2917919158936	-0.102453649044037	-0.00812970381230116	-0.000769542588386685
-7.22824144363403	-8.8782901763916	-14.3002147674561	-0.102452993392944	-0.00820516236126423	-0.000697150069754571
-7.23386907577515	-8.8811092376709	-14.3148736953735	-0.102428667247295	-0.00823577679693699	-0.000695212802384049
-7.24033975601196	-8.87985897064209	-14.3319997787476	-0.102391801774502	-0.00817701872438192	-0.000739871815312654
-7.24290561676025	-8.88042640686035	-14.3395872116089	-0.102345317602158	-0.00817859824746847	-0.000823009759187698
-7.24387550354004	-8.87434387207031	-14.3487215042114	-0.102487444877625	-0.00804074574261904	-0.000984971411526203
-7.24111890792847	-8.8712158203125	-14.3381299972534	-0.102559939026833	-0.00790250767022371	-0.00123543257359415
-7.24144220352173	-8.87340927124023	-14.3245210647583	-0.102702476084232	-0.00777951627969742	-0.00145179009996355
-7.24153757095337	-8.87541770935059	-14.3118181228638	-0.102743797004223	-0.00758871017023921	-0.0016443117056042
-7.24511528015137	-8.88078498840332	-14.296483039856	-0.102905951440334	-0.00766756106168032	-0.00174297823105007
-7.243248462677	-8.88717555999756	-14.2889938354492	-0.102930419147015	-0.00764512410387397	-0.00183215539436787
-7.25372076034546	-8.88773155212402	-14.3012914657593	-0.103026255965233	-0.00768464151769876	-0.00192541640717536
-7.25812292098999	-8.88398933410645	-14.3127794265747	-0.10300237685442	-0.00754474708810449	-0.00204448774456978
-7.2586088180542	-8.88176345825195	-14.3210887908936	-0.103086546063423	-0.00742593500763178	-0.00223626056686044
-7.26065587997437	-8.87300205230713	-14.3190231323242	-0.103208728134632	-0.00721796369180083	-0.00248026568442583
-7.26064252853394	-8.87086200714111	-14.3058500289917	-0.10330706089735	-0.00708001013845205	-0.00278029800392687
-7.26001358032227	-8.86940765380859	-14.2900276184082	-0.103520624339581	-0.00679722288623452	-0.00311949686147273
-7.25695133209229	-8.87173557281494	-14.2752828598022	-0.103579290211201	-0.00679000886157155	-0.00334458146244287
-7.25884294509888	-8.87607860565186	-14.2605323791504	-0.103674419224262	-0.0066917659714818	-0.00351532455533743
-7.26433134078979	-8.88298892974854	-14.2587013244629	-0.10379271954298	-0.00671413820236921	-0.00365617335774004
-7.26878643035889	-8.88363933563232	-14.2599592208862	-0.103862769901752	-0.00660498952493072	-0.00375856063328683
-7.27130651473999	-8.89077472686768	-14.2559185028076	-0.103931665420532	-0.00655864737927914	-0.0037890849635005
-7.27701854705811	-8.88666152954102	-14.2617626190186	-0.104063376784325	-0.00650891056284308	-0.00394556066021323
-7.28143978118896	-8.88897323608398	-14.2639722824097	-0.103974148631096	-0.00646826345473528	-0.00402755755931139
-7.28577470779419	-8.8867654800415	-14.2721538543701	-0.104037776589394	-0.0063579878769815	-0.00414442270994186
-7.28984022140503	-8.88403415679932	-14.2769956588745	-0.104041233658791	-0.00620783027261496	-0.00428441585972905
-7.29076528549194	-8.87741374969482	-14.2814693450928	-0.104125417768955	-0.00608556624501944	-0.00443138414993882
-7.29084777832031	-8.87764358520508	-14.2797222137451	-0.104152604937553	-0.00603519752621651	-0.00460397731512785
-7.28886222839355	-8.87611961364746	-14.2749519348145	-0.104232735931873	-0.00589749310165644	-0.00475452840328217
-7.29061079025269	-8.8747091293335	-14.2691268920898	-0.104317650198936	-0.00582961272448301	-0.00495398184284568
-7.28813934326172	-8.87164688110352	-14.255877494812	-0.104356810450554	-0.00563192227855325	-0.00512266950681806
-7.28242635726929	-8.87579917907715	-14.2425355911255	-0.104429252445698	-0.00561929540708661	-0.00527971005067229
-7.28369998931885	-8.87529563903809	-14.2239179611206	-0.10451877117157	-0.00554900616407394	-0.00535432621836662
-7.28142690658569	-8.88086318969727	-14.2179374694824	-0.104532361030579	-0.00556698348373175	-0.00542304199188948
-7.28361034393311	-8.88459205627441	-14.2078437805176	-0.10452488809824	-0.00554741360247135	-0.00546728121116757
-7.28493309020996	-8.89113426208496	-14.2173099517822	-0.104494340717793	-0.00568059086799622	-0.00540355127304792
-7.28485679626465	-8.88794422149658	-14.21897315979	-0.104437232017517	-0.00572640681639314	-0.00544433621689677
-7.28635358810425	-8.89593696594238	-14.2256565093994	-0.104421205818653	-0.00582077726721764	-0.00541778840124607
-7.29172658920288	-8.8927116394043	-14.243803024292	-0.104401744902134	-0.00568150263279676	-0.00540897296741605
-7.29196786880493	-8.8956184387207	-14.2384252548218	-0.104402236640453	-0.00571039132773876	-0.00542499357834458
-7.29475927352905	-8.89142417907715	-14.2550611495972	-0.104250274598598	-0.00563835492357612	-0.00543189700692892
-7.29424476623535	-8.8873815536499	-14.2643623352051	-0.104116171598434	-0.0056301518343389	-0.00553011475130916
-7.29258012771606	-8.88701343536377	-14.2667818069458	-0.104124814271927	-0.00556528102606535	-0.00557466642931104
-7.29368162155151	-8.88973617553711	-14.2636346817017	-0.104026064276695	-0.00563013087958097	-0.00559720350429416
-7.29344272613525	-8.89042663574219	-14.2606811523438	-0.103923559188843	-0.00557309994474053	-0.00557560287415981
-7.29333782196045	-8.89497089385986	-14.2583599090576	-0.103816963732243	-0.00563100725412369	-0.00558328907936811
-7.29287481307983	-8.89868450164795	-14.2628469467163	-0.103690110146999	-0.00569878472015262	-0.00552810821682215
-7.29439735412598	-8.90256214141846	-14.2636499404907	-0.103591062128544	-0.00573566742241383	-0.00548431696370244
-7.29117059707642	-8.90631103515625	-14.2660036087036	-0.103486634790897	-0.00584810320287943	-0.00541392248123884
-7.29583168029785	-8.91146659851074	-14.2632551193237	-0.103444665670395	-0.00591595098376274	-0.00535500282421708
-7.2917947769165	-8.92257499694824	-14.2618274688721	-0.103310197591782	-0.00605635298416018	-0.00523838680237532
-7.29213571548462	-8.92895984649658	-14.2637786865234	-0.103177472949028	-0.00626057852059603	-0.00506130140274763
-7.29206800460815	-8.93612575531006	-14.2745275497437	-0.103037022054195	-0.00646045664325356	-0.00490583991631866
-7.30060243606567	-8.93670463562012	-14.293607711792	-0.102799192070961	-0.00652311509475112	-0.00469640735536814
-7.29905557632446	-8.93776988983154	-14.3010969161987	-0.102713234722614	-0.00657808547839522	-0.00462790858000517
-7.29991579055786	-8.93506813049316	-14.3221082687378	-0.102528668940067	-0.00663565285503864	-0.00449938233941793
-7.29409170150757	-8.92788219451904	-14.3344402313232	-0.102385744452477	-0.00658688275143504	-0.00452337134629488
-7.29419136047363	-8.92842769622803	-14.3224582672119	-0.102410666644573	-0.00655710371211171	-0.0045524425804615
-7.29203176498413	-8.92836093902588	-14.31960105896	-0.102227933704853	-0.00658061867579818	-0.00450945785269141
-7.29078531265259	-8.9277458190918	-14.3213024139404	-0.102224908769131	-0.0065802107565105	-0.00447709998115897
-7.2848334312439	-8.93021392822266	-14.3057708740234	-0.102195784449577	-0.00658315047621727	-0.00449494924396276
-7.28366851806641	-8.93422031402588	-14.2865715026855	-0.102262921631336	-0.00671520782634616	-0.00443938560783863
-7.28092575073242	-8.94292736053467	-14.2776441574097	-0.102170094847679	-0.00682295905426145	-0.00432796077802777
-7.28639698028564	-8.9452075958252	-14.282564163208	-0.102073840796947	-0.00698959873989224	-0.00416018255054951
-7.28900051116943	-8.94497966766357	-14.2977123260498	-0.101935878396034	-0.00703147705644369	-0.00405038567259908
-7.29091453552246	-8.94308757781982	-14.3082981109619	-0.101904593408108	-0.00712642213329673	-0.00392029481008649
-7.29085683822632	-8.93395900726318	-14.3285961151123	-0.101875834167004	-0.00711732963100076	-0.00392217468470335
-7.29399728775024	-8.93056678771973	-14.3309841156006	-0.101816423237324	-0.0070671564899385	-0.00390327186323702
-7.29073524475098	-8.92380523681641	-14.3304271697998	-0.101805992424488	-0.00708033423870802	-0.00400085793808103
-7.28831052780151	-8.92497253417969	-14.3173112869263	-0.101727902889252	-0.0071776332333684	-0.00404152320697904
-7.28782749176025	-8.92987537384033	-14.3024234771729	-0.101788856089115	-0.00716425850987434	-0.00405028788372874
-7.2856330871582	-8.93501472473145	-14.3006992340088	-0.101812466979027	-0.00736037269234657	-0.00390516663901508
-7.29382705688477	-8.93893241882324	-14.2947015762329	-0.101731143891811	-0.00746050057932734	-0.00380241777747869
-7.28993940353394	-8.94172763824463	-14.3030824661255	-0.101739995181561	-0.00758067797869444	-0.0036469460465014
-7.29204559326172	-8.93869781494141	-14.3131065368652	-0.10168195515871	-0.00759760569781065	-0.00356053141877055
-7.29613542556763	-8.93386650085449	-14.3258485794067	-0.10161804407835	-0.00770275760442019	-0.00340198865160346
-7.29915904998779	-8.926344871521	-14.3367462158203	-0.101624257862568	-0.00763090839609504	-0.00333408010192215
-7.29404163360596	-8.91980171203613	-14.3415079116821	-0.101545669138432	-0.00757322506979108	-0.00335425022058189
-7.29013061523438	-8.91329574584961	-14.3178539276123	-0.101692989468575	-0.00752519210800529	-0.0034021264873445
-7.28052282333374	-8.91502666473389	-14.3025484085083	-0.101667098701	-0.00756559474393725	-0.00337683316320181
-7.27981948852539	-8.91680335998535	-14.2888917922974	-0.101740308105946	-0.00763479992747307	-0.00329155405052006
-7.27725839614868	-8.91864585876465	-14.2855682373047	-0.101713612675667	-0.00771098723635077	-0.0031680460087955
-7.27474021911621	-8.92165946960449	-14.285532951355	-0.101697519421577	-0.0079379566013813	-0.00294123077765107
-7.27376461029053	-8.91804885864258	-14.293586730957	-0.101590387523174	-0.00806044042110443	-0.00272820796817541
-7.27091598510742	-8.91032314300537	-14.3156280517578	-0.101578734815121	-0.00804878771305084	-0.00258486717939377
-7.26783990859985	-8.89705276489258	-14.3173704147339	-0.101514466106892	-0.00791655853390694	-0.00253479601815343
-7.26221036911011	-8.89212894439697	-14.3099231719971	-0.101515300571918	-0.00790821108967066	-0.00260760635137558
-7.25440645217896	-8.88914775848389	-14.2921762466431	-0.101667940616608	-0.00786228571087122	-0.00259926496073604
-7.2501654624939	-8.89236736297607	-14.2790431976318	-0.101643353700638	-0.00799413956701756	-0.00249662576243281
-7.24673748016357	-8.89499378204346	-14.2635641098022	-0.101721726357937	-0.00807371456176043	-0.00230806833133101
-7.24458694458008	-8.90070056915283	-14.2714910507202	-0.101657852530479	-0.00811474211513996	-0.00215170858427882
-7.24810934066772	-8.89435195922852	-14.284538269043	-0.101664587855339	-0.00823375955224037	-0.00191564264241606
-7.24121332168579	-8.88373756408691	-14.3012046813965	-0.101698316633701	-0.00815372169017792	-0.0018790690228343
-7.24082851409912	-8.87362194061279	-14.2983751296997	-0.101699464023113	-0.00799533072859049	-0.00188769737724215
-7.22929954528809	-8.86505699157715	-14.2785196304321	-0.10185194760561	-0.00787967350333929	-0.00196544220671058
-7.22317266464233	-8.86564254760742	-14.2592220306396	-0.101943522691727	-0.00788136944174767	-0.00193497538566589
-7.22028684616089	-8.86863994598389	-14.2383718490601	-0.102092035114765	-0.00785629730671644	-0.00180270406417549
-7.21691417694092	-8.87011432647705	-14.2306385040283	-0.102005042135715	-0.00803796481341124	-0.00167524896096438
-7.21717071533203	-8.86700820922852	-14.2304334640503	-0.102050513029099	-0.00807900726795197	-0.001495695207268
-7.21359872817993	-8.86323642730713	-14.2387285232544	-0.102030292153358	-0.00809685979038477	-0.00134753296151757
-7.21265363693237	-8.85714149475098	-14.244423866272	-0.102100543677807	-0.00806660950183868	-0.00124088802840561
-7.21093702316284	-8.84966564178467	-14.250524520874	-0.101977802813053	-0.00800562277436256	-0.00112907867878675
-7.20674562454224	-8.84150123596191	-14.2566604614258	-0.10205215960741	-0.00786719005554914	-0.00115453882608563
-7.19818067550659	-8.83541011810303	-14.2468528747559	-0.102038830518723	-0.0078141912817955	-0.00117105152457952
-7.19145822525024	-8.82914161682129	-14.237756729126	-0.102132886648178	-0.00780639564618468	-0.00115681602619588
-7.1849193572998	-8.82992076873779	-14.2240390777588	-0.10218683630228	-0.00769471330568194	-0.00112956634256989
-7.17548274993896	-8.83356666564941	-14.2021799087524	-0.102216586470604	-0.00776880513876677	-0.00105633016210049
-7.17143821716309	-8.83816146850586	-14.1941518783569	-0.102095186710358	-0.007900794968009	-0.000884523789864033
-7.17247819900513	-8.84174156188965	-14.1961698532104	-0.102204583585262	-0.00792465917766094	-0.000750028411857784
-7.16951417922974	-8.84187698364258	-14.2033767700195	-0.102113641798496	-0.00797938741743565	-0.000595057848840952
-7.17228269577026	-8.84035873413086	-14.2112979888916	-0.102080918848515	-0.00803209096193314	-0.000407489307690412
-7.16930389404297	-8.83278465270996	-14.229926109314	-0.102027453482151	-0.00801518093794584	-0.00024648939142935
-7.17150640487671	-8.82633972167969	-14.2350635528564	-0.102003209292889	-0.007969930768013	-0.000172941334312782
-7.16606092453003	-8.82031726837158	-14.2298307418823	-0.101979993283749	-0.00780586013570428	-0.000127489707665518
-7.16369390487671	-8.81852436065674	-14.2255754470825	-0.102004610002041	-0.00783064682036638	-0.000106838437204715
-7.16002082824707	-8.81723880767822	-14.2295303344727	-0.101902477443218	-0.00769709702581167	-8.10319470474496E-05
-7.15826511383057	-8.81445503234863	-14.2121458053589	-0.101882196962833	-0.00762289855629206	2.35332445299719E-05
-7.14890813827515	-8.81797218322754	-14.201678276062	-0.101930506527424	-0.00759584316983819	2.65541439148365E-05
-7.14620351791382	-8.81779384613037	-14.1901254653931	-0.101893283426762	-0.00768464151769876	9.82444908004254E-05
-7.14295816421509	-8.82333850860596	-14.1790609359741	-0.101835817098618	-0.00770875252783298	0.000220392175833695
-7.14107465744019	-8.82523727416992	-14.1756811141968	-0.101725801825523	-0.00782852992415428	0.000443710945546627
-7.1394362449646	-8.82822895050049	-14.1897754669189	-0.101614743471146	-0.00797343067824841	0.000708680367097259
-7.14045476913452	-8.82827758789063	-14.2052326202393	-0.101542323827744	-0.00805110484361649	0.000885911984369159
-7.13311386108398	-8.81975078582764	-14.2267436981201	-0.101312346756458	-0.00802826881408691	0.000978065887466073
-7.13382482528687	-8.81341552734375	-14.2324333190918	-0.101197652518749	-0.00802898406982422	0.00103641173336655
-7.1257004737854	-8.8040657043457	-14.2279043197632	-0.101081050932407	-0.00795493368059397	0.00101395323872566
-7.11627149581909	-8.80756282806396	-14.2139797210693	-0.101131349802017	-0.00803029257804155	0.00106041016988456
-7.11171770095825	-8.81174468994141	-14.2040910720825	-0.101070798933506	-0.00800883769989014	0.0011279049795121
-7.10815525054932	-8.81689548492432	-14.20348072052	-0.100881487131119	-0.00825724191963673	0.00123595749028027
-7.10793304443359	-8.81690883636475	-14.2067356109619	-0.100828424096107	-0.00827940180897713	0.00141131714917719
-7.10709571838379	-8.82376003265381	-14.2182397842407	-0.100647620856762	-0.00843865144997835	0.00151180208195001
-7.10879135131836	-8.81822872161865	-14.244101524353	-0.100548550486565	-0.0083824722096324	0.00165075657423586
-7.10834503173828	-8.81134605407715	-14.2520370483398	-0.100348807871342	-0.00841455813497305	0.00170846085529774
-7.1031756401062	-8.80162239074707	-14.2532806396484	-0.100382968783379	-0.00822784565389156	0.0015417238464579
-7.0960841178894	-8.80138969421387	-14.2387924194336	-0.100371547043324	-0.00815168954432011	0.00140124070458114
-7.09384441375732	-8.80492973327637	-14.2306880950928	-0.100300282239914	-0.00818426907062531	0.00140843773260713
-7.08981418609619	-8.81044864654541	-14.2199945449829	-0.100283235311508	-0.00825758930295706	0.00139569479506463
-7.08858776092529	-8.81514835357666	-14.2201099395752	-0.100176326930523	-0.00841359235346317	0.00151740084402263
-7.09154558181763	-8.81519794464111	-14.2236728668213	-0.100169330835342	-0.00835801567882299	0.00154034525621682
-7.09254598617554	-8.81501388549805	-14.24085521698	-0.100106410682201	-0.00838826783001423	0.00152596493717283
-7.09269762039185	-8.80665493011475	-14.2567005157471	-0.100031025707722	-0.00827031955122948	0.00149468856398016
-7.09095525741577	-8.8002290725708	-14.2630529403687	-0.100007548928261	-0.00819090195000172	0.00132195767946541
-7.08806657791138	-8.79199504852295	-14.252739906311	-0.100039854645729	-0.0080393822863698	0.0011172688100487
-7.0765266418457	-8.79404067993164	-14.2351417541504	-0.100123152136803	-0.00795738305896521	0.000849065429065377
-7.07814168930054	-8.79934406280518	-14.2222509384155	-0.100157804787159	-0.00800145417451859	0.000783572846557945
-7.07825565338135	-8.80560207366943	-14.2208871841431	-0.100127331912518	-0.00806989427655935	0.000788626493886113
-7.08348894119263	-8.81082248687744	-14.2348251342773	-0.100194960832596	-0.00806345511227846	0.000926254491787404
-7.0893177986145	-8.80041217803955	-14.2481107711792	-0.100130245089531	-0.00797600112855434	0.000853049103170633
-7.09082794189453	-8.79764556884766	-14.255744934082	-0.100134246051311	-0.00785732083022594	0.00073834671638906
-7.08760356903076	-8.7913703918457	-14.2590560913086	-0.100195169448853	-0.00772370863705873	0.000548603304196149
-7.0886664390564	-8.79256916046143	-14.2518129348755	-0.100270874798298	-0.00752344867214561	0.000413270900025964
-7.08549737930298	-8.78976154327393	-14.233660697937	-0.100333191454411	-0.00734191853553057	0.000222411734284833
-7.08198118209839	-8.79325771331787	-14.2131662368774	-0.100464552640915	-0.00739323161542416	9.35948046389967E-05
-7.0813570022583	-8.79838562011719	-14.1993923187256	-0.100530177354813	-0.00736902607604861	4.45404039055575E-05
-7.08260679244995	-8.8076000213623	-14.1993818283081	-0.100554503500462	-0.0074726939201355	7.86176460678689E-05
-7.08819198608398	-8.80784034729004	-14.2041664123535	-0.100589483976364	-0.00748445652425289	0.000100336772447918
-7.08728694915771	-8.8095874786377	-14.2172403335571	-0.100551128387451	-0.00740357069298625	8.16485335235484E-05
-7.09097862243652	-8.80592346191406	-14.2293138504028	-0.100612685084343	-0.00734889460727572	-3.10602517856751E-05
-7.08745050430298	-8.79494285583496	-14.2476902008057	-0.100513465702534	-0.00728377560153604	-0.000272718432825059
-7.08516836166382	-8.79206562042236	-14.2433557510376	-0.100553318858147	-0.0071838409639895	-0.000545656017493457
-7.07933616638184	-8.7953405380249	-14.2402372360229	-0.100576743483543	-0.00704747438430786	-0.000807101954706013
-7.07854843139648	-8.799485206604	-14.2272624969482	-0.100597895681858	-0.00703181093558669	-0.000933802628424019
-7.07571411132813	-8.80932807922363	-14.2198066711426	-0.100544065237045	-0.00701736332848668	-0.00103120214771479
-7.08286714553833	-8.81749534606934	-14.2223958969116	-0.100503742694855	-0.00715587008744478	-0.000853135075885803
-7.08664035797119	-8.82067489624023	-14.2455577850342	-0.100404918193817	-0.0072089908644557	-0.000737916794605553
-7.08793210983276	-8.8179931640625	-14.2603092193604	-0.100362189114094	-0.00713319843634963	-0.00068805820774287
-7.09289216995239	-8.81099224090576	-14.2685708999634	-0.100398197770119	-0.00701308157294989	-0.000619698141235858
-7.09288740158081	-8.80854320526123	-14.269248008728	-0.100446805357933	-0.00691835395991802	-0.000660541991237551
-7.08913612365723	-8.80239582061768	-14.2662563323975	-0.100483395159245	-0.00682516628876328	-0.000745641358662397
-7.08323955535889	-8.80132579803467	-14.2384901046753	-0.100640416145325	-0.0067562498152256	-0.000820613757241517
-7.07950401306152	-8.80228805541992	-14.2199563980103	-0.100717768073082	-0.0067038512788713	-0.000746203470043838
-7.0799880027771	-8.81235980987549	-14.2148246765137	-0.100608848035336	-0.00688203610479832	-0.000624530541244894
-7.07999706268311	-8.8117504119873	-14.2333326339722	-0.100697405636311	-0.00699172355234623	-0.000406406499678269
-7.0810399055481	-8.80359268188477	-14.2484312057495	-0.10062512755394	-0.00689349044114351	-0.000364534324035048
-7.07753705978394	-8.79733276367188	-14.2587804794312	-0.100675120949745	-0.00682231457903981	-0.000346711865859106
-7.07191562652588	-8.78581809997559	-14.2567110061646	-0.100617654621601	-0.00660750595852733	-0.000511080026626587
-7.06455087661743	-8.78480243682861	-14.2432842254639	-0.100719936192036	-0.00656437547877431	-0.000534079677890986
-7.05711269378662	-8.78226852416992	-14.230788230896	-0.100833088159561	-0.00645602261647582	-0.000610946910455823
-7.05235433578491	-8.78538703918457	-14.2148990631104	-0.100894413888454	-0.00655170250684023	-0.000584338908083737
-7.05051565170288	-8.78944301605225	-14.2062835693359	-0.100922085344791	-0.00661149714142084	-0.000415947550209239
-7.04981327056885	-8.79027080535889	-14.2176094055176	-0.100891433656216	-0.00665939832106233	-0.000209768491913565
-7.05221748352051	-8.78326511383057	-14.239782333374	-0.100838258862495	-0.0066670379601419	-3.83929582312703E-05
-7.04779434204102	-8.7773609161377	-14.2462472915649	-0.100825808942318	-0.00663811387494206	6.08775771979708E-05
-7.04526233673096	-8.76841926574707	-14.2486686706543	-0.100888647139072	-0.00650690263137221	9.80190379777923E-05
-7.03932809829712	-8.76255798339844	-14.245548248291	-0.100838579237461	-0.00649942550808191	3.82162870664615E-05
-7.03402233123779	-8.76369857788086	-14.2207450866699	-0.100941993296146	-0.00643048342317343	0.000157654416398145
-7.02780675888062	-8.76589488983154	-14.2015419006348	-0.100931793451309	-0.00655048061162233	0.000178083733771928
-7.0318455696106	-8.77116203308105	-14.2048187255859	-0.100855216383934	-0.0067011876963079	0.000422325014369562
-7.03110551834106	-8.7753324508667	-14.2156639099121	-0.100812055170536	-0.00677762040868402	0.000635495875030756
-7.03052806854248	-8.77429485321045	-14.2277660369873	-0.100690670311451	-0.00698357913643122	0.000843421905301511
-7.03623199462891	-8.76997947692871	-14.2478456497192	-0.100629292428494	-0.00694569852203131	0.00107421481516212
-7.03376913070679	-8.7692289352417	-14.2595911026001	-0.100539408624172	-0.00700821913778782	0.00119953381363302
-7.0284538269043	-8.76079940795898	-14.2616205215454	-0.100495554506779	-0.00694318860769272	0.00131522631272674
-7.02648162841797	-8.7590389251709	-14.2640113830566	-0.100428134202957	-0.00698444386944175	0.00138369505293667
-7.0216965675354	-8.75278377532959	-14.2571287155151	-0.100387595593929	-0.00691328663378954	0.00140025629661977
-7.01272201538086	-8.75557994842529	-14.2416477203369	-0.100396767258644	-0.00698928534984589	0.00152509438339621
-7.01048564910889	-8.75736236572266	-14.2335186004639	-0.10044252127409	-0.00708574382588267	0.00167899555526674
-7.00298261642456	-8.76274490356445	-14.2351741790771	-0.1002342030406	-0.0073220282793045	0.00190828391350806
-7.00641012191772	-8.76491832733154	-14.2385988235474	-0.100146748125553	-0.00742930918931961	0.00225461623631418
-7.00461435317993	-8.76162147521973	-14.2592792510986	-0.100026652216911	-0.00749192526564002	0.0024707205593586
-7.00020408630371	-8.75048160552979	-14.2818489074707	-0.0999541953206062	-0.00748312380164862	0.00264111254364252
-6.99120712280273	-8.73936080932617	-14.2772302627563	-0.0998803004622459	-0.0073334202170372	0.0026834812015295
-6.98136329650879	-8.73485660552979	-14.2583312988281	-0.0998910740017891	-0.00730219529941678	0.0027297604829073
-6.97616243362427	-8.73447608947754	-14.2486658096313	-0.0998361930251122	-0.00725861359387636	0.00285430974327028
-6.9694356918335	-8.73941993713379	-14.2330627441406	-0.0998858362436295	-0.00740391574800015	0.00300443358719349
-6.96001052856445	-8.73603820800781	-14.2307205200195	-0.0998584628105164	-0.00741048762574792	0.00316665880382061
-6.95790576934814	-8.7356071472168	-14.2147150039673	-0.0997825935482979	-0.00742832943797112	0.00338985701091588
-6.95420694351196	-8.73640823364258	-14.2175645828247	-0.0998087897896767	-0.00746566569432616	0.00352218910120428
-6.9543309211731	-8.73395156860352	-14.2228193283081	-0.0997288599610329	-0.00761139905080199	0.00370719097554684
-6.94937181472778	-8.73477745056152	-14.2288589477539	-0.0997160673141479	-0.00760904652997851	0.00388900353573263
-6.9496922492981	-8.72933959960938	-14.2459440231323	-0.0996607840061188	-0.00758788082748652	0.00402228953316808
-6.94446563720703	-8.71908569335938	-14.2516813278198	-0.0996958017349243	-0.00753015326336026	0.00405186414718628
-6.94385623931885	-8.71268653869629	-14.2486839294434	-0.099734827876091	-0.00742341997101903	0.00410906039178371
-6.93583250045776	-8.70768928527832	-14.2503709793091	-0.0997456088662148	-0.00732449535280466	0.00409473991021514
-6.93562602996826	-8.70032501220703	-14.2357301712036	-0.0997495129704475	-0.00720055168494582	0.00408292515203357
-6.92496871948242	-8.69536018371582	-14.2214479446411	-0.099866159260273	-0.00712677976116538	0.00396622158586979
-6.92110347747803	-8.6969747543335	-14.2029228210449	-0.100057207047939	-0.00711542507633567	0.00395361846312881
-6.91647005081177	-8.697998046875	-14.1915302276611	-0.100113116204739	-0.00717844441533089	0.00400555692613125
-6.91456174850464	-8.70009136199951	-14.1860885620117	-0.100141443312168	-0.00728945480659604	0.00423753121867776
-6.91763019561768	-8.69484710693359	-14.2014236450195	-0.100076831877232	-0.00726502947509289	0.00437288265675306
-6.91412210464478	-8.68465137481689	-14.2118377685547	-0.100089780986309	-0.0072096660733223	0.00442350562661886
-6.91113042831421	-8.67396354675293	-14.2098655700684	-0.10021734982729	-0.00706019392237067	0.00436448259279132
-6.90000534057617	-8.66816234588623	-14.1953773498535	-0.100293837487698	-0.00686796801164746	0.00426783738657832
-6.89649343490601	-8.664870262146	-14.1647825241089	-0.10035090893507	-0.00687287421897054	0.00431480957195163
-6.88757038116455	-8.66749668121338	-14.148419380188	-0.100494287908077	-0.00688722729682922	0.00436326721683145
-6.88775300979614	-8.67063617706299	-14.1519222259521	-0.100389629602432	-0.00710372254252434	0.00452681770548224
-6.88470411300659	-8.66736125946045	-14.1594877243042	-0.100457526743412	-0.00709557812660933	0.00466775521636009
-6.88510465621948	-8.66227436065674	-14.1765823364258	-0.100422166287899	-0.00712601281702518	0.00478054629638791
-6.88315391540527	-8.65133190155029	-14.1857004165649	-0.100470952689648	-0.00697265285998583	0.00479552382603288
-6.87742376327515	-8.64740467071533	-14.1803207397461	-0.1004588752985	-0.00692961411550641	0.00476980581879616
-6.87090682983398	-8.63630104064941	-14.1730899810791	-0.100518472492695	-0.00680538965389133	0.00473370403051376
-6.86695337295532	-8.63700294494629	-14.1585912704468	-0.100607350468636	-0.00678752083331347	0.00466425577178597
-6.86291933059692	-8.63682079315186	-14.1388893127441	-0.100673496723175	-0.0066757258027792	0.00466346321627498
-6.85579013824463	-8.64001369476318	-14.1339273452759	-0.100677669048309	-0.00679035112261772	0.00474430667236447
-6.85674333572388	-8.64297962188721	-14.1260623931885	-0.100762233138084	-0.00681297946721315	0.00493802968412638
-6.85321712493896	-8.64442729949951	-14.1313142776489	-0.100757971405983	-0.00691129453480244	0.00505131902173162
-6.85604381561279	-8.64251518249512	-14.1332578659058	-0.100814998149872	-0.00697655510157347	0.00517355697229505
-6.85466241836548	-8.63593673706055	-14.1499767303467	-0.100738942623138	-0.00696735503152013	0.00530734146013856
-6.8536319732666	-8.62718868255615	-14.1609802246094	-0.100688308477402	-0.00690415315330029	0.00539431069046259
-6.84764432907104	-8.62022399902344	-14.1604146957397	-0.100760400295258	-0.00679450109601021	0.00543200736865401
-6.84211778640747	-8.61552333831787	-14.1485748291016	-0.100817188620567	-0.0067695970647037	0.00540421064943075
-6.83357381820679	-8.60968971252441	-14.1298303604126	-0.100793473422527	-0.00671773869544268	0.00535230012610555
-6.82881736755371	-8.61289310455322	-14.1197957992554	-0.10084592550993	-0.00672993389889598	0.00547892460599542
-6.82547998428345	-8.61205577850342	-14.106764793396	-0.10080536454916	-0.00682588806375861	0.00555262388661504
-6.82511854171753	-8.61955261230469	-14.1033191680908	-0.100781962275505	-0.00702941045165062	0.0058569903485477
-6.82116746902466	-8.62163543701172	-14.108286857605	-0.100729309022427	-0.00708666071295738	0.00604878878220916
-6.82558298110962	-8.62237453460693	-14.1249380111694	-0.100640155375004	-0.00720721343532205	0.00626927800476551
-6.82519388198853	-8.61597633361816	-14.1385860443115	-0.100527971982956	-0.00715751806274056	0.00646804738789797
-6.82275152206421	-8.61334323883057	-14.1585426330566	-0.10048883408308	-0.00725404731929302	0.00652659870684147
-6.81852865219116	-8.60359954833984	-14.1587352752686	-0.100452691316605	-0.00723060360178351	0.00657769292593002
-6.81326770782471	-8.60516166687012	-14.1436252593994	-0.100366711616516	-0.00716594187542796	0.00659921765327454
-6.80983686447144	-8.60537052154541	-14.1399698257446	-0.100340820848942	-0.00725990161299706	0.00667907623574138
-6.80335712432861	-8.61342525482178	-14.1286916732788	-0.100248105823994	-0.00746285635977983	0.00685339560732245
-6.80536270141602	-8.62136554718018	-14.1347284317017	-0.100238934159279	-0.00763642461970448	0.00705536454916
-6.80733489990234	-8.62376117706299	-14.1552829742432	-0.100016124546528	-0.00776829710230231	0.0073309950530529
-6.81305932998657	-8.61982536315918	-14.1761360168457	-0.099808894097805	-0.00792176555842161	0.00757757620885968
-6.80790615081787	-8.61768531799316	-14.1897792816162	-0.0997888222336769	-0.00797123275697231	0.00772411469370127
-6.81244325637817	-8.61597633361816	-14.1976079940796	-0.0997088626027107	-0.00804592203348875	0.0078342342749238
-6.80859661102295	-8.61304664611816	-14.1967840194702	-0.0995183885097504	-0.00796480011194944	0.00784099847078323
-6.80776834487915	-8.61400127410889	-14.1790332794189	-0.0995178297162056	-0.00801910646259785	0.00783876236528158
-6.80792236328125	-8.6174144744873	-14.1763906478882	-0.0994315892457962	-0.00810297671705484	0.00792080257087946
-6.8087363243103	-8.6223258972168	-14.1693744659424	-0.0992943868041039	-0.00823710765689611	0.00809168536216021
-6.80864524841309	-8.62990283966064	-14.1694421768188	-0.0991997718811035	-0.00839211884886026	0.0081902053207159
-6.81558036804199	-8.64091014862061	-14.1641025543213	-0.0990644246339798	-0.00862102303653955	0.0084194103255868
-6.81925582885742	-8.64761829376221	-14.1771593093872	-0.0988893508911133	-0.00878249946981668	0.00859439838677645
-6.82789039611816	-8.65318012237549	-14.1983938217163	-0.0987498089671135	-0.00906410068273544	0.00885628256946802
-6.8374171257019	-8.65273284912109	-14.2292327880859	-0.0985551327466965	-0.00906420219689608	0.00903700012713671
-6.83898210525513	-8.65480327606201	-14.2424516677856	-0.0984386280179024	-0.00922160595655441	0.00913016498088837
-6.84363603591919	-8.65031623840332	-14.2501211166382	-0.0982320010662079	-0.00920832250267267	0.00913581252098084
-6.84240007400513	-8.65443325042725	-14.2461137771606	-0.0981019139289856	-0.0092956330627203	0.00914868246763945
-6.84568071365356	-8.6590690612793	-14.239182472229	-0.0980736836791039	-0.00934270583093166	0.0091410968452692
-6.84566593170166	-8.67687129974365	-14.2288017272949	-0.0979332849383354	-0.00960850063711405	0.00928591471165419
-6.85334587097168	-8.68427658081055	-14.2449216842651	-0.0978268533945084	-0.00979705899953842	0.00947837624698877
-6.85677099227905	-8.68807315826416	-14.2609224319458	-0.0974981859326363	-0.0100067015737295	0.00968023203313351
-6.86673974990845	-8.68853378295898	-14.2816667556763	-0.0973955541849136	-0.0102027701213956	0.00983996130526066
-6.86754655838013	-8.68705749511719	-14.3003749847412	-0.0972644537687302	-0.0102210892364383	0.00986991822719574
-6.87246227264404	-8.6843147277832	-14.3045167922974	-0.0970543324947357	-0.010250786319375	0.00994065217673779
-6.86674118041992	-8.68153476715088	-14.3049478530884	-0.0970144420862198	-0.0102763883769512	0.00990013405680656
-6.86525821685791	-8.68680953979492	-14.2976026535034	-0.0970126688480377	-0.0103827947750688	0.00991545151919127
-6.86905193328857	-8.69192886352539	-14.2806797027588	-0.0969017297029495	-0.0104261767119169	0.00990184582769871
-6.87019348144531	-8.70443248748779	-14.2718601226807	-0.0968148484826088	-0.0106336195021868	0.0100109549239278
-6.87853813171387	-8.71114540100098	-14.2826852798462	-0.0967128276824951	-0.0109423622488976	0.0101792179048061
-6.88305425643921	-8.71139049530029	-14.3146800994873	-0.0965418294072151	-0.011057916097343	0.0103380465880036
-6.8924560546875	-8.71079730987549	-14.3283309936523	-0.0964769273996353	-0.0109656788408756	0.0103060593828559
-6.89059400558472	-8.70694065093994	-14.3374509811401	-0.096344918012619	-0.0109168104827404	0.0101864999160171
-6.88799333572388	-8.71584320068359	-14.316089630127	-0.0964545235037804	-0.0109006948769093	0.00998732075095177
-6.8954610824585	-8.72582149505615	-14.2996110916138	-0.0964072570204735	-0.011031050235033	0.00998914893716574
-6.90070247650146	-8.74031925201416	-14.3127117156982	-0.0962585881352425	-0.0112166255712509	0.0101574212312698
-6.91170644760132	-8.73775768280029	-14.3422613143921	-0.096293218433857	-0.0112513490021229	0.0102055929601192
-6.91484498977661	-8.73127365112305	-14.3594589233398	-0.0962061956524849	-0.0111133204773068	0.010065509006381
-6.91609764099121	-8.73026180267334	-14.3513984680176	-0.0963454246520996	-0.0110133159905672	0.00990101043134928
-6.91768884658813	-8.73173809051514	-14.3359279632568	-0.0963675528764725	-0.0108753945678473	0.00970885064452887
-6.91806364059448	-8.7413969039917	-14.3182392120361	-0.0964536741375923	-0.0109762558713555	0.00964042171835899
-6.9233455657959	-8.75036144256592	-14.3117876052856	-0.0965057611465454	-0.0110675133764744	0.00963074993342161
-6.93222808837891	-8.75321292877197	-14.3297576904297	-0.0964852571487427	-0.0111582670360804	0.00969210080802441
-6.93792343139648	-8.74742126464844	-14.3527069091797	-0.0965616777539253	-0.0110646784305573	0.00959886703640223
-6.93892574310303	-8.73775672912598	-14.3494729995728	-0.0965539813041687	-0.01089171692729	0.0093823941424489
-6.9385871887207	-8.7319507598877	-14.3377628326416	-0.0967366918921471	-0.0106658944860101	0.00909332185983658
-6.93170738220215	-8.73277282714844	-14.3171396255493	-0.0968136265873909	-0.0106634562835097	0.00882915686815977
-6.93409204483032	-8.73740291595459	-14.2993927001953	-0.0968847796320915	-0.010674093849957	0.00868281908333302
-6.93509817123413	-8.74379825592041	-14.2982234954834	-0.097040094435215	-0.0107716843485832	0.00873979087918997
-6.9424934387207	-8.74029445648193	-14.3269357681274	-0.096998855471611	-0.0107852593064308	0.0087033761665225
-6.94349908828735	-8.72490501403809	-14.3385457992554	-0.0971083417534828	-0.0106081264093518	0.00859125796705484
-6.93659591674805	-8.7206916809082	-14.3218450546265	-0.097199521958828	-0.0103496732190251	0.00829626526683569
-6.93625068664551	-8.7203950881958	-14.2980146408081	-0.0973958000540733	-0.0102819791063666	0.00805320776998997
-6.92970752716064	-8.72404003143311	-14.2774677276611	-0.0974813625216484	-0.0102939084172249	0.00785280857235193
-6.93177080154419	-8.73002243041992	-14.2660703659058	-0.0975374802947044	-0.0103943087160587	0.00776860676705837
-6.93035840988159	-8.73022365570068	-14.2762756347656	-0.0976190343499184	-0.0104373041540384	0.00761314481496811
-6.9319896697998	-8.72993946075439	-14.2905626296997	-0.0976262837648392	-0.0104766162112355	0.00746725779026747
-6.93421506881714	-8.72328281402588	-14.3040647506714	-0.0976667925715446	-0.0103688379749656	0.00730376411229372
-6.93629932403564	-8.71596240997314	-14.3058347702026	-0.0975981429219246	-0.0102479793131351	0.00702535174787045
-6.93546342849731	-8.70952033996582	-14.2944097518921	-0.097739577293396	-0.0100684855133295	0.00689996872097254
-6.93283653259277	-8.71071338653564	-14.276819229126	-0.097767286002636	-0.0100200278684497	0.00675124209374189
-6.9348201751709	-8.71561527252197	-14.2727737426758	-0.0979064702987671	-0.00999048259109259	0.00671582808718085
-6.93138742446899	-8.71834659576416	-14.2587461471558	-0.0978772863745689	-0.0100594274699688	0.00667160283774138
-6.93423557281494	-8.72445106506348	-14.2568855285645	-0.0980359688401222	-0.0101772947236896	0.00675212498754263
-6.93542814254761	-8.7243824005127	-14.2618017196655	-0.0979892089962959	-0.0101589346304536	0.00677380478009582
-6.94133186340332	-8.72115993499756	-14.2785205841064	-0.0979913026094437	-0.0102540012449026	0.00691216299310327
-6.9394645690918	-8.71230983734131	-14.2940006256104	-0.0979660153388977	-0.0101801734417677	0.00683257495984435
-6.94035577774048	-8.70349407196045	-14.2950611114502	-0.098025344312191	-0.0101135894656181	0.00673338817432523
-6.93145895004272	-8.70007610321045	-14.2832822799683	-0.0981385633349419	-0.00989426951855421	0.00660837162286043
-6.92681407928467	-8.69967269897461	-14.2653026580811	-0.0981451496481895	-0.00995794124901295	0.0065063713118434
-6.92566204071045	-8.70048809051514	-14.2429485321045	-0.0983494594693184	-0.00992119591683149	0.006444051861763
-6.92478275299072	-8.71174240112305	-14.2410907745361	-0.0982170552015305	-0.010129195638001	0.00653346022590995
-6.93285703659058	-8.71013832092285	-14.2530536651611	-0.0982302725315094	-0.0102208303287625	0.00665534380823374
-6.92829990386963	-8.70654010772705	-14.2698545455933	-0.0982124209403992	-0.0102043347433209	0.00667702918872237
-6.93188238143921	-8.7002592086792	-14.2802038192749	-0.0982936024665833	-0.010088300332427	0.00659020943567157
-6.93106937408447	-8.69133472442627	-14.2763395309448	-0.0982565209269524	-0.00998351722955704	0.00640259450301528
-6.92669630050659	-8.69097518920898	-14.2625226974487	-0.0983400866389275	-0.00993697065860033	0.0063208662904799
-6.92178153991699	-8.69400024414063	-14.2479152679443	-0.0983600243926048	-0.00993625540286303	0.00619478197768331
-6.92421388626099	-8.7059850692749	-14.2355966567993	-0.0983674675226212	-0.01013760920614	0.00629275711253285
-6.92911958694458	-8.70985984802246	-14.2441053390503	-0.0983421206474304	-0.0102053666487336	0.00642082095146179
-6.93379211425781	-8.71373558044434	-14.2533197402954	-0.0983077585697174	-0.010301386937499	0.00651232898235321
-6.93525743484497	-8.70934295654297	-14.2651462554932	-0.0982735529541969	-0.0103048598393798	0.00653519481420517
-6.9373083114624	-8.70784664154053	-14.2816257476807	-0.0981840789318085	-0.0103493239730597	0.006595887709409
-6.93835592269897	-8.70092582702637	-14.2856693267822	-0.0981468930840492	-0.0102506214752793	0.00653923256322742
-6.94049501419067	-8.70386028289795	-14.2879114151001	-0.0981064215302467	-0.010273396037519	0.00659554684534669
-6.93444538116455	-8.70464038848877	-14.2868881225586	-0.0980901792645454	-0.0102588245645165	0.00645223399624228
-6.93265295028687	-8.7052755355835	-14.2635011672974	-0.0981016382575035	-0.0102786719799042	0.00633946107700467
-6.93193340301514	-8.71371173858643	-14.2495756149292	-0.0981724411249161	-0.0102851511910558	0.00636721262708306
-6.93335056304932	-8.72196960449219	-14.2460432052612	-0.0980880782008171	-0.0103665795177221	0.00639226753264666
-6.93581199645996	-8.72640991210938	-14.2475357055664	-0.0981002748012543	-0.0105056287720799	0.00648873019963503
-6.93817043304443	-8.73365020751953	-14.2591533660889	-0.0980060175061226	-0.0106204217299819	0.00656230375170708
-6.94500684738159	-8.73328876495361	-14.2784337997437	-0.0979223474860191	-0.010738336481154	0.00671681575477123
-6.94845676422119	-8.73597049713135	-14.2908411026001	-0.0978351011872292	-0.0106809260323644	0.00669365236535668
-6.95056200027466	-8.73039245605469	-14.3051080703735	-0.0978290066123009	-0.0105857141315937	0.00662301760166883
-6.94817686080933	-8.72555732727051	-14.3063354492188	-0.0977312847971916	-0.0106003014370799	0.00649053836241364
-6.94744920730591	-8.72811698913574	-14.2914505004883	-0.0978055074810982	-0.0105208568274975	0.00632653431966901
-6.94855308532715	-8.7340259552002	-14.2814636230469	-0.0978168025612831	-0.0105611635372043	0.00617458811029792
-6.94873046875	-8.74293231964111	-14.2697925567627	-0.0977979749441147	-0.0106350341811776	0.00616476265713573
-6.94925785064697	-8.74985980987549	-14.2685899734497	-0.0978197902441025	-0.0107068466022611	0.00616355007514358
-6.96062850952148	-8.75485801696777	-14.2898988723755	-0.097748301923275	-0.0108221620321274	0.00627278722822666
-6.96929454803467	-8.75382328033447	-14.3103513717651	-0.0977540761232376	-0.0107666496187449	0.0062477714382112
-6.97056484222412	-8.74873638153076	-14.3209056854248	-0.0977674275636673	-0.0106414835900068	0.00605200976133347
-6.97155046463013	-8.74532604217529	-14.3026533126831	-0.0979344695806503	-0.0104651814326644	0.00583113636821508
-6.96949291229248	-8.74734687805176	-14.2850894927979	-0.0980225875973701	-0.0103299980983138	0.00559061858803034
-6.97213220596313	-8.74972152709961	-14.2742509841919	-0.0980872884392738	-0.0103530688211322	0.00542918173596263
-6.97646236419678	-8.75426864624023	-14.2644033432007	-0.098142184317112	-0.0103023294359446	0.00527625391259789
-6.98238563537598	-8.7656831741333	-14.2610282897949	-0.0983047857880592	-0.0104081053286791	0.00525699928402901
-6.98918390274048	-8.76683807373047	-14.2763586044312	-0.0982618555426598	-0.0104167433455586	0.00525573641061783
-6.99501419067383	-8.76492691040039	-14.2934446334839	-0.0983223989605904	-0.0103645669296384	0.00519356457516551
-6.99861574172974	-8.7543830871582	-14.2972040176392	-0.0983818471431732	-0.0101852146908641	0.00496627390384674
-6.99990701675415	-8.75469493865967	-14.2972850799561	-0.0983914881944656	-0.0101021826267242	0.00469400314614177
-6.9998197555542	-8.74755859375	-14.2885227203369	-0.098553866147995	-0.00990879070013762	0.00447752419859171
-6.99960994720459	-8.75229549407959	-14.2734346389771	-0.098651796579361	-0.00989292655140162	0.00426179403439164
-6.9963173866272	-8.75659656524658	-14.2536602020264	-0.0988361313939095	-0.00990588124841452	0.00418615015223622
-6.99887037277222	-8.76469898223877	-14.2578115463257	-0.0988081619143486	-0.0100160464644432	0.0041812309063971
-7.00822782516479	-8.76398086547852	-14.2691535949707	-0.0988053008913994	-0.0100128725171089	0.00425814976915717
-7.00861215591431	-8.76076316833496	-14.2873668670654	-0.0987769812345505	-0.00988773163408041	0.00410692347213626
-7.01100015640259	-8.75134658813477	-14.2991199493408	-0.0988417863845825	-0.00976872816681862	0.00399193214252591
-7.00686597824097	-8.74449348449707	-14.2890596389771	-0.0987688526511192	-0.00964909885078669	0.00382959772832692
-7.00568246841431	-8.74511432647705	-14.2851848602295	-0.0989846438169479	-0.00958483852446079	0.00369573733769357
-7.00210046768188	-8.74600982666016	-14.2668180465698	-0.0989931374788284	-0.00953598786145449	0.00351289752870798
-6.99947118759155	-8.75061130523682	-14.2488384246826	-0.0990078374743462	-0.00954197999089956	0.00347325811162591
-6.99757766723633	-8.75213241577148	-14.2420377731323	-0.0990297868847847	-0.00952919293195009	0.00342002254910767
-6.99884748458862	-8.75818061828613	-14.2399940490723	-0.0990155935287476	-0.00963209848850966	0.00344020663760602
-6.99716663360596	-8.76257038116455	-14.2392463684082	-0.0990465953946114	-0.00959927123039961	0.00345498649403453
-6.99986982345581	-8.763503074646	-14.2394361495972	-0.0990750044584274	-0.00961162988096476	0.00341371376998723
-7.00268745422363	-8.7662181854248	-14.2497129440308	-0.0989446192979813	-0.00964533817023039	0.00343370018526912
-7.0043363571167	-8.76138019561768	-14.2702379226685	-0.0989465340971947	-0.00971696060150862	0.00350379245355725
-7.00519800186157	-8.75414848327637	-14.2850027084351	-0.0988619178533554	-0.00958679523319006	0.00346187246032059
-7.00926971435547	-8.75232601165771	-14.2840042114258	-0.0988456308841705	-0.00944693014025688	0.00337715982459486
-7.00458192825317	-8.74965381622314	-14.2846736907959	-0.0988469794392586	-0.00934333261102438	0.0032572946511209
-7.00292730331421	-8.75028419494629	-14.2696027755737	-0.0988982021808624	-0.00932465586811304	0.00313377799466252
-7.00068283081055	-8.75412559509277	-14.2448196411133	-0.0988996550440788	-0.00933105405420065	0.00307640433311462
-7.00391387939453	-8.76949501037598	-14.2443914413452	-0.0989190265536308	-0.00950979813933373	0.00317904306575656
-7.01353359222412	-8.77360916137695	-14.2588558197021	-0.098862387239933	-0.0095582427456975	0.00329872546717525
-7.01206588745117	-8.77319431304932	-14.2755432128906	-0.0987958014011383	-0.00958213210105896	0.00337034300900996
-7.02047204971313	-8.77008724212646	-14.2913579940796	-0.0987260565161705	-0.00954869482666254	0.00337870023213327
-7.020583152771	-8.76599216461182	-14.2978467941284	-0.0987689793109894	-0.00940629281103611	0.0033279717899859
-7.02298069000244	-8.76408672332764	-14.3017883300781	-0.0988964587450027	-0.00931354239583015	0.00315541098825634
-7.01897668838501	-8.76334762573242	-14.2853345870972	-0.0988317504525185	-0.0092413080856204	0.0030565531924367
-7.02167081832886	-8.76666927337646	-14.2717418670654	-0.098929189145565	-0.00916255358606577	0.00299353059381247
-7.02097034454346	-8.77449893951416	-14.2624378204346	-0.0990185216069222	-0.00918563921004534	0.00291639543138444
-7.02919673919678	-8.78321552276611	-14.2518301010132	-0.0990154668688774	-0.00928978994488716	0.00298984115943313
-7.03317499160767	-8.78620719909668	-14.2747659683228	-0.0989671871066093	-0.00938074011355639	0.0030865496955812
-7.04074287414551	-8.78317260742188	-14.2985773086548	-0.0989153534173965	-0.00938429962843657	0.00320171588100493
-7.04427433013916	-8.7793083190918	-14.3039197921753	-0.0989797860383987	-0.00918181519955397	0.00314866681583226
-7.04184436798096	-8.77488327026367	-14.3020887374878	-0.0990049168467522	-0.0090398145839572	0.00295348465442657
-7.03983163833618	-8.77293014526367	-14.2900190353394	-0.0990361869335175	-0.00896355789154768	0.00287007237784565
-7.03705263137817	-8.78295421600342	-14.2734403610229	-0.0990984365344048	-0.00903942342847586	0.00281166261993349
-7.04062700271606	-8.79061412811279	-14.2649755477905	-0.0992352887988091	-0.00913736689835787	0.00285224081017077
-7.04456233978271	-8.79743194580078	-14.2873764038086	-0.0990980938076973	-0.00916367210447788	0.00303257163614035
-7.05134105682373	-8.79809761047363	-14.3019075393677	-0.0990975350141525	-0.00917476788163185	0.00313443713821471
-7.05490589141846	-8.78830718994141	-14.3229808807373	-0.0990910306572914	-0.00913529098033905	0.00314793130382895
-7.05731344223022	-8.78672695159912	-14.330771446228	-0.0990768373012543	-0.00897678546607494	0.00305935670621693
-7.05340099334717	-8.78452777862549	-14.3185405731201	-0.0992002710700035	-0.00883049331605434	0.00288512697443366
-7.05062389373779	-8.78873920440674	-14.3020582199097	-0.0992428436875343	-0.00890610367059708	0.00284543074667454
-7.05200672149658	-8.79892253875732	-14.2818078994751	-0.0993645489215851	-0.00895842351019382	0.00289169303141534
-7.05860805511475	-8.80194282531738	-14.2932462692261	-0.0992050319910049	-0.00912101753056049	0.00300232507288456
-7.06394338607788	-8.80151557922363	-14.316575050354	-0.0992205739021301	-0.00910652335733175	0.00310026900842786
-7.06663990020752	-8.79426002502441	-14.3355932235718	-0.0992264896631241	-0.00900950189679861	0.00300164660438895
-7.07001447677612	-8.78858089447021	-14.3333940505981	-0.0992816537618637	-0.00883074942976236	0.00285829394124448
-7.06379699707031	-8.78508281707764	-14.3162641525269	-0.099401630461216	-0.00873031560331583	0.00271940906532109
-7.06226348876953	-8.79358863830566	-14.3033599853516	-0.0994025766849518	-0.00885039567947388	0.00268691987730563
-7.06693315505981	-8.80183219909668	-14.2965545654297	-0.099477618932724	-0.0089512886479497	0.00279144220985472
-7.07181978225708	-8.80095481872559	-14.3231964111328	-0.0993867665529251	-0.00898361206054688	0.00289770937524736
-7.07806301116943	-8.79548931121826	-14.3435230255127	-0.0993232727050781	-0.00893012806773186	0.00294097955338657
-7.07311820983887	-8.78846073150635	-14.3472471237183	-0.0994928851723671	-0.00878547038882971	0.00288751954212785
-7.07183933258057	-8.78557395935059	-14.3384857177734	-0.0994853153824806	-0.00872224196791649	0.00275915605016053
-7.07235956192017	-8.7840747833252	-14.3242177963257	-0.0995035097002983	-0.00853615626692772	0.00268127839080989
-7.0623927116394	-8.7889986038208	-14.3075389862061	-0.0996444970369339	-0.0086540412157774	0.00263456534594297
-7.06503677368164	-8.79207420349121	-14.2944993972778	-0.0996624156832695	-0.00870559457689524	0.00271935388445854
-7.06667232513428	-8.79736614227295	-14.3086185455322	-0.0995937064290047	-0.00884325057268143	0.00286520714871585
-7.07049131393433	-8.79373359680176	-14.3221836090088	-0.0995652005076408	-0.00880525354295969	0.00299032009206712
-7.06835174560547	-8.7832145690918	-14.3421792984009	-0.099545992910862	-0.00873764045536518	0.00291622127406299
-7.06650495529175	-8.77739906311035	-14.3341999053955	-0.0995622575283051	-0.00861450470983982	0.00286961067467928
-7.06012678146362	-8.77295112609863	-14.3226251602173	-0.0996800065040588	-0.00850221514701843	0.00275147845968604
-7.05659770965576	-8.77257633209229	-14.3051977157593	-0.0997204557061195	-0.00845908839255571	0.00266845570877194
-7.05296611785889	-8.77503108978271	-14.2971677780151	-0.0997152253985405	-0.00841052085161209	0.00259157759137452
-7.05286836624146	-8.78361129760742	-14.2865562438965	-0.0998126417398453	-0.00851748418062925	0.00269377394579351
-7.05222415924072	-8.78520107269287	-14.282151222229	-0.0998884066939354	-0.00853625684976578	0.00273006549105048
-7.05569553375244	-8.78604602813721	-14.2888231277466	-0.0998408570885658	-0.00863342918455601	0.00286510866135359
-7.05769824981689	-8.77788257598877	-14.307728767395	-0.0997616276144981	-0.0085500655695796	0.00293841678649187
-7.05686664581299	-8.77268600463867	-14.3176336288452	-0.0998008623719215	-0.0085077928379178	0.00293707521632314
-7.05555438995361	-8.76322174072266	-14.3112411499023	-0.0998402908444405	-0.00833625253289938	0.00284081464633346
-7.05031251907349	-8.76270389556885	-14.3030204772949	-0.0999463275074959	-0.00811560731381178	0.00270290323533118
-7.04802322387695	-8.76084232330322	-14.2797918319702	-0.0999923273921013	-0.0081847570836544	0.00265860185027123
-7.04373121261597	-8.76354598999023	-14.2650146484375	-0.100052148103714	-0.00818802136927843	0.00263973046094179
-7.04374170303345	-8.77100086212158	-14.2559442520142	-0.100119702517986	-0.00820821616798639	0.00272895488888025
-7.04305934906006	-8.77191829681396	-14.2593460083008	-0.100019939243793	-0.00830354914069176	0.00282309437170625
-7.04618835449219	-8.77411270141602	-14.2678642272949	-0.100047133862972	-0.00837994553148746	0.00295310700312257
-7.04598617553711	-8.76867961883545	-14.28502368927	-0.100016966462135	-0.00836233794689178	0.00301486486569047
-7.04626274108887	-8.76391983032227	-14.2910833358765	-0.100012719631195	-0.0082785002887249	0.00301433214917779
-7.04091930389404	-8.75448322296143	-14.296591758728	-0.100029543042183	-0.00814825110137463	0.00287768244743347
-7.03763866424561	-8.75167179107666	-14.2859239578247	-0.0999929308891296	-0.00805521383881569	0.00277156848460436
-7.03296041488647	-8.75123691558838	-14.270486831665	-0.100073359906673	-0.00804469268769026	0.00262652337551117
-7.02875471115112	-8.76017475128174	-14.2561750411987	-0.100172579288483	-0.00810894276946783	0.00264159427024424
-7.03408002853394	-8.76147556304932	-14.2545928955078	-0.100131809711456	-0.00805686879903078	0.00265189097262919
-7.03028392791748	-8.76528549194336	-14.2580986022949	-0.100155606865883	-0.00819999817758799	0.00274998298846185
-7.03369188308716	-8.76608562469482	-14.2624702453613	-0.100158877670765	-0.00809623021632433	0.00278104864992201
-7.0344066619873	-8.76170349121094	-14.2848672866821	-0.10001128166914	-0.00818090699613094	0.0028310299385339
-7.03861236572266	-8.75684356689453	-14.2930326461792	-0.100139901041985	-0.0080485176295042	0.00271827937103808
-7.03667593002319	-8.75100708007813	-14.3003959655762	-0.100036926567554	-0.00794815924018621	0.00263516721315682
-7.03883504867554	-8.7484073638916	-14.2931642532349	-0.100176818668842	-0.00775026250630617	0.00248988135717809
-7.03106498718262	-8.746262550354	-14.2817058563232	-0.100234612822533	-0.00769047206267715	0.00231144251301885
-7.0306282043457	-8.74849700927734	-14.2662944793701	-0.100355543196201	-0.0075934468768537	0.00219258829019964
-7.02819204330444	-8.75289630889893	-14.2498273849487	-0.100451365113258	-0.00765104684978724	0.00209494866430759
-7.02824211120605	-8.75746059417725	-14.246114730835	-0.100538298487663	-0.00758412387222052	0.0020206137560308
-7.02775144577026	-8.76023769378662	-14.2469778060913	-0.100535005331039	-0.00765723455697298	0.00199417443946004
-7.03428173065186	-8.76118659973145	-14.2527379989624	-0.100621722638607	-0.00770706776529551	0.00204032636247575
-7.0325722694397	-8.75622272491455	-14.2733268737793	-0.100569173693657	-0.00759175093844533	0.00193812104407698
-7.03939294815063	-8.75302982330322	-14.2902364730835	-0.100582577288151	-0.00753316842019558	0.00188436824828386
-7.03446340560913	-8.7490291595459	-14.2958250045776	-0.100677810609341	-0.00740634230896831	0.00171925488393754
-7.03702831268311	-8.74366855621338	-14.2887125015259	-0.10079637914896	-0.0072384886443615	0.00153219210915267
-7.0348653793335	-8.74087524414063	-14.2802886962891	-0.100800804793835	-0.00702720694243908	0.00128364760894328
-7.02961683273315	-8.7404727935791	-14.2623348236084	-0.100996278226376	-0.006899185013026	0.00100918160751462
-7.02866363525391	-8.74269008636475	-14.2534914016724	-0.101026594638824	-0.00674559036269784	0.000832090503536165
-7.02896690368652	-8.74681854248047	-14.2494354248047	-0.101116731762886	-0.00677889119833708	0.000706491875462234
-7.02654504776001	-8.75247287750244	-14.2408466339111	-0.101220026612282	-0.0067386575974524	0.000602740445174277
-7.03297662734985	-8.75966358184814	-14.2424812316895	-0.101240150630474	-0.00679999217391014	0.000657284981571138
-7.03349924087524	-8.75864410400391	-14.2559823989868	-0.101302281022072	-0.00671234121546149	0.000591794087085873
-7.03598690032959	-8.75529956817627	-14.2687931060791	-0.101246997714043	-0.00667258119210601	0.000494350504595786
-7.03913640975952	-8.74789142608643	-14.2796468734741	-0.101270914077759	-0.00649622455239296	0.000397691939724609
-7.03621673583984	-8.74465847015381	-14.2801170349121	-0.101323544979095	-0.00640643015503883	0.000221882408368401
-7.03675222396851	-8.73988723754883	-14.2721862792969	-0.101413257420063	-0.0061763497069478	2.76139089692151E-05
-7.0298376083374	-8.74314117431641	-14.2429504394531	-0.101396150887012	-0.00620531756430864	-0.000155616755364463
-7.03042602539063	-8.74795150756836	-14.232666015625	-0.101584672927856	-0.00613741157576442	-0.000187398793059401
-7.03164672851563	-8.75646209716797	-14.2244548797607	-0.10145004093647	-0.00620914855971932	-0.000152429347508587
-7.03608560562134	-8.76029109954834	-14.2350978851318	-0.101488575339317	-0.00631136260926723	-5.32022131665144E-05
-7.03632926940918	-8.75741577148438	-14.2557687759399	-0.101383499801159	-0.00635842652991414	-4.06924700655509E-05
-7.04089212417603	-8.75791931152344	-14.2561292648315	-0.101371921598911	-0.0063569126650691	-3.71104033547454E-05
-7.03553342819214	-8.75629711151123	-14.2630338668823	-0.101293236017227	-0.00630379188805819	-0.000126093174912967
-7.03666877746582	-8.75101757049561	-14.2764520645142	-0.101252399384975	-0.00621815631166101	-0.000171552834217437
-7.03473663330078	-8.74739933013916	-14.2808351516724	-0.101151920855045	-0.00621418561786413	-0.000283880566712469
-7.03358316421509	-8.7470178604126	-14.2697677612305	-0.101166926324368	-0.00611559301614761	-0.000336707598762587
-7.02737379074097	-8.74797630310059	-14.2732753753662	-0.101096704602242	-0.00610306579619646	-0.000472883053589612
-7.02856206893921	-8.74594974517822	-14.263087272644	-0.10107683390379	-0.00605080323293805	-0.000516631931532174
-7.02199411392212	-8.75365543365479	-14.2541599273682	-0.10111977905035	-0.00605362374335527	-0.000628557347226888
-7.02343320846558	-8.7567663192749	-14.2505378723145	-0.101062841713428	-0.00609641056507826	-0.000654621107969433
-7.01949977874756	-8.76075077056885	-14.2435531616211	-0.101009756326675	-0.00618917541578412	-0.000677784497383982
-7.02460622787476	-8.76698970794678	-14.2391805648804	-0.101077996194363	-0.00616141268983483	-0.000628261943347752
-7.02485609054565	-8.77320671081543	-14.2514009475708	-0.100908733904362	-0.00634131021797657	-0.000596304424107075
-7.03250408172607	-8.77704620361328	-14.2494354248047	-0.10094728320837	-0.00633970461785793	-0.000558760773856193
-7.0336799621582	-8.77933692932129	-14.2614078521729	-0.100845344364643	-0.0064163701608777	-0.000515511259436607
-7.03913116455078	-8.78175258636475	-14.2722234725952	-0.100834116339684	-0.00646352069452405	-0.000519166293088347
-7.04325199127197	-8.78447437286377	-14.2830295562744	-0.100745245814323	-0.0065295291133225	-0.000447602185886353
-7.04822206497192	-8.77847194671631	-14.3028163909912	-0.100664749741554	-0.00644814549013972	-0.000457771122455597
-7.05104732513428	-8.77693271636963	-14.3106527328491	-0.100591532886028	-0.00641898298636079	-0.000528169213794172
-7.05518388748169	-8.77330112457275	-14.3023614883423	-0.10059542953968	-0.00632306933403015	-0.000581679749302566
-7.05444240570068	-8.77617073059082	-14.2917385101318	-0.100578755140305	-0.00631066225469112	-0.000663504935801029
-7.05308532714844	-8.78127670288086	-14.2760238647461	-0.100680701434612	-0.00635232497006655	-0.000707211729604751
-7.05497884750366	-8.78636741638184	-14.2687969207764	-0.100627332925797	-0.0064255902543664	-0.000619737547822297
-7.05883359909058	-8.79678153991699	-14.2643842697144	-0.100643917918205	-0.0065936972387135	-0.000518945569638163
-7.063880443573	-8.79658031463623	-14.2834482192993	-0.100470080971718	-0.00669505540281534	-0.000284507172182202
-7.06708812713623	-8.79106616973877	-14.3028945922852	-0.100476838648319	-0.00675942609086633	-0.000218655579374172
-7.06476640701294	-8.78456020355225	-14.309253692627	-0.100381202995777	-0.00672484980896115	-0.000164399840286933
-7.06380844116211	-8.78084278106689	-14.305248260498	-0.100339494645596	-0.00676007755100727	-0.000116422575956676
-7.06189060211182	-8.77617931365967	-14.3004636764526	-0.100405417382717	-0.00658458517864347	-0.00020868907449767
-7.05584383010864	-8.77732944488525	-14.2836475372314	-0.100414097309113	-0.00668603228405118	-0.000217232387512922
-7.05448198318481	-8.7796459197998	-14.2648906707764	-0.100488170981407	-0.0067128730006516	-0.00016778772987891
-7.04826879501343	-8.78532981872559	-14.2603712081909	-0.100407227873802	-0.00691140862181783	-7.30704341549426E-05
-7.05362462997437	-8.78887367248535	-14.2650594711304	-0.100412391126156	-0.00700678117573261	0.000183378288056701
-7.05349159240723	-8.79265117645264	-14.278621673584	-0.100269198417664	-0.00712474249303341	0.000352083938196301
-7.0594539642334	-8.78774642944336	-14.2873706817627	-0.100240863859653	-0.00715480465441942	0.00056660023983568
-7.0580005645752	-8.77975368499756	-14.3101692199707	-0.100147664546967	-0.00720054795965552	0.000671487941872329
-7.0542368888855	-8.77419853210449	-14.3115205764771	-0.100189693272114	-0.00711050629615784	0.000695761176757514
-7.05005121231079	-8.77407073974609	-14.297327041626	-0.100094094872475	-0.00705765793099999	0.000688450585585088
-7.0500111579895	-8.774733543396	-14.2843017578125	-0.100225657224655	-0.00706457206979394	0.000740648130886257
-7.04321146011353	-8.77993488311768	-14.2720766067505	-0.100140295922756	-0.00714678736403584	0.000836770341265947
-7.04596424102783	-8.7861795425415	-14.267689704895	-0.10016030818224	-0.00735005037859082	0.00116190535482019
-7.05253505706787	-8.78887176513672	-14.2648582458496	-0.100075542926788	-0.00745291775092483	0.00133575371000916
-7.05784320831299	-8.79212379455566	-14.2790298461914	-0.0999993458390236	-0.0075848987326026	0.00160368136130273
-7.06052541732788	-8.79273891448975	-14.3053331375122	-0.0998794287443161	-0.00771541381254792	0.0018464740132913
-7.05962657928467	-8.79165554046631	-14.3241300582886	-0.0997628346085548	-0.00772751681506634	0.00197710143402219
-7.05624341964722	-8.7861499786377	-14.3297424316406	-0.0997580140829086	-0.00773805798962712	0.00205752230249345
-7.05340242385864	-8.78128528594971	-14.3144540786743	-0.0997727364301682	-0.00773859955370426	0.00205481378361583
-7.04813241958618	-8.77853488922119	-14.2988529205322	-0.0998306274414063	-0.00770268123596907	0.00209279987029731
-7.03809547424316	-8.78696632385254	-14.2808866500854	-0.0998053923249245	-0.0079222172498703	0.00230166292749345
-7.04257869720459	-8.79288959503174	-14.2860221862793	-0.0997739359736443	-0.00817318540066481	0.00256774737499654
-7.04343223571777	-8.78367614746094	-14.3091506958008	-0.0996158123016357	-0.00826503988355398	0.00296095898374915
-7.03985166549683	-8.77456951141357	-14.3173341751099	-0.0995783358812332	-0.00831760931760073	0.00312041281722486
-7.03194999694824	-8.76617050170898	-14.3152236938477	-0.0996071845293045	-0.00822797603905201	0.00309878028929234
-7.02466297149658	-8.76422214508057	-14.291540145874	-0.0995999649167061	-0.00822794064879417	0.00316018308512867
-7.02189111709595	-8.76426410675049	-14.2749099731445	-0.0996825397014618	-0.00833609793335199	0.003273542271927
-7.01837778091431	-8.77131271362305	-14.2685194015503	-0.0995994657278061	-0.00860196724534035	0.00362856755964458
-7.02245187759399	-8.77014541625977	-14.2813749313354	-0.0995779484510422	-0.00881112832576036	0.00397059554234147
-7.01882743835449	-8.75872802734375	-14.3042459487915	-0.0994760021567345	-0.00886370055377483	0.00409622117877007
-7.01871061325073	-8.75104808807373	-14.3032388687134	-0.0994396582245827	-0.00887030828744173	0.00418097712099552
-7.01418781280518	-8.7461462020874	-14.2934484481812	-0.0995342582464218	-0.0088396817445755	0.00418979953974485
-7.01032590866089	-8.74669361114502	-14.2732963562012	-0.099538080394268	-0.00894820131361485	0.00426985416561365
-7.01011657714844	-8.74897861480713	-14.2576217651367	-0.0995765775442123	-0.00903500244021416	0.00444250972941518
-7.01124954223633	-8.75754070281982	-14.2622232437134	-0.099444605410099	-0.00937075912952423	0.00470293778926134
-7.02166843414307	-8.76226997375488	-14.2755155563354	-0.0994187667965889	-0.00956996809691191	0.00505842920392752
-7.02293300628662	-8.75643634796143	-14.2904481887817	-0.099320575594902	-0.00960476230829954	0.00523351226001978
-7.02488327026367	-8.75038719177246	-14.2998094558716	-0.0993222817778587	-0.00961527973413467	0.00533893145620823
-7.01996088027954	-8.74304103851318	-14.2851228713989	-0.0993816405534744	-0.00965133216232061	0.00540258875116706
-7.01803684234619	-8.75002765655518	-14.2543115615845	-0.0993889346718788	-0.00979428365826607	0.00551375793293118
-7.02517175674438	-8.76030349731445	-14.2446126937866	-0.0994554832577705	-0.010112339630723	0.00585842365399003
-7.02839136123657	-8.76332473754883	-14.2668294906616	-0.0991949066519737	-0.0103188864886761	0.00618805177509785
-7.03800916671753	-8.75814247131348	-14.2797594070435	-0.0991494581103325	-0.0104974880814552	0.00647797528654337
-7.03807258605957	-8.75255012512207	-14.2964868545532	-0.0990695729851723	-0.0104443114250898	0.0065727042965591
-7.03398704528809	-8.74925327301025	-14.2842035293579	-0.0990343764424324	-0.0105553725734353	0.00660358788445592
-7.03196477890015	-8.75966739654541	-14.2705154418945	-0.0990468040108681	-0.0107380095869303	0.0068357465788722
-7.03639507293701	-8.76945018768311	-14.2715044021606	-0.0989467054605484	-0.0111033739522099	0.00717601086944342
-7.04104709625244	-8.77251720428467	-14.2815008163452	-0.0988071784377098	-0.0113252988085151	0.00759867858141661
-7.04337596893311	-8.76575756072998	-14.314263343811	-0.0986675918102264	-0.0114820618182421	0.00793408416211605
-7.04482889175415	-8.76051425933838	-14.315860748291	-0.098569244146347	-0.0115381646901369	0.00815806072205305
-7.0379810333252	-8.7580394744873	-14.3094902038574	-0.0985278263688087	-0.0115455128252506	0.00825972016900778
-7.03170013427734	-8.76312446594238	-14.2798013687134	-0.0984397456049919	-0.011800792068243	0.00848567951470613
-7.03445196151733	-8.77065753936768	-14.2792234420776	-0.0983560159802437	-0.0120468977838755	0.00890430994331837
-7.03917503356934	-8.77232360839844	-14.2988586425781	-0.0980316698551178	-0.01230807043612	0.00929729547351599
-7.03780889511108	-8.76510238647461	-14.3263902664185	-0.0978919714689255	-0.0124278841540217	0.00958246551454067
-7.03084993362427	-8.7558479309082	-14.3277378082275	-0.0978661179542542	-0.0124137392267585	0.00958327017724514
-7.01815128326416	-8.7573709487915	-14.3061599731445	-0.0979215055704117	-0.0125959785655141	0.00966621842235327
-7.01495599746704	-8.76089477539063	-14.2907152175903	-0.0978883132338524	-0.0127079030498862	0.00989215075969696
-7.0103006362915	-8.7668981552124	-14.2918605804443	-0.0978088304400444	-0.0130095351487398	0.0102398535236716
-7.01502370834351	-8.76115703582764	-14.3065795898438	-0.0977013260126114	-0.0131891192868352	0.0105734802782536
-7.01100921630859	-8.74959945678711	-14.3270292282104	-0.0976448059082031	-0.0131920147687197	0.0107200080528855
-7.00778293609619	-8.73736667633057	-14.3240213394165	-0.0975702255964279	-0.0131422560662031	0.010811229236424
-6.99860715866089	-8.73606300354004	-14.2863597869873	-0.0977144092321396	-0.0131259728223085	0.0108343847095966
-6.99356698989868	-8.73831081390381	-14.2646474838257	-0.0977113470435143	-0.0133745009079576	0.0109784780070186
-6.99460554122925	-8.74275588989258	-14.267183303833	-0.0977064520120621	-0.0136381108313799	0.0113135846331716
-6.99513864517212	-8.73645782470703	-14.2930583953857	-0.0976264104247093	-0.0137858707457781	0.0114824250340462
-6.99858522415161	-8.72646808624268	-14.2997264862061	-0.0975758135318756	-0.0137507449835539	0.0115860607475042
-6.99185848236084	-8.7169361114502	-14.2932157516479	-0.0976567417383194	-0.0136497104540467	0.0114573678001761
-6.98715305328369	-8.71991348266602	-14.2709627151489	-0.0976754948496819	-0.0136633813381195	0.0114580560475588
-6.98460674285889	-8.7249870300293	-14.2560968399048	-0.0978363156318665	-0.0138778127729893	0.0115892728790641
-6.98787212371826	-8.73475551605225	-14.268141746521	-0.0977105647325516	-0.0141317285597324	0.0118288537487388
-6.99165439605713	-8.72912502288818	-14.2784051895142	-0.0977086126804352	-0.0142948711290956	0.0120665580034256
-6.99207639694214	-8.72190189361572	-14.2980985641479	-0.0976279601454735	-0.0142994513735175	0.0122118797153234
-6.99271583557129	-8.71670341491699	-14.2964334487915	-0.0977035835385323	-0.0142487585544586	0.0121811935678124
-6.98842716217041	-8.71087837219238	-14.2742862701416	-0.097827821969986	-0.0141427023336291	0.0121275894343853
-6.98515892028809	-8.71848392486572	-14.251856803894	-0.0978235378861427	-0.0143196666613221	0.0122271748259664
-6.98861360549927	-8.72198581695557	-14.2486133575439	-0.0979117453098297	-0.014443501830101	0.0124669531360269
-6.99174356460571	-8.72139167785645	-14.2672824859619	-0.0977906659245491	-0.0146765215322375	0.0126844840124249
-6.99810552597046	-8.71749019622803	-14.282603263855	-0.0976921916007996	-0.0146710593253374	0.012801555916667
-6.99546241760254	-8.70660400390625	-14.289698600769	-0.0977321267127991	-0.0146257365122437	0.0127515094354749
-6.99391412734985	-8.70626354217529	-14.2722148895264	-0.0978235602378845	-0.0146066155284643	0.0126605359837413
-6.99047374725342	-8.70979595184326	-14.2506999969482	-0.0978502184152603	-0.0146394958719611	0.0127308089286089
-6.99235725402832	-8.72196578979492	-14.2538013458252	-0.0977759063243866	-0.014849916100502	0.0128772128373384
-7.00102186203003	-8.72468757629395	-14.268515586853	-0.0978052020072937	-0.0149811273440719	0.0131209129467607
-7.00160837173462	-8.71559524536133	-14.2872676849365	-0.0977364704012871	-0.0149563103914261	0.0131756700575352
-7.00552034378052	-8.70950984954834	-14.2889184951782	-0.0976838767528534	-0.0149008249863982	0.0131246224045753
-6.99834156036377	-8.71013069152832	-14.2609148025513	-0.0978359654545784	-0.014764666557312	0.0130517445504665
-6.99783134460449	-8.72020053863525	-14.2403888702393	-0.0978042557835579	-0.014953201636672	0.0131246652454138
-7.00051021575928	-8.72622013092041	-14.239143371582	-0.0978888347744942	-0.0150726698338985	0.0132805788889527
-7.00572729110718	-8.72551155090332	-14.2539873123169	-0.0977427065372467	-0.0152221024036407	0.0134604806080461
-7.01134634017944	-8.72107601165771	-14.271294593811	-0.0976910889148712	-0.0151893775910139	0.0135103184729815
-7.00612592697144	-8.71405124664307	-14.2735605239868	-0.0977252945303917	-0.0150702195242047	0.0131835024803877
-6.99794435501099	-8.71388721466064	-14.2557411193848	-0.0977691113948822	-0.0151395285502076	0.0129646202549338
-6.99348974227905	-8.72192096710205	-14.2378540039063	-0.097821831703186	-0.0152302458882332	0.0128104761242867
-6.9937949180603	-8.73365306854248	-14.2380514144897	-0.097783163189888	-0.0154258105903864	0.0128803448751569
-6.99991798400879	-8.73501873016357	-14.2530937194824	-0.0977374762296677	-0.0155188664793968	0.0129565484821796
-7.00059175491333	-8.72553730010986	-14.2757234573364	-0.0976949408650398	-0.0154047524556518	0.0129637327045202
-7.00439596176147	-8.72140407562256	-14.2590236663818	-0.0978707373142242	-0.0152918891981244	0.0128510985523462
-7.00091457366943	-8.71778964996338	-14.2386693954468	-0.0979429259896278	-0.0152029199525714	0.0127317979931831
-6.9983229637146	-8.72668933868408	-14.2094783782959	-0.0981380864977837	-0.0153704229742289	0.012771119363606
-7.00369310379028	-8.73078632354736	-14.1908092498779	-0.0982268527150154	-0.0153957083821297	0.0129817295819521
-7.00750112533569	-8.73286914825439	-14.2078561782837	-0.0982711091637611	-0.0154846739023924	0.0131195774301887
-7.01531934738159	-8.72373485565186	-14.2194147109985	-0.098183810710907	-0.0154134230688214	0.0132072353735566
-7.01051902770996	-8.71445560455322	-14.2176828384399	-0.098264716565609	-0.0152927935123444	0.0131622832268476
-7.00867366790771	-8.70999813079834	-14.1977205276489	-0.0984741672873497	-0.0152047472074628	0.01314118783921
-7.0044994354248	-8.711501121521	-14.1700563430786	-0.0984754711389542	-0.0151712698861957	0.0132114393636584
-7.00068426132202	-8.71845436096191	-14.1554222106934	-0.0984299331903458	-0.0153774544596672	0.0134558053687215
-7.00757789611816	-8.71789741516113	-14.1662979125977	-0.0984387397766113	-0.0155024006962776	0.0137701034545898
-7.00547170639038	-8.70992851257324	-14.1808185577393	-0.0983769297599792	-0.0154316499829292	0.0139594944193959
-7.00633192062378	-8.69614696502686	-14.1835412979126	-0.0983035862445831	-0.0154308462515473	0.0140696577727795
-6.99240350723267	-8.68816375732422	-14.1652641296387	-0.0984198451042175	-0.0152943041175604	0.014139087870717
-6.98522567749023	-8.6914005279541	-14.1348657608032	-0.0984222441911697	-0.0153602724894881	0.0141940852627158
-6.98350763320923	-8.69372749328613	-14.1110820770264	-0.0984480082988739	-0.0154984621331096	0.01455301605165
-6.98180341720581	-8.69546890258789	-14.1297330856323	-0.0983713269233704	-0.0157204587012529	0.0149428406730294
-6.98510456085205	-8.68161296844482	-14.1517686843872	-0.0982831418514252	-0.0157207902520895	0.0151629513129592
-6.97271633148193	-8.67083644866943	-14.1469869613647	-0.0982800722122192	-0.0155826564878225	0.0151513228192925
-6.96317005157471	-8.67176246643066	-14.1234769821167	-0.0982515662908554	-0.0157276634126902	0.0152655048295856
-6.96219730377197	-8.6787633895874	-14.1015844345093	-0.098281666636467	-0.0158365704119205	0.0155694875866175
-6.96199798583984	-8.67915344238281	-14.1164321899414	-0.0980235934257507	-0.0160752478986979	0.0158806089311838
-6.96635818481445	-8.67656517028809	-14.1411275863647	-0.0979524925351143	-0.0161447394639254	0.0161957088857889
-6.95905256271362	-8.66266632080078	-14.1571884155273	-0.0978639125823975	-0.0160890258848667	0.0163435116410255
-6.95693492889404	-8.66012573242188	-14.1390676498413	-0.0978361219167709	-0.0160689987242222	0.0163658633828163
-6.95110654830933	-8.660400390625	-14.1149826049805	-0.0978734493255615	-0.0160671211779118	0.0164975170046091
-6.9446382522583	-8.66762256622314	-14.1096563339233	-0.0977694094181061	-0.0162969194352627	0.0167258530855179
-6.95403385162354	-8.67124843597412	-14.1225261688232	-0.0976613536477089	-0.0164836253970861	0.0171588808298111
-6.95396566390991	-8.66537380218506	-14.1443271636963	-0.0975171998143196	-0.0165559779852629	0.0173687878996134
-6.95155239105225	-8.65378570556641	-14.1585760116577	-0.0974567458033562	-0.0165833532810211	0.0175007358193398
-6.94556093215942	-8.64547920227051	-14.156476020813	-0.097420834004879	-0.016520731151104	0.0174966603517532
-6.94050788879395	-8.65168952941895	-14.1358451843262	-0.0974050611257553	-0.0165452193468809	0.0175534319132566
-6.93926429748535	-8.6608362197876	-14.1319875717163	-0.0974099412560463	-0.0167192649096251	0.017806988209486
-6.94201040267944	-8.66141891479492	-14.1540107727051	-0.0972028896212578	-0.0169931501150131	0.0181314200162888
-6.946213722229	-8.65270709991455	-14.1792421340942	-0.0971162840723991	-0.0168804340064526	0.0182618796825409
-6.9424033164978	-8.64378356933594	-14.1741971969604	-0.0970767959952354	-0.0167716760188341	0.0181991513818502
-6.93270921707153	-8.64752960205078	-14.1488313674927	-0.0970833748579025	-0.0168564356863499	0.0181857701390982
-6.93567180633545	-8.65622615814209	-14.1404609680176	-0.0971765369176865	-0.0169640425592661	0.0183455236256123
-6.93493318557739	-8.66277599334717	-14.1504602432251	-0.0970064178109169	-0.0171051286160946	0.0184437949210405
-6.93974828720093	-8.66028690338135	-14.1702079772949	-0.0969186723232269	-0.0171438716351986	0.0186102204024792
-6.94204139709473	-8.64848613739014	-14.187388420105	-0.0969059318304062	-0.0170595962554216	0.0185249708592892
-6.94013643264771	-8.64268112182617	-14.1869869232178	-0.0969534516334534	-0.0169094689190388	0.0183820854872465
-6.93306064605713	-8.64450836181641	-14.1598167419434	-0.0970276072621346	-0.0167559701949358	0.0181899406015873
-6.93383359909058	-8.65090274810791	-14.1449851989746	-0.097060963511467	-0.0169819910079241	0.0181556958705187
-6.94187450408936	-8.6568603515625	-14.1430931091309	-0.0970954522490501	-0.0169371049851179	0.0182684250175953
-6.94652318954468	-8.65260696411133	-14.1616621017456	-0.0970722138881683	-0.0169559232890606	0.0183301996439695
-6.95356512069702	-8.64659404754639	-14.1763324737549	-0.0971327051520348	-0.0167885925620794	0.0181733649224043
-6.94840669631958	-8.63474941253662	-14.1733818054199	-0.0972322151064873	-0.0165928229689598	0.0179241336882114
-6.94529628753662	-8.64031791687012	-14.1287813186646	-0.0973808839917183	-0.0164064336568117	0.0176596622914076
-6.95049142837524	-8.64850425720215	-14.1162776947021	-0.0975196212530136	-0.0165828671306372	0.0176633521914482
-6.96147108078003	-8.64736938476563	-14.1358966827393	-0.0974874645471573	-0.0165084637701511	0.0176206100732088
-6.96721220016479	-8.64152717590332	-14.1469783782959	-0.0976146757602692	-0.0162666272372007	0.0173807423561811
-6.96610546112061	-8.62741088867188	-14.1366872787476	-0.0977170690894127	-0.0159684401005507	0.0169836431741714
-6.96394491195679	-8.63201808929443	-14.1118850708008	-0.0979054570198059	-0.0158686526119709	0.016615504398942
-6.97403335571289	-8.64295101165771	-14.0856876373291	-0.0980844274163246	-0.0158036276698112	0.0164657589048147
-6.9804539680481	-8.64871501922607	-14.1040897369385	-0.0981190130114555	-0.0157658308744431	0.0164528768509626
-6.98825740814209	-8.64525985717773	-14.1225709915161	-0.0981620252132416	-0.0156571101397276	0.0163053907454014
-6.99576759338379	-8.63504600524902	-14.1269960403442	-0.0982350558042526	-0.0153730548918247	0.0159859899431467
-6.99100208282471	-8.63713455200195	-14.0992994308472	-0.0984184592962265	-0.0151183335110545	0.0155838020145893
-6.99531984329224	-8.64090728759766	-14.0724754333496	-0.0985644981265068	-0.0150015382096171	0.0154299661517143
-7.00054407119751	-8.6526346206665	-14.0654897689819	-0.0986387953162193	-0.0150847472250462	0.0152784259989858
-7.01057243347168	-8.65556716918945	-14.0818586349487	-0.0986412093043327	-0.0150784067809582	0.0152095081284642
-7.01619100570679	-8.64826107025146	-14.1036434173584	-0.0986280590295792	-0.0148783838376403	0.015090118162334
-7.01721239089966	-8.6450252532959	-14.1031951904297	-0.0986438319087029	-0.0147138824686408	0.0147641273215413
-7.021812915802	-8.64172267913818	-14.0967893600464	-0.0987884402275085	-0.014582771807909	0.0144601929932833
-7.01521348953247	-8.64558887481689	-14.07985496521	-0.0988343730568886	-0.0144696338102221	0.014115977101028
-7.02170276641846	-8.65749549865723	-14.0681657791138	-0.0988609120249748	-0.0144773917272687	0.0139679964631796
-7.02550554275513	-8.66831970214844	-14.0742778778076	-0.0988699495792389	-0.0145032564178109	0.0138452714309096
-7.03486824035645	-8.67212867736816	-14.0890808105469	-0.0988857373595238	-0.0145709896460176	0.013826122507453
-7.04037046432495	-8.6654634475708	-14.109522819519	-0.0987966656684875	-0.0144618758931756	0.0136389536783099
-7.04433345794678	-8.66123676300049	-14.1205453872681	-0.0988265499472618	-0.0142946047708392	0.0133519480004907
-7.04200601577759	-8.65665626525879	-14.1146678924561	-0.0990011766552925	-0.0141380913555622	0.0130376163870096
-7.04589653015137	-8.65959739685059	-14.0965309143066	-0.0990620329976082	-0.013982055708766	0.0126796662807465
-7.04584360122681	-8.66576099395752	-14.0763235092163	-0.0991908833384514	-0.0138043286278844	0.0123850274831057
-7.04504537582397	-8.67343711853027	-14.0623607635498	-0.0992005988955498	-0.0139022152870893	0.0121677443385124
-7.0583643913269	-8.68150234222412	-14.0684700012207	-0.0992908999323845	-0.0138722313567996	0.0120872240513563
-7.06355142593384	-8.67651176452637	-14.0940799713135	-0.0992724373936653	-0.0137853939086199	0.0118107488378882
-7.07071018218994	-8.67284679412842	-14.1039876937866	-0.099304735660553	-0.0135341146960855	0.0115003101527691
-7.07103204727173	-8.66878414154053	-14.0991163253784	-0.0994118973612785	-0.0133365541696548	0.0110712153837085
-7.07145881652832	-8.67072010040283	-14.0795993804932	-0.0995668098330498	-0.0132239414379001	0.0106134554371238
-7.07682943344116	-8.67704010009766	-14.0653266906738	-0.0996882319450378	-0.0130014838650823	0.0103008607402444
-7.08198308944702	-8.68919849395752	-14.0658874511719	-0.0997809842228889	-0.013021195307374	0.0100768189877272
-7.09490537643433	-8.69990539550781	-14.0726642608643	-0.0998646169900894	-0.0130206737667322	0.0099523700773716
-7.10133123397827	-8.70417881011963	-14.0887851715088	-0.0999085232615471	-0.0128977177664638	0.00971232913434505
-7.11177730560303	-8.70053005218506	-14.1034984588623	-0.0998835414648056	-0.0126724494621158	0.00950182881206274
-7.11544847488403	-8.7001895904541	-14.1156520843506	-0.0999681502580643	-0.0124999172985554	0.00924590323120356
-7.12093353271484	-8.69767379760742	-14.1157102584839	-0.100090578198433	-0.0122242560610175	0.00887919031083584
-7.11924886703491	-8.69873142242432	-14.0998573303223	-0.100122906267643	-0.0120087498798966	0.00850480422377586
-7.12685775756836	-8.70498561859131	-14.091438293457	-0.100361116230488	-0.0118551589548588	0.00820695329457521
-7.12675476074219	-8.71178245544434	-14.0798530578613	-0.100416801869869	-0.0117124589160085	0.00790826324373484
-7.13449287414551	-8.72069835662842	-14.0707445144653	-0.100514978170395	-0.0117270350456238	0.00772977760061622
-7.14111375808716	-8.727783203125	-14.0766267776489	-0.100564330816269	-0.0116242747753859	0.00759493885561824
-7.14859533309937	-8.72935104370117	-14.0850057601929	-0.100591570138931	-0.0116300070658326	0.00744410511106253
-7.15380001068115	-8.72908496856689	-14.1093664169312	-0.100543670356274	-0.0115078911185265	0.00725844129920006
-7.16037702560425	-8.72873210906982	-14.1229095458984	-0.100641898810863	-0.0113193122670054	0.00704490998759866
-7.16494417190552	-8.72243309020996	-14.1322755813599	-0.100672386586666	-0.0111766420304775	0.00673890812322497
-7.16874599456787	-8.7237720489502	-14.1313056945801	-0.100660145282745	-0.0109991002827883	0.00640988955274224
-7.16756248474121	-8.72615623474121	-14.117823600769	-0.100842736661434	-0.0107606835663319	0.00606122659519315
-7.1654224395752	-8.73137092590332	-14.1062984466553	-0.100824743509293	-0.010812858119607	0.00583878625184298
-7.17112159729004	-8.73875999450684	-14.1027631759644	-0.100947432219982	-0.0106329936534166	0.00565075082704425
-7.17786073684692	-8.74687099456787	-14.1053428649902	-0.100895151495934	-0.0106251379474998	0.00548734748736024
-7.18636846542358	-8.7570219039917	-14.114164352417	-0.101029098033905	-0.0106068262830377	0.00545784877613187
-7.19075107574463	-8.76109981536865	-14.1287155151367	-0.100967615842819	-0.0105512272566557	0.00538473948836327
-7.19496870040894	-8.76188087463379	-14.1369409561157	-0.101005382835865	-0.010433099232614	0.00520839635282755
-7.20030927658081	-8.7679328918457	-14.1524200439453	-0.100933402776718	-0.0103860814124346	0.00504680583253503
-7.20736885070801	-8.76961326599121	-14.1694345474243	-0.101079061627388	-0.0101438025012612	0.00489097600802779
-7.21125316619873	-8.76942157745361	-14.1842880249023	-0.101035751402378	-0.0100465845316648	0.00462308619171381
-7.21481657028198	-8.7681770324707	-14.182689666748	-0.101136855781078	-0.00986172538250685	0.0044154180213809
-7.21461153030396	-8.77422714233398	-14.1827116012573	-0.101185455918312	-0.0097145140171051	0.00408888934180141
-7.21911430358887	-8.7750940322876	-14.1810398101807	-0.101279050111771	-0.00954507943242788	0.00390679482370615
-7.22491455078125	-8.78075790405273	-14.1761713027954	-0.101318538188934	-0.00947521533817053	0.00368325691670179
-7.22668790817261	-8.79052639007568	-14.1645278930664	-0.101502239704132	-0.00929842982441187	0.00344679760746658
-7.22631120681763	-8.79769134521484	-14.1580142974854	-0.101497210562229	-0.00929256342351437	0.00325785111635923
-7.23574304580688	-8.80129909515381	-14.1503353118896	-0.101630114018917	-0.00918180961161852	0.00314816576428711
-7.24079084396362	-8.8121976852417	-14.1519317626953	-0.101651266217232	-0.00921092089265585	0.00302072335034609
-7.25178718566895	-8.81789970397949	-14.1730051040649	-0.10165087133646	-0.00913397967815399	0.00289482111111283
-7.25951290130615	-8.82379627227783	-14.1842546463013	-0.10169306397438	-0.0090422285720706	0.00275593786500394
-7.26561498641968	-8.82228565216064	-14.2018365859985	-0.101808719336987	-0.00892458017915487	0.00258199078962207
-7.27203702926636	-8.82168102264404	-14.2069540023804	-0.101792141795158	-0.00885338522493839	0.00236443267203867
-7.27890062332153	-8.81790447235107	-14.215802192688	-0.101958252489567	-0.00852961093187332	0.00212028552778065
-7.27922630310059	-8.81872272491455	-14.2106285095215	-0.102021634578705	-0.0083417110145092	0.00172321905847639
-7.28697490692139	-8.82254886627197	-14.2020225524902	-0.102206684648991	-0.00817559380084276	0.00147093739360571
-7.28768873214722	-8.83109855651855	-14.1953754425049	-0.102401435375214	-0.0081437723711133	0.00121741648763418
-7.29752016067505	-8.8354663848877	-14.1920967102051	-0.102536216378212	-0.00799952261149883	0.000988612417131662
-7.29998254776001	-8.84077167510986	-14.1930294036865	-0.102599710226059	-0.00790606159716845	0.000769327743910253
-7.30685710906982	-8.84706115722656	-14.1878995895386	-0.102809771895409	-0.0077880029566586	0.000609412847552449
-7.30889129638672	-8.85441112518311	-14.1875905990601	-0.102817043662071	-0.00777188688516617	0.000381841819034889
-7.32123184204102	-8.85892963409424	-14.1969499588013	-0.102946795523167	-0.00768876355141401	0.000295036035822704
-7.32564640045166	-8.86668109893799	-14.2051935195923	-0.102999873459339	-0.00768513604998589	0.000181117386091501
-7.33657789230347	-8.86129760742188	-14.2171907424927	-0.10313892364502	-0.00745759392157197	-6.22717107034987E-06
-7.3385214805603	-8.86031436920166	-14.2254858016968	-0.103207424283028	-0.00739883305504918	-0.000200325826881453
-7.34320449829102	-8.85292053222656	-14.23499584198	-0.103426747024059	-0.0071999910287559	-0.00040397173142992
-7.34233903884888	-8.84982299804688	-14.216739654541	-0.103527642786503	-0.00694238860160112	-0.000744082732126117
-7.34268665313721	-8.85500431060791	-14.1995935440063	-0.103774860501289	-0.00684676226228476	-0.000978140742518008
-7.34395837783813	-8.85780811309814	-14.1919803619385	-0.103874318301678	-0.00673134997487068	-0.00118822662625462
-7.34976053237915	-8.86343193054199	-14.1787185668945	-0.104028269648552	-0.00671559246256948	-0.00127227569464594
-7.35253477096558	-8.86968517303467	-14.1778039932251	-0.104188986122608	-0.00674827443435788	-0.00127799028996378
-7.36301183700562	-8.87119483947754	-14.1923065185547	-0.104165203869343	-0.0067507098428905	-0.00136178848333657
-7.37091779708862	-8.86834239959717	-14.2107934951782	-0.104254238307476	-0.00653051724657416	-0.00140063220169395
-7.37199878692627	-8.86036777496338	-14.2169408798218	-0.104402087628841	-0.00642051408067346	-0.00171299383509904
-7.36708211898804	-8.85410976409912	-14.2010183334351	-0.104577854275703	-0.00625921692699194	-0.00198484817519784
-7.37001848220825	-8.85525131225586	-14.1873998641968	-0.104698739945889	-0.00606437306851149	-0.00220319977961481
-7.37411975860596	-8.86003971099854	-14.1776189804077	-0.104916892945766	-0.00598108163103461	-0.00235615205019712
-7.37408876419067	-8.86808967590332	-14.1687545776367	-0.104954838752747	-0.0060413577593863	-0.00241307215765119
-7.37905693054199	-8.8779411315918	-14.1670532226563	-0.105161987245083	-0.00602398719638586	-0.00241707055829465
-7.38635540008545	-8.88155460357666	-14.1785192489624	-0.105138450860977	-0.00606157165020704	-0.00245753582566977
-7.39136552810669	-8.88199138641357	-14.1913814544678	-0.105214677751064	-0.00601072050631046	-0.00242737028747797
-7.39213418960571	-8.87837505340576	-14.2027902603149	-0.105198286473751	-0.00591059448197484	-0.00244385772384703
-7.39583396911621	-8.87275409698486	-14.2230501174927	-0.105267964303494	-0.00579655962064862	-0.00258807255886495
-7.39175081253052	-8.87217140197754	-14.2178497314453	-0.105357654392719	-0.00560987694188952	-0.00274277105927467
-7.3935604095459	-8.86764240264893	-14.213472366333	-0.105427831411362	-0.00555231282487512	-0.00284791388548911
-7.38767528533936	-8.87066078186035	-14.1973876953125	-0.105489440262318	-0.00538833159953356	-0.0030312817543745
-7.38550710678101	-8.87483692169189	-14.1761627197266	-0.105550676584244	-0.00536976475268602	-0.00307564553804696
-7.38475704193115	-8.88329601287842	-14.1668586730957	-0.105697482824326	-0.00539652770385146	-0.00302895088680089
-7.39029693603516	-8.89188289642334	-14.162748336792	-0.105646625161171	-0.00543369026854634	-0.00296453130431473
-7.39009284973145	-8.89239406585693	-14.1765584945679	-0.105706095695496	-0.0055346330627799	-0.00291825365275145
-7.39291477203369	-8.89232063293457	-14.1903686523438	-0.105635970830917	-0.00558410119265318	-0.00281502958387136
-7.39608526229858	-8.88892459869385	-14.2018613815308	-0.105634234845638	-0.00551217095926404	-0.00276269158348441
-7.39755535125732	-8.88420486450195	-14.2129020690918	-0.105648212134838	-0.00544640375301242	-0.00283567444421351
-7.39474153518677	-8.87788391113281	-14.2137889862061	-0.105622671544552	-0.00530742201954126	-0.00291375815868378
-7.39892292022705	-8.8754186630249	-14.219012260437	-0.105608291924	-0.00523266009986401	-0.00299739046022296
-7.39412927627563	-8.87379455566406	-14.2050437927246	-0.105615451931953	-0.00511539820581675	-0.00306484010070562
-7.39044427871704	-8.87435722351074	-14.2026424407959	-0.105660572648048	-0.00514285359531641	-0.00319217098876834
-7.39189195632935	-8.88019371032715	-14.1894655227661	-0.105726264417171	-0.00509115494787693	-0.00324207940138876
-7.3845534324646	-8.88776016235352	-14.1790313720703	-0.105697348713875	-0.00520155299454927	-0.00326994201168418
-7.39359092712402	-8.8954029083252	-14.18226146698	-0.105640925467014	-0.00536091160029173	-0.00309102004393935
-7.39557504653931	-8.90012454986572	-14.195351600647	-0.105563938617706	-0.00538956793025136	-0.00298303365707397
-7.40048360824585	-8.88984966278076	-14.2188014984131	-0.105438470840454	-0.00528546189889312	-0.00292529514990747
-7.39428520202637	-8.88316535949707	-14.2246589660645	-0.105396494269371	-0.00521612865850329	-0.00297935237176716
-7.39272737503052	-8.88045406341553	-14.2227334976196	-0.105535857379436	-0.00513863516971469	-0.00303098652511835
-7.38751935958862	-8.88224315643311	-14.2123737335205	-0.105518162250519	-0.00513216434046626	-0.00308639160357416
-7.38378477096558	-8.88419246673584	-14.1908264160156	-0.10556248575449	-0.00505727808922529	-0.00316199008375406
-7.3774094581604	-8.8885440826416	-14.1772794723511	-0.105579264461994	-0.00514013273641467	-0.00309776747599244
-7.37500381469727	-8.89111423492432	-14.1757030487061	-0.105513200163841	-0.00529306568205357	-0.00297847506590188
-7.37251806259155	-8.8916597366333	-14.1796712875366	-0.105515919625759	-0.00537487166002393	-0.0028703713323921
-7.37509155273438	-8.88616752624512	-14.2017374038696	-0.105367496609688	-0.00538837304338813	-0.00274220737628639
-7.37101602554321	-8.87563705444336	-14.2167453765869	-0.105413302779198	-0.00528987962752581	-0.00278990250080824
-7.36510610580444	-8.8690071105957	-14.2199029922485	-0.105350680649281	-0.00520834652706981	-0.00290108891204
-7.35736179351807	-8.86073303222656	-14.1985454559326	-0.105484791100025	-0.00510680675506592	-0.00300523336045444
-7.34392642974854	-8.86284637451172	-14.1748905181885	-0.105500482022762	-0.00515366392210126	-0.00313584855757654
-7.34414958953857	-8.86894607543945	-14.1694593429565	-0.105495400726795	-0.00524435052648187	-0.00297120842151344
-7.34372138977051	-8.86959266662598	-14.1698961257935	-0.105471722781658	-0.00523521564900875	-0.00296743423677981
-7.34443187713623	-8.86941337585449	-14.1766595840454	-0.105444766581059	-0.00530658895149827	-0.00287762680090964
-7.34127473831177	-8.86324882507324	-14.1844425201416	-0.105348087847233	-0.00524621410295367	-0.00276412954553962
-7.33973550796509	-8.85699081420898	-14.2014427185059	-0.105301693081856	-0.00525058759376407	-0.00270440825261176
-7.33223533630371	-8.84983253479004	-14.2084808349609	-0.10541358590126	-0.0051377615891397	-0.0027670064009726
-7.33061027526855	-8.84470748901367	-14.1957082748413	-0.105388581752777	-0.0049970643594861	-0.00290297763422132
-7.32045936584473	-8.84097099304199	-14.1695041656494	-0.105484336614609	-0.00485534686595201	-0.00291399518027902
-7.31324005126953	-8.84670925140381	-14.1479396820068	-0.105433255434036	-0.00494786212220788	-0.00290123373270035
-7.31204223632813	-8.8513069152832	-14.1459379196167	-0.105554990470409	-0.00505095953121781	-0.00278866570442915
-7.30895805358887	-8.85223293304443	-14.1472911834717	-0.105453923344612	-0.00511753931641579	-0.00274551147595048
-7.30578756332397	-8.85003280639648	-14.1454973220825	-0.10554076731205	-0.0050869407132268	-0.00267716194503009
-7.30515670776367	-8.84713459014893	-14.1628847122192	-0.105435654520988	-0.00512757245451212	-0.00259783188812435
-7.30427503585815	-8.83584976196289	-14.1863460540771	-0.105506472289562	-0.00496395258232951	-0.00261443783529103
-7.29624366760254	-8.82451820373535	-14.1831827163696	-0.105499185621738	-0.00483094248920679	-0.00275816349312663
-7.28785228729248	-8.81978130340576	-14.1615781784058	-0.105641044676304	-0.0047057936899364	-0.00288859358988702
-7.27768278121948	-8.81859970092773	-14.145791053772	-0.105711385607719	-0.00461377203464508	-0.00302808335982263
-7.27172374725342	-8.82266807556152	-14.1339073181152	-0.105812706053257	-0.0046020345762372	-0.00299741420894861
-7.26878833770752	-8.82674407958984	-14.1276712417603	-0.105899624526501	-0.00461348099634051	-0.00288533885031939
-7.26735067367554	-8.82230091094971	-14.1402378082275	-0.105895467102528	-0.00471079582348466	-0.00274400832131505
-7.26431369781494	-8.81157207489014	-14.1536426544189	-0.105918496847153	-0.00453085219487548	-0.00271327164955437
-7.25602197647095	-8.80121421813965	-14.1518354415894	-0.10598649084568	-0.00438785832375288	-0.00280958251096308
-7.24790811538696	-8.79299926757813	-14.1348838806152	-0.106194391846657	-0.00424432568252087	-0.00289900577627122
-7.23513650894165	-8.78877067565918	-14.117618560791	-0.106323696672916	-0.0040020402520895	-0.0030434166546911
-7.22844552993774	-8.78702259063721	-14.0943365097046	-0.106482468545437	-0.00402029231190681	-0.0030826220754534
-7.21534156799316	-8.78556537628174	-14.0767087936401	-0.106539152562618	-0.00397069472819567	-0.00306654232554138
-7.20971870422363	-8.78592014312744	-14.0654745101929	-0.106619395315647	-0.00398756191134453	-0.00297541776672006
-7.20630025863647	-8.78652000427246	-14.0695009231567	-0.106599077582359	-0.00401320401579142	-0.00289807259105146
-7.19755411148071	-8.78415393829346	-14.0717735290527	-0.106656417250633	-0.00398936821147799	-0.00274610356427729
-7.19511222839355	-8.77375030517578	-14.0800018310547	-0.106680043041706	-0.00391000090166926	-0.00267837266437709
-7.19349813461304	-8.76151752471924	-14.0793294906616	-0.106730923056602	-0.00378497713245451	-0.00268950336612761
-7.17767000198364	-8.75111103057861	-14.0821533203125	-0.106805518269539	-0.00361752044409513	-0.00281900423578918
-7.16893577575684	-8.74848556518555	-14.0610408782959	-0.106946311891079	-0.00348247960209847	-0.00285616680048406
-7.1595892906189	-8.74246883392334	-14.0473203659058	-0.107019297778606	-0.00342146540060639	-0.00287578953430057
-7.15427112579346	-8.74344062805176	-14.0244169235229	-0.10709772258997	-0.00341089419089258	-0.00287713250145316
-7.14508056640625	-8.74896144866943	-14.0109395980835	-0.107269011437893	-0.00341870309785008	-0.00280072609893978
-7.14345169067383	-8.75082683563232	-14.0041551589966	-0.107263557612896	-0.00347692123614252	-0.00267512747086585
-7.1377477645874	-8.74825572967529	-14.0015287399292	-0.107361666858196	-0.00345345889218152	-0.0025996919721365
-7.13441181182861	-8.74791145324707	-13.9970207214355	-0.107314817607403	-0.00348808942362666	-0.00250947801396251
-7.13089084625244	-8.74472808837891	-14.0054712295532	-0.107380248606205	-0.00350553030148149	-0.00238163187168539
-7.1332311630249	-8.74147033691406	-13.9999799728394	-0.107446767389774	-0.00345070823095739	-0.00230137421749532
-7.1304988861084	-8.73396301269531	-14.0145463943481	-0.107409074902534	-0.00342026934958994	-0.00215861201286316
-7.12362623214722	-8.72883796691895	-14.0135822296143	-0.107371762394905	-0.00339272175915539	-0.00207354221493006
-7.11733531951904	-8.7203540802002	-14.0202169418335	-0.107352755963802	-0.00335487117990851	-0.00204920372925699
-7.11455678939819	-8.71483993530273	-14.0085935592651	-0.107361927628517	-0.00322847906500101	-0.00208079698495567
-7.1063814163208	-8.71342277526855	-13.998556137085	-0.107486739754677	-0.00316447764635086	-0.00208049267530441
-7.09996795654297	-8.71289920806885	-13.9734153747559	-0.107480458915234	-0.00325784366577864	-0.0020684446208179
-7.09782981872559	-8.71683979034424	-13.959095954895	-0.107499197125435	-0.00328413327224553	-0.00195012148469687
-7.09690427780151	-8.72709178924561	-13.9547462463379	-0.107394590973854	-0.00344998040236533	-0.00176095205824822
-7.09916210174561	-8.72620677947998	-13.9496850967407	-0.107375375926495	-0.00350523949600756	-0.00164075649809092
-7.1010799407959	-8.73145771026611	-13.9558143615723	-0.107288241386414	-0.00358189409598708	-0.00143363559618592
-7.10382318496704	-8.7233715057373	-13.9706058502197	-0.107183292508125	-0.00363320345059037	-0.00129407737404108
-7.10463190078735	-8.72428226470947	-13.9834041595459	-0.107070505619049	-0.00371293467469513	-0.00119703181553632
-7.10645961761475	-8.71873950958252	-13.9906015396118	-0.107143349945545	-0.00361192668788135	-0.0011427067220211
-7.10596084594727	-8.71498203277588	-13.9856424331665	-0.107010535895824	-0.00358155136927962	-0.00113664090167731
-7.10642051696777	-8.71222972869873	-13.9824981689453	-0.106970943510532	-0.00357974483631551	-0.001128513016738
-7.10358476638794	-8.71593284606934	-13.9730682373047	-0.106964439153671	-0.00367146893404424	-0.00111849827226251
-7.10409927368164	-8.71718215942383	-13.9584131240845	-0.107019804418087	-0.00368470954708755	-0.00109237700235099
-7.10385465621948	-8.72628021240234	-13.9516248703003	-0.106914944946766	-0.00390035239979625	-0.000990274595096707
-7.10963535308838	-8.73112869262695	-13.9469375610352	-0.10691861063242	-0.00397562608122826	-0.000789041048847139
-7.11130666732788	-8.73927402496338	-13.956093788147	-0.106763377785683	-0.00425194995477796	-0.000568426679819822
-7.12341403961182	-8.74156188964844	-13.9665632247925	-0.106672666966915	-0.00439412845298648	-0.000299398321658373
-7.12521171569824	-8.74350070953369	-13.9814357757568	-0.106469728052616	-0.00449160719290376	-0.000109970642370172
-7.13197565078735	-8.73839473724365	-13.9954319000244	-0.106344133615494	-0.00468129571527243	9.96285089058802E-05
-7.13153409957886	-8.73432445526123	-14.0062284469604	-0.10613789409399	-0.00471066497266293	0.000228229895583354
-7.13183641433716	-8.73333930969238	-14.0022668838501	-0.106125123798847	-0.00477001862600446	0.000344198866514489
-7.13131093978882	-8.73620223999023	-14.0039415359497	-0.105986319482327	-0.00495576951652765	0.000462033756775782
-7.13314056396484	-8.74065113067627	-13.9973468780518	-0.105882078409195	-0.00518075888976455	0.000623288040515035
-7.1315279006958	-8.74247074127197	-13.9996681213379	-0.105692110955715	-0.00534694408997893	0.000796188600361347
-7.13767051696777	-8.74935626983643	-13.9937124252319	-0.105521850287914	-0.00559023348614573	0.00109743606299162
-7.13682556152344	-8.75504970550537	-13.9901733398438	-0.105376586318016	-0.00584557838737965	0.0012550875544548
-7.14102983474731	-8.76295948028564	-13.9908285140991	-0.105279996991158	-0.00608439557254314	0.00152904179412872
-7.14578914642334	-8.77050685882568	-14.0038871765137	-0.105071485042572	-0.00635519810020924	0.00171792274340987
-7.15279340744019	-8.77497863769531	-14.0203437805176	-0.104953825473785	-0.00663223722949624	0.00205423845909536
-7.15945625305176	-8.78088283538818	-14.0354909896851	-0.104726180434227	-0.00687243696302176	0.00229369197040796
-7.16958284378052	-8.77852344512939	-14.0555295944214	-0.10457406193018	-0.00703019462525845	0.00256981910206378
-7.17017650604248	-8.7789306640625	-14.0689868927002	-0.104388020932674	-0.00712782889604568	0.00271700881421566
-7.1779899597168	-8.778000831604	-14.0820989608765	-0.104332000017166	-0.00721619417890906	0.00281677721068263
-7.18012237548828	-8.77643585205078	-14.0807161331177	-0.104042701423168	-0.00740586221218109	0.00294967833906412
-7.18364810943604	-8.77900409698486	-14.0847940444946	-0.104041934013367	-0.00743983499705791	0.00304042873904109
-7.18197011947632	-8.78427696228027	-14.0789155960083	-0.103878624737263	-0.00756771117448807	0.00302621023729444
-7.18271160125732	-8.78732872009277	-14.0671091079712	-0.103914253413677	-0.0077329152263701	0.00317738298326731
-7.18128108978271	-8.79386901855469	-14.0697422027588	-0.103743799030781	-0.00790120009332895	0.00335988448932767
-7.18570041656494	-8.8008451461792	-14.0644474029541	-0.103648416697979	-0.00813236832618713	0.00361021631397307
-7.18843507766724	-8.8073205947876	-14.0655364990234	-0.103441275656223	-0.00839034933596849	0.00382463959977031
-7.19476795196533	-8.81298923492432	-14.076976776123	-0.103397607803345	-0.00865543447434902	0.00417480431497097
-7.19602584838867	-8.80755043029785	-14.1010293960571	-0.103083617985249	-0.00881472043693066	0.00440425705164671
-7.19907808303833	-8.80301284790039	-14.1168174743652	-0.10294196754694	-0.00896213110536337	0.0045880489051342
-7.19623374938965	-8.79848957061768	-14.12584400177	-0.102852769196033	-0.00905602052807808	0.00472533656284213
-7.19504404067993	-8.79615020751953	-14.1116542816162	-0.102717980742455	-0.00914273783564568	0.0047604595310986
-7.18902254104614	-8.79279804229736	-14.1011266708374	-0.102654255926609	-0.00908143073320389	0.00477398606017232
-7.18626928329468	-8.79618263244629	-14.0893793106079	-0.102534599602222	-0.00932757183909416	0.00485851895064116
-7.18372678756714	-8.80356407165527	-14.0685787200928	-0.102544121444225	-0.0094452528283	0.00500140571966767
-7.18298721313477	-8.80723667144775	-14.0669021606445	-0.102356307208538	-0.00973030552268028	0.00527069438248873
-7.18666505813599	-8.80940818786621	-14.071213722229	-0.10222090780735	-0.00985057931393385	0.00545418122783303
-7.19020509719849	-8.80688858032227	-14.0952806472778	-0.102070577442646	-0.0100989537313581	0.00567752867937088
-7.19263219833374	-8.80076694488525	-14.1048030853271	-0.102033384144306	-0.0100314281880856	0.00566629413515329
-7.19135189056396	-8.79784488677979	-14.1058139801025	-0.101922102272511	-0.0101888058707118	0.00569658260792494
-7.18866300582886	-8.79194831848145	-14.1033372879028	-0.101942718029022	-0.0102080507203937	0.0057256119325757
-7.18336629867554	-8.79335117340088	-14.0903511047363	-0.101812548935413	-0.0103133879601955	0.00564673403277993
-7.18343591690063	-8.79739570617676	-14.0789260864258	-0.101763918995857	-0.0103680891916156	0.00569884991273284
-7.17706489562988	-8.79962062835693	-14.0751781463623	-0.101706475019455	-0.0106615107506514	0.00573859177529812
-7.18027830123901	-8.80487537384033	-14.0642509460449	-0.101680338382721	-0.0107906423509121	0.00584874302148819
-7.18196153640747	-8.80690574645996	-14.0669269561768	-0.101535521447659	-0.0109873441979289	0.00601359084248543
-7.18610048294067	-8.81157112121582	-14.0787963867188	-0.10148873925209	-0.0112012373283505	0.00622441526502371
-7.18838930130005	-8.80688381195068	-14.1016941070557	-0.101321965456009	-0.0113743767142296	0.00640091113746166
-7.1911449432373	-8.80125427246094	-14.1064338684082	-0.101310856640339	-0.0113907540217042	0.00643386412411928
-7.19010162353516	-8.79264640808105	-14.1105241775513	-0.101264946162701	-0.0113350870087743	0.0063991048373282
-7.18924283981323	-8.79034328460693	-14.1002264022827	-0.101228766143322	-0.0113772992044687	0.00632273126393557
-7.18453788757324	-8.7905158996582	-14.074649810791	-0.101275503635406	-0.0113738058134913	0.00626202207058668
-7.18427085876465	-8.79685306549072	-14.0594100952148	-0.101285144686699	-0.0115297939628363	0.00623186957091093
-7.18562698364258	-8.80005741119385	-14.0433149337769	-0.101472087204456	-0.0116287590935826	0.00626759324222803
-7.18817806243896	-8.80471324920654	-14.0477113723755	-0.101382203400135	-0.0117356972768903	0.00632787263020873
-7.19502401351929	-8.80455875396729	-14.0501489639282	-0.101351052522659	-0.0120087908580899	0.006419837474823
-7.19591426849365	-8.79999351501465	-14.0570659637451	-0.101347006857395	-0.0120014511048794	0.00641888892278075
-7.20036888122559	-8.79514694213867	-14.068660736084	-0.101382456719875	-0.0120113119482994	0.00638266745954752
-7.20033121109009	-8.78576278686523	-14.0700960159302	-0.101268008351326	-0.0119821634143591	0.00629700580611825
-7.2019190788269	-8.78292942047119	-14.0573892593384	-0.101393610239029	-0.0119625329971313	0.0061266953125596
-7.20047283172607	-8.78397941589355	-14.0422210693359	-0.101429015398026	-0.011979348026216	0.00591815635561943
-7.2023811340332	-8.78818702697754	-14.0251970291138	-0.101502530276775	-0.0120913246646523	0.00590023212134838
-7.20102405548096	-8.7911491394043	-14.0121431350708	-0.101571477949619	-0.0121391545981169	0.00583652965724468
-7.20812082290649	-8.7978687286377	-14.0044221878052	-0.10152143985033	-0.0122474636882544	0.00589830568060279
-7.21578359603882	-8.8054313659668	-14.0134544372559	-0.101401515305042	-0.0124582219868898	0.00595472892746329
-7.22132062911987	-8.81145286560059	-14.0196018218994	-0.101507030427456	-0.0125646330416203	0.0059680244885385
-7.22761392593384	-8.81120109558105	-14.0359001159668	-0.101312451064587	-0.0126435188576579	0.00601677363738418
-7.23599529266357	-8.81019401550293	-14.0430583953857	-0.101345062255859	-0.0127160297706723	0.00601849844679236
-7.23546648025513	-8.80405330657959	-14.0580530166626	-0.101272433996201	-0.0126841589808464	0.00597138702869415
-7.242103099823	-8.80470180511475	-14.0625610351563	-0.10127330571413	-0.0126997418701649	0.00587891926988959
-7.24078273773193	-8.80308246612549	-14.0540266036987	-0.101285710930824	-0.0125710805878043	0.00569867203012109
-7.24031448364258	-8.80440807342529	-14.0406637191772	-0.101259849965572	-0.0126442508772016	0.00562193104997277
-7.23939990997314	-8.80818653106689	-14.0266056060791	-0.101290687918663	-0.0126879122108221	0.00551372254267335
-7.24223947525024	-8.8150053024292	-14.0166053771973	-0.101265087723732	-0.0127597656100988	0.00554113043472171
-7.24029541015625	-8.82080841064453	-14.0131406784058	-0.101263202726841	-0.0128951640799642	0.00553525751456618
-7.2506160736084	-8.82741928100586	-14.0121173858643	-0.101119510829449	-0.0130153503268957	0.00557698914781213
-7.25415706634521	-8.83190250396729	-14.0245656967163	-0.101092115044594	-0.0131127331405878	0.00564703438431025
-7.25862741470337	-8.83381748199463	-14.0420808792114	-0.100986421108246	-0.0132053326815367	0.0056799054145813
-7.2682147026062	-8.83137035369873	-14.051459312439	-0.100874327123165	-0.0131297754123807	0.00570200569927692
-7.26710987091064	-8.82727813720703	-14.0639495849609	-0.100804552435875	-0.0130974501371384	0.00558013748377562
-7.26681423187256	-8.82099437713623	-14.0543184280396	-0.100860990583897	-0.0129519868642092	0.00544529454782605
-7.26649188995361	-8.82709789276123	-14.0519123077393	-0.100755125284195	-0.0129595119506121	0.00530694937333465
-7.26657247543335	-8.83322048187256	-14.0321350097656	-0.100837878882885	-0.0129870912060142	0.00524186948314309
-7.26742124557495	-8.84027194976807	-14.0260982513428	-0.100737579166889	-0.0131401428952813	0.00526205962523818
-7.27284860610962	-8.84845352172852	-14.0239925384521	-0.100781463086605	-0.013212688267231	0.0053817993029952
-7.27850389480591	-8.85226345062256	-14.0438365936279	-0.10053289681673	-0.0132628167048097	0.00548562780022621
-7.2841477394104	-8.84951019287109	-14.0643491744995	-0.100478038191795	-0.0132615827023983	0.00552134308964014
-7.28197050094604	-8.84446048736572	-14.0707292556763	-0.100374184548855	-0.0131293181329966	0.00535686081275344
-7.27970123291016	-8.84440803527832	-14.0614376068115	-0.100384674966335	-0.0131454514339566	0.00528099341318011
-7.27724599838257	-8.84519672393799	-14.0497179031372	-0.10041656345129	-0.0129655450582504	0.00521101243793964
-7.27181529998779	-8.85088539123535	-14.0299320220947	-0.100333355367184	-0.0131570752710104	0.005186986643821
-7.27433347702026	-8.85718059539795	-14.0252866744995	-0.100379392504692	-0.0131113482639194	0.0051535633392632
-7.27669477462769	-8.86399555206299	-14.029125213623	-0.100313477218151	-0.0131832072511315	0.00526845874264836
-7.2789363861084	-8.85976219177246	-14.0347537994385	-0.100215084850788	-0.0132583538070321	0.00532949902117252
-7.28101110458374	-8.86200618743896	-14.0574026107788	-0.100094631314278	-0.01323935482651	0.0053778332658112
-7.28008699417114	-8.85575008392334	-14.0744533538818	-0.0999987795948982	-0.013076295144856	0.0052282540127635
-7.2731876373291	-8.84837913513184	-14.0798568725586	-0.099911667406559	-0.012972173281014	0.00506806187331676
-7.26944780349731	-8.84786128997803	-14.0629301071167	-0.0999987199902534	-0.0128141706809402	0.00488336244598031
-7.26214742660522	-8.84951686859131	-14.0489521026611	-0.100003950297832	-0.012796145863831	0.00465009734034538
-7.26129770278931	-8.85252666473389	-14.0429458618164	-0.0999999940395355	-0.0127585111185908	0.00462570413947105
-7.25320816040039	-8.85713863372803	-14.0337543487549	-0.100019969046116	-0.0127510521560907	0.00462955189868808
-7.25382328033447	-8.86560153961182	-14.0416421890259	-0.100012749433517	-0.0128283789381385	0.00471365032717586
-7.25530624389648	-8.86075210571289	-14.0572872161865	-0.0999516919255257	-0.0127793606370687	0.00477878330275416
-7.25487518310547	-8.85960960388184	-14.0625839233398	-0.0999249890446663	-0.0127577232196927	0.00468518771231174
-7.24829149246216	-8.85147190093994	-14.0648078918457	-0.0998974516987801	-0.012587639503181	0.0046286596916616
-7.2478666305542	-8.84596252441406	-14.0705900192261	-0.0998929217457771	-0.012532064691186	0.00453008338809013
-7.23928928375244	-8.83762454986572	-14.0772619247437	-0.099887415766716	-0.0123521545901895	0.00434788735583425
-7.23428153991699	-8.83337783813477	-14.0734434127808	-0.0999820604920387	-0.0121602015569806	0.0041737575083971
-7.22758674621582	-8.82776355743408	-14.0578126907349	-0.100037969648838	-0.0118781011551619	0.00391408056020737
-7.21911668777466	-8.82747364044189	-14.0407915115356	-0.100127972662449	-0.0118138212710619	0.00369600183330476
-7.21359968185425	-8.82568264007568	-14.0206146240234	-0.100260242819786	-0.0116901937872171	0.00355536444112659
-7.21291399002075	-8.8346643447876	-14.0120010375977	-0.100212700664997	-0.0116589153185487	0.003508978523314
-7.21280860900879	-8.83447265625	-14.0169286727905	-0.100328184664249	-0.0116402860730886	0.00342555576935411
-7.21099948883057	-8.83065032958984	-14.035551071167	-0.100262999534607	-0.0115776658058167	0.00335690169595182
-7.21045827865601	-8.82213592529297	-14.046272277832	-0.100359685719013	-0.0113467983901501	0.00319301872514188
-7.2058539390564	-8.81798076629639	-14.0430479049683	-0.100354112684727	-0.0111962519586086	0.00295486277900636
-7.20665597915649	-8.81456851959229	-14.0441818237305	-0.100490517914295	-0.0109327295795083	0.00280995992943645
-7.20278167724609	-8.80574703216553	-14.0403957366943	-0.100502192974091	-0.0107566993683577	0.00255071721039712
-7.19774532318115	-8.80061626434326	-14.0386085510254	-0.100549459457397	-0.010577080771327	0.00233901338651776
-7.19183731079102	-8.79741191864014	-14.0256643295288	-0.10063798725605	-0.010457850061357	0.00211545755155385
-7.19063520431519	-8.79691505432129	-14.0193281173706	-0.10074083507061	-0.0101842135190964	0.00178852363023907
-7.18973302841187	-8.79795837402344	-14.0122470855713	-0.100897580385208	-0.0101299649104476	0.00168593961279839
-7.18973731994629	-8.79978275299072	-13.9944458007813	-0.100984752178192	-0.00987194664776325	0.00142658653203398
-7.18398952484131	-8.80654430389404	-13.9853830337524	-0.101064637303352	-0.00996765214949846	0.001244634273462
-7.18968772888184	-8.81207942962646	-13.9818086624146	-0.101093575358391	-0.00984529219567776	0.00118786410894245
-7.19414567947388	-8.81606960296631	-13.9952125549316	-0.10110717266798	-0.00986181199550629	0.0011345244711265
-7.1969952583313	-8.81754970550537	-14.0053653717041	-0.101209700107574	-0.00971285719424486	0.00108391384128481
-7.19954919815063	-8.81719875335693	-14.01060962677	-0.101179912686348	-0.00968471821397543	0.000988807296380401
-7.20440006256104	-8.81596851348877	-14.0224370956421	-0.101298213005066	-0.00952248275279999	0.000800067151430994
-7.20630168914795	-8.81569862365723	-14.0211200714111	-0.10126431286335	-0.00939859356731176	0.000644028070382774
-7.20845317840576	-8.81246566772461	-14.0276641845703	-0.101333387196064	-0.00920908525586128	0.000490558100864291
-7.20857334136963	-8.81062984466553	-14.0253801345825	-0.101400226354599	-0.00897129066288471	0.000208889978239313
-7.21318674087524	-8.81125640869141	-14.0132818222046	-0.101492658257484	-0.00883710291236639	-1.12943398562493E-05
-7.21098279953003	-8.81280612945557	-14.0125598907471	-0.101552553474903	-0.00876049045473337	-0.000167861740919761
-7.21088266372681	-8.81661701202393	-13.9969177246094	-0.101684801280499	-0.00870159827172756	-0.000300077605061233
-7.21324348449707	-8.82540702819824	-13.986888885498	-0.101654231548309	-0.00862658396363258	-0.000461494608316571
-7.21613645553589	-8.8288516998291	-13.9871244430542	-0.101797230541706	-0.00858440436422825	-0.000492357823532075
-7.22073268890381	-8.8330602645874	-13.9867563247681	-0.101720713078976	-0.00864210166037083	-0.000589742616284639
-7.22542428970337	-8.8353910446167	-13.9859752655029	-0.101768061518669	-0.00862476415932179	-0.0005981590365991
-7.22894239425659	-8.83842086791992	-14.002420425415	-0.101712562143803	-0.00863551162183285	-0.000616748351603746
-7.23638725280762	-8.83598232269287	-14.0222206115723	-0.101775892078876	-0.00850725267082453	-0.000649910187348723
-7.23963642120361	-8.83115482330322	-14.0340633392334	-0.101639650762081	-0.00839944835752249	-0.000769624137319624
-7.24038457870483	-8.8282356262207	-14.0334911346436	-0.101710513234138	-0.00824855454266071	-0.000863604655023664
-7.23834228515625	-8.82750606536865	-14.0367813110352	-0.101675301790237	-0.00822057854384184	-0.00104532879777253
-7.24028587341309	-8.82838344573975	-14.0277853012085	-0.101738609373569	-0.00812090653926134	-0.00112887169234455
-7.23460149765015	-8.83578681945801	-14.0163516998291	-0.101712718605995	-0.00809984840452671	-0.00125170417595655
-7.24188566207886	-8.84685802459717	-14.0134706497192	-0.101732678711414	-0.00816275831311941	-0.00124143261928111
-7.24098348617554	-8.85351657867432	-14.020486831665	-0.101628564298153	-0.00820171739906073	-0.00121332122944295
-7.24957895278931	-8.86323356628418	-14.0276279449463	-0.101658262312412	-0.00829067081212997	-0.00117560848593712
-7.25582838058472	-8.8662691116333	-14.0391359329224	-0.101497359573841	-0.00832601264119148	-0.00113531108945608
-7.2622241973877	-8.86727714538574	-14.0506858825684	-0.101498834788799	-0.00835696328431368	-0.0010432661511004
-7.26031255722046	-8.86811637878418	-14.0627384185791	-0.101452514529228	-0.00833596661686897	-0.00106218864675611
-7.26812887191772	-8.8686466217041	-14.0769605636597	-0.101445555686951	-0.00831868872046471	-0.00106339436024427
-7.27066993713379	-8.86317253112793	-14.0886697769165	-0.101414926350117	-0.0082841832190752	-0.00112383533269167
-7.27312421798706	-8.86054229736328	-14.0906171798706	-0.101489096879959	-0.00818041805177927	-0.00119726278353482
-7.27000284194946	-8.8590087890625	-14.092399597168	-0.101366870105267	-0.00817844271659851	-0.00128465006127954
-7.27083349227905	-8.86135864257813	-14.076096534729	-0.101444140076637	-0.00817183125764132	-0.00134734460152686
-7.26759433746338	-8.86234283447266	-14.075005531311	-0.101409137248993	-0.00816195085644722	-0.00145598850212991
-7.26863431930542	-8.86522006988525	-14.0645923614502	-0.10143917798996	-0.00820199679583311	-0.00140758336056024
-7.26872158050537	-8.8714714050293	-14.0525398254395	-0.101375408470631	-0.00825254246592522	-0.00138929730746895
-7.27146482467651	-8.87746715545654	-14.0564727783203	-0.101365394890308	-0.00845785066485405	-0.0013607800938189
-7.27255725860596	-8.87897491455078	-14.0688924789429	-0.101246766746044	-0.00855953618884087	-0.0013071324210614
-7.27551603317261	-8.88152599334717	-14.078311920166	-0.101278997957706	-0.00867047812789679	-0.00121587794274092
-7.27742433547974	-8.87746238708496	-14.1026830673218	-0.101146459579468	-0.00860322080552578	-0.00125382235273719
-7.2779335975647	-8.87366962432861	-14.1170234680176	-0.100972674787045	-0.00862495880573988	-0.00125889654736966
-7.27662992477417	-8.86886119842529	-14.1171340942383	-0.100933969020844	-0.00848809443414211	-0.00142986769787967
-7.27045011520386	-8.86847686767578	-14.1096458435059	-0.100977838039398	-0.00855593103915453	-0.00154665415175259
-7.27004194259644	-8.8709135055542	-14.0996770858765	-0.100962124764919	-0.00849480368196964	-0.00164325686637312
-7.26782178878784	-8.87325286865234	-14.1005239486694	-0.100859269499779	-0.00866826437413692	-0.00172053521964699
-7.26442718505859	-8.88194561004639	-14.0942449569702	-0.100813284516335	-0.0087330499663949	-0.00170391250867397
-7.26887178421021	-8.88618946075439	-14.0915679931641	-0.100766763091087	-0.00879240594804287	-0.00168415799271315
-7.27107524871826	-8.8928747177124	-14.1015996932983	-0.100825913250446	-0.00882991123944521	-0.00164821639191359
-7.27387142181396	-8.8965892791748	-14.1082630157471	-0.100690923631191	-0.00900170765817165	-0.00163913192227483
-7.27631521224976	-8.89468574523926	-14.1160955429077	-0.10060054063797	-0.00896952953189611	-0.00168558617588133
-7.27808570861816	-8.89129257202148	-14.1337337493896	-0.100544087588787	-0.00899824593216181	-0.00169002101756632
-7.28129720687866	-8.88651561737061	-14.141562461853	-0.100563488900661	-0.00890197977423668	-0.00178522791247815
-7.27855634689331	-8.8819522857666	-14.1427783966064	-0.100628361105919	-0.00871827732771635	-0.00205072737298906
-7.27710628509521	-8.8772668838501	-14.1213455200195	-0.100661672651768	-0.00857428833842278	-0.00232339533977211
-7.26961469650269	-8.88509178161621	-14.0979356765747	-0.100739359855652	-0.00864742789417505	-0.00249260035343468
-7.2721586227417	-8.89337062835693	-14.0827941894531	-0.100894682109356	-0.00859389640390873	-0.00261990400031209
-7.27765130996704	-8.89621639251709	-14.0821466445923	-0.100835211575031	-0.00855482462793589	-0.0026810048148036
-7.27812719345093	-8.89664936065674	-14.0925064086914	-0.100992485880852	-0.00859132409095764	-0.00269505847245455
-7.28052377700806	-8.89320850372314	-14.1001138687134	-0.10094428062439	-0.00848470255732536	-0.00292207975871861
-7.28602123260498	-8.88664245605469	-14.1027727127075	-0.101100526750088	-0.0083001097664237	-0.00309734395705163
-7.28270864486694	-8.88085174560547	-14.1044616699219	-0.101116381585598	-0.00808229763060808	-0.00334579963237047
-7.28022575378418	-8.87715244293213	-14.0914630889893	-0.101286575198174	-0.00793161801993847	-0.00361615279689431
-7.28053665161133	-8.87166213989258	-14.0753993988037	-0.101358167827129	-0.00772162014618516	-0.00395055860280991
-7.2797212600708	-8.87589740753174	-14.065354347229	-0.101521126925945	-0.00761281838640571	-0.00413685478270054
-7.27954530715942	-8.87865447998047	-14.0558910369873	-0.101575262844563	-0.0075123431161046	-0.00435629207640886
-7.28039073944092	-8.88247585296631	-14.0458688735962	-0.101667612791061	-0.00744764693081379	-0.00451945327222347
-7.27907180786133	-8.88772392272949	-14.0381679534912	-0.101756542921066	-0.00735668186098337	-0.00465337559580803
-7.28563404083252	-8.89557838439941	-14.0400819778442	-0.101780101656914	-0.0074877473525703	-0.00465394416823983
-7.29055833816528	-8.89638519287109	-14.0564098358154	-0.101697467267513	-0.00742751080542803	-0.00472507113590837
-7.29692649841309	-8.89747047424316	-14.0716285705566	-0.101679489016533	-0.00742219155654311	-0.00482278177514672
-7.29942083358765	-8.89053821563721	-14.0884952545166	-0.101663157343864	-0.00727801723405719	-0.00490442384034395
-7.29978275299072	-8.88929748535156	-14.0878667831421	-0.101723283529282	-0.0070886816829443	-0.0051415697671473
-7.29857444763184	-8.88614654541016	-14.0742540359497	-0.101770035922527	-0.00700102606788278	-0.00536278495565057
-7.30137252807617	-8.89575576782227	-14.0593252182007	-0.101740650832653	-0.00696769170463085	-0.00555148627609015
-7.30269002914429	-8.90439510345459	-14.0469751358032	-0.101793996989727	-0.00695032440125942	-0.00560264475643635
-7.30531072616577	-8.91114521026611	-14.0539875030518	-0.10169430822134	-0.0070842644199729	-0.00560098513960838
-7.31278467178345	-8.91533184051514	-14.059814453125	-0.101685971021652	-0.00710613280534744	-0.00560253299772739
-7.3169469833374	-8.91790199279785	-14.0748491287231	-0.10160318762064	-0.00717033864930272	-0.00566413579508662
-7.32487106323242	-8.91765594482422	-14.0937061309814	-0.101650036871433	-0.00709995627403259	-0.00564387440681458
-7.32665252685547	-8.9193696975708	-14.1011066436768	-0.101552717387676	-0.0070431474596262	-0.005730792414397
-7.33120441436768	-8.91343879699707	-14.1141138076782	-0.101565428078175	-0.00692920247092843	-0.00585861969739199
-7.33234024047852	-8.91477489471436	-14.1095705032349	-0.101491250097752	-0.00686259800568223	-0.00597928883507848
-7.331618309021	-8.91379070281982	-14.10862159729	-0.101612992584705	-0.00678460765630007	-0.00614794855937362
-7.32964086532593	-8.9186372756958	-14.0930128097534	-0.101574882864952	-0.00678738858550787	-0.0063466364517808
-7.33291292190552	-8.92505645751953	-14.091329574585	-0.101571284234524	-0.00683488557115197	-0.00631594238802791
-7.33444404602051	-8.93264770507813	-14.087516784668	-0.10156524926424	-0.00694292085245252	-0.0062785972841084
-7.34248971939087	-8.94010734558105	-14.1041450500488	-0.101423144340515	-0.00707204267382622	-0.00613842904567719
-7.34599637985229	-8.93698883056641	-14.1236629486084	-0.101315043866634	-0.00711732404306531	-0.00609074020758271
-7.34910535812378	-8.93170547485352	-14.1391668319702	-0.101257145404816	-0.00710524898022413	-0.00609235092997551
-7.34853553771973	-8.92635822296143	-14.1402397155762	-0.10118418186903	-0.00693537574261427	-0.00615839334204793
-7.34605598449707	-8.92566394805908	-14.1301136016846	-0.101210176944733	-0.00689357239753008	-0.00625966815277934
-7.34677934646606	-8.92818546295166	-14.1215724945068	-0.101165667176247	-0.00693150656297803	-0.00628054840490222
-7.34343528747559	-8.93761920928955	-14.1050148010254	-0.101077683269978	-0.00703359814360738	-0.00623378669843078
-7.34802770614624	-8.94553375244141	-14.1057586669922	-0.101071074604988	-0.00718165654689074	-0.00611075898632407
-7.34936571121216	-8.95027160644531	-14.1173238754272	-0.100816771388054	-0.00733012612909079	-0.00600495655089617
-7.3537392616272	-8.95673179626465	-14.1216869354248	-0.100790545344353	-0.0073781693354249	-0.005845848005265
-7.35500907897949	-8.95850276947021	-14.1401453018188	-0.100541576743126	-0.00749337766319513	-0.00574349239468575
-7.36275053024292	-8.96009922027588	-14.1589775085449	-0.100413128733635	-0.00762464618310332	-0.00557723827660084
-7.36084318161011	-8.96452045440674	-14.1766414642334	-0.100339978933334	-0.00758705567568541	-0.00549879809841514
-7.36498880386353	-8.96459674835205	-14.1894598007202	-0.100193813443184	-0.0076644541695714	-0.00541961938142776
-7.36785173416138	-8.96175575256348	-14.1993942260742	-0.10000192373991	-0.0077364188618958	-0.00534311914816499
-7.36946535110474	-8.96552848815918	-14.2041883468628	-0.0999446287751198	-0.00777792884036899	-0.00526710459962487
-7.36795520782471	-8.96567630767822	-14.2090702056885	-0.0997753366827965	-0.00777707807719707	-0.00527635309845209
-7.37015581130981	-8.96378135681152	-14.212947845459	-0.099671296775341	-0.00787017494440079	-0.00521062174811959
-7.36666584014893	-8.96715259552002	-14.2010364532471	-0.0996216684579849	-0.00786316301673651	-0.00524151045829058
-7.36660242080688	-8.9725513458252	-14.2009191513062	-0.0996013656258583	-0.0079576475545764	-0.00519615644589067
-7.36550617218018	-8.98153400421143	-14.2006196975708	-0.0994841307401657	-0.0081788245588541	-0.00512933591380715
-7.37127065658569	-8.98777008056641	-14.1949300765991	-0.0994192883372307	-0.00825828406959772	-0.00495238322764635
-7.37534523010254	-8.99613094329834	-14.2046670913696	-0.099246546626091	-0.0084270965307951	-0.00471769832074642
-7.38484239578247	-8.99726390838623	-14.2255067825317	-0.0990681201219559	-0.00855953991413116	-0.00442550238221884
-7.38312196731567	-8.99406242370605	-14.2495718002319	-0.0989066809415817	-0.00860376004129648	-0.00432541128247976
-7.38639116287231	-8.99058532714844	-14.260838508606	-0.0988918468356133	-0.00856602098792791	-0.00424990803003311
-7.38516807556152	-8.98784732818604	-14.2498254776001	-0.0988365560770035	-0.00838033575564623	-0.00427795108407736
-7.37975549697876	-8.99066162109375	-14.2387456893921	-0.0988104790449142	-0.00855140946805477	-0.00424984563142061
-7.3783655166626	-8.99283790588379	-14.2266407012939	-0.0987739637494087	-0.00852442719042301	-0.00414595473557711
-7.3789849281311	-8.99637699127197	-14.2168598175049	-0.0987639203667641	-0.00868198182433844	-0.00405019801110029
-7.37656116485596	-9.00217342376709	-14.2143440246582	-0.0987438783049583	-0.00872837286442518	-0.00395475188270211
-7.37899589538574	-9.00735759735107	-14.2109136581421	-0.0986229255795479	-0.00881959963589907	-0.00378305627964437
-7.37699174880981	-9.00822353363037	-14.2125091552734	-0.0986208245158196	-0.00892653036862612	-0.00366291031241417
-7.3775110244751	-9.00674438476563	-14.2239971160889	-0.098533883690834	-0.00908451434224844	-0.00351277785375714
-7.37633752822876	-9.00550746917725	-14.2311811447144	-0.0984751060605049	-0.00903962273150682	-0.00337669742293656
-7.37827253341675	-8.99930477142334	-14.2417058944702	-0.0984306856989861	-0.00902949832379818	-0.00331507460214198
-7.37356042861938	-8.99001502990723	-14.2458229064941	-0.0983972772955894	-0.00904092099517584	-0.00331940036267042
-7.3722038269043	-8.98558044433594	-14.2444801330566	-0.0983899980783463	-0.00895383208990097	-0.00337279681116343
-7.36466979980469	-8.9779224395752	-14.2278480529785	-0.0984660610556602	-0.00886963307857513	-0.00346340518444777
-7.36250686645508	-8.97664260864258	-14.2216825485229	-0.0985426232218742	-0.00889299158006907	-0.00350086065009236
-7.36023950576782	-8.97735214233398	-14.2058582305908	-0.0985272154211998	-0.0087939091026783	-0.00349620124325156
-7.35524272918701	-8.97546577453613	-14.1920051574707	-0.0984429195523262	-0.00889405515044928	-0.00355635653249919
-7.35317993164063	-8.97749900817871	-14.1869249343872	-0.0985798984766006	-0.00889347400516272	-0.00352873560041189
-7.35660219192505	-8.98129463195801	-14.1798648834229	-0.0984971597790718	-0.00894897803664207	-0.00338513310998678
-7.35292100906372	-8.98450660705566	-14.1746253967285	-0.0985466912388802	-0.00894756801426411	-0.00333925080485642
-7.35532236099243	-8.99073219299316	-14.1732835769653	-0.0985159799456596	-0.00915870349854231	-0.00318532902747393
-7.35647678375244	-8.99004745483398	-14.183292388916	-0.0983797907829285	-0.00913048256188631	-0.00306149711832404
-7.35852336883545	-8.98992347717285	-14.1881551742554	-0.0983345285058022	-0.00918474420905113	-0.00299647613428533
-7.35735416412354	-8.98907661437988	-14.1997957229614	-0.0983261615037918	-0.00920101162046194	-0.00286150816828012
-7.36234664916992	-8.98356819152832	-14.2120475769043	-0.0982691049575806	-0.00919363275170326	-0.00284800725057721
-7.35988759994507	-8.98106384277344	-14.20982837677	-0.0982052683830261	-0.00913811381906271	-0.00285666459240019
-7.35873413085938	-8.97632789611816	-14.2159337997437	-0.0981586501002312	-0.0091050686314702	-0.00284162675961852
-7.35388040542603	-8.97324085235596	-14.2083616256714	-0.0982333570718765	-0.00906424503773451	-0.00290636508725584
-7.35295248031616	-8.9718542098999	-14.198543548584	-0.0982262194156647	-0.00907320808619261	-0.00288766832090914
-7.35196495056152	-8.97463130950928	-14.1825695037842	-0.0981669649481773	-0.00898310076445341	-0.00294565968215466
-7.351149559021	-8.97887325286865	-14.1605272293091	-0.0982818156480789	-0.00901644676923752	-0.00289620459079742
-7.34698867797852	-8.98003196716309	-14.1537847518921	-0.0981550812721252	-0.00910236220806837	-0.00285033462569118
-7.34995460510254	-8.98076152801514	-14.1493082046509	-0.0981903150677681	-0.00914740096777678	-0.00275328708812594
-7.34747886657715	-8.98106479644775	-14.1456413269043	-0.0982388854026794	-0.00914112292230129	-0.00274026929400861
-7.3498740196228	-8.98083114624023	-14.1393146514893	-0.0982542186975479	-0.0091747809201479	-0.00267124734818935
-7.34732961654663	-8.97824668884277	-14.1307249069214	-0.0981438681483269	-0.00917858071625233	-0.00267646298743784
-7.3499960899353	-8.97763824462891	-14.1291770935059	-0.0982694700360298	-0.00921558029949665	-0.00256728148087859
-7.34902334213257	-8.97558116912842	-14.1388702392578	-0.0981966033577919	-0.00929477717727423	-0.00251919543370605
-7.35042715072632	-8.97075176239014	-14.1350450515747	-0.098206415772438	-0.00925459992140532	-0.00249845162034035
-7.34716987609863	-8.96685314178467	-14.1361865997314	-0.0981891602277756	-0.00928126182407141	-0.00245057581923902
-7.34997129440308	-8.9616870880127	-14.1359128952026	-0.0982118844985962	-0.00917795952409506	-0.00239070970565081
-7.34817981719971	-8.95590209960938	-14.1375961303711	-0.0981287434697151	-0.00923311430960894	-0.00237353635020554
-7.34497356414795	-8.94879150390625	-14.1314859390259	-0.0981808081269264	-0.00911573972553015	-0.00236630998551846
-7.34249687194824	-8.94452857971191	-14.129282951355	-0.0981683284044266	-0.0090800579637289	-0.00239485083147883
-7.34162187576294	-8.93749523162842	-14.1115694046021	-0.09821917116642	-0.00904336478561163	-0.00236293650232255
-7.33041000366211	-8.93679141998291	-14.0890560150146	-0.0982392206788063	-0.00905939843505621	-0.00237229466438293
-7.33231639862061	-8.93834781646729	-14.0774354934692	-0.0982162952423096	-0.00907007418572903	-0.00234475638717413
-7.32678508758545	-8.93788719177246	-14.0672206878662	-0.0981110483407974	-0.00920732226222754	-0.00222816853784025
-7.32409191131592	-8.9382848739624	-14.0510149002075	-0.0981681793928146	-0.00929288472980261	-0.00210242974571884
-7.31890201568604	-8.9384126663208	-14.049708366394	-0.0981048569083214	-0.00948371272534132	-0.00195876671932638
-7.32127857208252	-8.94154930114746	-14.04123878479	-0.098079539835453	-0.00953189097344875	-0.00173367606475949
-7.31987762451172	-8.94602870941162	-14.0400161743164	-0.0978877544403076	-0.00977785605937243	-0.00149251916445792
-7.32080888748169	-8.94403648376465	-14.0420360565186	-0.0978043600916862	-0.00986704416573048	-0.00130868854466826
-7.32031297683716	-8.94311714172363	-14.0440082550049	-0.0976254492998123	-0.0100433276966214	-0.00100885494612157
-7.32071924209595	-8.93859672546387	-14.0591354370117	-0.0975471436977386	-0.010068841278553	-0.000842108973301947
-7.3197169303894	-8.93452072143555	-14.0651941299438	-0.0973404422402382	-0.0101670389994979	-0.000671658024657518
-7.31565046310425	-8.92684650421143	-14.0557746887207	-0.0973607525229454	-0.0101524069905281	-0.000530184828676283
-7.30938196182251	-8.9258918762207	-14.0409526824951	-0.0972669273614883	-0.0101734613999724	-0.00050288625061512
-7.30775117874146	-8.92622184753418	-14.0188369750977	-0.0971763208508492	-0.0103121642023325	-0.000344470841810107
-7.30407238006592	-8.93314170837402	-13.9984865188599	-0.0970330387353897	-0.0105096586048603	-8.41013606986962E-05
-7.3060245513916	-8.9396333694458	-13.9961490631104	-0.0969538390636444	-0.010767319239676	0.000223680035560392
-7.30490303039551	-8.94223117828369	-14.0035095214844	-0.0967335104942322	-0.0109560210257769	0.000479506968986243
-7.30710077285767	-8.94028091430664	-13.9992294311523	-0.0966362729668617	-0.0111588863655925	0.000750854902435094
-7.30906772613525	-8.93600463867188	-14.01953125	-0.0963836833834648	-0.0112463887780905	0.000993946567177773
-7.31096267700195	-8.93008041381836	-14.0211448669434	-0.0963115990161896	-0.0113621493801475	0.00120065291412175
-7.30701875686646	-8.92295837402344	-14.0144748687744	-0.0961579903960228	-0.0113727524876595	0.00130923907272518
-7.30563116073608	-8.92026901245117	-14.0008125305176	-0.0960726514458656	-0.0114737655967474	0.00141221424564719
-7.29865884780884	-8.9200325012207	-13.9763860702515	-0.0960890278220177	-0.0115489466115832	0.00152142567094415
-7.29182910919189	-8.92515277862549	-13.9598865509033	-0.0958364009857178	-0.0118075143545866	0.00175675156060606
-7.29545593261719	-8.92930030822754	-13.955114364624	-0.0957736596465111	-0.0120713273063302	0.00213151751086116
-7.29422998428345	-8.93411922454834	-13.9609518051147	-0.0956164002418518	-0.0122832441702485	0.0025085408706218
-7.30037212371826	-8.92813777923584	-13.9771862030029	-0.0953813791275024	-0.0124690784141421	0.00290436064824462
-7.2936954498291	-8.92133522033691	-13.9816560745239	-0.0951256155967712	-0.0125655084848404	0.00311179412528872
-7.29221057891846	-8.91344261169434	-13.9720439910889	-0.0950270667672157	-0.0125941000878811	0.00329908868297935
-7.2813982963562	-8.91115474700928	-13.961277961731	-0.0948654562234879	-0.0126995733007789	0.00346051901578903
-7.27735090255737	-8.91415882110596	-13.9312343597412	-0.0947983488440514	-0.0128962686285377	0.00378037779591978
-7.273108959198	-8.91943168640137	-13.9200115203857	-0.0946811661124229	-0.0132265286520123	0.00412933807820082
-7.27406358718872	-8.92379856109619	-13.9334440231323	-0.0943649560213089	-0.0136350709944963	0.00471170246601105
-7.2749490737915	-8.9183235168457	-13.9452438354492	-0.0942338183522224	-0.0137558644637465	0.00503119174391031
-7.26939582824707	-8.90906143188477	-13.9539098739624	-0.09397192299366	-0.0139256892725825	0.00534120574593544
-7.26204490661621	-8.9005651473999	-13.9474582672119	-0.0937960743904114	-0.0140088563784957	0.00553025957196951
-7.25390481948853	-8.89649105072021	-13.9370899200439	-0.0936812087893486	-0.0141482194885612	0.00568452849984169
-7.24593639373779	-8.89523601531982	-13.9204263687134	-0.0936378613114357	-0.0143850035965443	0.00600616540759802
-7.23746967315674	-8.90415859222412	-13.9129295349121	-0.0934725999832153	-0.0147189479321241	0.00631307996809483
-7.23755264282227	-8.90693855285645	-13.9193744659424	-0.0933047384023666	-0.0151153020560741	0.006765719037503
-7.2405481338501	-8.90321922302246	-13.9453258514404	-0.0930856242775917	-0.0153186451643705	0.00725674210116267
-7.23743391036987	-8.89469337463379	-13.9595823287964	-0.0928856357932091	-0.0154311005026102	0.00745518412441015
-7.23152494430542	-8.88663196563721	-13.9599533081055	-0.0928668975830078	-0.0154641829431057	0.00769776478409767
-7.22333288192749	-8.8831148147583	-13.9488277435303	-0.0928158462047577	-0.0156015586107969	0.00789205264300108
-7.22141933441162	-8.88135242462158	-13.9326019287109	-0.0928266271948814	-0.0157085955142975	0.00808906555175781
-7.21475601196289	-8.88679695129395	-13.9154405593872	-0.0927461311221123	-0.0159572511911392	0.00838366057723761
-7.21587371826172	-8.88870334625244	-13.907338142395	-0.0927367508411407	-0.0162226539105177	0.00871028658002615
-7.2152042388916	-8.88839340209961	-13.9192752838135	-0.0926337689161301	-0.0164424777030945	0.00902965664863586
-7.22024059295654	-8.88514041900635	-13.9267330169678	-0.0925975888967514	-0.0165811982005835	0.00943026598542929
-7.21743440628052	-8.87329483032227	-13.9482412338257	-0.0924434065818787	-0.016649704426527	0.00965331681072712
-7.21499919891357	-8.86576747894287	-13.944034576416	-0.0923627093434334	-0.0166856683790684	0.00979002844542265
-7.20941925048828	-8.8598165512085	-13.9218988418579	-0.0924181267619133	-0.0167336668819189	0.00981206353753805
-7.20743227005005	-8.86456775665283	-13.907940864563	-0.0924213156104088	-0.0169079806655645	0.0100003210827708
-7.20518493652344	-8.86809349060059	-13.8947048187256	-0.0924108549952507	-0.0170886088162661	0.0103286076337099
-7.19977331161499	-8.87036800384521	-13.9034156799316	-0.0922236442565918	-0.0173689629882574	0.0105744935572147
-7.21048212051392	-8.86940479278564	-13.9148426055908	-0.0921627581119537	-0.0176234636455774	0.0109909223392606
-7.21289587020874	-8.86733913421631	-13.9350852966309	-0.0920526385307312	-0.0177051648497581	0.0113174235448241
-7.21539402008057	-8.85664463043213	-13.9457159042358	-0.0919936299324036	-0.0178107600659132	0.0115486290305853
-7.2111554145813	-8.85163593292236	-13.9397811889648	-0.0919095426797867	-0.0178122986108065	0.0116780940443277
-7.20486211776733	-8.85367488861084	-13.9191246032715	-0.0919859111309052	-0.0179968643933535	0.011787099763751
-7.20677661895752	-8.86070346832275	-13.8962240219116	-0.0919655486941338	-0.0182024873793125	0.0120591782033443
-7.20570135116577	-8.87014675140381	-13.9005107879639	-0.0918176770210266	-0.0185061953961849	0.0124196745455265
-7.21099090576172	-8.87026214599609	-13.9138193130493	-0.0917106866836548	-0.0187557060271502	0.0127758355811238
-7.21355485916138	-8.86719417572021	-13.9327774047852	-0.0916146859526634	-0.0190391838550568	0.0131337428465486
-7.2192120552063	-8.8603982925415	-13.9500579833984	-0.0914446860551834	-0.0191110000014305	0.0133342333137989
-7.21825504302979	-8.85519409179688	-13.9648218154907	-0.0913141295313835	-0.0191732551902533	0.0135152768343687
-7.21978902816772	-8.85189723968506	-13.9616947174072	-0.0912720561027527	-0.0192893892526627	0.0136955138295889
-7.21439409255981	-8.85063552856445	-13.9517278671265	-0.0912388116121292	-0.0194580089300871	0.0137501722201705
-7.21251487731934	-8.86018180847168	-13.9391298294067	-0.0911877751350403	-0.0196911059319973	0.0140259908512235
-7.2118821144104	-8.86653232574463	-13.9362001419067	-0.0911182016134262	-0.0199583694338799	0.0143190920352936
-7.21510887145996	-8.87384605407715	-13.9456377029419	-0.0909627825021744	-0.020269000902772	0.0146543504670262
-7.22080612182617	-8.87360000610352	-13.9675321578979	-0.0908573120832443	-0.0204449724406004	0.0149781629443169
-7.22220516204834	-8.87387847900391	-13.9845781326294	-0.0907061621546745	-0.0206027794629335	0.015140431933105
-7.22227096557617	-8.86187362670898	-13.9923524856567	-0.0906306579709053	-0.0205535441637039	0.0152958706021309
-7.21497535705566	-8.85824871063232	-13.979606628418	-0.0906998217105865	-0.0205518417060375	0.0153063992038369
-7.21519374847412	-8.86388206481934	-13.9585447311401	-0.0907374247908592	-0.0207446292042732	0.0154746035113931
-7.21366834640503	-8.87294292449951	-13.9543046951294	-0.090668223798275	-0.0209705252200365	0.0157537162303925
-7.21869993209839	-8.87183284759521	-13.9812831878662	-0.0905272960662842	-0.0212704539299011	0.0160080995410681
-7.22243690490723	-8.86038112640381	-14.0004911422729	-0.0905697867274284	-0.0211244001984596	0.0161158535629511
-7.21435022354126	-8.85586547851563	-13.9993419647217	-0.0905406177043915	-0.0211086701601744	0.0160080175846815
-7.21454095840454	-8.85744762420654	-13.9752378463745	-0.0906804576516151	-0.0211450569331646	0.0160062462091446
-7.21330976486206	-8.8668794631958	-13.9643907546997	-0.0907765850424767	-0.0212825853377581	0.0161310844123363
-7.21781539916992	-8.87047576904297	-13.9652481079102	-0.0908024087548256	-0.0215650070458651	0.0163952931761742
-7.22213363647461	-8.86477375030518	-13.9929523468018	-0.090731218457222	-0.0215447302907705	0.0165598820894957
-7.21988773345947	-8.85140323638916	-14.0052299499512	-0.0907419472932816	-0.0215025003999472	0.0165232382714748
-7.21649885177612	-8.84720802307129	-13.9819526672363	-0.0909055918455124	-0.0213559325784445	0.0164516940712929
-7.21207094192505	-8.84749126434326	-13.9501361846924	-0.0909525454044342	-0.021378492936492	0.0164174195379019
-7.21574211120605	-8.85458850860596	-13.9408197402954	-0.0910289585590363	-0.0215987600386143	0.0166914351284504
-7.22111511230469	-8.85386943817139	-13.9608488082886	-0.0910508781671524	-0.0216712933033705	0.0168740730732679
-7.22245836257935	-8.84487438201904	-13.9782733917236	-0.091030441224575	-0.0217348113656044	0.0169335100799799
-7.22047853469849	-8.83168029785156	-13.9840364456177	-0.09108866751194	-0.0215696804225445	0.0169176757335663
-7.21263265609741	-8.82865142822266	-13.966516494751	-0.0912234112620354	-0.0215793829411268	0.0167653616517782
-7.20881843566895	-8.82894039154053	-13.9513273239136	-0.0912691056728363	-0.021649107336998	0.016781996935606
-7.20195055007935	-8.83260440826416	-13.9446058273315	-0.09133680164814	-0.0217678900808096	0.016847588121891
-7.20829725265503	-8.83820533752441	-13.9433765411377	-0.0912792608141899	-0.0219577550888062	0.0170639287680388
-7.20790433883667	-8.83401489257813	-13.9624423980713	-0.0913089290261269	-0.022058991715312	0.0172719676047564
-7.20790576934814	-8.81982612609863	-13.9860773086548	-0.0913082286715508	-0.0219866707921028	0.0172107554972172
-7.20453882217407	-8.81147480010986	-13.9639940261841	-0.0914338529109955	-0.0218599420040846	0.0171278212219477
-7.19405555725098	-8.8144416809082	-13.9356164932251	-0.0915586575865746	-0.0219747647643089	0.0170706436038017
-7.1962628364563	-8.82259368896484	-13.9243078231812	-0.0916122049093246	-0.0221364479511976	0.0172352492809296
-7.20191383361816	-8.81965351104736	-13.9432106018066	-0.0917435139417648	-0.0222530420869589	0.0174216870218515
-7.20301151275635	-8.81171131134033	-13.9622592926025	-0.0916500315070152	-0.0223174802958965	0.0174189247190952
-7.20305061340332	-8.80105686187744	-13.9577770233154	-0.0917836651206017	-0.0220999885350466	0.0172658748924732
-7.19462060928345	-8.79981136322021	-13.9319143295288	-0.0918855592608452	-0.022145526483655	0.0171228144317865
-7.1978645324707	-8.80887031555176	-13.9179210662842	-0.0920083671808243	-0.0223420914262533	0.0171440932899714
-7.20206499099731	-8.81144428253174	-13.9224901199341	-0.0920273810625076	-0.0224480964243412	0.0173443704843521
-7.2074294090271	-8.81058788299561	-13.9374685287476	-0.0920763313770294	-0.0225580353289843	0.0174482744187117
-7.21121168136597	-8.80101490020752	-13.952094078064	-0.0921514332294464	-0.0224224012345076	0.0174084901809692
-7.20911836624146	-8.79021835327148	-13.9504861831665	-0.0921617746353149	-0.022351510822773	0.0173117965459824
-7.20743036270142	-8.79270648956299	-13.9188261032104	-0.0923647060990334	-0.0222437158226967	0.0171382129192352
-7.20091247558594	-8.80069065093994	-13.9028215408325	-0.092501662671566	-0.0224104858934879	0.0171653274446726
-7.20785903930664	-8.80581474304199	-13.8979692459106	-0.0924999341368675	-0.0225565005093813	0.0173251293599606
-7.21024894714355	-8.80237865447998	-13.9137048721313	-0.0925216674804688	-0.0225850716233253	0.0174131467938423
-7.21482515335083	-8.79658889770508	-13.9299268722534	-0.0925207808613777	-0.0225793346762657	0.0174756180495024
-7.21332216262817	-8.78621673583984	-13.9341802597046	-0.0926063135266304	-0.022467503324151	0.0174128413200378
-7.20784282684326	-8.7794885635376	-13.9179353713989	-0.0926445499062538	-0.0224132928997278	0.0171790849417448
-7.20576000213623	-8.78627777099609	-13.8903007507324	-0.0927727520465851	-0.0225963536649942	0.0172455720603466
-7.20422601699829	-8.79463386535645	-13.8938331604004	-0.0928057208657265	-0.0226233657449484	0.0173793975263834
-7.21071195602417	-8.79576015472412	-13.9056930541992	-0.0927997604012489	-0.0228015929460526	0.017590107396245
-7.21491575241089	-8.78422832489014	-13.9251270294189	-0.0927918404340744	-0.0227545071393251	0.0177322886884212
-7.21122646331787	-8.77608966827393	-13.9280452728271	-0.0927595645189285	-0.022678516805172	0.0176188889890909
-7.20882034301758	-8.77061748504639	-13.9049072265625	-0.0929829701781273	-0.022499930113554	0.0175679959356785
-7.19881248474121	-8.77406120300293	-13.8817529678345	-0.0930888503789902	-0.0225186459720135	0.0175983719527721
-7.19964742660522	-8.77726554870605	-13.8663463592529	-0.0930984914302826	-0.0226236842572689	0.0177244693040848
-7.19890546798706	-8.78060913085938	-13.8652610778809	-0.0930815562605858	-0.0227388255298138	0.0178973469883204
-7.19850826263428	-8.7790994644165	-13.8788042068481	-0.0930887535214424	-0.0229530707001686	0.0180692430585623
-7.20006322860718	-8.7717227935791	-13.8921251296997	-0.0931049808859825	-0.0228507369756699	0.0182555895298719
-7.19509649276733	-8.76344108581543	-13.8998241424561	-0.0931177586317062	-0.0227460507303476	0.0182349011301994
-7.19012022018433	-8.75012302398682	-13.889443397522	-0.0931798666715622	-0.0226499643176794	0.0181674789637327
-7.18036270141602	-8.75337600708008	-13.871826171875	-0.0932064577937126	-0.0225943420082331	0.0180912595242262
-7.17748022079468	-8.75587272644043	-13.8506050109863	-0.0933605134487152	-0.022706912830472	0.0182009637355804
-7.1750226020813	-8.76034450531006	-13.8460206985474	-0.0933260172605515	-0.0227826796472073	0.0184438172727823
-7.17423391342163	-8.75786399841309	-13.8725318908691	-0.093270018696785	-0.0228852387517691	0.0187267418950796
-7.17247200012207	-8.7499418258667	-13.8828105926514	-0.0932791605591774	-0.0228035673499107	0.0188312325626612
-7.16657686233521	-8.74207782745361	-13.8811225891113	-0.0932518690824509	-0.0227228216826916	0.0188249796628952
-7.16012191772461	-8.73205852508545	-13.8720006942749	-0.0933059751987457	-0.0225367303937674	0.0187405925244093
-7.15023040771484	-8.73281192779541	-13.8416862487793	-0.0932934656739235	-0.0225505959242582	0.0187958292663097
-7.14595699310303	-8.73634719848633	-13.8246879577637	-0.0934260934591293	-0.0226375795900822	0.0189629253000021
-7.14199304580688	-8.73861217498779	-13.8192529678345	-0.0932702720165253	-0.0227743368595839	0.0191704928874969
-7.1445631980896	-8.73780727386475	-13.8387403488159	-0.0933104231953621	-0.0228674989193678	0.0194661617279053
-7.14055824279785	-8.72042465209961	-13.8516635894775	-0.0931865349411964	-0.0227784626185894	0.0195869375020266
-7.13655614852905	-8.71296310424805	-13.8474893569946	-0.0932462364435196	-0.0226496979594231	0.0195934884250164
-7.12411403656006	-8.70928192138672	-13.8197231292725	-0.0932937487959862	-0.0226553548127413	0.0195419173687696
-7.11453247070313	-8.71590137481689	-13.8044118881226	-0.093170054256916	-0.0228482894599438	0.0197649504989386
-7.11810445785522	-8.72206592559814	-13.8145713806152	-0.0932046845555305	-0.0230131968855858	0.0200678426772356
-7.11582136154175	-8.70918464660645	-13.84104347229	-0.0929376184940338	-0.0230579525232315	0.0203388389199972
-7.10818481445313	-8.69888019561768	-13.8466873168945	-0.0928519517183304	-0.0229370705783367	0.0203739907592535
-7.09997844696045	-8.69523525238037	-13.8232555389404	-0.0929123684763908	-0.0229428485035896	0.020392993465066
-7.09004354476929	-8.70578098297119	-13.8035488128662	-0.092843770980835	-0.0231489203870296	0.0206212382763624
-7.09185409545898	-8.70492362976074	-13.8317813873291	-0.0926227644085884	-0.0234310198575258	0.0209827963262796
-7.09272575378418	-8.69472408294678	-13.8477630615234	-0.0925993248820305	-0.0233437232673168	0.0211715325713158
-7.08516120910645	-8.687255859375	-13.8434677124023	-0.0923647359013557	-0.0232344102114439	0.0211774706840515
-7.07518863677979	-8.68109130859375	-13.8359680175781	-0.0923599600791931	-0.0232386756688356	0.0212156716734171
-7.06882572174072	-8.68960285186768	-13.815318107605	-0.0923503637313843	-0.023374916985631	0.0212814938277006
-7.06901550292969	-8.69879245758057	-13.8027515411377	-0.0923058688640594	-0.0236123949289322	0.0215118080377579
-7.06887197494507	-8.69808769226074	-13.8136682510376	-0.0921562388539314	-0.0236656963825226	0.0217991415411234
-7.06783580780029	-8.69543743133545	-13.8441324234009	-0.092019759118557	-0.0238240193575621	0.0220696199685335
-7.07078075408936	-8.68343639373779	-13.8444833755493	-0.0919199883937836	-0.0236736368387938	0.0221430957317352
-7.05926179885864	-8.68115425109863	-13.8276929855347	-0.0919027328491211	-0.0235406085848808	0.0220355708152056
-7.05476474761963	-8.68248462677002	-13.806679725647	-0.0918438658118248	-0.0236364081501961	0.022156860679388
-7.05219745635986	-8.68904972076416	-13.7951946258545	-0.0917540118098259	-0.023789569735527	0.0222935136407614
-7.05367708206177	-8.69244956970215	-13.8002004623413	-0.0916647240519524	-0.023973286151886	0.0225911885499954
-7.05269908905029	-8.69220542907715	-13.8138656616211	-0.0914812907576561	-0.0241278894245625	0.0227754302322865
-7.05325937271118	-8.68831539154053	-13.837965965271	-0.0913783237338066	-0.0241890083998442	0.0229643788188696
-7.05342626571655	-8.67593383789063	-13.8449287414551	-0.0912381559610367	-0.024093234911561	0.0229557119309902
-7.0462498664856	-8.67570114135742	-13.8270196914673	-0.0912316367030144	-0.0240355860441923	0.022983530536294
-7.04393815994263	-8.68063259124756	-13.8117485046387	-0.0911797359585762	-0.0240988079458475	0.0230486504733562
-7.038902759552	-8.68673229217529	-13.8108997344971	-0.0910374149680138	-0.0244038254022598	0.0233249459415674
-7.04548501968384	-8.69548320770264	-13.8162479400635	-0.0908746644854546	-0.0245591774582863	0.0236056707799435
-7.04751014709473	-8.68467044830322	-13.8548183441162	-0.0907058045268059	-0.0245723221451044	0.0238053258508444
-7.04129266738892	-8.67782878875732	-13.8491916656494	-0.0906141847372055	-0.0245468206703663	0.0237394627183676
-7.03680038452148	-8.68094444274902	-13.8241348266602	-0.0905722603201866	-0.0245635099709034	0.0237964410334826
-7.03258275985718	-8.69080352783203	-13.8121223449707	-0.0904668346047401	-0.0247587356716394	0.0239993166178465
-7.03598833084106	-8.69791126251221	-13.8154067993164	-0.0903693586587906	-0.0250076521188021	0.0242467168718576
-7.04071855545044	-8.6946496963501	-13.8486557006836	-0.0902644991874695	-0.025098692625761	0.0244262740015984
-7.03623342514038	-8.6855583190918	-13.8570947647095	-0.0901561602950096	-0.0250566266477108	0.0244258400052786
-7.02964973449707	-8.67786979675293	-13.8350849151611	-0.0900427773594856	-0.0249795522540808	0.0243106223642826
-7.02546501159668	-8.69070911407471	-13.8255224227905	-0.0900501385331154	-0.0250900164246559	0.0243064574897289
-7.03271913528442	-8.69671821594238	-13.8172492980957	-0.0900741517543793	-0.0253055598586798	0.0244410745799541
-7.03675937652588	-8.70126819610596	-13.8304290771484	-0.090104840695858	-0.0253577288240194	0.0245569292455912
-7.04290580749512	-8.69840145111084	-13.8375844955444	-0.090180829167366	-0.0253319833427668	0.0245694126933813
-7.04022693634033	-8.68981838226318	-13.8438968658447	-0.0902790650725365	-0.0252588205039501	0.0245558395981789
-7.03006029129028	-8.68906784057617	-13.8416967391968	-0.0902112722396851	-0.0251594353467226	0.0244175363332033
-7.02455520629883	-8.69260311126709	-13.8198394775391	-0.090266615152359	-0.0253479573875666	0.0242748279124498
[truncated: 9,161 more rows]
