# Supplementary material for: Identification of Haptic Based Guiding Using Hard Reins
Source: PLoS One. 2015 Jul 22;10(7):e0132020. doi: 10.1371/journal.pone.0132020 (PMC4511788; doi:10.1371/journal.pone.0132020)
Supplement: S6 File — (ZIP) [file pone.0132020.s006.zip › Exp2_ForceData2/Subject6/path1/T5.csv]

Force X (N)	Force Y (N)	Force Z (N)	Torque X (N-m)	Torque Y (N-m)	Torque Z (N-m)	Frequency = 10000	Averaging Level = 16	F/T Serial Number = FT11772	Time Started = 19/02/2013 13:24:01
-5.74659872055054	-8.33660125732422	-8.50473880767822	-0.105974838137627	-0.0508112013339996	0.053002517670393
-5.74003934860229	-8.33936500549316	-8.47903060913086	-0.106028005480766	-0.0508076436817646	0.0528555363416672
-5.73321056365967	-8.33176803588867	-8.46971321105957	-0.106123462319374	-0.0506223179399967	0.0526975840330124
-5.73719549179077	-8.32043838500977	-8.49305438995361	-0.106087133288383	-0.0504837743937969	0.052801601588726
-5.73889827728271	-8.3246374130249	-8.50335311889648	-0.106006346642971	-0.0506318919360638	0.0529471933841705
-5.73339128494263	-8.33289623260498	-8.4855842590332	-0.106102332472801	-0.0506750866770744	0.0530119799077511
-5.72385454177856	-8.33048439025879	-8.46452331542969	-0.106138341128826	-0.0505999960005283	0.0528495125472546
-5.72118377685547	-8.32253170013428	-8.47163772583008	-0.106214806437492	-0.0503576286137104	0.0526894442737103
-5.7193922996521	-8.31404972076416	-8.49122619628906	-0.106162391602993	-0.0503525584936142	0.0527691729366779
-5.72240924835205	-8.31723594665527	-8.51354122161865	-0.106035992503166	-0.0504503436386585	0.0529107935726643
-5.72080326080322	-8.323805809021	-8.49728870391846	-0.106087669730186	-0.0504636093974113	0.0529669672250748
-5.7099723815918	-8.32362270355225	-8.46848964691162	-0.106179058551788	-0.0504370480775833	0.0527847744524479
-5.70786094665527	-8.31044483184814	-8.47118282318115	-0.106150113046169	-0.050187423825264	0.0527063235640526
-5.70820474624634	-8.30581474304199	-8.49643898010254	-0.106077596545219	-0.0502067990601063	0.0528122261166573
-5.70858240127563	-8.31425189971924	-8.50391864776611	-0.105989448726177	-0.0503083057701588	0.0531127192080021
-5.70583438873291	-8.32361030578613	-8.47042465209961	-0.106072947382927	-0.0503562279045582	0.0530549362301826
-5.69834995269775	-8.31368827819824	-8.46593189239502	-0.106080383062363	-0.0500844791531563	0.0528913214802742
-5.70568561553955	-8.30760097503662	-8.50058078765869	-0.105966039001942	-0.0501098111271858	0.0529868900775909
-5.7042407989502	-8.31619739532471	-8.51508522033691	-0.105861060321331	-0.0503105856478214	0.0531888529658318
-5.69957876205444	-8.32593250274658	-8.48542785644531	-0.105972304940224	-0.0502955578267574	0.0531303323805332
-5.69342422485352	-8.32092189788818	-8.47237873077393	-0.105938263237476	-0.0501578226685524	0.0529295206069946
-5.699951171875	-8.31032657623291	-8.49594593048096	-0.105791129171848	-0.0500922799110413	0.0530713796615601
-5.70554447174072	-8.31723785400391	-8.51785182952881	-0.105651773512363	-0.0503133945167065	0.0533149279654026
-5.70334482192993	-8.33309364318848	-8.4969482421875	-0.105729296803474	-0.0504346527159214	0.0533716678619385
-5.70108318328857	-8.33151626586914	-8.47335910797119	-0.1058584228158	-0.0503229312598705	0.0531870760023594
-5.70541620254517	-8.32123565673828	-8.50619316101074	-0.10570365190506	-0.0501794256269932	0.0531190969049931
-5.71249294281006	-8.32590389251709	-8.52707576751709	-0.105572611093521	-0.0504355654120445	0.0533402040600777
-5.71726942062378	-8.34099197387695	-8.50021648406982	-0.105573020875454	-0.0505493581295013	0.0533552169799805
-5.71629333496094	-8.33606910705566	-8.48787117004395	-0.105603754520416	-0.0504390075802803	0.0531763061881065
-5.72433519363403	-8.33030319213867	-8.51727294921875	-0.105491742491722	-0.0504447408020496	0.0531733296811581
-5.73300218582153	-8.34329414367676	-8.52459621429443	-0.105469681322575	-0.0506810024380684	0.0534176528453827
-5.7353138923645	-8.35391902923584	-8.49859523773193	-0.105517767369747	-0.0507935956120491	0.0533164478838444
-5.73736953735352	-8.34371471405029	-8.49422073364258	-0.105539947748184	-0.0506254658102989	0.0531320795416832
-5.74393844604492	-8.34669494628906	-8.52546310424805	-0.105396181344986	-0.0507454499602318	0.0531287677586079
-5.75553369522095	-8.35157871246338	-8.54324626922607	-0.105369031429291	-0.0509079247713089	0.0532959811389446
-5.75868654251099	-8.36291217803955	-8.53548145294189	-0.105379238724709	-0.0510744526982307	0.0533392541110516
-5.75795555114746	-8.37051582336426	-8.51130676269531	-0.105464726686478	-0.0511396378278732	0.0531902350485325
-5.75603008270264	-8.3635425567627	-8.50477886199951	-0.105399087071419	-0.0511252880096436	0.0529278144240379
-5.76566553115845	-8.3592643737793	-8.52558040618896	-0.105265401303768	-0.0509700253605843	0.0529122278094292
-5.77533292770386	-8.35780429840088	-8.54742813110352	-0.105247311294079	-0.0511645972728729	0.0530173927545547
-5.78305149078369	-8.37227630615234	-8.55328750610352	-0.105159014463425	-0.0513606071472168	0.0530936568975449
-5.78172731399536	-8.38409328460693	-8.52069187164307	-0.105194963514805	-0.0513679496943951	0.052977979183197
-5.78156089782715	-8.37605762481689	-8.51079845428467	-0.105300426483154	-0.0512557551264763	0.0527045279741287
-5.78807830810547	-8.37182426452637	-8.54022693634033	-0.10524770617485	-0.0511449426412582	0.0526176691055298
-5.79884815216064	-8.3730354309082	-8.55777359008789	-0.105195619165897	-0.0512686669826508	0.0527042374014854
-5.80336427688599	-8.38729286193848	-8.55368804931641	-0.105147644877434	-0.0515062063932419	0.0527077242732048
-5.80388879776001	-8.39522171020508	-8.52825546264648	-0.105244986712933	-0.0514346212148666	0.0524913407862186
-5.80541706085205	-8.38589477539063	-8.52096271514893	-0.10528451949358	-0.0513191558420658	0.0522357113659382
-5.81003570556641	-8.37961101531982	-8.53311538696289	-0.105264611542225	-0.0512087345123291	0.0521338321268559
-5.81883573532104	-8.38514709472656	-8.55418491363525	-0.105236902832985	-0.0513148866593838	0.0522532239556313
-5.82179164886475	-8.39521980285645	-8.54286193847656	-0.10518878698349	-0.0514546558260918	0.0522896312177181
-5.82389402389526	-8.40074348449707	-8.52662563323975	-0.105271928012371	-0.0513803288340569	0.0521016120910645
-5.81972074508667	-8.396803855896	-8.51458263397217	-0.105365343391895	-0.0512326955795288	0.051825363188982
-5.81957960128784	-8.38622856140137	-8.5370569229126	-0.10526268184185	-0.0511967279016972	0.0516929030418396
-5.82650089263916	-8.38640880584717	-8.55990028381348	-0.105174094438553	-0.051244992762804	0.0517207831144333
-5.82744979858398	-8.39962577819824	-8.55381870269775	-0.105233006179333	-0.0513224601745605	0.0517385639250278
-5.82111644744873	-8.39796829223633	-8.5189962387085	-0.105299718677998	-0.0513482764363289	0.0514071211218834
-5.82142877578735	-8.38615608215332	-8.52586269378662	-0.1052535623312	-0.0510837510228157	0.0512054860591888
-5.82700538635254	-8.38530826568604	-8.55337238311768	-0.105168752372265	-0.0511192567646503	0.0512903854250908
-5.82868385314941	-8.39468669891357	-8.54389476776123	-0.105107709765434	-0.051249273121357	0.0514221377670765
-5.82647132873535	-8.3993616104126	-8.52423763275146	-0.105266854166985	-0.0512531250715256	0.0512518063187599
-5.81856632232666	-8.39307975769043	-8.51034069061279	-0.105374298989773	-0.0510220862925053	0.0509716160595417
-5.82171535491943	-8.38287925720215	-8.53890705108643	-0.105228699743748	-0.0510016195476055	0.0509182065725327
-5.82672691345215	-8.39160442352295	-8.55617809295654	-0.105159685015678	-0.0510687157511711	0.0510146655142307
-5.81977081298828	-8.40028476715088	-8.52992057800293	-0.105235710740089	-0.0511210635304451	0.050878006964922
-5.81178855895996	-8.3890323638916	-8.51295375823975	-0.105269528925419	-0.0509804971516132	0.0506203398108482
-5.81593942642212	-8.38165950775146	-8.54409503936768	-0.10517929494381	-0.0508076250553131	0.0506202653050423
-5.82033920288086	-8.39460754394531	-8.54490566253662	-0.10517180711031	-0.0510309487581253	0.050805002450943
-5.81269598007202	-8.39774608612061	-8.51605129241943	-0.105219312012196	-0.0509564615786076	0.0506086833775043
-5.80632638931274	-8.39030265808105	-8.51882648468018	-0.105295084416866	-0.0506848990917206	0.0503560565412045
-5.80948448181152	-8.38543224334717	-8.55542278289795	-0.105148904025555	-0.0507708378136158	0.0504934936761856
-5.8064284324646	-8.39870738983154	-8.5351095199585	-0.10518579185009	-0.0508762262761593	0.0504919551312923
-5.79953813552856	-8.39254570007324	-8.51204299926758	-0.105287544429302	-0.0506647825241089	0.0501806773245335
-5.79989910125732	-8.38032627105713	-8.53246593475342	-0.105114199221134	-0.0505624786019325	0.0502033494412899
-5.79866886138916	-8.39347839355469	-8.54074573516846	-0.105174876749516	-0.0506991595029831	0.0504028350114822
-5.79052019119263	-8.39526081085205	-8.51368618011475	-0.105261966586113	-0.0505528822541237	0.0501271858811378
-5.78764057159424	-8.38510417938232	-8.51599884033203	-0.105253458023071	-0.0503105595707893	0.0499630868434906
-5.78994035720825	-8.38790798187256	-8.55113315582275	-0.105183094739914	-0.0504053942859173	0.050094235688448
-5.7870135307312	-8.39740753173828	-8.52034950256348	-0.105292193591595	-0.0503765493631363	0.0500637106597424
-5.77751636505127	-8.38929080963135	-8.50015163421631	-0.105372034013271	-0.0501872152090073	0.0497583337128162
-5.77693557739258	-8.3778133392334	-8.52496719360352	-0.105340898036957	-0.0500294826924801	0.0497548691928387
-5.77892398834229	-8.38197612762451	-8.54103755950928	-0.105305649340153	-0.0501697883009911	0.0498716868460178
-5.77480602264404	-8.39322090148926	-8.50773048400879	-0.105376422405243	-0.0501180961728096	0.0498178377747536
-5.76495885848999	-8.38425350189209	-8.49493312835693	-0.105512730777264	-0.0498795285820961	0.0495517738163471
-5.76738929748535	-8.37234592437744	-8.52458953857422	-0.105383589863777	-0.0497305989265442	0.0494834706187248
-5.76968002319336	-8.3823413848877	-8.54146575927734	-0.105465665459633	-0.0498067699372768	0.0496347285807133
-5.76396894454956	-8.39015102386475	-8.51175975799561	-0.105448499321938	-0.0498681403696537	0.0494118928909302
-5.75748443603516	-8.380859375	-8.4913501739502	-0.105664059519768	-0.0496101230382919	0.0491541028022766
-5.75815057754517	-8.37105560302734	-8.50427913665771	-0.105608344078064	-0.0495018996298313	0.049063678830862
-5.76389026641846	-8.37456130981445	-8.52076625823975	-0.10559257119894	-0.0494930073618889	0.0492907240986824
-5.76488351821899	-8.38489627838135	-8.50433254241943	-0.105623885989189	-0.0495857931673527	0.0492656342685223
-5.75636339187622	-8.37968444824219	-8.48291206359863	-0.105756402015686	-0.0492920055985451	0.0489786975085735
-5.75685834884644	-8.36860370635986	-8.50998020172119	-0.105730265378952	-0.0491835884749889	0.048872634768486
-5.7624979019165	-8.36913394927979	-8.52871704101563	-0.105706997215748	-0.0492504462599754	0.0490705259144306
-5.76212644577026	-8.37838363647461	-8.51051712036133	-0.105740875005722	-0.049445204436779	0.0491321384906769
-5.75530385971069	-8.37554454803467	-8.48566055297852	-0.105817787349224	-0.0492407344281673	0.0488542839884758
-5.75403261184692	-8.36426067352295	-8.4981517791748	-0.10583471506834	-0.0490756742656231	0.048754345625639
-5.76241779327393	-8.36715888977051	-8.52198600769043	-0.105734787881374	-0.0491024479269981	0.0489666312932968
-5.76168918609619	-8.37461471557617	-8.50668525695801	-0.105771422386169	-0.0491860806941986	0.0491155199706554
-5.75613069534302	-8.37895202636719	-8.47897815704346	-0.105863675475121	-0.0491343475878239	0.0489603355526924
-5.75359058380127	-8.36932277679443	-8.48579597473145	-0.105787344276905	-0.048906896263361	0.0488242916762829
-5.75733089447021	-8.36278629302979	-8.52020359039307	-0.105742424726486	-0.0489071942865849	0.0489367507398129
-5.76039266586304	-8.36890316009521	-8.52858352661133	-0.105716675519943	-0.0490570142865181	0.0491683818399906
-5.75637626647949	-8.3772029876709	-8.50011444091797	-0.105745755136013	-0.0491587407886982	0.0491020120680332
-5.74970960617065	-8.36880397796631	-8.48832893371582	-0.105763718485832	-0.0489748194813728	0.0489283613860607
-5.75313663482666	-8.36177158355713	-8.52240085601807	-0.105585500597954	-0.0489087514579296	0.0490587837994099
-5.75487947463989	-8.36640930175781	-8.52522945404053	-0.105521149933338	-0.0491045117378235	0.0493505112826824
-5.75109481811523	-8.37639427185059	-8.49937343597412	-0.105607405304909	-0.0492300279438496	0.0493564940989017
-5.74557209014893	-8.3700475692749	-8.48730754852295	-0.105604156851768	-0.0491891354322433	0.0492287613451481
-5.74779844284058	-8.36086082458496	-8.51867580413818	-0.105469755828381	-0.0491538345813751	0.0493159666657448
-5.75307178497314	-8.36818981170654	-8.54053592681885	-0.105301961302757	-0.0493766404688358	0.0496138483285904
-5.74469041824341	-8.37707614898682	-8.51230525970459	-0.10532983392477	-0.0494995452463627	0.0495716221630573
-5.74365139007568	-8.3618688583374	-8.51125907897949	-0.105233393609524	-0.0494022034108639	0.0494888238608837
-5.7484564781189	-8.36275100708008	-8.54227256774902	-0.105100497603416	-0.0495529174804688	0.0498849712312222
-5.74670743942261	-8.37735080718994	-8.52156448364258	-0.105148650705814	-0.0497460886836052	0.0499999225139618
-5.74159383773804	-8.37159442901611	-8.50431823730469	-0.105121426284313	-0.0496353693306446	0.0499021038413048
-5.7402081489563	-8.36546897888184	-8.52865600585938	-0.104987233877182	-0.049621693789959	0.0499646887183189
-5.74422264099121	-8.36474418640137	-8.56141376495361	-0.104806520044804	-0.0498444326221943	0.0502393767237663
-5.74378442764282	-8.37694263458252	-8.54301834106445	-0.104810282588005	-0.0499914437532425	0.050429068505764
-5.7366943359375	-8.37668228149414	-8.51837158203125	-0.1048569008708	-0.0498735308647156	0.0503246411681175
-5.72960758209229	-8.36173534393311	-8.53127956390381	-0.104775384068489	-0.0499067455530167	0.0502764098346233
-5.733726978302	-8.36375427246094	-8.55998706817627	-0.104656659066677	-0.0499232821166515	0.0505973361432552
-5.73156833648682	-8.37292098999023	-8.55131530761719	-0.104631364345551	-0.0501738972961903	0.0508069060742855
-5.72536039352417	-8.37521362304688	-8.52528667449951	-0.104641608893871	-0.0501448847353458	0.0507735423743725
-5.72030448913574	-8.36495780944824	-8.52372741699219	-0.104697003960609	-0.0499811880290508	0.050619687885046
-5.72113656997681	-8.35846614837646	-8.55438327789307	-0.104602500796318	-0.0499217063188553	0.0507088266313076
-5.72227191925049	-8.36098194122314	-8.56747245788574	-0.104460328817368	-0.0500854589045048	0.0509230047464371
-5.71914577484131	-8.36939716339111	-8.55182838439941	-0.104488462209702	-0.050164844840765	0.0510226711630821
-5.71121788024902	-8.36568737030029	-8.52517127990723	-0.104648493230343	-0.0500593446195126	0.0507968477904797
-5.70813035964966	-8.35079765319824	-8.54237174987793	-0.104609474539757	-0.0498587042093277	0.0508001036942005
-5.71090841293335	-8.35207462310791	-8.55641651153564	-0.104533955454826	-0.0498681105673313	0.0510364696383476
-5.70800018310547	-8.36000823974609	-8.54949855804443	-0.104622818529606	-0.0499946102499962	0.0511420853435993
-5.69948530197144	-8.35876369476318	-8.51783084869385	-0.104735367000103	-0.0498685128986835	0.050989642739296
-5.69816589355469	-8.34369945526123	-8.5217752456665	-0.104772165417671	-0.0495968572795391	0.0509058758616447
-5.70004224777222	-8.3437442779541	-8.55122947692871	-0.104684442281723	-0.0496585033833981	0.051010824739933
-5.7008581161499	-8.34945487976074	-8.55386543273926	-0.10470736771822	-0.0497164390981197	0.0512004271149635
-5.69033193588257	-8.35123825073242	-8.52473258972168	-0.104833364486694	-0.0497005879878998	0.0510608777403831
-5.68425893783569	-8.3392219543457	-8.51461887359619	-0.104883521795273	-0.0494261421263218	0.0509277284145355
-5.68464612960815	-8.32802104949951	-8.54100227355957	-0.104857914149761	-0.0493790544569492	0.0510375462472439
-5.68452548980713	-8.33513641357422	-8.55062294006348	-0.104873299598694	-0.0494257993996143	0.0512813925743103
-5.67896938323975	-8.34109210968018	-8.52918720245361	-0.104880690574646	-0.0494985096156597	0.0512975603342056
-5.6687159538269	-8.33723068237305	-8.50760364532471	-0.105029083788395	-0.0492799654603004	0.0511412061750889
-5.66513824462891	-8.32877731323242	-8.49801254272461	-0.105026140809059	-0.0491117388010025	0.0510771833360195
-5.66385316848755	-8.32139492034912	-8.54044818878174	-0.10499183088541	-0.0490330010652542	0.0511477515101433
-5.66396236419678	-8.31918144226074	-8.55230903625488	-0.104935325682163	-0.0490755438804626	0.0513189509510994
-5.65901184082031	-8.32735157012939	-8.52772331237793	-0.105042941868305	-0.04914391040802	0.0513510182499886
-5.64718008041382	-8.32509136199951	-8.50282382965088	-0.105130545794964	-0.0489874221384525	0.051153726875782
-5.64274597167969	-8.31047630310059	-8.51344776153564	-0.105136439204216	-0.048839807510376	0.0511005893349648
-5.64366579055786	-8.30442428588867	-8.53203010559082	-0.10496786236763	-0.0487403757870197	0.0513014085590839
-5.64032363891602	-8.31349945068359	-8.52408313751221	-0.10509267449379	-0.0489015281200409	0.0515138879418373
-5.63168334960938	-8.31404590606689	-8.48832607269287	-0.10515620559454	-0.0488692037761211	0.0514055043458939
-5.62921571731567	-8.30419158935547	-8.49257946014404	-0.105231568217278	-0.0485391393303871	0.0513207316398621
-5.62970495223999	-8.29712867736816	-8.52925872802734	-0.10511189699173	-0.0485669746994972	0.0514258816838264
-5.62776947021484	-8.29802799224854	-8.53921985626221	-0.104987129569054	-0.0487065203487873	0.0516160279512405
-5.62518644332886	-8.3059196472168	-8.51430416107178	-0.105168722569942	-0.0487156994640827	0.0516587272286415
-5.61620140075684	-8.3025541305542	-8.49637699127197	-0.105173364281654	-0.0487406961619854	0.0516000278294086
-5.60810613632202	-8.2919921875	-8.49277210235596	-0.105142995715141	-0.0485789589583874	0.0514678061008453
-5.6153359413147	-8.28222846984863	-8.51689529418945	-0.105070397257805	-0.048491895198822	0.0516047030687332
-5.61320972442627	-8.28597259521484	-8.52599716186523	-0.104985110461712	-0.0486090891063213	0.051899828016758
-5.61554098129272	-8.29029750823975	-8.52005386352539	-0.105036690831184	-0.0487822294235229	0.0519359484314919
-5.60530710220337	-8.29105567932129	-8.48111248016357	-0.105071678757668	-0.0487388446927071	0.0518394708633423
-5.60222196578979	-8.27779769897461	-8.49629020690918	-0.105005353689194	-0.048575472086668	0.0517504923045635
-5.60965871810913	-8.27404403686523	-8.52503108978271	-0.104952499270439	-0.0485881417989731	0.0518723130226135
-5.61125326156616	-8.28176021575928	-8.53404998779297	-0.104931771755219	-0.0488974004983902	0.0521212108433247
-5.60604572296143	-8.29117202758789	-8.50999546051025	-0.104997798800468	-0.048983458429575	0.0520863682031631
-5.60221433639526	-8.28645324707031	-8.49894142150879	-0.104975163936615	-0.0489314422011375	0.051975604146719
-5.60274124145508	-8.27019500732422	-8.5006275177002	-0.104890413582325	-0.0488206930458546	0.0519194751977921
-5.60464000701904	-8.26697731018066	-8.52166557312012	-0.104814536869526	-0.0489220358431339	0.0521252267062664
-5.61164379119873	-8.2762336730957	-8.5248556137085	-0.104733861982822	-0.0490981750190258	0.0523546934127808
-5.6079306602478	-8.28426456451416	-8.51255416870117	-0.104716718196869	-0.0493079759180546	0.0524096600711346
-5.60600471496582	-8.28389644622803	-8.49251937866211	-0.104812525212765	-0.049150612205267	0.0522867143154144
-5.60594034194946	-8.27269744873047	-8.49780368804932	-0.104700475931168	-0.0490791611373425	0.0522217489778996
-5.61289882659912	-8.26748466491699	-8.52236270904541	-0.10463360697031	-0.0491546951234341	0.0523114092648029
-5.61913585662842	-8.27641868591309	-8.54017353057861	-0.104496069252491	-0.0493708811700344	0.0525413751602173
-5.62112951278687	-8.28770065307617	-8.5280065536499	-0.104540288448334	-0.0494498275220394	0.0526606738567352
-5.61901473999023	-8.28941917419434	-8.50101470947266	-0.104572378098965	-0.0495987609028816	0.0525157488882542
-5.62168455123901	-8.27784156799316	-8.50234889984131	-0.104503005743027	-0.0494842380285263	0.0524695068597794
-5.62869215011597	-8.27534294128418	-8.53057956695557	-0.104459211230278	-0.0495834834873676	0.0526505373418331
-5.6324315071106	-8.28970909118652	-8.53137969970703	-0.104318425059319	-0.0498647764325142	0.0529309585690498
-5.63375377655029	-8.29875755310059	-8.51003170013428	-0.104382686316967	-0.0499256663024426	0.0528867989778519
-5.63193607330322	-8.2919750213623	-8.50286483764648	-0.104359701275826	-0.0499246791005135	0.0527611784636974
-5.63569355010986	-8.2852668762207	-8.52692890167236	-0.104252561926842	-0.0500356703996658	0.0528224222362041
-5.64231729507446	-8.28998851776123	-8.5549259185791	-0.104034394025803	-0.0501658767461777	0.0530465357005596
-5.64365148544312	-8.29764652252197	-8.55591487884521	-0.104039289057255	-0.0504015162587166	0.0531901009380817
-5.64386796951294	-8.30597400665283	-8.52804946899414	-0.104041904211044	-0.0505317598581314	0.0531290620565414
-5.64081430435181	-8.30246067047119	-8.519287109375	-0.10404396802187	-0.0504467450082302	0.0530209206044674
-5.64367914199829	-8.29265785217285	-8.5322151184082	-0.103958398103714	-0.0505090393126011	0.0529516488313675
-5.65024423599243	-8.29446506500244	-8.56015586853027	-0.103810302913189	-0.050543162971735	0.0532003529369831
-5.65791034698486	-8.3063325881958	-8.55408191680908	-0.103822693228722	-0.050801370292902	0.0533853769302368
-5.65756702423096	-8.31434917449951	-8.54350185394287	-0.103838406503201	-0.0509487427771091	0.0533636771142483
-5.65261602401733	-8.31685733795166	-8.51983642578125	-0.103749230504036	-0.0509397834539413	0.0532064586877823
-5.65667867660522	-8.30964851379395	-8.5264310836792	-0.103850357234478	-0.0508011542260647	0.0530327521264553
-5.66257047653198	-8.30217170715332	-8.5519905090332	-0.103720515966415	-0.0508135631680489	0.0530842617154121
-5.6654839515686	-8.30814266204834	-8.57441329956055	-0.103636153042316	-0.0509749501943588	0.0532535687088966
-5.67044258117676	-8.31997966766357	-8.56823253631592	-0.103583805263042	-0.051229115575552	0.0532567501068115
-5.66919422149658	-8.32652568817139	-8.54721927642822	-0.10364481061697	-0.0513068363070488	0.0531847514212132
-5.66974925994873	-8.31368255615234	-8.53664684295654	-0.103608056902885	-0.0511554479598999	0.0529215224087238
-5.67509603500366	-8.31135749816895	-8.56659984588623	-0.103456795215607	-0.051254577934742	0.0530133061110973
-5.67904663085938	-8.3199348449707	-8.57334518432617	-0.103370569646358	-0.0514924824237823	0.0531940311193466
-5.679931640625	-8.3327693939209	-8.55194187164307	-0.103394977748394	-0.051504734903574	0.0531666874885559
-5.67482805252075	-8.32921600341797	-8.5330982208252	-0.103425703942776	-0.0515012741088867	0.0529230870306492
-5.67713308334351	-8.32100105285645	-8.5513801574707	-0.103319652378559	-0.0514284782111645	0.0528275780379772
-5.67907094955444	-8.32190322875977	-8.57643222808838	-0.103187769651413	-0.0515441745519638	0.0528854429721832
-5.68415498733521	-8.32783985137939	-8.58788108825684	-0.103178709745407	-0.0517180822789669	0.053030963987112
-5.68471813201904	-8.33738708496094	-8.57921123504639	-0.103153422474861	-0.0518716424703598	0.0530190393328667
-5.68074941635132	-8.34160327911377	-8.55308437347412	-0.103147201240063	-0.0517684519290924	0.052841741591692
-5.67570066452026	-8.330078125	-8.55280685424805	-0.103094264864922	-0.0517527647316456	0.0526318624615669
-5.68135929107666	-8.32673358917236	-8.58376789093018	-0.103014804422855	-0.0516899861395359	0.0527113415300846
-5.68305635452271	-8.33302116394043	-8.58569812774658	-0.102952353656292	-0.0517760254442692	0.0528267659246922
-5.67956972122192	-8.34813594818115	-8.55821323394775	-0.102966532111168	-0.0518950670957565	0.0527399554848671
-5.67348337173462	-8.34628963470459	-8.54745101928711	-0.102992832660675	-0.0517283044755459	0.0525007992982864
-5.67225170135498	-8.33457279205322	-8.56001472473145	-0.103007517755032	-0.051584716886282	0.0523538626730442
-5.68053150177002	-8.33778285980225	-8.5900182723999	-0.102947078645229	-0.0515998713672161	0.0523918196558952
-5.68222665786743	-8.34511566162109	-8.59307289123535	-0.102868393063545	-0.0517895817756653	0.0524746030569077
-5.67585372924805	-8.35318756103516	-8.56569004058838	-0.102980718016624	-0.0517973639070988	0.05235306173563
-5.67091369628906	-8.34879398345947	-8.54660892486572	-0.103006333112717	-0.0515992790460587	0.051942516118288
-5.67302131652832	-8.33959197998047	-8.55684471130371	-0.103060252964497	-0.0514644831418991	0.0518490895628929
-5.67674350738525	-8.33935070037842	-8.57885360717773	-0.102959223091602	-0.0514197200536728	0.0518966726958752
-5.68247509002686	-8.34646224975586	-8.57899284362793	-0.102914474904537	-0.0515362769365311	0.0520104914903641
-5.67422437667847	-8.35636806488037	-8.55490493774414	-0.102967344224453	-0.0515829287469387	0.051862571388483
-5.67137002944946	-8.34995079040527	-8.53905010223389	-0.102992072701454	-0.0513768382370472	0.0516144409775734
-5.67121839523315	-8.34212207794189	-8.56135654449463	-0.103032886981964	-0.0512957982718945	0.0514709912240505
-5.67592430114746	-8.34132099151611	-8.58917140960693	-0.102877914905548	-0.051423404365778	0.0515541061758995
-5.67565965652466	-8.35065841674805	-8.58282566070557	-0.102904170751572	-0.0515160039067268	0.0515343509614468
-5.66809558868408	-8.35109996795654	-8.55758190155029	-0.102973222732544	-0.0514324903488159	0.0513783395290375
-5.66126728057861	-8.34818458557129	-8.5398063659668	-0.103085391223431	-0.0513524524867535	0.0510804168879986
-5.65876913070679	-8.33652305603027	-8.55139541625977	-0.10294808447361	-0.0512263663113117	0.0509773828089237
-5.66403818130493	-8.3322172164917	-8.5708589553833	-0.102900497615337	-0.05118702724576	0.0510113835334778
-5.66520547866821	-8.33963584899902	-8.57838344573975	-0.102904379367828	-0.0513143464922905	0.051222451031208
-5.66717481613159	-8.34844779968262	-8.55077457427979	-0.102961309254169	-0.0514469891786575	0.0510636977851391
-5.66335868835449	-8.34671878814697	-8.5311450958252	-0.103038936853409	-0.0512990094721317	0.0508419722318649
-5.66174507141113	-8.3376932144165	-8.53684329986572	-0.103066071867943	-0.0511182770133018	0.0506636537611485
-5.66895389556885	-8.33273410797119	-8.56428050994873	-0.102959379553795	-0.0510450415313244	0.0506747625768185
-5.67524576187134	-8.3404712677002	-8.57548522949219	-0.102968372404575	-0.0512833185493946	0.0508038438856602
-5.67539310455322	-8.35147762298584	-8.55420112609863	-0.10300450026989	-0.0513473860919476	0.0507139749825001
-5.66975784301758	-8.34802436828613	-8.53409004211426	-0.103070192039013	-0.0512998029589653	0.0504310391843319
-5.67580556869507	-8.33943557739258	-8.54623603820801	-0.103104569017887	-0.0511486232280731	0.0503083318471909
-5.68771171569824	-8.33851528167725	-8.566969871521	-0.102991305291653	-0.0512346364557743	0.0504654049873352
-5.69549751281738	-8.35388374328613	-8.56118297576904	-0.103015325963497	-0.0513812862336636	0.0505175925791264
-5.69132947921753	-8.35829639434814	-8.52816581726074	-0.103042706847191	-0.05141556635499	0.050372026860714
-5.6923656463623	-8.35109996795654	-8.52570247650146	-0.103117384016514	-0.0513987429440022	0.0501545332372189
-5.69794654846191	-8.34542083740234	-8.55410480499268	-0.10305143147707	-0.0512483157217503	0.0500684380531311
-5.71070623397827	-8.34961318969727	-8.57321548461914	-0.102942891418934	-0.0514943897724152	0.0502650812268257
-5.71451044082642	-8.36455726623535	-8.55586719512939	-0.102991625666618	-0.0516797043383121	0.0501911528408527
-5.71231746673584	-8.36198806762695	-8.53225612640381	-0.103008732199669	-0.051601018756628	0.0499491095542908
-5.71962022781372	-8.35181999206543	-8.54165935516357	-0.102999299764633	-0.0515773259103298	0.049851655960083
-5.73041868209839	-8.35486888885498	-8.56734085083008	-0.102913856506348	-0.0516363233327866	0.0500916205346584
-5.73746967315674	-8.36809825897217	-8.55895614624023	-0.102936752140522	-0.0519734993577003	0.0502352006733418
-5.73527526855469	-8.37183570861816	-8.53494453430176	-0.102953568100929	-0.0519863069057465	0.0500655360519886
-5.73722743988037	-8.36795520782471	-8.53152179718018	-0.102994546294212	-0.0518795363605022	0.0498843714594841
-5.74563217163086	-8.36405754089355	-8.57127380371094	-0.10282126814127	-0.0519050732254982	0.0500029623508453
-5.75630187988281	-8.36789226531982	-8.58523464202881	-0.102779053151608	-0.0521408095955849	0.0501919873058796
-5.75568342208862	-8.38030529022217	-8.56626605987549	-0.102824218571186	-0.0522944107651711	0.0502994395792484
-5.75178003311157	-8.38031959533691	-8.53897094726563	-0.102796591818333	-0.0523841232061386	0.050130806863308
-5.75207567214966	-8.37397956848145	-8.54733276367188	-0.102839432656765	-0.0523080416023731	0.0499915704131126
-5.75766944885254	-8.36724376678467	-8.56973934173584	-0.102709889411926	-0.0523324720561504	0.0501628182828426
-5.76496267318726	-8.37073802947998	-8.58380508422852	-0.102597869932652	-0.0524902530014515	0.0503475554287434
-5.76212167739868	-8.38195610046387	-8.57388496398926	-0.102587580680847	-0.0527403838932514	0.0504975281655788
-5.75865507125854	-8.38700199127197	-8.54906177520752	-0.102595522999763	-0.052805345505476	0.0504731610417366
-5.75453281402588	-8.38079643249512	-8.55105018615723	-0.102622784674168	-0.0527339801192284	0.0503569766879082
-5.75507497787476	-8.37242126464844	-8.58542251586914	-0.10250499099493	-0.0527947917580605	0.0504459291696548
-5.76162338256836	-8.38090229034424	-8.59702396392822	-0.102337390184402	-0.0530010610818863	0.0507027991116047
-5.75371789932251	-8.38788509368896	-8.57859516143799	-0.102372251451015	-0.0531474575400352	0.0507126338779926
-5.74861335754395	-8.38103485107422	-8.55770206451416	-0.102456025779247	-0.0529583841562271	0.0505502261221409
-5.74728870391846	-8.36679172515869	-8.58476066589355	-0.102310851216316	-0.0529595836997032	0.0506131164729595
-5.75482797622681	-8.37657737731934	-8.59550380706787	-0.102302707731724	-0.0531034842133522	0.0508947558701038
-5.74612092971802	-8.38607215881348	-8.56809139251709	-0.102304182946682	-0.0531206242740154	0.0508801974356174
-5.73705673217773	-8.37771224975586	-8.55622291564941	-0.102423541247845	-0.0529838390648365	0.050735492259264
-5.73942565917969	-8.36658763885498	-8.5834264755249	-0.102225065231323	-0.052800539880991	0.0507795177400112
-5.74141120910645	-8.36939239501953	-8.60169696807861	-0.102315776050091	-0.0529920123517513	0.0509566441178322
-5.7349739074707	-8.38201713562012	-8.57000827789307	-0.102415971457958	-0.0529500544071198	0.0509665347635746
-5.7251877784729	-8.37124347686768	-8.55425453186035	-0.102449581027031	-0.0528238192200661	0.0507797300815582
-5.72459650039673	-8.36124992370605	-8.56537437438965	-0.102448850870132	-0.0526128485798836	0.0507309176027775
-5.72519207000732	-8.35333061218262	-8.5841236114502	-0.10239851474762	-0.052498385310173	0.0509158000349998
-5.7266993522644	-8.36607646942139	-8.58316326141357	-0.102495700120926	-0.0526277832686901	0.0510969310998917
-5.71350574493408	-8.36731433868408	-8.54525470733643	-0.102584064006805	-0.0524989329278469	0.051007054746151
-5.70801973342896	-8.35253143310547	-8.55147933959961	-0.102618552744389	-0.0522383637726307	0.0508556999266148
-5.71026372909546	-8.34699726104736	-8.57579135894775	-0.102577529847622	-0.0521446578204632	0.0509865954518318
-5.71078777313232	-8.35083389282227	-8.58467578887939	-0.102559030056	-0.0522705242037773	0.0512085370719433
-5.70425224304199	-8.36233043670654	-8.55310821533203	-0.102610878646374	-0.05221027135849	0.0511685572564602
-5.69358158111572	-8.34776973724365	-8.54252433776855	-0.102663479745388	-0.0521033406257629	0.0510072559118271
-5.69784450531006	-8.33915328979492	-8.5657901763916	-0.102623298764229	-0.0519735738635063	0.0511339791119099
-5.69619798660278	-8.34253978729248	-8.58474254608154	-0.102569311857224	-0.0520993992686272	0.0514018684625626
-5.69306707382202	-8.35149002075195	-8.55767059326172	-0.102633126080036	-0.0522627793252468	0.0515518486499786
-5.68375301361084	-8.34875774383545	-8.53743267059326	-0.102636218070984	-0.0522141270339489	0.0514440387487412
-5.67922782897949	-8.3429012298584	-8.53776359558105	-0.102644398808479	-0.0520166121423244	0.0514478757977486
-5.67747688293457	-8.33365631103516	-8.56002235412598	-0.102572828531265	-0.0520178563892841	0.051469586789608
-5.67950773239136	-8.33376884460449	-8.58716583251953	-0.102523609995842	-0.0521678887307644	0.0516940467059612
-5.6771879196167	-8.34469509124756	-8.57830142974854	-0.102475330233574	-0.0523355156183243	0.0518686659634113
-5.66785573959351	-8.34454250335693	-8.55143260955811	-0.102614544332027	-0.0522623658180237	0.0517967082560062
-5.6630597114563	-8.33253383636475	-8.54737281799316	-0.102553106844425	-0.0521150082349777	0.0516937226057053
-5.66802787780762	-8.32396602630615	-8.57205867767334	-0.102529786527157	-0.0521119050681591	0.0518800392746925
-5.66793537139893	-8.32993221282959	-8.58664131164551	-0.102516271173954	-0.0522925332188606	0.0521472170948982
-5.66466903686523	-8.33829402923584	-8.55592918395996	-0.102484434843063	-0.0522994585335255	0.052181962877512
-5.6571741104126	-8.33371162414551	-8.53716373443604	-0.102602548897266	-0.0521773509681225	0.0520103238523006
-5.65658521652222	-8.32068824768066	-8.56388473510742	-0.102620370686054	-0.0520753636956215	0.0520208925008774
-5.6620192527771	-8.3187952041626	-8.59103202819824	-0.102501012384892	-0.0521601624786854	0.052271444350481
-5.6610631942749	-8.33163928985596	-8.58666324615479	-0.102450013160706	-0.0523936375975609	0.0524127520620823
-5.65610647201538	-8.33401012420654	-8.55931758880615	-0.102563992142677	-0.0523870699107647	0.0523228496313095
-5.65283298492432	-8.31810283660889	-8.54950714111328	-0.102597407996655	-0.0521772131323814	0.0521628744900227
-5.653000831604	-8.31249523162842	-8.58081722259521	-0.102512180805206	-0.0522298626601696	0.0524181537330151
-5.6592059135437	-8.32115077972412	-8.58934116363525	-0.102419406175613	-0.0523700602352619	0.0526802875101566
-5.64975833892822	-8.32832050323486	-8.56100654602051	-0.102510817348957	-0.0525272414088249	0.0527181476354599
-5.64627981185913	-8.32236480712891	-8.54930686950684	-0.102549880743027	-0.05231574177742	0.0525587499141693
-5.64445543289185	-8.31288623809814	-8.57746124267578	-0.102489419281483	-0.052228856831789	0.0526391938328743
-5.65187072753906	-8.31452751159668	-8.59662628173828	-0.10240600258112	-0.0524519644677639	0.0528674051165581
-5.65031862258911	-8.32711219787598	-8.58272933959961	-0.102381594479084	-0.0526055507361889	0.0530795492231846
-5.64332675933838	-8.32762336730957	-8.56164169311523	-0.102355822920799	-0.0525751262903214	0.0529172457754612
-5.64318895339966	-8.31768703460693	-8.56740474700928	-0.102384835481644	-0.052489772439003	0.0528676696121693
-5.64964294433594	-8.31484222412109	-8.59530925750732	-0.102222561836243	-0.0525644309818745	0.0532264523208141
-5.65079927444458	-8.32712364196777	-8.59083557128906	-0.102176383137703	-0.0527793541550636	0.05343047529459
-5.6435432434082	-8.33069896697998	-8.55932521820068	-0.102225311100483	-0.0527538247406483	0.0533002428710461
-5.64276504516602	-8.32116222381592	-8.56932258605957	-0.102232754230499	-0.0525814443826675	0.0532881133258343
-5.6435546875	-8.31653213500977	-8.59948348999023	-0.102101102471352	-0.0526699610054493	0.0534516759216785
-5.64901971817017	-8.32709693908691	-8.6065845489502	-0.102072589099407	-0.0529370456933975	0.0537807010114193
-5.64252996444702	-8.33560276031494	-8.58319282531738	-0.102131254971027	-0.05300422757864	0.0537596270442009
-5.63692045211792	-8.32703685760498	-8.57198905944824	-0.102100715041161	-0.0529236197471619	0.0536733567714691
-5.63754415512085	-8.31777763366699	-8.57953071594238	-0.102020315825939	-0.0528245642781258	0.0536235645413399
-5.63987302780151	-8.31608963012695	-8.6095027923584	-0.102006822824478	-0.0528740435838699	0.0539632104337215
-5.64317607879639	-8.32818126678467	-8.60882759094238	-0.101920820772648	-0.0531808882951736	0.054229099303484
-5.63642692565918	-8.33485794067383	-8.58525371551514	-0.101883932948112	-0.053233414888382	0.0542738735675812
-5.63192415237427	-8.33191299438477	-8.57818794250488	-0.101877622306347	-0.0531182587146759	0.0541858859360218
-5.6296854019165	-8.32019901275635	-8.59646415710449	-0.101744182407856	-0.0530958287417889	0.0542213656008244
-5.63396501541138	-8.32024574279785	-8.6314582824707	-0.101677559316158	-0.0532862618565559	0.0544918701052666
-5.63463258743286	-8.33157730102539	-8.62937164306641	-0.101602293550968	-0.0534557849168777	0.0547004081308842
-5.625	-8.33576107025146	-8.59955406188965	-0.101584151387215	-0.0535258129239082	0.0546622350811958
-5.62123441696167	-8.32892513275146	-8.58766078948975	-0.101616725325584	-0.0535277538001537	0.0545373260974884
-5.62331867218018	-8.31448364257813	-8.61471843719482	-0.101502195000648	-0.0534667782485485	0.0547066368162632
-5.62726545333862	-8.32289886474609	-8.63725185394287	-0.101381048560143	-0.0536813475191593	0.0549458712339401
-5.62242555618286	-8.33254814147949	-8.62527275085449	-0.101312160491943	-0.0538173653185368	0.0550995692610741
-5.61587381362915	-8.33389568328857	-8.60199642181396	-0.101421236991882	-0.0537845306098461	0.0550388731062412
-5.61120080947876	-8.32786560058594	-8.60166072845459	-0.101382575929165	-0.0537038594484329	0.0549453720450401
-5.60922193527222	-8.319748878479	-8.61792850494385	-0.101308412849903	-0.0536948330700397	0.0549545399844646
-5.61563920974731	-8.31752967834473	-8.65217590332031	-0.101211294531822	-0.0537948459386826	0.0551544912159443
-5.61229276657104	-8.32983589172363	-8.63685417175293	-0.10117107629776	-0.0539577938616276	0.0553446970880032
-5.60647869110107	-8.33118438720703	-8.60984230041504	-0.101252518594265	-0.0539802871644497	0.0552104637026787
-5.60278415679932	-8.31799411773682	-8.60816383361816	-0.101264007389545	-0.0538083203136921	0.0550360009074211
-5.60530519485474	-8.31405925750732	-8.63430976867676	-0.101259090006351	-0.05368572473526	0.0551847442984581
-5.60423231124878	-8.31912517547607	-8.63964462280273	-0.101122990250587	-0.0538151562213898	0.0554189085960388
-5.60019731521606	-8.32769870758057	-8.60719108581543	-0.101309716701508	-0.0538558587431908	0.0553381405770779
-5.59382200241089	-8.32063388824463	-8.59665679931641	-0.101359412074089	-0.0536593869328499	0.0551449544727802
-5.59521770477295	-8.30888175964355	-8.62646198272705	-0.101276472210884	-0.053589291870594	0.0551180876791477
-5.5956883430481	-8.31192779541016	-8.64347553253174	-0.101196587085724	-0.0536891408264637	0.0552202686667442
-5.59537696838379	-8.32200241088867	-8.63268280029297	-0.101290754973888	-0.0537496544420719	0.0552727803587914
-5.59003496170044	-8.32031536102295	-8.60419845581055	-0.101429656147957	-0.0536674782633781	0.0551009885966778
-5.58538770675659	-8.30895900726318	-8.60595417022705	-0.101439736783504	-0.0534666813910007	0.0548994839191437
-5.58657360076904	-8.30406761169434	-8.62143135070801	-0.101400539278984	-0.053386639803648	0.0549113862216473
-5.58797454833984	-8.30881786346436	-8.64313316345215	-0.101417370140553	-0.0534753762185574	0.055097933858633
-5.58696365356445	-8.31752300262451	-8.61725807189941	-0.101575709879398	-0.0535109601914883	0.0550441406667233
-5.57742929458618	-8.31470108032227	-8.59386920928955	-0.10170491784811	-0.0533948801457882	0.0547975562512875
-5.57522010803223	-8.303053855896	-8.60600280761719	-0.101767063140869	-0.0531640350818634	0.0546168275177479
-5.58040809631348	-8.29721927642822	-8.63490676879883	-0.101690225303173	-0.0530400164425373	0.0546599887311459
-5.5792064666748	-8.30365467071533	-8.63661003112793	-0.101764559745789	-0.0531122125685215	0.0547192022204399
-5.57837438583374	-8.31210327148438	-8.611252784729	-0.10191934555769	-0.0530837513506413	0.0545881167054176
-5.56916475296021	-8.31002902984619	-8.58868598937988	-0.10212004929781	-0.0529403053224087	0.0543008558452129
-5.56049871444702	-8.29739284515381	-8.58715724945068	-0.102229930460453	-0.0526924505829811	0.0539757572114468
-5.56561756134033	-8.29139709472656	-8.60561656951904	-0.102263867855072	-0.0524570494890213	0.0538976080715656
-5.56818008422852	-8.290846824646	-8.61555671691895	-0.102332167327404	-0.0524952746927738	0.0539287365972996
-5.56855344772339	-8.29897499084473	-8.61081027984619	-0.102415546774864	-0.0525381676852703	0.0539612956345081
-5.56053924560547	-8.30523109436035	-8.58724021911621	-0.102601148188114	-0.0525058470666409	0.0538584478199482
-5.55311012268066	-8.29781055450439	-8.56563758850098	-0.10266437381506	-0.0523976944386959	0.0536392591893673
-5.55159330368042	-8.28957176208496	-8.57217597961426	-0.102723851799965	-0.0521552264690399	0.0534299500286579
-5.55384206771851	-8.2853479385376	-8.60085964202881	-0.102672830224037	-0.0519833080470562	0.0534623712301254
-5.5567946434021	-8.28922748565674	-8.61009693145752	-0.102706588804722	-0.0520881600677967	0.0535087250173092
-5.5557804107666	-8.29705810546875	-8.58077239990234	-0.102845139801502	-0.0520697720348835	0.0534928031265736
-5.55082082748413	-8.29513549804688	-8.56050682067871	-0.102998495101929	-0.0519530810415745	0.053234625607729
-5.54966354370117	-8.2830638885498	-8.57457828521729	-0.103002265095711	-0.0517797097563744	0.0530866719782352
-5.55614852905273	-8.27735900878906	-8.58884048461914	-0.102977022528648	-0.0517113693058491	0.0531602017581463
-5.56582498550415	-8.28680419921875	-8.59342384338379	-0.103016696870327	-0.0517150796949863	0.0533346310257912
-5.58502721786499	-8.31146907806396	-8.57402610778809	-0.103514268994331	-0.051408089697361	0.0528447665274143
-5.59796524047852	-8.32059574127197	-8.55771255493164	-0.103738963603973	-0.0506898984313011	0.0521862842142582
-5.59015369415283	-8.31112289428711	-8.56140995025635	-0.10353896021843	-0.0506457611918449	0.0521472953259945
-5.58742141723633	-8.29694557189941	-8.59460163116455	-0.103526324033737	-0.0508257485926151	0.0523876212537289
-5.59031438827515	-8.29961776733398	-8.59533596038818	-0.103634849190712	-0.0509953424334526	0.0525360479950905
-5.584547996521	-8.30524158477783	-8.56670570373535	-0.103674113750458	-0.0511411800980568	0.0524842254817486
-5.57848215103149	-8.30099487304688	-8.55862045288086	-0.103637650609016	-0.0510799884796143	0.0522493757307529
-5.57690572738647	-8.29180145263672	-8.5834436416626	-0.103546001017094	-0.0509398393332958	0.052264716476202
-5.58444929122925	-8.29891872406006	-8.60194492340088	-0.10351699590683	-0.0510836392641068	0.052552592009306
-5.58288669586182	-8.31121444702148	-8.58883285522461	-0.103595726191998	-0.05125842243433	0.052587378770113
-5.58214616775513	-8.31347560882568	-8.5612678527832	-0.103588409721851	-0.0511972196400166	0.0525334477424622
-5.5814642906189	-8.30181503295898	-8.57369804382324	-0.103630483150482	-0.0510015450417995	0.0524601563811302
-5.59035110473633	-8.3002405166626	-8.61197662353516	-0.103508725762367	-0.0510375089943409	0.0526580475270748
-5.59718418121338	-8.30943775177002	-8.61430072784424	-0.10347343236208	-0.0512432940304279	0.0528718419373035
-5.59883308410645	-8.32059097290039	-8.58277034759521	-0.103564314544201	-0.051282275468111	0.0528738051652908
-5.59699583053589	-8.31980895996094	-8.56322288513184	-0.103602305054665	-0.0512022860348225	0.0527588091790676
-5.59593486785889	-8.31175422668457	-8.57050895690918	-0.103664644062519	-0.0510096028447151	0.0526341199874878
-5.60495471954346	-8.30703735351563	-8.5934009552002	-0.103540360927582	-0.0511228442192078	0.0528737083077431
-5.61095285415649	-8.31751918792725	-8.60781002044678	-0.103545904159546	-0.0512738153338432	0.0531302951276302
-5.60891723632813	-8.32499408721924	-8.5868034362793	-0.103470742702484	-0.0514415465295315	0.0531556718051434
-5.60443687438965	-8.32152366638184	-8.57193565368652	-0.103611297905445	-0.0513177327811718	0.0530526041984558
-5.60608959197998	-8.31153392791748	-8.58296585083008	-0.103589825332165	-0.0512288473546505	0.053081139922142
-5.60996389389038	-8.31087207794189	-8.61013507843018	-0.103465273976326	-0.0513750873506069	0.0533272661268711
-5.61342144012451	-8.31634330749512	-8.62014389038086	-0.103414878249168	-0.0515367165207863	0.0534779690206051
-5.61118268966675	-8.32406806945801	-8.59591007232666	-0.103450603783131	-0.051666334271431	0.053605280816555
-5.60546445846558	-8.32282829284668	-8.57673454284668	-0.103563494980335	-0.0516248792409897	0.0535386838018894
-5.60470676422119	-8.31266117095947	-8.59258460998535	-0.103435024619102	-0.0515643022954464	0.0535837598145008
-5.60880756378174	-8.31449508666992	-8.61848068237305	-0.103226870298386	-0.0516489818692207	0.0538330897688866
-5.60779142379761	-8.3240909576416	-8.61600303649902	-0.103266768157482	-0.0518735535442829	0.0541546493768692
-5.60359668731689	-8.3305606842041	-8.59170150756836	-0.103272765874863	-0.0519778095185757	0.0542217791080475
-5.59962129592896	-8.32567119598389	-8.57892036437988	-0.103268325328827	-0.051839355379343	0.054100900888443
-5.59724521636963	-8.31611633300781	-8.60687160491943	-0.103226117789745	-0.0517484359443188	0.0541677623987198
-5.59840440750122	-8.3136568069458	-8.62860679626465	-0.103041969239712	-0.0518199689686298	0.0543958209455013
-5.59947729110718	-8.32130432128906	-8.62285995483398	-0.103105053305626	-0.0520117022097111	0.0545781664550304
-5.59393358230591	-8.33114051818848	-8.60490989685059	-0.103112138807774	-0.0520399808883667	0.0546541549265385
-5.58282041549683	-8.32629489898682	-8.58334159851074	-0.103145070374012	-0.0519695244729519	0.0544384345412254
-5.58331203460693	-8.31389713287354	-8.60211181640625	-0.103105455636978	-0.0517722107470036	0.0544809252023697
-5.58653879165649	-8.31181240081787	-8.61732387542725	-0.103083230555058	-0.0518589913845062	0.0548267625272274
-5.58621406555176	-8.31933975219727	-8.61177539825439	-0.103083394467831	-0.0519943088293076	0.0549033656716347
-5.57695960998535	-8.3254222869873	-8.58288192749023	-0.103223472833633	-0.0518849678337574	0.0548164509236813
-5.56890630722046	-8.31727600097656	-8.57124805450439	-0.10323041677475	-0.0517463162541389	0.0547174997627735
-5.57068204879761	-8.30403804779053	-8.59743785858154	-0.10318261384964	-0.0516180284321308	0.0546580702066422
-5.57204008102417	-8.30382537841797	-8.6125316619873	-0.103168740868568	-0.0517360307276249	0.0549191981554031
-5.56979179382324	-8.31522655487061	-8.60743236541748	-0.103132784366608	-0.0519134812057018	0.0549769774079323
-5.55932569503784	-8.31963729858398	-8.57899475097656	-0.103166587650776	-0.0518845319747925	0.0548188425600529
-5.55556106567383	-8.30844783782959	-8.57467651367188	-0.10318548977375	-0.0517594702541828	0.0546765960752964
-5.55825042724609	-8.29793357849121	-8.5995512008667	-0.103104867041111	-0.0516780205070972	0.0547927729785442
-5.56380844116211	-8.30600738525391	-8.61455821990967	-0.103070557117462	-0.0518213585019112	0.0549797192215919
-5.55742788314819	-8.31497573852539	-8.60130786895752	-0.103077962994576	-0.0519856177270412	0.0551016665995121
-5.5555248260498	-8.3175220489502	-8.57580471038818	-0.103165417909622	-0.0519104860723019	0.0548798255622387
-5.55269336700439	-8.31154441833496	-8.5728235244751	-0.10317837446928	-0.051791924983263	0.0547867864370346
-5.55419254302979	-8.30327033996582	-8.60085010528564	-0.103071510791779	-0.0517287999391556	0.0547807030379772
-5.55813407897949	-8.30651664733887	-8.62200736999512	-0.103008829057217	-0.0518419593572617	0.0549417212605476
-5.56389045715332	-8.31124591827393	-8.62491512298584	-0.10302110761404	-0.0519582368433475	0.0550604313611984
-5.56008195877075	-8.3210563659668	-8.60186862945557	-0.103100478649139	-0.0520703382790089	0.055047981441021
-5.5555534362793	-8.32102394104004	-8.58162021636963	-0.103098429739475	-0.0520064197480679	0.0548591502010822
-5.55258750915527	-8.31131362915039	-8.58854579925537	-0.103122167289257	-0.0518009662628174	0.0547481514513493
-5.55758190155029	-8.30647850036621	-8.61290168762207	-0.103009559214115	-0.051839716732502	0.0548711754381657
-5.56287956237793	-8.31365203857422	-8.62559127807617	-0.102964885532856	-0.0519293881952763	0.0550449304282665
-5.55989360809326	-8.32425403594971	-8.59979057312012	-0.1029958948493	-0.052109532058239	0.055033341050148
-5.55415534973145	-8.32425785064697	-8.58549499511719	-0.103034608066082	-0.0519798062741756	0.0548501685261726
-5.55072116851807	-8.31498622894287	-8.59484958648682	-0.103054858744144	-0.0518127754330635	0.0546850077807903
-5.55679512023926	-8.30615615844727	-8.62464046478271	-0.10287069529295	-0.0518740452826023	0.05483677983284
-5.55899238586426	-8.31972694396973	-8.62664413452148	-0.102886945009232	-0.052052017301321	0.0549153238534927
-5.55805110931396	-8.3263463973999	-8.60011768341064	-0.10290015488863	-0.0520636849105358	0.0548234134912491
-5.54770803451538	-8.322922706604	-8.58308124542236	-0.102929159998894	-0.0519273467361927	0.0545404218137264
-5.5530743598938	-8.31190872192383	-8.59247875213623	-0.103030182421207	-0.0517718158662319	0.0543868616223335
-5.55858373641968	-8.309739112854	-8.60935211181641	-0.102981835603714	-0.051762867718935	0.0544114820659161
-5.56359910964966	-8.31525993347168	-8.61970233917236	-0.102921709418297	-0.0518922880291939	0.0546162240207195
-5.56365537643433	-8.32869625091553	-8.59015941619873	-0.10302696377039	-0.0518476031720638	0.0545323975384235
-5.56274747848511	-8.32627487182617	-8.56855869293213	-0.103150948882103	-0.0517602302134037	0.0543013140559196
-5.56752586364746	-8.31571388244629	-8.59353351593018	-0.103070974349976	-0.0516749210655689	0.0541436262428761
-5.57710933685303	-8.32239151000977	-8.6187686920166	-0.103067383170128	-0.0517368763685226	0.0543054677546024
-5.58022165298462	-8.33219623565674	-8.59919452667236	-0.103077091276646	-0.0518191829323769	0.0542216561734676
-5.58167505264282	-8.3353385925293	-8.58175659179688	-0.103287108242512	-0.0517822951078415	0.0540979020297527
-5.58243179321289	-8.32811737060547	-8.56722354888916	-0.10331754386425	-0.0516709089279175	0.0538006015121937
-5.58771228790283	-8.31935405731201	-8.59195041656494	-0.103297621011734	-0.05164685100317	0.0537781976163387
-5.59514331817627	-8.32277488708496	-8.59895801544189	-0.103222943842411	-0.0516994930803776	0.05391950532794
-5.60147953033447	-8.33794975280762	-8.59144020080566	-0.10329482704401	-0.0519122071564198	0.0539830401539803
-5.60013341903687	-8.34345531463623	-8.56428527832031	-0.103394590318203	-0.0518518351018429	0.0538297742605209
-5.59860229492188	-8.33903026580811	-8.56355667114258	-0.103410109877586	-0.0517348982393742	0.0536090508103371
-5.60105657577515	-8.33299827575684	-8.58090019226074	-0.103340238332748	-0.0516638234257698	0.0535227656364441
-5.61001777648926	-8.33309936523438	-8.60915565490723	-0.10327985137701	-0.0517432317137718	0.0536349788308144
-5.61619329452515	-8.34066867828369	-8.60225105285645	-0.103289656341076	-0.0518728122115135	0.0536893717944622
-5.61397981643677	-8.34912395477295	-8.58143138885498	-0.103370949625969	-0.0519263744354248	0.0536002330482006
-5.6079478263855	-8.34501552581787	-8.56075572967529	-0.103443667292595	-0.0517723970115185	0.0532492101192474
-5.61071443557739	-8.33635234832764	-8.57143306732178	-0.103427141904831	-0.0516075566411018	0.0531730987131596
-5.6183648109436	-8.33658504486084	-8.5927209854126	-0.103404857218266	-0.0516159869730473	0.0533581338822842
-5.61541032791138	-8.35084915161133	-8.57647800445557	-0.103433974087238	-0.0518322214484215	0.053358931094408
-5.61366128921509	-8.35073375701904	-8.55227851867676	-0.103489123284817	-0.0516519919037819	0.0531624332070351
-5.60632133483887	-8.343825340271	-8.54839611053467	-0.103561170399189	-0.0514935255050659	0.0529532693326473
-5.61044645309448	-8.33692741394043	-8.56841850280762	-0.103531703352928	-0.0513605400919914	0.0529047548770905
-5.6150164604187	-8.33907318115234	-8.58925914764404	-0.10344821959734	-0.0514422133564949	0.0529939457774162
-5.61631917953491	-8.3476037979126	-8.58151912689209	-0.103505171835423	-0.0515760667622089	0.0530415996909142
-5.61300325393677	-8.35555648803711	-8.54937934875488	-0.103588320314884	-0.0515338703989983	0.0529411733150482
-5.60700035095215	-8.34351348876953	-8.54540348052979	-0.10363508015871	-0.05135627835989	0.0527063757181168
-5.61295032501221	-8.3378791809082	-8.56560707092285	-0.103497244417667	-0.051362257450819	0.0527407564222813
-5.61548948287964	-8.35151195526123	-8.56913471221924	-0.103537000715733	-0.0515596941113472	0.0529521778225899
-5.61085891723633	-8.36155605316162	-8.54393863677979	-0.103527270257473	-0.0516666546463966	0.0528439208865166
-5.60944747924805	-8.35597133636475	-8.53668785095215	-0.103551864624023	-0.0514693260192871	0.0527033656835556
-5.61619901657104	-8.34749507904053	-8.57020854949951	-0.103424958884716	-0.051530696451664	0.0527286492288113
-5.62410306930542	-8.35613346099854	-8.5827808380127	-0.103367514908314	-0.0517300143837929	0.0529702939093113
-5.61924171447754	-8.36787223815918	-8.55413818359375	-0.103324167430401	-0.051863394677639	0.0528864897787571
-5.61563110351563	-8.36475944519043	-8.54222583770752	-0.103402473032475	-0.051791824400425	0.052680604159832
-5.61995553970337	-8.35406589508057	-8.56746292114258	-0.103225275874138	-0.0518001355230808	0.0527419447898865
-5.62660121917725	-8.362380027771	-8.57600975036621	-0.103203006088734	-0.0520620234310627	0.0529554523527622
-5.62299060821533	-8.37683582305908	-8.57097053527832	-0.103180252015591	-0.0522994995117188	0.0531071573495865
-5.62325620651245	-8.38214778900146	-8.5413179397583	-0.103122241795063	-0.0522699542343616	0.0529958494007587
-5.62416219711304	-8.37200355529785	-8.5472240447998	-0.103104501962662	-0.0521865859627724	0.0528552271425724
-5.63084411621094	-8.37049293518066	-8.57600593566895	-0.102992966771126	-0.0523461028933525	0.0529834851622581
-5.63977336883545	-8.38210201263428	-8.59798812866211	-0.102865263819695	-0.052596814930439	0.0532294921576977
-5.64118432998657	-8.3955774307251	-8.57524299621582	-0.102866485714912	-0.0528142265975475	0.0532798208296299
-5.64052152633667	-8.39744091033936	-8.55761814117432	-0.102810852229595	-0.0528079345822334	0.0531916245818138
-5.64404630661011	-8.39153003692627	-8.55619716644287	-0.10291463881731	-0.0528260841965675	0.0531064942479134
-5.65226411819458	-8.38763046264648	-8.58166980743408	-0.102683238685131	-0.0529155768454075	0.0532319024205208
-5.66148042678833	-8.40284633636475	-8.59317493438721	-0.102629885077477	-0.053151935338974	0.0535383075475693
-5.66357278823853	-8.41396713256836	-8.57423305511475	-0.102560088038445	-0.053397499024868	0.0535326637327671
-5.66244077682495	-8.41118907928467	-8.55903911590576	-0.102635726332664	-0.0533479787409306	0.0533571876585484
-5.6698637008667	-8.40560531616211	-8.57843494415283	-0.102482177317142	-0.0533970482647419	0.0533543042838573
-5.68128299713135	-8.40566921234131	-8.604736328125	-0.102358989417553	-0.0535051226615906	0.0535103492438793
-5.68675756454468	-8.4114408493042	-8.61584854125977	-0.10226608812809	-0.0537435039877892	0.053648192435503
-5.69384098052979	-8.42142009735107	-8.6116247177124	-0.102229498326778	-0.0539530552923679	0.0537827759981155
-5.69411993026733	-8.4332447052002	-8.58154010772705	-0.102257050573826	-0.0541174151003361	0.0537227429449558
-5.69246578216553	-8.42927169799805	-8.5778112411499	-0.102145090699196	-0.054166354238987	0.0536131449043751
-5.70181751251221	-8.42174530029297	-8.59853649139404	-0.102039217948914	-0.054115504026413	0.0535325184464455
-5.71078443527222	-8.4260721206665	-8.62015056610107	-0.101942032575607	-0.0543241798877716	0.0538070350885391
-5.72251987457275	-8.43502044677734	-8.62484645843506	-0.101848460733891	-0.0545176714658737	0.0539938695728779
-5.72118234634399	-8.44674682617188	-8.60780334472656	-0.101814486086369	-0.0546877048909664	0.0540035292506218
-5.72147035598755	-8.44996738433838	-8.59157371520996	-0.10185382515192	-0.0547379441559315	0.0539120398461819
-5.72450876235962	-8.44086456298828	-8.59693717956543	-0.101835548877716	-0.0545131675899029	0.0538031384348869
-5.73226308822632	-8.43752765655518	-8.62982177734375	-0.101778522133827	-0.0545945838093758	0.05386633425951
-5.73831939697266	-8.44582557678223	-8.6392765045166	-0.101692795753479	-0.0548005700111389	0.054080456495285
-5.73954486846924	-8.45566844940186	-8.62618827819824	-0.101671159267426	-0.0549713596701622	0.0541685149073601
-5.73563003540039	-8.45782470703125	-8.59917068481445	-0.101795934140682	-0.055019348859787	0.0539795234799385
-5.73369026184082	-8.45007610321045	-8.6065092086792	-0.10176520049572	-0.0548805519938469	0.0538896545767784
-5.7334623336792	-8.44153308868408	-8.61820697784424	-0.101724840700626	-0.054818719625473	0.053915724158287
-5.73714876174927	-8.43919372558594	-8.64094638824463	-0.101650394499302	-0.0548772625625134	0.0540895313024521
-5.73957490921021	-8.44586944580078	-8.64362335205078	-0.101628191769123	-0.0550631806254387	0.0542652681469917
-5.73660469055176	-8.45531272888184	-8.62022113800049	-0.101617038249969	-0.0551433227956295	0.0542492307722569
-5.72501754760742	-8.45097064971924	-8.59953117370605	-0.10171377658844	-0.0550026595592499	0.0541307926177979
-5.72111892700195	-8.44179630279541	-8.59495735168457	-0.10171003639698	-0.0548770166933537	0.0540102981030941
-5.72064733505249	-8.43337249755859	-8.62929439544678	-0.101620644330978	-0.0548331812024117	0.0541049651801586
-5.72280216217041	-8.44051742553711	-8.64166355133057	-0.101589396595955	-0.0549796968698502	0.0542261563241482
-5.71408748626709	-8.44783210754395	-8.62102890014648	-0.101657845079899	-0.0549974888563156	0.0542507283389568
-5.70384359359741	-8.43561553955078	-8.59725761413574	-0.101694479584694	-0.0547623187303543	0.0539827719330788
-5.7021336555481	-8.42726516723633	-8.61687183380127	-0.101650431752205	-0.0545904636383057	0.0540082529187202
-5.7030930519104	-8.4253101348877	-8.63034248352051	-0.101637542247772	-0.0546089336276054	0.0542149059474468
-5.70411014556885	-8.43529319763184	-8.63086223602295	-0.101659938693047	-0.0546605587005615	0.054322924464941
-5.6982536315918	-8.4397668838501	-8.60006809234619	-0.101709671318531	-0.0546169579029083	0.054273284971714
-5.68981599807739	-8.42897987365723	-8.59410190582275	-0.101886972784996	-0.0543984733521938	0.0540031976997852
-5.6905779838562	-8.41910076141357	-8.61737442016602	-0.101756580173969	-0.0542641989886761	0.0540713742375374
-5.69633197784424	-8.42831516265869	-8.62891674041748	-0.101741172373295	-0.0543471090495586	0.0542507134377956
-5.68728542327881	-8.43595123291016	-8.60050201416016	-0.101867236196995	-0.0544028654694557	0.0541326142847538
-5.68140316009521	-8.42468070983887	-8.58391284942627	-0.101906955242157	-0.0541492328047752	0.0538715682923794
-5.68239498138428	-8.41456699371338	-8.60036563873291	-0.10188914835453	-0.0539726838469505	0.0538358502089977
-5.68645524978638	-8.41566276550293	-8.61294841766357	-0.101891033351421	-0.0540923811495304	0.0539952404797077
-5.68378734588623	-8.42433547973633	-8.59188175201416	-0.101899974048138	-0.0541526228189468	0.0539842583239079
-5.67722415924072	-8.42337226867676	-8.57474422454834	-0.102034524083138	-0.0540129169821739	0.0538044273853302
-5.67071485519409	-8.41140747070313	-8.56857585906982	-0.102134115993977	-0.0537933669984341	0.053574126213789
-5.67497587203979	-8.40248966217041	-8.5985050201416	-0.101983055472374	-0.0536785870790482	0.0535873882472515
-5.67649984359741	-8.40533828735352	-8.6132345199585	-0.101907640695572	-0.0538429319858551	0.0536322481930256
-5.67616176605225	-8.41480255126953	-8.59997653961182	-0.102017551660538	-0.0538838095963001	0.0535990558564663
-5.6712474822998	-8.41236686706543	-8.57137489318848	-0.102129176259041	-0.0536792650818825	0.0533563494682312
-5.66995620727539	-8.40520668029785	-8.56573104858398	-0.102167189121246	-0.0534524917602539	0.0531355962157249
-5.66686344146729	-8.3967866897583	-8.57816505432129	-0.102153852581978	-0.0533657371997833	0.0530942268669605
-5.67357063293457	-8.3916187286377	-8.59800243377686	-0.102048501372337	-0.0533269494771957	0.053207490593195
-5.67666721343994	-8.40348720550537	-8.58719348907471	-0.102214433252811	-0.0533875934779644	0.0533312819898129
-5.67054557800293	-8.40903568267822	-8.56489849090576	-0.102339334785938	-0.053449422121048	0.053280308842659
-5.66698598861694	-8.40408611297607	-8.54448509216309	-0.102353386580944	-0.0532992221415043	0.0530865862965584
-5.66495847702026	-8.39537239074707	-8.55784320831299	-0.102416038513184	-0.0530830472707748	0.052911251783371
-5.66776943206787	-8.38969421386719	-8.58389663696289	-0.102370470762253	-0.0530577190220356	0.0530267804861069
-5.67461395263672	-8.39483070373535	-8.59551429748535	-0.102301619946957	-0.0532768741250038	0.0530765391886234
-5.66873216629028	-8.40433883666992	-8.57407855987549	-0.102478198707104	-0.0533176437020302	0.0530960112810135
-5.66562938690186	-8.40205764770508	-8.54833698272705	-0.102509900927544	-0.0532058924436569	0.0528373196721077
-5.66461324691772	-8.38791942596436	-8.55162048339844	-0.102557346224785	-0.0529845282435417	0.0527531504631042
-5.67009687423706	-8.38528728485107	-8.57148265838623	-0.102493777871132	-0.0530102886259556	0.0528055168688297
-5.67715215682983	-8.39096546173096	-8.58011722564697	-0.102485999464989	-0.0531190782785416	0.0529483743011951
-5.6791672706604	-8.40300941467285	-8.56626415252686	-0.102527849376202	-0.053278423845768	0.0530502460896969
-5.67800664901733	-8.4047384262085	-8.53920364379883	-0.102554842829704	-0.0532233938574791	0.0529225282371044
-5.6802716255188	-8.39932727813721	-8.54187870025635	-0.102529667317867	-0.0530870780348778	0.0527148172259331
-5.68849945068359	-8.3969030380249	-8.57045745849609	-0.102493189275265	-0.0531257428228855	0.0527617037296295
-5.69615173339844	-8.40364170074463	-8.58639526367188	-0.102441780269146	-0.0532704666256905	0.0528953596949577
-5.69994497299194	-8.41475200653076	-8.56639289855957	-0.102443963289261	-0.0534855090081692	0.0529805198311806
-5.69687986373901	-8.41558647155762	-8.54320812225342	-0.102613925933838	-0.0534179657697678	0.0527686476707459
-5.69915962219238	-8.40519523620605	-8.55274677276611	-0.102495566010475	-0.053404550999403	0.0526985079050064
-5.70735311508179	-8.40260791778564	-8.57319450378418	-0.102390497922897	-0.0534932687878609	0.0528025962412357
-5.71344709396362	-8.41184520721436	-8.58600616455078	-0.102327771484852	-0.0537257567048073	0.0530438534915447
-5.71602582931519	-8.42418098449707	-8.56405925750732	-0.102383218705654	-0.0539312995970249	0.0531030744314194
-5.7133674621582	-8.42806434631348	-8.54690170288086	-0.102352492511272	-0.0538777895271778	0.0529538840055466
-5.71018695831299	-8.42226123809814	-8.55721092224121	-0.102405548095703	-0.0538419969379902	0.0528271235525608
-5.71859979629517	-8.41792488098145	-8.58648014068604	-0.102205209434032	-0.0539028905332088	0.0529744178056717
-5.72338056564331	-8.42543506622314	-8.60132122039795	-0.102161146700382	-0.0541691780090332	0.0531630702316761
-5.72239303588867	-8.43984794616699	-8.57536792755127	-0.102181196212769	-0.054347962141037	0.0532064773142338
-5.71373701095581	-8.43789386749268	-8.5571870803833	-0.102173410356045	-0.054334219545126	0.0529878437519073
-5.71709251403809	-8.43181610107422	-8.56867980957031	-0.102103039622307	-0.0542157292366028	0.0529456958174706
-5.72196626663208	-8.4261646270752	-8.59894275665283	-0.10199774056673	-0.0542395077645779	0.0531412549316883
-5.72778749465942	-8.43502902984619	-8.60508346557617	-0.101893946528435	-0.054509598761797	0.053284153342247
-5.7249903678894	-8.44776821136475	-8.58689594268799	-0.101937361061573	-0.0545522794127464	0.0532847344875336
-5.72273349761963	-8.45151615142822	-8.56599903106689	-0.101987451314926	-0.0545583441853523	0.0531663112342358
-5.71942615509033	-8.44349765777588	-8.56472969055176	-0.102042682468891	-0.0544040240347385	0.0529037937521935
-5.7216157913208	-8.43590354919434	-8.58579730987549	-0.101896189153194	-0.0544540956616402	0.0528425797820091
-5.72721481323242	-8.44202899932861	-8.6129789352417	-0.101754605770111	-0.054499626159668	0.0529610700905323
-5.73015117645264	-8.45032119750977	-8.60612773895264	-0.101865462958813	-0.0545684769749641	0.0529203340411186
-5.72709035873413	-8.45808887481689	-8.58306217193604	-0.101903915405273	-0.0546408332884312	0.052796371281147
-5.72308540344238	-8.45819282531738	-8.57184982299805	-0.101924121379852	-0.0545584335923195	0.0525416322052479
-5.71977186203003	-8.44908142089844	-8.56201267242432	-0.102035261690617	-0.0543338060379028	0.0522530823945999
-5.72677040100098	-8.44221973419189	-8.57913875579834	-0.101968303322792	-0.0542459450662136	0.0521262288093567
-5.73168706893921	-8.4456901550293	-8.59948635101318	-0.101962193846703	-0.0543258674442768	0.0521917007863522
-5.73416757583618	-8.45569705963135	-8.5952730178833	-0.101963385939598	-0.0544262416660786	0.0521561615169048
-5.72926807403564	-8.46099853515625	-8.56244277954102	-0.102052241563797	-0.0543143227696419	0.0519638285040855
-5.72809553146362	-8.4574499130249	-8.55573272705078	-0.102177180349827	-0.0541562736034393	0.0516381673514843
-5.73054361343384	-8.44970035552979	-8.56893444061279	-0.102130353450775	-0.0539475344121456	0.0514311604201794
-5.73754119873047	-8.45226669311523	-8.60340976715088	-0.102082192897797	-0.0539324842393398	0.0514957569539547
-5.7344799041748	-8.46514701843262	-8.58044815063477	-0.102126128971577	-0.0541211664676666	0.0514004491269588
-5.7307071685791	-8.46291351318359	-8.55692291259766	-0.102271996438503	-0.0538828372955322	0.051161240786314
-5.72904443740845	-8.45635318756104	-8.55891895294189	-0.102336026728153	-0.0536058507859707	0.0507907457649708
-5.72994184494019	-8.44954776763916	-8.57735347747803	-0.102262631058693	-0.0535260848701	0.0507162325084209
-5.73251676559448	-8.45320129394531	-8.58915424346924	-0.102308079600334	-0.0535597316920757	0.0507542788982391
-5.73323202133179	-8.46521759033203	-8.57497406005859	-0.102420039474964	-0.0535044632852077	0.0507105253636837
-5.72606706619263	-8.46754741668701	-8.54836940765381	-0.102518945932388	-0.0533826053142548	0.0503898821771145
-5.72074747085571	-8.46135902404785	-8.5429105758667	-0.102602638304234	-0.0530448630452156	0.050005279481411
-5.72128582000732	-8.45375823974609	-8.56930160522461	-0.102577671408653	-0.0528951734304428	0.0498709343373775
-5.72442436218262	-8.46161365509033	-8.57553482055664	-0.102581635117531	-0.0529815964400768	0.0498834885656834
-5.71549081802368	-8.46679592132568	-8.53760147094727	-0.102746717631817	-0.0528249442577362	0.0494827628135681
-5.7154860496521	-8.45422077178955	-8.54394054412842	-0.102792151272297	-0.0525465458631516	0.0491398461163044
-5.72060966491699	-8.45005893707275	-8.56600856781006	-0.102751955389977	-0.0524771139025688	0.0491342321038246
-5.72315311431885	-8.46023273468018	-8.55404090881348	-0.102891832590103	-0.0525695867836475	0.0490402840077877
-5.71512365341187	-8.46227645874023	-8.52280426025391	-0.102960050106049	-0.0523638166487217	0.0486824363470078
-5.71299409866333	-8.45344161987305	-8.52522945404053	-0.10310272872448	-0.0521743446588516	0.0483058802783489
-5.72060918807983	-8.44480991363525	-8.55783557891846	-0.103022769093513	-0.0520778819918633	0.0481454245746136
-5.72651624679565	-8.45170497894287	-8.56683921813965	-0.103045135736465	-0.0521134622395039	0.048129677772522
-5.72129154205322	-8.45760631561279	-8.54345989227295	-0.103106282651424	-0.052201334387064	0.0477800741791725
-5.71692752838135	-8.44939994812012	-8.5179557800293	-0.103253863751888	-0.0520753972232342	0.0473469309508801
-5.72118425369263	-8.43704795837402	-8.53518390655518	-0.103205852210522	-0.0518886521458626	0.0470502711832523
-5.72832012176514	-8.43974208831787	-8.55526447296143	-0.103267773985863	-0.0519682615995407	0.047097209841013
-5.73204517364502	-8.45503520965576	-8.53471755981445	-0.103288754820824	-0.0520610809326172	0.0470163077116013
-5.72641468048096	-8.45095729827881	-8.50592136383057	-0.103435449302197	-0.0518799722194672	0.0465982332825661
-5.73939609527588	-8.43854904174805	-8.53822612762451	-0.103390350937843	-0.0517492517828941	0.0464723482728004
-5.74855422973633	-8.44727993011475	-8.5472469329834	-0.103438146412373	-0.0518858954310417	0.0465487502515316
-5.75128555297852	-8.45996189117432	-8.52565574645996	-0.103555917739868	-0.0519164130091667	0.0464201718568802
-5.75217342376709	-8.45712375640869	-8.5114107131958	-0.103662364184856	-0.0517696850001812	0.0461148358881474
-5.75687074661255	-8.44969177246094	-8.53236675262451	-0.103657923638821	-0.0516045019030571	0.0459842570126057
-5.76606893539429	-8.45708465576172	-8.54854583740234	-0.103579446673393	-0.0517069362103939	0.0460822358727455
-5.77272367477417	-8.4666919708252	-8.54204273223877	-0.103661440312862	-0.051846943795681	0.0460758283734322
-5.76854515075684	-8.47582721710205	-8.51137447357178	-0.103773824870586	-0.0518171451985836	0.0458003133535385
-5.77355098724365	-8.46666526794434	-8.51055145263672	-0.103697456419468	-0.051611740142107	0.0455291941761971
-5.77842950820923	-8.4643611907959	-8.5427188873291	-0.103581212460995	-0.0516323111951351	0.0455303378403187
-5.7877025604248	-8.47538185119629	-8.55435848236084	-0.103683277964592	-0.0518145188689232	0.0456735417246819
-5.78841161727905	-8.48391628265381	-8.52380466461182	-0.103718400001526	-0.0519048161804676	0.0455012917518616
-5.78472757339478	-8.48099422454834	-8.51324367523193	-0.103727348148823	-0.051872044801712	0.0452923215925694
-5.79530763626099	-8.47109413146973	-8.53372097015381	-0.103730514645576	-0.0517734438180923	0.0451768301427364
-5.80206489562988	-8.47788715362549	-8.54895210266113	-0.103675946593285	-0.0519691817462444	0.0453817285597324
-5.8054256439209	-8.49003124237061	-8.51986408233643	-0.103808127343655	-0.0520966835319996	0.0452652648091316
-5.80626773834229	-8.4842472076416	-8.51564693450928	-0.103885896503925	-0.0519107542932034	0.0450365915894508
-5.81271934509277	-8.47861576080322	-8.54478645324707	-0.103780217468739	-0.0520217791199684	0.0450992695987225
-5.82440805435181	-8.49212265014648	-8.56082534790039	-0.103653520345688	-0.0522361062467098	0.0452467948198318
-5.82526922225952	-8.50119686126709	-8.53280925750732	-0.103794276714325	-0.0523381531238556	0.0451885350048542
-5.82584571838379	-8.49381446838379	-8.51584339141846	-0.103792615234852	-0.0522549785673618	0.0449851006269455
-5.83287286758423	-8.48804187774658	-8.54492473602295	-0.103701911866665	-0.0522524304687977	0.0450626537203789
-5.84113168716431	-8.50056838989258	-8.55592823028564	-0.10359750688076	-0.0525375604629517	0.0453472137451172
-5.83862781524658	-8.50756168365479	-8.52843570709229	-0.103629894554615	-0.0527055263519287	0.0453641265630722
-5.84060096740723	-8.50405693054199	-8.5196008682251	-0.10366390645504	-0.0525548495352268	0.0452258214354515
-5.84489297866821	-8.49728870391846	-8.55751991271973	-0.103512972593307	-0.05264488235116	0.045350257307291
-5.85306310653687	-8.50757217407227	-8.57668399810791	-0.10344173014164	-0.0529693067073822	0.0456258095800877
-5.84911251068115	-8.51981449127197	-8.54430389404297	-0.103445269167423	-0.0530912913382053	0.0457419417798519
-5.84024333953857	-8.50967502593994	-8.54002571105957	-0.103383377194405	-0.0531017854809761	0.0455142259597778
-5.847580909729	-8.50575351715088	-8.56972885131836	-0.10325575619936	-0.0530867762863636	0.0457724779844284
-5.84984397888184	-8.51390266418457	-8.5810432434082	-0.103166162967682	-0.0534221194684505	0.0461048409342766
-5.8441915512085	-8.52494716644287	-8.55773735046387	-0.103175967931747	-0.0535746961832047	0.0461860187351704
-5.84080219268799	-8.52231884002686	-8.54112911224365	-0.103115990757942	-0.053518284112215	0.0460597164928913
-5.83491659164429	-8.5095682144165	-8.56329441070557	-0.103079408407211	-0.0534990355372429	0.0460525080561638
-5.84064340591431	-8.50878524780273	-8.59455013275146	-0.102942585945129	-0.0534860342741013	0.0462478809058666
-5.84277772903442	-8.52289009094238	-8.59431552886963	-0.102954499423504	-0.0537501089274883	0.0464138500392437
-5.8342809677124	-8.52519702911377	-8.5635290145874	-0.103021375834942	-0.0537735261023045	0.0462444499135017
-5.8346266746521	-8.51094341278076	-8.56581974029541	-0.102976068854332	-0.0535643734037876	0.0461508072912693
-5.84014654159546	-8.5073127746582	-8.59550762176514	-0.10290240496397	-0.053594958037138	0.0464068688452244
-5.83544874191284	-8.52193641662598	-8.58606719970703	-0.102997526526451	-0.0537485219538212	0.0465730652213097
-5.832190990448	-8.51980400085449	-8.55159282684326	-0.103080742061138	-0.0537164993584156	0.0464290753006935
-5.82969856262207	-8.50844955444336	-8.55940055847168	-0.103098578751087	-0.0534788221120834	0.0463137291371822
-5.83382081985474	-8.50672721862793	-8.58999729156494	-0.103076189756393	-0.0535089671611786	0.0464820265769959
-5.83478164672852	-8.5084228515625	-8.59375762939453	-0.102945975959301	-0.0536140501499176	0.0466242767870426
-5.82897233963013	-8.51614189147949	-8.57247161865234	-0.103141114115715	-0.0536295622587204	0.046532467007637
-5.82350730895996	-8.5085277557373	-8.54816818237305	-0.103227399289608	-0.0533939078450203	0.0463667996227741
-5.82435035705566	-8.4951753616333	-8.57491397857666	-0.103169217705727	-0.0533165968954563	0.0464009568095207
-5.82677698135376	-8.50204372406006	-8.587477684021	-0.103117406368256	-0.0533788129687309	0.0467114001512527
-5.81959676742554	-8.50835418701172	-8.56244277954102	-0.103209875524044	-0.0535138584673405	0.0466596782207489
-5.80980205535889	-8.49877262115479	-8.55492115020752	-0.103275768458843	-0.0531670190393925	0.0464928038418293
-5.81430912017822	-8.48920631408691	-8.58965682983398	-0.103128723800182	-0.0531408600509167	0.046614084392786
-5.81458568572998	-8.49665832519531	-8.5976448059082	-0.103114068508148	-0.0533710308372974	0.0468337759375572
-5.80712461471558	-8.50534057617188	-8.57018852233887	-0.103202074766159	-0.0534000024199486	0.0467942170798779
-5.79694986343384	-8.4995231628418	-8.5619649887085	-0.103278048336506	-0.0532377734780312	0.0466458238661289
-5.79627752304077	-8.48626232147217	-8.57243537902832	-0.103240273892879	-0.0530787594616413	0.0466821976006031
-5.80023288726807	-8.48677539825439	-8.60232257843018	-0.103192314505577	-0.0532245598733425	0.0469093024730682
-5.79491519927979	-8.50145244598389	-8.58400344848633	-0.103163152933121	-0.0533800087869167	0.0470806807279587
-5.78397989273071	-8.49629878997803	-8.55826663970947	-0.103221416473389	-0.0533051490783691	0.0469313338398933
-5.77945566177368	-8.48398208618164	-8.58638095855713	-0.103190638124943	-0.0531439445912838	0.0469133481383324
-5.78368139266968	-8.48354911804199	-8.60869026184082	-0.103061817586422	-0.0532546974718571	0.047100730240345
-5.77962827682495	-8.49550247192383	-8.59234809875488	-0.103078201413155	-0.0534439012408257	0.0472293011844158
-5.77138805389404	-8.49512386322021	-8.57054328918457	-0.10318024456501	-0.0532974749803543	0.047050092369318
-5.7613787651062	-8.47788047790527	-8.58313369750977	-0.103119350969791	-0.0532085038721561	0.0469456799328327
-5.76319789886475	-8.47757816314697	-8.60417366027832	-0.103039085865021	-0.0532227866351604	0.0470998771488667
-5.76304244995117	-8.48814392089844	-8.60323810577393	-0.103150486946106	-0.053225439041853	0.0472825244069099
-5.75401020050049	-8.48975944519043	-8.5728235244751	-0.103213705122471	-0.0532126985490322	0.0471695810556412
-5.74621152877808	-8.48439407348633	-8.56147384643555	-0.103261590003967	-0.0529974810779095	0.0469337031245232
-5.74445533752441	-8.47434139251709	-8.58297061920166	-0.103239461779594	-0.052841130644083	0.0468353219330311
-5.746497631073	-8.47416687011719	-8.60883522033691	-0.103229463100433	-0.0528812147676945	0.0470169372856617
-5.74216413497925	-8.48312473297119	-8.58564853668213	-0.103366956114769	-0.0528745949268341	0.0469073988497257
-5.73468017578125	-8.47718143463135	-8.55851173400879	-0.103414751589298	-0.0527020990848541	0.0466468445956707
-5.72865533828735	-8.46755313873291	-8.5634241104126	-0.103520564734936	-0.0524864047765732	0.0464095808565617
-5.73492765426636	-8.46073150634766	-8.59121513366699	-0.103400111198425	-0.052446436136961	0.0465310551226139
-5.73467636108398	-8.47208118438721	-8.5764799118042	-0.103568889200687	-0.0524423569440842	0.0465781949460506
-5.72450590133667	-8.47231864929199	-8.54446792602539	-0.103742517530918	-0.0523591041564941	0.0463210046291351
-5.72168397903442	-8.46360778808594	-8.54533290863037	-0.103772655129433	-0.052151795476675	0.0460747480392456
-5.7261905670166	-8.45768260955811	-8.5843677520752	-0.103689849376678	-0.0520044527947903	0.04606693983078
-5.72488784790039	-8.46565723419189	-8.57712459564209	-0.103739194571972	-0.0521153882145882	0.0460975989699364
-5.71973514556885	-8.46873378753662	-8.54548931121826	-0.103925779461861	-0.0519702434539795	0.0459389835596085
-5.71655559539795	-8.45554256439209	-8.53902912139893	-0.103969223797321	-0.0517206974327564	0.0456141643226147
-5.71712493896484	-8.44941997528076	-8.56730556488037	-0.103923253715038	-0.0516010634601116	0.0456808879971504
-5.71751165390015	-8.45866107940674	-8.56101226806641	-0.103926174342632	-0.0517211593687534	0.0458040237426758
-5.71286487579346	-8.46269416809082	-8.53796863555908	-0.104068860411644	-0.0515812113881111	0.045630119740963
-5.70526218414307	-8.45176219940186	-8.52548313140869	-0.104144863784313	-0.051338754594326	0.0453293956816196
-5.70481157302856	-8.44221115112305	-8.56076240539551	-0.104043960571289	-0.0512402281165123	0.0453699976205826
-5.70508193969727	-8.45809078216553	-8.55990505218506	-0.104070417582989	-0.0514163039624691	0.0454942211508751
-5.69863557815552	-8.45860958099365	-8.52932357788086	-0.104130417108536	-0.0513358041644096	0.0453236326575279
-5.69045257568359	-8.44539451599121	-8.52805709838867	-0.104135878384113	-0.0511098317801952	0.0450375005602837
-5.69492053985596	-8.44676399230957	-8.55970668792725	-0.104082241654396	-0.0510489791631699	0.0451799258589745
-5.69532775878906	-8.45469760894775	-8.54489803314209	-0.10406506806612	-0.0512773990631104	0.0453150197863579
-5.68390893936157	-8.45869445800781	-8.51130485534668	-0.104248456656933	-0.0510795153677464	0.0450630150735378
-5.68259239196777	-8.44593524932861	-8.53272724151611	-0.104146972298622	-0.0509836710989475	0.0449498221278191
-5.68653583526611	-8.44579315185547	-8.55830574035645	-0.104027152061462	-0.0509924963116646	0.0450672693550587
-5.68635559082031	-8.45620727539063	-8.55158424377441	-0.104061439633369	-0.0511017702519894	0.0451571121811867
-5.67821931838989	-8.45711326599121	-8.52233695983887	-0.104120507836342	-0.0511303134262562	0.044975321739912
-5.674880027771	-8.44571781158447	-8.52422142028809	-0.104175768792629	-0.0508805215358734	0.044790580868721
-5.67704391479492	-8.44235038757324	-8.55056571960449	-0.10400253534317	-0.0508901625871658	0.0449117161333561
-5.67608785629272	-8.44682788848877	-8.55310916900635	-0.103934094309807	-0.0509535297751427	0.0451055616140366
-5.67136001586914	-8.45464324951172	-8.52156543731689	-0.104077458381653	-0.0509800650179386	0.0450269281864166
-5.66499423980713	-8.44741058349609	-8.50697135925293	-0.104181453585625	-0.0507864244282246	0.0447939373552799
-5.66602468490601	-8.43492889404297	-8.53583431243896	-0.103994138538837	-0.0507231280207634	0.0447524711489677
-5.66793632507324	-8.44170475006104	-8.5562744140625	-0.103975340723991	-0.0509198904037476	0.0449275486171246
-5.66020059585571	-8.45064830780029	-8.52812671661377	-0.104012615978718	-0.0509453527629375	0.0449609719216824
-5.65435457229614	-8.4407320022583	-8.50854396820068	-0.104025609791279	-0.050767108798027	0.0447088666260242
-5.6523289680481	-8.42928314208984	-8.5318603515625	-0.103951767086983	-0.0506735518574715	0.0447617582976818
-5.65661239624023	-8.43852806091309	-8.544921875	-0.103902257978916	-0.0509024299681187	0.0449850298464298
-5.65056037902832	-8.44483089447021	-8.51884937286377	-0.103878870606422	-0.0509361885488033	0.0449612773954868
-5.64388656616211	-8.44057941436768	-8.49886703491211	-0.10393837839365	-0.0507281571626663	0.0447494052350521
-5.64318990707397	-8.42800903320313	-8.51585674285889	-0.103846073150635	-0.0506390817463398	0.0447435602545738
-5.64700365066528	-8.42813110351563	-8.54071521759033	-0.103854715824127	-0.0508019849658012	0.0448562428355217
-5.64670181274414	-8.43829154968262	-8.53766822814941	-0.103759132325649	-0.0509071573615074	0.0450100041925907
-5.63915300369263	-8.44039821624756	-8.51174831390381	-0.1038668602705	-0.050948042422533	0.0448494143784046
-5.63591575622559	-8.42939281463623	-8.50247001647949	-0.103951968252659	-0.0506851859390736	0.0446652732789516
-5.64138984680176	-8.41786861419678	-8.52611446380615	-0.103784427046776	-0.0507046058773994	0.0447968170046806
-5.64432859420776	-8.42615604400635	-8.52726936340332	-0.10381992161274	-0.0508905462920666	0.0449243858456612
-5.63689661026001	-8.43475246429443	-8.50062656402588	-0.103874109685421	-0.0508480630815029	0.0449316501617432
-5.6324896812439	-8.42892360687256	-8.47890567779541	-0.103953421115875	-0.0507583245635033	0.0447429157793522
-5.63143825531006	-8.41823196411133	-8.49135303497314	-0.104035310447216	-0.0505073666572571	0.0446109808981419
-5.63688468933105	-8.41473770141602	-8.51549243927002	-0.103913381695747	-0.0506986007094383	0.0447410494089127
-5.63704776763916	-8.42393779754639	-8.50603580474854	-0.103895023465157	-0.050815787166357	0.0448439083993435
-5.62909984588623	-8.42245864868164	-8.47267055511475	-0.104015529155731	-0.050667516887188	0.0446691662073135
-5.62948942184448	-8.4072093963623	-8.48186302185059	-0.103982657194138	-0.0505240596830845	0.0445455349981785
-5.63424205780029	-8.41115570068359	-8.49743366241455	-0.103999324142933	-0.0505958385765553	0.0448166877031326
-5.63607168197632	-8.42177677154541	-8.4716682434082	-0.10399067401886	-0.0507961064577103	0.0449254773557186
-5.6283860206604	-8.41989231109619	-8.45528221130371	-0.103976979851723	-0.0506711527705193	0.0447862185537815
-5.62432765960693	-8.41337108612061	-8.46660041809082	-0.104057133197784	-0.050579696893692	0.0447014719247818
-5.63247919082642	-8.40556049346924	-8.49309635162354	-0.103861920535564	-0.0506653934717178	0.0448948182165623
-5.63402938842773	-8.41806316375732	-8.48965644836426	-0.103890053927898	-0.0508904978632927	0.0450701601803303
-5.62588119506836	-8.42139720916748	-8.45777416229248	-0.103968650102615	-0.0508979372680187	0.0448923222720623
-5.62359619140625	-8.40609359741211	-8.45830631256104	-0.103856973350048	-0.0508312582969666	0.0447751171886921
-5.62825298309326	-8.40353965759277	-8.48094749450684	-0.103777639567852	-0.0508570894598961	0.0450184233486652
-5.62882232666016	-8.41044807434082	-8.48195648193359	-0.103717334568501	-0.0511083640158176	0.0452115088701248
-5.62628698348999	-8.41853332519531	-8.45036792755127	-0.103826925158501	-0.0511904135346413	0.0451731570065022
-5.6215443611145	-8.41097640991211	-8.43617916107178	-0.103795625269413	-0.0511125773191452	0.0450542010366917
-5.62348890304565	-8.40080642700195	-8.4688892364502	-0.103720404207706	-0.0510836094617844	0.0450721047818661
-5.62792062759399	-8.40416717529297	-8.48167324066162	-0.103614695370197	-0.0512675791978836	0.0452878400683403
-5.62420511245728	-8.41479778289795	-8.44624805450439	-0.103650316596031	-0.0513427630066872	0.0452648960053921
-5.61530256271362	-8.40299224853516	-8.43458366394043	-0.103708148002625	-0.0512597262859344	0.045053418725729
-5.61812782287598	-8.39001655578613	-8.45419311523438	-0.103623323142529	-0.0511972233653069	0.0451436042785645
-5.6182222366333	-8.39652252197266	-8.46307277679443	-0.103524722158909	-0.0513430200517178	0.0453945063054562
-5.61453294754028	-8.40521335601807	-8.43831634521484	-0.103527098894119	-0.0514882914721966	0.0454535894095898
-5.60335111618042	-8.39761161804199	-8.41675758361816	-0.103529922664165	-0.0513606444001198	0.0452820993959904
-5.60645580291748	-8.38753509521484	-8.45434951782227	-0.103432983160019	-0.0513335503637791	0.0453322492539883
-5.60667514801025	-8.39348125457764	-8.46629238128662	-0.103257067501545	-0.0515879988670349	0.0456047467887402
-5.59772682189941	-8.39912986755371	-8.43489742279053	-0.103307284414768	-0.0517082288861275	0.0455627031624317
-5.5869083404541	-8.39216423034668	-8.41977977752686	-0.103242829442024	-0.0516058392822742	0.045410230755806
-5.58417558670044	-8.37677192687988	-8.44303703308105	-0.103094913065434	-0.0516413450241089	0.0454724244773388
-5.58857250213623	-8.38411903381348	-8.46678447723389	-0.102998420596123	-0.0517892725765705	0.0457503832876682
-5.58403921127319	-8.39464855194092	-8.44036769866943	-0.102910190820694	-0.0519852414727211	0.0458221808075905
-5.5720272064209	-8.39038181304932	-8.42319965362549	-0.102943152189255	-0.0519028753042221	0.0456809736788273
-5.56964921951294	-8.37837314605713	-8.45040988922119	-0.102726206183434	-0.0518720299005508	0.0456480495631695
-5.57050800323486	-8.38133335113525	-8.47602462768555	-0.102646924555302	-0.0520590208470821	0.0458960831165314
-5.56450700759888	-8.3899450302124	-8.44687747955322	-0.102684557437897	-0.0521503873169422	0.0458685196936131
-5.55650186538696	-8.38278770446777	-8.43308734893799	-0.102645099163055	-0.0521210730075836	0.0456462539732456
-5.55504083633423	-8.36865711212158	-8.45521354675293	-0.102501027286053	-0.052077941596508	0.0457122065126896
-5.55948209762573	-8.37217998504639	-8.47631168365479	-0.102442353963852	-0.0522032082080841	0.0459085255861282
-5.55048894882202	-8.38300228118896	-8.45495891571045	-0.102508217096329	-0.0522695332765579	0.0459564737975597
-5.54339838027954	-8.38110446929932	-8.43249702453613	-0.102587573230267	-0.0522934719920158	0.0458380728960037
-5.54066228866577	-8.3690299987793	-8.44473934173584	-0.102518975734711	-0.0521208234131336	0.0456810966134071
-5.54368114471436	-8.36497974395752	-8.47726440429688	-0.102399431169033	-0.052143257111311	0.0457867048680782
-5.54350757598877	-8.37451934814453	-8.47496795654297	-0.102318130433559	-0.0523841418325901	0.0458700470626354
-5.53423023223877	-8.37986469268799	-8.44844245910645	-0.102450475096703	-0.0523460768163204	0.0457966960966587
-5.52972412109375	-8.37094974517822	-8.43951988220215	-0.102451808750629	-0.0522831864655018	0.0455703288316727
-5.52695322036743	-8.36056423187256	-8.46203804016113	-0.102362781763077	-0.0522246137261391	0.0455865487456322
-5.53250646591187	-8.3651237487793	-8.47536182403564	-0.102256864309311	-0.0523805320262909	0.0458510480821133
-5.53129196166992	-8.37664699554443	-8.46006393432617	-0.102347455918789	-0.0524153187870979	0.0459013730287552
-5.52400827407837	-8.3720703125	-8.43457508087158	-0.102405048906803	-0.0522913970053196	0.045670822262764
-5.52476167678833	-8.36321067810059	-8.45125675201416	-0.102381557226181	-0.0521862730383873	0.0456217490136623
-5.52795934677124	-8.36537647247314	-8.47829914093018	-0.102188087999821	-0.0522907078266144	0.0458078607916832
-5.52585744857788	-8.37424659729004	-8.47017860412598	-0.102159783244133	-0.0524159111082554	0.0459066778421402
-5.51776027679443	-8.37547874450684	-8.43530082702637	-0.102350369095802	-0.0522924661636353	0.0456624887883663
-5.51952457427979	-8.36285781860352	-8.45255661010742	-0.102202273905277	-0.052166972309351	0.0456218272447586
-5.52642440795898	-8.36402130126953	-8.47477531433105	-0.102102175354958	-0.0522878244519234	0.0458113066852093
-5.52435493469238	-8.37678050994873	-8.46696758270264	-0.10213141143322	-0.0524463690817356	0.0459124036133289
-5.5180139541626	-8.38053798675537	-8.43868255615234	-0.102151520550251	-0.0522913672029972	0.0457581058144569
-5.51458501815796	-8.37046432495117	-8.43822383880615	-0.102135896682739	-0.0522537864744663	0.0456256084144115
-5.51957273483276	-8.36720943450928	-8.47323608398438	-0.102087408304214	-0.0522217079997063	0.0457054898142815
-5.52302122116089	-8.37504291534424	-8.48474502563477	-0.102022677659988	-0.052375640720129	0.0458295345306396
-5.51812553405762	-8.38552474975586	-8.45691204071045	-0.102055221796036	-0.0524567104876041	0.0457419268786907
-5.51358842849731	-8.38084983825684	-8.43337917327881	-0.102159298956394	-0.0523212812840939	0.0455947071313858
-5.51501798629761	-8.3678731918335	-8.45237922668457	-0.102073818445206	-0.0521952472627163	0.0454934239387512
-5.51942443847656	-8.37508487701416	-8.4711446762085	-0.102010034024715	-0.0523437261581421	0.0457989871501923
-5.51559066772461	-8.38712406158447	-8.44039535522461	-0.102055817842484	-0.0524834766983986	0.0457838326692581
-5.51056003570557	-8.3806209564209	-8.43313884735107	-0.102028824388981	-0.0522816590964794	0.0455649383366108
-5.51726818084717	-8.37391662597656	-8.46591091156006	-0.101954706013203	-0.0522791743278503	0.0456055290997028
-5.52137422561646	-8.38361644744873	-8.47166919708252	-0.101911276578903	-0.0524551905691624	0.0458358116447926
-5.51557397842407	-8.39089679718018	-8.43793487548828	-0.101936168968678	-0.052529688924551	0.0457350797951221
-5.51320028305054	-8.38156986236572	-8.4425573348999	-0.101959407329559	-0.0522819347679615	0.045566450804472
-5.51664924621582	-8.38050651550293	-8.46528053283691	-0.101848736405373	-0.0523945651948452	0.045770525932312
-5.51708316802979	-8.39410400390625	-8.4599552154541	-0.101823203265667	-0.0525234490633011	0.045933548361063
-5.51284074783325	-8.39732074737549	-8.42729187011719	-0.101933285593987	-0.05244966968894	0.0457923151552677
-5.51038503646851	-8.38714027404785	-8.43539142608643	-0.101853474974632	-0.0522632151842117	0.0456727184355259
-5.51601934432983	-8.38609504699707	-8.4683141708374	-0.101794235408306	-0.0522939525544643	0.0458625070750713
-5.5140814781189	-8.39703369140625	-8.45525169372559	-0.10174535959959	-0.052582249045372	0.0459852255880833
-5.5027117729187	-8.39486122131348	-8.42881488800049	-0.10184782743454	-0.0524936988949776	0.0458131991326809
-5.49995136260986	-8.3825740814209	-8.43393230438232	-0.10185207426548	-0.0522361621260643	0.0456487126648426
-5.50155401229858	-8.37636661529541	-8.44792175292969	-0.101816229522228	-0.0521922931075096	0.0458410605788231
-5.49999570846558	-8.38648509979248	-8.44974517822266	-0.101805254817009	-0.0524203181266785	0.0460084974765778
-5.48874998092651	-8.38705730438232	-8.41337776184082	-0.101868249475956	-0.0522518791258335	0.0458832979202271
-5.48241233825684	-8.37487030029297	-8.42202663421631	-0.101875096559525	-0.0519807413220406	0.0456658899784088
-5.48184108734131	-8.36573886871338	-8.44394874572754	-0.101874217391014	-0.0518981777131557	0.0457105562090874
-5.47970390319824	-8.36956787109375	-8.4503927230835	-0.101836338639259	-0.0519835613667965	0.0458697229623795
-5.47177743911743	-8.37878513336182	-8.42203712463379	-0.101979725062847	-0.0519705340266228	0.0458172522485256
-5.45647239685059	-8.3676643371582	-8.40204048156738	-0.102039366960526	-0.0517257042229176	0.0456342436373234
-5.45904064178467	-8.35462284088135	-8.4275541305542	-0.102002248167992	-0.0514936074614525	0.0455664768815041
-5.45632123947144	-8.36088085174561	-8.43789863586426	-0.102001890540123	-0.0515557341277599	0.045800007879734
-5.45213508605957	-8.36665916442871	-8.40255928039551	-0.10212492197752	-0.0515746101737022	0.0457136929035187
-5.44462585449219	-8.35283184051514	-8.40103054046631	-0.102270632982254	-0.0511881597340107	0.0455181710422039
-5.4474048614502	-8.34843635559082	-8.4372091293335	-0.102164797484875	-0.051189124584198	0.0456048958003521
-5.44356155395508	-8.35714340209961	-8.4188871383667	-0.102246195077896	-0.0512860231101513	0.0457630604505539
-5.43425893783569	-8.35469150543213	-8.39424991607666	-0.102304883301258	-0.0510766208171844	0.0455147959291935
-5.43149948120117	-8.33722877502441	-8.40217685699463	-0.102335542440414	-0.0508138984441757	0.0453808717429638
-5.43794918060303	-8.33903884887695	-8.42248439788818	-0.102294273674488	-0.0508263446390629	0.0456704124808311
-5.43777990341187	-8.35038471221924	-8.40704345703125	-0.102456294000149	-0.0508523397147655	0.045775331556797
-5.42953252792358	-8.34470176696777	-8.38413238525391	-0.10253282636404	-0.0507019124925137	0.0455457530915737
-5.43330001831055	-8.33325862884521	-8.41678333282471	-0.102480731904507	-0.0505988411605358	0.0455822758376598
-5.43275308609009	-8.34495258331299	-8.42145538330078	-0.102465204894543	-0.0508127957582474	0.0458341538906097
-5.42311477661133	-8.34329509735107	-8.38665771484375	-0.102622210979462	-0.0506985299289227	0.0456081740558147
-5.4253888130188	-8.33340454101563	-8.39579391479492	-0.102654479444027	-0.0504757910966873	0.0455471202731133
-5.42517757415771	-8.32499694824219	-8.42074012756348	-0.102575480937958	-0.0505461767315865	0.0458013489842415
-5.42751836776733	-8.3388671875	-8.41961669921875	-0.102565497159958	-0.0506822653114796	0.0459908023476601
-5.41805791854858	-8.34019184112549	-8.38484001159668	-0.102725401520729	-0.0506139025092125	0.0458788275718689
-5.41670560836792	-8.32594966888428	-8.39971160888672	-0.102784514427185	-0.0504045858979225	0.0457668118178844
-5.41616106033325	-8.32357788085938	-8.42396068572998	-0.102724455296993	-0.0503892078995705	0.0459572896361351
-5.42194414138794	-8.32996368408203	-8.43062019348145	-0.102677673101425	-0.050536472350359	0.0461766608059406
-5.41306447982788	-8.33773994445801	-8.40154361724854	-0.102792665362358	-0.0505287870764732	0.0460685640573502
-5.40611934661865	-8.32563304901123	-8.38544178009033	-0.102894216775894	-0.0503298081457615	0.045920941978693
-5.4121241569519	-8.31563949584961	-8.40774631500244	-0.102834858000278	-0.0501049980521202	0.0459596365690231
-5.41459178924561	-8.32191181182861	-8.42177104949951	-0.102929323911667	-0.0501970984041691	0.0462105609476566
-5.41150522232056	-8.33192253112793	-8.3896951675415	-0.103013053536415	-0.0502476952970028	0.046211127191782
-5.40622138977051	-8.31892490386963	-8.37911415100098	-0.103043220937252	-0.0499556288123131	0.0459556095302105
-5.40825033187866	-8.31228065490723	-8.40713691711426	-0.103070251643658	-0.0498244501650333	0.0459921322762966
-5.41648244857788	-8.31471824645996	-8.41645526885986	-0.103057086467743	-0.0498534329235554	0.0461271032691002
-5.41266441345215	-8.3244686126709	-8.39544582366943	-0.103261508047581	-0.0499223470687866	0.0461057461798191
-5.40740871429443	-8.3178596496582	-8.3693380355835	-0.103283159434795	-0.0497353784739971	0.0458780638873577
-5.40925121307373	-8.3057918548584	-8.38874053955078	-0.103345915675163	-0.0495342202484608	0.0458390861749649
-5.4185619354248	-8.30635356903076	-8.40772342681885	-0.103254720568657	-0.0495370775461197	0.0460083298385143
-5.42120599746704	-8.31353759765625	-8.39216423034668	-0.103386014699936	-0.0496555604040623	0.0460991561412811
-5.41615295410156	-8.31552505493164	-8.35606861114502	-0.103535771369934	-0.0495523363351822	0.0459603369235992
-5.41663599014282	-8.30320072174072	-8.36479377746582	-0.103537909686565	-0.0493423007428646	0.0457922294735909
-5.42093849182129	-8.3008508682251	-8.40044403076172	-0.103433147072792	-0.0493462905287743	0.0459133796393871
-5.42657327651978	-8.31033229827881	-8.39586925506592	-0.1034801825881	-0.049459982663393	0.0461081750690937
-5.42150592803955	-8.31372356414795	-8.36209583282471	-0.103556543588638	-0.0495174936950207	0.0460485182702541
-5.42189168930054	-8.30270671844482	-8.362624168396	-0.103544630110264	-0.049278549849987	0.0459219887852669
-5.42428970336914	-8.29910945892334	-8.38393115997314	-0.103458069264889	-0.0493171662092209	0.0460808984935284
-5.42799282073975	-8.30590915679932	-8.39098739624023	-0.103327997028828	-0.049521941691637	0.0464079529047012
-5.42048120498657	-8.31697463989258	-8.35850524902344	-0.103450179100037	-0.0495623797178268	0.046397477388382
-5.41786241531372	-8.30963897705078	-8.36708450317383	-0.103397689759731	-0.0493750832974911	0.0463509187102318
-5.42198801040649	-8.30427742004395	-8.40450286865234	-0.103201113641262	-0.0495928935706615	0.0465645864605904
-5.42251443862915	-8.32294940948486	-8.38900184631348	-0.103150941431522	-0.0497653745114803	0.0467749200761318
-5.41199016571045	-8.3204231262207	-8.36645126342773	-0.103131018579006	-0.0497626587748528	0.0466664768755436
-5.41408205032349	-8.30996417999268	-8.38898468017578	-0.103025153279305	-0.0496203601360321	0.0466170236468315
-5.41799259185791	-8.31099128723145	-8.40942668914795	-0.102881550788879	-0.0498269349336624	0.0469365417957306
-5.42270994186401	-8.32590293884277	-8.39829444885254	-0.102808810770512	-0.0500424094498158	0.0471025854349136
-5.41287851333618	-8.3329553604126	-8.3722620010376	-0.102844506502151	-0.0499459952116013	0.047017477452755
-5.41316318511963	-8.32323551177979	-8.38601016998291	-0.102831669151783	-0.0498873591423035	0.046936921775341
-5.42263317108154	-8.32438278198242	-8.42240047454834	-0.102678410708904	-0.0500104986131191	0.0470951460301876
-5.42503356933594	-8.33980369567871	-8.40665245056152	-0.102680623531342	-0.0502062998712063	0.0471526086330414
-5.41898345947266	-8.33743476867676	-8.39143848419189	-0.102661117911339	-0.0500718094408512	0.0469243861734867
-5.42722082138062	-8.32903575897217	-8.41435718536377	-0.102558210492134	-0.0501269549131393	0.0470093600451946
-5.4328441619873	-8.34250926971436	-8.41474628448486	-0.102519914507866	-0.0503043159842491	0.0471827797591686
-5.42971134185791	-8.34825038909912	-8.38732719421387	-0.102591589093208	-0.0502843074500561	0.0469396933913231
-5.43125057220459	-8.33927917480469	-8.40627861022949	-0.102583661675453	-0.0501154884696007	0.0467606969177723
-5.43929815292358	-8.34120750427246	-8.43756294250488	-0.102474726736546	-0.0503143854439259	0.0468808114528656
-5.44156122207642	-8.35206604003906	-8.41667079925537	-0.102484576404095	-0.0503700487315655	0.0468153990805149
-5.43711042404175	-8.3575963973999	-8.3927583694458	-0.102586649358273	-0.0503439120948315	0.0465024001896381
-5.43735218048096	-8.34728717803955	-8.39946460723877	-0.102480508387089	-0.0502311140298843	0.0463012792170048
-5.44822263717651	-8.34561729431152	-8.43088912963867	-0.102425135672092	-0.0502414181828499	0.0464346669614315
-5.44971036911011	-8.3609733581543	-8.42056465148926	-0.102403394877911	-0.050408661365509	0.0464564226567745
-5.44745922088623	-8.36619567871094	-8.3911600112915	-0.102548487484455	-0.0503453463315964	0.0462035723030567
-5.44938135147095	-8.35647773742676	-8.40897369384766	-0.102552600204945	-0.0501500032842159	0.0459013879299164
-5.46175193786621	-8.35778617858887	-8.44279289245605	-0.102461323142052	-0.0501625873148441	0.0459695793688297
-5.4626088142395	-8.3734245300293	-8.42640018463135	-0.102417796850204	-0.0503219403326511	0.045898549258709
-5.46057939529419	-8.37155437469482	-8.40185832977295	-0.102558843791485	-0.0501235015690327	0.0456021092832088
-5.46803951263428	-8.36166667938232	-8.40732860565186	-0.102589830756187	-0.0499372445046902	0.0453421249985695
-5.47511053085327	-8.36414337158203	-8.42900371551514	-0.102562189102173	-0.0500213988125324	0.0453790202736855
-5.48279714584351	-8.38052368164063	-8.41704368591309	-0.102611675858498	-0.0500407963991165	0.0453568361699581
-5.47774648666382	-8.38514518737793	-8.39608001708984	-0.102718755602837	-0.0499005615711212	0.0450809188187122
-5.48061800003052	-8.37527179718018	-8.40404510498047	-0.102786712348461	-0.0496350824832916	0.0447220504283905
-5.49232339859009	-8.37530612945557	-8.42784309387207	-0.102716684341431	-0.0496324226260185	0.0447711981832981
-5.497145652771	-8.39033603668213	-8.42586612701416	-0.102793306112289	-0.0497325547039509	0.0446798764169216
-5.49370002746582	-8.38906478881836	-8.38664531707764	-0.10290240496397	-0.0495131015777588	0.0443423055112362
-5.4955096244812	-8.37602138519287	-8.4048490524292	-0.102973476052284	-0.0493297092616558	0.0440741814672947
-5.50499486923218	-8.38545799255371	-8.42390632629395	-0.102918475866318	-0.0493597202003002	0.0442074723541737
-5.50628709793091	-8.39499664306641	-8.3981294631958	-0.103060401976109	-0.0493062771856785	0.0440367646515369
-5.50329399108887	-8.39041328430176	-8.37481594085693	-0.103141620755196	-0.0491031669080257	0.0437013544142246
-5.50711727142334	-8.38061332702637	-8.40934658050537	-0.103168040513992	-0.0488694608211517	0.0435068644583225
-5.51254796981812	-8.38740921020508	-8.42508125305176	-0.103171497583389	-0.0488366596400738	0.0435926131904125
-5.51026630401611	-8.39781093597412	-8.39214706420898	-0.103310942649841	-0.0488138496875763	0.0433615930378437
-5.50488138198853	-8.38839912414551	-8.37748241424561	-0.103394567966461	-0.0485521219670773	0.0430386886000633
-5.51090812683105	-8.37902927398682	-8.39786720275879	-0.103396981954575	-0.0483214184641838	0.0430212877690792
-5.51373863220215	-8.39082908630371	-8.4058666229248	-0.103416502475739	-0.0483562722802162	0.0430901385843754
-5.50519943237305	-8.39446830749512	-8.36294078826904	-0.103569038212299	-0.0482501424849033	0.0427811592817307
-5.50332736968994	-8.38224124908447	-8.38758277893066	-0.103567227721214	-0.0479738861322403	0.0425628945231438
-5.50710010528564	-8.38176822662354	-8.40651226043701	-0.103522971272469	-0.047897431999445	0.0426366478204727
-5.50109529495239	-8.3931884765625	-8.37347793579102	-0.103675618767738	-0.0478211008012295	0.0424947142601013
-5.49442958831787	-8.38295936584473	-8.36441230773926	-0.103767521679401	-0.0475593879818916	0.042163047939539
-5.49875402450562	-8.37475299835205	-8.39078617095947	-0.103720791637897	-0.047449991106987	0.0422004610300064
-5.49872303009033	-8.38768577575684	-8.37867164611816	-0.103760480880737	-0.0474737398326397	0.0422719419002533
-5.48978233337402	-8.38506507873535	-8.34931755065918	-0.103928297758102	-0.0472746342420578	0.04195686429739
-5.4898829460144	-8.37357997894287	-8.37933540344238	-0.103901036083698	-0.0470148362219334	0.041875384747982
-5.49242353439331	-8.37589168548584	-8.39060306549072	-0.103838369250298	-0.0470669381320477	0.0419232472777367
-5.48981952667236	-8.38571262359619	-8.3632230758667	-0.103973686695099	-0.0470113158226013	0.0418787449598312
-5.48464870452881	-8.37945652008057	-8.34442043304443	-0.104080446064472	-0.0467725321650505	0.0415548980236053
-5.48287296295166	-8.36637115478516	-8.36355209350586	-0.104062646627426	-0.0466378107666969	0.0415073297917843
-5.48952436447144	-8.37235832214355	-8.37191295623779	-0.104044243693352	-0.0467413067817688	0.0417066477239132
-5.48863124847412	-8.38173198699951	-8.34771633148193	-0.104154616594315	-0.0467020086944103	0.0416898131370544
-5.48300266265869	-8.37511348724365	-8.33161926269531	-0.10428936034441	-0.0465022698044777	0.0414230413734913
-5.48955774307251	-8.36681175231934	-8.36014366149902	-0.104229129850864	-0.0463773161172867	0.041434720158577
-5.49688243865967	-8.37591552734375	-8.37153434753418	-0.104160107672215	-0.0465346947312355	0.0415975153446198
-5.49115514755249	-8.38276767730713	-8.34085845947266	-0.104292832314968	-0.0465111956000328	0.0415342748165131
-5.48920679092407	-8.36679744720459	-8.33908081054688	-0.104313760995865	-0.0462815463542938	0.0412725433707237
-5.49831056594849	-8.36816310882568	-8.37017345428467	-0.104280315339565	-0.0464290715754032	0.0414837077260017
-5.4991283416748	-8.38148784637451	-8.3475341796875	-0.104303292930126	-0.0464726760983467	0.0415866039693356
-5.49574136734009	-8.37894058227539	-8.32700252532959	-0.104431465268135	-0.0462825335562229	0.0413691513240337
-5.50173997879028	-8.36728858947754	-8.35940265655518	-0.104321174323559	-0.0462750606238842	0.0414655990898609
-5.50818109512329	-8.37867832183838	-8.36257648468018	-0.104255527257919	-0.0464597344398499	0.0416755303740501
-5.50617694854736	-8.38257217407227	-8.33660316467285	-0.104337729513645	-0.0464233048260212	0.0414788387715817
-5.50996160507202	-8.37142562866211	-8.34556102752686	-0.104362182319164	-0.046247947961092	0.0414033830165863
-5.51784515380859	-8.37296581268311	-8.37487411499023	-0.10431145876646	-0.0463982149958611	0.041691180318594
-5.51937913894653	-8.38610744476318	-8.35337448120117	-0.104325838387012	-0.0466193184256554	0.0417654179036617
-5.51842164993286	-8.38413906097412	-8.33284854888916	-0.104404129087925	-0.0464427880942822	0.0415433831512928
-5.52877283096313	-8.37721157073975	-8.37229251861572	-0.104347743093967	-0.0464362949132919	0.041673019528389
-5.53644418716431	-8.3874568939209	-8.37758827209473	-0.104310967028141	-0.0467241406440735	0.0418949499726295
-5.53760671615601	-8.39495372772217	-8.35038757324219	-0.104416623711586	-0.0467695742845535	0.041734017431736
-5.54741430282593	-8.3811616897583	-8.37302398681641	-0.10433753579855	-0.0466302558779716	0.0417175516486168
-5.56075954437256	-8.39124298095703	-8.38429355621338	-0.104324325919151	-0.0468604154884815	0.0420381501317024
-5.56034898757935	-8.40564727783203	-8.36007976531982	-0.104405209422112	-0.0470701418817043	0.042015977203846
-5.56887197494507	-8.39615821838379	-8.36286544799805	-0.104372039437294	-0.0470077507197857	0.0418945290148258
-5.58806562423706	-8.40111827850342	-8.40762424468994	-0.104252755641937	-0.0470755100250244	0.0421819910407066
-5.59417152404785	-8.41593265533447	-8.38705730438232	-0.104251459240913	-0.0474142543971539	0.0423191264271736
-5.59448432922363	-8.41055583953857	-8.37164306640625	-0.104315429925919	-0.047323040664196	0.0421717911958694
-5.60859680175781	-8.40839290618896	-8.41007328033447	-0.104215182363987	-0.0474033989012241	0.0423615053296089
-5.61727094650269	-8.4233283996582	-8.39976119995117	-0.104208655655384	-0.0477887354791164	0.0426625870168209
-5.61892080307007	-8.43166828155518	-8.37979888916016	-0.10430932790041	-0.0478327684104443	0.0425163134932518
-5.62440824508667	-8.42178821563721	-8.39513874053955	-0.1042285785079	-0.0477741323411465	0.0425222925841808
-5.63667678833008	-8.4231595993042	-8.43465995788574	-0.104058504104614	-0.0480319298803806	0.0427399054169655
-5.63715028762817	-8.43941593170166	-8.41912651062012	-0.104172058403492	-0.0482428036630154	0.042903009802103
-5.63613843917847	-8.4394006729126	-8.39156150817871	-0.104195706546307	-0.0482403673231602	0.0426997765898705
-5.63894033432007	-8.42789077758789	-8.4040002822876	-0.104089081287384	-0.0481839701533318	0.0427007600665092
-5.64605331420898	-8.43268871307373	-8.43183708190918	-0.104071922600269	-0.0483793094754219	0.0429178066551685
-5.6451621055603	-8.44480419158936	-8.42317485809326	-0.10398668050766	-0.0485571324825287	0.0430959090590477
-5.64095783233643	-8.44749450683594	-8.39800071716309	-0.104120887815952	-0.0485222600400448	0.0429495014250278
-5.64356136322021	-8.43787670135498	-8.41307258605957	-0.104025095701218	-0.0484785698354244	0.0428689084947109
-5.65319871902466	-8.44419479370117	-8.44517517089844	-0.103991203010082	-0.0486221350729465	0.0430510193109512
-5.65043020248413	-8.45737934112549	-8.41158962249756	-0.10406768321991	-0.0487066842615604	0.0430230721831322
-5.6448769569397	-8.44541931152344	-8.39928913116455	-0.104087427258492	-0.0486641749739647	0.042633730918169
-5.65368795394897	-8.44223022460938	-8.4277172088623	-0.104031920433044	-0.0485153906047344	0.0427899770438671
-5.65615463256836	-8.45097732543945	-8.42636203765869	-0.10405832529068	-0.0486946925520897	0.0428753308951855
-5.65374851226807	-8.45801830291748	-8.39385509490967	-0.104244232177734	-0.0485753640532494	0.042647123336792
-5.65668678283691	-8.44685745239258	-8.39552688598633	-0.104270927608013	-0.0483104921877384	0.0424054265022278
-5.66617298126221	-8.44520664215088	-8.42536640167236	-0.104234606027603	-0.0483993515372276	0.0424528084695339
-5.66733980178833	-8.45861625671387	-8.40944480895996	-0.104300551116467	-0.0485107116401196	0.0424641519784927
-5.66329860687256	-8.45703983306885	-8.37750911712646	-0.104441657662392	-0.0483059957623482	0.0421080961823463
-5.67139053344727	-8.44472312927246	-8.39671897888184	-0.104485079646111	-0.0481419675052166	0.0420045107603073
-5.67548036575317	-8.45575332641602	-8.39652442932129	-0.104565866291523	-0.0483105033636093	0.042099267244339
-5.66932916641235	-8.45596790313721	-8.36429405212402	-0.104717075824738	-0.0481410808861256	0.0418045595288277
-5.67761754989624	-8.44962596893311	-8.39506149291992	-0.104704566299915	-0.0479938611388206	0.0416521392762661
-5.68339729309082	-8.45959663391113	-8.40795516967773	-0.104757785797119	-0.0481027662754059	0.0417236313223839
-5.67808628082275	-8.46670913696289	-8.36696910858154	-0.104801550507545	-0.0481534190475941	0.0414149090647697
-5.67798614501953	-8.45195960998535	-8.36766815185547	-0.104871191084385	-0.047891054302454	0.0411507785320282
-5.68711423873901	-8.45624160766602	-8.39644336700439	-0.10481484234333	-0.0479899607598782	0.0412993766367435
-5.68750810623169	-8.46876907348633	-8.3648624420166	-0.104914918541908	-0.0480106063187122	0.0411571115255356
-5.68488502502441	-8.4602689743042	-8.35899543762207	-0.104959651827812	-0.0477483421564102	0.0407964996993542
-5.69227886199951	-8.45765018463135	-8.39004707336426	-0.104873262345791	-0.0478701665997505	0.0408055484294891
-5.69807052612305	-8.47339344024658	-8.37409019470215	-0.104913674294949	-0.047956570982933	0.040775828063488
-5.69152021408081	-8.47095012664795	-8.35683727264404	-0.10507146269083	-0.0479104705154896	0.0403651259839535
-5.70084381103516	-8.4626522064209	-8.37739276885986	-0.10496586561203	-0.0477126389741898	0.0402376875281334
-5.70823383331299	-8.47689056396484	-8.37983894348145	-0.105040520429611	-0.0479366295039654	0.0403758697211742
-5.70768165588379	-8.4816837310791	-8.34678268432617	-0.10514372587204	-0.0478932932019234	0.0399822518229485
-5.71484470367432	-8.47033405303955	-8.36655807495117	-0.105151176452637	-0.0476780645549297	0.0397825948894024
-5.72580289840698	-8.47953796386719	-8.38820362091064	-0.105014160275459	-0.047905445098877	0.0398006550967693
-5.72917747497559	-8.49185943603516	-8.35326480865479	-0.10520987957716	-0.0479855537414551	0.0395186990499496
-5.73155689239502	-8.48453235626221	-8.35868644714355	-0.10526368021965	-0.0478543601930141	0.0391412079334259
-5.74590349197388	-8.48612022399902	-8.38143920898438	-0.105130523443222	-0.0479031056165695	0.0391698442399502
-5.75391817092896	-8.50140762329102	-8.36459636688232	-0.105252780020237	-0.0480310656130314	0.0390946567058563
-5.75777721405029	-8.50248718261719	-8.33816146850586	-0.105398423969746	-0.0479003973305225	0.038671787828207
-5.77106857299805	-8.49645805358887	-8.37189769744873	-0.105366267263889	-0.0478538610041142	0.0385084450244904
-5.78026342391968	-8.51276874542236	-8.37369537353516	-0.105421409010887	-0.0481792502105236	0.0384605824947357
-5.78640842437744	-8.51588916778564	-8.3392333984375	-0.10551580041647	-0.0480500422418118	0.038106769323349
-5.7905478477478	-8.50805282592773	-8.34718894958496	-0.10559693723917	-0.0478663593530655	0.0377166084945202
-5.8064112663269	-8.51273727416992	-8.3766975402832	-0.105537697672844	-0.047955434769392	0.0377132706344128
-5.81389808654785	-8.52725124359131	-8.34688377380371	-0.105656124651432	-0.0481328628957272	0.0376010611653328
-5.81598424911499	-8.52648735046387	-8.33450126647949	-0.105723015964031	-0.0479080900549889	0.0371477529406548
-5.82938814163208	-8.52081298828125	-8.36579322814941	-0.10578341782093	-0.0479592382907867	0.0370013006031513
-5.83938646316528	-8.53730964660645	-8.35304164886475	-0.105820275843143	-0.0480329170823097	0.0369173884391785
-5.83682870864868	-8.53365039825439	-8.32784461975098	-0.10587951540947	-0.0479235164821148	0.036389771848917
-5.85059881210327	-8.52645969390869	-8.3552713394165	-0.105939134955406	-0.0477742813527584	0.036243062466383
-5.86253118515015	-8.53650856018066	-8.35682964324951	-0.105944596230984	-0.0478938035666943	0.0362762585282326
-5.86448764801025	-8.54664993286133	-8.3294734954834	-0.106153808534145	-0.047943614423275	0.0359538607299328
-5.8706431388855	-8.54064846038818	-8.31916046142578	-0.106210611760616	-0.0477580353617668	0.0355970114469528
-5.88511562347412	-8.54085540771484	-8.359375	-0.106186859309673	-0.0477634705603123	0.0354577302932739
-5.89738655090332	-8.55114555358887	-8.35501766204834	-0.106178395450115	-0.0479225665330887	0.0354395806789398
-5.89890766143799	-8.55860424041748	-8.31819438934326	-0.106359265744686	-0.0478884242475033	0.0350372791290283
-5.91075325012207	-8.54473876953125	-8.33589935302734	-0.106341511011124	-0.0477399006485939	0.034792598336935
-5.92661952972412	-8.55365943908691	-8.34999942779541	-0.106329038739204	-0.0478862822055817	0.0348805375397205
-5.92739582061768	-8.56729412078857	-8.32249927520752	-0.106486260890961	-0.0480206608772278	0.0346825271844864
-5.93558692932129	-8.56083011627197	-8.31636714935303	-0.106610119342804	-0.0477674044668674	0.0343328751623631
-5.94518375396729	-8.55405235290527	-8.34496879577637	-0.106532327830791	-0.0477315224707127	0.0342537686228752
-5.95764064788818	-8.56022834777832	-8.36183261871338	-0.106549337506294	-0.047929260879755	0.034247562289238
-5.96020460128784	-8.57197761535645	-8.32612991333008	-0.106684044003487	-0.0479243993759155	0.034110315144062
-5.96327686309814	-8.56197834014893	-8.32011127471924	-0.106808386743069	-0.0477623417973518	0.0337892100214958
-5.97231817245483	-8.5601863861084	-8.34475517272949	-0.10675372928381	-0.0477491393685341	0.0338894389569759
-5.97770929336548	-8.57244777679443	-8.32916259765625	-0.106856264173985	-0.0479477234184742	0.0339363142848015
-5.97437286376953	-8.56653308868408	-8.31242084503174	-0.106933943927288	-0.047611378133297	0.0336563996970654
-5.98203372955322	-8.55806446075439	-8.34311485290527	-0.106856308877468	-0.04758670181036	0.0336604416370392
-5.98498058319092	-8.57077312469482	-8.34242820739746	-0.106925405561924	-0.0477214939892292	0.033798411488533
-5.98083353042603	-8.56950283050537	-8.31377124786377	-0.107082031667233	-0.0476001650094986	0.0335573926568031
-5.97813177108765	-8.55667018890381	-8.32834339141846	-0.106956779956818	-0.047446608543396	0.0334703475236893
-5.98721694946289	-8.56634140014648	-8.34272289276123	-0.106957301497459	-0.0474966056644917	0.0337174534797668
-5.97810316085815	-8.57192039489746	-8.3075590133667	-0.107079893350601	-0.0474148951470852	0.0335332006216049
-5.97608423233032	-8.56317710876465	-8.31878662109375	-0.107054069638252	-0.0471463389694691	0.0334054529666901
-5.97752952575684	-8.56127738952637	-8.35026550292969	-0.10697927325964	-0.0472357161343098	0.0336277224123478
-5.97111511230469	-8.57311820983887	-8.32759380340576	-0.107142113149166	-0.0472341850399971	0.0335860848426819
-5.96140813827515	-8.55977725982666	-8.31387805938721	-0.107154577970505	-0.0468949675559998	0.0333297923207283
-5.96130752563477	-8.55402660369873	-8.34298801422119	-0.107045561075211	-0.0468856170773506	0.03347472473979
-5.9590425491333	-8.56266593933105	-8.33252620697021	-0.107150316238403	-0.046948067843914	0.0336389392614365
-5.94912719726563	-8.5628547668457	-8.30419158935547	-0.107221059501171	-0.046691719442606	0.033392857760191
-5.94518041610718	-8.55086612701416	-8.32631587982178	-0.107236213982105	-0.0463742837309837	0.0333088897168636
-5.94280672073364	-8.55069065093994	-8.3467378616333	-0.107185781002045	-0.0464169196784496	0.0334714986383915
-5.93153238296509	-8.55890274047852	-8.31215572357178	-0.10730267316103	-0.0462691150605679	0.0333164520561695
-5.92301750183105	-8.54211616516113	-8.31015300750732	-0.107383653521538	-0.0459425747394562	0.0330936796963215
-5.92384052276611	-8.53952980041504	-8.33419799804688	-0.107337571680546	-0.0458865389227867	0.0332490354776382
-5.91626453399658	-8.55071830749512	-8.30559539794922	-0.107467949390411	-0.0457816757261753	0.0331880934536457
-5.90504360198975	-8.53807735443115	-8.2946891784668	-0.107510089874268	-0.0453745312988758	0.032884769141674
-5.9066424369812	-8.52831554412842	-8.31968212127686	-0.107496544718742	-0.0452270619571209	0.0328531786799431
-5.90388488769531	-8.53461837768555	-8.32388210296631	-0.107598416507244	-0.0452386513352394	0.0329610221087933
-5.89368200302124	-8.53506374359131	-8.29012393951416	-0.107783049345016	-0.0450631007552147	0.0327080488204956
-5.89317512512207	-8.51818561553955	-8.30529308319092	-0.107779785990715	-0.0447114892303944	0.0325769819319248
-5.89240694046021	-8.52576541900635	-8.31325912475586	-0.10783776640892	-0.0448055565357208	0.0327540002763271
-5.8831639289856	-8.5245532989502	-8.26988983154297	-0.107973746955395	-0.0445682257413864	0.0325254835188389
-5.88290929794312	-8.51035118103027	-8.31087112426758	-0.107992365956306	-0.0443611741065979	0.0324219428002834
-5.88380193710327	-8.5145788192749	-8.310302734375	-0.10790142416954	-0.0443691685795784	0.0325271785259247
-5.87843751907349	-8.51869010925293	-8.2819995880127	-0.108087249100208	-0.0442207008600235	0.0324287265539169
-5.86880970001221	-8.50694942474365	-8.27634334564209	-0.108192935585976	-0.0439865104854107	0.0321566127240658
-5.8732328414917	-8.49977493286133	-8.30440807342529	-0.108129255473614	-0.0438686981797218	0.0323758274316788
-5.8707160949707	-8.51224040985107	-8.28134822845459	-0.108201049268246	-0.0438899211585522	0.0324865840375423
-5.86132621765137	-8.50403881072998	-8.25899124145508	-0.108313761651516	-0.0437288396060467	0.032177209854126
-5.85969352722168	-8.49589920043945	-8.2984037399292	-0.108264230191708	-0.0435129031538963	0.0322756692767143
-5.85962200164795	-8.50386142730713	-8.29987239837646	-0.108223289251328	-0.0436675101518631	0.0324086919426918
-5.84566211700439	-8.50143718719482	-8.2616491317749	-0.108344696462154	-0.0434820540249348	0.0322579480707645
-5.84638500213623	-8.48593139648438	-8.28051567077637	-0.108318381011486	-0.0433356612920761	0.0322622172534466
-5.84699535369873	-8.49468326568604	-8.29182720184326	-0.108318217098713	-0.0433509722352028	0.032498512417078
-5.83938312530518	-8.50135135650635	-8.25458812713623	-0.108439467847347	-0.0432593487203121	0.0324024669826031
-5.8298134803772	-8.48329925537109	-8.27212047576904	-0.108427010476589	-0.0430507883429527	0.0322368554770947
-5.8353419303894	-8.48654556274414	-8.29574394226074	-0.108326628804207	-0.0431334264576435	0.0324824787676334
-5.82442235946655	-8.4910364151001	-8.25946521759033	-0.108436912298203	-0.0431199818849564	0.0323870331048965
-5.82203483581543	-8.48093795776367	-8.25323867797852	-0.108435519039631	-0.0428060181438923	0.0321873389184475
-5.82210445404053	-8.47938537597656	-8.28567504882813	-0.10838770121336	-0.0428213141858578	0.0324810370802879
-5.81992101669312	-8.48804187774658	-8.25255870819092	-0.108484752476215	-0.0429205484688282	0.0324649997055531
-5.81699657440186	-8.47857189178467	-8.24991226196289	-0.10856381803751	-0.0425434485077858	0.0322433076798916
-5.82095384597778	-8.47658729553223	-8.28430938720703	-0.10842664539814	-0.0426701344549656	0.0323791615664959
-5.82002687454224	-8.48357486724854	-8.26438331604004	-0.108464360237122	-0.0427542701363564	0.0324712321162224
-5.81084108352661	-8.48187446594238	-8.24029922485352	-0.108575023710728	-0.0426258035004139	0.0322572663426399
-5.81094884872437	-8.46455764770508	-8.26286029815674	-0.108511477708817	-0.0424816496670246	0.0322755090892315
-5.82115888595581	-8.479567527771	-8.25876712799072	-0.108494766056538	-0.0426017679274082	0.0325145535171032
-5.81132841110229	-8.47486019134521	-8.22771549224854	-0.108623690903187	-0.0424199141561985	0.0322561040520668
-5.81262683868408	-8.46487140655518	-8.26513385772705	-0.108524687588215	-0.0424433536827564	0.0323007144033909
-5.8144793510437	-8.47778129577637	-8.25761604309082	-0.108539961278439	-0.0426341108977795	0.0324814170598984
-5.80972194671631	-8.47351932525635	-8.22628974914551	-0.108585625886917	-0.0425375737249851	0.0322780460119247
-5.81232643127441	-8.46101856231689	-8.25612258911133	-0.108550801873207	-0.0424029603600502	0.0321838743984699
-5.8155369758606	-8.47152614593506	-8.25457096099854	-0.108509108424187	-0.042582243680954	0.0324393510818481
-5.81305027008057	-8.47368717193604	-8.21707630157471	-0.108619943261147	-0.0424338653683662	0.0322113372385502
-5.81601047515869	-8.46440410614014	-8.25444316864014	-0.108475528657436	-0.0423858091235161	0.0322908684611321
-5.81921434402466	-8.47474670410156	-8.24606227874756	-0.108561754226685	-0.0425706841051579	0.0324475988745689
-5.81469869613647	-8.47166442871094	-8.2237720489502	-0.108598992228508	-0.0424371585249901	0.0321859791874886
-5.81557369232178	-8.46103382110596	-8.2493724822998	-0.108542405068874	-0.0424705892801285	0.0322574153542519
-5.82371044158936	-8.47054290771484	-8.25244140625	-0.108493275940418	-0.0425759479403496	0.0325366333127022
-5.81912517547607	-8.47648429870605	-8.21978187561035	-0.10852287709713	-0.0426050797104836	0.0324270129203796
-5.82162284851074	-8.46425628662109	-8.23864078521729	-0.108485847711563	-0.0425384603440762	0.0323921702802181
-5.83078765869141	-8.47633266448975	-8.26653957366943	-0.108451835811138	-0.0428131558001041	0.0326285772025585
-5.82898378372192	-8.48087787628174	-8.23124217987061	-0.108499623835087	-0.0428617931902409	0.0325558483600616
-5.83029747009277	-8.47281265258789	-8.24635314941406	-0.108480677008629	-0.042673010379076	0.0325315967202187
-5.84033250808716	-8.47904682159424	-8.26241493225098	-0.10835887491703	-0.0430350191891193	0.0327990837395191
-5.83558225631714	-8.49067401885986	-8.23236656188965	-0.108382359147072	-0.0430818758904934	0.0327548086643219
-5.84033632278442	-8.47837162017822	-8.26857948303223	-0.108322009444237	-0.0430599935352802	0.0326983742415905
-5.84726810455322	-8.49435234069824	-8.27248668670654	-0.108241096138954	-0.0432644970715046	0.0329495184123516
-5.84147453308105	-8.49832534790039	-8.24343967437744	-0.108266592025757	-0.0433715656399727	0.032745897769928
-5.84435606002808	-8.48721885681152	-8.25388240814209	-0.108287774026394	-0.0432756654918194	0.0327035486698151
-5.85192966461182	-8.48778915405273	-8.27727127075195	-0.108165234327316	-0.0433809384703636	0.0329976268112659
-5.85399484634399	-8.50363063812256	-8.25783920288086	-0.108271166682243	-0.043536800891161	0.0330137461423874
-5.85095882415771	-8.49954509735107	-8.24473285675049	-0.108280494809151	-0.0434067510068417	0.0327822044491768
-5.8571605682373	-8.4933967590332	-8.28980731964111	-0.108239255845547	-0.0434325747191906	0.0328877121210098
-5.85961246490479	-8.50507164001465	-8.26595211029053	-0.108245201408863	-0.043644867837429	0.0329776741564274
-5.85263061523438	-8.49977588653564	-8.25788879394531	-0.108338557183743	-0.0435347259044647	0.0326559320092201
-5.86028718948364	-8.49009704589844	-8.28242492675781	-0.108249813318253	-0.0435685776174068	0.0328267924487591
-5.86468124389648	-8.50124645233154	-8.27153873443604	-0.108227714896202	-0.0436819456517696	0.0329745411872864
-5.85740613937378	-8.50456428527832	-8.24171257019043	-0.108373321592808	-0.0436268076300621	0.0327997319400311
-5.8612265586853	-8.49155807495117	-8.26754570007324	-0.108243927359581	-0.04347038641572	0.0327082574367523
-5.86757230758667	-8.4995059967041	-8.28745365142822	-0.108223050832748	-0.0436902530491352	0.0329054594039917
-5.86353015899658	-8.50798606872559	-8.24533748626709	-0.108343228697777	-0.0437069684267044	0.0327256806194782
-5.86247110366821	-8.49358749389648	-8.26623725891113	-0.108293518424034	-0.0435828901827335	0.032668724656105
-5.87022686004639	-8.50311756134033	-8.27854347229004	-0.108204260468483	-0.0437553077936172	0.0329577624797821
-5.86300468444824	-8.51050853729248	-8.24450492858887	-0.108356148004532	-0.0437495931982994	0.0328448712825775
-5.86495447158813	-8.49926567077637	-8.27818965911865	-0.108254514634609	-0.0436718761920929	0.0327943004667759
-5.8684024810791	-8.51669788360596	-8.27829170227051	-0.108232244849205	-0.0438960194587708	0.0329891480505466
-5.86336231231689	-8.50967884063721	-8.25670909881592	-0.108281619846821	-0.0437804497778416	0.0327313840389252
-5.87180948257446	-8.50495719909668	-8.28951263427734	-0.108127854764462	-0.0438006408512592	0.032928004860878
-5.86936283111572	-8.51981067657471	-8.27042579650879	-0.10825689136982	-0.043988361954689	0.0330618657171726
-5.86650228500366	-8.51319694519043	-8.24949264526367	-0.108246266841888	-0.0438930653035641	0.0328118354082108
-5.87027788162231	-8.50712585449219	-8.28434276580811	-0.108208253979683	-0.0437563024461269	0.0328801833093166
-5.87096548080444	-8.5199613571167	-8.2806453704834	-0.10818437486887	-0.0439754500985146	0.0329598113894463
-5.86324501037598	-8.51500225067139	-8.25231266021729	-0.108298145234585	-0.0438297241926193	0.0327467061579227
-5.8683910369873	-8.50527858734131	-8.28154468536377	-0.10819685459137	-0.043739590793848	0.0327754877507687
-5.87442922592163	-8.51571178436279	-8.27779102325439	-0.108248390257359	-0.0439097732305527	0.032986406236887
-5.86501216888428	-8.51958751678467	-8.24564552307129	-0.108398549258709	-0.0438116304576397	0.0327893793582916
-5.86522150039673	-8.50568866729736	-8.26512718200684	-0.108332388103008	-0.0437792614102364	0.0326720029115677
-5.87271118164063	-8.51327896118164	-8.29473400115967	-0.108200281858444	-0.0438490882515907	0.0328595377504826
-5.86339426040649	-8.52262115478516	-8.25303268432617	-0.10836037248373	-0.0439343936741352	0.0327185280621052
-5.86248302459717	-8.50814437866211	-8.2520751953125	-0.108309179544449	-0.0437277592718601	0.0325068905949593
-5.86540031433105	-8.50639343261719	-8.27951908111572	-0.1081927344203	-0.0437303856015205	0.0327032245695591
-5.86816883087158	-8.5204439163208	-8.26315784454346	-0.108302377164364	-0.0439474284648895	0.0328539572656155
-5.85982847213745	-8.51585102081299	-8.24262428283691	-0.10832454264164	-0.0437190532684326	0.0326160080730915
-5.86360168457031	-8.50722312927246	-8.27914905548096	-0.108238279819489	-0.0437216237187386	0.0326334722340107
-5.86386775970459	-8.51395034790039	-8.28590679168701	-0.108174070715904	-0.043937511742115	0.0328528396785259
-5.85927677154541	-8.51812362670898	-8.25544738769531	-0.108222164213657	-0.0439058244228363	0.032698929309845
-5.85174322128296	-8.5071849822998	-8.25374031066895	-0.108262941241264	-0.0437289588153362	0.0325374379754066
-5.85595989227295	-8.50389575958252	-8.28361988067627	-0.108106657862663	-0.0437914617359638	0.032711960375309
-5.85734844207764	-8.51725292205811	-8.27646064758301	-0.108155429363251	-0.0439140647649765	0.0329131372272968
-5.84857845306396	-8.52091312408447	-8.24886703491211	-0.10816540569067	-0.0439450889825821	0.0327807404100895
-5.84578704833984	-8.50861263275146	-8.24911880493164	-0.10808751732111	-0.0436603762209415	0.032624639570713
-5.85116147994995	-8.50566101074219	-8.28617668151855	-0.107983343303204	-0.0438096858561039	0.0328355208039284
-5.84891557693481	-8.51669311523438	-8.27694225311279	-0.107991471886635	-0.0439317934215069	0.032915323972702
-5.84366083145142	-8.51444053649902	-8.25437068939209	-0.108048677444458	-0.0437892824411392	0.032688844949007
-5.84839153289795	-8.50274658203125	-8.27868270874023	-0.107902497053146	-0.043755479156971	0.0327887497842312
-5.85111284255981	-8.51477336883545	-8.27858734130859	-0.107847288250923	-0.0439913310110569	0.0330787599086761
-5.84058904647827	-8.51468372344971	-8.25128173828125	-0.107945710420609	-0.0438969284296036	0.0328811816871166
-5.84762620925903	-8.50556468963623	-8.28124904632568	-0.107795618474483	-0.0437932796776295	0.0328373052179813
-5.85226106643677	-8.51542854309082	-8.29566955566406	-0.107717774808407	-0.04404666274786	0.0331810303032398
-5.84540510177612	-8.52036380767822	-8.26093101501465	-0.107859559357166	-0.0440595261752605	0.0329840146005154
-5.84823799133301	-8.50710964202881	-8.27790451049805	-0.107756562530994	-0.0438881814479828	0.0329571925103664
-5.85517883300781	-8.51277542114258	-8.30341911315918	-0.107609197497368	-0.0441461615264416	0.0332372523844242
-5.85299730300903	-8.525071144104	-8.27130794525146	-0.107625178992748	-0.0442346334457397	0.033275943249464
-5.84678030014038	-8.51389694213867	-8.27451515197754	-0.107687644660473	-0.0441574156284332	0.0331076867878437
-5.85430002212524	-8.51352787017822	-8.3126220703125	-0.107521124184132	-0.0442112199962139	0.0333034582436085
-5.85213899612427	-8.52532386779785	-8.28777027130127	-0.10752709209919	-0.0443997345864773	0.0333816669881344
-5.8433575630188	-8.51734066009521	-8.27793312072754	-0.107603073120117	-0.0442582704126835	0.0331738702952862
-5.85030031204224	-8.51423168182373	-8.30835914611816	-0.107430808246136	-0.0443307124078274	0.0334041491150856
-5.8468017578125	-8.52543640136719	-8.28598117828369	-0.107543781399727	-0.0445130914449692	0.0335066579282284
-5.84345483779907	-8.51434707641602	-8.28469085693359	-0.107496030628681	-0.0443592630326748	0.0333743654191494
-5.84906244277954	-8.51143836975098	-8.32241058349609	-0.107359260320663	-0.0444091074168682	0.0335728898644447
-5.84451675415039	-8.52525615692139	-8.29543590545654	-0.107380360364914	-0.0446306057274342	0.0336315929889679
-5.83759307861328	-8.51095199584961	-8.27911376953125	-0.10740639269352	-0.0444365032017231	0.0334001034498215
-5.8441333770752	-8.50124168395996	-8.30995178222656	-0.107294075191021	-0.0444397293031216	0.0335185378789902
-5.8463568687439	-8.5128812789917	-8.31358814239502	-0.107304826378822	-0.0445296987891197	0.0338484905660152
-5.84093761444092	-8.51891422271729	-8.28020000457764	-0.107336185872555	-0.044754933565855	0.0338445827364922
-5.83510065078735	-8.50499248504639	-8.28700065612793	-0.107250764966011	-0.0444985665380955	0.0336501635611057
-5.84509372711182	-8.50525093078613	-8.32501983642578	-0.10705828666687	-0.0446057617664337	0.033905666321516
-5.84432744979858	-8.51524448394775	-8.30072784423828	-0.107138805091381	-0.0448150187730789	0.0340121909976006
-5.83999252319336	-8.50951480865479	-8.28147506713867	-0.107248805463314	-0.0447126105427742	0.0338769927620888
-5.8417854309082	-8.49623870849609	-8.30057525634766	-0.107071459293365	-0.0446589067578316	0.0339402556419373
-5.8513765335083	-8.50552749633789	-8.31564044952393	-0.106964506208897	-0.0448539219796658	0.0342462733387947
-5.84591007232666	-8.51027965545654	-8.28331565856934	-0.107041828334332	-0.0449515171349049	0.0342158041894436
-5.84530401229858	-8.49734401702881	-8.29794502258301	-0.107040055096149	-0.0447841547429562	0.034145925194025
-5.85020971298218	-8.49962520599365	-8.32289791107178	-0.106857098639011	-0.0449914559721947	0.0344495736062527
-5.84604501724243	-8.50873470306396	-8.29150390625	-0.106966830790043	-0.0450687035918236	0.0344289466738701
-5.84197759628296	-8.49130916595459	-8.29223918914795	-0.106915041804314	-0.0449286177754402	0.0343179702758789
-5.84923315048218	-8.49411964416504	-8.31616973876953	-0.106819488108158	-0.0450814515352249	0.0346524529159069
-5.84158897399902	-8.50761222839355	-8.28152751922607	-0.106853306293488	-0.04521644115448	0.0347005687654018
-5.83998727798462	-8.49314212799072	-8.28530979156494	-0.106822729110718	-0.0450193807482719	0.0346274450421333
-5.84732151031494	-8.49441337585449	-8.32122802734375	-0.106689594686031	-0.0450875423848629	0.0348212793469429
-5.84429121017456	-8.50332736968994	-8.28974056243896	-0.106815308332443	-0.045209027826786	0.0348601564764977
-5.84076070785522	-8.48994827270508	-8.29633235931396	-0.106748968362808	-0.0449890345335007	0.0347923263907433
-5.84627771377563	-8.49560356140137	-8.30869293212891	-0.106722302734852	-0.0451255701482296	0.0350700803101063
-5.84170198440552	-8.50275325775146	-8.27534484863281	-0.106886684894562	-0.0450627915561199	0.035045899450779
-5.84112358093262	-8.48936080932617	-8.29242420196533	-0.10682176053524	-0.0448694638907909	0.034945584833622
-5.84705877304077	-8.48992729187012	-8.31240749359131	-0.106815867125988	-0.0450380071997643	0.0351733602583408
-5.84342479705811	-8.5033130645752	-8.29213047027588	-0.106873713433743	-0.0451873317360878	0.0353085808455944
-5.83527374267578	-8.49313068389893	-8.26738548278809	-0.10695631057024	-0.0450361743569374	0.0350648872554302
-5.8390064239502	-8.48323917388916	-8.29683494567871	-0.106958590447903	-0.0448383651673794	0.0351929143071175
-5.83970928192139	-8.49108600616455	-8.30010509490967	-0.106915161013603	-0.0450910665094852	0.0354340337216854
-5.83171701431274	-8.49156856536865	-8.26014709472656	-0.107097879052162	-0.0449458993971348	0.0353275425732136
-5.83192539215088	-8.47545337677002	-8.27163028717041	-0.107033021748066	-0.0447176396846771	0.035278681665659
-5.83528757095337	-8.47747611999512	-8.30687236785889	-0.106987595558167	-0.0448531545698643	0.03548189625144
-5.82831192016602	-8.48713684082031	-8.27589702606201	-0.107176914811134	-0.0449262782931328	0.0356076098978519
-5.82003307342529	-8.475341796875	-8.26024150848389	-0.107217714190483	-0.0447197034955025	0.0353246629238129
-5.82332801818848	-8.46597862243652	-8.28982162475586	-0.107113555073738	-0.0447453148663044	0.0356219373643398
-5.82131719589233	-8.47686386108398	-8.27530384063721	-0.107138745486736	-0.0448327921330929	0.0358034931123257
-5.80988645553589	-8.4717435836792	-8.25171661376953	-0.10720694065094	-0.0447206757962704	0.0356387570500374
-5.81251525878906	-8.45889949798584	-8.29075622558594	-0.107100538909435	-0.04470169916749	0.0357801839709282
-5.80944871902466	-8.46940898895264	-8.27822971343994	-0.107111610472202	-0.0448479764163494	0.0359445177018642
-5.79889678955078	-8.46079254150391	-8.25134372711182	-0.107181914150715	-0.0447611846029758	0.0357225500047207
-5.79939794540405	-8.44978427886963	-8.28310585021973	-0.107066117227077	-0.0446386598050594	0.035855520516634
-5.79794788360596	-8.45961666107178	-8.27323627471924	-0.107065372169018	-0.0448540188372135	0.0361284576356411
-5.78846406936646	-8.45919132232666	-8.2425708770752	-0.107255220413208	-0.0448182225227356	0.0359893813729286
-5.78173971176147	-8.44396686553955	-8.25052738189697	-0.10727272182703	-0.0445318222045898	0.0358508303761482
-5.78738117218018	-8.44007682800293	-8.28424549102783	-0.107151709496975	-0.0446531027555466	0.036012627184391
-5.77641630172729	-8.45161151885986	-8.25586795806885	-0.107274144887924	-0.0447877682745457	0.0360158085823059
-5.77001619338989	-8.43130970001221	-8.2473669052124	-0.107282854616642	-0.0445331446826458	0.0357711464166641
-5.77554655075073	-8.42681121826172	-8.27540493011475	-0.107272289693356	-0.0445390641689301	0.0359442792832851
-5.77055168151855	-8.4326696395874	-8.25927257537842	-0.107412084937096	-0.0446273013949394	0.0360733345150948
-5.76270055770874	-8.43321228027344	-8.22762012481689	-0.107558697462082	-0.0445290468633175	0.0358565934002399
-5.76065540313721	-8.41575622558594	-8.22980785369873	-0.107558906078339	-0.0442531146109104	0.0357055105268955
-5.76361131668091	-8.41246891021729	-8.26353168487549	-0.107547335326672	-0.0442733764648438	0.0357935652136803
-5.76465225219727	-8.42033576965332	-8.24288368225098	-0.107622176408768	-0.0443921722471714	0.0358942821621895
-5.75516986846924	-8.41431331634521	-8.21424293518066	-0.107683219015598	-0.0441402159631252	0.0356415919959545
-5.75286722183228	-8.39901447296143	-8.23843097686768	-0.107750430703163	-0.0440468527376652	0.0356419607996941
-5.76127862930298	-8.40779972076416	-8.23037147521973	-0.107786066830158	-0.0441687405109406	0.0358745083212852
-5.75346660614014	-8.41010665893555	-8.20035839080811	-0.107975959777832	-0.0440465733408928	0.0356579683721066
-5.75356817245483	-8.39193916320801	-8.22707462310791	-0.107887610793114	-0.043790802359581	0.0356163419783115
-5.75807619094849	-8.40152072906494	-8.23909568786621	-0.107879534363747	-0.0440617874264717	0.0357857495546341
-5.75027418136597	-8.40378379821777	-8.20221519470215	-0.10801986604929	-0.0439784303307533	0.0356271080672741
-5.75003290176392	-8.39006805419922	-8.20437717437744	-0.108020566403866	-0.0438391603529453	0.0354416407644749
-5.75452756881714	-8.38869762420654	-8.22723579406738	-0.107914172112942	-0.0438684187829494	0.0356866270303726
-5.75435972213745	-8.40036392211914	-8.20636558532715	-0.107967615127563	-0.0439987704157829	0.0357703752815723
-5.74791145324707	-8.39475631713867	-8.18742656707764	-0.108147598803043	-0.0438320152461529	0.0355207808315754
-5.75246381759644	-8.38330078125	-8.21772766113281	-0.108024120330811	-0.0438004285097122	0.0356047451496124
-5.75710296630859	-8.3905029296875	-8.22908592224121	-0.107976607978344	-0.0438880249857903	0.0358235649764538
-5.74997615814209	-8.39659309387207	-8.19572067260742	-0.108074612915516	-0.0439710691571236	0.0357525981962681
-5.74864912033081	-8.38462829589844	-8.19123077392578	-0.108088910579681	-0.0437947548925877	0.0355562604963779
-5.75429582595825	-8.3780632019043	-8.218430519104	-0.108005218207836	-0.0438458397984505	0.0358001627027988
-5.75796985626221	-8.38999462127686	-8.20686531066895	-0.107980437576771	-0.0440775491297245	0.0359930023550987
-5.75168228149414	-8.39163208007813	-8.17773056030273	-0.108107812702656	-0.0439704954624176	0.0357956998050213
-5.75510454177856	-8.3820629119873	-8.21556663513184	-0.108010150492191	-0.0440064556896687	0.0358194336295128
-5.76228523254395	-8.39133453369141	-8.21595764160156	-0.107944779098034	-0.0441795140504837	0.0360511243343353
-5.76226472854614	-8.3986930847168	-8.19427394866943	-0.107997938990593	-0.044198390096426	0.0359734371304512
-5.76216268539429	-8.38618564605713	-8.19550895690918	-0.107974104583263	-0.0440824404358864	0.0358476564288139
-5.77096366882324	-8.38614749908447	-8.22033309936523	-0.107920601963997	-0.0442170053720474	0.0361441038548946
-5.77401638031006	-8.40398979187012	-8.20732879638672	-0.107934318482876	-0.0444513782858849	0.0363595336675644
-5.77189445495605	-8.39803981781006	-8.18381118774414	-0.107862278819084	-0.0444102548062801	0.0361554473638535
-5.77807855606079	-8.3954963684082	-8.22153377532959	-0.107839062809944	-0.0442887917160988	0.0362377427518368
-5.78131866455078	-8.40562629699707	-8.22585296630859	-0.10773328691721	-0.0445947386324406	0.0364852882921696
-5.77921199798584	-8.40898418426514	-8.20110511779785	-0.107811592519283	-0.0446308106184006	0.0363571420311928
-5.78089284896851	-8.39899826049805	-8.21199703216553	-0.107799470424652	-0.0445721708238125	0.0363225117325783
-5.7881326675415	-8.40527057647705	-8.24325752258301	-0.107662282884121	-0.044702909886837	0.0365911833941936
-5.78822898864746	-8.4195613861084	-8.20768070220947	-0.107643939554691	-0.0449704043567181	0.0366590172052383
-5.78306770324707	-8.40739345550537	-8.21651935577393	-0.10762744396925	-0.0448611006140709	0.0364889539778233
-5.79276084899902	-8.4061279296875	-8.24799537658691	-0.107381694018841	-0.0449179522693157	0.0367261730134487
-5.78999805450439	-8.4219388961792	-8.2384033203125	-0.107429705560207	-0.04521718993783	0.036858331412077
-5.78646898269653	-8.41644763946533	-8.21322917938232	-0.107491828501225	-0.0451574064791203	0.0366947241127491
-5.78721332550049	-8.40889167785645	-8.23949432373047	-0.107416398823261	-0.0451201908290386	0.0367085449397564
-5.79837608337402	-8.42278957366943	-8.24643898010254	-0.107354752719402	-0.0453447699546814	0.037069208920002
-5.79317188262939	-8.43035793304443	-8.2199010848999	-0.107419848442078	-0.0454679131507874	0.037000447511673
-5.79114770889282	-8.42375755310059	-8.22025871276855	-0.107430130243301	-0.0452942661941051	0.0367981493473053
-5.80072355270386	-8.42033863067627	-8.25923633575439	-0.107189953327179	-0.0454376451671124	0.0370661355555058
-5.79973697662354	-8.43824672698975	-8.24040508270264	-0.107262514531612	-0.0455849058926106	0.0371407866477966
-5.79559373855591	-8.4285135269165	-8.22355842590332	-0.107287481427193	-0.0454450137913227	0.0369001366198063
-5.80127048492432	-8.42456245422363	-8.256178855896	-0.10714516043663	-0.0454949028789997	0.0370887853205204
-5.80514097213745	-8.44233322143555	-8.24324798583984	-0.107152983546257	-0.0456633307039738	0.0372320115566254
-5.79906606674194	-8.44040679931641	-8.21942615509033	-0.107178285717964	-0.0455837026238441	0.0370141714811325
-5.80087852478027	-8.43128776550293	-8.24960041046143	-0.107147097587585	-0.0454202964901924	0.0369437895715237
-5.80583906173706	-8.44042587280273	-8.26589202880859	-0.107093065977097	-0.0457237437367439	0.0371573977172375
-5.79791259765625	-8.44429969787598	-8.22928237915039	-0.107135228812695	-0.0456767566502094	0.0370037704706192
-5.79871320724487	-8.43572330474854	-8.23680591583252	-0.107172600924969	-0.045486468821764	0.0368625484406948
-5.80398941040039	-8.43136978149414	-8.26091194152832	-0.107071503996849	-0.0455318354070187	0.0369979031383991
-5.79978322982788	-8.4443826675415	-8.24308967590332	-0.10714328289032	-0.0456835180521011	0.0370560772716999
-5.79212427139282	-8.44090461730957	-8.22577953338623	-0.107192829251289	-0.0454565808176994	0.0367657840251923
-5.79704570770264	-8.42891788482666	-8.25834465026855	-0.107060872018337	-0.0454106256365776	0.0367576964199543
-5.80079746246338	-8.4397144317627	-8.27132987976074	-0.107195071876049	-0.0455611273646355	0.0368881449103355
-5.79318761825562	-8.44418048858643	-8.23052787780762	-0.107268519699574	-0.0455152131617069	0.0366315618157387
-5.79326391220093	-8.4320182800293	-8.22576999664307	-0.107308514416218	-0.0453282482922077	0.0364465303719044
-5.79768371582031	-8.428879737854	-8.26025295257568	-0.107221357524395	-0.0453379116952419	0.0364732593297958
-5.79757642745972	-8.444091796875	-8.23862838745117	-0.107285007834435	-0.0454413555562496	0.0365861393511295
-5.79142904281616	-8.4405345916748	-8.21346473693848	-0.107448644936085	-0.0452859699726105	0.0363323241472244
-5.79684066772461	-8.42690753936768	-8.24568271636963	-0.107342474162579	-0.0451247096061707	0.0362425595521927
-5.80215787887573	-8.43592929840088	-8.25699710845947	-0.10735310614109	-0.0452701523900032	0.0364327095448971
-5.79961490631104	-8.44773292541504	-8.23144245147705	-0.107477895915508	-0.0452980026602745	0.0362884141504765
-5.79446029663086	-8.43537998199463	-8.21590042114258	-0.107544362545013	-0.0451000146567822	0.0360431373119354
-5.80323839187622	-8.43010234832764	-8.24219226837158	-0.107438392937183	-0.0449770912528038	0.0360935665667057
-5.8043041229248	-8.44630527496338	-8.22920322418213	-0.107561752200127	-0.0450331084430218	0.0362409166991711
-5.79732894897461	-8.4416618347168	-8.20523548126221	-0.10762494802475	-0.0449249930679798	0.0359869711101055
-5.8029522895813	-8.43239784240723	-8.23400402069092	-0.107590667903423	-0.0447806008160114	0.0359781309962273
-5.80980348587036	-8.44364929199219	-8.24224090576172	-0.107621945440769	-0.0449291430413723	0.036170668900013
-5.80351877212524	-8.44816303253174	-8.20620727539063	-0.107752420008183	-0.044881496578455	0.0359820127487183
-5.79692554473877	-8.43818664550781	-8.21543407440186	-0.107724547386169	-0.0447110049426556	0.0358261428773403
-5.8083348274231	-8.43870449066162	-8.2328052520752	-0.107616052031517	-0.0447513237595558	0.0360822454094887
-5.80679416656494	-8.45321655273438	-8.20274925231934	-0.107750982046127	-0.0448253229260445	0.0360657870769501
-5.80371427536011	-8.4431095123291	-8.19437980651855	-0.107798606157303	-0.0445388108491898	0.0358467437326908
-5.80900526046753	-8.43935012817383	-8.23342227935791	-0.107699908316135	-0.0446317046880722	0.0360098741948605
-5.81156969070435	-8.45347881317139	-8.22065448760986	-0.107777632772923	-0.0448021814227104	0.0360413677990437
-5.80761575698853	-8.4483814239502	-8.19337749481201	-0.107812359929085	-0.0446660071611404	0.0358556807041168
-5.81212663650513	-8.44077301025391	-8.22282028198242	-0.107823438942432	-0.0445320755243301	0.0359513312578201
-5.8139762878418	-8.45291519165039	-8.21347999572754	-0.107761025428772	-0.0447772890329361	0.0361208245158196
-5.8143949508667	-8.45689105987549	-8.18692398071289	-0.107909850776196	-0.0446793176233768	0.0359654985368252
-5.81865310668945	-8.44499015808105	-8.20390129089355	-0.107918262481689	-0.0444781184196472	0.0358199961483479
-5.82778215408325	-8.44912815093994	-8.2274923324585	-0.107823476195335	-0.0446603856980801	0.0360479354858398
-5.82858324050903	-8.46259212493896	-8.20280075073242	-0.107882939279079	-0.0448853299021721	0.0360824093222618
-5.82307100296021	-8.45577430725098	-8.18502330780029	-0.107957541942596	-0.0448025465011597	0.0358501933515072
-5.83050584793091	-8.44816970825195	-8.21238803863525	-0.107826933264732	-0.0446693040430546	0.0359627977013588
-5.83833122253418	-8.45425891876221	-8.21764087677002	-0.107852578163147	-0.0449431054294109	0.0362300239503384
-5.83748865127563	-8.46498107910156	-8.19088459014893	-0.107994429767132	-0.0449765883386135	0.0361766256392002
-5.83825969696045	-8.45279598236084	-8.18929386138916	-0.107966117560863	-0.0448173023760319	0.0360689014196396
-5.84750127792358	-8.45239162445068	-8.22247695922852	-0.107819341123104	-0.0449777469038963	0.0362497568130493
-5.85272073745728	-8.4656810760498	-8.20503330230713	-0.107880651950836	-0.0452197715640068	0.0364310629665852
-5.84931993484497	-8.46257972717285	-8.18763732910156	-0.107959412038326	-0.0451552830636501	0.0361595377326012
-5.85823059082031	-8.45071506500244	-8.21328735351563	-0.107907980680466	-0.0451016686856747	0.0362751148641109
-5.86583375930786	-8.46012115478516	-8.2242259979248	-0.107845477759838	-0.0452473647892475	0.0366142503917217
-5.86411571502686	-8.4691801071167	-8.19508361816406	-0.107971251010895	-0.0453857332468033	0.036645844578743
-5.86674737930298	-8.45914173126221	-8.19992923736572	-0.107913553714752	-0.0453161746263504	0.0365059971809387
-5.87609577178955	-8.46549510955811	-8.23281383514404	-0.107787318527699	-0.0454998463392258	0.0368188805878162
-5.87477540969849	-8.47712230682373	-8.20285224914551	-0.107859693467617	-0.0456832237541676	0.0368249602615833
-5.87260770797729	-8.46735954284668	-8.18664646148682	-0.107903398573399	-0.0456142351031303	0.0367318354547024
-5.88123464584351	-8.46281719207764	-8.21813106536865	-0.107808768749237	-0.0456165857613087	0.0369095988571644
-5.89140176773071	-8.47261142730713	-8.21871280670166	-0.107802085578442	-0.0457883477210999	0.0372472442686558
-5.88556480407715	-8.48074817657471	-8.18827724456787	-0.10789455473423	-0.0459559373557568	0.0372035689651966
-5.88793420791626	-8.46981525421143	-8.20132827758789	-0.107819721102715	-0.0457814671099186	0.0371857285499573
-5.89668369293213	-8.47200965881348	-8.23159694671631	-0.107664830982685	-0.0460254363715649	0.0374602414667606
-5.89709997177124	-8.48462200164795	-8.21871185302734	-0.107782699167728	-0.0462676472961903	0.0376122705638409
-5.89485740661621	-8.47856330871582	-8.19629287719727	-0.107801720499992	-0.0461399778723717	0.0374834574759007
-5.90205192565918	-8.4716215133667	-8.22652435302734	-0.107678838074207	-0.0461764000356197	0.0377107225358486
-5.90877437591553	-8.48603630065918	-8.21710872650146	-0.107630535960197	-0.0465648137032986	0.0380367338657379
-5.90326547622681	-8.48536109924316	-8.19540500640869	-0.107689373195171	-0.0464248768985271	0.0379515960812569
-5.90678310394287	-8.47734355926514	-8.22676849365234	-0.107519641518593	-0.0465654991567135	0.0380607657134533
-5.91299295425415	-8.48503112792969	-8.23764801025391	-0.107472278177738	-0.0468486808240414	0.0383248142898083
-5.90740823745728	-8.49267673492432	-8.20761871337891	-0.107470765709877	-0.0469151549041271	0.0383501760661602
-5.90856027603149	-8.47941493988037	-8.21925163269043	-0.10741662979126	-0.0468498915433884	0.0383179187774658
-5.91775274276733	-8.48387432098389	-8.24612712860107	-0.107282437384129	-0.0470946915447712	0.0386880189180374
-5.9135537147522	-8.4975643157959	-8.22086524963379	-0.107399150729179	-0.0473619848489761	0.0388538055121899
-5.91392707824707	-8.48737525939941	-8.21722316741943	-0.107226647436619	-0.0471759252250195	0.0387469679117203
-5.91592121124268	-8.48781204223633	-8.25513744354248	-0.107105597853661	-0.0473625622689724	0.0389636941254139
-5.917151927948	-8.49644184112549	-8.25257301330566	-0.107105687260628	-0.0476478785276413	0.0392087548971176
-5.91198062896729	-8.49843597412109	-8.22452449798584	-0.107080429792404	-0.0476655885577202	0.0391037650406361
-5.91188192367554	-8.48870182037354	-8.23454093933105	-0.107079975306988	-0.0475522205233574	0.0390867330133915
-5.91703653335571	-8.48777866363525	-8.25798225402832	-0.106922343373299	-0.0477080568671227	0.0394192412495613
-5.91243267059326	-8.50173282623291	-8.23622608184814	-0.10697054117918	-0.0479813739657402	0.0395681448280811
-5.90383911132813	-8.497483253479	-8.21909523010254	-0.106990739703178	-0.0478391572833061	0.0393589995801449
-5.90695571899414	-8.48725891113281	-8.24453163146973	-0.106873266398907	-0.0476623028516769	0.0393709354102612
-5.91152429580688	-8.48872375488281	-8.2658166885376	-0.10680890828371	-0.0478032827377319	0.0396228134632111
-5.90738391876221	-8.5012903213501	-8.24865341186523	-0.106869101524353	-0.0479496233165264	0.0396804884076118
-5.90016412734985	-8.4993839263916	-8.22963809967041	-0.106977306306362	-0.0478299930691719	0.0395030230283737
-5.8981819152832	-8.48487949371338	-8.2399320602417	-0.106922246515751	-0.0476675964891911	0.0393830314278603
-5.90494441986084	-8.48314666748047	-8.26079177856445	-0.106887049973011	-0.047588549554348	0.0396011620759964
-5.90149116516113	-8.49386692047119	-8.25207996368408	-0.10698539763689	-0.0476830452680588	0.0397286415100098
-5.89825296401978	-8.49979114532471	-8.21830463409424	-0.107072405517101	-0.0477050244808197	0.0396022237837315
-5.89064073562622	-8.48432540893555	-8.21850967407227	-0.107077479362488	-0.0474400818347931	0.0393561981618404
-5.89554309844971	-8.48089218139648	-8.25139045715332	-0.107019029557705	-0.0473966151475906	0.0394382029771805
-5.89545774459839	-8.49122714996338	-8.24442291259766	-0.107092618942261	-0.0474921986460686	0.0395245663821697
-5.88814115524292	-8.48873805999756	-8.21207714080811	-0.107167907059193	-0.0473863445222378	0.0392635799944401
-5.88570594787598	-8.47597122192383	-8.22870445251465	-0.107153579592705	-0.0471312925219536	0.0391499288380146
-5.89225816726685	-8.48091793060303	-8.2450008392334	-0.10713230073452	-0.0472471751272678	0.0393514521420002
-5.88454866409302	-8.48915767669678	-8.20753765106201	-0.107190601527691	-0.0473014339804649	0.0393064171075821
-5.88262271881104	-8.48362636566162	-8.20814228057861	-0.107296422123909	-0.0470554642379284	0.0389853976666927
-5.88464069366455	-8.47443771362305	-8.24485015869141	-0.107177048921585	-0.047043327242136	0.0390751026570797
-5.88638639450073	-8.48274803161621	-8.24153518676758	-0.107256799936295	-0.0471628345549107	0.0391562581062317
-5.88282299041748	-8.49106788635254	-8.21773719787598	-0.107316941022873	-0.0471741482615471	0.0390789061784744
-5.87721920013428	-8.4850902557373	-8.20502471923828	-0.107373356819153	-0.0469830632209778	0.0387175306677818
-5.88414239883423	-8.47705268859863	-8.23135948181152	-0.107268206775188	-0.0468648858368397	0.0387936756014824
-5.88587474822998	-8.48516273498535	-8.23036861419678	-0.107303462922573	-0.0470192693173885	0.0389373674988747
-5.88169002532959	-8.49189472198486	-8.19793319702148	-0.107405871152878	-0.0469170548021793	0.0387363694608212
-5.88379001617432	-8.48569393157959	-8.20050525665283	-0.107468530535698	-0.0466850213706493	0.0385494902729988
-5.88973474502563	-8.48100757598877	-8.23325538635254	-0.107381395995617	-0.0466768890619278	0.0385943837463856
-5.89175128936768	-8.49397850036621	-8.23080062866211	-0.107358403503895	-0.0467944145202637	0.0386742204427719
-5.88967132568359	-8.49856758117676	-8.20079517364502	-0.107426866889	-0.0467004142701626	0.0384438931941986
-5.88984060287476	-8.48920917510986	-8.19761371612549	-0.107570163905621	-0.0465607494115829	0.0382616259157658
-5.90239000320435	-8.48573780059814	-8.22704315185547	-0.107406884431839	-0.0465682707726955	0.0383613258600235
-5.90383434295654	-8.50040340423584	-8.21010589599609	-0.10754556208849	-0.0467620678246021	0.0384421683847904
-5.89980602264404	-8.49649429321289	-8.18982791900635	-0.10756079107523	-0.0465437062084675	0.0381199195981026
-5.909583568573	-8.49037742614746	-8.22646427154541	-0.107483007013798	-0.046493262052536	0.0381037890911102
-5.91392374038696	-8.50298881530762	-8.23059368133545	-0.107458896934986	-0.0467131957411766	0.0382174961268902
-5.91489887237549	-8.50736141204834	-8.20152568817139	-0.107572421431541	-0.046717781573534	0.0380447953939438
-5.91890335083008	-8.49727058410645	-8.20111846923828	-0.107568100094795	-0.0464730113744736	0.0377513468265533
-5.92512226104736	-8.49704647064209	-8.22980403900146	-0.107550323009491	-0.0464974492788315	0.0378595031797886
-5.9327392578125	-8.51047325134277	-8.21331310272217	-0.107575342059135	-0.0467245951294899	0.0379566363990307
-5.93093299865723	-8.51451015472412	-8.18637084960938	-0.10768435895443	-0.0465701147913933	0.0376393646001816
-5.93659543991089	-8.50345039367676	-8.20332813262939	-0.107677683234215	-0.0464550852775574	0.0375057905912399
-5.94624519348145	-8.5089693069458	-8.23213672637939	-0.107709728181362	-0.0465598925948143	0.0377162098884583
-5.94778823852539	-8.51974487304688	-8.20278263092041	-0.107694670557976	-0.0467187277972698	0.0376149006187916
-5.94769144058228	-8.51206016540527	-8.18710803985596	-0.107757218182087	-0.0464873090386391	0.0373512618243694
-5.95519351959229	-8.50616836547852	-8.20676326751709	-0.107745833694935	-0.0464360229671001	0.0373738259077072
-5.96404361724854	-8.51358032226563	-8.21513080596924	-0.107666879892349	-0.046570461243391	0.0375685840845108
-5.96532726287842	-8.52480602264404	-8.18028736114502	-0.107850477099419	-0.0466568693518639	0.0374292396008968
-5.96374607086182	-8.51564502716064	-8.17899608612061	-0.107831418514252	-0.046472642570734	0.0372266173362732
-5.97709178924561	-8.51034832000732	-8.21012401580811	-0.107801504433155	-0.0464816652238369	0.0372626259922981
-5.98298931121826	-8.52311611175537	-8.21759223937988	-0.107712969183922	-0.0466840229928494	0.0374655313789845
-5.97802591323853	-8.52815532684326	-8.17990684509277	-0.107762299478054	-0.0467788204550743	0.0372828133404255
-5.98006677627563	-8.51862335205078	-8.1833553314209	-0.107802800834179	-0.0466212816536427	0.0371525250375271
-5.9914116859436	-8.51705360412598	-8.21275329589844	-0.107724942266941	-0.0467373467981815	0.0373922623693943
-5.99997520446777	-8.52734661102295	-8.20911407470703	-0.107667438685894	-0.0469851940870285	0.0375710912048817
-5.99453353881836	-8.53646183013916	-8.17814636230469	-0.107713833451271	-0.0470061525702477	0.0376008190214634
-5.99648237228394	-8.52798461914063	-8.18186473846436	-0.107771843671799	-0.0469610132277012	0.037416972219944
-6.00700712203979	-8.52411842346191	-8.2205228805542	-0.107573069632053	-0.0470131114125252	0.0375519543886185
-6.01432514190674	-8.53548622131348	-8.21797466278076	-0.107594385743141	-0.04727478697896	0.0378313884139061
-6.01389455795288	-8.54768943786621	-8.18843936920166	-0.107670307159424	-0.0473734997212887	0.0378062762320042
-6.01488780975342	-8.54067039489746	-8.1831579208374	-0.107611142098904	-0.0473516024649143	0.0377067923545837
-6.02293872833252	-8.53594493865967	-8.21058368682861	-0.107499681413174	-0.047449566423893	0.0379130505025387
-6.03134107589722	-8.54491901397705	-8.22365379333496	-0.107482135295868	-0.0477425940334797	0.0382461175322533
-6.03209447860718	-8.55811500549316	-8.18847179412842	-0.107500724494457	-0.0479356721043587	0.038313627243042
-6.02950143814087	-8.55551719665527	-8.18412399291992	-0.107559032738209	-0.0478827990591526	0.0382148995995522
-6.03453874588013	-8.54531669616699	-8.21063899993896	-0.107353389263153	-0.0479188449680805	0.0382902584969997
-6.04494714736938	-8.54983234405518	-8.23436260223389	-0.107234910130501	-0.0481419898569584	0.038586400449276
-6.04612827301025	-8.56399726867676	-8.21788311004639	-0.107275813817978	-0.0483684167265892	0.0387247242033482
-6.04138326644897	-8.56080913543701	-8.19431018829346	-0.107377454638481	-0.0483955182135105	0.0386155508458614
-6.04250907897949	-8.55067443847656	-8.20420265197754	-0.107263617217541	-0.0483857467770576	0.0386110246181488
-6.05135440826416	-8.5553503036499	-8.23404026031494	-0.107146307826042	-0.0485778898000717	0.0389901623129845
-6.05142784118652	-8.56801414489746	-8.21273803710938	-0.107157915830612	-0.0488657280802727	0.0391120240092278
-6.04775094985962	-8.56996726989746	-8.19054222106934	-0.10720481723547	-0.048847708851099	0.03904714807868
-6.04931449890137	-8.56203746795654	-8.19867134094238	-0.107124850153923	-0.048774354159832	0.0390151403844357
-6.05988645553589	-8.55823707580566	-8.23908424377441	-0.107019871473312	-0.0488901399075985	0.0392303243279457
-6.05914974212646	-8.56738185882568	-8.23575115203857	-0.106980890035629	-0.0492125600576401	0.0394527725875378
-6.05888557434082	-8.57252597808838	-8.206862449646	-0.106992430984974	-0.0491436682641506	0.0393703393638134
-6.05785989761353	-8.55950164794922	-8.21625804901123	-0.106962285935879	-0.0491144135594368	0.0392538867890835
-6.06681728363037	-8.55949115753174	-8.23826217651367	-0.106886766850948	-0.0493087917566299	0.0396024323999882
-6.06515979766846	-8.57562351226807	-8.21578407287598	-0.106961578130722	-0.0494973622262478	0.0397221855819225
-6.06091976165771	-8.57037544250488	-8.1923713684082	-0.106958724558353	-0.0493737049400806	0.0395586304366589
-6.06674385070801	-8.5596399307251	-8.2257251739502	-0.106908112764359	-0.0493684560060501	0.0396972820162773
-6.07449436187744	-8.56911277770996	-8.24145603179932	-0.106803357601166	-0.0496532060205936	0.0398438386619091
-6.07216358184814	-8.57702541351318	-8.21602439880371	-0.106847576797009	-0.0496907569468021	0.0398814454674721
-6.06974840164185	-8.56585884094238	-8.20066738128662	-0.106897212564945	-0.0495837219059467	0.0396355651319027
-6.0724048614502	-8.55797958374023	-8.23551082611084	-0.106829576194286	-0.0496299266815186	0.0397953949868679
-6.0757360458374	-8.57411956787109	-8.21759605407715	-0.106870293617249	-0.0499003753066063	0.0400092005729675
-6.06717872619629	-8.56945419311523	-8.19357299804688	-0.106952972710133	-0.0496854148805141	0.039788618683815
-6.07588624954224	-8.55959987640381	-8.22840309143066	-0.106803543865681	-0.0496164374053478	0.0397869385778904
-6.08263063430786	-8.5658130645752	-8.24394130706787	-0.106873460114002	-0.0498433113098145	0.0400161445140839
-6.07915735244751	-8.57448196411133	-8.21309375762939	-0.106873638927937	-0.0499492809176445	0.0399782061576843
-6.07477807998657	-8.56455326080322	-8.20627212524414	-0.106912694871426	-0.0497974492609501	0.0397561565041542
-6.08347749710083	-8.55888175964355	-8.24018001556396	-0.106787249445915	-0.0498350411653519	0.0399190336465836
-6.084801197052	-8.56549644470215	-8.23779964447021	-0.106734670698643	-0.0500599518418312	0.0400731526315212
-6.08486700057983	-8.57269859313965	-8.21052932739258	-0.106826640665531	-0.0500897914171219	0.0399910546839237
-6.07989597320557	-8.56574535369873	-8.20607852935791	-0.106772102415562	-0.0499575473368168	0.039787083864212
-6.08719539642334	-8.55623435974121	-8.23832702636719	-0.106645546853542	-0.0500053688883781	0.0398095287382603
-6.09029102325439	-8.5644645690918	-8.25205707550049	-0.106591872870922	-0.050126351416111	0.0400257743895054
-6.08827257156372	-8.5742712020874	-8.22751998901367	-0.106636367738247	-0.050300370901823	0.0400211103260517
-6.08411359786987	-8.56955432891846	-8.2058629989624	-0.106633059680462	-0.0502376854419708	0.0398247055709362
-6.08943605422974	-8.56110286712646	-8.23106670379639	-0.106636725366116	-0.0500599145889282	0.03988953307271
-6.09898853302002	-8.56598663330078	-8.25176334381104	-0.106491431593895	-0.0502388179302216	0.040056686848402
-6.09458351135254	-8.57717418670654	-8.23246288299561	-0.106531791388988	-0.0503900721669197	0.0401490740478039
-6.09147548675537	-8.57714939117432	-8.20596599578857	-0.106562972068787	-0.0503088086843491	0.0399533957242966
-6.09453392028809	-8.56711673736572	-8.23175048828125	-0.10652095079422	-0.0501191504299641	0.0398031361401081
-6.1012716293335	-8.56674003601074	-8.25716209411621	-0.106433235108852	-0.0502867549657822	0.0400274693965912
-6.10543298721313	-8.57897186279297	-8.25768280029297	-0.106358639895916	-0.0504636988043785	0.0401541367173195
-6.09804201126099	-8.5827112197876	-8.22534275054932	-0.10640174895525	-0.0505366288125515	0.0400202050805092
-6.09800815582275	-8.57496929168701	-8.22328853607178	-0.106401711702347	-0.05034239590168	0.0398631282150745
-6.1043119430542	-8.57071399688721	-8.25326347351074	-0.10629066079855	-0.0504029430449009	0.0400909893214703
-6.11017322540283	-8.5832633972168	-8.24982261657715	-0.106289230287075	-0.0506931617856026	0.0402483940124512
-6.10492324829102	-8.58593082427979	-8.22456073760986	-0.106283664703369	-0.0506400242447853	0.0401074513792992
-6.10115957260132	-8.57830810546875	-8.2306489944458	-0.106254197657108	-0.0505430959165096	0.0400130674242973
-6.10785484313965	-8.57553195953369	-8.26734352111816	-0.10607748478651	-0.0506732203066349	0.0402016080915928
-6.11158514022827	-8.58890342712402	-8.2587833404541	-0.106066979467869	-0.0508875139057636	0.0403539277613163
-6.10405492782593	-8.59198570251465	-8.23034191131592	-0.106112934648991	-0.0509406253695488	0.040188267827034
-6.10153722763062	-8.58230400085449	-8.22779846191406	-0.106054566800594	-0.0507832802832127	0.0400092788040638
-6.10674476623535	-8.5843563079834	-8.2594690322876	-0.105896160006523	-0.0508609302341938	0.04020906239748
-6.1110725402832	-8.58785438537598	-8.2609224319458	-0.105815507471561	-0.0511047430336475	0.0404089391231537
-6.1085057258606	-8.59968376159668	-8.23817348480225	-0.105994150042534	-0.0511743873357773	0.0403857119381428
-6.10370779037476	-8.59115791320801	-8.22135925292969	-0.105903886258602	-0.0510197840631008	0.0401856675744057
-6.10702276229858	-8.58528995513916	-8.26289176940918	-0.105841554701328	-0.051028698682785	0.0402545146644115
-6.10932970046997	-8.59416961669922	-8.27183437347412	-0.105675287544727	-0.0512585453689098	0.0404570065438747
-6.10453414916992	-8.60301685333252	-8.24518013000488	-0.105695098638535	-0.0513320676982403	0.0404818542301655
-6.09770011901855	-8.59848976135254	-8.23313331604004	-0.105810545384884	-0.0512089915573597	0.0402352996170521
-6.1053900718689	-8.58608150482178	-8.25854015350342	-0.105631828308105	-0.0511680692434311	0.0403132401406765
-6.10414266586304	-8.6003589630127	-8.26314830780029	-0.105639740824699	-0.0513907074928284	0.0405726507306099
-6.10054969787598	-8.6060152053833	-8.23200225830078	-0.10564874112606	-0.0514528825879097	0.0404639877378941
-6.09530305862427	-8.59418773651123	-8.23927021026611	-0.10566808283329	-0.0512784980237484	0.0403138510882854
-6.09892606735229	-8.59189605712891	-8.26733875274658	-0.105475775897503	-0.0512946955859661	0.0404065400362015
-6.10476732254028	-8.6044454574585	-8.27452659606934	-0.10547711700201	-0.051550630480051	0.0406125746667385
-6.09848356246948	-8.60857677459717	-8.2477388381958	-0.105435781180859	-0.0516531355679035	0.0405318327248096
-6.09095668792725	-8.60048007965088	-8.2385721206665	-0.105412699282169	-0.0515169203281403	0.0403564870357513
-6.09488725662231	-8.59025764465332	-8.27103042602539	-0.105326242744923	-0.0515790283679962	0.0404038988053799
-6.10344219207764	-8.60129833221436	-8.26831150054932	-0.105257600545883	-0.0517297983169556	0.040685310959816
-6.09196281433105	-8.60897350311279	-8.23373603820801	-0.105360224843025	-0.0518383756279945	0.0405820198357105
-6.0893816947937	-8.60295104980469	-8.23306369781494	-0.105333387851715	-0.0517749711871147	0.0403873920440674
-6.09332847595215	-8.59306907653809	-8.26710414886475	-0.10518641024828	-0.0516637563705444	0.0403795279562473
-6.09647798538208	-8.59623146057129	-8.28537178039551	-0.105183631181717	-0.0518554300069809	0.0406059287488461
-6.09423542022705	-8.6062479019165	-8.27216339111328	-0.105143204331398	-0.052045252174139	0.0406708456575871
-6.08805274963379	-8.60538864135742	-8.24308300018311	-0.105179809033871	-0.0519961640238762	0.0405345484614372
-6.08575582504272	-8.59624004364014	-8.25133991241455	-0.105153299868107	-0.0519394874572754	0.0404274500906467
-6.09235048294067	-8.59028244018555	-8.27713584899902	-0.105036847293377	-0.051938746124506	0.0405911467969418
-6.09553575515747	-8.60311794281006	-8.27009677886963	-0.105108894407749	-0.0520826205611229	0.0408421605825424
-6.09018707275391	-8.60816764831543	-8.2417573928833	-0.105139665305614	-0.0521611794829369	0.0407274439930916
-6.0885009765625	-8.60103607177734	-8.24493026733398	-0.105104178190231	-0.0519726127386093	0.0405316613614559
-6.0905065536499	-8.59490299224854	-8.27335929870605	-0.10507470369339	-0.0519654713571072	0.0406350642442703
-6.09752082824707	-8.60203456878662	-8.2863302230835	-0.104939088225365	-0.0522370524704456	0.0408249348402023
-6.09504985809326	-8.61409568786621	-8.2708568572998	-0.104984268546104	-0.0522836223244667	0.0408839583396912
-6.09134960174561	-8.60988521575928	-8.24829387664795	-0.105075255036354	-0.052220031619072	0.0406497307121754
-6.08757400512695	-8.59895706176758	-8.26677799224854	-0.105067133903503	-0.0520916171371937	0.0405937805771828
-6.09597778320313	-8.5991325378418	-8.28433799743652	-0.104884713888168	-0.0522145740687847	0.0407985895872116
-6.09830474853516	-8.61338806152344	-8.26785755157471	-0.10498458892107	-0.0523557178676128	0.040871549397707
-6.09165239334106	-8.61321926116943	-8.24411869049072	-0.105092138051987	-0.0523462556302547	0.0406944639980793
-6.09418249130249	-8.60068321228027	-8.26176738739014	-0.10500904917717	-0.0521405003964901	0.0406154319643974
-6.10157203674316	-8.60151100158691	-8.293869972229	-0.104915961623192	-0.0522811710834503	0.0407686047255993
-6.09930181503296	-8.6112813949585	-8.28543281555176	-0.104915700852871	-0.0525238178670406	0.0409366600215435
-6.09596967697144	-8.61296558380127	-8.2580041885376	-0.105032801628113	-0.0524299293756485	0.0407200939953327
-6.09747457504272	-8.60614967346191	-8.26138019561768	-0.105085328221321	-0.0522594302892685	0.0406046025454998
-6.1008505821228	-8.60101890563965	-8.28416728973389	-0.104989528656006	-0.0523197539150715	0.0407988987863064
-6.10425662994385	-8.61140918731689	-8.28517436981201	-0.105059877038002	-0.0525533556938171	0.0409917421638966
-6.09893703460693	-8.6194019317627	-8.25775623321533	-0.105085417628288	-0.0525560788810253	0.0409467108547688
-6.09473943710327	-8.61071681976318	-8.24521923065186	-0.105161212384701	-0.0524081960320473	0.0408028364181519
-6.09686613082886	-8.60216808319092	-8.27234840393066	-0.105054959654808	-0.0524017326533794	0.0408340618014336
-6.10230875015259	-8.60736560821533	-8.30236339569092	-0.1049709841609	-0.0525262393057346	0.0410699062049389
-6.09994983673096	-8.61516952514648	-8.27893352508545	-0.104952536523342	-0.0527011752128601	0.0411100499331951
-6.09122228622437	-8.61522960662842	-8.2538890838623	-0.105047702789307	-0.0525834374129772	0.0409626662731171
-6.09240007400513	-8.6040506362915	-8.26502990722656	-0.105023987591267	-0.052430622279644	0.0409187041223049
-6.09151554107666	-8.60369777679443	-8.28854846954346	-0.105003699660301	-0.0526242889463902	0.0411581136286259
-6.09431838989258	-8.61584377288818	-8.27406024932861	-0.10494464635849	-0.0527965128421783	0.0413155630230904
-6.08768177032471	-8.61902236938477	-8.24847030639648	-0.105015747249126	-0.0526999719440937	0.0412143245339394
-6.0835599899292	-8.61001586914063	-8.24655914306641	-0.104936830699444	-0.0525830946862698	0.0410703085362911
-6.08757257461548	-8.60001754760742	-8.27665901184082	-0.104907028377056	-0.0524779781699181	0.0412254221737385
-6.08899545669556	-8.61065196990967	-8.29049491882324	-0.104799173772335	-0.0527673773467541	0.0414038673043251
-6.08362102508545	-8.61814594268799	-8.26530075073242	-0.104894287884235	-0.0528229176998138	0.0414300039410591
-6.07441806793213	-8.61354351043701	-8.24342441558838	-0.104988850653172	-0.0527224764227867	0.041217889636755
-6.07489824295044	-8.60523223876953	-8.25687026977539	-0.104962818324566	-0.0525563396513462	0.0411796569824219
-6.07936239242554	-8.6012020111084	-8.27598571777344	-0.104835860431194	-0.0526181012392044	0.0413938648998737
-6.08107709884644	-8.60994148254395	-8.27264022827148	-0.104813061654568	-0.0528118833899498	0.04157530143857
-6.07241678237915	-8.61827182769775	-8.24272727966309	-0.104925103485584	-0.0527965500950813	0.0414425395429134
-6.07035350799561	-8.60663414001465	-8.23815155029297	-0.104928866028786	-0.0526129938662052	0.0413244627416134
-6.0767068862915	-8.60127639770508	-8.27408027648926	-0.104832269251347	-0.0525082461535931	0.0413923710584641
-6.07773685455322	-8.6083459854126	-8.27371788024902	-0.104760020971298	-0.0527560599148273	0.0416563153266907
-6.07391786575317	-8.61543846130371	-8.24358558654785	-0.104835383594036	-0.0527747981250286	0.0415218845009804
-6.06684255599976	-8.60720062255859	-8.22655582427979	-0.104893691837788	-0.0525965504348278	0.0414105951786041
-6.0716986656189	-8.59755420684814	-8.24101829528809	-0.104873575270176	-0.0524240583181381	0.0413794182240963
-6.07346963882446	-8.59657382965088	-8.26393032073975	-0.104831576347351	-0.0524995103478432	0.0415691509842873
-6.07333278656006	-8.60823059082031	-8.25663375854492	-0.104822129011154	-0.0527082793414593	0.0418022722005844
-6.06882190704346	-8.61331367492676	-8.2286205291748	-0.104844480752945	-0.0526125840842724	0.0417402349412441
-6.06208372116089	-8.60490131378174	-8.2191858291626	-0.104874230921268	-0.0524739027023315	0.0415677353739738
-6.06638288497925	-8.59713840484619	-8.2517261505127	-0.104792699217796	-0.0523888133466244	0.0416571386158466
-6.06909322738647	-8.60588836669922	-8.26276588439941	-0.104655161499977	-0.0527055710554123	0.041883397847414
-6.06585502624512	-8.61311912536621	-8.23470020294189	-0.104791142046452	-0.0526781044900417	0.0419211722910404
-6.05585765838623	-8.60399055480957	-8.22159099578857	-0.104751884937286	-0.0525294989347458	0.0417001657187939
-6.06320762634277	-8.59472465515137	-8.24443054199219	-0.104688055813313	-0.0524522811174393	0.041823472827673
-6.06568002700806	-8.59619522094727	-8.26622104644775	-0.104569591581821	-0.0526205524802208	0.0420771315693855
-6.06639385223389	-8.60708236694336	-8.25430202484131	-0.104503728449345	-0.0528560131788254	0.0422881841659546
-6.0593318939209	-8.61336803436279	-8.22566890716553	-0.104552015662193	-0.0527955815196037	0.0422073677182198
-6.05790662765503	-8.60235118865967	-8.23005962371826	-0.104533590376377	-0.0526812747120857	0.0421142317354679
-6.05945587158203	-8.60133266448975	-8.25882244110107	-0.104461386799812	-0.0527279190719128	0.04226353764534
-6.06864166259766	-8.60720539093018	-8.27113151550293	-0.104406423866749	-0.0528908111155033	0.04256222397089
-6.0636682510376	-8.61646175384521	-8.25065135955811	-0.104293845593929	-0.0530598573386669	0.0425417460501194
-6.05780220031738	-8.60929584503174	-8.23011207580566	-0.104451432824135	-0.0529751814901829	0.04241643846035
-6.06115055084229	-8.59909534454346	-8.25145435333252	-0.104308068752289	-0.0529568828642368	0.0424895398318768
-6.06888151168823	-8.60487365722656	-8.27281951904297	-0.104340635240078	-0.0531675890088081	0.0428675301373005
-6.06950092315674	-8.61373519897461	-8.25790691375732	-0.104222290217876	-0.0533546954393387	0.042963519692421
-6.06215286254883	-8.61163139343262	-8.23531246185303	-0.104222662746906	-0.0532295107841492	0.0428184904158115
-6.06638240814209	-8.60147476196289	-8.26305103302002	-0.104130856692791	-0.0532310716807842	0.0428667031228542
-6.07324361801147	-8.60616683959961	-8.28228187561035	-0.104026943445206	-0.0534738563001156	0.0431920364499092
-6.06984281539917	-8.6191463470459	-8.25100994110107	-0.10406170040369	-0.0536433793604374	0.0432465933263302
-6.06802988052368	-8.60906600952148	-8.24618244171143	-0.104060597717762	-0.0535765215754509	0.0431540980935097
-6.0708270072937	-8.60666751861572	-8.27124309539795	-0.104001678526402	-0.0535853914916515	0.0433471091091633
-6.07824897766113	-8.61486721038818	-8.28460121154785	-0.103876940906048	-0.0538202114403248	0.0437071919441223
-6.07939386367798	-8.62652587890625	-8.25751495361328	-0.103846684098244	-0.0540088266134262	0.0438521057367325
-6.07436084747314	-8.62716293334961	-8.24450397491455	-0.103929474949837	-0.053982924669981	0.0438060462474823
-6.07711696624756	-8.61481380462646	-8.27455997467041	-0.103750690817833	-0.053945180028677	0.0438134595751762
-6.08540964126587	-8.61694431304932	-8.30025672912598	-0.103543683886528	-0.0541342571377754	0.0441848710179329
-6.08636093139648	-8.62934684753418	-8.29309558868408	-0.103565230965614	-0.0543270446360111	0.0444346144795418
-6.08067178726196	-8.63134765625	-8.27162647247314	-0.103571973741055	-0.0545249357819557	0.0443819314241409
-6.08015394210815	-8.6219482421875	-8.27208995819092	-0.103485032916069	-0.0544426999986172	0.0443682074546814
-6.08406925201416	-8.61937522888184	-8.30006217956543	-0.103319019079208	-0.054574079811573	0.0447094067931175
-6.08258438110352	-8.62759590148926	-8.30998134613037	-0.103167317807674	-0.0549307838082314	0.0450453236699104
-6.07823801040649	-8.63399600982666	-8.27844524383545	-0.103187873959541	-0.0551284812390804	0.0450856126844883
-6.07508659362793	-8.62532424926758	-8.28986167907715	-0.103149063885212	-0.0550291985273361	0.0450220517814159
-6.07708072662354	-8.61908435821533	-8.31926155090332	-0.103000648319721	-0.0551820993423462	0.045312225818634
-6.0820140838623	-8.62858104705811	-8.33425903320313	-0.10280829668045	-0.055414829403162	0.0456143692135811
-6.07730197906494	-8.63885021209717	-8.31964874267578	-0.102821707725525	-0.0556004270911217	0.0457604117691517
-6.07121753692627	-8.62988567352295	-8.30001735687256	-0.102865055203438	-0.0555673465132713	0.0457065403461456
-6.06976079940796	-8.61923027038574	-8.31472873687744	-0.102729775011539	-0.0556155554950237	0.0458423048257828
-6.07459211349487	-8.624436378479	-8.34364032745361	-0.102565936744213	-0.0557823963463306	0.046171311289072
-6.06834697723389	-8.6350736618042	-8.31827354431152	-0.102584913372993	-0.0559778921306133	0.0463732182979584
-6.06345224380493	-8.63072872161865	-8.30499267578125	-0.102660000324249	-0.0558443106710911	0.0462588518857956
-6.06225156784058	-8.61704921722412	-8.32771873474121	-0.102484583854675	-0.0557841397821903	0.046367347240448
-6.06649017333984	-8.61782264709473	-8.34788513183594	-0.102459691464901	-0.0558595731854439	0.046635564416647
-6.06250953674316	-8.62602519989014	-8.34358882904053	-0.102366372942925	-0.0560474283993244	0.0468407012522221
-6.05230236053467	-8.62726974487305	-8.31267929077148	-0.102482415735722	-0.0560775883495808	0.0467703230679035
-6.04791069030762	-8.61429882049561	-8.31829166412354	-0.102379307150841	-0.0558660365641117	0.0466593243181705
-6.05043172836304	-8.60759258270264	-8.34457015991211	-0.102273985743523	-0.055952925235033	0.0470115318894386
-6.05100870132446	-8.6183385848999	-8.33971214294434	-0.102235339581966	-0.0561311691999435	0.0471972860395908
-6.03930711746216	-8.6208028793335	-8.30581951141357	-0.102350138127804	-0.0561095178127289	0.047109954059124
-6.03515386581421	-8.60944652557373	-8.30897331237793	-0.102310255169868	-0.055933091789484	0.0470198579132557
-6.03539800643921	-8.60131359100342	-8.34407043457031	-0.102221988141537	-0.0558493286371231	0.0471727475523949
-6.03854751586914	-8.60752391815186	-8.34863376617432	-0.102162525057793	-0.0560883022844791	0.0474122203886509
-6.03126335144043	-8.61606121063232	-8.32293319702148	-0.102215886116028	-0.0561467818915844	0.0473653636872768
-6.02277326583862	-8.60569000244141	-8.30713939666748	-0.10219019651413	-0.0559721775352955	0.0472245179116726
-6.02130746841431	-8.59339904785156	-8.31759548187256	-0.102188497781754	-0.0558379553258419	0.0472469255328178
-6.02035331726074	-8.5912618637085	-8.34262466430664	-0.102157033979893	-0.0558251924812794	0.0474801920354366
-6.02199506759644	-8.60287666320801	-8.32105922698975	-0.102159835398197	-0.055997621268034	0.0476288050413132
-6.01263570785522	-8.6017427444458	-8.30037498474121	-0.102215394377708	-0.0558619536459446	0.0474643856287003
-6.00332117080688	-8.58995056152344	-8.30339527130127	-0.102227561175823	-0.0556916929781437	0.0473386459052563
-6.00657510757446	-8.58403873443604	-8.33565616607666	-0.102103605866432	-0.0556942895054817	0.0475076101720333
-6.00707769393921	-8.5898494720459	-8.33883762359619	-0.102084256708622	-0.0558325313031673	0.0476460568606853
-6.00010585784912	-8.59793567657471	-8.31197929382324	-0.102186813950539	-0.0558681935071945	0.0476359687745571
-5.98702955245972	-8.58537769317627	-8.29511833190918	-0.102151580154896	-0.0557317771017551	0.0474165864288807
-5.99081134796143	-8.57595348358154	-8.31980609893799	-0.102055363357067	-0.0556434877216816	0.0474939309060574
-5.99222564697266	-8.57599353790283	-8.33282089233398	-0.102034062147141	-0.0557605177164078	0.0477082654833794
-5.98997592926025	-8.58607864379883	-8.32161998748779	-0.10210120677948	-0.0558653995394707	0.0477917157113552
-5.98205375671387	-8.58738422393799	-8.29265117645264	-0.102101042866707	-0.0558118633925915	0.0477506332099438
-5.98220920562744	-8.57955932617188	-8.28460311889648	-0.102173894643784	-0.0556399896740913	0.0475477874279022
-5.98736524581909	-8.57018852233887	-8.31809902191162	-0.102136217057705	-0.0554895959794521	0.0475318357348442
-5.99199438095093	-8.5737476348877	-8.33381366729736	-0.102117255330086	-0.0556320920586586	0.0477287396788597
-5.99055624008179	-8.58540153503418	-8.31354713439941	-0.102123111486435	-0.0557551495730877	0.0477183014154434
-5.98408842086792	-8.57970142364502	-8.28946018218994	-0.102241426706314	-0.0555790141224861	0.0475202463567257
-5.99008178710938	-8.56763076782227	-8.30700969696045	-0.102256447076797	-0.0554451905190945	0.0474202148616314
-5.9949803352356	-8.57021617889404	-8.32930755615234	-0.102262951433659	-0.0554978251457214	0.0476353764533997
-6.00033235549927	-8.58004379272461	-8.30479907989502	-0.102353371679783	-0.0555931963026524	0.0476554781198502
-5.99399042129517	-8.57899856567383	-8.28088283538818	-0.102460093796253	-0.0554763935506344	0.0474434159696102
-5.99019002914429	-8.57196712493896	-8.28335380554199	-0.102508395910263	-0.0552923604846001	0.0472592711448669
-5.99535322189331	-8.56397438049316	-8.30673408508301	-0.102447204291821	-0.0551908761262894	0.0472947061061859
-6.00413417816162	-8.56515502929688	-8.32527542114258	-0.102503374218941	-0.0552171058952808	0.047374252229929
-6.00325679779053	-8.57421779632568	-8.31900978088379	-0.102536059916019	-0.0553961433470249	0.0474801436066628
-6.00103282928467	-8.57740116119385	-8.28505802154541	-0.102684780955315	-0.055347066372633	0.0472978726029396
-5.99847793579102	-8.56994247436523	-8.27683162689209	-0.102680839598179	-0.0552266202867031	0.0471518225967884
-6.00131559371948	-8.56088352203369	-8.2844352722168	-0.102688930928707	-0.0551033616065979	0.0471318103373051
-6.00736951828003	-8.55912685394287	-8.31230735778809	-0.102582864463329	-0.0551752597093582	0.0472966022789478
-6.00613117218018	-8.56457805633545	-8.30386257171631	-0.102580524981022	-0.0553014203906059	0.0475047752261162
-6.00669002532959	-8.56943607330322	-8.28024196624756	-0.102687008678913	-0.0553050339221954	0.047426663339138
-6.00063323974609	-8.56727695465088	-8.26564502716064	-0.102829426527023	-0.0552084520459175	0.047279704362154
-5.99944305419922	-8.55760097503662	-8.2832202911377	-0.102753326296806	-0.0551011562347412	0.0472700633108616
-6.00467014312744	-8.55546092987061	-8.30781173706055	-0.102591149508953	-0.0551734417676926	0.0473741143941879
-6.00652265548706	-8.56363773345947	-8.31504344940186	-0.102604351937771	-0.0553411468863487	0.0476291142404079
-6.00662136077881	-8.57424640655518	-8.29083347320557	-0.102657869458199	-0.0555369034409523	0.0476682111620903
-5.99909353256226	-8.56440734863281	-8.27293014526367	-0.102579213678837	-0.0554347783327103	0.0475329048931599
-5.99824237823486	-8.55520153045654	-8.29099559783936	-0.102565623819828	-0.055374838411808	0.0475972443819046
-6.00242853164673	-8.55630779266357	-8.31579208374023	-0.102407552301884	-0.0555584132671356	0.0478589870035648
-6.00159692764282	-8.56639671325684	-8.31477737426758	-0.102411076426506	-0.0558006204664707	0.048056673258543
-5.99811744689941	-8.57314682006836	-8.28234481811523	-0.102505438029766	-0.0557716153562069	0.0480321981012821
-5.99218130111694	-8.56630420684814	-8.27467441558838	-0.102463200688362	-0.0557486899197102	0.0478525646030903
-5.99632501602173	-8.55513668060303	-8.30014896392822	-0.102426700294018	-0.0557202361524105	0.0479732230305672
-6.00399208068848	-8.55911636352539	-8.3290843963623	-0.102364927530289	-0.0559323504567146	0.048204954713583
-6.0032787322998	-8.56868553161621	-8.30258369445801	-0.102321684360504	-0.0560998991131783	0.0482800267636776
-5.99490833282471	-8.56747150421143	-8.28024959564209	-0.102369397878647	-0.0561124831438065	0.048083957284689
-5.99858617782593	-8.55286502838135	-8.30001163482666	-0.102267019450665	-0.0560210533440113	0.0480729378759861
-6.00374364852905	-8.55349540710449	-8.32401847839355	-0.10215750336647	-0.0561704337596893	0.0484082512557507
-6.00284624099731	-8.56538772583008	-8.30608558654785	-0.102232486009598	-0.056426864117384	0.0485482439398766
-5.9993314743042	-8.56752395629883	-8.27861404418945	-0.102267950773239	-0.0564857572317123	0.0484384894371033
-5.99878406524658	-8.55549621582031	-8.28331184387207	-0.102155379951	-0.05634980276227	0.048337560147047
-6.0052318572998	-8.54798221588135	-8.3205099105835	-0.101956151425838	-0.0564377494156361	0.0485450066626072
-6.00790214538574	-8.55449390411377	-8.33039665222168	-0.101926289498806	-0.0566281601786613	0.0487771183252335
-6.00676202774048	-8.56333637237549	-8.3105297088623	-0.101957753300667	-0.0569075793027878	0.0488312728703022
-6.00122833251953	-8.56241512298584	-8.29133319854736	-0.101941645145416	-0.0568679608404636	0.0486929044127464
-5.99563980102539	-8.5495777130127	-8.29443168640137	-0.10197538882494	-0.056816928088665	0.048651747405529
-6.00565719604492	-8.54837608337402	-8.32765865325928	-0.101873584091663	-0.0567893870174885	0.0489126332104206
-6.007483959198	-8.55735301971436	-8.32001686096191	-0.101802192628384	-0.0570839419960976	0.049150750041008
-6.00590419769287	-8.56471061706543	-8.3005952835083	-0.101851418614388	-0.0572125390172005	0.0491832606494427
-5.99692344665527	-8.56099033355713	-8.28317356109619	-0.101763598620892	-0.0571183115243912	0.0491130314767361
-6.0021276473999	-8.54773998260498	-8.29230976104736	-0.101826973259449	-0.0570184290409088	0.0490640215575695
-6.00423765182495	-8.54652214050293	-8.3285961151123	-0.101655006408691	-0.0571190752089024	0.0492580905556679
-6.00967502593994	-8.54972267150879	-8.3353214263916	-0.101575940847397	-0.0572321489453316	0.0494912080466747
-6.00732707977295	-8.55603504180908	-8.31953430175781	-0.101524844765663	-0.0574643164873123	0.0494614876806736
-6.00063753128052	-8.55507278442383	-8.30202770233154	-0.101626358926296	-0.057514626532793	0.0494565516710281
-6.00227069854736	-8.54789543151855	-8.29093265533447	-0.101601168513298	-0.0573165640234947	0.0493325106799603
-5.99980020523071	-8.53613090515137	-8.30441570281982	-0.101558782160282	-0.0573278069496155	0.0493825897574425
-6.00133848190308	-8.53428649902344	-8.32445812225342	-0.101433597505093	-0.0573517940938473	0.0495346076786518
-6.00651693344116	-8.53734683990479	-8.32763576507568	-0.101466245949268	-0.0575030036270618	0.0498009771108627
-6.00547456741333	-8.54637813568115	-8.31390476226807	-0.101426906883717	-0.0575249306857586	0.0499171242117882
-5.9982008934021	-8.54546356201172	-8.29742813110352	-0.101449720561504	-0.0576305352151394	0.0498415119946003
-5.99208831787109	-8.5391674041748	-8.28157234191895	-0.101524330675602	-0.0574145764112473	0.0497623682022095
-5.99395751953125	-8.52423858642578	-8.30375194549561	-0.101387016475201	-0.0573742277920246	0.0497562848031521
-5.99589824676514	-8.52118396759033	-8.33246994018555	-0.101385220885277	-0.0574841387569904	0.0499261990189552
-5.99431419372559	-8.5247278213501	-8.33229637145996	-0.10126855969429	-0.05763915553689	0.0501350648701191
-5.98944568634033	-8.53256225585938	-8.30848026275635	-0.101222105324268	-0.0576692558825016	0.0501690693199635
-5.98158407211304	-8.5218505859375	-8.29551124572754	-0.1013213545084	-0.0575631819665432	0.050086971372366
-5.98587608337402	-8.50581741333008	-8.31658554077148	-0.101143449544907	-0.0574797466397285	0.050119411200285
-5.98835563659668	-8.50857257843018	-8.33513450622559	-0.100995182991028	-0.0576589331030846	0.0504026785492897
-5.98533248901367	-8.51364421844482	-8.31824684143066	-0.101000934839249	-0.057836540043354	0.0505460128188133
-5.9808144569397	-8.51161766052246	-8.2944393157959	-0.101063117384911	-0.0578404814004898	0.0504585541784763
-5.97714281082153	-8.50120735168457	-8.29878807067871	-0.101043827831745	-0.0575820431113243	0.0503944791853428
-5.98236036300659	-8.49148845672607	-8.34038066864014	-0.100881814956665	-0.0577324777841568	0.0505378730595112
-5.98556423187256	-8.49452590942383	-8.34658050537109	-0.100762628018856	-0.0579485408961773	0.0507479198276997
-5.98642873764038	-8.49806880950928	-8.33225536346436	-0.100780390202999	-0.0580465719103813	0.0508532524108887
-5.98330926895142	-8.49694061279297	-8.3102970123291	-0.100835114717484	-0.0579587556421757	0.0507904104888439
-5.97969579696655	-8.48396492004395	-8.30916500091553	-0.100730791687965	-0.0579285249114037	0.0506179183721542
-5.98545742034912	-8.47485446929932	-8.33162021636963	-0.100650303065777	-0.0578575097024441	0.0507343038916588
-5.98972606658936	-8.46959781646729	-8.34942054748535	-0.100589588284492	-0.0579602681100369	0.0509548150002956
-5.99774074554443	-8.47707653045654	-8.35586833953857	-0.100572355091572	-0.0581298358738422	0.0511157028377056
-5.99491739273071	-8.47955989837646	-8.33321094512939	-0.10054462403059	-0.0581721477210522	0.0511199533939362
-5.99213552474976	-8.47671604156494	-8.310866355896	-0.100592866539955	-0.0580947510898113	0.0510500110685825
-5.99293851852417	-8.46805953979492	-8.32074546813965	-0.100582748651505	-0.0580282658338547	0.0509596131742001
-5.99805450439453	-8.45709419250488	-8.33772563934326	-0.100482948124409	-0.058026134967804	0.0510631166398525
-6.00567436218262	-8.46222591400146	-8.36810302734375	-0.100315354764462	-0.0582060143351555	0.0512222275137901
-6.00737237930298	-8.46838283538818	-8.35371494293213	-0.100328430533409	-0.0583307258784771	0.0513386875391006
-6.00560712814331	-8.46940135955811	-8.33957862854004	-0.100414209067822	-0.0583815611898899	0.0513053312897682
-6.00459861755371	-8.46664047241211	-8.32951736450195	-0.100318022072315	-0.058354452252388	0.0512514151632786
-5.99897813796997	-8.45492553710938	-8.33250522613525	-0.100297845900059	-0.0582471303641796	0.0511408373713493
-6.01176786422729	-8.45023727416992	-8.36243629455566	-0.100194357335567	-0.0582501627504826	0.0513243451714516
-6.01743173599243	-8.45450210571289	-8.3737964630127	-0.100006617605686	-0.0585790909826756	0.0515332780778408
-6.01600980758667	-8.46206188201904	-8.35792064666748	-0.100004307925701	-0.0587045587599278	0.0516669601202011
-6.01253080368042	-8.46292972564697	-8.33432483673096	-0.0999317616224289	-0.0587489642202854	0.0516281425952911
-6.01355218887329	-8.45619106292725	-8.34437084197998	-0.099996954202652	-0.0586089715361595	0.051483653485775
-6.01805067062378	-8.44564533233643	-8.35995674133301	-0.0998392179608345	-0.0585849098861218	0.0515426658093929
-6.02382898330688	-8.44725608825684	-8.38531875610352	-0.0998061075806618	-0.0586945004761219	0.0517430827021599
-6.0258355140686	-8.45333766937256	-8.39114856719971	-0.0996188595890999	-0.0589164607226849	0.0519239529967308
-6.02747011184692	-8.46081256866455	-8.38066387176514	-0.0996053963899612	-0.0590896978974342	0.0520077534019947
-6.02499675750732	-8.46476936340332	-8.35773086547852	-0.0996589437127113	-0.0591319911181927	0.0519808605313301
-6.01700019836426	-8.45898628234863	-8.35398387908936	-0.0996012389659882	-0.0590998530387878	0.0519313476979733
-6.01906776428223	-8.44883441925049	-8.3545446395874	-0.0995726510882378	-0.0590336211025715	0.0519557781517506
-6.01942157745361	-8.44324207305908	-8.37289142608643	-0.0993543267250061	-0.0591091588139534	0.052062314003706
-6.0261287689209	-8.44566917419434	-8.39223957061768	-0.0992800891399384	-0.0591397620737553	0.0522767305374146
-6.02533674240112	-8.45154666900635	-8.39335346221924	-0.0991692468523979	-0.0593847520649433	0.0524500124156475
-6.02520704269409	-8.46031093597412	-8.37868690490723	-0.0992059111595154	-0.0595695041120052	0.0525947250425816
-6.01967763900757	-8.46543025970459	-8.35951900482178	-0.0990998074412346	-0.0595479123294353	0.0525833033025265
-6.01602506637573	-8.45728492736816	-8.35386180877686	-0.0990152135491371	-0.0595020987093449	0.0525239557027817
-6.01546430587769	-8.4495735168457	-8.37353897094727	-0.0989547893404961	-0.0595022104680538	0.0525139980018139
-6.02204179763794	-8.44690322875977	-8.40249919891357	-0.0988242402672768	-0.0596790872514248	0.052703395485878
-6.02419567108154	-8.45380210876465	-8.41426563262939	-0.0986048132181168	-0.0598444528877735	0.0529280267655849
-6.02246284484863	-8.46016502380371	-8.40804767608643	-0.0986261889338493	-0.060012549161911	0.053049698472023
-6.02345275878906	-8.46632289886475	-8.3949146270752	-0.0984812825918198	-0.0601285547018051	0.0531340762972832
-6.01650476455688	-8.46945095062256	-8.38301372528076	-0.0985138714313507	-0.0601864121854305	0.0530881732702255
-6.00997114181519	-8.4613094329834	-8.38043785095215	-0.0984004810452461	-0.0601093992590904	0.053006362169981
-6.01674318313599	-8.45654964447021	-8.38721466064453	-0.098352424800396	-0.0601046420633793	0.0530872195959091
-6.0164909362793	-8.45215034484863	-8.40701770782471	-0.0982292741537094	-0.0602148808538914	0.0531564205884933
-6.02017593383789	-8.45237636566162	-8.42521381378174	-0.0980584025382996	-0.0603063851594925	0.0534057468175888
-6.02461099624634	-8.46277332305908	-8.42559242248535	-0.0981051623821259	-0.0603994652628899	0.0535724759101868
-6.01799488067627	-8.4706506729126	-8.40750598907471	-0.09813492000103	-0.0605361871421337	0.0536255203187466
-6.01582098007202	-8.47019481658936	-8.38932704925537	-0.098058395087719	-0.0605129934847355	0.0535292401909828
-6.01111221313477	-8.46562194824219	-8.3882999420166	-0.0980521366000175	-0.0604318641126156	0.0534325018525124
-6.00973463058472	-8.46018409729004	-8.39677429199219	-0.0980143994092941	-0.0603512190282345	0.053435456007719
-6.01287174224854	-8.45504856109619	-8.42100620269775	-0.0979537665843964	-0.0603467933833599	0.0534692816436291
-6.01528930664063	-8.45222187042236	-8.44315528869629	-0.0978561639785767	-0.0603768080472946	0.0536346398293972
-6.01514196395874	-8.45476722717285	-8.44964218139648	-0.0978864282369614	-0.0605493150651455	0.0537205189466476
-6.01288652420044	-8.46292781829834	-8.44269847869873	-0.0977724120020866	-0.0606343783438206	0.0537994727492332
-6.00641584396362	-8.46786975860596	-8.43103790283203	-0.097833588719368	-0.0606762021780014	0.053680744022131
-6.0005145072937	-8.46425628662109	-8.417405128479	-0.0978019163012505	-0.060703732073307	0.0536042042076588
-5.99712991714478	-8.460693359375	-8.41101837158203	-0.0978164970874786	-0.0605823956429958	0.053467720746994
-5.99047803878784	-8.44884967803955	-8.41549587249756	-0.0977808907628059	-0.060440868139267	0.0533825680613518
-5.99343395233154	-8.44299507141113	-8.43676280975342	-0.0977355465292931	-0.0603611543774605	0.0533839911222458
-5.99250936508179	-8.44155502319336	-8.45404148101807	-0.0977293774485588	-0.0604738593101501	0.0534751415252686
-5.99433660507202	-8.44592094421387	-8.45325469970703	-0.0977065339684486	-0.0604479238390923	0.0535202994942665
-5.99815845489502	-8.45099830627441	-8.4525203704834	-0.097768172621727	-0.0604823753237724	0.0536143742501736
-5.99159145355225	-8.45293045043945	-8.43040370941162	-0.0978652164340019	-0.0605014935135841	0.0534892082214355
-5.98760890960693	-8.45257759094238	-8.41585063934326	-0.0979229211807251	-0.0603177137672901	0.0533048287034035
-5.98628282546997	-8.44509506225586	-8.40718555450439	-0.0980114787817001	-0.0600501485168934	0.0530690550804138
-5.98865509033203	-8.43655490875244	-8.42003345489502	-0.0980139523744583	-0.0599257610738277	0.0529640465974808
-5.99486970901489	-8.43515110015869	-8.44345283508301	-0.0980364754796028	-0.059907216578722	0.0529891438782215
-5.99745750427246	-8.44095706939697	-8.45075798034668	-0.0980400070548058	-0.0598068684339523	0.0530070886015892
-6.00243282318115	-8.44803810119629	-8.43848896026611	-0.0981566160917282	-0.059720940887928	0.0529902242124081
-6.00453996658325	-8.45662498474121	-8.41317558288574	-0.0985491871833801	-0.0593182109296322	0.0527418851852417
-6.01132917404175	-8.4582052230835	-8.39775371551514	-0.0988515838980675	-0.0587304495275021	0.0523658283054829
-6.01239109039307	-8.45266532897949	-8.40103626251221	-0.0989572703838348	-0.0582859478890896	0.0520662814378738
-6.00483560562134	-8.44349956512451	-8.41912937164307	-0.0989417657256126	-0.0582177862524986	0.0520122945308685
-6.00515699386597	-8.44782638549805	-8.42813873291016	-0.098957896232605	-0.0582836158573627	0.0520981140434742
-5.99734449386597	-8.44864940643311	-8.42205619812012	-0.0989228785037994	-0.0583468377590179	0.0521079003810883
-5.9909200668335	-8.44876003265381	-8.40131378173828	-0.0990545451641083	-0.0584161691367626	0.0520888939499855
-5.98278093338013	-8.44515991210938	-8.38773059844971	-0.0991629660129547	-0.0583245381712914	0.0518842898309231
-5.97834968566895	-8.43358898162842	-8.39502239227295	-0.099149763584137	-0.0581621490418911	0.0517259798943996
-5.983078956604	-8.42974662780762	-8.40770626068115	-0.0991801247000694	-0.0579871460795403	0.0516326688230038
-5.98726558685303	-8.42990779876709	-8.4318675994873	-0.099170908331871	-0.0580642372369766	0.0517841912806034
-5.99152183532715	-8.43666172027588	-8.43400955200195	-0.0991194173693657	-0.0581274107098579	0.0518553555011749
-5.98903703689575	-8.44586658477783	-8.41561412811279	-0.0991225317120552	-0.0581933856010437	0.0517572239041328
-5.98293209075928	-8.44425392150879	-8.39065933227539	-0.0993015840649605	-0.0580802969634533	0.051646314561367
-5.9848837852478	-8.43646430969238	-8.38047218322754	-0.0993919745087624	-0.0579538978636265	0.0514176562428474
-5.98502922058105	-8.43158435821533	-8.39144229888916	-0.0992713272571564	-0.0579131618142128	0.0513446070253849
-5.99133157730103	-8.42906665802002	-8.41083145141602	-0.0992328971624374	-0.0578779615461826	0.0513952001929283
-5.99758005142212	-8.4430456161499	-8.41685104370117	-0.0992614924907684	-0.0579499043524265	0.0516105182468891
-5.99498224258423	-8.44869041442871	-8.39267253875732	-0.099293440580368	-0.0580672100186348	0.0515551865100861
-5.99029350280762	-8.45041656494141	-8.38434982299805	-0.0992908552289009	-0.0580850690603256	0.0514000616967678
-5.98731708526611	-8.44201564788818	-8.37780380249023	-0.0993250235915184	-0.0579066015779972	0.051262591034174
-5.9908390045166	-8.43670749664307	-8.38695621490479	-0.0993640497326851	-0.057906448841095	0.0513088032603264
-5.99225473403931	-8.43624877929688	-8.41145133972168	-0.0992497280240059	-0.0580255202949047	0.0513120852410793
-5.99742889404297	-8.43606376647949	-8.43430805206299	-0.0991921648383141	-0.0581027381122112	0.0515069887042046
-5.99943161010742	-8.44758224487305	-8.42321300506592	-0.0992489457130432	-0.0582995302975178	0.0516294948756695
-5.99314069747925	-8.45428848266602	-8.39103412628174	-0.0992776826024055	-0.0583216585218906	0.0514871701598167
-5.98748016357422	-8.44463443756104	-8.39347553253174	-0.0992137268185616	-0.0582900457084179	0.0513133034110069
-5.99340486526489	-8.43956279754639	-8.41104984283447	-0.0990944728255272	-0.0582484640181065	0.0513701401650906
-5.99516677856445	-8.4427318572998	-8.42982482910156	-0.0990501642227173	-0.0584008768200874	0.0515711903572083
-5.9985499382019	-8.45179653167725	-8.42964267730713	-0.0989941209554672	-0.0586425475776196	0.0517961420118809
-5.99500226974487	-8.45972442626953	-8.41214656829834	-0.0988953486084938	-0.0587594322860241	0.0517703182995319
-5.99067354202271	-8.46188831329346	-8.38762664794922	-0.0989746078848839	-0.0587312243878841	0.0516614206135273
-5.98977756500244	-8.45578575134277	-8.40239810943604	-0.0989153832197189	-0.0586004331707954	0.051601454615593
-5.99660158157349	-8.45018482208252	-8.43190479278564	-0.0988156944513321	-0.0586911141872406	0.0517013259232044
-6.00174903869629	-8.45993137359619	-8.44788455963135	-0.0986408814787865	-0.0588946491479874	0.0518803149461746
-6.00230693817139	-8.46853256225586	-8.43117237091064	-0.0986991003155708	-0.0589915364980698	0.0519171804189682
-5.99880599975586	-8.47048187255859	-8.40199947357178	-0.0987460389733315	-0.0590260215103626	0.0517911463975906
-5.99906778335571	-8.46585178375244	-8.40002822875977	-0.0987224578857422	-0.0588626712560654	0.0517121478915215
-5.99963331222534	-8.4576940536499	-8.41610717773438	-0.0986683145165443	-0.0588899739086628	0.0516642890870571
-6.00411605834961	-8.45706844329834	-8.44175338745117	-0.0985687598586082	-0.0589627847075462	0.0518955327570438
-6.00805187225342	-8.46485042572021	-8.44389629364014	-0.0985913798213005	-0.0591507814824581	0.0520931258797646
-6.00915718078613	-8.47640991210938	-8.42532157897949	-0.0984939113259315	-0.0593424774706364	0.0521535351872444
-6.00408792495728	-8.47691535949707	-8.40578365325928	-0.0985035449266434	-0.0592708922922611	0.0520689487457275
-6.001051902771	-8.47441577911377	-8.40482616424561	-0.0986053198575974	-0.0592054091393948	0.0519677400588989
-6.00420188903809	-8.47142505645752	-8.41629695892334	-0.09848702698946	-0.059177927672863	0.0519480518996716
-6.00475215911865	-8.46765899658203	-8.42925834655762	-0.0984203368425369	-0.059170626103878	0.0519405119121075
-6.01056385040283	-8.46478652954102	-8.45163440704346	-0.0983180552721024	-0.0592150799930096	0.0520640127360821
-6.01616907119751	-8.47146511077881	-8.46437740325928	-0.0982491448521614	-0.0593300350010395	0.0522174760699272
-6.01298999786377	-8.48279094696045	-8.44814205169678	-0.0982282385230064	-0.0595526173710823	0.0522909201681614
-6.00903511047363	-8.48559951782227	-8.43149089813232	-0.098254919052124	-0.0595813654363155	0.052251573652029
-6.00570344924927	-8.48490428924561	-8.41289329528809	-0.0983006060123444	-0.0594969019293785	0.0520708933472633
-6.00155115127563	-8.47625160217285	-8.42441558837891	-0.0982050895690918	-0.0593481436371803	0.0519658699631691
-6.00717687606812	-8.4688024520874	-8.44615745544434	-0.0980636551976204	-0.059341985732317	0.0519978515803814
-6.00842714309692	-8.47655010223389	-8.4608850479126	-0.098062552511692	-0.0594851039350033	0.0522671043872833
-6.01080465316772	-8.48543262481689	-8.44479560852051	-0.0980963036417961	-0.0596658177673817	0.0523239858448505
-6.00133275985718	-8.4879789352417	-8.42019939422607	-0.0981045067310333	-0.0595632009208202	0.0521948076784611
-5.99706554412842	-8.48070621490479	-8.41348648071289	-0.0981491729617119	-0.059338916093111	0.0520034544169903
-5.99622297286987	-8.47361946105957	-8.4288444519043	-0.0981419458985329	-0.0592528507113457	0.0519712194800377
-5.99937057495117	-8.46727180480957	-8.45784854888916	-0.0980871766805649	-0.0592346973717213	0.0519651807844639
-5.99992322921753	-8.46653747558594	-8.4655704498291	-0.0979627817869186	-0.0593008771538734	0.0520475506782532
-6.00152969360352	-8.4698314666748	-8.46964931488037	-0.0980258882045746	-0.0592354275286198	0.0520907826721668
-5.99779987335205	-8.47764873504639	-8.45812702178955	-0.0980722680687904	-0.0593512766063213	0.0521530248224735
-5.99205350875854	-8.48299312591553	-8.43074512481689	-0.0980638712644577	-0.0592639371752739	0.0519605353474617
-5.98572969436646	-8.47405052185059	-8.41866588592529	-0.0981637611985207	-0.059110414236784	0.0518024675548077
-5.98574686050415	-8.46230411529541	-8.42189598083496	-0.0981605350971222	-0.0589060820639133	0.0515820160508156
-5.98150539398193	-8.45743274688721	-8.43980979919434	-0.0981082245707512	-0.0588763542473316	0.0516045764088631
-5.9839038848877	-8.4550199508667	-8.44867515563965	-0.0981030836701393	-0.0587719082832336	0.0516962260007858
-5.98729419708252	-8.4590950012207	-8.45247459411621	-0.0981168746948242	-0.058767843991518	0.0518036782741547
-5.98090553283691	-8.46823310852051	-8.42980670928955	-0.0982764810323715	-0.0588175095617771	0.0518050044775009
-5.97471523284912	-8.46650409698486	-8.40722370147705	-0.0983058959245682	-0.0587222203612328	0.0516168959438801
-5.96637010574341	-8.45790195465088	-8.40443420410156	-0.0983329489827156	-0.058479480445385	0.0514414496719837
-5.96600198745728	-8.44723796844482	-8.41180801391602	-0.0982546284794807	-0.0583739168941975	0.0513841658830643
-5.96500396728516	-8.4459753036499	-8.43209838867188	-0.0982683673501015	-0.0584278702735901	0.0514391027390957
-5.96692657470703	-8.44707202911377	-8.44481754302979	-0.0982151627540588	-0.0583694018423557	0.0515235550701618
-5.96592378616333	-8.45077800750732	-8.44288063049316	-0.0982647910714149	-0.0584730766713619	0.0516433790326118
-5.96133899688721	-8.46049404144287	-8.42863750457764	-0.0982957556843758	-0.0584895275533199	0.0516360141336918
-5.9518346786499	-8.45920944213867	-8.41138172149658	-0.0984128937125206	-0.0584427267313004	0.0516133606433868
-5.94687843322754	-8.45187568664551	-8.40093231201172	-0.0984037667512894	-0.0583589449524879	0.051566869020462
-5.94124794006348	-8.4458475112915	-8.39672660827637	-0.0984210073947906	-0.0582305714488029	0.0514547377824783
-5.93188858032227	-8.44000053405762	-8.40383052825928	-0.0983880236744881	-0.0581314340233803	0.0514428168535233
-5.9358057975769	-8.43413925170898	-8.42368602752686	-0.098276861011982	-0.0581029690802097	0.0515879467129707
-5.93412733078003	-8.43897819519043	-8.43387508392334	-0.0982774943113327	-0.0581892058253288	0.0517844334244728
-5.93331527709961	-8.44597721099854	-8.43278884887695	-0.0982133448123932	-0.0583273693919182	0.0519442372024059
-5.92675828933716	-8.45116996765137	-8.41832065582275	-0.098320834338665	-0.0583503320813179	0.0519791096448898
-5.92040634155273	-8.44956016540527	-8.40068054199219	-0.098308727145195	-0.0584047883749008	0.0519940815865994
-5.91683101654053	-8.44865036010742	-8.39513969421387	-0.098279133439064	-0.0583708323538303	0.0518739856779575
-5.9128885269165	-8.44139194488525	-8.39641666412354	-0.0983312949538231	-0.058234415948391	0.0517984740436077
-5.91451692581177	-8.43549919128418	-8.4127368927002	-0.0982827171683311	-0.0582053251564503	0.0518447682261467
-5.91559362411499	-8.43213081359863	-8.42920875549316	-0.0982291251420975	-0.0582487247884274	0.051924679428339
-5.91728258132935	-8.43449401855469	-8.4431848526001	-0.0981417596340179	-0.0583430044353008	0.0520624853670597
-5.92130517959595	-8.43617153167725	-8.4426851272583	-0.0981932207942009	-0.058429516851902	0.0521992556750774
-5.92020750045776	-8.44730186462402	-8.42379379272461	-0.0982412323355675	-0.058560349047184	0.0522626154124737
-5.913498878479	-8.44885635375977	-8.40214347839355	-0.09828782081604	-0.0585327707231045	0.0521414503455162
-5.91346597671509	-8.44539642333984	-8.39795780181885	-0.0983371511101723	-0.0584562122821808	0.0520706661045551
-5.91342449188232	-8.43470191955566	-8.40339088439941	-0.0982769727706909	-0.0583380311727524	0.0520075783133507
-5.91732883453369	-8.42990493774414	-8.42081832885742	-0.0983089730143547	-0.0583399571478367	0.052103616297245
-5.91910791397095	-8.43437480926514	-8.43356227874756	-0.0982227623462677	-0.0584964565932751	0.0523475930094719
-5.9200587272644	-8.43844509124756	-8.42992210388184	-0.0982741340994835	-0.0585549026727676	0.0524257607758045
-5.92036437988281	-8.44695472717285	-8.4121265411377	-0.0983010977506638	-0.0586708337068558	0.0525015406310558
-5.91562557220459	-8.44761753082275	-8.39632606506348	-0.0983938649296761	-0.0585580952465534	0.0524404123425484
-5.91182661056519	-8.44431781768799	-8.38448715209961	-0.0984397530555725	-0.0584930405020714	0.0523731745779514
-5.90927886962891	-8.43762874603271	-8.39176177978516	-0.0983956232666969	-0.0584509819746017	0.0523495189845562
-5.90979528427124	-8.43388652801514	-8.41129970550537	-0.0983503684401512	-0.0584130398929119	0.0523670725524426
-5.91505289077759	-8.42995262145996	-8.43146324157715	-0.0982508510351181	-0.0584992058575153	0.0525737591087818
-5.91693592071533	-8.43819522857666	-8.43497467041016	-0.0982439592480659	-0.0586429499089718	0.0527333617210388
-5.91006660461426	-8.44543647766113	-8.42033195495605	-0.0982794016599655	-0.0587930791079998	0.0527800172567368
-5.90636491775513	-8.44866275787354	-8.40172386169434	-0.098351426422596	-0.0587778724730015	0.0527207553386688
-5.90013837814331	-8.44243144989014	-8.38726329803467	-0.0983610078692436	-0.0587576031684875	0.0526262000203133
-5.89903402328491	-8.43656539916992	-8.39836025238037	-0.0982375293970108	-0.0587657354772091	0.0526583790779114
-5.901282787323	-8.42896270751953	-8.40676879882813	-0.0982073470950127	-0.0586894042789936	0.0526989214122295
-5.90465688705444	-8.42727279663086	-8.42691898345947	-0.0981811434030533	-0.058910395950079	0.0528752990067005
-5.90938663482666	-8.43381309509277	-8.43536472320557	-0.0981116741895676	-0.059037022292614	0.0530567765235901
-5.90716123580933	-8.44046592712402	-8.43165016174316	-0.0980975925922394	-0.0592179261147976	0.053255882114172
-5.90734195709229	-8.4461841583252	-8.41871356964111	-0.0980706140398979	-0.059254739433527	0.0532767176628113
-5.90129423141479	-8.44916915893555	-8.39838027954102	-0.0982209593057632	-0.0593414194881916	0.0532185733318329
-5.89650344848633	-8.44700908660889	-8.39027214050293	-0.0981299951672554	-0.0592835582792759	0.0531673729419708
-5.89943695068359	-8.43652820587158	-8.39768314361572	-0.0982034802436829	-0.0591933913528919	0.0531093254685402
-5.90396595001221	-8.43253993988037	-8.41559791564941	-0.0981082618236542	-0.0592034310102463	0.0532278195023537
-5.90869235992432	-8.43819427490234	-8.443678855896	-0.0980675667524338	-0.0592532828450203	0.05343072488904
-5.90704202651978	-8.4445629119873	-8.43819332122803	-0.0980245098471642	-0.0594907850027084	0.0535314045846462
-5.90390157699585	-8.45055389404297	-8.41720962524414	-0.0981496199965477	-0.0595614649355412	0.053590901196003
-5.89895915985107	-8.446044921875	-8.39695739746094	-0.0982387140393257	-0.0595491379499435	0.0534167103469372
-5.89647006988525	-8.43310832977295	-8.40729999542236	-0.0981596633791924	-0.0595512948930264	0.0534519255161285
-5.90058088302612	-8.42674350738525	-8.42371463775635	-0.0981193706393242	-0.0594927221536636	0.0535622164607048
-5.90477466583252	-8.43286514282227	-8.4442138671875	-0.0980986356735229	-0.0596450865268707	0.053839523345232
-5.90528964996338	-8.43929958343506	-8.43392658233643	-0.098113089799881	-0.059856541454792	0.053949236869812
-5.89633417129517	-8.4454870223999	-8.40805339813232	-0.0981699451804161	-0.0598702356219292	0.0539123304188252
-5.89400005340576	-8.44029331207275	-8.39534378051758	-0.0982478484511375	-0.0597680695354939	0.0538411438465118
-5.8945746421814	-8.43319034576416	-8.40384483337402	-0.0982335731387138	-0.0597230009734631	0.0538129284977913
-5.89266777038574	-8.43181037902832	-8.41760158538818	-0.0982023105025291	-0.0597095713019371	0.0538214482367039
-5.89297962188721	-8.42551040649414	-8.43387317657471	-0.0981427133083344	-0.0596610903739929	0.0539324581623077
-5.89820957183838	-8.42439556121826	-8.44458675384521	-0.098125621676445	-0.0598268285393715	0.0540830753743649
-5.89972925186157	-8.42900848388672	-8.45544052124023	-0.0979657992720604	-0.0599042996764183	0.0541681535542011
-5.89834880828857	-8.43229579925537	-8.44879055023193	-0.0980282425880432	-0.060049757361412	0.054301094263792
-5.89504098892212	-8.43938541412354	-8.43875789642334	-0.0981227904558182	-0.060122262686491	0.0543349757790565
-5.88904571533203	-8.44057750701904	-8.41917037963867	-0.0981664881110191	-0.0601069070398808	0.0542758852243423
-5.88269996643066	-8.43488025665283	-8.40832710266113	-0.0981857255101204	-0.0600070655345917	0.0541736036539078
-5.8840856552124	-8.43131637573242	-8.40936374664307	-0.0982395857572556	-0.059896357357502	0.054181519895792
-5.88303232192993	-8.42487812042236	-8.41769123077393	-0.0981747135519981	-0.0598548427224159	0.0541642978787422
-5.88803005218506	-8.41909694671631	-8.44093322753906	-0.0980723574757576	-0.0598422475159168	0.0543212629854679
-5.8905348777771	-8.42156410217285	-8.44649696350098	-0.0980677679181099	-0.0599354654550552	0.054445456713438
-5.88840913772583	-8.42999744415283	-8.4447774887085	-0.098002627491951	-0.060117956250906	0.0545994639396667
-5.88646173477173	-8.43670845031738	-8.43712139129639	-0.0980246588587761	-0.0601302795112133	0.0546468049287796
-5.8853702545166	-8.4376974105835	-8.41475105285645	-0.0980647727847099	-0.0601851008832455	0.0545498579740524
-5.88153171539307	-8.43313026428223	-8.40468502044678	-0.0980796217918396	-0.0600932836532593	0.0544708557426929
-5.87900161743164	-8.42606544494629	-8.42011547088623	-0.0980923026800156	-0.0599651709198952	0.0543796569108963
-5.8853907585144	-8.42179679870605	-8.43770217895508	-0.0979305431246758	-0.0600314140319824	0.0544547028839588
-5.88791084289551	-8.42611980438232	-8.45982456207275	-0.0979439243674278	-0.0601901262998581	0.0546534024178982
-5.89191055297852	-8.430100440979	-8.46116828918457	-0.097849540412426	-0.060284785926342	0.0547544918954372
-5.88893938064575	-8.43559551239014	-8.44563102722168	-0.0979048758745193	-0.0603530257940292	0.0547877810895443
-5.88537693023682	-8.4385986328125	-8.42775917053223	-0.0979135856032372	-0.0604849420487881	0.0547193065285683
-5.88044595718384	-8.43929958343506	-8.42193508148193	-0.097939059138298	-0.060455534607172	0.0546095296740532
-5.88105010986328	-8.42589855194092	-8.41952610015869	-0.097864955663681	-0.0602337941527367	0.0545126125216484
-5.88324308395386	-8.42234230041504	-8.44703388214111	-0.0978455990552902	-0.0603174045681953	0.0546369254589081
-5.88613748550415	-8.42641162872314	-8.4578971862793	-0.0977512672543526	-0.060426764190197	0.0548368841409683
-5.88689947128296	-8.4360466003418	-8.4456844329834	-0.0977258011698723	-0.0605812519788742	0.0549177080392838
-5.88199329376221	-8.44082164764404	-8.43282032012939	-0.0977758765220642	-0.0605832561850548	0.0548922382295132
-5.88102912902832	-8.44066047668457	-8.41688442230225	-0.0978228896856308	-0.0605014823377132	0.0547730326652527
-5.87618494033813	-8.43401622772217	-8.42018413543701	-0.0977254509925842	-0.0604465454816818	0.0547359064221382
-5.87723684310913	-8.42695140838623	-8.44153690338135	-0.0976497903466225	-0.060399416834116	0.0547321178019047
-5.88031339645386	-8.42580127716064	-8.46081447601318	-0.0975997745990753	-0.0605373308062553	0.0549212023615837
-5.88491582870483	-8.43006038665771	-8.46576595306396	-0.0975159034132957	-0.0606054812669754	0.0550240650773048
-5.87631940841675	-8.43964576721191	-8.45153045654297	-0.0975402742624283	-0.0607796497642994	0.0550843738019466
-5.87444162368774	-8.4410514831543	-8.43340301513672	-0.0975900515913963	-0.0606958121061325	0.0549930743873119
-5.86769247055054	-8.43795299530029	-8.42786502838135	-0.0976937711238861	-0.060629952698946	0.0548407435417175
-5.86735773086548	-8.42737197875977	-8.43256187438965	-0.0975727438926697	-0.0606235563755035	0.054741732776165
-5.86733484268188	-8.41742992401123	-8.44412422180176	-0.0974148064851761	-0.0605455823242664	0.0548007488250732
-5.86473369598389	-8.4158935546875	-8.45422840118408	-0.097491592168808	-0.0605869516730309	0.0549364350736141
-5.87168884277344	-8.4225378036499	-8.46611595153809	-0.0973969697952271	-0.0607607997953892	0.0551012456417084
-5.86365652084351	-8.43045902252197	-8.4561767578125	-0.0974431931972504	-0.0608512200415134	0.0551383756101131
-5.86066341400146	-8.43223094940186	-8.43344688415527	-0.0975437387824059	-0.0607924610376358	0.0551094189286232
-5.85664939880371	-8.42838954925537	-8.42181015014648	-0.0975537449121475	-0.0607681013643742	0.0549233630299568
-5.85098123550415	-8.42265892028809	-8.42828845977783	-0.0974681973457336	-0.0606443956494331	0.0548884905874729
-5.8534107208252	-8.41351890563965	-8.44831943511963	-0.0974470153450966	-0.0606710575520992	0.0549016781151295
-5.85944700241089	-8.41106414794922	-8.46720123291016	-0.0973468124866486	-0.0606961809098721	0.0550694577395916
-5.85968255996704	-8.41552257537842	-8.47150135040283	-0.0972872897982597	-0.0607516393065453	0.0552065633237362
-5.85752153396606	-8.41764163970947	-8.46910858154297	-0.0972772315144539	-0.0608802437782288	0.0552580840885639
-5.85821866989136	-8.42471790313721	-8.45988750457764	-0.0973456650972366	-0.060916468501091	0.0552962236106396
-5.85536336898804	-8.42684268951416	-8.43981838226318	-0.0973841175436974	-0.0608747191727161	0.0552324168384075
-5.84825706481934	-8.4205904006958	-8.42817687988281	-0.0973666980862617	-0.0608306005597115	0.0551331043243408
-5.84736776351929	-8.40977096557617	-8.43385124206543	-0.0973158702254295	-0.0606669597327709	0.0550460107624531
-5.8515453338623	-8.40408897399902	-8.45987224578857	-0.09722550958395	-0.0607800781726837	0.0552235543727875
-5.85182952880859	-8.40980052947998	-8.46852874755859	-0.0971908941864967	-0.0607916340231895	0.055427111685276
-5.85185432434082	-8.41583156585693	-8.45586109161377	-0.0972407609224319	-0.0609076917171478	0.055531345307827
-5.84665775299072	-8.41958522796631	-8.44451427459717	-0.0972691029310226	-0.061017382889986	0.0555381886661053
-5.84261894226074	-8.41794109344482	-8.42095756530762	-0.0972729921340942	-0.0609229356050491	0.0554366819560528
-5.83704566955566	-8.40935230255127	-8.41907596588135	-0.0973155945539474	-0.0607908666133881	0.0553640983998775
-5.83802032470703	-8.40106391906738	-8.43441486358643	-0.0972521081566811	-0.0606741048395634	0.0553790368139744
-5.83768224716187	-8.3944616317749	-8.45963382720947	-0.0971861332654953	-0.0608001686632633	0.0555604360997677
-5.83870983123779	-8.39816379547119	-8.47892379760742	-0.0970361530780792	-0.0608484148979187	0.0557505488395691
-5.83779144287109	-8.40080738067627	-8.46730518341064	-0.097095362842083	-0.060914371162653	0.0559151470661163
-5.83306407928467	-8.40763187408447	-8.45194911956787	-0.0971027761697769	-0.0610624141991138	0.0560195446014404
-5.82598066329956	-8.41248893737793	-8.43485927581787	-0.0971492305397987	-0.0609698332846165	0.0559633560478687
-5.81780529022217	-8.39806461334229	-8.42923641204834	-0.0971161127090454	-0.0608437918126583	0.0557971745729446
-5.82024574279785	-8.38957691192627	-8.44766521453857	-0.0970525443553925	-0.0608160570263863	0.0559058226644993
-5.81848382949829	-8.38854312896729	-8.46017742156982	-0.0970030352473259	-0.0609005652368069	0.0560743473470211
-5.82157325744629	-8.39149284362793	-8.47271251678467	-0.0968224555253983	-0.061012614518404	0.0563790872693062
-5.81796216964722	-8.39744281768799	-8.45878410339355	-0.096858449280262	-0.0610920377075672	0.056510467082262
-5.81407022476196	-8.40300750732422	-8.44617938995361	-0.0968833267688751	-0.0611787550151348	0.0566266290843487
-5.80758428573608	-8.40124893188477	-8.42847156524658	-0.0969182401895523	-0.0611084960401058	0.0564792938530445
-5.80364227294922	-8.39243412017822	-8.43721771240234	-0.0969213843345642	-0.0610012412071228	0.0564782433211803
-5.80791854858398	-8.38535785675049	-8.46587085723877	-0.0967690795660019	-0.0610317476093769	0.0566527619957924
-5.81049013137817	-8.39201831817627	-8.48390483856201	-0.0966138616204262	-0.0612852089107037	0.0569657385349274
-5.80899953842163	-8.40010070800781	-8.47015476226807	-0.096666008234024	-0.061463937163353	0.057075310498476
-5.80021619796753	-8.40279483795166	-8.4468879699707	-0.0967440754175186	-0.0613871887326241	0.0570264272391796
-5.79808473587036	-8.39603519439697	-8.43614196777344	-0.0968225672841072	-0.0612786449491978	0.0569427795708179
-5.79567193984985	-8.38761901855469	-8.45050430297852	-0.0967224985361099	-0.0612726509571075	0.0569631680846214
-5.79968452453613	-8.38396263122559	-8.4693660736084	-0.096643902361393	-0.0612923800945282	0.0571711361408234
-5.80140399932861	-8.38132667541504	-8.47707366943359	-0.0966358333826065	-0.061364084482193	0.0573707222938538
-5.80401706695557	-8.39033508300781	-8.48337078094482	-0.0966031104326248	-0.0614071488380432	0.0575118735432625
-5.80039310455322	-8.39688968658447	-8.46639060974121	-0.0965651944279671	-0.0615410953760147	0.0577372275292873
-5.79732847213745	-8.39749526977539	-8.4542121887207	-0.0966439247131348	-0.0615057274699211	0.0576901510357857
-5.79399490356445	-8.39795684814453	-8.43835926055908	-0.0967391356825829	-0.061592698097229	0.0576849058270454
-5.78472137451172	-8.38998031616211	-8.4304256439209	-0.0967453792691231	-0.0613764971494675	0.0575362779200077
-5.78909254074097	-8.37814331054688	-8.45340919494629	-0.0966850817203522	-0.0612283274531364	0.0576008595526218
-5.79413080215454	-8.3789701461792	-8.47469615936279	-0.0966665521264076	-0.0613033659756184	0.0578150376677513
-5.791419506073	-8.38308238983154	-8.47775745391846	-0.0966086983680725	-0.0614641495049	0.057968083769083
-5.78570556640625	-8.3892297744751	-8.46833419799805	-0.0967080295085907	-0.0615230873227119	0.058063693344593
-5.77953338623047	-8.3866605758667	-8.44815254211426	-0.0967801958322525	-0.0614973641932011	0.058000423014164
-5.77523946762085	-8.38350200653076	-8.4324779510498	-0.0968210026621819	-0.0614459402859211	0.0579297579824924
-5.76912021636963	-8.37306308746338	-8.4300365447998	-0.0967744290828705	-0.0612978972494602	0.057884119451046
-5.77213621139526	-8.36720561981201	-8.45224666595459	-0.0967553481459618	-0.061286885291338	0.0579774007201195
-5.77354001998901	-8.36309909820557	-8.46533203125	-0.0967094451189041	-0.0612634010612965	0.0581900887191296
-5.77658128738403	-8.37022590637207	-8.46450996398926	-0.0966435968875885	-0.0614024139940739	0.0584370531141758
-5.7741641998291	-8.37528991699219	-8.46256065368652	-0.0966706797480583	-0.0615040771663189	0.0585781447589397
-5.77163648605347	-8.37917900085449	-8.44179153442383	-0.0966927260160446	-0.0616167858242989	0.0585650317370892
-5.76755523681641	-8.37583160400391	-8.42636299133301	-0.0966930687427521	-0.0615251958370209	0.0584926456212997
-5.76354503631592	-8.36994075775146	-8.43402862548828	-0.0967035740613937	-0.0613895207643509	0.0584511496126652
-5.76506423950195	-8.36396980285645	-8.45140743255615	-0.0966205596923828	-0.0613908357918262	0.0585360117256641
-5.77027797698975	-8.36273193359375	-8.47020530700684	-0.0965990126132965	-0.0615956373512745	0.0587349832057953
-5.77421188354492	-8.37034797668457	-8.48130226135254	-0.0964043661952019	-0.0617454722523689	0.0589330308139324
-5.77245235443115	-8.37826919555664	-8.46735382080078	-0.096508651971817	-0.0618296340107918	0.0589863359928131
-5.76758193969727	-8.37957859039307	-8.44814109802246	-0.0965609475970268	-0.0618784166872501	0.0589573495090008
-5.76326608657837	-8.379958152771	-8.43544292449951	-0.0965202152729034	-0.0618272610008717	0.0589108727872372
-5.7623348236084	-8.36723804473877	-8.4429235458374	-0.0965250134468079	-0.0617232285439968	0.0589170418679714
-5.76695585250854	-8.36178398132324	-8.46453380584717	-0.0963881611824036	-0.0617318227887154	0.0590361431241035
-5.7673659324646	-8.36342906951904	-8.47434616088867	-0.0963640660047531	-0.0618447437882423	0.0592362582683563
-5.77071332931519	-8.37412929534912	-8.4719705581665	-0.0962657481431961	-0.0619812346994877	0.0594946816563606
-5.77112150192261	-8.37985134124756	-8.45909023284912	-0.0962991788983345	-0.0620103105902672	0.0595960132777691
-5.76541709899902	-8.38029384613037	-8.44122219085693	-0.0963386818766594	-0.0619862787425518	0.0595389008522034
-5.75945997238159	-8.37722682952881	-8.4263277053833	-0.0963197275996208	-0.0619780048727989	0.0594241991639137
-5.75527906417847	-8.36817455291748	-8.43380641937256	-0.096327967941761	-0.0618617720901966	0.0594120398163795
-5.75623655319214	-8.36132144927979	-8.44931983947754	-0.0962434485554695	-0.0618928410112858	0.0594738125801086
-5.76206541061401	-8.36175441741943	-8.47160530090332	-0.0962086394429207	-0.0618735626339912	0.0595668032765388
-5.76461505889893	-8.36417102813721	-8.47827243804932	-0.0961433276534081	-0.0618879832327366	0.0596945509314537
-5.76218605041504	-8.36945056915283	-8.47420978546143	-0.0961095988750458	-0.0620987229049206	0.0598689503967762
-5.76485967636108	-8.37833499908447	-8.4559497833252	-0.0962983369827271	-0.0620391592383385	0.0598070211708546
-5.76637411117554	-8.38516712188721	-8.43905830383301	-0.0964174866676331	-0.0617167204618454	0.0597284846007824
-5.77597951889038	-8.38736152648926	-8.43112277984619	-0.0966334864497185	-0.0613198913633823	0.0595712140202522
-5.77594709396362	-8.38311386108398	-8.42596435546875	-0.0966647043824196	-0.0611214898526669	0.0594289265573025
-5.76337242126465	-8.37379837036133	-8.44280624389648	-0.0965566411614418	-0.0610631927847862	0.0593009032309055
-5.76253604888916	-8.37039852142334	-8.45216655731201	-0.0965284332633018	-0.0610539168119431	0.0594183653593063
-5.7659125328064	-8.37091159820557	-8.46654891967773	-0.0963801145553589	-0.0612464845180511	0.0596361048519611
-5.76319217681885	-8.37081146240234	-8.47128200531006	-0.0963414683938026	-0.0613981671631336	0.059865590184927
-5.76237773895264	-8.37563800811768	-8.46020793914795	-0.0963239669799805	-0.0615380518138409	0.0599695034325123
-5.75931549072266	-8.38001346588135	-8.44675350189209	-0.0964555218815804	-0.0615958236157894	0.0600100755691528
-5.75734949111938	-8.38211441040039	-8.43212413787842	-0.0964020192623138	-0.061548039317131	0.0599264837801456
-5.75394582748413	-8.37471675872803	-8.43160152435303	-0.0964105725288391	-0.0614630840718746	0.0597832649946213
-5.75931692123413	-8.36972522735596	-8.45050621032715	-0.0964049026370049	-0.0613598376512527	0.0598937384784222
-5.76151084899902	-8.37049293518066	-8.46521949768066	-0.0962600484490395	-0.0614425167441368	0.0600092597305775
-5.76731777191162	-8.36791610717773	-8.47915363311768	-0.0961309000849724	-0.0615541823208332	0.0602348074316978
-5.77444744110107	-8.37682056427002	-8.48338890075684	-0.0962014943361282	-0.0616991780698299	0.0603785999119282
-5.77195501327515	-8.38744163513184	-8.47414684295654	-0.0961765572428703	-0.06184371560812	0.0604999847710133
-5.77098608016968	-8.3917818069458	-8.45885181427002	-0.0961908996105194	-0.0619344748556614	0.0605362728238106
-5.76680278778076	-8.38916206359863	-8.44863605499268	-0.0961179509758949	-0.0619757659733295	0.0604618899524212
-5.7670373916626	-8.3882303237915	-8.44912052154541	-0.0960887894034386	-0.0619371607899666	0.0604420192539692
-5.76594161987305	-8.38293743133545	-8.45763492584229	-0.0960052460432053	-0.0619447268545628	0.0604510717093945
-5.77229356765747	-8.37845897674561	-8.4710807800293	-0.0959276556968689	-0.0620228983461857	0.0605348087847233
-5.77223539352417	-8.3788537979126	-8.48314094543457	-0.0957957357168198	-0.0621947646141052	0.0607531815767288
-5.77491998672485	-8.37902069091797	-8.50242328643799	-0.0956740975379944	-0.0622738935053349	0.0609648898243904
-5.78168344497681	-8.38636493682861	-8.505446434021	-0.095610685646534	-0.0624494068324566	0.0611752010881901
-5.78285598754883	-8.39472675323486	-8.49917507171631	-0.0955558866262436	-0.062633715569973	0.0613330565392971
-5.77838039398193	-8.40118408203125	-8.48803043365479	-0.0955096632242203	-0.0627949833869934	0.061361663043499
-5.77813005447388	-8.40104389190674	-8.473069190979	-0.0954905524849892	-0.0628425478935242	0.0613745860755444
-5.77813005447388	-8.39991474151611	-8.46851348876953	-0.0954457893967628	-0.0627912729978561	0.0612930469214916
-5.77828598022461	-8.3939266204834	-8.48419761657715	-0.0954335406422615	-0.0628219395875931	0.0613354481756687
-5.78319406509399	-8.39254760742188	-8.5083122253418	-0.0953595116734505	-0.0627398267388344	0.0613892935216427
-5.78967475891113	-8.39484596252441	-8.52451419830322	-0.0952036827802658	-0.0629716664552689	0.0616427361965179
-5.78950071334839	-8.39993762969971	-8.52910232543945	-0.0951505601406097	-0.0631155148148537	0.061725128442049
-5.79057121276855	-8.40479183197021	-8.52401638031006	-0.0950897261500359	-0.0632210448384285	0.0618347637355328
-5.79161691665649	-8.41116714477539	-8.51997566223145	-0.0950924903154373	-0.0633189678192139	0.0618964619934559
-5.78708600997925	-8.4153938293457	-8.5151891708374	-0.0950993224978447	-0.0632957592606544	0.0619430914521217
-5.7847146987915	-8.41610813140869	-8.50111675262451	-0.0951384529471397	-0.0632941275835037	0.0618930757045746
[truncated: 16,415 more rows]
