# Supplementary material for: Identification of Haptic Based Guiding Using Hard Reins
Source: PLoS One. 2015 Jul 22;10(7):e0132020. doi: 10.1371/journal.pone.0132020 (PMC4511788; doi:10.1371/journal.pone.0132020)
Supplement: S6 File — (ZIP) [file pone.0132020.s006.zip › Exp2_ForceData2/Subject6/path1/T6.csv]

Force X (N)	Force Y (N)	Force Z (N)	Torque X (N-m)	Torque Y (N-m)	Torque Z (N-m)	Frequency = 10000	Averaging Level = 16	F/T Serial Number = FT11772	Time Started = 19/02/2013 13:25:18
-6.07077598571777	-7.09722661972046	-11.2542009353638	-0.0684417933225632	-0.0229356791824102	-0.0778398141264915
-6.06398296356201	-7.09405612945557	-11.2355918884277	-0.068611353635788	-0.0228872634470463	-0.0778462290763855
-6.06202030181885	-7.10374402999878	-11.2114753723145	-0.0687184706330299	-0.023041408509016	-0.0777200311422348
-6.06465196609497	-7.11121559143066	-11.2196607589722	-0.0687115415930748	-0.0232015158981085	-0.0773568376898766
-6.06345081329346	-7.0965461730957	-11.2474870681763	-0.0687467828392982	-0.0231257248669863	-0.0771830230951309
-6.05937242507935	-7.09394407272339	-11.2246751785278	-0.0688250511884689	-0.0229522176086903	-0.0772449001669884
-6.05373239517212	-7.10367822647095	-11.1960678100586	-0.0690638795495033	-0.0229583606123924	-0.077190563082695
-6.05701160430908	-7.10746431350708	-11.2098779678345	-0.0690268874168396	-0.0231547206640244	-0.0768076032400131
-6.05860185623169	-7.09787034988403	-11.2250442504883	-0.0690311118960381	-0.0230881161987782	-0.0766840577125549
-6.04817771911621	-7.08850574493408	-11.2149772644043	-0.0691454336047173	-0.0228631198406219	-0.0767091363668442
-6.0381908416748	-7.09420204162598	-11.1860265731812	-0.0692579969763756	-0.0228510610759258	-0.0767043083906174
-6.03918600082397	-7.10379123687744	-11.1832542419434	-0.0693243369460106	-0.0230613183230162	-0.0763612911105156
-6.03812408447266	-7.09867668151855	-11.2150850296021	-0.0692890509963036	-0.0229467079043388	-0.0760605037212372
-6.03162145614624	-7.08667230606079	-11.2105112075806	-0.0692655518651009	-0.0226890798658133	-0.0761188417673111
-6.02200508117676	-7.0900411605835	-11.1762790679932	-0.0695154964923859	-0.0225507039576769	-0.0760799273848534
-6.013587474823	-7.09784173965454	-11.155177116394	-0.0696032270789146	-0.0226084385067225	-0.0758706033229828
-6.01313543319702	-7.09517335891724	-11.1745948791504	-0.0694943591952324	-0.0226628482341766	-0.0755344778299332
-6.01128339767456	-7.08345079421997	-11.1902856826782	-0.0696122348308563	-0.0224614888429642	-0.0755159705877304
-5.99955081939697	-7.07604122161865	-11.1714191436768	-0.0695772022008896	-0.0221921503543854	-0.0756086111068726
-5.99114847183228	-7.08668756484985	-11.1456365585327	-0.0697395801544189	-0.0222067609429359	-0.0755176693201065
-5.99355840682983	-7.09112501144409	-11.1500854492188	-0.069732666015625	-0.0222699288278818	-0.0752161368727684
-5.98766422271729	-7.08125638961792	-11.1754322052002	-0.0697052404284477	-0.0221821200102568	-0.0750855952501297
-5.98236846923828	-7.07135152816772	-11.1675090789795	-0.0697500854730606	-0.0219729971140623	-0.0751145333051682
-5.97333765029907	-7.07357168197632	-11.1387853622437	-0.0699548348784447	-0.0217728763818741	-0.0751718804240227
-5.96676111221313	-7.08074045181274	-11.1229810714722	-0.069912351667881	-0.0219647083431482	-0.0749952420592308
-5.97048568725586	-7.07914066314697	-11.1341018676758	-0.0699573829770088	-0.0219939146190882	-0.0746946483850479
-5.96560049057007	-7.06297445297241	-11.1614027023315	-0.0699367374181747	-0.0217645652592182	-0.0747067928314209
-5.95430946350098	-7.06318950653076	-11.1289129257202	-0.070037417113781	-0.0216219462454319	-0.074869804084301
-5.9496750831604	-7.07439708709717	-11.1054744720459	-0.07024846971035	-0.0217266324907541	-0.0746711194515228
-5.95312690734863	-7.07328367233276	-11.1243934631348	-0.0701592862606049	-0.0217031762003899	-0.0743671730160713
-5.94990158081055	-7.06387710571289	-11.144829750061	-0.0700666680932045	-0.0215569250285625	-0.074245385825634
-5.94397020339966	-7.05847263336182	-11.1341667175293	-0.0701883509755135	-0.021312927827239	-0.0742501392960548
-5.93106174468994	-7.06379222869873	-11.1008825302124	-0.0703586116433144	-0.021223533898592	-0.0742160752415657
-5.93292045593262	-7.07450771331787	-11.1011304855347	-0.0702935010194778	-0.0213880818337202	-0.0738327950239182
-5.93321657180786	-7.06439113616943	-11.1279916763306	-0.0703101232647896	-0.021307747811079	-0.0736405253410339
-5.92124128341675	-7.05259609222412	-11.1214008331299	-0.070272833108902	-0.020981702953577	-0.0737388506531715
-5.91159534454346	-7.06369304656982	-11.0956363677979	-0.0704563111066818	-0.0210449155420065	-0.0736615210771561
-5.90940141677856	-7.06980514526367	-11.0967903137207	-0.0703809931874275	-0.0211820565164089	-0.073377899825573
-5.90367746353149	-7.05891513824463	-11.1271018981934	-0.0703748092055321	-0.0210433304309845	-0.0731218531727791
-5.89482831954956	-7.0529727935791	-11.1031312942505	-0.0704124569892883	-0.0208766590803862	-0.0731553360819817
-5.88791084289551	-7.06273365020752	-11.0748853683472	-0.070553719997406	-0.0208626035600901	-0.0729699358344078
-5.88514709472656	-7.06149911880493	-11.1030578613281	-0.0704771503806114	-0.0210159625858068	-0.0726221352815628
-5.8775806427002	-7.04579162597656	-11.1093406677246	-0.0704906955361366	-0.020808182656765	-0.0725899711251259
-5.86380004882813	-7.04187202453613	-11.0881986618042	-0.0705105438828468	-0.0207083597779274	-0.0726122930645943
-5.85991621017456	-7.05524206161499	-11.0782079696655	-0.0706381276249886	-0.020794190466404	-0.0723720863461494
-5.85694599151611	-7.05482244491577	-11.0959548950195	-0.0704568028450012	-0.0209030862897635	-0.0720143169164658
-5.85229873657227	-7.03873491287231	-11.1097745895386	-0.0704598948359489	-0.0206974763423204	-0.0718696415424347
-5.84221506118774	-7.0401611328125	-11.07470703125	-0.0705506354570389	-0.0205267015844584	-0.0718823596835136
-5.83777618408203	-7.05055713653564	-11.0644416809082	-0.0704473257064819	-0.0207207780331373	-0.0715423747897148
-5.845703125	-7.04484128952026	-11.0961027145386	-0.0703502669930458	-0.0208308454602957	-0.0711221545934677
-5.83574867248535	-7.0343279838562	-11.0979070663452	-0.0702840015292168	-0.0205769706517458	-0.0711013749241829
-5.8273868560791	-7.03978300094604	-11.0744657516479	-0.0703111290931702	-0.0206064619123936	-0.0710025876760483
-5.8309440612793	-7.05660247802734	-11.0672063827515	-0.0702779069542885	-0.0208157766610384	-0.0705548599362373
-5.83652019500732	-7.05214691162109	-11.1124000549316	-0.0700643062591553	-0.0208005476742983	-0.0701082199811935
-5.82744312286377	-7.0476450920105	-11.1079759597778	-0.0700315907597542	-0.0207259468734264	-0.0699885413050652
-5.82471370697021	-7.0578465461731	-11.0839958190918	-0.0700197815895081	-0.0207775421440601	-0.0697308555245399
-5.83028936386108	-7.07268190383911	-11.0860605239868	-0.0698675960302353	-0.0210319068282843	-0.0692879259586334
-5.83343029022217	-7.06956195831299	-11.1192312240601	-0.0695668086409569	-0.0212272927165031	-0.0688804164528847
-5.83191442489624	-7.06928825378418	-11.1215267181396	-0.0694877952337265	-0.020999813452363	-0.0687919035553932
-5.8235330581665	-7.07815551757813	-11.1035833358765	-0.0694103091955185	-0.0211072880774736	-0.0686070844531059
-5.83019638061523	-7.09539461135864	-11.1177597045898	-0.0692552179098129	-0.0213496182113886	-0.0681437477469444
-5.83547878265381	-7.09139585494995	-11.1530475616455	-0.0690261870622635	-0.0214186366647482	-0.0677968710660934
-5.82487010955811	-7.08484792709351	-11.1418514251709	-0.0690482258796692	-0.021260367706418	-0.0677405819296837
-5.82141876220703	-7.09934949874878	-11.11865234375	-0.0688950419425964	-0.0214253421872854	-0.0675325617194176
-5.82470893859863	-7.10978269577026	-11.1312675476074	-0.0688027665019035	-0.0215985849499702	-0.0671094805002213
-5.82626008987427	-7.10347938537598	-11.1648578643799	-0.0685333609580994	-0.021618353202939	-0.0668495520949364
-5.81870985031128	-7.09716367721558	-11.1603393554688	-0.0685677826404572	-0.0214711744338274	-0.0668727979063988
-5.81289148330688	-7.10760068893433	-11.1354475021362	-0.0685966312885284	-0.0214651394635439	-0.0667471066117287
-5.80838680267334	-7.11692047119141	-11.1396083831787	-0.0684049800038338	-0.0216420833021402	-0.0664064586162567
-5.81233787536621	-7.11810731887817	-11.163761138916	-0.0684251263737679	-0.0216930601745844	-0.0661125853657722
-5.80681467056274	-7.10240840911865	-11.1715450286865	-0.0683246329426765	-0.0214773789048195	-0.0660296455025673
-5.78991460800171	-7.10254049301147	-11.1504564285278	-0.0684991106390953	-0.0213829707354307	-0.0660513937473297
-5.78551578521729	-7.10982608795166	-11.1133708953857	-0.0685101300477982	-0.0213688816875219	-0.0658873468637466
-5.78259468078613	-7.11155080795288	-11.127950668335	-0.0685361921787262	-0.0214486476033926	-0.0655688494443893
-5.77471542358398	-7.09947490692139	-11.1476392745972	-0.0684304609894753	-0.0213741045445204	-0.0654253736138344
-5.76342821121216	-7.09051847457886	-11.1267375946045	-0.0686157420277596	-0.0211128126829863	-0.0655622184276581
-5.75089550018311	-7.09575414657593	-11.1077318191528	-0.0686668530106544	-0.0212056580930948	-0.0653770118951797
-5.74767398834229	-7.09763050079346	-11.1269083023071	-0.0686242431402206	-0.0212424956262112	-0.0650993436574936
-5.73932456970215	-7.07870483398438	-11.1409702301025	-0.0685827136039734	-0.0211436916142702	-0.0650214180350304
-5.71923875808716	-7.07256269454956	-11.1057281494141	-0.0687566623091698	-0.0208944287151098	-0.0650878772139549
-5.70775413513184	-7.08180809020996	-11.0870656967163	-0.0687365755438805	-0.0210798103362322	-0.0648406147956848
-5.70283079147339	-7.07721710205078	-11.113543510437	-0.0687225610017776	-0.0211566425859928	-0.0644879266619682
-5.69203615188599	-7.05840635299683	-11.1196880340576	-0.0687941536307335	-0.0209277402609587	-0.0644803866744041
-5.66991662979126	-7.05878973007202	-11.0882234573364	-0.0689052566885948	-0.0208581313490868	-0.0644873604178429
-5.66458749771118	-7.0685453414917	-11.0833902359009	-0.068890742957592	-0.0209425780922174	-0.0641016736626625
-5.6604905128479	-7.05880260467529	-11.1110363006592	-0.0688553974032402	-0.0208933521062136	-0.0637687370181084
-5.64251947402954	-7.04131841659546	-11.0945119857788	-0.0688537806272507	-0.0205811131745577	-0.0638404339551926
-5.62584209442139	-7.05110597610474	-11.0587825775146	-0.0689558610320091	-0.0206184946000576	-0.0635175853967667
-5.62403917312622	-7.04629421234131	-11.0791826248169	-0.0688996464014053	-0.0206447411328554	-0.0631066784262657
-5.60646104812622	-7.02964973449707	-11.0922117233276	-0.0688669830560684	-0.0203707292675972	-0.0630197823047638
-5.58839225769043	-7.02941656112671	-11.0515165328979	-0.0689335465431213	-0.0202669855207205	-0.0630118772387505
-5.57597970962524	-7.03555011749268	-11.059965133667	-0.0689413249492645	-0.0203454326838255	-0.0625269263982773
-5.56573581695557	-7.02339839935303	-11.0836877822876	-0.0688935667276382	-0.0201945658773184	-0.0622111484408379
-5.55004072189331	-7.01077079772949	-11.0661773681641	-0.0688416510820389	-0.0197956766933203	-0.0622517913579941
-5.53108215332031	-7.01515913009644	-11.0255460739136	-0.0689190030097961	-0.0198216307908297	-0.0619967356324196
-5.52207565307617	-7.01553535461426	-11.0314016342163	-0.0688551813364029	-0.0198293458670378	-0.0615799836814404
-5.51197099685669	-6.99953031539917	-11.0598697662354	-0.0688031315803528	-0.0196016952395439	-0.0614218525588512
-5.49263048171997	-6.98749589920044	-11.0371608734131	-0.0688962712883949	-0.0192411951720715	-0.0614727884531021
-5.47895669937134	-6.99158430099487	-11.0050477981567	-0.0689006447792053	-0.0192148871719837	-0.061368715018034
-5.46980857849121	-6.99177837371826	-11.0145530700684	-0.0688116848468781	-0.0191855207085609	-0.0609455332159996
-5.46071004867554	-6.97720289230347	-11.038122177124	-0.0688192620873451	-0.01898536644876	-0.0608729906380177
-5.44303512573242	-6.97054052352905	-11.0043573379517	-0.0689753293991089	-0.018568055704236	-0.0609542354941368
-5.42659950256348	-6.97254514694214	-10.9797077178955	-0.0689678564667702	-0.0186635050922632	-0.0607447996735573
-5.42667865753174	-6.97020483016968	-10.9855556488037	-0.0689686685800552	-0.0185930524021387	-0.0604397319257259
-5.41883707046509	-6.95417356491089	-11.0019302368164	-0.0689756721258163	-0.0182341411709785	-0.0604468733072281
-5.40236377716064	-6.94557094573975	-10.9796714782715	-0.0690342113375664	-0.0179516300559044	-0.0605600327253342
-5.39558029174805	-6.94719886779785	-10.9519386291504	-0.0691220760345459	-0.0179824810475111	-0.0604571625590324
-5.38803958892822	-6.95117902755737	-10.958535194397	-0.0691307410597801	-0.0179470218718052	-0.0602425448596478
-5.3852686882019	-6.94121026992798	-10.9788398742676	-0.0690675005316734	-0.0178323294967413	-0.0600279867649078
-5.37645244598389	-6.92733383178711	-10.966290473938	-0.0692126899957657	-0.0174937099218369	-0.0601140260696411
-5.36395120620728	-6.92884206771851	-10.9358291625977	-0.069256030023098	-0.0173591896891594	-0.0601534508168697
-5.36181592941284	-6.93446397781372	-10.9270906448364	-0.069205641746521	-0.0174726415425539	-0.059843085706234
-5.3616795539856	-6.92867231369019	-10.9521751403809	-0.0692407414317131	-0.0173185970634222	-0.0596774332225323
-5.34913158416748	-6.91150045394897	-10.9483575820923	-0.0691073164343834	-0.0169981066137552	-0.0597909986972809
-5.34057664871216	-6.91749143600464	-10.9169263839722	-0.069209985435009	-0.0168963372707367	-0.059881828725338
-5.33998537063599	-6.92743587493896	-10.9208688735962	-0.0691914632916451	-0.0169838983565569	-0.0595504716038704
-5.33539199829102	-6.9173412322998	-10.9492483139038	-0.0690613761544228	-0.0168889854103327	-0.0593930296599865
-5.33076095581055	-6.90400743484497	-10.9427824020386	-0.0690273866057396	-0.0165744032710791	-0.0594797991216183
-5.3176155090332	-6.9111213684082	-10.9057064056396	-0.0691133588552475	-0.0164630077779293	-0.0594598986208439
-5.31799077987671	-6.91547107696533	-10.918848991394	-0.0689863562583923	-0.0166985802352428	-0.0591362342238426
-5.31711864471436	-6.9058084487915	-10.9411907196045	-0.0688704699277878	-0.0164715461432934	-0.059016041457653
-5.30799341201782	-6.89296007156372	-10.9281635284424	-0.0688716545701027	-0.0162069760262966	-0.0591341108083725
-5.29693746566772	-6.89962530136108	-10.9026689529419	-0.0688832849264145	-0.0161525774747133	-0.0590945407748222
-5.30244779586792	-6.91128015518188	-10.9056854248047	-0.0688584893941879	-0.0163345579057932	-0.0587810873985291
-5.3046407699585	-6.90326690673828	-10.9318819046021	-0.0687636211514473	-0.0162353236228228	-0.0585469417273998
-5.30302906036377	-6.89621686935425	-10.9351043701172	-0.0686599910259247	-0.0160833150148392	-0.0585614107549191
-5.29903936386108	-6.9025411605835	-10.9015235900879	-0.0687716826796532	-0.0158752351999283	-0.0585501939058304
-5.29935264587402	-6.915771484375	-10.8899402618408	-0.0686942785978317	-0.0160847846418619	-0.0582904554903507
-5.30581283569336	-6.91500568389893	-10.9158391952515	-0.0685080662369728	-0.0161032900214195	-0.0580590255558491
-5.30969381332397	-6.90507030487061	-10.9244022369385	-0.0684164464473724	-0.0159785449504852	-0.0580931901931763
-5.30605888366699	-6.91274356842041	-10.8987827301025	-0.0684059038758278	-0.015892468392849	-0.0580381602048874
-5.31622934341431	-6.93178844451904	-10.9103603363037	-0.068238690495491	-0.0161794666200876	-0.0577694959938526
-5.32504558563232	-6.92324447631836	-10.9367122650146	-0.067975752055645	-0.0161989778280258	-0.0575919896364212
-5.32724475860596	-6.92582082748413	-10.9135580062866	-0.0680335909128189	-0.0160517115145922	-0.0576758198440075
-5.33465385437012	-6.94743633270264	-10.9015588760376	-0.0679293423891068	-0.016178959980607	-0.0574453957378864
-5.34718036651611	-6.94591856002808	-10.934757232666	-0.0676784291863441	-0.0165464766323566	-0.0571942627429962
-5.35599136352539	-6.93835258483887	-10.9411211013794	-0.0675277784466743	-0.0163728035986423	-0.0572352483868599
-5.35332155227661	-6.95087718963623	-10.9198570251465	-0.0675052553415298	-0.0165477637201548	-0.0572745576500893
-5.36974954605103	-6.9672327041626	-10.932689666748	-0.0674105733633041	-0.0169060118496418	-0.0568832606077194
-5.38391017913818	-6.95958185195923	-10.9642362594604	-0.0672363042831421	-0.0169476233422756	-0.0568822659552097
-5.38352251052856	-6.96550035476685	-10.937180519104	-0.0673159807920456	-0.0168825704604387	-0.0569485314190388
-5.39354276657104	-6.98130464553833	-10.9254245758057	-0.0671992301940918	-0.017220875248313	-0.0568178035318851
-5.4112868309021	-6.98793172836304	-10.9552602767944	-0.0670484602451324	-0.0175367556512356	-0.0565236657857895
-5.42138624191284	-6.98003387451172	-10.9766044616699	-0.0669369995594025	-0.0174866206943989	-0.0565858222544193
-5.42051982879639	-6.9894232749939	-10.9542779922485	-0.06685521453619	-0.0175920482724905	-0.0567472018301487
-5.43524408340454	-7.00839471817017	-10.9600648880005	-0.066780723631382	-0.0178889743983746	-0.0565778240561485
-5.44839525222778	-7.01364326477051	-10.9920663833618	-0.0665589794516563	-0.0180777851492167	-0.0563740953803062
-5.45539045333862	-7.00647115707397	-11.0057020187378	-0.0664172768592834	-0.0180312432348728	-0.0565555766224861
-5.45971345901489	-7.02049827575684	-10.9740266799927	-0.0664027333259583	-0.0182236637920141	-0.0565831996500492
-5.47313451766968	-7.03304290771484	-10.9924144744873	-0.0662843510508537	-0.0185406692326069	-0.0564297623932362
-5.48375749588013	-7.02859544754028	-11.0238265991211	-0.0661493614315987	-0.0184402111917734	-0.0565461181104183
-5.48454666137695	-7.02955913543701	-11.0066270828247	-0.0661074668169022	-0.0184560175985098	-0.0568126477301121
-5.49276113510132	-7.04700899124146	-10.9974555969238	-0.0661026909947395	-0.0186835862696171	-0.0567931234836578
-5.50483465194702	-7.0481972694397	-11.0326128005981	-0.0658960267901421	-0.0189032200723886	-0.0566555000841618
-5.51310920715332	-7.04193115234375	-11.0444374084473	-0.0658660978078842	-0.0187966357916594	-0.0568690598011017
-5.5161304473877	-7.05073690414429	-11.0128087997437	-0.0659178495407104	-0.0188027992844582	-0.0570889562368393
-5.5234546661377	-7.06243658065796	-11.0119857788086	-0.0659017935395241	-0.019132312387228	-0.0569608546793461
-5.53647184371948	-7.05545663833618	-11.0515508651733	-0.0657561495900154	-0.0192297138273716	-0.0570508129894733
-5.53894948959351	-7.05136489868164	-11.0371074676514	-0.0658514723181725	-0.0191453527659178	-0.0573527626693249
-5.54022932052612	-7.06215143203735	-11.0201253890991	-0.0658489093184471	-0.0193802397698164	-0.0575894191861153
-5.55200481414795	-7.0696234703064	-11.0463285446167	-0.0657283961772919	-0.0196331012994051	-0.0574450641870499
-5.56103706359863	-7.05932092666626	-11.0634746551514	-0.065730094909668	-0.0195790324360132	-0.0576030574738979
-5.55996942520142	-7.06049633026123	-11.0336799621582	-0.0657922849059105	-0.0195125415921211	-0.057956762611866
-5.56477689743042	-7.07515525817871	-11.0301847457886	-0.0657169222831726	-0.0199409071356058	-0.057873260229826
-5.57481098175049	-7.06750917434692	-11.0598220825195	-0.0656295791268349	-0.0200564526021481	-0.0578903742134571
-5.5732593536377	-7.05478429794312	-11.0615215301514	-0.0656365752220154	-0.0199999772012234	-0.0582097768783569
-5.57266473770142	-7.06338405609131	-11.0345754623413	-0.0656853392720222	-0.0201378259807825	-0.0585172884166241
-5.58336496353149	-7.0744423866272	-11.049220085144	-0.0656245946884155	-0.0204649586230516	-0.0584367662668228
-5.59039402008057	-7.06272029876709	-11.0785980224609	-0.0656152293086052	-0.0205102097243071	-0.0585607998073101
-5.58831644058228	-7.05872392654419	-11.0600652694702	-0.0656435191631317	-0.0204252637922764	-0.0589186437427998
-5.59269094467163	-7.07095384597778	-11.0387487411499	-0.0656789019703865	-0.0208043567836285	-0.0590002574026585
-5.60430479049683	-7.06818056106567	-11.0669746398926	-0.0656140521168709	-0.0209575388580561	-0.0590099692344666
-5.60599803924561	-7.05403852462769	-11.0793056488037	-0.0656376704573631	-0.0208180472254753	-0.0594869591295719
-5.60202836990356	-7.06002283096313	-11.0520553588867	-0.0656828358769417	-0.0209772139787674	-0.0598136745393276
-5.61238527297974	-7.0706639289856	-11.0631761550903	-0.0657435953617096	-0.0212504975497723	-0.0599056892096996
-5.62471961975098	-7.05337333679199	-11.0962371826172	-0.0656325966119766	-0.0212191678583622	-0.060157522559166
-5.6195707321167	-7.05388641357422	-11.0665626525879	-0.0658276975154877	-0.0212059747427702	-0.0606371015310287
-5.63211965560913	-7.06400775909424	-11.0619506835938	-0.0657746344804764	-0.0215504392981529	-0.0607361011207104
-5.64070320129395	-7.04863452911377	-11.0893783569336	-0.0659265220165253	-0.0215428583323956	-0.06109519302845
-5.64205121994019	-7.04582977294922	-11.0634717941284	-0.0660629943013191	-0.0213372148573399	-0.0616906806826591
-5.64770030975342	-7.05522537231445	-11.0649013519287	-0.0660433992743492	-0.0217068549245596	-0.0619349479675293
-5.66552352905273	-7.04869842529297	-11.0948972702026	-0.0661526992917061	-0.0217220485210419	-0.0621460117399693
-5.66783428192139	-7.03505706787109	-11.0886068344116	-0.0662830099463463	-0.0216200463473797	-0.0626981183886528
-5.67023897171021	-7.04442501068115	-11.0501489639282	-0.0665087625384331	-0.0217596869915724	-0.063033752143383
-5.68444156646729	-7.0442910194397	-11.080117225647	-0.0665244460105896	-0.0219957530498505	-0.0631769374012947
-5.69288158416748	-7.02920246124268	-11.0853796005249	-0.0666524171829224	-0.0218578148633242	-0.0636087507009506
-5.69474601745605	-7.03574991226196	-11.0612497329712	-0.0668621435761452	-0.0219302549958229	-0.0642320811748505
-5.70328330993652	-7.04597949981689	-11.0644569396973	-0.0668846070766449	-0.0222178529947996	-0.0642719939351082
-5.71765279769897	-7.03427028656006	-11.1024198532104	-0.0669242888689041	-0.0222860407084227	-0.0645289272069931
-5.72262573242188	-7.03094148635864	-11.0789499282837	-0.0670521184802055	-0.0221365690231323	-0.0650393217802048
-5.7248420715332	-7.04076766967773	-11.055477142334	-0.0672178566455841	-0.0224096812307835	-0.065326064825058
-5.74309921264648	-7.04732036590576	-11.0712375640869	-0.0672611966729164	-0.0227117706090212	-0.0653766915202141
-5.75285768508911	-7.03892087936401	-11.1042633056641	-0.0671447366476059	-0.0227699913084507	-0.0656815841794014
-5.75320434570313	-7.03518152236938	-11.091968536377	-0.0672527626156807	-0.0227367021143436	-0.0661436468362808
-5.76529216766357	-7.04981660842896	-11.0704793930054	-0.0674480497837067	-0.0230744555592537	-0.0663222000002861
-5.77991914749146	-7.05256843566895	-11.105583190918	-0.0673620775341988	-0.0233040098100901	-0.0662725493311882
-5.78505611419678	-7.04531192779541	-11.1039485931396	-0.0674146711826324	-0.0232516806572676	-0.0666729286313057
-5.79231309890747	-7.06015205383301	-11.0777463912964	-0.0674862042069435	-0.0235134027898312	-0.0668930262327194
-5.80866050720215	-7.06159114837646	-11.109206199646	-0.0674525871872902	-0.0238538049161434	-0.0668575912714005
-5.81412887573242	-7.05345821380615	-11.1187286376953	-0.0675030127167702	-0.0238219369202852	-0.0672699138522148
-5.82001113891602	-7.06435680389404	-11.0894813537598	-0.0675207525491714	-0.0240358877927065	-0.0675206631422043
-5.83871269226074	-7.07726430892944	-11.1113014221191	-0.067594587802887	-0.0244372710585594	-0.0675573796033859
-5.85020303726196	-7.06767272949219	-11.1392507553101	-0.0674578994512558	-0.0244804620742798	-0.0677281469106674
-5.85231447219849	-7.07044553756714	-11.1136035919189	-0.0676579922437668	-0.0244953371584415	-0.0681174173951149
-5.86586570739746	-7.08712148666382	-11.1025562286377	-0.0676423981785774	-0.0249179694801569	-0.0681507289409637
-5.88314437866211	-7.08186483383179	-11.1361904144287	-0.0676501840353012	-0.0251132249832153	-0.0682796686887741
-5.89011478424072	-7.07685518264771	-11.1418590545654	-0.0676340088248253	-0.0251740571111441	-0.0686914399266243
-5.89306306838989	-7.0809268951416	-11.1139574050903	-0.0677081793546677	-0.0253875814378262	-0.0690724179148674
-5.91345930099487	-7.0986533164978	-11.1195945739746	-0.0677651390433311	-0.025759331882	-0.0690792053937912
-5.92596483230591	-7.09475088119507	-11.1606559753418	-0.0677468478679657	-0.0258863419294357	-0.0692878514528275
-5.93503904342651	-7.08970260620117	-11.1504049301147	-0.0677602514624596	-0.0259311236441135	-0.0696772187948227
-5.94263219833374	-7.10465049743652	-11.1143579483032	-0.0679685920476913	-0.0262541640549898	-0.0698128491640091
-5.96320056915283	-7.10604047775269	-11.1440734863281	-0.067747563123703	-0.0265504345297813	-0.069846086204052
-5.97335481643677	-7.0999436378479	-11.1587724685669	-0.0678334832191467	-0.0265857167541981	-0.0702170506119728
-5.97884035110474	-7.11145877838135	-11.13014793396	-0.0679008662700653	-0.0267750099301338	-0.0704948529601097
-5.99563503265381	-7.12199831008911	-11.1563034057617	-0.0679228976368904	-0.027144143357873	-0.0704910829663277
-6.00940275192261	-7.1132926940918	-11.1644906997681	-0.0679232329130173	-0.027039123699069	-0.0707523301243782
-6.0155816078186	-7.12576961517334	-11.1339120864868	-0.0680076852440834	-0.0272451471537352	-0.0710367262363434
-6.03346633911133	-7.13743162155151	-11.1406192779541	-0.0680995956063271	-0.0275693237781525	-0.0709614008665085
-6.04212856292725	-7.12637901306152	-11.1686573028564	-0.0679899677634239	-0.027623288333416	-0.0711686685681343
-6.04504251480103	-7.13277673721313	-11.1495885848999	-0.0681300610303879	-0.0276208575814962	-0.0715359076857567
-6.05720806121826	-7.14749574661255	-11.1397008895874	-0.0682330802083015	-0.0279221218079329	-0.0715262442827225
-6.06907796859741	-7.14480590820313	-11.1746253967285	-0.0681581050157547	-0.0281221382319927	-0.0714094787836075
-6.07371807098389	-7.13764095306396	-11.1715126037598	-0.0682220906019211	-0.0281323231756687	-0.0716486349701881
-6.07647562026978	-7.14955377578735	-11.1374864578247	-0.06837198138237	-0.0282176733016968	-0.0717597380280495
-6.08884429931641	-7.15785884857178	-11.1598320007324	-0.0683178827166557	-0.0286112539470196	-0.0714831352233887
-6.0919017791748	-7.14370727539063	-11.180534362793	-0.0683346912264824	-0.0285713579505682	-0.0716354548931122
-6.08872270584106	-7.14717769622803	-11.1500883102417	-0.0683367922902107	-0.0287459790706635	-0.0717442110180855
-6.10006713867188	-7.16369390487671	-11.1560974121094	-0.0684385523200035	-0.0290693659335375	-0.0714566484093666
-6.10567235946655	-7.15154361724854	-11.1842975616455	-0.0683224946260452	-0.0291294082999229	-0.0713962316513062
-6.09823417663574	-7.15227603912354	-11.1574926376343	-0.0684563815593719	-0.0291355308145285	-0.0715377554297447
-6.10261011123657	-7.16905927658081	-11.1412935256958	-0.0684320703148842	-0.0294985342770815	-0.0712896510958672
-6.11308145523071	-7.16099452972412	-11.1795454025269	-0.0683769285678864	-0.0297369975596666	-0.071182943880558
-6.11174440383911	-7.15392971038818	-11.1686754226685	-0.0683926120400429	-0.0296295713633299	-0.0712995231151581
-6.10533761978149	-7.17160272598267	-11.1542978286743	-0.0683886483311653	-0.0299644768238068	-0.071220688521862
-6.12113571166992	-7.17105722427368	-11.1827592849731	-0.0682825520634651	-0.0302152838557959	-0.0709415301680565
-6.11910676956177	-7.16058397293091	-11.1942386627197	-0.0682765319943428	-0.0301096122711897	-0.0710655227303505
-6.1180624961853	-7.17006206512451	-11.1526899337769	-0.0682913213968277	-0.0302447900176048	-0.0709732174873352
-6.12656545639038	-7.18077516555786	-11.1623382568359	-0.0682797357439995	-0.0306194722652435	-0.0706599056720734
-6.13423109054565	-7.17229032516479	-11.1926002502441	-0.0681927874684334	-0.030596574768424	-0.0706446841359138
-6.13125944137573	-7.17297315597534	-11.1731491088867	-0.0682848393917084	-0.0306331608444452	-0.070864275097847
-6.13618755340576	-7.18736124038696	-11.1634693145752	-0.0682665035128593	-0.0309100672602654	-0.0706860646605492
-6.1501784324646	-7.1814489364624	-11.188928604126	-0.0681981518864632	-0.0309893246740103	-0.0705276653170586
-6.14803886413574	-7.17682647705078	-11.170147895813	-0.0682777240872383	-0.0307963062077761	-0.0707296133041382
-6.14836263656616	-7.18771028518677	-11.1478319168091	-0.0682920962572098	-0.0310586635023355	-0.0706354454159737
-6.15814590454102	-7.18584966659546	-11.1780157089233	-0.0682696625590324	-0.0311114862561226	-0.0705362111330032
-6.15468215942383	-7.17918300628662	-11.1607494354248	-0.0682651251554489	-0.0310231652110815	-0.0708068385720253
-6.16030120849609	-7.19205856323242	-11.1538381576538	-0.0683364272117615	-0.0312490444630384	-0.0706727281212807
-6.16665887832642	-7.18406009674072	-11.1777725219727	-0.0681642442941666	-0.0312518738210201	-0.0706595852971077
-6.15866136550903	-7.17831993103027	-11.1509313583374	-0.0683778747916222	-0.0311023574322462	-0.070922389626503
-6.16879510879517	-7.19067430496216	-11.1302404403687	-0.0683115497231483	-0.031220618635416	-0.070853479206562
-6.17355632781982	-7.17970895767212	-11.1682586669922	-0.0681851208209991	-0.0312568172812462	-0.0709498077630997
-6.1682391166687	-7.17936182022095	-11.14035987854	-0.0683144330978394	-0.0311181806027889	-0.0712691619992256
-6.17866325378418	-7.18975067138672	-11.1449136734009	-0.0682104974985123	-0.0314176790416241	-0.0711214989423752
-6.18646764755249	-7.17809391021729	-11.1610088348389	-0.0681916549801826	-0.0311640724539757	-0.0712786093354225
-6.18221521377563	-7.18232345581055	-11.1215801239014	-0.0683019384741783	-0.0310781449079514	-0.0715002566576004
-6.19053077697754	-7.18905115127563	-11.1314840316772	-0.0680852234363556	-0.0312935784459114	-0.0713856369256973
-6.19456624984741	-7.17847681045532	-11.149374961853	-0.0680180341005325	-0.0311705078929663	-0.0715306028723717
-6.19188070297241	-7.1788763999939	-11.1218366622925	-0.068124920129776	-0.0311141386628151	-0.0718072950839996
-6.20075273513794	-7.18892240524292	-11.1337547302246	-0.0680050402879715	-0.0313729345798492	-0.0717051923274994
-6.20729398727417	-7.17773771286011	-11.1595821380615	-0.0677652209997177	-0.0312191843986511	-0.0717708468437195
-6.19954252243042	-7.18246507644653	-11.123833656311	-0.0678703784942627	-0.0311619620770216	-0.0719885379076004
-6.20389986038208	-7.19115591049194	-11.1168079376221	-0.067740373313427	-0.0313191004097462	-0.0719032436609268
-6.20878648757935	-7.18335437774658	-11.1510896682739	-0.0675704479217529	-0.031278669834137	-0.0719474256038666
-6.20682001113892	-7.17903184890747	-11.1329183578491	-0.0674990862607956	-0.0311241280287504	-0.072191409766674
-6.21128463745117	-7.19343852996826	-11.1180601119995	-0.0674408674240112	-0.0312018822878599	-0.0721445307135582
-6.2183666229248	-7.19064331054688	-11.1508331298828	-0.0672013908624649	-0.0312166102230549	-0.0720487833023071
-6.21400022506714	-7.18251609802246	-11.1453218460083	-0.0671501383185387	-0.0309887826442719	-0.0722658112645149
-6.21311330795288	-7.19609498977661	-11.1096258163452	-0.0671767517924309	-0.0310104563832283	-0.072318471968174
-6.22227144241333	-7.19467639923096	-11.1281957626343	-0.0669741705060005	-0.0310755390673876	-0.0722170323133469
-6.22174978256226	-7.18736171722412	-11.123553276062	-0.0668993070721626	-0.0307456273585558	-0.0724974721670151
-6.218017578125	-7.199951171875	-11.1027297973633	-0.0668110325932503	-0.030826922506094	-0.0725043043494225
-6.23062753677368	-7.20293140411377	-11.1323804855347	-0.0666887164115906	-0.0308362022042274	-0.0723590925335884
-6.22507858276367	-7.19334888458252	-11.125433921814	-0.0666491016745567	-0.0305457804352045	-0.0726105496287346
-6.22436428070068	-7.20552492141724	-11.0857715606689	-0.066601350903511	-0.0305304639041424	-0.0726789534091949
-6.23349857330322	-7.21040868759155	-11.1047887802124	-0.0664360821247101	-0.0305788181722164	-0.0725372955203056
-6.23050832748413	-7.19657468795776	-11.1174974441528	-0.0663680508732796	-0.0303016491234303	-0.0727129280567169
-6.22460317611694	-7.20675849914551	-11.0801601409912	-0.0663670673966408	-0.0303126480430365	-0.072871208190918
-6.22511339187622	-7.21319007873535	-11.1058721542358	-0.0660885274410248	-0.0303506590425968	-0.0726302415132523
-6.22586679458618	-7.19930458068848	-11.1119556427002	-0.0658469349145889	-0.0301216375082731	-0.072726882994175
-6.2168025970459	-7.20609951019287	-11.0784578323364	-0.0658327490091324	-0.0299562886357307	-0.0728108659386635
-6.21768093109131	-7.21100759506226	-11.091381072998	-0.0655117034912109	-0.0300716701894999	-0.0725506022572517
-6.2177209854126	-7.2040810585022	-11.1196584701538	-0.0653138011693954	-0.0298019126057625	-0.0725567489862442
-6.20940113067627	-7.20614051818848	-11.0938730239868	-0.0651410967111588	-0.0297696217894554	-0.0726323127746582
-6.2148814201355	-7.22251129150391	-11.0975618362427	-0.0649385899305344	-0.0298260524868965	-0.0723056569695473
-6.21484184265137	-7.21559858322144	-11.1274108886719	-0.0646194964647293	-0.0296797603368759	-0.0720981732010841
-6.20711803436279	-7.21792554855347	-11.1085767745972	-0.0645094364881516	-0.0295478701591492	-0.0721545368432999
-6.21094274520874	-7.23585605621338	-11.0940828323364	-0.0642090737819672	-0.0296456422656775	-0.0717601627111435
-6.21758794784546	-7.23495578765869	-11.1328210830688	-0.0637796521186829	-0.0296817515045404	-0.0713615417480469
-6.21691751480103	-7.2351131439209	-11.1328563690186	-0.063553974032402	-0.0293612498790026	-0.0712760910391808
-6.20980167388916	-7.25183820724487	-11.1193408966064	-0.0632527619600296	-0.0294820088893175	-0.0710088908672333
-6.21969270706177	-7.26682758331299	-11.143177986145	-0.0628577321767807	-0.0296572707593441	-0.0704210251569748
-6.2209324836731	-7.26557540893555	-11.1646852493286	-0.062436867505312	-0.0295272022485733	-0.0700662359595299
-6.21251440048218	-7.271324634552	-11.1390361785889	-0.0622554644942284	-0.029380539432168	-0.0697995126247406
-6.21495246887207	-7.29039192199707	-11.1427316665649	-0.0619475618004799	-0.0295592565089464	-0.069222591817379
-6.21343612670898	-7.28851318359375	-11.1795110702515	-0.0615347996354103	-0.0295145772397518	-0.0687152072787285
-6.2070107460022	-7.28500318527222	-11.1659202575684	-0.0612720586359501	-0.0293239280581474	-0.0685240477323532
-6.20003890991211	-7.303635597229	-11.1600713729858	-0.0610644221305847	-0.0294608399271965	-0.0679767057299614
-6.19951152801514	-7.29735469818115	-11.1984043121338	-0.0606266148388386	-0.0294589921832085	-0.0674409791827202
-6.17800855636597	-7.29499530792236	-11.1766633987427	-0.0605338253080845	-0.0291118826717138	-0.0672232657670975
-6.17063999176025	-7.30395603179932	-11.152398109436	-0.060318797826767	-0.0293608214706182	-0.0666718259453774
-6.16532325744629	-7.29937362670898	-11.1872100830078	-0.0600982941687107	-0.0292236991226673	-0.0661973804235458
-6.14999103546143	-7.28083181381226	-11.1875782012939	-0.059907466173172	-0.0289146844297647	-0.06597501039505
-6.13251399993896	-7.28763055801392	-11.1535816192627	-0.0599337369203568	-0.0288834031671286	-0.0657467544078827
-6.12924385070801	-7.28288888931274	-11.171443939209	-0.0597340315580368	-0.0288567375391722	-0.0650829374790192
-6.11239624023438	-7.26599359512329	-11.167986869812	-0.0597631074488163	-0.0282247345894575	-0.0649143904447556
-6.09848737716675	-7.27332782745361	-11.1216564178467	-0.0597609914839268	-0.02805838547647	-0.0646222829818726
-6.08714151382446	-7.26781797409058	-11.144100189209	-0.0597424022853374	-0.0280339997261763	-0.0642236396670341
-6.07200193405151	-7.24900817871094	-11.1409320831299	-0.0597929581999779	-0.0275505781173706	-0.0640998780727386
-6.05325508117676	-7.2512845993042	-11.1002750396729	-0.0600159652531147	-0.027410851791501	-0.0639226883649826
-6.04870414733887	-7.25021505355835	-11.1085271835327	-0.0599975474178791	-0.0272966809570789	-0.0634470209479332
-6.03482580184937	-7.22704219818115	-11.1170349121094	-0.0600998774170876	-0.0268626119941473	-0.0634014531970024
-6.01705074310303	-7.22255992889404	-11.0729932785034	-0.0602842345833778	-0.0265962891280651	-0.0633334293961525
-6.01292324066162	-7.2216968536377	-11.078031539917	-0.0602095276117325	-0.0265131108462811	-0.0629886463284492
-6.00092840194702	-7.20168209075928	-11.0895004272461	-0.0603130906820297	-0.0260881427675486	-0.0629824176430702
-5.98829698562622	-7.19480848312378	-11.0473804473877	-0.0605868175625801	-0.0257495418190956	-0.0630055591464043
-5.98059463500977	-7.19908475875854	-11.0467643737793	-0.0607005283236504	-0.0257325880229473	-0.0627400651574135
-5.98080921173096	-7.18385696411133	-11.0638885498047	-0.0607408136129379	-0.0253748763352633	-0.0626150071620941
-5.97007703781128	-7.17131519317627	-11.0373840332031	-0.0610116086900234	-0.0249169263988733	-0.062763437628746
-5.96393728256226	-7.17251634597778	-10.9943771362305	-0.0612486004829407	-0.0247348509728909	-0.0627272054553032
-5.96340608596802	-7.1700234413147	-11.0056171417236	-0.0613754838705063	-0.0245534554123878	-0.0625512897968292
-5.96525144577026	-7.15303182601929	-11.0141534805298	-0.0614498667418957	-0.0241329651325941	-0.062597818672657
-5.9528021812439	-7.14701986312866	-10.9775218963623	-0.0618489719927311	-0.023732727393508	-0.0628416165709496
-5.95088815689087	-7.15504550933838	-10.9607105255127	-0.0619792602956295	-0.0236741062253714	-0.0627627596259117
-5.95551586151123	-7.14600658416748	-10.9763622283936	-0.0620437487959862	-0.0234889276325703	-0.062613345682621
-5.94921636581421	-7.13118839263916	-10.9573793411255	-0.0623746737837791	-0.0229147747159004	-0.0628637224435806
-5.9399528503418	-7.13583755493164	-10.9204368591309	-0.0626288875937462	-0.0227845478802919	-0.0629058033227921
-5.94609594345093	-7.13631629943848	-10.9300765991211	-0.0627528056502342	-0.0227307621389627	-0.0627411603927612
-5.9446816444397	-7.11999368667603	-10.9382057189941	-0.0629271864891052	-0.0223186705261469	-0.0628453269600868
-5.93519258499146	-7.10758590698242	-10.9114322662354	-0.0631739571690559	-0.0219362359493971	-0.0631088688969612
-5.93313932418823	-7.12050247192383	-10.8872041702271	-0.0634560585021973	-0.0219368282705545	-0.0630790144205093
-5.93888330459595	-7.11056995391846	-10.9092712402344	-0.0634904280304909	-0.0217557530850172	-0.0629057064652443
-5.93414688110352	-7.09517574310303	-10.9006404876709	-0.0637518465518951	-0.0213671233505011	-0.0631557926535606
-5.92801809310913	-7.10237073898315	-10.8613214492798	-0.0639174655079842	-0.0212856493890285	-0.0631818622350693
-5.93636703491211	-7.09728145599365	-10.8781671524048	-0.0639994442462921	-0.0214024595916271	-0.0630267858505249
-5.9380841255188	-7.08237504959106	-10.8846702575684	-0.0641626268625259	-0.0209922511130571	-0.0632464587688446
-5.93333101272583	-7.08791971206665	-10.8569746017456	-0.0643153488636017	-0.0209397692233324	-0.0633076056838036
-5.94072484970093	-7.09942245483398	-10.8608856201172	-0.0643808841705322	-0.0211382135748863	-0.0631017237901688
-5.94987726211548	-7.08734607696533	-10.8889131546021	-0.0643743127584457	-0.0210706423968077	-0.0630388110876083
-5.94697141647339	-7.07820320129395	-10.8764238357544	-0.0646191611886024	-0.0207510907202959	-0.0631991103291512
-5.94614124298096	-7.08850812911987	-10.841534614563	-0.0646476671099663	-0.0208870023488998	-0.063152551651001
-5.95772933959961	-7.09690856933594	-10.8571844100952	-0.0647177472710609	-0.0211610104888678	-0.0629187896847725
-5.96657609939575	-7.08530616760254	-10.8857555389404	-0.06460340321064	-0.0211955774575472	-0.0628621354699135
-5.96796321868896	-7.08440160751343	-10.8692207336426	-0.0647235214710236	-0.0209595412015915	-0.0631043240427971
-5.97657680511475	-7.09838676452637	-10.8526754379272	-0.0647170767188072	-0.0212071035057306	-0.0629580840468407
-5.99075698852539	-7.10496520996094	-10.8828096389771	-0.0646158456802368	-0.0212844554334879	-0.0627587214112282
-5.99475002288818	-7.09555959701538	-10.9006395339966	-0.0644556879997253	-0.0212978702038527	-0.0627861171960831
-5.99786329269409	-7.09712076187134	-10.8778066635132	-0.0646536499261856	-0.0211868714541197	-0.0628718957304955
-6.00182294845581	-7.1150918006897	-10.8625688552856	-0.0646230280399323	-0.0213578939437866	-0.0627428740262985
-6.01401233673096	-7.11945819854736	-10.8802852630615	-0.0643848404288292	-0.0215671248733997	-0.0625418424606323
-6.02109622955322	-7.10911321640015	-10.9033451080322	-0.0644085183739662	-0.0214510690420866	-0.0626411437988281
-6.02126598358154	-7.11532592773438	-10.8774824142456	-0.0645085126161575	-0.0213981997221708	-0.0628261566162109
-6.02855110168457	-7.13012838363647	-10.8758516311646	-0.0643231794238091	-0.0217303261160851	-0.0626630634069443
-6.04261445999146	-7.12958955764771	-10.9048461914063	-0.064241424202919	-0.0217921920120716	-0.0624939240515232
-6.04328060150146	-7.12093353271484	-10.9060392379761	-0.064227394759655	-0.0215475261211395	-0.0626737400889397
-6.04195785522461	-7.13086843490601	-10.8689374923706	-0.064279243350029	-0.0216946415603161	-0.0627434998750687
-6.05606269836426	-7.14102029800415	-10.8820991516113	-0.0642306506633759	-0.0218852981925011	-0.0625561773777008
-6.06076240539551	-7.12912607192993	-10.9081020355225	-0.0642707496881485	-0.0217739287763834	-0.0625761672854424
-6.06055545806885	-7.12539482116699	-10.883339881897	-0.0642720982432365	-0.0217016171664	-0.0629199519753456
-6.06074953079224	-7.13841533660889	-10.8640108108521	-0.06429323554039	-0.021843520924449	-0.0628687217831612
-6.07197713851929	-7.14335966110229	-10.8889198303223	-0.0642490088939667	-0.021936010569334	-0.0627497285604477
-6.07851791381836	-7.13252067565918	-10.908299446106	-0.064144641160965	-0.0219260491430759	-0.062869168817997
-6.0766429901123	-7.13307619094849	-10.8755435943604	-0.0642702132463455	-0.0218536481261253	-0.0631061792373657
-6.08433818817139	-7.146409034729	-10.8518342971802	-0.0643352121114731	-0.0220478270202875	-0.0630853399634361
-6.0886082649231	-7.14116239547729	-10.898045539856	-0.0641780719161034	-0.0221490692347288	-0.0631050392985344
-6.09166717529297	-7.13396739959717	-10.8921337127686	-0.0641806200146675	-0.02200679294765	-0.0634641647338867
-6.09222269058228	-7.14523267745972	-10.8710403442383	-0.06421909481287	-0.0222887452691793	-0.0635136887431145
-6.10522556304932	-7.1395058631897	-10.9103307723999	-0.0640920549631119	-0.0222889054566622	-0.0634282305836678
-6.10392618179321	-7.13488006591797	-10.8893747329712	-0.0641560778021812	-0.0221998393535614	-0.0637560561299324
-6.10542821884155	-7.14929389953613	-10.8708448410034	-0.0640897825360298	-0.0224060025066137	-0.0637956112623215
-6.12048435211182	-7.15156555175781	-10.8937149047852	-0.0639636218547821	-0.0227064918726683	-0.0636751651763916
-6.12167167663574	-7.13922691345215	-10.912109375	-0.0638831034302711	-0.0225888080894947	-0.0639843866229057
-6.11930179595947	-7.14480304718018	-10.8847970962524	-0.0638514086604118	-0.0227601174265146	-0.0642191767692566
-6.13353061676025	-7.16213893890381	-10.8987054824829	-0.06382866948843	-0.0231032092124224	-0.0640441179275513
-6.14391565322876	-7.15131664276123	-10.932843208313	-0.0635816678404808	-0.0230942536145449	-0.0641047805547714
-6.1395697593689	-7.1550178527832	-10.9087810516357	-0.0636734515428543	-0.0231131035834551	-0.0644305124878883
-6.15029048919678	-7.16563987731934	-10.8899745941162	-0.0635136067867279	-0.0234481394290924	-0.0643853023648262
-6.16133213043213	-7.16896867752075	-10.9239826202393	-0.0634319111704826	-0.0237042661756277	-0.0642825067043304
-6.16664838790894	-7.15778398513794	-10.9388971328735	-0.0633036345243454	-0.0236145257949829	-0.0645720064640045
-6.16232061386108	-7.17144823074341	-10.910120010376	-0.0632920190691948	-0.0238277446478605	-0.0647616982460022
-6.17775249481201	-7.18153953552246	-10.933856010437	-0.0631530731916428	-0.024129468947649	-0.0645840689539909
-6.1786093711853	-7.17144823074341	-10.9583015441895	-0.0630001202225685	-0.0241779312491417	-0.0647255033254623
-6.17571115493774	-7.17398834228516	-10.932315826416	-0.0629808455705643	-0.0241901408880949	-0.0649769008159637
-6.18041801452637	-7.19106769561768	-10.9176177978516	-0.062925897538662	-0.0245078597217798	-0.064895398914814
-6.1864972114563	-7.18372631072998	-10.9598236083984	-0.0628012791275978	-0.0246429163962603	-0.064800500869751
-6.18379878997803	-7.17886781692505	-10.9461584091187	-0.0627426281571388	-0.0246077459305525	-0.0651997774839401
-6.18414497375488	-7.19335079193115	-10.9304733276367	-0.0627338886260986	-0.0248885173350573	-0.0651371628046036
-6.19404125213623	-7.19610118865967	-10.965615272522	-0.0625303834676743	-0.0251308213919401	-0.064983144402504
-6.19586133956909	-7.18616247177124	-10.9735507965088	-0.0624470449984074	-0.0249926894903183	-0.0651833787560463
-6.19192409515381	-7.19777774810791	-10.9332809448242	-0.062485184520483	-0.0251244138926268	-0.0652726665139198
-6.2025465965271	-7.20879459381104	-10.9456720352173	-0.0624454282224178	-0.0254172142595053	-0.0651178881525993
-6.20800495147705	-7.20104694366455	-10.9709672927856	-0.0622918717563152	-0.0252852514386177	-0.0651936009526253
-6.20179796218872	-7.20365047454834	-10.9527778625488	-0.0622925311326981	-0.0253476891666651	-0.0654918253421783
-6.20908117294312	-7.2188515663147	-10.9363069534302	-0.0623181387782097	-0.0256139244884253	-0.0654255151748657
-6.21862745285034	-7.22126388549805	-10.9682483673096	-0.0620958395302296	-0.0257127974182367	-0.0652776062488556
-6.2172532081604	-7.21272993087769	-10.9689025878906	-0.0620915591716766	-0.0256421435624361	-0.0655013844370842
-6.21745729446411	-7.22759914398193	-10.9305925369263	-0.0622223764657974	-0.0257082059979439	-0.065611444413662
-6.22933101654053	-7.23448038101196	-10.9418687820435	-0.0621290691196918	-0.0260375924408436	-0.0655070841312408
-6.22951126098633	-7.22598314285278	-10.9681510925293	-0.0619886517524719	-0.0259899031370878	-0.0656145066022873
-6.22616481781006	-7.2271614074707	-10.9425077438354	-0.0620348937809467	-0.0260159242898226	-0.0658173188567162
-6.23184680938721	-7.24502515792847	-10.9332008361816	-0.0621396787464619	-0.0262698400765657	-0.0657397583127022
-6.24295568466187	-7.24215888977051	-10.9614896774292	-0.0619545690715313	-0.0263855718076229	-0.0655450522899628
-6.24394178390503	-7.23365926742554	-10.9695730209351	-0.0618935860693455	-0.0263571348041296	-0.0657026544213295
-6.2446026802063	-7.24319124221802	-10.9306840896606	-0.0620132945477962	-0.0264096464961767	-0.0657884925603867
-6.25085926055908	-7.25352191925049	-10.9351568222046	-0.0619367994368076	-0.0268296115100384	-0.0655312910676003
-6.258713722229	-7.24625253677368	-10.9686298370361	-0.0617596097290516	-0.02703114785254	-0.0654420554637909
-6.26336431503296	-7.24245595932007	-10.9662761688232	-0.0618388615548611	-0.0269007980823517	-0.0655137747526169
-6.25999879837036	-7.25222301483154	-10.9440021514893	-0.0618378669023514	-0.0271278508007526	-0.0655606314539909
-6.27327251434326	-7.26692771911621	-10.9578990936279	-0.0616598092019558	-0.0274775214493275	-0.0652219355106354
-6.28241777420044	-7.25683450698853	-10.9862565994263	-0.0615255944430828	-0.0275823678821325	-0.0651662573218346
-6.2819447517395	-7.2592134475708	-10.9633588790894	-0.0616284422576427	-0.0275659952312708	-0.065263107419014
-6.29345607757568	-7.27819299697876	-10.954384803772	-0.0614506043493748	-0.0279557164758444	-0.064975380897522
-6.30610227584839	-7.27821922302246	-10.993070602417	-0.061319462954998	-0.0281569510698318	-0.06479462236166
-6.31263065338135	-7.26942157745361	-10.9877433776855	-0.0613003224134445	-0.0280974823981524	-0.0649267211556435
-6.30824995040894	-7.28846740722656	-10.9677228927612	-0.0613023899495602	-0.0284900907427073	-0.0648208260536194
-6.32578897476196	-7.29029512405396	-11.0100622177124	-0.0610638521611691	-0.0288145747035742	-0.0644700229167938
-6.33202266693115	-7.2854380607605	-11.0054807662964	-0.0610450096428394	-0.028726939111948	-0.064570315182209
-6.33290100097656	-7.29533100128174	-10.970513343811	-0.0611150674521923	-0.0289817675948143	-0.0644854828715324
-6.34379053115845	-7.30220127105713	-10.9998540878296	-0.0608858279883862	-0.0293647777289152	-0.0641711354255676
-6.35190582275391	-7.2957615852356	-11.0149822235107	-0.0607825741171837	-0.0294058695435524	-0.0642141848802567
-6.35241317749023	-7.30034351348877	-10.9962062835693	-0.0608502775430679	-0.0295438207685947	-0.0643515810370445
-6.35988092422485	-7.31632232666016	-11.0009107589722	-0.0607615001499653	-0.0298869777470827	-0.0640347450971603
-6.3707127571106	-7.30765438079834	-11.0397081375122	-0.0604959055781364	-0.0300376433879137	-0.0638859868049622
-6.36957168579102	-7.31211185455322	-11.007740020752	-0.0606743283569813	-0.030060201883316	-0.0639840513467789
-6.37944364547729	-7.32291126251221	-11.0131225585938	-0.0605669543147087	-0.0305453613400459	-0.0636154189705849
-6.38419103622437	-7.31151628494263	-11.0482816696167	-0.0604197159409523	-0.0305426828563213	-0.0636350139975548
-6.38260698318481	-7.31954860687256	-11.0165176391602	-0.0604145601391792	-0.0307344775646925	-0.0636192485690117
-6.39614200592041	-7.33151435852051	-11.0377330780029	-0.0603005364537239	-0.0311193689703941	-0.0633179843425751
-6.39838695526123	-7.31844282150269	-11.0571031570435	-0.0602392889559269	-0.0311149396002293	-0.0632095858454704
-6.39527130126953	-7.32686948776245	-11.0278778076172	-0.0603233277797699	-0.0312093924731016	-0.0632350593805313
-6.40565776824951	-7.33928489685059	-11.0401639938354	-0.060115173459053	-0.031635157763958	-0.0628795176744461
-6.40721607208252	-7.32704734802246	-11.0646600723267	-0.0601043216884136	-0.0316701717674732	-0.0627970471978188
-6.40347099304199	-7.32854700088501	-11.0407247543335	-0.0601425096392632	-0.0316487401723862	-0.0628278478980064
-6.40234804153442	-7.34428453445435	-11.0484371185303	-0.0600437261164188	-0.032101396471262	-0.062569797039032
-6.40884971618652	-7.33451366424561	-11.0815935134888	-0.0599063113331795	-0.0321080908179283	-0.0624047480523586
-6.40147399902344	-7.33036041259766	-11.0630073547363	-0.0600354038178921	-0.032028216868639	-0.0625574067234993
-6.39756870269775	-7.34332036972046	-11.0383586883545	-0.0601081661880016	-0.0322678349912167	-0.0623344480991364
-6.40608978271484	-7.34383153915405	-11.0713834762573	-0.0600665472447872	-0.0324861593544483	-0.0620961226522923
-6.40269374847412	-7.32680511474609	-11.0788421630859	-0.0601360872387886	-0.0322641581296921	-0.0622169226408005
-6.39470863342285	-7.33008861541748	-11.0554571151733	-0.0602100118994713	-0.0323650240898132	-0.0623295344412327
-6.39785861968994	-7.33991622924805	-11.057502746582	-0.0602531023323536	-0.0325407683849335	-0.0620898231863976
-6.40410566329956	-7.32671022415161	-11.089038848877	-0.0602226331830025	-0.0325596928596497	-0.0620183721184731
-6.39290809631348	-7.32225751876831	-11.0550031661987	-0.0604170747101307	-0.032348919659853	-0.0621521770954132
-6.39035797119141	-7.3295202255249	-11.0446300506592	-0.0604855865240097	-0.0325964652001858	-0.0619838610291481
-6.39454984664917	-7.31917381286621	-11.0743083953857	-0.0606213286519051	-0.0326042324304581	-0.0619290322065353
-6.38193511962891	-7.30825662612915	-11.0425491333008	-0.0607320033013821	-0.0325196869671345	-0.0621604844927788
-6.38525295257568	-7.31736660003662	-11.0516119003296	-0.0608291290700436	-0.0326666012406349	-0.0619196854531765
-6.38295745849609	-7.29948139190674	-11.0772800445557	-0.0608451589941978	-0.0325589366257191	-0.0618354752659798
-6.37054920196533	-7.29900074005127	-11.0418701171875	-0.0611004047095776	-0.0324842184782028	-0.0619615912437439
-6.37320756912231	-7.30585241317749	-11.0409069061279	-0.0611791461706162	-0.0326629057526588	-0.0616879090666771
-6.36917448043823	-7.29101228713989	-11.0682878494263	-0.0611290447413921	-0.0326795279979706	-0.0615651197731495
-6.35810947418213	-7.28251934051514	-11.0495462417603	-0.0613346099853516	-0.0324968844652176	-0.0617301687598228
-6.35224962234497	-7.2954626083374	-11.0332021713257	-0.0614755190908909	-0.0326829813420773	-0.061510156840086
-6.35338735580444	-7.28187322616577	-11.0630540847778	-0.0615272670984268	-0.0326308980584145	-0.0612925924360752
-6.33965444564819	-7.27546215057373	-11.035945892334	-0.0617303736507893	-0.0324272885918617	-0.0614420473575592
-6.33886528015137	-7.28686761856079	-11.0214490890503	-0.0618171058595181	-0.0326469875872135	-0.0611501485109329
-6.34270477294922	-7.27624940872192	-11.0530681610107	-0.0618658624589443	-0.0325058437883854	-0.0608898848295212
-6.33200407028198	-7.26828861236572	-11.0272216796875	-0.0621018670499325	-0.0323049761354923	-0.0610545203089714
-6.32553863525391	-7.28049373626709	-11.0138883590698	-0.0621872805058956	-0.0324412696063519	-0.0607979446649551
-6.33085250854492	-7.27742576599121	-11.0470447540283	-0.0621833205223084	-0.0324627943336964	-0.0604621805250645
-6.32586193084717	-7.26803541183472	-11.0274810791016	-0.0623598955571651	-0.0321870185434818	-0.0605314709246159
-6.3194842338562	-7.28128528594971	-11.0027780532837	-0.0625598579645157	-0.0323741920292377	-0.0601671822369099
-6.32373523712158	-7.27616405487061	-11.0323925018311	-0.0624877586960793	-0.0323321893811226	-0.0598278306424618
-6.31736707687378	-7.2652153968811	-11.0183429718018	-0.0625178590416908	-0.0322048179805279	-0.059870645403862
-6.31501340866089	-7.27869176864624	-10.999659538269	-0.0626564770936966	-0.0323673561215401	-0.059537261724472
-6.31903409957886	-7.27176284790039	-11.0338916778564	-0.0626249238848686	-0.0324403792619705	-0.0591110065579414
-6.30712890625	-7.26551675796509	-11.0275573730469	-0.0626982226967812	-0.032228622585535	-0.059041004627943
-6.30120849609375	-7.27468061447144	-10.9943218231201	-0.0627696886658669	-0.0323879197239876	-0.0587297193706036
-6.30506134033203	-7.27318286895752	-11.0339183807373	-0.0627818554639816	-0.0325520038604736	-0.0582359693944454
-6.30006265640259	-7.26190423965454	-11.0370559692383	-0.0627596378326416	-0.0324046686291695	-0.0581420473754406
-6.28677463531494	-7.26603555679321	-11.0089635848999	-0.0629770308732986	-0.0323833897709847	-0.0579832904040813
-6.2887601852417	-7.27823972702026	-11.014063835144	-0.0629762262105942	-0.0326104387640953	-0.0574327707290649
-6.28693675994873	-7.26774835586548	-11.0353116989136	-0.0629731640219688	-0.0325172282755375	-0.057159285992384
-6.27169704437256	-7.2621865272522	-11.0088024139404	-0.0631188526749611	-0.0323265008628368	-0.0570577196776867
-6.26840829849243	-7.27381181716919	-10.9894351959229	-0.0632600486278534	-0.0324305705726147	-0.0566643588244915
-6.26638698577881	-7.26569509506226	-11.0167407989502	-0.0631549954414368	-0.0324616879224777	-0.0562173388898373
-6.25764083862305	-7.2563304901123	-11.0128021240234	-0.0632712468504906	-0.0322347991168499	-0.0562028810381889
-6.24984216690063	-7.26725196838379	-10.9865617752075	-0.0634549632668495	-0.0322616398334503	-0.055939819663763
-6.25239706039429	-7.26369762420654	-11.0165023803711	-0.0633876547217369	-0.0323408916592598	-0.0555103681981564
-6.24287080764771	-7.25046730041504	-10.9999856948853	-0.0634842738509178	-0.0319796651601791	-0.0554749965667725
-6.23326730728149	-7.26355886459351	-10.9704284667969	-0.0635638236999512	-0.0321487002074718	-0.0552155897021294
-6.24010038375854	-7.26099681854248	-11.0004663467407	-0.0635437443852425	-0.0320947021245956	-0.0548043474555016
-6.23131561279297	-7.24614143371582	-10.9921073913574	-0.0635452568531036	-0.0318650901317596	-0.0548622012138367
-6.22710561752319	-7.26011276245117	-10.969672203064	-0.0636849328875542	-0.0320239290595055	-0.0545972362160683
-6.22715091705322	-7.25065612792969	-11.0058355331421	-0.0636279135942459	-0.0319530330598354	-0.0542688928544521
-6.21763706207275	-7.25046443939209	-10.9649887084961	-0.0637590661644936	-0.0317157246172428	-0.0542998500168324
-6.21899509429932	-7.25952529907227	-10.9685459136963	-0.0637660548090935	-0.0319856777787209	-0.053831834346056
-6.2192268371582	-7.24309778213501	-10.9810371398926	-0.0638174191117287	-0.0317569561302662	-0.0537380687892437
-6.20793867111206	-7.24875259399414	-10.9491338729858	-0.0639405399560928	-0.0316502191126347	-0.0537732616066933
-6.20979928970337	-7.25526475906372	-10.968936920166	-0.0640068575739861	-0.0318489372730255	-0.0533155277371407
-6.21204233169556	-7.24076986312866	-10.9799480438232	-0.0640105754137039	-0.0315672792494297	-0.0532582513988018
-6.19867420196533	-7.24717378616333	-10.9392547607422	-0.0641524195671082	-0.031519565731287	-0.0531008057296276
-6.20367336273193	-7.24812650680542	-10.9610462188721	-0.0640969276428223	-0.0316143482923508	-0.0527504719793797
-6.19570541381836	-7.23586368560791	-10.9654026031494	-0.0641356185078621	-0.0314512327313423	-0.0527728907763958
-6.19243288040161	-7.24706411361694	-10.9366607666016	-0.0642728731036186	-0.0315641611814499	-0.0525727570056915
-6.19317102432251	-7.2430682182312	-10.9711999893188	-0.0642297491431236	-0.0315292403101921	-0.052234098315239
-6.17972612380981	-7.23229026794434	-10.9486064910889	-0.064301609992981	-0.0312778279185295	-0.0522587075829506
-6.17336797714233	-7.24658012390137	-10.9296817779541	-0.0644050762057304	-0.0313686244189739	-0.0520278215408325
-6.17948579788208	-7.23839092254639	-10.9509344100952	-0.064378097653389	-0.0314970351755619	-0.0516595244407654
-6.16637468338013	-7.22198343276978	-10.9502773284912	-0.0643993988633156	-0.0311195682734251	-0.0518525317311287
-6.15957164764404	-7.23402643203735	-10.9239826202393	-0.0644419193267822	-0.0312531106173992	-0.0516326501965523
-6.16295957565308	-7.23554801940918	-10.9510087966919	-0.0644123405218124	-0.0313213132321835	-0.0513748675584793
-6.15673971176147	-7.21790027618408	-10.952094078064	-0.0645315945148468	-0.0310095716267824	-0.0513674952089787
-6.14289569854736	-7.22277545928955	-10.9180097579956	-0.0647520199418068	-0.0309339314699173	-0.0513930395245552
-6.14546823501587	-7.22975063323975	-10.9229526519775	-0.0646486654877663	-0.0310652237385511	-0.0511054247617722
-6.1427640914917	-7.21252107620239	-10.9524707794189	-0.0647703632712364	-0.0308593902736902	-0.0511116608977318
-6.13499212265015	-7.207932472229	-10.923565864563	-0.0649256110191345	-0.0306716058403254	-0.0512484572827816
-6.12775468826294	-7.21901702880859	-10.9156064987183	-0.0648871138691902	-0.030769782140851	-0.0510793104767799
-6.13381958007813	-7.21327781677246	-10.9401216506958	-0.0649463087320328	-0.0306850895285606	-0.0508758947253227
-6.12365674972534	-7.19958829879761	-10.9330720901489	-0.0651028528809547	-0.0303573738783598	-0.0510768666863441
-6.1137228012085	-7.21424245834351	-10.8940401077271	-0.0652270391583443	-0.0304003711789846	-0.051007516682148
-6.11987257003784	-7.20854616165161	-10.9229593276978	-0.0651454403996468	-0.0303951576352119	-0.0507975965738297
-6.1115608215332	-7.19616556167603	-10.9182157516479	-0.0653171017765999	-0.030106982216239	-0.0510032400488853
-6.10819959640503	-7.20684003829956	-10.8900871276855	-0.0654268264770508	-0.0301236175000668	-0.0511081218719482
-6.1084156036377	-7.20554351806641	-10.9284009933472	-0.0653869435191154	-0.0301392059773207	-0.0509060807526112
-6.10309839248657	-7.19480991363525	-10.9150762557983	-0.0655486583709717	-0.0298073943704367	-0.0511486902832985
-6.09605884552002	-7.20275640487671	-10.883318901062	-0.0655800253152847	-0.0298674888908863	-0.0511220805346966
-6.10089445114136	-7.19591617584229	-10.9153852462769	-0.0655267834663391	-0.0298897847533226	-0.0510179325938225
-6.09079790115356	-7.18433809280396	-10.9120111465454	-0.0656223893165588	-0.0296151079237461	-0.0514007993042469
-6.08754873275757	-7.19580936431885	-10.8903274536133	-0.0656502023339272	-0.0296951439231634	-0.0514741390943527
-6.09308958053589	-7.18904876708984	-10.9214601516724	-0.0656121969223022	-0.0297001861035824	-0.0513302907347679
-6.07981872558594	-7.17932319641113	-10.9017810821533	-0.0657072737812996	-0.0294159222394228	-0.0516685806214809
-6.07742357254028	-7.19066333770752	-10.8823518753052	-0.0656838417053223	-0.0295668710023165	-0.05162488296628
-6.07996559143066	-7.18293905258179	-10.913462638855	-0.0656205415725708	-0.0296519063413143	-0.0515591762959957
-6.07516145706177	-7.17048835754395	-10.902247428894	-0.065684087574482	-0.0293778367340565	-0.0518545880913734
-6.06693506240845	-7.18319988250732	-10.8770046234131	-0.0657547935843468	-0.0294776801019907	-0.0519791059195995
-6.07548332214355	-7.18212747573853	-10.9129581451416	-0.0656253397464752	-0.0297054275870323	-0.0517735369503498
-6.07352304458618	-7.17305374145508	-10.9126682281494	-0.0656717643141747	-0.0294155441224575	-0.0519793815910816
-6.0705361366272	-7.18042612075806	-10.8755550384521	-0.0657903775572777	-0.0294657703489065	-0.0520444139838219
-6.07574510574341	-7.18329238891602	-10.904501914978	-0.0657467842102051	-0.0295880157500505	-0.051974393427372
-6.07111978530884	-7.17264986038208	-10.9133815765381	-0.0657794177532196	-0.0293875671923161	-0.052252434194088
-6.07305955886841	-7.18142223358154	-10.8816518783569	-0.0659254789352417	-0.0294334180653095	-0.0524393394589424
-6.0794677734375	-7.18623781204224	-10.9017381668091	-0.0657968744635582	-0.0295726172626019	-0.0522785894572735
-6.08193159103394	-7.17720603942871	-10.9229612350464	-0.0656631514430046	-0.0294247735291719	-0.052483793348074
-6.07933235168457	-7.18014144897461	-10.8891839981079	-0.0658794194459915	-0.029185239225626	-0.0527000650763512
-6.08659601211548	-7.18908405303955	-10.8816814422607	-0.0658810138702393	-0.0293568260967731	-0.0527008771896362
-6.08855772018433	-7.1798529624939	-10.9126920700073	-0.0658515691757202	-0.029256472364068	-0.0527475997805595
-6.08150482177734	-7.17455101013184	-10.8878507614136	-0.0658388435840607	-0.0291280746459961	-0.0530990846455097
-6.08486890792847	-7.19082450866699	-10.8825035095215	-0.0659464597702026	-0.0292549822479486	-0.0530802831053734
-6.0888295173645	-7.18227100372314	-10.9151763916016	-0.0658392161130905	-0.029251791536808	-0.0530523620545864
-6.07983350753784	-7.17540311813354	-10.9005365371704	-0.0659815445542336	-0.028979055583477	-0.0534327998757362
-6.080078125	-7.18605613708496	-10.8682174682617	-0.0660145208239555	-0.0291246008127928	-0.0534060224890709
-6.08433532714844	-7.18205547332764	-10.9041032791138	-0.0660321339964867	-0.0291597954928875	-0.0533574223518372
-6.08177185058594	-7.16991662979126	-10.8976860046387	-0.0660019665956497	-0.0288879834115505	-0.0536898523569107
-6.07641553878784	-7.17966938018799	-10.87269115448	-0.0660990923643112	-0.0288739018142223	-0.0538666918873787
-6.08240365982056	-7.18407106399536	-10.8869829177856	-0.0660445988178253	-0.0290506407618523	-0.053726140409708
-6.08415460586548	-7.17181348800659	-10.9120473861694	-0.066068135201931	-0.0288458820432425	-0.053987342864275
-6.07654905319214	-7.17109823226929	-10.8715133666992	-0.0661437809467316	-0.0287746842950583	-0.0542180798947811
-6.08112335205078	-7.18524932861328	-10.8699388504028	-0.0662384182214737	-0.0289244651794434	-0.0541085265576839
-6.08405447006226	-7.17559146881104	-10.8996868133545	-0.066157266497612	-0.0288301147520542	-0.0541406869888306
-6.07774972915649	-7.16846656799316	-10.8856515884399	-0.0662528052926064	-0.0286987721920013	-0.0544647239148617
-6.07699251174927	-7.18409729003906	-10.8661575317383	-0.0662917122244835	-0.0288974978029728	-0.0544833540916443
-6.08607769012451	-7.18274164199829	-10.8987054824829	-0.0662353858351707	-0.0289792008697987	-0.054365873336792
-6.0831561088562	-7.17297315597534	-10.8994245529175	-0.0661686286330223	-0.0287154242396355	-0.0545911304652691
-6.08032321929932	-7.18330240249634	-10.8630132675171	-0.0661774426698685	-0.0288774594664574	-0.0546562857925892
-6.09399461746216	-7.19036293029785	-10.8919153213501	-0.0660939067602158	-0.0290467850863934	-0.0544976592063904
-6.09435844421387	-7.1761908531189	-10.914963722229	-0.0659575536847115	-0.0288826748728752	-0.0546994768083096
-6.08935403823853	-7.18436098098755	-10.8824558258057	-0.0659416392445564	-0.0289956144988537	-0.0549122132360935
-6.10279703140259	-7.19950485229492	-10.8981876373291	-0.0657830685377121	-0.0292086694389582	-0.0547125414013863
-6.10452795028687	-7.18988418579102	-10.9317274093628	-0.0656317248940468	-0.0291158314794302	-0.054636787623167
-6.10376834869385	-7.191481590271	-10.9051074981689	-0.0655492395162582	-0.0290076322853565	-0.054879542440176
-6.10590791702271	-7.2074089050293	-10.89319896698	-0.0654492452740669	-0.0292999185621738	-0.0547323413193226
-6.12018489837646	-7.20742082595825	-10.9336099624634	-0.065232016146183	-0.0294553022831678	-0.0545272156596184
-6.11721801757813	-7.20087242126465	-10.9411306381226	-0.0651422515511513	-0.0292842295020819	-0.0547326281666756
-6.11485815048218	-7.20884370803833	-10.9116458892822	-0.0650830417871475	-0.0294273402541876	-0.054789274930954
-6.12475919723511	-7.22336912155151	-10.933518409729	-0.0649551525712013	-0.0296981371939182	-0.0545034781098366
-6.12714958190918	-7.21094179153442	-10.9607734680176	-0.0647925734519959	-0.0295144934207201	-0.0545079968869686
-6.11841773986816	-7.21337509155273	-10.9361591339111	-0.0648578926920891	-0.0294222980737686	-0.0546670183539391
-6.12499856948853	-7.22951698303223	-10.921480178833	-0.0647503361105919	-0.0296979807317257	-0.0544071160256863
-6.12549781799316	-7.21780872344971	-10.956241607666	-0.0645667016506195	-0.0296640954911709	-0.054378017783165
-6.1207218170166	-7.21626806259155	-10.9286861419678	-0.0645720660686493	-0.0295470375567675	-0.054530743509531
-6.11773443222046	-7.23327827453613	-10.9350261688232	-0.0644253119826317	-0.029802855104208	-0.0543663986027241
-6.12766075134277	-7.22517824172974	-10.9616813659668	-0.0643362998962402	-0.0297010652720928	-0.0542455390095711
-6.11884927749634	-7.21931743621826	-10.9434795379639	-0.0644210577011108	-0.0295655690133572	-0.0544715449213982
-6.11450958251953	-7.23043775558472	-10.9167356491089	-0.0643820464611053	-0.0296837873756886	-0.0543649792671204
-6.12142086029053	-7.2327127456665	-10.943413734436	-0.0642936751246452	-0.0298457648605108	-0.0541655980050564
-6.11917018890381	-7.219153881073	-10.946813583374	-0.0642844811081886	-0.029592152684927	-0.0543038174510002
-6.11556100845337	-7.22704601287842	-10.918475151062	-0.0643216893076897	-0.0296150390058756	-0.0544904246926308
-6.12401103973389	-7.23552083969116	-10.943696975708	-0.0641958713531494	-0.0297843459993601	-0.054231122136116
-6.12664318084717	-7.22723054885864	-10.9487657546997	-0.0642032027244568	-0.0295692980289459	-0.0542982406914234
-6.11720323562622	-7.23385715484619	-10.9183053970337	-0.0643259733915329	-0.0294339265674353	-0.054498415440321
-6.1225414276123	-7.2406325340271	-10.929892539978	-0.0642225667834282	-0.0296660419553518	-0.0542332157492638
-6.11969518661499	-7.23003435134888	-10.9588012695313	-0.0641558468341827	-0.0294726490974426	-0.0543974079191685
-6.11247825622559	-7.22883224487305	-10.9248495101929	-0.0642500668764114	-0.0293580312281847	-0.0546051077544689
-6.11501932144165	-7.24032974243164	-10.9347257614136	-0.0641686096787453	-0.0295200757682323	-0.0544018149375916
-6.10716247558594	-7.22637510299683	-10.9589672088623	-0.0641868263483047	-0.0292885918170214	-0.0545576028525829
-6.09774732589722	-7.23157739639282	-10.9145002365112	-0.0641974657773972	-0.0292605273425579	-0.0547371357679367
-6.10385608673096	-7.23635864257813	-10.9369306564331	-0.0640229135751724	-0.0293792467564344	-0.0545363947749138
-6.0986795425415	-7.21979331970215	-10.9439687728882	-0.0640419572591782	-0.0291397552937269	-0.0547894388437271
-6.08752870559692	-7.23136472702026	-10.9152851104736	-0.0641241297125816	-0.0290763676166534	-0.0548826083540916
-6.09179258346558	-7.23047208786011	-10.9464130401611	-0.0639838129281998	-0.0291646234691143	-0.054720614105463
-6.08350992202759	-7.21945238113403	-10.9495582580566	-0.0640681684017181	-0.0289687104523182	-0.0550220981240273
-6.07658624649048	-7.2295184135437	-10.9057416915894	-0.0641616731882095	-0.0288468394428492	-0.0550323240458965
-6.07728004455566	-7.22676706314087	-10.933629989624	-0.0640715956687927	-0.0289440024644136	-0.0549858026206493
-6.07258272171021	-7.21481227874756	-10.9395732879639	-0.0640477761626244	-0.0288042817264795	-0.0552434660494328
-6.06421327590942	-7.22338199615479	-10.9091053009033	-0.0641669481992722	-0.0288718231022358	-0.055445272475481
-6.07160520553589	-7.22457265853882	-10.9377994537354	-0.0641051083803177	-0.0288337115198374	-0.0553558431565762
-6.06502819061279	-7.20977210998535	-10.9374122619629	-0.0641352236270905	-0.0285687781870365	-0.0556781738996506
-6.05864477157593	-7.21995162963867	-10.9010372161865	-0.0643031299114227	-0.0284830182790756	-0.0558758974075317
-6.06542873382568	-7.21856737136841	-10.9189395904541	-0.0642937049269676	-0.028646619990468	-0.0558465085923672
-6.06049728393555	-7.20262908935547	-10.9301271438599	-0.0643446817994118	-0.0283352956175804	-0.056208997964859
-6.0529465675354	-7.20852088928223	-10.8921518325806	-0.0643952861428261	-0.0283285174518824	-0.0565009750425816
-6.05993223190308	-7.21910715103149	-10.909478187561	-0.0645156875252724	-0.0284029357135296	-0.0564544126391411
-6.06138277053833	-7.20037412643433	-10.9196538925171	-0.0645383894443512	-0.0281145609915257	-0.0567024312913418
-6.05429315567017	-7.20654630661011	-10.8847389221191	-0.0647586062550545	-0.0280329883098602	-0.0570099949836731
-6.05947542190552	-7.21647977828979	-10.8832206726074	-0.0647388100624084	-0.0282077044248581	-0.0569814331829548
-6.06805181503296	-7.20476102828979	-10.9097375869751	-0.0647487938404083	-0.0280279386788607	-0.0571043342351913
-6.06174945831299	-7.20244407653809	-10.884204864502	-0.064972311258316	-0.0278129931539297	-0.0574706979095936
-6.06190776824951	-7.21989822387695	-10.879584312439	-0.0650352910161018	-0.02803785353899	-0.0574553310871124
-6.07305717468262	-7.21008253097534	-10.9059572219849	-0.0650050491094589	-0.0278639513999224	-0.0574912689626217
-6.07060670852661	-7.20510911941528	-10.8737440109253	-0.0651257708668709	-0.0277147460728884	-0.0577427931129932
-6.07192468643188	-7.21995973587036	-10.8595933914185	-0.0652684718370438	-0.0279213879257441	-0.0576697997748852
-6.08162117004395	-7.21631765365601	-10.8939733505249	-0.0652221217751503	-0.0278945229947567	-0.057644959539175
-6.08024597167969	-7.20851802825928	-10.8817386627197	-0.0653178989887238	-0.0277027059346437	-0.0579232349991798
-6.08321619033813	-7.22214984893799	-10.8591566085815	-0.0653737485408783	-0.027979489415884	-0.0578809604048729
-6.09210824966431	-7.22067642211914	-10.8995447158813	-0.0653194934129715	-0.0280417520552874	-0.0577033720910549
-6.09296178817749	-7.21642684936523	-10.879186630249	-0.0653774812817574	-0.0279235783964396	-0.0578540600836277
-6.09372568130493	-7.23159456253052	-10.8607349395752	-0.0654881298542023	-0.0281666945666075	-0.057733841240406
-6.10756492614746	-7.22901821136475	-10.8945913314819	-0.0653881505131722	-0.028273543342948	-0.0574663169682026
-6.10638046264648	-7.22331714630127	-10.8828954696655	-0.0654232800006866	-0.0282318070530891	-0.0576317720115185
-6.11480808258057	-7.242751121521	-10.8690090179443	-0.065571166574955	-0.0284630376845598	-0.0573987662792206
-6.12685060501099	-7.23635149002075	-10.9070796966553	-0.0654356479644775	-0.0286139901727438	-0.0571471266448498
-6.12328481674194	-7.23538970947266	-10.8751268386841	-0.0655396431684494	-0.0285505969077349	-0.0571148693561554
-6.1327166557312	-7.25363159179688	-10.8701152801514	-0.0654470697045326	-0.028898473829031	-0.0567776933312416
-6.14135217666626	-7.2475380897522	-10.9049711227417	-0.0653820037841797	-0.0290465354919434	-0.0565358772873878
-6.13925123214722	-7.25238084793091	-10.883321762085	-0.0655526295304298	-0.0290737170726061	-0.0564909167587757
-6.14836359024048	-7.26715898513794	-10.8954906463623	-0.0653727576136589	-0.0295104738324881	-0.0560786165297031
-6.15508699417114	-7.25666332244873	-10.9204683303833	-0.0652653276920319	-0.0294542163610458	-0.0558970645070076
-6.1488151550293	-7.26484632492065	-10.8867530822754	-0.0653062164783478	-0.0295773036777973	-0.0558522865176201
-6.16106748580933	-7.27939319610596	-10.8949794769287	-0.0651581957936287	-0.0298857726156712	-0.0554406642913818
-6.16569423675537	-7.26940202713013	-10.9288415908813	-0.0650328621268272	-0.0298929996788502	-0.0553101040422916
-6.15446043014526	-7.27736139297485	-10.8998527526855	-0.0650176480412483	-0.0299899876117706	-0.0553605630993843
-6.16458606719971	-7.28914356231689	-10.9101533889771	-0.06490708142519	-0.030388817191124	-0.0550173372030258
-6.16841697692871	-7.28022623062134	-10.9458227157593	-0.0648273155093193	-0.0303828250616789	-0.0548318773508072
-6.16260671615601	-7.28322505950928	-10.9103260040283	-0.0648883506655693	-0.0302171055227518	-0.0548905022442341
-6.16498708724976	-7.29626655578613	-10.907172203064	-0.064786821603775	-0.030556932091713	-0.0546847693622112
-6.17266654968262	-7.28742265701294	-10.9361295700073	-0.0646358877420425	-0.0306074451655149	-0.0545933768153191
-6.16242790222168	-7.28521394729614	-10.9178466796875	-0.0647199228405952	-0.030443461611867	-0.0547945387661457
-6.1610255241394	-7.29790639877319	-10.9030799865723	-0.0646952912211418	-0.0306828748434782	-0.0545610785484314
-6.16777324676514	-7.29378461837769	-10.9414529800415	-0.064594455063343	-0.0307047907263041	-0.0543946474790573
-6.15685701370239	-7.28464126586914	-10.9217777252197	-0.064739316701889	-0.0304735563695431	-0.0546266287565231
-6.15309572219849	-7.29618978500366	-10.9024715423584	-0.0646916404366493	-0.030731899663806	-0.0544656552374363
-6.15422677993774	-7.28812265396118	-10.9368276596069	-0.0645729601383209	-0.0307008344680071	-0.0543872676789761
-6.14427280426025	-7.28358459472656	-10.9120578765869	-0.064645417034626	-0.0304675288498402	-0.0546773672103882
-6.14295721054077	-7.29455471038818	-10.9190359115601	-0.0646600797772408	-0.0307514313608408	-0.0545495972037315
-6.14550924301147	-7.27987766265869	-10.9420471191406	-0.0645764097571373	-0.0306455139070749	-0.0545944608747959
-6.13165283203125	-7.28394079208374	-10.9060068130493	-0.0646332874894142	-0.0304334610700607	-0.0548321157693863
-6.13523483276367	-7.29273128509521	-10.9126062393188	-0.0645579621195793	-0.030672499909997	-0.0547120608389378
-6.13529109954834	-7.27602624893188	-10.9251976013184	-0.0645126849412918	-0.0304393321275711	-0.0549684315919876
-6.12593460083008	-7.28235769271851	-10.8946113586426	-0.0646183863282204	-0.0303655806928873	-0.0552140511572361
-6.13086318969727	-7.28931570053101	-10.9121189117432	-0.0645323395729065	-0.0305754467844963	-0.0550774857401848
-6.12540054321289	-7.28049230575562	-10.9265050888062	-0.0645539239048958	-0.030335983261466	-0.0553250312805176
-6.12087154388428	-7.28524255752563	-10.8868713378906	-0.0646856874227524	-0.0302446223795414	-0.0555732510983944
-6.1254677772522	-7.2907133102417	-10.8959226608276	-0.0645711645483971	-0.0304041747003794	-0.0554803125560284
-6.12778425216675	-7.28095865249634	-10.9225673675537	-0.0645238608121872	-0.0303298961371183	-0.0556100532412529
-6.1205849647522	-7.27495622634888	-10.9018535614014	-0.0646292939782143	-0.0301599726080894	-0.0559162795543671
-6.11776113510132	-7.28720712661743	-10.8825845718384	-0.0646612942218781	-0.0302732773125172	-0.0560519807040691
-6.12385082244873	-7.28879022598267	-10.9099884033203	-0.0645982697606087	-0.0303309913724661	-0.055933989584446
-6.12090349197388	-7.27823781967163	-10.9065456390381	-0.0645022168755531	-0.0302011854946613	-0.0562016665935516
-6.11697053909302	-7.28577661514282	-10.8765316009521	-0.0646285489201546	-0.030225582420826	-0.0562985874712467
-6.12514591217041	-7.28991079330444	-10.8952312469482	-0.0644771978259087	-0.0304226465523243	-0.0562127269804478
-6.12644577026367	-7.27671670913696	-10.9135503768921	-0.0643482133746147	-0.0303454250097275	-0.056412473320961
-6.12576913833618	-7.28146505355835	-10.8940391540527	-0.0643825307488441	-0.030328968539834	-0.0566344149410725
-6.12916564941406	-7.2953028678894	-10.9033174514771	-0.0642215237021446	-0.0305616874247789	-0.0564430989325047
-6.13736438751221	-7.28467798233032	-10.9312362670898	-0.0639766231179237	-0.0305406078696251	-0.0564742349088192
-6.13522529602051	-7.29067325592041	-10.8992528915405	-0.0640363842248917	-0.0305666346102953	-0.0566591545939446
-6.14561367034912	-7.30518579483032	-10.9069471359253	-0.0639175251126289	-0.0308187939226627	-0.0563416033983231
-6.15015602111816	-7.29283142089844	-10.9404077529907	-0.063680998980999	-0.0307589005678892	-0.0564736127853394
-6.1448712348938	-7.305495262146	-10.9130344390869	-0.0637199282646179	-0.0308362003415823	-0.0566189922392368
-6.15837574005127	-7.31846809387207	-10.9273748397827	-0.0635298639535904	-0.0310993548482656	-0.0562744438648224
-6.16367149353027	-7.31057167053223	-10.9597902297974	-0.0634014159440994	-0.031050531193614	-0.056227583438158
-6.16216135025024	-7.31733131408691	-10.9277801513672	-0.0633374825119972	-0.0309497881680727	-0.0563415288925171
-6.16832256317139	-7.33469867706299	-10.9396438598633	-0.06313456594944	-0.0313241370022297	-0.0560260154306889
-6.17652034759521	-7.3250470161438	-10.9712038040161	-0.0629022493958473	-0.0313991196453571	-0.0558978170156479
-6.17286920547485	-7.32681322097778	-10.959228515625	-0.0628757625818253	-0.031324777752161	-0.0560499504208565
-6.17301511764526	-7.34262800216675	-10.9512434005737	-0.0627564042806625	-0.0316540226340294	-0.0557477958500385
-6.1855092048645	-7.34168386459351	-10.9882564544678	-0.0625414699316025	-0.0317395888268948	-0.0555423125624657
-6.18071699142456	-7.33585691452026	-10.9774436950684	-0.0623784475028515	-0.0316810347139835	-0.0555526949465275
-6.17904806137085	-7.35163593292236	-10.9603567123413	-0.0623380653560162	-0.031873345375061	-0.0553833320736885
-6.18652105331421	-7.35069417953491	-10.9973449707031	-0.0620957911014557	-0.0321481302380562	-0.0550553351640701
-6.18548250198364	-7.34417200088501	-10.9919118881226	-0.0619923286139965	-0.032028041779995	-0.0551729574799538
-6.18409872055054	-7.36002254486084	-10.9784698486328	-0.0619364753365517	-0.0322692878544331	-0.0549949482083321
-6.19013118743896	-7.36087465286255	-11.0139102935791	-0.0616871155798435	-0.032430611550808	-0.0546487160027027
-6.18686246871948	-7.35281562805176	-11.0146617889404	-0.0616089180111885	-0.0323718003928661	-0.0547121912240982
-6.1862940788269	-7.36455917358398	-10.982572555542	-0.0616439878940582	-0.0325385555624962	-0.0545322336256504
-6.19070196151733	-7.36833906173706	-11.0091714859009	-0.0615674741566181	-0.0327188223600388	-0.0542692802846432
-6.18865776062012	-7.35890436172485	-11.0191993713379	-0.0614633075892925	-0.0326191298663616	-0.054375696927309
-6.18857574462891	-7.37319469451904	-10.9985780715942	-0.0614395663142204	-0.0327583588659763	-0.0543032474815845
-6.1978440284729	-7.3714656829834	-11.0296831130981	-0.0612903349101543	-0.0329683572053909	-0.0539734661579132
-6.1944317817688	-7.36273860931396	-11.0272178649902	-0.0612525939941406	-0.0327637828886509	-0.0540685467422009
-6.19369411468506	-7.376305103302	-11.0009307861328	-0.0613592006266117	-0.0329311192035675	-0.0539820156991482
-6.20289421081543	-7.37396717071533	-11.0298595428467	-0.0611430108547211	-0.0331673063337803	-0.0537329651415348
-6.20472431182861	-7.36139249801636	-11.0314140319824	-0.061182726174593	-0.0329428054392338	-0.0538530945777893
-6.20125961303711	-7.3773946762085	-11.0158319473267	-0.0612301118671894	-0.0331299602985382	-0.053731843829155
-6.21066236495972	-7.37679576873779	-11.0452909469604	-0.0610267855226994	-0.0332753509283066	-0.0534432753920555
-6.20672988891602	-7.36736536026001	-11.0444936752319	-0.0610215179622173	-0.0331070199608803	-0.0535054281353951
-6.20722341537476	-7.3783917427063	-11.0166110992432	-0.0611249171197414	-0.033310666680336	-0.0533110126852989
-6.21247053146362	-7.3742880821228	-11.0547361373901	-0.0609137639403343	-0.03339758887887	-0.0530171394348145
-6.2084379196167	-7.36674928665161	-11.0454034805298	-0.0609490051865578	-0.0333484709262848	-0.0531326122581959
-6.20347690582275	-7.37958097457886	-11.0307836532593	-0.0609605014324188	-0.0335141904652119	-0.052844375371933
-6.21493816375732	-7.37714672088623	-11.0645561218262	-0.0608793906867504	-0.0337161421775818	-0.0524852462112904
-6.21013355255127	-7.36719942092896	-11.0624399185181	-0.0608593076467514	-0.0335314273834229	-0.0524946451187134
-6.20372819900513	-7.37698602676392	-11.0350856781006	-0.060943104326725	-0.0338039509952068	-0.0522629022598267
-6.21557950973511	-7.37752771377563	-11.0672912597656	-0.0607878789305687	-0.0338105000555515	-0.0518723092973232
-6.20595836639404	-7.36362838745117	-11.0671119689941	-0.060769509524107	-0.0337148755788803	-0.0519413463771343
-6.2010498046875	-7.37852334976196	-11.0403680801392	-0.0608993284404278	-0.0338586755096912	-0.0516520068049431
-6.20939445495605	-7.37404489517212	-11.0838537216187	-0.0607046224176884	-0.0340067446231842	-0.0512284003198147
-6.20087480545044	-7.36790609359741	-11.059739112854	-0.0608999840915203	-0.0337922833859921	-0.0512621104717255
-6.20284080505371	-7.38053894042969	-11.0578308105469	-0.0608986020088196	-0.0340570211410522	-0.0507526397705078
-6.20311117172241	-7.36503505706787	-11.0810604095459	-0.0608707964420319	-0.0340153500437737	-0.0506232418119907
-6.19178581237793	-7.3697190284729	-11.0557622909546	-0.0609241649508476	-0.0338793955743313	-0.0505790151655674
-6.20021820068359	-7.37865781784058	-11.0663871765137	-0.0608416311442852	-0.0341737978160381	-0.0501286014914513
-6.20082569122314	-7.36264705657959	-11.0854902267456	-0.060811772942543	-0.0339975580573082	-0.0499640218913555
-6.19196748733521	-7.3678297996521	-11.0508241653442	-0.0609875582158566	-0.0340041145682335	-0.0498838536441326
-6.19486236572266	-7.37424850463867	-11.0709991455078	-0.0609065070748329	-0.0342291034758091	-0.0494561530649662
-6.1939263343811	-7.35835981369019	-11.0806884765625	-0.0608606860041618	-0.0340753570199013	-0.0494328625500202
-6.18673467636108	-7.37126874923706	-11.0584573745728	-0.0609663464128971	-0.0342015139758587	-0.0492630824446678
-6.19379138946533	-7.36790561676025	-11.0933303833008	-0.0608151778578758	-0.0343282744288445	-0.0488306060433388
-6.18654584884644	-7.36321067810059	-11.0769500732422	-0.0608897693455219	-0.0340778566896915	-0.0488467700779438
-6.1837100982666	-7.37534999847412	-11.0567541122437	-0.0608749613165855	-0.0342650040984154	-0.0485398806631565
-6.18867063522339	-7.3663272857666	-11.0843353271484	-0.0608516931533813	-0.0342481881380081	-0.0482695773243904
-6.17985868453979	-7.36385440826416	-11.0639581680298	-0.0609725527465343	-0.0340995192527771	-0.0483700446784496
-6.18376922607422	-7.37398910522461	-11.0760183334351	-0.0609663799405098	-0.0342888496816158	-0.0479044020175934
-6.18298292160034	-7.36177492141724	-11.0872774124146	-0.0609565228223801	-0.0340166501700878	-0.0478641018271446
-6.17540597915649	-7.37023639678955	-11.0473585128784	-0.0611158832907677	-0.0340212062001228	-0.0477379895746708
-6.18418884277344	-7.36559629440308	-11.0777463912964	-0.0611015968024731	-0.0340790264308453	-0.0474163740873337
-6.17525053024292	-7.35475778579712	-11.0607318878174	-0.0612817369401455	-0.0338149778544903	-0.0475787334144115
-6.17635488510132	-7.36700868606567	-11.0562915802002	-0.0612993985414505	-0.0339556485414505	-0.0472842380404472
-6.17438507080078	-7.35021829605103	-11.0716419219971	-0.0612823851406574	-0.033747848123312	-0.0471724756062031
-6.16950845718384	-7.35720300674438	-11.0276556015015	-0.0615776218473911	-0.0336189046502113	-0.0471670068800449
-6.17648696899414	-7.34990453720093	-11.0478458404541	-0.061549250036478	-0.0337395146489143	-0.0468257367610931
-6.16641187667847	-7.33429288864136	-11.0511417388916	-0.0616673603653908	-0.0334483087062836	-0.0470286197960377
-6.15923309326172	-7.34371614456177	-11.021876335144	-0.0618341565132141	-0.0335001647472382	-0.0468840822577477
-6.16174793243408	-7.33740282058716	-11.0555210113525	-0.0617863722145557	-0.0336046889424324	-0.0466483607888222
-6.15515089035034	-7.32119131088257	-11.0293531417847	-0.0619940012693405	-0.0332351997494698	-0.0466616563498974
-6.14603328704834	-7.33231067657471	-11.0058917999268	-0.0620967745780945	-0.0333722680807114	-0.0464849136769772
-6.14496183395386	-7.32019758224487	-11.0315170288086	-0.062032513320446	-0.0333059243857861	-0.046228539198637
-6.13761234283447	-7.31472396850586	-11.0086698532104	-0.0622108392417431	-0.0330759398639202	-0.0464335456490517
-6.13191986083984	-7.31972646713257	-11.0032262802124	-0.0622888654470444	-0.0332485288381577	-0.0460528582334518
-6.13184404373169	-7.30524158477783	-11.0283050537109	-0.0622030235826969	-0.0330994762480259	-0.0458480715751648
-6.11492156982422	-7.30522680282593	-10.9906063079834	-0.0624061077833176	-0.0328763090074062	-0.0459691993892193
-6.11697387695313	-7.30754804611206	-11.0005970001221	-0.0624048374593258	-0.0330373831093311	-0.0456062741577625
-6.11096906661987	-7.2930588722229	-11.0205430984497	-0.0624428130686283	-0.032795749604702	-0.0456074289977551
-6.09706354141235	-7.29487991333008	-10.9792833328247	-0.0625397488474846	-0.0327107645571232	-0.0455844476819038
-6.10054683685303	-7.29706716537476	-11.0023889541626	-0.0624711327254772	-0.0327263586223125	-0.0452616773545742
-6.08697271347046	-7.28415775299072	-10.9958534240723	-0.0626172423362732	-0.0324109345674515	-0.0453246347606182
-6.082275390625	-7.28788328170776	-10.9647798538208	-0.0627435296773911	-0.0323714390397072	-0.0452064909040928
-6.08057546615601	-7.28523254394531	-10.9857015609741	-0.0627023503184319	-0.0324595645070076	-0.044903177767992
-6.07291078567505	-7.27097368240356	-10.980076789856	-0.0627662241458893	-0.0320469960570335	-0.0450134873390198
-6.05956554412842	-7.2795934677124	-10.9531841278076	-0.0629533305764198	-0.0321267656981945	-0.0449848435819149
-6.06599903106689	-7.27624082565308	-10.9833745956421	-0.0629203766584396	-0.0321030206978321	-0.044666949659586
-6.05350971221924	-7.25799894332886	-10.9661083221436	-0.0630771443247795	-0.0318086817860603	-0.0448147989809513
-6.04294586181641	-7.266273021698	-10.931752204895	-0.0631716847419739	-0.0318703278899193	-0.0446006506681442
-6.04490232467651	-7.25905179977417	-10.9661073684692	-0.0630837827920914	-0.0318437628448009	-0.0443921647965908
-6.03301525115967	-7.24837064743042	-10.9382152557373	-0.0633001178503037	-0.0315704084932804	-0.0445777513086796
-6.03162527084351	-7.25645732879639	-10.933087348938	-0.0633428171277046	-0.0316612981259823	-0.044356245547533
-6.02718114852905	-7.24149656295776	-10.9608449935913	-0.0632901042699814	-0.0315319485962391	-0.0442048981785774
-6.01689767837524	-7.23984527587891	-10.9254007339478	-0.0635085254907608	-0.03129942715168	-0.0443099588155746
-6.01197671890259	-7.24527263641357	-10.9150390625	-0.0635463893413544	-0.0315444692969322	-0.0440775081515312
-6.01309442520142	-7.23057556152344	-10.9441986083984	-0.0634927302598953	-0.0313796661794186	-0.043920673429966
-5.9993314743042	-7.22318553924561	-10.9228048324585	-0.0635837018489838	-0.0311984308063984	-0.0440945997834206
-5.99931144714355	-7.23449611663818	-10.9194650650024	-0.0635623410344124	-0.031417153775692	-0.0437625907361507
-5.99526071548462	-7.21909952163696	-10.9462995529175	-0.0635077953338623	-0.0312944799661636	-0.0437241569161415
-5.98394441604614	-7.22367811203003	-10.9087839126587	-0.0636028572916985	-0.0312413312494755	-0.0436774082481861
-5.9851655960083	-7.2247428894043	-10.9316024780273	-0.0634298846125603	-0.0314565002918243	-0.0433264002203941
-5.97764348983765	-7.20845699310303	-10.9402379989624	-0.0634380951523781	-0.0312633104622364	-0.0434510037302971
-5.97137498855591	-7.22113561630249	-10.9145107269287	-0.0634327083826065	-0.0313844904303551	-0.0433255285024643
-5.97722768783569	-7.21640253067017	-10.9504156112671	-0.0633800476789474	-0.0314419902861118	-0.043077252805233
-5.96850490570068	-7.2084698677063	-10.9283313751221	-0.0633924677968025	-0.0312332659959793	-0.0432124547660351
-5.96571111679077	-7.22167348861694	-10.9131889343262	-0.063411608338356	-0.031440693885088	-0.0430471263825893
-5.96818685531616	-7.21325206756592	-10.9457263946533	-0.0633265674114227	-0.0314175710082054	-0.042914841324091
-5.96271228790283	-7.20890426635742	-10.9238271713257	-0.063359797000885	-0.0313075929880142	-0.0431128665804863
-5.97247457504272	-7.21978092193604	-10.9313344955444	-0.0633535981178284	-0.0314653292298317	-0.0428491421043873
-5.96874189376831	-7.20520257949829	-10.9512062072754	-0.0633045062422752	-0.0313010439276695	-0.0429143756628037
-5.96028804779053	-7.20988941192627	-10.9158143997192	-0.0634509846568108	-0.0313849411904812	-0.0430737808346748
-5.97187185287476	-7.21717691421509	-10.9283962249756	-0.0633393228054047	-0.0315071232616901	-0.0428351387381554
-5.97240114212036	-7.19659757614136	-10.9405345916748	-0.063329815864563	-0.0313334986567497	-0.0430378876626492
-5.96320390701294	-7.20567512512207	-10.9122133255005	-0.0634404048323631	-0.0313399434089661	-0.0432454757392406
-5.97122716903687	-7.21123313903809	-10.941611289978	-0.0633351430296898	-0.0315811596810818	-0.0430328920483589
-5.97010898590088	-7.19747066497803	-10.9406223297119	-0.06339181214571	-0.0313947424292564	-0.0432988367974758
-5.96978616714478	-7.20806837081909	-10.9080953598022	-0.0634462609887123	-0.0315310247242451	-0.0432855933904648
-5.97340774536133	-7.20078945159912	-10.9409465789795	-0.0634219273924828	-0.0316134542226791	-0.0432874821126461
-5.96965074539185	-7.19007444381714	-10.9308700561523	-0.0634576380252838	-0.0314222127199173	-0.0436435453593731
-5.97263717651367	-7.20369100570679	-10.9139785766602	-0.0635363906621933	-0.0315837897360325	-0.0437364317476749
-5.9781928062439	-7.19620847702026	-10.9510450363159	-0.0634792447090149	-0.0316479727625847	-0.0436863154172897
-5.97206449508667	-7.18524551391602	-10.9364919662476	-0.0635824874043465	-0.0314066894352436	-0.0440786704421043
-5.9738130569458	-7.19940996170044	-10.910041809082	-0.0636470764875412	-0.0315559767186642	-0.0442120917141438
-5.98406457901001	-7.18938541412354	-10.9383707046509	-0.0636445879936218	-0.0316368080675602	-0.0442405007779598
-5.98010110855103	-7.17996406555176	-10.9302520751953	-0.0637830719351768	-0.0313991121947765	-0.0447149351239204
-5.98019409179688	-7.19014596939087	-10.9073486328125	-0.0638149157166481	-0.0314923673868179	-0.0448592267930508
-5.98990154266357	-7.18753576278687	-10.9432821273804	-0.0638469904661179	-0.0315972045063972	-0.0449273325502872
-5.98520612716675	-7.17761039733887	-10.9150142669678	-0.0640628263354301	-0.0313556455075741	-0.0454104915261269
-5.99210119247437	-7.18748378753662	-10.9083585739136	-0.064090758562088	-0.0315724201500416	-0.045424859970808
-5.99458360671997	-7.17124271392822	-10.9374265670776	-0.0640922784805298	-0.0313957966864109	-0.0457386001944542
-5.99143981933594	-7.16972780227661	-10.912709236145	-0.064233236014843	-0.0312921144068241	-0.04621621966362
-5.99704885482788	-7.17753553390503	-10.9001140594482	-0.0643886104226112	-0.0314814448356628	-0.0463191382586956
-6.00657606124878	-7.17062139511108	-10.9313335418701	-0.0643315389752388	-0.0314722135663033	-0.0464456900954247
-6.00276374816895	-7.16139602661133	-10.9167728424072	-0.0644925609230995	-0.0312281474471092	-0.0469219125807285
-6.00528573989868	-7.17160797119141	-10.8904895782471	-0.0646106228232384	-0.0314347110688686	-0.046999029815197
-6.01589870452881	-7.16466236114502	-10.9220676422119	-0.0646289587020874	-0.0314469300210476	-0.0471311323344707
-6.01091861724854	-7.15623426437378	-10.9033050537109	-0.0647053942084312	-0.031338706612587	-0.0475891828536987
-6.01405906677246	-7.17121267318726	-10.9008893966675	-0.0647412836551666	-0.0315857008099556	-0.0476040504872799
-6.02007436752319	-7.15918827056885	-10.9313344955444	-0.0647075101733208	-0.0314631648361683	-0.0477171242237091
-6.01200103759766	-7.16170215606689	-10.8970422744751	-0.0648837983608246	-0.0314342863857746	-0.0480815805494785
-6.02080535888672	-7.17005062103271	-10.9108829498291	-0.0648248717188835	-0.0316971577703953	-0.047995463013649
-6.02342844009399	-7.15509223937988	-10.9251575469971	-0.0647686943411827	-0.0315888598561287	-0.0482539758086205
-6.01472902297974	-7.16403961181641	-10.9013814926147	-0.0649268850684166	-0.0316756591200829	-0.0485281273722649
-6.02582454681396	-7.16636657714844	-10.9251394271851	-0.0648007094860077	-0.0318543985486031	-0.0484082363545895
-6.02048492431641	-7.15466403961182	-10.9326429367065	-0.064846359193325	-0.0317041985690594	-0.0487619899213314
-6.01696443557739	-7.16589069366455	-10.898476600647	-0.0649669319391251	-0.0318757891654968	-0.0488198883831501
-6.02343368530273	-7.16030120849609	-10.9430303573608	-0.0648672059178352	-0.0320069827139378	-0.0487673059105873
-6.01534461975098	-7.15335607528687	-10.9239072799683	-0.0649645328521729	-0.0319072082638741	-0.0491086281836033
-6.01831769943237	-7.16627979278564	-10.9091682434082	-0.0649902075529099	-0.0320972837507725	-0.0491620637476444
-6.02092838287354	-7.1591944694519	-10.9417181015015	-0.0648106336593628	-0.0323160253465176	-0.0491292923688889
-6.01802349090576	-7.15165519714355	-10.9327602386475	-0.0649058520793915	-0.0321075022220612	-0.0494499392807484
-6.01425647735596	-7.16097545623779	-10.9087934494019	-0.0650531873106956	-0.0322844944894314	-0.0496116578578949
-6.01751470565796	-7.1587290763855	-10.9357938766479	-0.0649455636739731	-0.032475084066391	-0.0495483726263046
-6.01721715927124	-7.14389276504517	-10.9455070495605	-0.0649443864822388	-0.0323409736156464	-0.0499362386763096
-6.0123929977417	-7.15033912658691	-10.9187602996826	-0.065041147172451	-0.0324502885341644	-0.050192054361105
-6.01956987380981	-7.15579605102539	-10.9439344406128	-0.0650865212082863	-0.0326445288956165	-0.0501222535967827
-6.01631021499634	-7.13683605194092	-10.9563369750977	-0.0650547221302986	-0.0325326733291149	-0.0504907667636871
-6.01263189315796	-7.14390087127686	-10.9163255691528	-0.0652167946100235	-0.0325486809015274	-0.0508273579180241
-6.01644325256348	-7.14931440353394	-10.9316568374634	-0.0652391389012337	-0.0328553840517998	-0.0508577413856983
-6.01964950561523	-7.12759780883789	-10.9571695327759	-0.0652346462011337	-0.0327021740376949	-0.0511614978313446
-6.01145458221436	-7.12926244735718	-10.9301710128784	-0.065388947725296	-0.0326768718659878	-0.0516830682754517
-6.01584959030151	-7.13915967941284	-10.9258880615234	-0.0653836280107498	-0.0329792685806751	-0.0516489185392857
-6.0240683555603	-7.12694835662842	-10.9585542678833	-0.0654093027114868	-0.0328932553529739	-0.0518855787813663
-6.01372814178467	-7.11971521377563	-10.9298830032349	-0.0655281469225883	-0.0327705331146717	-0.0522788092494011
-6.01610565185547	-7.13145351409912	-10.9226789474487	-0.0656166672706604	-0.0331174023449421	-0.0523666888475418
-6.02368450164795	-7.11800765991211	-10.955997467041	-0.0655276328325272	-0.0331352353096008	-0.0524922236800194
-6.01637363433838	-7.10898590087891	-10.9318523406982	-0.0656999349594116	-0.0329894870519638	-0.0529608130455017
-6.01826524734497	-7.12154054641724	-10.9386711120605	-0.065691776573658	-0.033281534910202	-0.0529175959527493
-6.01970720291138	-7.10909843444824	-10.9667129516602	-0.065623514354229	-0.0332963168621063	-0.0530624389648438
-6.01676559448242	-7.11369323730469	-10.9321260452271	-0.0657746270298958	-0.0332100726664066	-0.0532683655619621
-6.02030944824219	-7.11836433410645	-10.9375705718994	-0.0657222419977188	-0.0335380211472511	-0.0531962178647518
-6.02158689498901	-7.10567712783813	-10.9724454879761	-0.0656932145357132	-0.0334467478096485	-0.0533674508333206
-6.01433563232422	-7.1103138923645	-10.9466533660889	-0.0656430870294571	-0.0336053371429443	-0.053542073816061
-6.02222871780396	-7.1245756149292	-10.9583101272583	-0.0656836032867432	-0.033859807997942	-0.0533910989761353
-6.02173042297363	-7.11047267913818	-10.9883861541748	-0.0655022114515305	-0.0338606461882591	-0.0533316656947136
-6.01450777053833	-7.11415243148804	-10.9626159667969	-0.0656315311789513	-0.0337809883058071	-0.053497239947319
-6.01757335662842	-7.12853384017944	-10.9667110443115	-0.06552804261446	-0.0340873189270496	-0.0533002056181431
-6.02231550216675	-7.11520576477051	-10.992865562439	-0.0653947740793228	-0.0340631455183029	-0.0532899498939514
-6.01421165466309	-7.12106037139893	-10.9657392501831	-0.0655182152986526	-0.0339361466467381	-0.0534225776791573
-6.01473045349121	-7.13226795196533	-10.9735527038574	-0.0654532015323639	-0.0342802554368973	-0.0532386191189289
-6.0173077583313	-7.12115287780762	-10.9979152679443	-0.06531872600317	-0.0341028608381748	-0.0531926080584526
-6.01044797897339	-7.12507629394531	-10.9655847549438	-0.0654970481991768	-0.0340918079018593	-0.0532764010131359
-6.01247501373291	-7.13397693634033	-10.9765138626099	-0.0654436051845551	-0.0343107506632805	-0.0530288144946098
-6.00778484344482	-7.12064266204834	-11.000657081604	-0.0653557851910591	-0.034140270203352	-0.053067933768034
-6.00094842910767	-7.12548112869263	-10.9704294204712	-0.0654728934168816	-0.034111775457859	-0.0532684251666069
-6.00573539733887	-7.13104629516602	-10.9849557876587	-0.0654179453849792	-0.0343172028660774	-0.0529725290834904
-6.00152826309204	-7.11339855194092	-11.0025587081909	-0.0654440596699715	-0.0341824814677238	-0.0531037151813507
-5.99290227890015	-7.12450933456421	-10.960747718811	-0.0655688866972923	-0.0340709164738655	-0.0531950369477272
-5.9983286857605	-7.12528228759766	-10.9833660125732	-0.0654666721820831	-0.0342341177165508	-0.0529524944722652
-5.99880695343018	-7.11151838302612	-10.9912843704224	-0.0655677393078804	-0.0339523442089558	-0.0530473813414574
-5.98513698577881	-7.11087894439697	-10.9670991897583	-0.0656305700540543	-0.0339379943907261	-0.053266353905201
-5.98829364776611	-7.12210655212402	-10.9751062393188	-0.0656660571694374	-0.0340945273637772	-0.0530210360884666
-5.98814821243286	-7.10553073883057	-10.9992256164551	-0.0656630992889404	-0.0338442921638489	-0.0531163923442364
-5.97639274597168	-7.10477876663208	-10.9551973342896	-0.0658835098147392	-0.0336808897554874	-0.0531879626214504
-5.97612333297729	-7.11208438873291	-10.9576845169067	-0.0657800585031509	-0.0338868871331215	-0.0529515445232391
-5.97431993484497	-7.09835720062256	-10.983434677124	-0.0657649040222168	-0.0337168909609318	-0.0529846623539925
-5.96323585510254	-7.09647417068481	-10.9572381973267	-0.0659762099385262	-0.0334960147738457	-0.0531077422201633
-5.96107482910156	-7.10576725006104	-10.9640817642212	-0.066000834107399	-0.0336259081959724	-0.0528693161904812
-5.95941972732544	-7.09107780456543	-10.9843492507935	-0.0659340098500252	-0.0334209799766541	-0.0527533516287804
-5.94535255432129	-7.08732032775879	-10.9547281265259	-0.0660629421472549	-0.0332896485924721	-0.0529172606766224
-5.94226932525635	-7.09403467178345	-10.937105178833	-0.0661416873335838	-0.0333396904170513	-0.052619569003582
-5.93885660171509	-7.08185195922852	-10.9697875976563	-0.0660728290677071	-0.0332715660333633	-0.0525033511221409
-5.92719888687134	-7.07286500930786	-10.9578313827515	-0.066111721098423	-0.0330198965966702	-0.0526723973453045
-5.91770601272583	-7.079017162323	-10.9323406219482	-0.0662873461842537	-0.032953180372715	-0.0525881424546242
-5.91749143600464	-7.07972526550293	-10.9478731155396	-0.0661971941590309	-0.032996341586113	-0.052288830280304
-5.90560579299927	-7.06399345397949	-10.9639272689819	-0.0662251934409142	-0.0327825210988522	-0.0523340739309788
-5.89561176300049	-7.06715106964111	-10.9182462692261	-0.0663992762565613	-0.0325294211506844	-0.0523373149335384
-5.89269018173218	-7.06964540481567	-10.9346809387207	-0.0665417090058327	-0.0327056422829628	-0.0520398169755936
-5.88611316680908	-7.05302286148071	-10.9517421722412	-0.0665540024638176	-0.0323869027197361	-0.0520852655172348
-5.87399625778198	-7.04684591293335	-10.918285369873	-0.0666538402438164	-0.0322187840938568	-0.0522346310317516
-5.871497631073	-7.05816888809204	-10.9078435897827	-0.0667631477117538	-0.0323136448860168	-0.0519485883414745
-5.87229204177856	-7.04241037368774	-10.9365587234497	-0.0667682811617851	-0.032109297811985	-0.0518050491809845
-5.8549633026123	-7.03232955932617	-10.9148731231689	-0.0669747814536095	-0.031822744756937	-0.0519359596073627
-5.85083436965942	-7.04053974151611	-10.8861780166626	-0.0671398341655731	-0.0318147465586662	-0.0517586022615433
-5.85048151016235	-7.03409147262573	-10.9125061035156	-0.067206546664238	-0.0318168438971043	-0.0515486001968384
-5.8401985168457	-7.01957273483276	-10.9032640457153	-0.067379392683506	-0.0315285809338093	-0.0516993142664433
-5.82819938659668	-7.02530193328857	-10.8724308013916	-0.0674871429800987	-0.0315075516700745	-0.0517048873007298
-5.83224248886108	-7.0246787071228	-10.8912944793701	-0.0675673857331276	-0.0314974449574947	-0.0513141490519047
-5.82397651672363	-7.00870227813721	-10.9111127853394	-0.0676323622465134	-0.0312252268195152	-0.0513608120381832
-5.80825328826904	-7.01014757156372	-10.8657007217407	-0.0678934007883072	-0.0310877561569214	-0.0513626858592033
-5.81210851669312	-7.01450967788696	-10.8637256622314	-0.0678823590278625	-0.0311691965907812	-0.0510663203895092
-5.80853939056396	-6.99551296234131	-10.8904705047607	-0.0679090619087219	-0.0309414174407721	-0.0509821400046349
-5.79717111587524	-6.99559640884399	-10.8514680862427	-0.0680975466966629	-0.0307916961610317	-0.0511287860572338
-5.7940616607666	-7.00659608840942	-10.8581066131592	-0.0681309327483177	-0.0309244710952044	-0.050745565444231
-5.7973484992981	-6.99610376358032	-10.8849248886108	-0.0681110844016075	-0.030759746208787	-0.0505340285599232
-5.78800106048584	-6.99063968658447	-10.8476438522339	-0.0682384595274925	-0.0304661635309458	-0.0506119802594185
-5.78580474853516	-7.00398015975952	-10.8423166275024	-0.0682933554053307	-0.0306800492107868	-0.0502870418131351
-5.79117584228516	-7.00029516220093	-10.8694000244141	-0.0682283267378807	-0.0307265184819698	-0.0500017590820789
-5.78301525115967	-6.98773193359375	-10.8708524703979	-0.0681929886341095	-0.0305008515715599	-0.0500493086874485
-5.77817344665527	-7.00099611282349	-10.8433218002319	-0.0682912692427635	-0.0305821374058723	-0.0499508157372475
-5.78875589370728	-7.00380420684814	-10.8744049072266	-0.0680898204445839	-0.0306918937712908	-0.0494906827807426
-5.78290033340454	-6.99220752716064	-10.8745889663696	-0.0682140961289406	-0.0304713696241379	-0.0495259687304497
-5.77997493743896	-7.00617027282715	-10.8425397872925	-0.0682142525911331	-0.0305696055293083	-0.0493698939681053
-5.78550386428833	-7.0032057762146	-10.8795223236084	-0.0679469630122185	-0.0307454355061054	-0.0489844754338264
-5.78537893295288	-6.99411773681641	-10.8788785934448	-0.0679818987846375	-0.0305460821837187	-0.0490778498351574
-5.78058576583862	-7.00422430038452	-10.8569946289063	-0.0680296495556831	-0.0305739603936672	-0.048976045101881
-5.78709411621094	-7.01250267028809	-10.8763990402222	-0.0678933411836624	-0.0308422930538654	-0.0486385114490986
-5.78723096847534	-7.0008111000061	-10.8920154571533	-0.0677969679236412	-0.0306384563446045	-0.0486089028418064
-5.78018569946289	-7.00930595397949	-10.8589954376221	-0.0679655745625496	-0.0306490454822779	-0.0485362373292446
-5.79116439819336	-7.01588916778564	-10.8760108947754	-0.0678056702017784	-0.0309198759496212	-0.0481797493994236
-5.78953742980957	-7.00122976303101	-10.8986740112305	-0.0677589699625969	-0.0306831523776054	-0.0482868067920208
-5.782958984375	-7.01067113876343	-10.8616094589233	-0.0678169131278992	-0.0307762548327446	-0.0483322031795979
-5.79263162612915	-7.01829051971436	-10.8865385055542	-0.0677340477705002	-0.0309924092143774	-0.0480349436402321
-5.79444217681885	-7.00408840179443	-10.8926048278809	-0.0677154138684273	-0.0307996515184641	-0.0481013730168343
-5.78651905059814	-7.01385164260864	-10.8627662658691	-0.0678127184510231	-0.0308119859546423	-0.0481365546584129
-5.79506158828735	-7.02053689956665	-10.8910427093506	-0.0676829591393471	-0.0310156717896461	-0.0478926971554756
-5.79329109191895	-7.00854063034058	-10.8979825973511	-0.0676545724272728	-0.0308466479182243	-0.0481254197657108
-5.79158067703247	-7.0167293548584	-10.8738842010498	-0.0677091404795647	-0.030928174033761	-0.0481387004256248
-5.79934597015381	-7.01869964599609	-10.9010248184204	-0.0675821378827095	-0.031089823693037	-0.0479459129273891
-5.79495906829834	-7.01258563995361	-10.8951854705811	-0.0676829740405083	-0.0308000091463327	-0.0482148826122284
-5.79987716674805	-7.02714061737061	-10.8708953857422	-0.0676521733403206	-0.0309809166938066	-0.0481650084257126
-5.80809211730957	-7.020432472229	-10.9044971466064	-0.0675863549113274	-0.0309921521693468	-0.0481233783066273
-5.80331230163574	-7.01481294631958	-10.8851890563965	-0.0676684454083443	-0.030762879177928	-0.0483807809650898
-5.80223894119263	-7.02737665176392	-10.878306388855	-0.0676088333129883	-0.0309261456131935	-0.048452153801918
-5.81621313095093	-7.02538585662842	-10.9081869125366	-0.0675347149372101	-0.0309587903320789	-0.0482940189540386
-5.81241512298584	-7.01311111450195	-10.9059562683105	-0.06755530834198	-0.0307419393211603	-0.0485646799206734
-5.80786657333374	-7.0236964225769	-10.8671340942383	-0.0676736384630203	-0.0308505166321993	-0.0486508384346962
-5.81879997253418	-7.02914953231812	-10.8918905258179	-0.0675800517201424	-0.0310070794075727	-0.0485409311950207
-5.82024097442627	-7.01611948013306	-10.9049243927002	-0.0675754845142365	-0.030727656558156	-0.0487400218844414
-5.81413602828979	-7.02437305450439	-10.8725700378418	-0.0676529034972191	-0.0307369213551283	-0.0489725284278393
-5.82291173934937	-7.03361654281616	-10.8942022323608	-0.0676078274846077	-0.0309476833790541	-0.0488155074417591
-5.82847929000854	-7.01847791671753	-10.9123773574829	-0.067564494907856	-0.0307597368955612	-0.0489936210215092
-5.82208585739136	-7.02985382080078	-10.8719806671143	-0.0676447004079819	-0.0306434761732817	-0.0491874106228352
-5.83062982559204	-7.038161277771	-10.8958473205566	-0.0675390884280205	-0.0309371296316385	-0.0490361824631691
-5.8304877281189	-7.02673578262329	-10.9077301025391	-0.0674556568264961	-0.0306959599256516	-0.0492850057780743
-5.82819175720215	-7.03747320175171	-10.8745918273926	-0.0674738436937332	-0.0307516008615494	-0.0494335666298866
-5.84007596969604	-7.04683971405029	-10.9014854431152	-0.0674192979931831	-0.0308623891323805	-0.0492512248456478
-5.8368444442749	-7.03462409973145	-10.9202060699463	-0.0672952309250832	-0.030683372169733	-0.0494112521409988
-5.83483171463013	-7.04978275299072	-10.8761034011841	-0.0672304332256317	-0.0307658147066832	-0.0495223924517632
-5.84404134750366	-7.05797433853149	-10.9050626754761	-0.0671433582901955	-0.0308985132724047	-0.0493801906704903
-5.84309720993042	-7.04341793060303	-10.9192352294922	-0.0670909062027931	-0.0307149384170771	-0.0495386607944965
-5.83111143112183	-7.05265665054321	-10.8954038619995	-0.0670640394091606	-0.0306720919907093	-0.0497983247041702
-5.83796072006226	-7.06662464141846	-10.9019479751587	-0.0669869109988213	-0.0309552904218435	-0.0495642870664597
-5.8408522605896	-7.05794286727905	-10.9348306655884	-0.0667930394411087	-0.0307902600616217	-0.049655769020319
-5.83274984359741	-7.05951976776123	-10.9041500091553	-0.0668115988373756	-0.0306623857468367	-0.0498922988772392
-5.83629322052002	-7.0700306892395	-10.9128503799438	-0.0667365789413452	-0.0308824609965086	-0.0497668758034706
-5.83424377441406	-7.05972862243652	-10.9307451248169	-0.0666259154677391	-0.030706437304616	-0.0499997511506081
-5.83061122894287	-7.06607818603516	-10.8972816467285	-0.0667566433548927	-0.0306290257722139	-0.0502510815858841
-5.83475828170776	-7.07657909393311	-10.9192838668823	-0.0666331574320793	-0.0307457651942968	-0.0501439571380615
-5.83324480056763	-7.06363010406494	-10.9397573471069	-0.0665752440690994	-0.0305340103805065	-0.0503971129655838
-5.828932762146	-7.0682487487793	-10.8982381820679	-0.0667375102639198	-0.0303895082324743	-0.0507064089179039
-5.8325982093811	-7.07555532455444	-10.9004392623901	-0.0667501986026764	-0.0305392872542143	-0.0507148690521717
-5.83483028411865	-7.06349515914917	-10.9301080703735	-0.0666588991880417	-0.0303140729665756	-0.0509962737560272
-5.82759666442871	-7.06421709060669	-10.8977346420288	-0.0667159110307693	-0.0302566885948181	-0.0514325872063637
-5.83619022369385	-7.07863426208496	-10.8983631134033	-0.066860243678093	-0.0303496532142162	-0.051463920623064
-5.8383994102478	-7.06550359725952	-10.9245672225952	-0.0667326226830482	-0.0300757437944412	-0.0516786202788353
-5.83437776565552	-7.0682635307312	-10.8884038925171	-0.0668883323669434	-0.0299579575657845	-0.0521331578493118
-5.84205341339111	-7.07946538925171	-10.8892793655396	-0.0668597966432571	-0.030097296461463	-0.0521811693906784
-5.84805583953857	-7.06406736373901	-10.9153642654419	-0.0668156743049622	-0.0299302078783512	-0.0525232553482056
-5.84248304367065	-7.07038354873657	-10.8846158981323	-0.0670003443956375	-0.0297864936292171	-0.0529163666069508
-5.84978151321411	-7.07644987106323	-10.900673866272	-0.0668695271015167	-0.0300514474511147	-0.0529630593955517
-5.85454654693604	-7.06748151779175	-10.9219570159912	-0.0667886137962341	-0.0297920200973749	-0.0532958097755909
-5.85095596313477	-7.06848096847534	-10.8846349716187	-0.0668684914708138	-0.0297979339957237	-0.0535887479782104
-5.85505342483521	-7.08099794387817	-10.8891687393188	-0.066900372505188	-0.0299862343817949	-0.0536673739552498
-5.86305952072144	-7.07072448730469	-10.9275236129761	-0.0666343718767166	-0.029885146766901	-0.0538306348025799
-5.85471677780151	-7.06985330581665	-10.9026746749878	-0.0667414367198944	-0.0297998581081629	-0.0542989112436771
-5.862624168396	-7.08439540863037	-10.8975172042847	-0.0666783452033997	-0.0300415251404047	-0.0543234758079052
-5.86801099777222	-7.07833051681519	-10.9356031417847	-0.0664097368717194	-0.0300776399672031	-0.0542823038995266
-5.86408042907715	-7.07589817047119	-10.9222545623779	-0.0664331465959549	-0.0298946145921946	-0.0546921789646149
-5.86347246170044	-7.08986616134644	-10.9057016372681	-0.0663895979523659	-0.0301438458263874	-0.054753128439188
-5.87262725830078	-7.08623886108398	-10.9412784576416	-0.0662550628185272	-0.0301524251699448	-0.0547575876116753
-5.86518955230713	-7.07852935791016	-10.9373788833618	-0.0661875158548355	-0.0299411285668612	-0.0551957115530968
-5.8665976524353	-7.09679508209229	-10.9143199920654	-0.0661546289920807	-0.0301794894039631	-0.0552788861095905
-5.87620162963867	-7.09069538116455	-10.9542970657349	-0.0659911558032036	-0.0302162151783705	-0.0553270988166332
-5.86527347564697	-7.08377552032471	-10.9427165985107	-0.0660575702786446	-0.0299542527645826	-0.0556827299296856
-5.86656332015991	-7.09581518173218	-10.9168634414673	-0.0659764930605888	-0.0301132779568434	-0.0558155626058578
-5.86850261688232	-7.09575986862183	-10.9468812942505	-0.0658916011452675	-0.0302162319421768	-0.0558140501379967
-5.87049865722656	-7.08065319061279	-10.94264793396	-0.0658831521868706	-0.02994105219841	-0.0562070645391941
-5.86292743682861	-7.09056282043457	-10.918872833252	-0.0660008490085602	-0.0299652386456728	-0.0564890466630459
-5.86905241012573	-7.09878206253052	-10.9313735961914	-0.0658909901976585	-0.0302336309105158	-0.0564597919583321
-5.87484645843506	-7.08943843841553	-10.9566087722778	-0.0659152939915657	-0.0300594642758369	-0.0565968751907349
-5.86369752883911	-7.08549785614014	-10.9266042709351	-0.0659982040524483	-0.0298484414815903	-0.0569767095148563
-5.86129522323608	-7.09912395477295	-10.9050149917603	-0.0660696402192116	-0.0300593059509993	-0.0570042133331299
-5.87185525894165	-7.0897102355957	-10.9381809234619	-0.065921887755394	-0.0300295054912567	-0.0570662952959538
-5.86493873596191	-7.08056259155273	-10.9242992401123	-0.0661369189620018	-0.0297762881964445	-0.0575774870812893
-5.86437225341797	-7.09515380859375	-10.8987588882446	-0.0661193579435349	-0.0299161057919264	-0.0576800778508186
-5.87134790420532	-7.09980821609497	-10.9223670959473	-0.0661099255084991	-0.0300116520375013	-0.0576901584863663
-5.87839269638062	-7.08609819412231	-10.9399328231812	-0.06611068546772	-0.0298574790358543	-0.0579563565552235
-5.87136173248291	-7.08798408508301	-10.9148712158203	-0.0662875771522522	-0.0296577867120504	-0.0583732128143311
-5.87431144714355	-7.10345411300659	-10.8900384902954	-0.0663454756140709	-0.0298863854259253	-0.0584473796188831
-5.88459634780884	-7.09708786010742	-10.9263467788696	-0.0663277208805084	-0.0298613198101521	-0.0585828647017479
-5.88200092315674	-7.08593130111694	-10.912130355835	-0.0663123056292534	-0.0296732597053051	-0.0590209327638149
-5.88528776168823	-7.10162734985352	-10.8934326171875	-0.0664464384317398	-0.0297930482774973	-0.059285219758749
-5.8966383934021	-7.10293674468994	-10.9220590591431	-0.06629728525877	-0.0299272648990154	-0.0592735037207603
-5.89547300338745	-7.09084844589233	-10.9324045181274	-0.0664519295096397	-0.0297379288822412	-0.0596252903342247
-5.89238929748535	-7.10155773162842	-10.889536857605	-0.0664897263050079	-0.0297613833099604	-0.0598739050328732
-5.90302038192749	-7.10886144638062	-10.9082221984863	-0.0664641559123993	-0.0300896167755127	-0.0599151253700256
-5.90749645233154	-7.09511470794678	-10.925163269043	-0.0664728134870529	-0.029835220426321	-0.0601859502494335
-5.90194606781006	-7.10212373733521	-10.8952341079712	-0.0666044950485229	-0.0298654120415449	-0.0604987032711506
-5.91422939300537	-7.11460304260254	-10.907696723938	-0.0665828287601471	-0.0300408750772476	-0.0604707896709442
-5.9206395149231	-7.1018967628479	-10.9292249679565	-0.0665671527385712	-0.0299117881804705	-0.0606483593583107
-5.91592168807983	-7.10248994827271	-10.8938217163086	-0.0667106285691261	-0.0297821443527937	-0.0609818771481514
-5.92171907424927	-7.11811685562134	-10.8918676376343	-0.0666026547551155	-0.0299790017306805	-0.0609704852104187
-5.93004751205444	-7.11042404174805	-10.9267406463623	-0.0665352270007133	-0.0300110746175051	-0.0610722079873085
-5.92843770980835	-7.106041431427	-10.9053888320923	-0.06668421626091	-0.0298518594354391	-0.0614942386746407
-5.93036556243896	-7.12256574630737	-10.8999710083008	-0.0667147785425186	-0.0299933142960072	-0.0615222565829754
-5.94081926345825	-7.11826086044312	-10.9359474182129	-0.0665229335427284	-0.0300973672419786	-0.0614572614431381
-5.94182109832764	-7.11369657516479	-10.9239196777344	-0.0666268542408943	-0.0298741180449724	-0.0618122294545174
-5.94203424453735	-7.12422895431519	-10.894642829895	-0.0667361468076706	-0.0299966279417276	-0.0618761517107487
-5.95188331604004	-7.12771129608154	-10.9260063171387	-0.0664947405457497	-0.0301890354603529	-0.061770424246788
-5.95537137985229	-7.11860227584839	-10.9414443969727	-0.0664371103048325	-0.0300084855407476	-0.062036357820034
-5.95188856124878	-7.1271071434021	-10.9131059646606	-0.0665940418839455	-0.030039532110095	-0.0623135343194008
-5.96141624450684	-7.13762855529785	-10.9350204467773	-0.0664333552122116	-0.0302769001573324	-0.0621540695428848
-5.96319484710693	-7.12763166427612	-10.9576148986816	-0.0664098858833313	-0.0301673300564289	-0.0623063482344151
-5.96398878097534	-7.13622093200684	-10.9168586730957	-0.0664318725466728	-0.030097272247076	-0.0625472962856293
-5.96867656707764	-7.144371509552	-10.92897605896	-0.0663304477930069	-0.0303694717586041	-0.0623723194003105
-5.97463369369507	-7.13614749908447	-10.9595565795898	-0.0663295984268188	-0.0302642770111561	-0.0624970085918903
-5.97001361846924	-7.1316065788269	-10.9487276077271	-0.0662943944334984	-0.0301834307610989	-0.0627757981419563
-5.97396373748779	-7.14652824401855	-10.9277305603027	-0.0663728788495064	-0.0303159914910793	-0.0626988559961319
-5.98249483108521	-7.14384460449219	-10.964017868042	-0.0662671402096748	-0.0303745102137327	-0.0626068413257599
-5.97641086578369	-7.13452291488647	-10.9609127044678	-0.0662593171000481	-0.0301280245184898	-0.0628633946180344
-5.97461462020874	-7.14498329162598	-10.9288673400879	-0.0663357004523277	-0.0302190165966749	-0.0628970861434937
-5.98004913330078	-7.14696455001831	-10.9485054016113	-0.0662712007761002	-0.0303580369800329	-0.062713123857975
-5.98510313034058	-7.1347713470459	-10.9661712646484	-0.0662195980548859	-0.0301694516092539	-0.0628582090139389
-5.97595357894897	-7.14168071746826	-10.938738822937	-0.0663307160139084	-0.0301510617136955	-0.0630660951137543
-5.98682403564453	-7.14978885650635	-10.9588966369629	-0.0663209035992622	-0.0302947871387005	-0.0627979338169098
-5.98743629455566	-7.13789510726929	-10.9742727279663	-0.066171869635582	-0.030124532058835	-0.0628784745931625
-5.97959661483765	-7.14047241210938	-10.9460296630859	-0.0663623586297035	-0.0300108380615711	-0.0629743933677673
-5.98562622070313	-7.15142107009888	-10.9399967193604	-0.0663155391812325	-0.0302479807287455	-0.062752902507782
-5.99203681945801	-7.14104318618774	-10.9751472473145	-0.066215768456459	-0.0301563609391451	-0.0626730471849442
-5.98308324813843	-7.13791131973267	-10.961217880249	-0.0662945955991745	-0.0299789402633905	-0.0629331097006798
-5.98532867431641	-7.15412092208862	-10.9495096206665	-0.0662725493311882	-0.030150230973959	-0.0626810044050217
-5.99223804473877	-7.1471266746521	-10.9823093414307	-0.0661523714661598	-0.0302037093788385	-0.0624504387378693
-5.9859185218811	-7.14543437957764	-10.9610633850098	-0.0662586092948914	-0.0300034061074257	-0.0625776425004005
-5.98583078384399	-7.1562442779541	-10.9626817703247	-0.0661635026335716	-0.0302948635071516	-0.0622053481638432
-5.98670434951782	-7.14756965637207	-10.9930734634399	-0.0660999491810799	-0.0301743354648352	-0.0620756857097149
-5.97916173934937	-7.14654970169067	-10.9700899124146	-0.066083662211895	-0.0300987903028727	-0.0620750822126865
-5.97736120223999	-7.16039562225342	-10.9667959213257	-0.0660560727119446	-0.0303028170019388	-0.0617934428155422
-5.97937965393066	-7.15927886962891	-11.0112161636353	-0.0658935457468033	-0.0302913412451744	-0.0614542588591576
-5.96858978271484	-7.15117359161377	-10.9912958145142	-0.0659718737006187	-0.0301146600395441	-0.0614528991281986
-5.96459817886353	-7.16527318954468	-10.9755840301514	-0.0659404993057251	-0.0303347930312157	-0.0611383840441704
-5.96510028839111	-7.15588569641113	-11.0110692977905	-0.0657301768660545	-0.0304153114557266	-0.0608307756483555
-5.95508670806885	-7.15148448944092	-11.0019178390503	-0.0656945928931236	-0.0301995240151882	-0.0608753599226475
-5.95272636413574	-7.16836452484131	-10.9937934875488	-0.0657231360673904	-0.0304347984492779	-0.0605645813047886
-5.95410203933716	-7.1642804145813	-11.0302963256836	-0.0656180158257484	-0.0304184705018997	-0.0602157413959503
-5.94528818130493	-7.1545844078064	-11.0184354782104	-0.0655656084418297	-0.0301471166312695	-0.060252632945776
-5.93871784210205	-7.1691837310791	-10.9917058944702	-0.0655571892857552	-0.0303658600896597	-0.0600174590945244
-5.94428491592407	-7.17061710357666	-11.0255107879639	-0.0654130801558495	-0.0303582530468702	-0.0596608221530914
-5.93606567382813	-7.15838193893433	-11.0290908813477	-0.065407395362854	-0.0300923939794302	-0.0597278922796249
-5.92858171463013	-7.17084550857544	-11.0037422180176	-0.0655050054192543	-0.0302319321781397	-0.059614434838295
-5.93185043334961	-7.16954708099365	-11.0403461456299	-0.0654203221201897	-0.0302007384598255	-0.0592536777257919
-5.92678689956665	-7.16236591339111	-11.0125522613525	-0.0655059143900871	-0.0299188513308764	-0.0593821965157986
-5.92174863815308	-7.17778396606445	-11.0023460388184	-0.0655716955661774	-0.030026488006115	-0.0591120347380638
-5.92145156860352	-7.16464853286743	-11.0341482162476	-0.0654502213001251	-0.0299603976309299	-0.0589604899287224
-5.91133737564087	-7.15955114364624	-11.0143766403198	-0.0655591040849686	-0.0296679325401783	-0.0591643303632736
-5.90939664840698	-7.17295598983765	-10.9941520690918	-0.0656499415636063	-0.0297340638935566	-0.0589530169963837
-5.91181802749634	-7.16466951370239	-11.0246152877808	-0.0656052380800247	-0.0296514891088009	-0.0587393119931221
-5.89996433258057	-7.15605354309082	-11.0189752578735	-0.0657440051436424	-0.0293562691658735	-0.0589045882225037
-5.89690017700195	-7.1663556098938	-10.9804677963257	-0.0658751204609871	-0.0293009392917156	-0.0587753131985664
-5.89939785003662	-7.15655040740967	-11.0081605911255	-0.0658672228455544	-0.0293091740459204	-0.0585618689656258
-5.89127635955811	-7.14402151107788	-10.9957237243652	-0.0659408643841743	-0.0289384610950947	-0.0587203316390514
-5.87587213516235	-7.15512657165527	-10.9755020141602	-0.0660143494606018	-0.0289871748536825	-0.0586607232689857
-5.88212156295776	-7.14761877059937	-11.0004081726074	-0.0661126747727394	-0.0288720726966858	-0.0584376715123653
-5.87103176116943	-7.13245105743408	-10.9938488006592	-0.0662128403782845	-0.0285228863358498	-0.0586212761700153
-5.86141872406006	-7.1398720741272	-10.9509963989258	-0.0664079934358597	-0.0284572318196297	-0.0585417710244656
-5.8632926940918	-7.13977003097534	-10.9757633209229	-0.0663266703486443	-0.0286360867321491	-0.0582684613764286
-5.85577821731567	-7.11972141265869	-10.9831190109253	-0.0663615539669991	-0.0282487329095602	-0.0583896599709988
-5.84519529342651	-7.11926460266113	-10.9530935287476	-0.0665339231491089	-0.0281359162181616	-0.0585146769881248
-5.84237337112427	-7.1313328742981	-10.9483213424683	-0.0665067285299301	-0.0282706972211599	-0.0582207031548023
-5.84584331512451	-7.12038993835449	-10.9820957183838	-0.0665023997426033	-0.0281925685703754	-0.058089978992939
-5.83648681640625	-7.11037445068359	-10.9614677429199	-0.0666121020913124	-0.0277885347604752	-0.0582508258521557
-5.82961940765381	-7.12000179290771	-10.9317226409912	-0.066661074757576	-0.0278686918318272	-0.0581565089523792
-5.83205080032349	-7.11670923233032	-10.9541015625	-0.0667129829525948	-0.027897085994482	-0.0579288005828857
-5.82682085037231	-7.10204410552979	-10.9693794250488	-0.0666810944676399	-0.0276054032146931	-0.0580968521535397
-5.81816530227661	-7.10624074935913	-10.9382371902466	-0.066819854080677	-0.0275370683521032	-0.0582401603460312
-5.82163715362549	-7.11677932739258	-10.9272346496582	-0.0668405890464783	-0.0275854710489511	-0.0580205805599689
-5.82356071472168	-7.10324859619141	-10.9579429626465	-0.0668369382619858	-0.0273401066660881	-0.0579751878976822
-5.81342458724976	-7.09895277023315	-10.9289979934692	-0.0669747442007065	-0.0270934570580721	-0.0582255907356739
-5.81155967712402	-7.10957193374634	-10.9207582473755	-0.0670106336474419	-0.0272153336554766	-0.0581021457910538
-5.81714963912964	-7.09425354003906	-10.9411354064941	-0.067067913711071	-0.0270936321467161	-0.0580476112663746
-5.80502033233643	-7.08606290817261	-10.9241228103638	-0.0671950429677963	-0.026797940954566	-0.0583519153296947
-5.80527687072754	-7.09995985031128	-10.9125833511353	-0.0672388300299644	-0.0269131362438202	-0.0582337453961372
-5.8053822517395	-7.08617687225342	-10.9455080032349	-0.0672397688031197	-0.0268105082213879	-0.0582076124846935
-5.79566860198975	-7.07676887512207	-10.9127159118652	-0.0674413815140724	-0.0265071634203196	-0.0584469102323055
-5.79172086715698	-7.08446216583252	-10.8940563201904	-0.0674713253974915	-0.0266496762633324	-0.0583028756082058
-5.79138565063477	-7.06842136383057	-10.9287223815918	-0.0675123855471611	-0.0265051573514938	-0.0582987740635872
-5.7818169593811	-7.06465005874634	-10.8957319259644	-0.0676308795809746	-0.0263482481241226	-0.0585525669157505
-5.78228378295898	-7.0722975730896	-10.8968667984009	-0.0676951557397842	-0.0264324117451906	-0.0584068633615971
-5.78443670272827	-7.0605583190918	-10.9252443313599	-0.0676358044147491	-0.0263559110462666	-0.0583452358841896
-5.77390098571777	-7.05238676071167	-10.910982131958	-0.0677546486258507	-0.0260932296514511	-0.0584616214036942
-5.76734113693237	-7.05615043640137	-10.8780174255371	-0.0678125098347664	-0.0260875653475523	-0.0584693476557732
-5.76981401443481	-7.05967855453491	-10.8870582580566	-0.0678190290927887	-0.0261823181062937	-0.0582404509186745
-5.77172660827637	-7.04779148101807	-10.9141254425049	-0.0676865577697754	-0.026093378663063	-0.0582741461694241
-5.75919675827026	-7.04045581817627	-10.8925609588623	-0.067809209227562	-0.0260223615914583	-0.058333620429039
-5.76375675201416	-7.05407238006592	-10.88148021698	-0.0677357763051987	-0.0262285768985748	-0.0581887550652027
-5.76340866088867	-7.04597854614258	-10.9171380996704	-0.0676039829850197	-0.0262205172330141	-0.0579248443245888
-5.75796127319336	-7.03796482086182	-10.905029296875	-0.0675651058554649	-0.0260068103671074	-0.0579966679215431
-5.75373077392578	-7.04914474487305	-10.8799114227295	-0.0675378665328026	-0.0261577572673559	-0.0578272640705109
-5.75765609741211	-7.04960966110229	-10.908408164978	-0.0674308612942696	-0.0263083893805742	-0.0574729181826115
-5.7538857460022	-7.03866815567017	-10.9171752929688	-0.0672920495271683	-0.0261509697884321	-0.0575430952012539
-5.74704599380493	-7.048264503479	-10.8911333084106	-0.0672369077801704	-0.0262366775423288	-0.0574283786118031
-5.75356340408325	-7.05196046829224	-10.922963142395	-0.0670513212680817	-0.0263963714241982	-0.0570225603878498
-5.74519443511963	-7.0394082069397	-10.9218416213989	-0.0669699534773827	-0.0261985696852207	-0.0570264123380184
-5.74251174926758	-7.05605602264404	-10.8933763504028	-0.0669289231300354	-0.0263619683682919	-0.0568296350538731
-5.74768686294556	-7.0564489364624	-10.9264516830444	-0.066732369363308	-0.0265339985489845	-0.0564931854605675
-5.74597597122192	-7.04476308822632	-10.9327325820923	-0.0667109936475754	-0.0263164080679417	-0.056557759642601
-5.73335361480713	-7.05929851531982	-10.9073247909546	-0.0667319595813751	-0.0263563171029091	-0.056502316147089
-5.74119663238525	-7.05901145935059	-10.936318397522	-0.0665372312068939	-0.0264646951109171	-0.0561825484037399
-5.73638391494751	-7.04869174957275	-10.9334888458252	-0.0665347278118134	-0.0262225978076458	-0.0563202314078808
-5.73249197006226	-7.05695533752441	-10.8973455429077	-0.0666094869375229	-0.0262287836521864	-0.0562857650220394
-5.73233079910278	-7.06218576431274	-10.9167957305908	-0.0664764419198036	-0.02638896740973	-0.0560562424361706
-5.73189926147461	-7.04689741134644	-10.9338274002075	-0.0663245692849159	-0.0262689273804426	-0.0561946518719196
-5.72560501098633	-7.05069303512573	-10.9023494720459	-0.0665210783481598	-0.0261675789952278	-0.0563059337437153
-5.73018741607666	-7.05582141876221	-10.9196062088013	-0.0663576647639275	-0.0263412352651358	-0.0560618489980698
-5.72448587417603	-7.0443263053894	-10.9377145767212	-0.0664052739739418	-0.0262561906129122	-0.0561625994741917
-5.7195520401001	-7.04836559295654	-10.8943490982056	-0.0664539486169815	-0.0260697472840548	-0.0562781617045403
-5.72342252731323	-7.05308103561401	-10.8946886062622	-0.0664387792348862	-0.0262542087584734	-0.0561089403927326
-5.7261176109314	-7.04189157485962	-10.9258632659912	-0.0663724169135094	-0.0262601245194674	-0.0560566112399101
-5.71919822692871	-7.03254652023315	-10.9193534851074	-0.0663830935955048	-0.0260426551103592	-0.0563257858157158
-5.71680736541748	-7.04347944259644	-10.8940868377686	-0.0664929449558258	-0.0260763913393021	-0.0563373565673828
-5.72386837005615	-7.04649019241333	-10.9191751480103	-0.0662620812654495	-0.0262589324265718	-0.0561474114656448
-5.72507047653198	-7.03747367858887	-10.9398145675659	-0.0662801787257195	-0.0261039137840271	-0.0561479069292545
-5.72144031524658	-7.03688144683838	-10.9068126678467	-0.0663081258535385	-0.0260140914469957	-0.0562598817050457
-5.72131729125977	-7.05161952972412	-10.9084901809692	-0.0662571936845779	-0.0262498520314693	-0.0560279376804829
-5.72576475143433	-7.03799724578857	-10.9369106292725	-0.0659848749637604	-0.0262638311833143	-0.0560102462768555
-5.71925210952759	-7.04134130477905	-10.9184646606445	-0.0660147219896317	-0.0261160172522068	-0.056160394102335
-5.72125816345215	-7.05846834182739	-10.9191999435425	-0.0658803433179855	-0.0264120139181614	-0.0558515414595604
-5.72841119766235	-7.05433034896851	-10.9523029327393	-0.0656024441123009	-0.0263973716646433	-0.0556369051337242
-5.72434902191162	-7.05095052719116	-10.9452791213989	-0.0655317232012749	-0.026374876499176	-0.0556991063058376
-5.72153854370117	-7.06415414810181	-10.9258060455322	-0.0654736310243607	-0.0266368053853512	-0.0554313845932484
-5.73282289505005	-7.06586599349976	-10.9638652801514	-0.065086729824543	-0.0267511177808046	-0.0551086887717247
-5.72543430328369	-7.06128025054932	-10.9620361328125	-0.0650109946727753	-0.0267056450247765	-0.0551641248166561
-5.7217960357666	-7.07625913619995	-10.9469261169434	-0.0649000108242035	-0.0268685650080442	-0.0549577139317989
-5.72837209701538	-7.07746839523315	-10.980523109436	-0.0647003203630447	-0.0270835570991039	-0.0545428767800331
-5.72349691390991	-7.07084798812866	-10.9810523986816	-0.064551867544651	-0.0269343443214893	-0.0545674934983253
-5.71678113937378	-7.08500909805298	-10.9531469345093	-0.064427986741066	-0.0271933954209089	-0.0543257296085358
-5.72466993331909	-7.0891375541687	-10.981915473938	-0.0643329545855522	-0.0273348744958639	-0.0539530813694
-5.718346118927	-7.07629776000977	-10.993727684021	-0.0641506016254425	-0.0272320546209812	-0.0539692752063274
-5.70983982086182	-7.0926947593689	-10.970757484436	-0.0641940012574196	-0.0273777786642313	-0.0538823381066322
-5.71635246276855	-7.09444332122803	-11.0002508163452	-0.0639161542057991	-0.0275362301617861	-0.0535692237317562
-5.70711278915405	-7.0841760635376	-10.9975490570068	-0.0640002191066742	-0.0273856278508902	-0.0536367185413837
-5.70488834381104	-7.09454298019409	-10.9619226455688	-0.0639747977256775	-0.0274246297776699	-0.053475383669138
-5.70700788497925	-7.08971405029297	-10.9978723526001	-0.0638077855110168	-0.0275113806128502	-0.0533092170953751
-5.70084571838379	-7.08353281021118	-10.9886617660522	-0.0637987777590752	-0.0272476747632027	-0.0535192489624023
-5.69873857498169	-7.09814453125	-10.9737005233765	-0.0638404712080956	-0.027473533526063	-0.0533678494393826
-5.70289754867554	-7.09000635147095	-11.0054149627686	-0.0637701004743576	-0.0272991415113211	-0.0533162355422974
-5.69430541992188	-7.08395719528198	-10.9726467132568	-0.0638541281223297	-0.027138439938426	-0.0535313151776791
-5.69459867477417	-7.09797763824463	-10.9673328399658	-0.0638544261455536	-0.0274033974856138	-0.0533804036676884
-5.701416015625	-7.08732795715332	-11.0011672973633	-0.0636835992336273	-0.0273008309304714	-0.0533983930945396
-5.69072866439819	-7.08320951461792	-10.9705018997192	-0.0638765916228294	-0.0271883234381676	-0.0536553785204887
-5.69772243499756	-7.09522533416748	-10.9751167297363	-0.0637752562761307	-0.0273675266653299	-0.0535623244941235
-5.70039749145508	-7.08434963226318	-11.0061950683594	-0.063678577542305	-0.0272594038397074	-0.0536040104925632
-5.69861268997192	-7.08336400985718	-10.9742422103882	-0.0638390555977821	-0.0270771495997906	-0.0538172647356987
-5.70295572280884	-7.09354257583618	-10.9705009460449	-0.0637678951025009	-0.027317026630044	-0.0536712780594826
-5.70770835876465	-7.0842170715332	-11.0031900405884	-0.063718318939209	-0.0272044632583857	-0.0537097826600075
-5.70162105560303	-7.08253002166748	-10.9707260131836	-0.0637136176228523	-0.027311485260725	-0.0539865866303444
-5.71339082717896	-7.09837961196899	-10.9900894165039	-0.0636842548847198	-0.0274925716221333	-0.0536966882646084
-5.7183895111084	-7.07985353469849	-11.0012378692627	-0.0635462924838066	-0.0272723883390427	-0.053787887096405
-5.71106815338135	-7.09291934967041	-10.9703712463379	-0.0636152848601341	-0.0273789074271917	-0.0538762435317039
-5.7228045463562	-7.09693288803101	-11.0001783370972	-0.0633961036801338	-0.0275727286934853	-0.0535970143973827
-5.72103309631348	-7.08672904968262	-11.0010452270508	-0.0634162351489067	-0.027515510097146	-0.0538061298429966
-5.72034120559692	-7.10020589828491	-10.9846086502075	-0.0634119808673859	-0.027670020237565	-0.0536522455513477
-5.72876262664795	-7.09603500366211	-11.0238676071167	-0.0632393509149551	-0.0277587175369263	-0.0534690953791142
-5.72455739974976	-7.09877777099609	-10.9957094192505	-0.0632553845643997	-0.0276234541088343	-0.0535576157271862
-5.73206615447998	-7.11003923416138	-11.0080270767212	-0.0631380155682564	-0.0279337037354708	-0.0532590225338936
-5.73258018493652	-7.09835624694824	-11.0301456451416	-0.063065692782402	-0.0278116073459387	-0.0533047094941139
-5.7311749458313	-7.11137104034424	-11.0039682388306	-0.0631648376584053	-0.0278694946318865	-0.0533008687198162
-5.73990154266357	-7.11663389205933	-11.0304508209229	-0.0629750564694405	-0.0280212126672268	-0.0529397092759609
-5.73372888565063	-7.10988712310791	-11.0267009735107	-0.0630568861961365	-0.0277943760156631	-0.0531172975897789
-5.73497533798218	-7.12157821655273	-10.9978361129761	-0.0630517080426216	-0.0278944633901119	-0.0529503598809242
-5.74407815933228	-7.12226915359497	-11.0276746749878	-0.0629175454378128	-0.0279395896941423	-0.0527007505297661
-5.74119091033936	-7.11165142059326	-11.0284214019775	-0.0629793629050255	-0.0277299657464027	-0.0528459660708904
-5.73127698898315	-7.12478303909302	-11.00452709198	-0.0630089640617371	-0.027875991538167	-0.0528047420084476
-5.74251222610474	-7.12058305740356	-11.0345497131348	-0.062975712120533	-0.0278607849031687	-0.0525639355182648
-5.73270177841187	-7.11088848114014	-11.0198078155518	-0.0630286708474159	-0.0275707673281431	-0.052755568176508
-5.73140430450439	-7.12155961990356	-10.9927673339844	-0.0631620585918427	-0.0276863276958466	-0.0525572784245014
-5.73508310317993	-7.11044692993164	-11.027925491333	-0.0630776509642601	-0.0275990422815084	-0.052452813833952
-5.72472906112671	-7.10555219650269	-10.9958848953247	-0.0632882118225098	-0.0273632816970348	-0.0526609756052494
-5.72773504257202	-7.11545372009277	-10.9931936264038	-0.0633011385798454	-0.0275331381708384	-0.0523772872984409
-5.72517871856689	-7.0956974029541	-11.0206699371338	-0.0633108243346214	-0.0273738484829664	-0.0523439347743988
-5.71555233001709	-7.09885358810425	-10.9794311523438	-0.0634170472621918	-0.0272501464933157	-0.0524154603481293
-5.71637868881226	-7.10267782211304	-10.9768762588501	-0.0634950622916222	-0.0274935271590948	-0.0521655604243279
-5.71778964996338	-7.08842802047729	-11.0053968429565	-0.0634533166885376	-0.0272906720638275	-0.0520333871245384
-5.70527839660645	-7.08388996124268	-10.9796676635742	-0.0635314136743546	-0.0271672550588846	-0.0522004291415215
-5.70892095565796	-7.0997314453125	-10.9772205352783	-0.0635727867484093	-0.0273828785866499	-0.0518740303814411
-5.71444177627563	-7.08613967895508	-11.0057201385498	-0.063451386988163	-0.0274083185940981	-0.0516927614808083
-5.70607662200928	-7.08137130737305	-10.9928045272827	-0.0635572075843811	-0.0271085016429424	-0.0517570376396179
-5.70350027084351	-7.09493923187256	-10.9645833969116	-0.0635411739349365	-0.0273710582405329	-0.051545076072216
-5.71155500411987	-7.09618949890137	-10.9924011230469	-0.0634246841073036	-0.0274987611919641	-0.0512143597006798
-5.70742607116699	-7.08466529846191	-10.9956951141357	-0.0634570196270943	-0.0273166205734015	-0.0512939505279064
-5.70208311080933	-7.09949445724487	-10.9767017364502	-0.0634905248880386	-0.0273876152932644	-0.0511537045240402
-5.71284627914429	-7.10209465026855	-11.0085201263428	-0.063293918967247	-0.0275599230080843	-0.0507597289979458
-5.71389484405518	-7.09557056427002	-10.9987287521362	-0.0633323863148689	-0.0274102929979563	-0.0507681481540203
-5.71375370025635	-7.10900449752808	-10.9695053100586	-0.0633911490440369	-0.0275920834392309	-0.0505268685519695
-5.71812200546265	-7.10477209091187	-11.0097646713257	-0.0631978437304497	-0.0276903379708529	-0.0502268224954605
-5.71442604064941	-7.09888696670532	-11.0104780197144	-0.0631258562207222	-0.02760274335742	-0.0502952039241791
-5.71376705169678	-7.10813474655151	-10.9875717163086	-0.0632331147789955	-0.0277015995234251	-0.0501241721212864
-5.72055721282959	-7.11193609237671	-11.0175113677979	-0.0630204379558563	-0.0278867892920971	-0.0497279725968838
-5.72058153152466	-7.10319375991821	-11.0311155319214	-0.0628751143813133	-0.0277622081339359	-0.0496237762272358
-5.71415281295776	-7.10751008987427	-10.9945373535156	-0.0630544945597649	-0.0277604945003986	-0.0495732352137566
-5.71808099746704	-7.11532163619995	-11.0122098922729	-0.0629752278327942	-0.0279707368463278	-0.0492308661341667
-5.71527481079102	-7.10383653640747	-11.0327672958374	-0.0628744065761566	-0.0278389118611813	-0.0491742268204689
-5.70975971221924	-7.10763597488403	-11.0036354064941	-0.0629100725054741	-0.0278742499649525	-0.0491580255329609
-5.71694469451904	-7.11539745330811	-11.0270414352417	-0.0628257989883423	-0.028091786429286	-0.04881352186203
-5.71205043792725	-7.10261917114258	-11.0289421081543	-0.0629069656133652	-0.0277967862784863	-0.0488287955522537
-5.70950222015381	-7.11461448669434	-10.9916114807129	-0.0629368647933006	-0.0278287902474403	-0.0487324558198452
-5.71458005905151	-7.11029481887817	-11.0272827148438	-0.0628623813390732	-0.0278629940003157	-0.0484540984034538
-5.70934152603149	-7.10412120819092	-11.0053234100342	-0.0629987120628357	-0.0277123730629683	-0.0486574098467827
-5.70784044265747	-7.11909294128418	-11.005669593811	-0.0630417540669441	-0.0278913732618093	-0.0484477020800114
-5.71535396575928	-7.10763931274414	-11.0277090072632	-0.0629996284842491	-0.0278217177838087	-0.0483543127775192
-5.70833587646484	-7.10984802246094	-10.9915447235107	-0.0631645247340202	-0.0275720879435539	-0.0484517551958561
-5.71206855773926	-7.11986351013184	-11.0007066726685	-0.0631191208958626	-0.027824530377984	-0.0481942407786846
-5.71606874465942	-7.10511207580566	-11.0161733627319	-0.0630907118320465	-0.027570478618145	-0.0482688285410404
-5.71126747131348	-7.11257314682007	-10.9835424423218	-0.0632882863283157	-0.0274678915739059	-0.0483830273151398
-5.72112274169922	-7.11866903305054	-11.0023670196533	-0.0631399750709534	-0.0276035144925117	-0.0481118112802505
-5.72050094604492	-7.10761642456055	-11.0229988098145	-0.0631477981805801	-0.0275372713804245	-0.0482097566127777
-5.71874523162842	-7.11301469802856	-10.9827194213867	-0.0632872357964516	-0.0274242777377367	-0.0483327284455299
-5.72581911087036	-7.11920976638794	-10.9988555908203	-0.0632174015045166	-0.0275946408510208	-0.0481555610895157
-5.72755241394043	-7.10694169998169	-11.0177736282349	-0.0631696432828903	-0.0273978039622307	-0.0482404306530952
-5.72092485427856	-7.11572742462158	-10.9908905029297	-0.0632651373744011	-0.0273858532309532	-0.0484176985919476
-5.73262453079224	-7.12224531173706	-11.0135946273804	-0.0631767958402634	-0.0275159925222397	-0.0482384189963341
-5.7284140586853	-7.10669946670532	-11.0233716964722	-0.0631644278764725	-0.0272365268319845	-0.0484657995402813
-5.72673892974854	-7.11471796035767	-10.9853267669678	-0.0632390826940537	-0.0273713413625956	-0.0484513528645039
-5.73471069335938	-7.11224937438965	-11.023344039917	-0.0631102696061134	-0.0274370200932026	-0.0483548454940319
-5.72860813140869	-7.10427474975586	-11.0115661621094	-0.063287615776062	-0.0271385535597801	-0.0486723780632019
-5.72572088241577	-7.11099815368652	-10.9865274429321	-0.0633474141359329	-0.0272243805229664	-0.0487589240074158
-5.73181486129761	-7.10830307006836	-11.0176858901978	-0.0631604418158531	-0.0272301472723484	-0.0485960207879543
-5.73073101043701	-7.09811639785767	-11.0116081237793	-0.0632980093359947	-0.026985889300704	-0.0488433353602886
-5.72611665725708	-7.106689453125	-10.9753704071045	-0.0634432658553123	-0.0269377212971449	-0.0489551313221455
-5.73393630981445	-7.10439395904541	-11.0025215148926	-0.0633849054574966	-0.0270448233932257	-0.0487669333815575
-5.72702312469482	-7.09197807312012	-11.0038404464722	-0.0634588003158569	-0.0268060117959976	-0.0491414219141006
-5.72625350952148	-7.10300207138062	-10.9729452133179	-0.063586413860321	-0.0268680695444345	-0.0491268523037434
-5.73270273208618	-7.0977463722229	-11.0050992965698	-0.0635994225740433	-0.0268289465457201	-0.0490171872079372
-5.72504043579102	-7.08828973770142	-10.9818487167358	-0.0637053027749062	-0.0265464521944523	-0.0493101514875889
-5.7286434173584	-7.09936046600342	-10.9628973007202	-0.0637385472655296	-0.0266819261014462	-0.049239382147789
-5.73187398910522	-7.08873701095581	-10.9962959289551	-0.0636913776397705	-0.0266250744462013	-0.0492897890508175
-5.72711706161499	-7.08494758605957	-10.9710512161255	-0.0639267116785049	-0.0264181457459927	-0.049548365175724
-5.72644233703613	-7.09687757492065	-10.9669809341431	-0.063917264342308	-0.0266103912144899	-0.0494989305734634
-5.73049783706665	-7.08852386474609	-10.99609375	-0.0638399124145508	-0.0265154968947172	-0.0495697222650051
-5.72473669052124	-7.08780574798584	-10.9582471847534	-0.0640221536159515	-0.0263704545795918	-0.0498314239084721
-5.73025989532471	-7.09549045562744	-10.9588813781738	-0.0640987604856491	-0.0265522394329309	-0.0496793240308762
-5.72846984863281	-7.08001136779785	-10.9871520996094	-0.0640150085091591	-0.0263321250677109	-0.0499510616064072
-5.72153043746948	-7.0810341835022	-10.9575910568237	-0.0641588643193245	-0.0262103397399187	-0.0503179021179676
-5.73032903671265	-7.08748149871826	-10.9628639221191	-0.0641972422599792	-0.0264072120189667	-0.0502722598612309
-5.72964429855347	-7.07485103607178	-10.9947004318237	-0.0641883388161659	-0.0262184385210276	-0.0504161864519119
-5.72450876235962	-7.06961488723755	-10.9566593170166	-0.0643500536680222	-0.0260008107870817	-0.0508029088377953
-5.72868776321411	-7.08186197280884	-10.9382581710815	-0.0644335821270943	-0.0260857846587896	-0.0508949086070061
-5.73567199707031	-7.06829214096069	-10.9680023193359	-0.0644971206784248	-0.0260333362966776	-0.0510074496269226
-5.72540950775146	-7.05829811096191	-10.9476842880249	-0.0647521987557411	-0.025714473798871	-0.0514924786984921
-5.72730398178101	-7.06858253479004	-10.9345226287842	-0.0648011565208435	-0.0258548092097044	-0.0515830814838409
-5.73540353775024	-7.06048631668091	-10.9608039855957	-0.0648338198661804	-0.025749359279871	-0.0517388805747032
-5.72988700866699	-7.05129337310791	-10.923243522644	-0.0650266036391258	-0.0254582166671753	-0.0521406456828117
-5.73194026947021	-7.0609188079834	-10.9101705551147	-0.065181240439415	-0.0256220027804375	-0.0521924048662186
-5.73933982849121	-7.05261564254761	-10.9349584579468	-0.0651087537407875	-0.0255358926951885	-0.0522668585181236
-5.73708486557007	-7.04174327850342	-10.9290714263916	-0.0653203576803207	-0.0253149885684252	-0.0526896044611931
-5.73543262481689	-7.05476999282837	-10.9013042449951	-0.0654324591159821	-0.025393133983016	-0.0527868270874023
-5.74613380432129	-7.05198669433594	-10.9335823059082	-0.0652455687522888	-0.0255076680332422	-0.0526976212859154
-5.74655055999756	-7.04292154312134	-10.9326639175415	-0.0652791559696198	-0.0251946300268173	-0.0529358685016632
-5.74643039703369	-7.05504179000854	-10.8895778656006	-0.0654219761490822	-0.0252693761140108	-0.0529548563063145
-5.75622081756592	-7.0590877532959	-10.9215850830078	-0.0653540194034576	-0.0254742354154587	-0.0528054125607014
-5.75501012802124	-7.04987764358521	-10.9180860519409	-0.0651791170239449	-0.0252940058708191	-0.0530204698443413
-5.75605249404907	-7.06896686553955	-10.8984041213989	-0.0652084574103355	-0.0254450347274542	-0.0529581792652607
-5.76740074157715	-7.0709981918335	-10.9309463500977	-0.0650335848331451	-0.0255938619375229	-0.0526461638510227
-5.76555871963501	-7.065110206604	-10.9414625167847	-0.065034992992878	-0.0253864079713821	-0.05277094617486
-5.76405572891235	-7.08171796798706	-10.9071941375732	-0.0649674236774445	-0.0254822205752134	-0.0527279041707516
-5.77031707763672	-7.08932542800903	-10.9283447265625	-0.0647875443100929	-0.0257822629064322	-0.052371934056282
-5.77776050567627	-7.08381223678589	-10.9437599182129	-0.0647701621055603	-0.0256402064114809	-0.0523932911455631
-5.77672290802002	-7.10168933868408	-10.922194480896	-0.0647146925330162	-0.0257313530892134	-0.0522757023572922
-5.78182363510132	-7.0990309715271	-10.9588966369629	-0.064554937183857	-0.0258233230561018	-0.0520940832793713
-5.7785758972168	-7.09731578826904	-10.938063621521	-0.0645359009504318	-0.0257777329534292	-0.0521345064043999
-5.78246545791626	-7.11312103271484	-10.92848777771	-0.0645808503031731	-0.0260028727352619	-0.0519281178712845
-5.78837490081787	-7.10970115661621	-10.9639558792114	-0.0643900483846664	-0.0260027870535851	-0.0517758019268513
-5.78659629821777	-7.10388660430908	-10.9597826004028	-0.0644684359431267	-0.0258735734969378	-0.0520021393895149
-5.78792524337769	-7.11971235275269	-10.9296646118164	-0.0644713789224625	-0.0259488113224506	-0.0519280284643173
-5.79617071151733	-7.12048959732056	-10.9689149856567	-0.0644682198762894	-0.0261508338153362	-0.0517343692481518
-5.79815149307251	-7.10946702957153	-10.9689359664917	-0.0644044876098633	-0.0258900318294764	-0.0519535578787327
-5.79345226287842	-7.12239789962769	-10.9315929412842	-0.0644805952906609	-0.0260074343532324	-0.0520267225801945
-5.80579853057861	-7.12137460708618	-10.9574823379517	-0.0645217224955559	-0.0260876305401325	-0.051824688911438
-5.80553817749023	-7.10924673080444	-10.9640083312988	-0.064510814845562	-0.0258754529058933	-0.0521014928817749
-5.80436944961548	-7.12498378753662	-10.9333553314209	-0.0646835938096046	-0.0259166192263365	-0.0522058978676796
-5.81606483459473	-7.12917423248291	-10.9614601135254	-0.0646064504981041	-0.0261053722351789	-0.0520334206521511
-5.81571769714355	-7.11717557907104	-10.9661645889282	-0.0647462233901024	-0.0258502010256052	-0.0523337721824646
-5.81653642654419	-7.12926816940308	-10.9244432449341	-0.0648955479264259	-0.0258686374872923	-0.052440769970417
-5.82457828521729	-7.13556575775146	-10.9412441253662	-0.0648350343108177	-0.0260598640888929	-0.0522978715598583
-5.83247232437134	-7.12005805969238	-10.955906867981	-0.0648832023143768	-0.0258860718458891	-0.0524866916239262
-5.83049631118774	-7.13729476928711	-10.929347038269	-0.0649973228573799	-0.0259297545999289	-0.0525848306715488
-5.84273386001587	-7.13897037506104	-10.9595041275024	-0.0649105906486511	-0.02600715495646	-0.0524941980838776
-5.8395094871521	-7.12981414794922	-10.9562578201294	-0.0649777874350548	-0.0258304346352816	-0.05271340534091
-5.84225225448608	-7.14165830612183	-10.9244832992554	-0.0650684237480164	-0.025923915207386	-0.0527004934847355
-5.85331058502197	-7.14556455612183	-10.9483737945557	-0.0650122910737991	-0.026056095957756	-0.0525914244353771
-5.85285758972168	-7.13283109664917	-10.9596185684204	-0.0650379583239555	-0.0258355569094419	-0.0528936497867107
-5.84750413894653	-7.14448976516724	-10.9270601272583	-0.0650707930326462	-0.025954183191061	-0.0529735684394836
-5.8568696975708	-7.15003728866577	-10.947582244873	-0.0650907754898071	-0.0261243525892496	-0.0527885816991329
-5.86022520065308	-7.13740062713623	-10.9649457931519	-0.0651537477970123	-0.0258831568062305	-0.052924107760191
-5.85425662994385	-7.14100313186646	-10.9279155731201	-0.0652004554867744	-0.0257593728601933	-0.0531165115535259
-5.85691261291504	-7.15066337585449	-10.9287881851196	-0.0652028098702431	-0.0260284468531609	-0.0529155731201172
-5.85701942443848	-7.13486528396606	-10.9564323425293	-0.065222904086113	-0.0257849041372538	-0.053120594471693
-5.84853029251099	-7.13797426223755	-10.9210071563721	-0.0654100775718689	-0.0257945694029331	-0.053270123898983
-5.85514783859253	-7.14080476760864	-10.9438276290894	-0.0653498843312263	-0.0259059462696314	-0.0530973002314568
-5.84951734542847	-7.12694311141968	-10.9448843002319	-0.0654108822345734	-0.0256510339677334	-0.0532496348023415
-5.84498977661133	-7.1352596282959	-10.9026126861572	-0.0655791312456131	-0.0255947057157755	-0.053341843187809
-5.85097408294678	-7.13469314575195	-10.9222412109375	-0.065592385828495	-0.0256973933428526	-0.0531795993447304
-5.84635257720947	-7.1200156211853	-10.9242353439331	-0.0656518563628197	-0.0254498869180679	-0.0533949956297874
-5.83691883087158	-7.13324069976807	-10.899486541748	-0.065872922539711	-0.0254586450755596	-0.0535128265619278
-5.84716796875	-7.13293647766113	-10.9161596298218	-0.0658460110425949	-0.0254719723016024	-0.053247507661581
-5.84125566482544	-7.11774587631226	-10.9192581176758	-0.0659436956048012	-0.0251566786319017	-0.0535049624741077
-5.8333740234375	-7.1262583732605	-10.8762874603271	-0.0661600902676582	-0.0250914711505175	-0.0535515435039997
-5.84002733230591	-7.1299729347229	-10.8911046981812	-0.0661897286772728	-0.0252667162567377	-0.0533745884895325
-5.8375415802002	-7.11843729019165	-10.9057960510254	-0.0662382841110229	-0.0249071978032589	-0.0535541586577892
-5.83213424682617	-7.12451839447021	-10.8674726486206	-0.0665078610181808	-0.0248911585658789	-0.0537463277578354
-5.83697414398193	-7.12450695037842	-10.8928451538086	-0.0663966238498688	-0.0248869452625513	-0.0534839704632759
-5.83587169647217	-7.11427021026611	-10.8913335800171	-0.0665546953678131	-0.0246212854981422	-0.0536343976855278
-5.8318943977356	-7.1211199760437	-10.8489961624146	-0.0667294189333916	-0.024576086550951	-0.0536623783409595
-5.83871221542358	-7.12370109558105	-10.8804759979248	-0.0666917562484741	-0.0246562957763672	-0.0534179173409939
-5.83376789093018	-7.10936594009399	-10.8767261505127	-0.0667628645896912	-0.0243955813348293	-0.0536710470914841
-5.83202219009399	-7.11759471893311	-10.8499736785889	-0.0669012814760208	-0.0243240389972925	-0.0536951161921024
-5.83890295028687	-7.12621927261353	-10.8576812744141	-0.0669846013188362	-0.0244868192821741	-0.0534175969660282
-5.83888339996338	-7.11721324920654	-10.8868007659912	-0.0668935328722	-0.0243312511593103	-0.0534399896860123
-5.83190441131592	-7.11756706237793	-10.8486099243164	-0.067090317606926	-0.024231219664216	-0.0536017641425133
-5.84272861480713	-7.12947654724121	-10.8500566482544	-0.0670738592743874	-0.0243915449827909	-0.0533017031848431
-5.84698390960693	-7.11294174194336	-10.8770799636841	-0.0670495256781578	-0.0242548007518053	-0.0533426180481911
-5.83896017074585	-7.11832475662231	-10.848931312561	-0.0671526864171028	-0.0240726508200169	-0.0535007528960705
-5.84592056274414	-7.13325929641724	-10.8532485961914	-0.0671049505472183	-0.0243574753403664	-0.0532309710979462
-5.8547477722168	-7.12166881561279	-10.8770408630371	-0.0670629218220711	-0.0241490807384253	-0.0532021224498749
-5.84591627120972	-7.12267160415649	-10.8449420928955	-0.0671115964651108	-0.0240176729857922	-0.0533377081155777
-5.85102558135986	-7.13591146469116	-10.8440933227539	-0.0671135112643242	-0.0242748241871595	-0.0530376546084881
-5.8600115776062	-7.12807083129883	-10.8695268630981	-0.0670419782400131	-0.0241737365722656	-0.0529705099761486
-5.85693788528442	-7.12436199188232	-10.8451251983643	-0.0672153234481812	-0.0240172371268272	-0.0531888604164124
-5.8597846031189	-7.14180755615234	-10.8383598327637	-0.0672279223799706	-0.0241417791694403	-0.0530080571770668
-5.86713933944702	-7.13653993606567	-10.8716268539429	-0.0670957937836647	-0.0242131091654301	-0.0528272949159145
-5.86764574050903	-7.12764263153076	-10.857325553894	-0.0671270862221718	-0.0238690804690123	-0.0529763698577881
-5.86647796630859	-7.14366912841797	-10.8255758285522	-0.0672344043850899	-0.0240833591669798	-0.0528224557638168
-5.87447881698608	-7.13943958282471	-10.8549470901489	-0.0671115964651108	-0.0240519363433123	-0.0526489689946175
-5.87103652954102	-7.12879037857056	-10.8562831878662	-0.0671517550945282	-0.0239710845053196	-0.0528833791613579
-5.87012243270874	-7.14320421218872	-10.8301963806152	-0.0672973617911339	-0.0240677278488874	-0.0528323277831078
-5.87946367263794	-7.1433367729187	-10.8592710494995	-0.0670927911996841	-0.0241483617573977	-0.0525967590510845
-5.87414026260376	-7.13650465011597	-10.8504266738892	-0.0671622827649117	-0.0238760951906443	-0.0528135113418102
-5.8773627281189	-7.1506085395813	-10.8232612609863	-0.0671378746628761	-0.02411531470716	-0.0526590794324875
-5.88459777832031	-7.14706325531006	-10.8609533309937	-0.0670672580599785	-0.0241598188877106	-0.0524929836392403
-5.8812780380249	-7.14110040664673	-10.8407754898071	-0.0671219676733017	-0.0239677485078573	-0.0527263209223747
-5.88079738616943	-7.15783166885376	-10.8372373580933	-0.0669971778988838	-0.0242230724543333	-0.0525705702602863
-5.89419507980347	-7.15636396408081	-10.8677206039429	-0.0669077485799789	-0.0242379195988178	-0.0523744150996208
-5.88818550109863	-7.14594411849976	-10.8638696670532	-0.0669136866927147	-0.0241088755428791	-0.0525271780788898
-5.88494968414307	-7.16065979003906	-10.8299798965454	-0.0669911727309227	-0.0243236850947142	-0.0524803064763546
-5.89257049560547	-7.15799903869629	-10.8656129837036	-0.0668238252401352	-0.0244713090360165	-0.0523136779665947
-5.89003849029541	-7.14556074142456	-10.8636713027954	-0.0668695643544197	-0.0242850705981255	-0.0524982511997223
-5.88935899734497	-7.16000986099243	-10.840443611145	-0.0668428689241409	-0.0245261993259192	-0.0523735247552395
-5.89487838745117	-7.15855121612549	-10.8789691925049	-0.0666703432798386	-0.0246566087007523	-0.052117146551609
-5.89245510101318	-7.14943742752075	-10.8706750869751	-0.066632442176342	-0.0245136748999357	-0.0521674491465092
-5.88938140869141	-7.16006898880005	-10.8377017974854	-0.0667349547147751	-0.0245410334318876	-0.0521588288247585
-5.89273548126221	-7.16562557220459	-10.8598537445068	-0.0665607824921608	-0.0248496476560831	-0.0518596395850182
-5.89328575134277	-7.15557527542114	-10.8858003616333	-0.066429041326046	-0.0248323883861303	-0.0518540292978287
-5.88770246505737	-7.15389013290405	-10.8648767471313	-0.0664638206362724	-0.0247884672135115	-0.0520052425563335
-5.892418384552	-7.16785621643066	-10.8638858795166	-0.0664302259683609	-0.0250790268182755	-0.0517390891909599
-5.89615631103516	-7.16046953201294	-10.8979988098145	-0.0661549419164658	-0.0250391326844692	-0.0515694133937359
-5.89125728607178	-7.16080904006958	-10.8707523345947	-0.0663015246391296	-0.024969981983304	-0.0517414025962353
-5.89963960647583	-7.17549800872803	-10.8716850280762	-0.0661573484539986	-0.0252367947250605	-0.0514517687261105
-5.90190124511719	-7.16330480575562	-10.9016542434692	-0.066018745303154	-0.0252261199057102	-0.0513955950737
-5.89695739746094	-7.16947507858276	-10.8757238388062	-0.0660472959280014	-0.025228850543499	-0.0515841618180275
-5.90412950515747	-7.18536853790283	-10.890305519104	-0.0659124553203583	-0.0255448389798403	-0.0512625984847546
-5.91157484054565	-7.17669200897217	-10.9194364547729	-0.0658219233155251	-0.0254303812980652	-0.0512038543820381
-5.90342950820923	-7.17500352859497	-10.8863821029663	-0.0658185258507729	-0.0253764893859625	-0.0513521991670132
-5.90927171707153	-7.18883275985718	-10.8747501373291	-0.0657783597707748	-0.0256377998739481	-0.0511424466967583
-5.92024326324463	-7.18681192398071	-10.9119997024536	-0.065643772482872	-0.0257374979555607	-0.0509752742946148
-5.91404867172241	-7.17636013031006	-10.9071750640869	-0.0656779408454895	-0.0255808718502522	-0.0512238815426826
-5.9146466255188	-7.1895546913147	-10.884880065918	-0.0655984729528427	-0.0257868114858866	-0.0511259101331234
-5.92474460601807	-7.19487571716309	-10.9157886505127	-0.0654944479465485	-0.0259974896907806	-0.0509489774703979
-5.93049955368042	-7.18143844604492	-10.9230995178223	-0.0655046477913857	-0.0258122403174639	-0.0508863031864166
-5.92636728286743	-7.19143629074097	-10.8900632858276	-0.0655642673373222	-0.0259294919669628	-0.0509346574544907
-5.93494844436646	-7.19645738601685	-10.9185934066772	-0.0653573498129845	-0.0262139402329922	-0.0506356656551361
-5.93600988388062	-7.18336820602417	-10.9281444549561	-0.065323531627655	-0.0260803792625666	-0.0507391504943371
-5.9336199760437	-7.19458484649658	-10.9056491851807	-0.0653548836708069	-0.0261532738804817	-0.0506867840886116
-5.94817209243774	-7.19995737075806	-10.9344053268433	-0.0651960596442223	-0.0263735875487328	-0.0503384731709957
-5.94179582595825	-7.19069528579712	-10.93590259552	-0.0651766732335091	-0.0262476541101933	-0.0503139980137348
-5.94180107116699	-7.20608043670654	-10.9073925018311	-0.0652013346552849	-0.0263525787740946	-0.050146609544754
-5.95060920715332	-7.20156717300415	-10.9391956329346	-0.0650805979967117	-0.0264812596142292	-0.0498482212424278
-5.94314002990723	-7.1950364112854	-10.9221420288086	-0.0650686994194984	-0.0263168476521969	-0.0499106422066689
-5.94137001037598	-7.2075719833374	-10.9225664138794	-0.0649598836898804	-0.0266091860830784	-0.0496057458221912
-5.9485011100769	-7.20233678817749	-10.9491662979126	-0.0649014413356781	-0.026552639901638	-0.0492938347160816
-5.94103002548218	-7.19303846359253	-10.9316987991333	-0.0648679956793785	-0.02639483474195	-0.0493123792111874
-5.93437051773071	-7.20760488510132	-10.9105348587036	-0.0648828148841858	-0.026600232347846	-0.0489254705607891
-5.93978643417358	-7.20263910293579	-10.9485521316528	-0.0647678375244141	-0.026625819504261	-0.0486096777021885
-5.92727136611938	-7.19650650024414	-10.9265403747559	-0.0648029670119286	-0.0264537185430527	-0.0486245155334473
-5.9275016784668	-7.208815574646	-10.9181394577026	-0.0647371932864189	-0.0266980845481157	-0.048162754625082
-5.9232873916626	-7.19395637512207	-10.9523811340332	-0.0646836459636688	-0.0266138333827257	-0.0478901080787182
-5.91491889953613	-7.20314884185791	-10.9090766906738	-0.0647565722465515	-0.0265242420136929	-0.0477500855922699
-5.91559648513794	-7.20467042922974	-10.938138961792	-0.0645482763648033	-0.0267716962844133	-0.0472315587103367
-5.91144037246704	-7.1913914680481	-10.9369745254517	-0.0645490363240242	-0.026526615023613	-0.0471300780773163
-5.90233659744263	-7.20280313491821	-10.919135093689	-0.0646132901310921	-0.026594266295433	-0.0468190535902977
-5.90483045578003	-7.20124387741089	-10.9552946090698	-0.0644374117255211	-0.0266950558871031	-0.0463483445346355
-5.89615249633789	-7.19127893447876	-10.9374399185181	-0.0644025728106499	-0.0265709031373262	-0.0462000332772732
-5.88954162597656	-7.20426845550537	-10.9177579879761	-0.0644458830356598	-0.0266984887421131	-0.0458099879324436
-5.89232969284058	-7.19959020614624	-10.9495601654053	-0.0641948133707047	-0.0268362518399954	-0.0453517250716686
-5.88358163833618	-7.192138671875	-10.9421663284302	-0.0642939582467079	-0.0266186110675335	-0.045325543731451
-5.8774881362915	-7.20449066162109	-10.9279279708862	-0.0641797184944153	-0.0268679745495319	-0.0448821224272251
-5.87573337554932	-7.19170999526978	-10.9621849060059	-0.0641076639294624	-0.0268430169671774	-0.0444871634244919
-5.86473274230957	-7.19448947906494	-10.9202880859375	-0.0642451047897339	-0.0266833174973726	-0.0443800576031208
-5.86516141891479	-7.20152950286865	-10.9390983581543	-0.0641245692968369	-0.0269841682165861	-0.0438322573900223
-5.85957050323486	-7.18873119354248	-10.9544916152954	-0.0639988631010056	-0.0268779061734676	-0.0436817295849323
-5.85024070739746	-7.19428157806396	-10.9236125946045	-0.0640533715486526	-0.0269504077732563	-0.0434572324156761
-5.85222053527832	-7.19384908676147	-10.9530096054077	-0.063938245177269	-0.0270867440849543	-0.0429303981363773
-5.84443140029907	-7.18001556396484	-10.9574565887451	-0.0639343708753586	-0.0268499311059713	-0.0428153797984123
-5.83832502365112	-7.19171237945557	-10.9182872772217	-0.0639655143022537	-0.0269848797470331	-0.0425598137080669
-5.83873987197876	-7.18943071365356	-10.9525337219238	-0.0638296008110046	-0.0270653814077377	-0.0420975424349308
-5.8325343132019	-7.17537260055542	-10.9407653808594	-0.0638701766729355	-0.0268498603254557	-0.0420603677630425
-5.82882690429688	-7.19043874740601	-10.9287881851196	-0.0639384016394615	-0.0270603336393833	-0.0417389757931232
-5.82808208465576	-7.18223810195923	-10.9553890228271	-0.0638036504387856	-0.0269653704017401	-0.0414226949214935
-5.81790399551392	-7.18330049514771	-10.9208736419678	-0.0639159753918648	-0.0268455129116774	-0.0413643941283226
-5.82248306274414	-7.19210433959961	-10.9145393371582	-0.0639453679323196	-0.0270379781723022	-0.0409157909452915
-5.82333374023438	-7.1773853302002	-10.9467506408691	-0.0638303458690643	-0.026910874992609	-0.0407525077462196
-5.81191444396973	-7.17842769622803	-10.9104490280151	-0.0638885945081711	-0.0268006101250649	-0.0407523177564144
-5.82073926925659	-7.18898773193359	-10.9264583587646	-0.0638005137443542	-0.0270017087459564	-0.0403674431145191
-5.81451082229614	-7.17618370056152	-10.934042930603	-0.0638957843184471	-0.0268217250704765	-0.0402866564691067
-5.80922794342041	-7.18209028244019	-10.8914222717285	-0.064022608101368	-0.0267658829689026	-0.0402010753750801
-5.81360912322998	-7.18584394454956	-10.9214954376221	-0.0639658644795418	-0.0270148050040007	-0.0398105978965759
-5.8120903968811	-7.17452716827393	-10.9119129180908	-0.0640270039439201	-0.0267085134983063	-0.0399275161325932
-5.81174373626709	-7.18869256973267	-10.9017658233643	-0.0640746131539345	-0.0268689878284931	-0.0397186689078808
-5.81739282608032	-7.1774697303772	-10.925238609314	-0.0640867426991463	-0.0267367996275425	-0.039600670337677
-5.80743026733398	-7.18458032608032	-10.8827476501465	-0.0642708614468575	-0.0267914161086082	-0.039606686681509
-5.81556940078735	-7.18107509613037	-10.9122247695923	-0.064211793243885	-0.0268681328743696	-0.0393862463533878
-5.80922555923462	-7.17516565322876	-10.8976955413818	-0.0643130764365196	-0.0266849435865879	-0.0395152866840363
-5.81234216690063	-7.18480825424194	-10.8759632110596	-0.0644025653600693	-0.0268618855625391	-0.039452750235796
-5.81783819198608	-7.17706203460693	-10.9109191894531	-0.0644081309437752	-0.0268344487994909	-0.0393064804375172
-5.81313562393188	-7.17434310913086	-10.8852291107178	-0.0645605698227882	-0.0266198683530092	-0.0395105965435505
-5.81387901306152	-7.18571376800537	-10.8769617080688	-0.064580500125885	-0.0268107187002897	-0.0393835678696632
-5.82272338867188	-7.17524290084839	-10.9002466201782	-0.0646339952945709	-0.0268569979816675	-0.039335660636425
-5.814537525177	-7.17568254470825	-10.8673982620239	-0.0647628009319305	-0.0266995672136545	-0.0396132692694664
-5.82173013687134	-7.18742179870605	-10.8750047683716	-0.0647469162940979	-0.0269409641623497	-0.0393944196403027
-5.82528257369995	-7.17707347869873	-10.8943872451782	-0.0647607073187828	-0.0268262345343828	-0.0395854562520981
-5.82064342498779	-7.18564891815186	-10.8544807434082	-0.0649115070700645	-0.0268368665128946	-0.0396676436066628
-5.83188629150391	-7.1900486946106	-10.8836069107056	-0.064875602722168	-0.0269835125654936	-0.0394899025559425
-5.82703590393066	-7.18093919754028	-10.8776969909668	-0.0649894773960114	-0.0269088055938482	-0.0398032180964947
-5.82853221893311	-7.19760227203369	-10.8621511459351	-0.064912922680378	-0.0271283145993948	-0.039685744792223
-5.83867025375366	-7.19412708282471	-10.8997411727905	-0.0647560358047485	-0.0272151045501232	-0.0395768918097019
-5.83955430984497	-7.19703578948975	-10.8750848770142	-0.0647953152656555	-0.0271425861865282	-0.0397935062646866
-5.84379720687866	-7.21364068984985	-10.8757333755493	-0.0646422952413559	-0.0274679604917765	-0.0395861193537712
-5.84871864318848	-7.20926761627197	-10.9161443710327	-0.0644963309168816	-0.0275135673582554	-0.03962267562747
-5.84529447555542	-7.21572875976563	-10.8954401016235	-0.0643507242202759	-0.0276312902569771	-0.0397677682340145
-5.86002779006958	-7.23634386062622	-10.9204063415527	-0.0642316266894341	-0.0280368756502867	-0.0395155735313892
-5.86316442489624	-7.22939205169678	-10.9391927719116	-0.0639854669570923	-0.0279872063547373	-0.0395980291068554
-5.8637809753418	-7.25049829483032	-10.9193229675293	-0.0639686957001686	-0.0282093789428473	-0.0397103354334831
-5.87474012374878	-7.25957298278809	-10.9474725723267	-0.0636348649859428	-0.0284821279346943	-0.0396168604493141
-5.8733983039856	-7.26181268692017	-10.9655494689941	-0.0635771378874779	-0.028452429920435	-0.0400229133665562
-5.8723292350769	-7.28081464767456	-10.939208984375	-0.0635383650660515	-0.0286374390125275	-0.0402061119675636
-5.88439035415649	-7.28868675231934	-10.9843444824219	-0.0632300078868866	-0.0290513075888157	-0.0401713363826275
-5.88617086410522	-7.28804588317871	-10.9877815246582	-0.0630941390991211	-0.0289484336972237	-0.0404570885002613
-5.89360904693604	-7.30564165115356	-10.968921661377	-0.0629645213484764	-0.0293390955775976	-0.040443878620863
-5.91025972366333	-7.31202697753906	-11.0134534835815	-0.0627672523260117	-0.0294437222182751	-0.0404197834432125
-5.90859174728394	-7.30483531951904	-11.0176048278809	-0.0626156404614449	-0.0293966382741928	-0.0407846868038177
-5.91590785980225	-7.32555246353149	-11.0051689147949	-0.0625841617584229	-0.0296519640833139	-0.040905773639679
-5.92972993850708	-7.32993316650391	-11.0449371337891	-0.0624247491359711	-0.0298572666943073	-0.0407889112830162
-5.92710447311401	-7.31976509094238	-11.0411834716797	-0.0625573396682739	-0.0296726003289223	-0.0411539785563946
-5.92305421829224	-7.33582592010498	-11.009575843811	-0.0626192912459373	-0.0298388730734587	-0.0412283092737198
-5.93093299865723	-7.33255672454834	-11.0439195632935	-0.0625137686729431	-0.0300059281289577	-0.0412607342004776
-5.92817544937134	-7.32661199569702	-11.0316762924194	-0.0627188980579376	-0.0297581702470779	-0.0416273847222328
-5.92681264877319	-7.34160041809082	-11.0239391326904	-0.0627945140004158	-0.0298981368541718	-0.0416550375521183
-5.92798089981079	-7.33566808700562	-11.0567922592163	-0.062692865729332	-0.0297573618590832	-0.041801180690527
-5.91805410385132	-7.33062314987183	-11.0309190750122	-0.0628412291407585	-0.0296124815940857	-0.0420967862010002
-5.91591262817383	-7.34265613555908	-11.0266780853271	-0.0628365129232407	-0.0297700054943562	-0.0420758239924908
-5.9139347076416	-7.32841348648071	-11.051778793335	-0.0628911033272743	-0.029486320912838	-0.0423283614218235
-5.89882278442383	-7.33046436309814	-11.0198020935059	-0.062970831990242	-0.029413141310215	-0.0426897965371609
-5.90042018890381	-7.33934736251831	-11.0368537902832	-0.0629318803548813	-0.0294448360800743	-0.0425783321261406
-5.89642143249512	-7.32237100601196	-11.0511684417725	-0.0629821270704269	-0.029158053919673	-0.0428673662245274
-5.88134670257568	-7.32840728759766	-11.0101518630981	-0.0630801916122437	-0.0290320497006178	-0.0430915653705597
-5.88276958465576	-7.33183145523071	-11.0276956558228	-0.0630789250135422	-0.0290251392871141	-0.0429847501218319
-5.87273979187012	-7.31497573852539	-11.0401563644409	-0.0630770921707153	-0.028783954679966	-0.0432244017720222
-5.86233139038086	-7.32617998123169	-11.0092210769653	-0.0630622953176498	-0.0287522077560425	-0.0433307848870754
-5.86363077163696	-7.3240761756897	-11.0389060974121	-0.0630783140659332	-0.0287948343902826	-0.0431065745651722
-5.85226488113403	-7.31393480300903	-11.0343236923218	-0.0631206855177879	-0.0284918528050184	-0.043351873755455
-5.84594345092773	-7.32425832748413	-11.0112447738647	-0.0630839839577675	-0.0286348778754473	-0.0432338453829288
-5.8422532081604	-7.32071447372437	-11.0482349395752	-0.0629484876990318	-0.0286265444010496	-0.0430326648056507
-5.83238840103149	-7.31408500671387	-11.0346555709839	-0.0629987269639969	-0.0284298621118069	-0.0431546419858933
-5.82423210144043	-7.32655382156372	-11.0440397262573	-0.0628841891884804	-0.0286642890423536	-0.0429325476288795
-5.82153749465942	-7.31500720977783	-11.0660076141357	-0.0627770349383354	-0.0284543111920357	-0.0428135469555855
-5.80707359313965	-7.32165479660034	-11.0338048934937	-0.0627530813217163	-0.0285116471350193	-0.0428048819303513
-5.80883073806763	-7.32366514205933	-11.0633945465088	-0.0626558586955071	-0.0286367032676935	-0.0424778163433075
-5.79654216766357	-7.31062936782837	-11.0617036819458	-0.0625591799616814	-0.0284836441278458	-0.0426443517208099
-5.7910008430481	-7.32746458053589	-11.0523614883423	-0.0625527948141098	-0.0286650434136391	-0.042333722114563
-5.78955125808716	-7.31566333770752	-11.0903635025024	-0.0623780488967896	-0.0285680145025253	-0.0421518310904503
-5.77623987197876	-7.3125205039978	-11.0544462203979	-0.0624853409826756	-0.0284285638481379	-0.0422462858259678
-5.77512836456299	-7.32214307785034	-11.0647163391113	-0.0625121742486954	-0.0286833662539721	-0.0418388918042183
-5.77025842666626	-7.30230760574341	-11.0705003738403	-0.0625582933425903	-0.0283879768103361	-0.0419284738600254
-5.75916051864624	-7.31343078613281	-11.053277015686	-0.0627083405852318	-0.0284712780267	-0.041795939207077
-5.76278448104858	-7.30157518386841	-11.083327293396	-0.0626766756176949	-0.0284347739070654	-0.0415598675608635
-5.75087976455688	-7.29719495773315	-11.0466012954712	-0.0629141330718994	-0.0282153487205505	-0.0416204743087292
-5.75113201141357	-7.30064630508423	-11.05517578125	-0.0630753934383392	-0.0283774454146624	-0.0412603691220284
-5.74445009231567	-7.27865934371948	-11.0540533065796	-0.0631327703595161	-0.0280675534158945	-0.0414314158260822
-5.73687601089478	-7.29077482223511	-11.0274801254272	-0.0633699670433998	-0.0280437339097261	-0.0413083806633949
-5.73870658874512	-7.28081846237183	-11.0558996200562	-0.0634324625134468	-0.0279087666422129	-0.0410522855818272
-5.72575950622559	-7.26902770996094	-11.0201358795166	-0.0637867972254753	-0.0275692492723465	-0.0411791056394577
-5.72609186172485	-7.27601146697998	-11.0089960098267	-0.0639723390340805	-0.027577567845583	-0.0408836342394352
-5.72057819366455	-7.25301837921143	-11.0216665267944	-0.0640541315078735	-0.0274065509438515	-0.0407888293266296
-5.69887065887451	-7.25113344192505	-10.9845857620239	-0.0643997043371201	-0.027055824175477	-0.0409274697303772
-5.70027017593384	-7.2573938369751	-10.981388092041	-0.0646958947181702	-0.0270778462290764	-0.040557786822319
-5.69553518295288	-7.23873233795166	-10.9999799728394	-0.0648563206195831	-0.0267563369125128	-0.0403820239007473
-5.67909526824951	-7.22857522964478	-10.9588184356689	-0.0651657432317734	-0.0264299120754004	-0.0404213443398476
-5.67455911636353	-7.23001432418823	-10.947286605835	-0.0652952715754509	-0.0263935662806034	-0.0399911254644394
-5.66604137420654	-7.20759677886963	-10.9626398086548	-0.0654680505394936	-0.0260560773313046	-0.0398796461522579
-5.65003633499146	-7.20769071578979	-10.915114402771	-0.0658735185861588	-0.0259568318724632	-0.039802685379982
-5.64826774597168	-7.20298767089844	-10.9398517608643	-0.0659496784210205	-0.0258693732321262	-0.0393769256770611
-5.6340970993042	-7.18668556213379	-10.9163818359375	-0.0662950873374939	-0.0253788102418184	-0.0393509790301323
-5.62491512298584	-7.19272613525391	-10.8893480300903	-0.0664888992905617	-0.0254472177475691	-0.0390549190342426
-5.62408876419067	-7.1768274307251	-10.9059972763062	-0.0666563361883163	-0.0252950601279736	-0.0385871976613998
-5.60541343688965	-7.16428136825562	-10.8839950561523	-0.0669630169868469	-0.0249377135187387	-0.0386652648448944
-5.59973192214966	-7.17228841781616	-10.8629837036133	-0.0671220496296883	-0.0250511392951012	-0.0382602885365486
-5.59505987167358	-7.15772485733032	-10.8891525268555	-0.0672504976391792	-0.0249529387801886	-0.0379895456135273
-5.58320951461792	-7.15091228485107	-10.8506937026978	-0.067546583712101	-0.0247423630207777	-0.0378670580685139
-5.58484983444214	-7.15574026107788	-10.8449172973633	-0.0677028447389603	-0.0247802101075649	-0.0373726710677147
-5.57827091217041	-7.13603734970093	-10.8641519546509	-0.0678028911352158	-0.0246111880987883	-0.0372703112661839
-5.56943273544312	-7.14237880706787	-10.8299283981323	-0.067952886223793	-0.0246781371533871	-0.0370204038918018
-5.56911754608154	-7.13878965377808	-10.8580121994019	-0.0679862722754478	-0.024823660030961	-0.0365008041262627
-5.56427145004272	-7.12648582458496	-10.8409738540649	-0.068146638572216	-0.0245040915906429	-0.0364924855530262
-5.56332969665527	-7.13497734069824	-10.8241519927979	-0.0682808458805084	-0.0246876459568739	-0.0360485650599003
-5.56415605545044	-7.120041847229	-10.8541698455811	-0.0681975558400154	-0.0246202480047941	-0.0358516350388527
-5.55343914031982	-7.12303161621094	-10.8235816955566	-0.0683370009064674	-0.0246646944433451	-0.0356992110610008
-5.56146430969238	-7.13332271575928	-10.8348588943481	-0.0683725476264954	-0.0248184446245432	-0.0352031141519547
-5.5592474937439	-7.11669492721558	-10.8483324050903	-0.0684259608387947	-0.024631429463625	-0.0350035801529884
-5.55171775817871	-7.12599515914917	-10.818811416626	-0.0685672387480736	-0.0247093085199595	-0.0347992442548275
-5.55945014953613	-7.130446434021	-10.8286848068237	-0.0684695765376091	-0.0248852074146271	-0.0341981574892998
-5.56028890609741	-7.11949014663696	-10.8440999984741	-0.0684947222471237	-0.024761725217104	-0.0340966880321503
-5.55708169937134	-7.12558507919312	-10.8184843063354	-0.0686860755085945	-0.0248237811028957	-0.0338030681014061
-5.56312799453735	-7.12531566619873	-10.8459510803223	-0.0685819461941719	-0.0250312816351652	-0.033317606896162
-5.55815696716309	-7.11678409576416	-10.8362836837769	-0.0687518566846848	-0.0248972792178392	-0.0332478024065495
-5.56119441986084	-7.13128471374512	-10.8071613311768	-0.0687919557094574	-0.0250975973904133	-0.032780259847641
-5.56640481948853	-7.11960077285767	-10.8427610397339	-0.06881994754076	-0.0251315124332905	-0.0324132405221462
-5.56052541732788	-7.11824989318848	-10.8123655319214	-0.0689349845051765	-0.0250987466424704	-0.0324016325175762
-5.5675106048584	-7.12633562088013	-10.8241491317749	-0.0689119771122932	-0.025382662191987	-0.0318660698831081
-5.56093788146973	-7.11300325393677	-10.8330745697021	-0.0690226405858994	-0.0252569820731878	-0.0318225398659706
-5.56156206130981	-7.12542295455933	-10.8032579421997	-0.0691299811005592	-0.0254070218652487	-0.0314824096858501
-5.56805753707886	-7.11700105667114	-10.8299541473389	-0.0691236555576324	-0.0255045238882303	-0.0312088988721371
-5.56439447402954	-7.1108832359314	-10.8030624389648	-0.0692891553044319	-0.0253558102995157	-0.0312695279717445
-5.56457185745239	-7.12027215957642	-10.8102378845215	-0.0693609267473221	-0.0255992375314236	-0.0309975203126669
-5.56943368911743	-7.10713672637939	-10.8226976394653	-0.0694063082337379	-0.0254757571965456	-0.0309552792459726
-5.56920671463013	-7.11761522293091	-10.7860584259033	-0.0695660337805748	-0.0256013888865709	-0.0308075062930584
-5.57347679138184	-7.10829734802246	-10.8106908798218	-0.0696926489472389	-0.0254844482988119	-0.0306789316236973
-5.5676908493042	-7.10701656341553	-10.781023979187	-0.069910429418087	-0.0253519173711538	-0.030823826789856
-5.57725858688354	-7.10994577407837	-10.7991914749146	-0.069906197488308	-0.0255639795213938	-0.0305812638252974
-5.57304668426514	-7.0989203453064	-10.7990961074829	-0.0701829865574837	-0.0253193117678165	-0.0306993722915649
-5.57221555709839	-7.10420179367065	-10.7580394744873	-0.0703127607703209	-0.0254182051867247	-0.0306862834841013
-5.5789213180542	-7.09807920455933	-10.781909942627	-0.070438951253891	-0.0254590269178152	-0.0305095762014389
-5.572181224823	-7.0875096321106	-10.7622108459473	-0.0706256926059723	-0.0252814311534166	-0.0307700354605913
-5.57309722900391	-7.09669733047485	-10.763126373291	-0.0707305893301964	-0.0255382470786572	-0.030650032684207
-5.57551860809326	-7.0805287361145	-10.7748737335205	-0.0708475783467293	-0.025296350941062	-0.030719980597496
-5.57407665252686	-7.08510780334473	-10.7383365631104	-0.0711121559143066	-0.0253289081156254	-0.0308123137801886
-5.580246925354	-7.08398008346558	-10.7524814605713	-0.0712447389960289	-0.0253576301038265	-0.0306288823485374
-5.57562208175659	-7.06954193115234	-10.7546949386597	-0.0712959319353104	-0.0251642223447561	-0.0308396033942699
-5.57910633087158	-7.08246517181396	-10.7316370010376	-0.0714399740099907	-0.0253596697002649	-0.0308274272829294
-5.5831036567688	-7.06865930557251	-10.7656011581421	-0.0714290887117386	-0.025348050519824	-0.0307984091341496
-5.57544469833374	-7.06976509094238	-10.728476524353	-0.0716520771384239	-0.0252081677317619	-0.030985314399004
-5.58463764190674	-7.08003282546997	-10.7343530654907	-0.0716703310608864	-0.0254130568355322	-0.0307811256498098
-5.58717155456543	-7.06410360336304	-10.7532558441162	-0.0717022344470024	-0.0252873990684748	-0.0308565534651279
-5.58303165435791	-7.07185697555542	-10.7260799407959	-0.0718272775411606	-0.0252841673791409	-0.0310022328048944
-5.59443426132202	-7.08050107955933	-10.7472476959229	-0.0718219578266144	-0.0255474094301462	-0.0306846611201763
-5.59700870513916	-7.06945085525513	-10.7595043182373	-0.0717771574854851	-0.0253964886069298	-0.0307688731700182
-5.59318017959595	-7.07613086700439	-10.7247676849365	-0.0718426182866097	-0.0255285203456879	-0.0307852458208799
-5.60586261749268	-7.08544778823853	-10.7466459274292	-0.0717087239027023	-0.0258449483662844	-0.030450165271759
-5.60745239257813	-7.07376050949097	-10.7569980621338	-0.0716914236545563	-0.0257096420973539	-0.0305479615926743
-5.61418342590332	-7.0907998085022	-10.7367877960205	-0.0716810375452042	-0.0259805526584387	-0.0303952470421791
-5.62420892715454	-7.09194946289063	-10.778374671936	-0.0714642852544785	-0.0262311790138483	-0.0300598349422216
-5.62975883483887	-7.08773851394653	-10.7713994979858	-0.0713510364294052	-0.0261554103344679	-0.0300636943429708
-5.62905740737915	-7.10292816162109	-10.7534332275391	-0.0713448077440262	-0.0265687499195337	-0.0298680756241083
-5.64407444000244	-7.10306549072266	-10.7959432601929	-0.0710322484374046	-0.0267850644886494	-0.0295670423656702
-5.64093399047852	-7.1015157699585	-10.7882699966431	-0.0709679126739502	-0.0268047414720058	-0.0296573266386986
-5.6551079750061	-7.12335872650146	-10.799560546875	-0.0708205327391624	-0.0273110363632441	-0.0292246341705322
-5.66084289550781	-7.11637735366821	-10.8362255096436	-0.0706036984920502	-0.0273996330797672	-0.0290914736688137
-5.66088533401489	-7.12664890289307	-10.8028659820557	-0.0705401822924614	-0.0275081060826778	-0.0290196873247623
-5.67383098602295	-7.13815641403198	-10.8316745758057	-0.0702312290668488	-0.0278983376920223	-0.0286554601043463
-5.67777109146118	-7.13262605667114	-10.8436479568481	-0.0700890049338341	-0.0279486086219549	-0.0286804120987654
-5.67837762832642	-7.15131378173828	-10.8316431045532	-0.0700599327683449	-0.0282062422484159	-0.0285316575318575
-5.69549322128296	-7.15165328979492	-10.8701953887939	-0.0698509365320206	-0.028470715507865	-0.0282357130199671
-5.69781017303467	-7.1538519859314	-10.8525390625	-0.069806195795536	-0.0283277034759521	-0.0283636935055256
-5.70342588424683	-7.17155075073242	-10.8456573486328	-0.0696762204170227	-0.0287458691745996	-0.0281541906297207
-5.71816825866699	-7.16468191146851	-10.87975025177	-0.0696275904774666	-0.028755122795701	-0.0280753262341022
-5.71799087524414	-7.16708946228027	-10.8510799407959	-0.0695961117744446	-0.028839472681284	-0.0282435622066259
-5.73281621932983	-7.184157371521	-10.8681764602661	-0.0696227177977562	-0.0291456431150436	-0.027922485023737
-5.73502826690674	-7.17394590377808	-10.8698081970215	-0.0695924982428551	-0.0289999227970839	-0.0280817523598671
-5.74695348739624	-7.19113540649414	-10.8479318618774	-0.0696121007204056	-0.0292389430105686	-0.0280500501394272
-5.75623655319214	-7.18659019470215	-10.8794755935669	-0.0695659220218658	-0.0293106306344271	-0.0279494002461433
-5.7577600479126	-7.18715286254883	-10.8487710952759	-0.0697073042392731	-0.0293290205299854	-0.0281515754759312
-5.77223873138428	-7.19627714157104	-10.8743715286255	-0.0696403533220291	-0.02953483723104	-0.0279646757990122
-5.77610111236572	-7.18733739852905	-10.8667755126953	-0.0697059035301209	-0.0293356031179428	-0.0282111596316099
-5.78431224822998	-7.20487880706787	-10.8525314331055	-0.0697155222296715	-0.0296462029218674	-0.0280694086104631
-5.79039907455444	-7.19297695159912	-10.8829402923584	-0.0696781277656555	-0.0296426471322775	-0.0281369611620903
-5.79364490509033	-7.20146369934082	-10.8492879867554	-0.0697604119777679	-0.0297447070479393	-0.0282844137400389
-5.80709075927734	-7.20579481124878	-10.8825407028198	-0.0697342678904533	-0.0299323201179504	-0.0280088596045971
-5.80680465698242	-7.19611835479736	-10.8836088180542	-0.0696956068277359	-0.0298538468778133	-0.0281943287700415
-5.81270694732666	-7.2128472328186	-10.8639526367188	-0.0696535035967827	-0.0301660932600498	-0.0281007718294859
-5.82119703292847	-7.202712059021	-10.8886842727661	-0.0695757418870926	-0.0301351882517338	-0.0281047578901052
-5.8212890625	-7.21965456008911	-10.872106552124	-0.0696114078164101	-0.0303996596485376	-0.0280773341655731
-5.83636665344238	-7.20964193344116	-10.9063444137573	-0.0694656223058701	-0.0304823182523251	-0.0279953833669424
-5.83037137985229	-7.21849775314331	-10.8772411346436	-0.0695676282048225	-0.0303963664919138	-0.0281311720609665
-5.84193181991577	-7.22535514831543	-10.8954315185547	-0.0694604218006134	-0.0308087151497602	-0.0278840307146311
-5.8393120765686	-7.2133731842041	-10.9077568054199	-0.0693709626793861	-0.0306733250617981	-0.0280900802463293
-5.84262371063232	-7.23087930679321	-10.8830766677856	-0.06941057741642	-0.0309578478336334	-0.0279569756239653
-5.8543529510498	-7.22629880905151	-10.9263887405396	-0.0693173408508301	-0.030997134745121	-0.0278562642633915
-5.84741830825806	-7.22530269622803	-10.8886480331421	-0.0694660097360611	-0.0309998337179422	-0.0279706250876188
-5.85767889022827	-7.2315788269043	-10.9169111251831	-0.0692957565188408	-0.0312880352139473	-0.0276897717267275
-5.854407787323	-7.22062063217163	-10.9116477966309	-0.069352850317955	-0.0311996471136808	-0.0279599148780108
-5.85795307159424	-7.23665380477905	-10.9038591384888	-0.0693962574005127	-0.0314572416245937	-0.0278071947395802
-5.86505556106567	-7.22985601425171	-10.9369945526123	-0.0692619681358337	-0.0315653346478939	-0.0276603549718857
-5.8621997833252	-7.23246574401855	-10.9000473022461	-0.0694227069616318	-0.0315629132091999	-0.0278289467096329
-5.87144136428833	-7.2374792098999	-10.9235744476318	-0.0693594068288803	-0.0318112000823021	-0.0275749731808901
-5.86968421936035	-7.22607326507568	-10.9338359832764	-0.0694064572453499	-0.0317299216985703	-0.0277740005403757
-5.87148094177246	-7.24067831039429	-10.9085254669189	-0.0694291740655899	-0.031950581818819	-0.0277598779648542
-5.88214063644409	-7.23678159713745	-10.9460420608521	-0.0693644806742668	-0.0320164114236832	-0.027658749371767
-5.87725925445557	-7.23500919342041	-10.9141035079956	-0.0695059150457382	-0.0319087877869606	-0.0278152134269476
-5.88800859451294	-7.24610185623169	-10.9171276092529	-0.0694700926542282	-0.0321932211518288	-0.027706291526556
-5.89032888412476	-7.23711538314819	-10.9394464492798	-0.0694945231080055	-0.032093346118927	-0.0278611108660698
-5.89189529418945	-7.24649095535278	-10.9091682434082	-0.0696552097797394	-0.0322412177920341	-0.0280104428529739
-5.90903472900391	-7.24447345733643	-10.9386520385742	-0.0695671737194061	-0.0323264338076115	-0.0278955083340406
-5.90593147277832	-7.24804162979126	-10.9097576141357	-0.0697572976350784	-0.0320994034409523	-0.0282360780984163
-5.91764259338379	-7.25515508651733	-10.9119491577148	-0.0697719752788544	-0.0324532389640808	-0.0281242243945599
-5.92221689224243	-7.24616432189941	-10.9252653121948	-0.0697174891829491	-0.0323069207370281	-0.0284150578081608
-5.92953491210938	-7.26161289215088	-10.907769203186	-0.0698710232973099	-0.0324902459979057	-0.0284877456724644
-5.94729280471802	-7.25813865661621	-10.9375553131104	-0.0698333159089088	-0.0325737670063972	-0.0284636188298464
-5.94348573684692	-7.25701189041138	-10.9125661849976	-0.070088192820549	-0.0325154066085815	-0.0287936739623547
-5.96187019348145	-7.27155733108521	-10.9104890823364	-0.069921962916851	-0.0327925011515617	-0.0287553127855062
-5.97077703475952	-7.26212072372437	-10.9359674453735	-0.0699866637587547	-0.0327223911881447	-0.0289619360119104
-5.97276830673218	-7.27248573303223	-10.9070606231689	-0.0702273100614548	-0.0327952913939953	-0.0292653944343328
-5.98733234405518	-7.28097343444824	-10.9292430877686	-0.0701051130890846	-0.0330997779965401	-0.0291914101690054
-5.99568796157837	-7.27198886871338	-10.9394969940186	-0.0701409876346588	-0.032926969230175	-0.0295359306037426
-5.99878406524658	-7.28722524642944	-10.9057674407959	-0.0702318400144577	-0.0331609845161438	-0.0297015327960253
-6.00994110107422	-7.2799015045166	-10.9384527206421	-0.070278488099575	-0.0331944189965725	-0.029880415648222
-6.01344537734985	-7.28731822967529	-10.9136781692505	-0.070334754884243	-0.0333007946610451	-0.030251482501626
-6.02639055252075	-7.29323530197144	-10.9337568283081	-0.070425920188427	-0.0334518030285835	-0.0301510915160179
-6.0252947807312	-7.28372573852539	-10.9290494918823	-0.0704975798726082	-0.0333047658205032	-0.0305874217301607
-6.0322413444519	-7.29746198654175	-10.906177520752	-0.0705039277672768	-0.0336108021438122	-0.0306627433747053
-6.04054880142212	-7.28959369659424	-10.9336223602295	-0.0705377161502838	-0.033571433275938	-0.0308906007558107
-6.03788423538208	-7.29363346099854	-10.9024667739868	-0.0707712695002556	-0.0336309410631657	-0.0313046015799046
-6.05111360549927	-7.29487705230713	-10.9328632354736	-0.0707306191325188	-0.0337405651807785	-0.0312660411000252
-6.05177736282349	-7.28759050369263	-10.9117870330811	-0.0708596780896187	-0.0335915423929691	-0.0317066870629787
-6.05161237716675	-7.30226802825928	-10.8925342559814	-0.0709689110517502	-0.0338919162750244	-0.0317740254104137
-6.06105279922485	-7.29177093505859	-10.9258995056152	-0.0710299015045166	-0.0338612161576748	-0.0319380089640617
-6.05877733230591	-7.2929859161377	-10.8961095809937	-0.0711728483438492	-0.0337482504546642	-0.0323459170758724
-6.06997585296631	-7.30546569824219	-10.8993616104126	-0.0712766870856285	-0.0339992791414261	-0.0323728285729885
-6.07088279724121	-7.29295253753662	-10.9111852645874	-0.0712956637144089	-0.0338850468397141	-0.0326223932206631
-6.07033586502075	-7.30469036102295	-10.8777990341187	-0.0714345052838326	-0.0339950956404209	-0.032852828502655
-6.08346700668335	-7.30376243591309	-10.907470703125	-0.0714010819792748	-0.0340785048902035	-0.0328957103192806
-6.07991409301758	-7.29908466339111	-10.8877058029175	-0.0715492963790894	-0.0339588560163975	-0.0333568640053272
-6.08618974685669	-7.31276273727417	-10.8948593139648	-0.0715913623571396	-0.0342232771217823	-0.0333422310650349
-6.08937692642212	-7.30439376831055	-10.8968496322632	-0.0715843662619591	-0.0340396203100681	-0.0336736403405666
-6.09059476852417	-7.31512451171875	-10.8689460754395	-0.0716691985726357	-0.0342935360968113	-0.0337878726422787
-6.09629678726196	-7.30983638763428	-10.8996143341064	-0.0716174989938736	-0.0342342555522919	-0.0339795611798763
-6.09336423873901	-7.31208181381226	-10.8702144622803	-0.0718148350715637	-0.0341690219938755	-0.034393236041069
-6.10307168960571	-7.31612491607666	-10.8955240249634	-0.0717909038066864	-0.0343516878783703	-0.0343941859900951
-6.09814834594727	-7.30334901809692	-10.8859777450562	-0.0719082057476044	-0.034138634800911	-0.0348480753600597
-6.10179901123047	-7.31558704376221	-10.8556804656982	-0.0720043778419495	-0.0342765748500824	-0.0350033901631832
-6.10855579376221	-7.3074631690979	-10.8865795135498	-0.0720103085041046	-0.034185629338026	-0.0352229028940201
-6.10114145278931	-7.30651664733887	-10.8534202575684	-0.0722569674253464	-0.0340667739510536	-0.0356580875813961
-6.10626411437988	-7.31206321716309	-10.8662595748901	-0.072213776409626	-0.0342329889535904	-0.0357419364154339
-6.11008787155151	-7.29799461364746	-10.8790950775146	-0.0723987370729446	-0.0339409671723843	-0.0360948815941811
-6.10174036026001	-7.30181694030762	-10.8327751159668	-0.0725603103637695	-0.0339887291193008	-0.0364170558750629
-6.11093759536743	-7.30034399032593	-10.8538465499878	-0.0726585239171982	-0.0339024029672146	-0.0364898853003979
-6.10341882705688	-7.28757762908936	-10.8382472991943	-0.0728023946285248	-0.0336813293397427	-0.0370560735464096
-6.10482454299927	-7.30232954025269	-10.8288459777832	-0.0730289444327354	-0.0337008684873581	-0.0370989888906479
-6.10629940032959	-7.28521156311035	-10.8482580184937	-0.0729994028806686	-0.0334102809429169	-0.0373641140758991
-6.09704971313477	-7.28816318511963	-10.8074827194214	-0.0732831135392189	-0.0333129726350307	-0.0377536788582802
-6.10301685333252	-7.29016065597534	-10.8206243515015	-0.0733123123645782	-0.0333283096551895	-0.0377668850123882
-6.09653949737549	-7.27649688720703	-10.806809425354	-0.0734966546297073	-0.0330205224454403	-0.0382594205439091
-6.0881724357605	-7.2903733253479	-10.7960729598999	-0.0736104175448418	-0.0330919362604618	-0.0383982248604298
-6.09332275390625	-7.277991771698	-10.8233270645142	-0.0735422670841217	-0.032876044511795	-0.0385029055178165
-6.08092355728149	-7.27726793289185	-10.7825613021851	-0.0736951157450676	-0.0327148847281933	-0.038903646171093
-6.08352708816528	-7.28634405136108	-10.7784481048584	-0.0737397819757462	-0.0327774025499821	-0.038872517645359
-6.08076143264771	-7.27083969116211	-10.8072986602783	-0.0737079307436943	-0.0325662717223167	-0.0391187556087971
-6.068443775177	-7.27235269546509	-10.775559425354	-0.0737998262047768	-0.0323960110545158	-0.0395436659455299
-6.07304668426514	-7.28380823135376	-10.7823638916016	-0.0737519413232803	-0.0325429402291775	-0.0394981652498245
-6.06837129592896	-7.26824617385864	-10.8060436248779	-0.0737575441598892	-0.0322894491255283	-0.0397248715162277
-6.06121253967285	-7.27332496643066	-10.7655773162842	-0.0738953351974487	-0.0322008393704891	-0.0399713143706322
-6.066734790802	-7.27750825881958	-10.7856521606445	-0.073798194527626	-0.0323557071387768	-0.0399733558297157
-6.06332492828369	-7.26324939727783	-10.7864809036255	-0.0737167596817017	-0.0321793854236603	-0.040365606546402
-6.06372880935669	-7.28005170822144	-10.7738752365112	-0.0737719088792801	-0.0322766602039337	-0.0404734462499619
-6.06515502929688	-7.27037715911865	-10.7990951538086	-0.0736862346529961	-0.0321759432554245	-0.040629368275404
-6.06076860427856	-7.27916240692139	-10.7623853683472	-0.0737409740686417	-0.0322031304240227	-0.0408098176121712
-6.06705808639526	-7.27682256698608	-10.7958660125732	-0.0735500305891037	-0.0322902165353298	-0.0407866463065147
-6.0576753616333	-7.27041435241699	-10.7791213989258	-0.0735723674297333	-0.032198503613472	-0.041257981210947
-6.0685396194458	-7.28554677963257	-10.792820930481	-0.0734919160604477	-0.0324140638113022	-0.0411689840257168
-6.06585836410522	-7.27190732955933	-10.7958068847656	-0.0734005123376846	-0.03221395611763	-0.0414181053638458
-6.06278467178345	-7.28446483612061	-10.7705726623535	-0.0734623074531555	-0.0323063172399998	-0.041598591953516
-6.07028722763062	-7.28057479858398	-10.8013029098511	-0.0732369273900986	-0.0325156822800636	-0.04155008867383
-6.06571340560913	-7.2766580581665	-10.7944278717041	-0.0732276737689972	-0.0323679409921169	-0.0419487655162811
-6.06953763961792	-7.29085397720337	-10.7965393066406	-0.0731668770313263	-0.032643835991621	-0.0419160835444927
-6.07500553131104	-7.28291034698486	-10.8236494064331	-0.0730364844202995	-0.032599501311779	-0.0420733951032162
-6.06929636001587	-7.29005813598633	-10.7920093536377	-0.0730554163455963	-0.0326653234660625	-0.0423053987324238
-6.07604694366455	-7.29547595977783	-10.8081645965576	-0.0728534385561943	-0.0328978449106216	-0.0421999171376228
-6.07437610626221	-7.28483247756958	-10.8220901489258	-0.0727618858218193	-0.0328231900930405	-0.0425062663853168
-6.07653284072876	-7.29919338226318	-10.8093166351318	-0.0727220550179482	-0.03307169303298	-0.0425484701991081
-6.07824468612671	-7.28980922698975	-10.8464660644531	-0.0725634917616844	-0.0330144949257374	-0.0426146537065506
-6.07570743560791	-7.29527044296265	-10.809868812561	-0.0725849941372871	-0.0329543091356754	-0.0428480170667171
-6.08325862884521	-7.30551815032959	-10.8235778808594	-0.0724082812666893	-0.0332934558391571	-0.0427466370165348
-6.08626508712769	-7.29228591918945	-10.8352766036987	-0.0722855031490326	-0.0331273078918457	-0.042992003262043
-6.08553171157837	-7.30645227432251	-10.8151369094849	-0.0723393708467484	-0.0332638695836067	-0.0431765466928482
-6.09581518173218	-7.30600929260254	-10.8508672714233	-0.0722126737236977	-0.0332680270075798	-0.0431971810758114
-6.09105062484741	-7.30049800872803	-10.8302173614502	-0.0722409561276436	-0.0330555438995361	-0.0435415357351303
-6.09361934661865	-7.3139967918396	-10.8212080001831	-0.0721767246723175	-0.0333630181849003	-0.0434817932546139
-6.10204029083252	-7.30316114425659	-10.8497629165649	-0.0720937326550484	-0.0332392565906048	-0.0436336472630501
-6.09820699691772	-7.30417633056641	-10.8196172714233	-0.0721864327788353	-0.033258032053709	-0.0440244488418102
-6.10641384124756	-7.31563901901245	-10.839695930481	-0.072051152586937	-0.0334101691842079	-0.043963760137558
-6.1103572845459	-7.30389308929443	-10.8587703704834	-0.071993850171566	-0.0332348011434078	-0.0441971160471439
-6.10678386688232	-7.31152391433716	-10.8174095153809	-0.0720943361520767	-0.0332556553184986	-0.044446274638176
-6.12026405334473	-7.31490707397461	-10.842095375061	-0.0718934312462807	-0.0334825776517391	-0.0443661995232105
-6.11711072921753	-7.30099010467529	-10.848388671875	-0.0719482377171516	-0.0332736521959305	-0.0447870083153248
-6.12008237838745	-7.31838274002075	-10.8265924453735	-0.0719005763530731	-0.033508162945509	-0.0448476634919643
-6.13398361206055	-7.31377601623535	-10.8703155517578	-0.0717792809009552	-0.033613134175539	-0.0448995195329189
-6.1326904296875	-7.30974292755127	-10.8456020355225	-0.0719080343842506	-0.0334350168704987	-0.0451965071260929
-6.13832902908325	-7.3244194984436	-10.8320894241333	-0.0718459635972977	-0.0337623432278633	-0.0451779589056969
-6.14582252502441	-7.31773519515991	-10.8654651641846	-0.0716469138860703	-0.0337683744728565	-0.0451996065676212
-6.14873838424683	-7.31415462493896	-10.8547630310059	-0.0717422738671303	-0.0336916856467724	-0.0455953441560268
-6.15289163589478	-7.32922410964966	-10.8531951904297	-0.071651928126812	-0.0340198390185833	-0.0455172099173069
-6.16476917266846	-7.31737089157104	-10.8799257278442	-0.0715697035193443	-0.0339914634823799	-0.0455894321203232
-6.15965175628662	-7.32437658309937	-10.8540353775024	-0.0716593340039253	-0.0338805094361305	-0.0458777099847794
-6.1705150604248	-7.33786869049072	-10.8525257110596	-0.0715777426958084	-0.0342538766562939	-0.0457264445722103
-6.17995166778564	-7.3271861076355	-10.8828783035278	-0.0714978650212288	-0.0340966545045376	-0.045796200633049
-6.17485332489014	-7.32813024520874	-10.8590450286865	-0.0715595558285713	-0.0340899378061295	-0.0460702665150166
-6.1819314956665	-7.34017181396484	-10.8639602661133	-0.071505568921566	-0.0343946851789951	-0.045890849083662
-6.19056606292725	-7.33134269714355	-10.8868570327759	-0.0713993236422539	-0.0343025997281075	-0.0459755882620811
-6.18759632110596	-7.33869361877441	-10.848557472229	-0.0715341717004776	-0.0342965982854366	-0.046137984842062
-6.19542169570923	-7.34536361694336	-10.8724126815796	-0.0714354142546654	-0.0345361940562725	-0.0459600351750851
-6.19921731948853	-7.33459091186523	-10.8802881240845	-0.0714234262704849	-0.0343381576240063	-0.0461799167096615
-6.19513559341431	-7.3498420715332	-10.8595581054688	-0.0714860484004021	-0.034565906971693	-0.0462066642940044
-6.21020317077637	-7.35216808319092	-10.8810005187988	-0.0713702142238617	-0.0346820689737797	-0.0460058897733688
-6.20684385299683	-7.33972120285034	-10.8845443725586	-0.0713711008429527	-0.0344731733202934	-0.0462622828781605
-6.20586681365967	-7.35407972335815	-10.8490943908691	-0.0714361518621445	-0.0346938855946064	-0.0461769886314869
-6.21837139129639	-7.35432291030884	-10.8827066421509	-0.0712919309735298	-0.034829493612051	-0.0460467338562012
-6.2158522605896	-7.34393882751465	-10.8743696212769	-0.0713248550891876	-0.034644577652216	-0.0462691411375999
-6.22387790679932	-7.35962343215942	-10.85618019104	-0.0713222995400429	-0.0349037982523441	-0.0461948812007904
-6.22961664199829	-7.35131597518921	-10.8948945999146	-0.0712610855698586	-0.0348547548055649	-0.0460984222590923
-6.2241358757019	-7.35797595977783	-10.8654050827026	-0.0713261514902115	-0.0347941443324089	-0.0462127104401588
-6.23468494415283	-7.3636908531189	-10.8811378479004	-0.0712046697735786	-0.0351770892739296	-0.0460211671888828
-6.23868751525879	-7.35016298294067	-10.8914642333984	-0.0711675137281418	-0.034960113465786	-0.04609714448452
-6.23582029342651	-7.36609029769897	-10.8655261993408	-0.0712494775652885	-0.0350709557533264	-0.0461178980767727
-6.24663209915161	-7.36134243011475	-10.9015321731567	-0.0711398720741272	-0.0351657308638096	-0.0459617301821709
-6.24199533462524	-7.35795116424561	-10.8772287368774	-0.071143664419651	-0.0351154617965221	-0.0461124666035175
-6.25043678283691	-7.37019729614258	-10.8763732910156	-0.0712001174688339	-0.0353530012071133	-0.0458698868751526
-6.25013542175293	-7.35494136810303	-10.8970594406128	-0.0711543932557106	-0.0352435111999512	-0.0459239557385445
-6.24820947647095	-7.36123132705688	-10.8697166442871	-0.0712338760495186	-0.0352427884936333	-0.0460806265473366
-6.2551794052124	-7.36956548690796	-10.8833770751953	-0.0711196660995483	-0.0354829058051109	-0.0457941256463528
-6.25992918014526	-7.35768270492554	-10.8995790481567	-0.0711610093712807	-0.0352819636464119	-0.0458623059093952
-6.25161409378052	-7.36142301559448	-10.8599948883057	-0.07131078094244	-0.0353614464402199	-0.045910157263279
-6.25855493545532	-7.3661642074585	-10.8818693161011	-0.071245014667511	-0.0355104580521584	-0.0456871166825294
-6.25345420837402	-7.35080623626709	-10.8908720016479	-0.0712478831410408	-0.0353225022554398	-0.0457987152040005
-6.25212430953979	-7.3637523651123	-10.8608236312866	-0.0713184624910355	-0.035447932779789	-0.0457489937543869
-6.26204872131348	-7.35762500762939	-10.8926906585693	-0.0712233036756516	-0.0354610905051231	-0.0455261655151844
-6.25200366973877	-7.35074996948242	-10.8747406005859	-0.0713910460472107	-0.0352955125272274	-0.0456447601318359
-6.25666952133179	-7.36095905303955	-10.8777132034302	-0.0712640434503555	-0.0355254299938679	-0.0453608706593513
-6.25109910964966	-7.3476619720459	-10.8800745010376	-0.0712699070572853	-0.0352870151400566	-0.0454983077943325
-6.24709415435791	-7.36166667938232	-10.8653116226196	-0.0712541341781616	-0.0354682579636574	-0.0452723652124405
-6.25450468063354	-7.35156297683716	-10.8949451446533	-0.0712034776806831	-0.0354031436145306	-0.0451029725372791
-6.24180793762207	-7.35418224334717	-10.8612852096558	-0.0713274329900742	-0.0351858250796795	-0.045230682939291
-6.24469423294067	-7.3621129989624	-10.8739175796509	-0.0712219998240471	-0.0354297980666161	-0.0449333526194096
-6.23919582366943	-7.34725522994995	-10.8863096237183	-0.0711908116936684	-0.0352406203746796	-0.0449970737099648
-6.23485088348389	-7.36167192459106	-10.8603200912476	-0.0712743550539017	-0.0352907739579678	-0.0449506230652332
-6.241042137146	-7.35679149627686	-10.8952102661133	-0.0711351037025452	-0.0353657528758049	-0.0446855425834656
-6.22950077056885	-7.34705781936646	-10.8769407272339	-0.0712830647826195	-0.0350704863667488	-0.0448400378227234
-6.22853136062622	-7.36009979248047	-10.8562889099121	-0.0712496638298035	-0.0351879186928272	-0.0447122231125832
-6.22962617874146	-7.35262155532837	-10.887357711792	-0.071171909570694	-0.0352378748357296	-0.0444251634180546
-6.21853256225586	-7.34714841842651	-10.8635730743408	-0.0713498815894127	-0.0349488370120525	-0.0447019152343273
-6.21709203720093	-7.35687732696533	-10.8663234710693	-0.0714127868413925	-0.0351400598883629	-0.0444723032414913
-6.21670150756836	-7.34384965896606	-10.882851600647	-0.0713503286242485	-0.0348157100379467	-0.0445027761161327
-6.20044755935669	-7.34850835800171	-10.845947265625	-0.0714731439948082	-0.0347745828330517	-0.0445663519203663
-6.20655918121338	-7.34666967391968	-10.8727779388428	-0.0715376362204552	-0.0347925834357738	-0.0443773195147514
-6.19402742385864	-7.33078622817993	-10.8638229370117	-0.071603812277317	-0.0345477759838104	-0.0446335822343826
-6.18506383895874	-7.34159374237061	-10.8383722305298	-0.0717796757817268	-0.0346259362995625	-0.0446328893303871
-6.18567371368408	-7.32815885543823	-10.8705835342407	-0.0717458501458168	-0.0344473198056221	-0.0445483662188053
-6.17218542098999	-7.32743501663208	-10.8272733688354	-0.0719625353813171	-0.0342800840735435	-0.0448289439082146
-6.17387342453003	-7.33070993423462	-10.8388843536377	-0.071990005671978	-0.0343006253242493	-0.0446151085197926
-6.16866397857666	-7.31055736541748	-10.8424816131592	-0.0720625147223473	-0.0340627543628216	-0.0448378473520279
-6.15479373931885	-7.31856060028076	-10.8144445419312	-0.0722976550459862	-0.0339694432914257	-0.0449642166495323
-6.15744304656982	-7.31630992889404	-10.8364992141724	-0.0723406225442886	-0.0339898318052292	-0.0448318049311638
-6.15196943283081	-7.30283498764038	-10.8219404220581	-0.072520799934864	-0.0336949490010738	-0.0450822189450264
-6.14455461502075	-7.31145191192627	-10.7962493896484	-0.0726967006921768	-0.0336836576461792	-0.045058511197567
-6.14536476135254	-7.29602670669556	-10.8297052383423	-0.0726577490568161	-0.0336237326264381	-0.045067872852087
-6.13395595550537	-7.29281330108643	-10.8004999160767	-0.0729175433516502	-0.0334584265947342	-0.0453539155423641
-6.13704299926758	-7.30016565322876	-10.8027563095093	-0.0728872418403625	-0.033575177192688	-0.045204896479845
-6.1353006362915	-7.28259706497192	-10.8256168365479	-0.0728886052966118	-0.0333390012383461	-0.0452902130782604
-6.12638998031616	-7.28695344924927	-10.7798385620117	-0.0730833411216736	-0.0332672633230686	-0.0454026535153389
-6.12915802001953	-7.28410625457764	-10.8094100952148	-0.0730825960636139	-0.0333482623100281	-0.0452467352151871
-6.11883354187012	-7.27167701721191	-10.8000869750977	-0.073224775493145	-0.0330770201981068	-0.0455091558396816
-6.11793231964111	-7.28562259674072	-10.7908878326416	-0.0732436999678612	-0.0333063080906868	-0.0453334450721741
-6.12099409103394	-7.2725305557251	-10.8227005004883	-0.0732655748724937	-0.0331936813890934	-0.0453330799937248
-6.10930061340332	-7.27152490615845	-10.7823295593262	-0.0733136236667633	-0.0330943912267685	-0.0454601086676121
-6.1107873916626	-7.28024625778198	-10.7975635528564	-0.0732380673289299	-0.0333046019077301	-0.045210100710392
-6.10597848892212	-7.26476097106934	-10.8082628250122	-0.07326440513134	-0.0331282615661621	-0.0453254729509354
-6.10278940200806	-7.27534675598145	-10.7815074920654	-0.0733964443206787	-0.033252939581871	-0.0453321747481823
-6.10629034042358	-7.2745532989502	-10.8161249160767	-0.0733022689819336	-0.0333200804889202	-0.0450806319713593
-6.09565877914429	-7.26483726501465	-10.7951374053955	-0.0733945891261101	-0.0330979265272617	-0.0452469140291214
-6.09825563430786	-7.27946710586548	-10.7926063537598	-0.073332816362381	-0.0333841145038605	-0.0450849048793316
-6.10210704803467	-7.26497077941895	-10.8075742721558	-0.0733171850442886	-0.0331992767751217	-0.0451038889586926
-6.09660053253174	-7.27217721939087	-10.7812194824219	-0.073451541364193	-0.033220149576664	-0.045202199369669
-6.10209178924561	-7.27584648132324	-10.8096551895142	-0.0734203308820724	-0.0332935079932213	-0.0449249409139156
-6.09326410293579	-7.26714563369751	-10.7947206497192	-0.0734562873840332	-0.0331013202667236	-0.0451329275965691
-6.09267711639404	-7.27897167205811	-10.7814645767212	-0.0735128372907639	-0.0332793518900871	-0.044971339404583
-6.09648513793945	-7.26821756362915	-10.8055210113525	-0.073478989303112	-0.0332782790064812	-0.0449141338467598
-6.08790683746338	-7.26610469818115	-10.7830209732056	-0.0736843571066856	-0.0331570282578468	-0.0450909063220024
-6.09294509887695	-7.27469635009766	-10.7946014404297	-0.0736189410090446	-0.0333647020161152	-0.0448722206056118
-6.08863878250122	-7.25980377197266	-10.8131341934204	-0.0736481323838234	-0.0331495925784111	-0.0449443571269512
-6.0832371711731	-7.27227544784546	-10.7750082015991	-0.0737742185592651	-0.0331587679684162	-0.0449395589530468
-6.09232473373413	-7.26688575744629	-10.795295715332	-0.0737034380435944	-0.03335877135396	-0.0446861274540424
-6.08282804489136	-7.25477743148804	-10.7991704940796	-0.0738469511270523	-0.0330329909920692	-0.044917318969965
-6.08017349243164	-7.26528120040894	-10.7773809432983	-0.0738194137811661	-0.0331296287477016	-0.0448580384254456
-6.0849494934082	-7.27073812484741	-10.8043842315674	-0.0737770050764084	-0.0332485511898994	-0.0446369275450706
-6.0771689414978	-7.26055288314819	-10.7849311828613	-0.0739290192723274	-0.0330158323049545	-0.0447286330163479
-6.07937908172607	-7.27492094039917	-10.7666158676147	-0.074019119143486	-0.0332308486104012	-0.0445413775742054
-6.08127689361572	-7.26195764541626	-10.8001480102539	-0.0738864317536354	-0.0330627672374249	-0.044437725096941
-6.07243919372559	-7.26436185836792	-10.7677555084229	-0.0740063190460205	-0.0329904593527317	-0.0445686206221581
-6.07724857330322	-7.27709579467773	-10.782265663147	-0.0740452334284782	-0.0332004763185978	-0.0442542284727097
-6.0832462310791	-7.26417875289917	-10.7992467880249	-0.0739270523190498	-0.0329588428139687	-0.044156227260828
-6.07478141784668	-7.27327632904053	-10.7725925445557	-0.0740733072161675	-0.0329051092267036	-0.0442001894116402
-6.08207607269287	-7.27491664886475	-10.7924785614014	-0.0739276930689812	-0.0331556983292103	-0.0438161231577396
-6.07600021362305	-7.26395225524902	-10.7902450561523	-0.0739338546991348	-0.0329404510557652	-0.0438973903656006
-6.07387495040894	-7.27895212173462	-10.7680110931396	-0.0739601626992226	-0.033087246119976	-0.0437532439827919
-6.08200550079346	-7.27285957336426	-10.8062438964844	-0.0737185552716255	-0.0330906547605991	-0.0433698035776615
-6.07172822952271	-7.2683744430542	-10.7981100082397	-0.0738071501255035	-0.0329657085239887	-0.0434396229684353
-6.07210397720337	-7.28264570236206	-10.7712459564209	-0.0737295150756836	-0.0331399440765381	-0.0431286729872227
-6.0781135559082	-7.27291297912598	-10.8034057617188	-0.0736347064375877	-0.0331399329006672	-0.0428759604692459
-6.06676578521729	-7.2768235206604	-10.777979850769	-0.0737019702792168	-0.0330811999738216	-0.0428880453109741
-6.06752300262451	-7.28542518615723	-10.7931661605835	-0.073505587875843	-0.0333746299147606	-0.04249557107687
-6.06750726699829	-7.27284383773804	-10.8103971481323	-0.0734463557600975	-0.0332041233778	-0.0423938110470772
-6.05859661102295	-7.28074264526367	-10.7735795974731	-0.073430597782135	-0.033379428088665	-0.0421854704618454
-6.06497955322266	-7.27719116210938	-10.808723449707	-0.0733445510268211	-0.0333551578223705	-0.041853666305542
-6.05475759506226	-7.26936006546021	-10.795033454895	-0.0732871368527412	-0.0332237891852856	-0.0419537238776684
-6.0537633895874	-7.28366041183472	-10.7899227142334	-0.073291502892971	-0.0334702655673027	-0.0416180193424225
-6.05173063278198	-7.26986455917358	-10.8175630569458	-0.0732219889760017	-0.0333734974265099	-0.041401345282793
-6.04594135284424	-7.27653408050537	-10.777551651001	-0.0733287334442139	-0.0333422534167767	-0.0413357354700565
-6.04478025436401	-7.27628374099731	-10.8022651672363	-0.073216900229454	-0.0335167348384857	-0.0409635566174984
-6.04182815551758	-7.26146125793457	-10.7916688919067	-0.0732288584113121	-0.0331944860517979	-0.0410286821424961
-6.03715085983276	-7.2792329788208	-10.7834520339966	-0.0732766389846802	-0.0333747901022434	-0.0408227518200874
-6.0390944480896	-7.26610708236694	-10.8050413131714	-0.0732859075069427	-0.0332527831196785	-0.0406682603061199
-6.02891683578491	-7.26628923416138	-10.7626390457153	-0.0733868479728699	-0.0332098975777626	-0.0406018868088722
-6.03464794158936	-7.26854944229126	-10.7878608703613	-0.0733822733163834	-0.0331822596490383	-0.0403371937572956
-6.02490186691284	-7.25219011306763	-10.7801904678345	-0.073437511920929	-0.0329260677099228	-0.0404410324990749
-6.02283716201782	-7.26479291915894	-10.7549066543579	-0.0735759735107422	-0.0330504328012466	-0.0403013043105602
-6.02556848526001	-7.24974918365479	-10.7863521575928	-0.0735737457871437	-0.0329720266163349	-0.0401258505880833
-6.01566219329834	-7.24826669692993	-10.7476892471313	-0.0737867802381516	-0.0327479392290115	-0.0402232147753239
-6.01600646972656	-7.24730110168457	-10.7581872940063	-0.073870450258255	-0.0327801518142223	-0.0399365201592445
-6.0114631652832	-7.23163747787476	-10.7487497329712	-0.0739977136254311	-0.0325266793370247	-0.0401132851839066
-6.00284576416016	-7.2393217086792	-10.7415237426758	-0.0740111544728279	-0.0326891243457794	-0.0399795547127724
-6.00223159790039	-7.22122573852539	-10.7483205795288	-0.0741002187132835	-0.0324393026530743	-0.0399460941553116
-5.99173736572266	-7.22788572311401	-10.7086658477783	-0.0742596909403801	-0.0324930660426617	-0.0397956371307373
-5.9927134513855	-7.21530389785767	-10.7354469299316	-0.0743126571178436	-0.0323400609195232	-0.0397182106971741
-5.98010301589966	-7.20676612854004	-10.7036695480347	-0.0744848847389221	-0.0321966744959354	-0.0398488789796829
-5.97882080078125	-7.20649433135986	-10.7140426635742	-0.0744131505489349	-0.0323595888912678	-0.0395000278949738
-5.96954727172852	-7.19155597686768	-10.7177724838257	-0.074560709297657	-0.0321181789040565	-0.0395682007074356
-5.96401596069336	-7.19856834411621	-10.6753444671631	-0.0746316388249397	-0.0321548171341419	-0.0394258499145508
-5.96773052215576	-7.19131517410278	-10.7108821868896	-0.0745994746685028	-0.0322464480996132	-0.0391767397522926
-5.95839023590088	-7.17776203155518	-10.686411857605	-0.0746512860059738	-0.032019354403019	-0.0392292737960815
-5.95341968536377	-7.18829488754272	-10.6911907196045	-0.0746222883462906	-0.0322433933615685	-0.038985051214695
-5.95444250106812	-7.17164754867554	-10.7084169387817	-0.074564166367054	-0.0321074649691582	-0.0388303101062775
-5.94367122650146	-7.17674207687378	-10.6682929992676	-0.0747179388999939	-0.0321531444787979	-0.0386194996535778
-5.94815874099731	-7.1811056137085	-10.6941242218018	-0.0746472626924515	-0.0323053523898125	-0.0382730737328529
-5.94034719467163	-7.16166591644287	-10.6944017410278	-0.0745367631316185	-0.0321407094597816	-0.0382547453045845
-5.93560743331909	-7.1773509979248	-10.6722888946533	-0.0745729357004166	-0.0323597565293312	-0.0380133278667927
-5.94064140319824	-7.16793060302734	-10.7049655914307	-0.0744172930717468	-0.032478965818882	-0.0375955849885941
-5.93111801147461	-7.16488742828369	-10.6846294403076	-0.0744796246290207	-0.0322770401835442	-0.0375111252069473
-5.93163776397705	-7.17266798019409	-10.6817264556885	-0.0744124799966812	-0.0326625108718872	-0.0370858386158943
-5.93113374710083	-7.15936470031738	-10.7051954269409	-0.0742532387375832	-0.0326401963829994	-0.0369055196642876
-5.91963577270508	-7.16182947158813	-10.6770734786987	-0.0743510127067566	-0.0326578579843044	-0.0368024595081806
-5.92582559585571	-7.17239809036255	-10.6906576156616	-0.0742416605353355	-0.0329267680644989	-0.0363070443272591
-5.9240140914917	-7.15805196762085	-10.7086534500122	-0.0740628316998482	-0.032852329313755	-0.0361629351973534
-5.9151177406311	-7.16273498535156	-10.6673555374146	-0.0742107182741165	-0.0329464077949524	-0.0360435023903847
-5.92263984680176	-7.1681056022644	-10.6905555725098	-0.0740167424082756	-0.033317506313324	-0.0355777963995934
-5.92151880264282	-7.15331649780273	-10.6963148117065	-0.0740446150302887	-0.0331110805273056	-0.0355633236467838
-5.9174952507019	-7.16785621643066	-10.6705436706543	-0.0741040483117104	-0.0334051810204983	-0.0353021994233131
-5.92888355255127	-7.16187000274658	-10.7020750045776	-0.0739244446158409	-0.0335747450590134	-0.0349183715879917
-5.9256272315979	-7.15934658050537	-10.6848411560059	-0.073944203555584	-0.0334478877484798	-0.0349557511508465
-5.93252944946289	-7.16999816894531	-10.6763401031494	-0.0739360153675079	-0.0338829085230827	-0.03464699909091
-5.94322681427002	-7.16408824920654	-10.7104845046997	-0.0738780200481415	-0.033904068171978	-0.0343984663486481
-5.93869781494141	-7.16170072555542	-10.6807508468628	-0.0739382579922676	-0.0339542329311371	-0.0345242954790592
-5.95226907730103	-7.17473220825195	-10.6996955871582	-0.0738481506705284	-0.0343094579875469	-0.0341544859111309
-5.95742225646973	-7.16453647613525	-10.7094211578369	-0.0737871155142784	-0.034243144094944	-0.0341143943369389
-5.9572925567627	-7.1755633354187	-10.6767377853394	-0.0739321410655975	-0.0343490429222584	-0.0340509191155434
-5.96909952163696	-7.17830371856689	-10.7076063156128	-0.073762558400631	-0.0347060710191727	-0.0337581001222134
-5.97370624542236	-7.17031145095825	-10.7087392807007	-0.0737640634179115	-0.0346522703766823	-0.0339262746274471
-5.9813928604126	-7.18741130828857	-10.6916084289551	-0.0737556889653206	-0.0349524579942226	-0.0336787216365337
-5.99298810958862	-7.17999935150146	-10.72571849823	-0.0736055746674538	-0.035168070346117	-0.033470343798399
-5.99186563491821	-7.18366050720215	-10.6967096328735	-0.0736846849322319	-0.0351477079093456	-0.0334658995270729
-6.00395584106445	-7.19472742080688	-10.7114486694336	-0.0735718607902527	-0.0355710238218308	-0.0330857299268246
-6.01008605957031	-7.18436145782471	-10.7289943695068	-0.073457695543766	-0.0355273336172104	-0.0331075266003609
-6.01429510116577	-7.20360994338989	-10.7088928222656	-0.0734871253371239	-0.0358542650938034	-0.0328937135636806
-6.02977705001831	-7.20089340209961	-10.7494010925293	-0.0732532516121864	-0.0360493920743465	-0.0325533524155617
-6.02538537979126	-7.20321750640869	-10.725902557373	-0.0732254087924957	-0.0360831953585148	-0.0325429141521454
-6.03513383865356	-7.21864461898804	-10.7365531921387	-0.0729875490069389	-0.0365207456052303	-0.0320903547108173
-6.0373215675354	-7.21309804916382	-10.7618942260742	-0.0729003176093102	-0.0365570373833179	-0.032047726213932
-6.04039621353149	-7.22439479827881	-10.7429752349854	-0.0728698894381523	-0.0368061996996403	-0.031939584761858
-6.04923439025879	-7.23262500762939	-10.780179977417	-0.0725753679871559	-0.0371557846665382	-0.0315413512289524
-6.05034303665161	-7.2286319732666	-10.774543762207	-0.0725233629345894	-0.0370992198586464	-0.0315813906490803
-6.05080604553223	-7.2424373626709	-10.7564525604248	-0.0723014771938324	-0.0374718569219112	-0.0313084125518799
-6.06402158737183	-7.24242734909058	-10.7962589263916	-0.0721685141324997	-0.0377301722764969	-0.0309931635856628
-6.05934858322144	-7.2377347946167	-10.7866315841675	-0.0720146223902702	-0.037764698266983	-0.0311064831912518
-6.06464147567749	-7.25638294219971	-10.7882642745972	-0.0719257369637489	-0.0381319485604763	-0.0307383704930544
-6.07169961929321	-7.24645328521729	-10.8208541870117	-0.0717113688588142	-0.0381012223660946	-0.0305890049785376
-6.07147550582886	-7.25723648071289	-10.7860040664673	-0.0717232599854469	-0.0383388213813305	-0.0305603481829166
-6.08048439025879	-7.25989580154419	-10.8210344314575	-0.0715543851256371	-0.0386088751256466	-0.0301557015627623
-6.07783031463623	-7.25196075439453	-10.8087577819824	-0.0714772641658783	-0.0385197661817074	-0.0302513707429171
-6.07980728149414	-7.26908254623413	-10.8105487823486	-0.0713823586702347	-0.038844607770443	-0.0299527943134308
-6.08388996124268	-7.26054906845093	-10.8294382095337	-0.0712573528289795	-0.0387500785291195	-0.0298545211553574
-6.07981967926025	-7.27126264572144	-10.7961988449097	-0.0712547674775124	-0.0389538891613483	-0.029696736484766
-6.08673048019409	-7.26592016220093	-10.8334789276123	-0.0710853785276413	-0.0390134491026402	-0.029445031657815
-6.07793712615967	-7.26282835006714	-10.8097877502441	-0.0710430219769478	-0.0389969348907471	-0.0294947996735573
-6.08582448959351	-7.27587223052979	-10.8317575454712	-0.0709755197167397	-0.0391370728611946	-0.0291318297386169
-6.07747077941895	-7.26302003860474	-10.828724861145	-0.0709869638085365	-0.0390057153999805	-0.0291978642344475
-6.07485008239746	-7.27451992034912	-10.8016777038574	-0.0708995312452316	-0.0391696058213711	-0.0290051959455013
-6.07667350769043	-7.26788902282715	-10.8351573944092	-0.0708453878760338	-0.0391571149230003	-0.028808705508709
-6.0647988319397	-7.26587915420532	-10.8112716674805	-0.071004644036293	-0.0389869324862957	-0.0290141515433788
-6.06516790390015	-7.27168369293213	-10.8229665756226	-0.0709108039736748	-0.0391954705119133	-0.0287773367017508
-6.0604043006897	-7.25745153427124	-10.827033996582	-0.0709050670266151	-0.0389454029500484	-0.0289007164537907
-6.05343151092529	-7.26470565795898	-10.7922048568726	-0.0710176452994347	-0.0390409901738167	-0.0288540255278349
-6.05607843399048	-7.25629901885986	-10.8233108520508	-0.0710350126028061	-0.0389105081558228	-0.0288619920611382
-6.04288196563721	-7.24862909317017	-10.7936553955078	-0.0711825415492058	-0.0387839749455452	-0.0291361026465893
-6.04620027542114	-7.25660800933838	-10.8060655593872	-0.071182906627655	-0.0388399511575699	-0.0289364457130432
-6.03761672973633	-7.23926258087158	-10.8048849105835	-0.071284718811512	-0.0385614261031151	-0.0291315391659737
-6.03655624389648	-7.24730062484741	-10.7670764923096	-0.0713293850421906	-0.0386172235012054	-0.0291332937777042
-6.03611993789673	-7.23226308822632	-10.8019142150879	-0.0713276043534279	-0.0385181680321693	-0.0292429532855749
-6.02975034713745	-7.23276710510254	-10.7669115066528	-0.0715404003858566	-0.0383881255984306	-0.0294115543365479
-6.03427028656006	-7.23410606384277	-10.7878637313843	-0.071531817317009	-0.038432639092207	-0.0292862057685852
-6.02808666229248	-7.22049617767334	-10.783224105835	-0.0715827867388725	-0.0381719134747982	-0.0294940564781427
-6.02119255065918	-7.22894954681396	-10.7512807846069	-0.0716589614748955	-0.0383491143584251	-0.0295119509100914
-6.02569961547852	-7.2234845161438	-10.7858667373657	-0.0716386809945107	-0.0382578819990158	-0.0294249784201384
-6.01658248901367	-7.21399259567261	-10.7617988586426	-0.0717287212610245	-0.038107443600893	-0.0297024641185999
-6.02110815048218	-7.22511577606201	-10.7696237564087	-0.0717263519763947	-0.0382816530764103	-0.029467549175024
-6.01591110229492	-7.21003913879395	-10.7843952178955	-0.0716759860515594	-0.0380426980555058	-0.0295474920421839
-6.00611448287964	-7.21759700775146	-10.7499494552612	-0.0717928484082222	-0.0380694195628166	-0.0296214316040277
-6.0114917755127	-7.21558475494385	-10.7782745361328	-0.0716331377625465	-0.0382068157196045	-0.0294189732521772
-6.0027322769165	-7.205162525177	-10.7631406784058	-0.0717484280467033	-0.0380110256373882	-0.0296699907630682
-6.00011587142944	-7.21834754943848	-10.7627477645874	-0.0717550665140152	-0.0381856337189674	-0.0294921826571226
-6.00244998931885	-7.20425319671631	-10.7880535125732	-0.0716687366366386	-0.0380212366580963	-0.0295023359358311
-5.99318170547485	-7.21189308166504	-10.7435159683228	-0.0717304274439812	-0.0380839891731739	-0.0295125264674425
-5.99715614318848	-7.21255159378052	-10.7729396820068	-0.0716403275728226	-0.0382159985601902	-0.0292326509952545
-5.9877233505249	-7.19718742370605	-10.7679252624512	-0.0716191083192825	-0.038045059889555	-0.0295304860919714
-5.98930263519287	-7.2118878364563	-10.7559413909912	-0.0717075988650322	-0.0382674597203732	-0.0292690321803093
-5.98778247833252	-7.19842576980591	-10.7940826416016	-0.0715667530894279	-0.0382341742515564	-0.0291884113103151
-5.98060750961304	-7.20495510101318	-10.7530117034912	-0.0717171654105186	-0.0382233932614326	-0.0293112434446812
-5.98592138290405	-7.2076358795166	-10.7787456512451	-0.0716122984886169	-0.0384489558637142	-0.0290091931819916
-5.98189640045166	-7.19635581970215	-10.7741556167603	-0.0716307908296585	-0.0382863730192184	-0.0291073899716139
-5.97768545150757	-7.2112832069397	-10.7648286819458	-0.0716763809323311	-0.0383927226066589	-0.0290131811052561
-5.98068952560425	-7.20257520675659	-10.7948398590088	-0.0715523585677147	-0.0384511426091194	-0.0288781374692917
-5.97403955459595	-7.20644855499268	-10.7540283203125	-0.0715875327587128	-0.0383677557110786	-0.0289374254643917
-5.97873544692993	-7.21256303787231	-10.7789535522461	-0.0716056823730469	-0.0385521464049816	-0.0286344140768051
-5.97436475753784	-7.19811105728149	-10.7805986404419	-0.0715316906571388	-0.0383341163396835	-0.0288227144628763
-5.97380685806274	-7.21327829360962	-10.7644557952881	-0.0716395527124405	-0.0385717190802097	-0.028650838881731
-5.97602415084839	-7.2006630897522	-10.7944211959839	-0.0714382007718086	-0.0384578928351402	-0.0285573825240135
-5.96825408935547	-7.20757961273193	-10.7551927566528	-0.0715532377362251	-0.0385123267769814	-0.0285792462527752
-5.97403001785278	-7.20960712432861	-10.7823867797852	-0.0714854001998901	-0.0385899692773819	-0.028290156275034
-5.97087049484253	-7.19846248626709	-10.7759265899658	-0.0715257152915001	-0.038469985127449	-0.0284511111676693
-5.97151517868042	-7.21334648132324	-10.7712240219116	-0.0714423507452011	-0.0386559553444386	-0.0282462518662214
-5.97421312332153	-7.20310068130493	-10.7911949157715	-0.0713850185275078	-0.0385555289685726	-0.0281652919948101
-5.9669189453125	-7.20893907546997	-10.7588748931885	-0.0714079886674881	-0.0386436134576797	-0.028159461915493
-5.97646999359131	-7.21158266067505	-10.7810201644897	-0.0713523924350739	-0.0388828478753567	-0.027803547680378
-5.97066926956177	-7.19845914840698	-10.7883472442627	-0.0712545588612556	-0.0387344732880592	-0.0278935041278601
-5.9705228805542	-7.21447134017944	-10.7621116638184	-0.0712521150708199	-0.0389223918318748	-0.0278096664696932
-5.979651927948	-7.21383571624756	-10.7984867095947	-0.071022555232048	-0.03915074467659	-0.0273729283362627
-5.97725582122803	-7.20494747161865	-10.8029537200928	-0.0710618272423744	-0.0390102677047253	-0.0274184867739677
-5.97349500656128	-7.21582841873169	-10.7624654769897	-0.0710394382476807	-0.039149135351181	-0.0272828210145235
-5.98164319992065	-7.21484994888306	-10.8039083480835	-0.0707817077636719	-0.0393520221114159	-0.0269317403435707
-5.97652292251587	-7.21008062362671	-10.7945871353149	-0.0707042366266251	-0.0393011756241322	-0.0270064547657967
-5.98024272918701	-7.22797393798828	-10.7925806045532	-0.0706186667084694	-0.0395797602832317	-0.0266234818845987
-5.98731470108032	-7.21983432769775	-10.8231000900269	-0.0704591199755669	-0.0395937152206898	-0.0264156144112349
-5.98241519927979	-7.21870851516724	-10.7947578430176	-0.0703515559434891	-0.0396177507936955	-0.0263582468032837
-5.98495960235596	-7.2336893081665	-10.8009815216064	-0.0701948255300522	-0.0399699322879314	-0.0259416941553354
-5.9937424659729	-7.22770977020264	-10.8368911743164	-0.0699546858668327	-0.0400043874979019	-0.0257586594671011
-5.98550224304199	-7.23221826553345	-10.8107032775879	-0.0700134560465813	-0.0400365069508553	-0.0256971661001444
-5.99493551254272	-7.24428367614746	-10.8325786590576	-0.0697427541017532	-0.0403841510415077	-0.0252652131021023
-5.99499750137329	-7.23908805847168	-10.8479957580566	-0.0695615857839584	-0.0402385666966438	-0.0250998418778181
-5.99081420898438	-7.25117158889771	-10.8170146942139	-0.0695535019040108	-0.0404872745275497	-0.0248743928968906
-6.0025577545166	-7.25060558319092	-10.8474760055542	-0.0693582072854042	-0.0406377427279949	-0.0245624147355556
-5.99503135681152	-7.25038290023804	-10.8363342285156	-0.0692761093378067	-0.0405551791191101	-0.0245899800211191
-6.00114727020264	-7.26493263244629	-10.8499422073364	-0.0691395476460457	-0.0408889502286911	-0.0241405256092548
-6.00010061264038	-7.25540399551392	-10.8647165298462	-0.0689451396465302	-0.0407286696135998	-0.0240643229335546
-5.99955558776855	-7.27211856842041	-10.8358392715454	-0.0689733773469925	-0.0408540368080139	-0.0237867161631584
-6.00525140762329	-7.2620849609375	-10.872278213501	-0.0687493160367012	-0.0408672317862511	-0.0236072055995464
-5.99725341796875	-7.26933574676514	-10.8376522064209	-0.0688710957765579	-0.0410011783242226	-0.0235419645905495
-6.0018196105957	-7.26833868026733	-10.8709087371826	-0.0687142834067345	-0.040999811142683	-0.0232050400227308
-5.99452495574951	-7.26525688171387	-10.8425903320313	-0.0687552914023399	-0.0407691039144993	-0.0232523865997791
-6.00113821029663	-7.27553749084473	-10.8512945175171	-0.0685528889298439	-0.0411342866718769	-0.0228814780712128
-5.99695110321045	-7.26293897628784	-10.8518056869507	-0.0686466842889786	-0.0409547910094261	-0.0229856166988611
-5.99773836135864	-7.27795553207397	-10.8444337844849	-0.068593792617321	-0.0411799401044846	-0.0227179676294327
-6.00162601470947	-7.26645183563232	-10.8660497665405	-0.0685447081923485	-0.0409864261746407	-0.0225991439074278
-5.9945125579834	-7.274733543396	-10.8284530639648	-0.0686701759696007	-0.0409825593233109	-0.022599421441555
-6.0007266998291	-7.26947689056396	-10.8603572845459	-0.0685070380568504	-0.0411117151379585	-0.0223142020404339
-5.99424076080322	-7.26992988586426	-10.8344688415527	-0.068563349545002	-0.0410432294011116	-0.0224673692137003
-6.00160598754883	-7.27588129043579	-10.8542404174805	-0.0684477835893631	-0.0412303172051907	-0.0220833085477352
-5.99392795562744	-7.27145576477051	-10.8483686447144	-0.0685447528958321	-0.0410566106438637	-0.0221233982592821
-5.99746036529541	-7.28177070617676	-10.8341102600098	-0.068486325442791	-0.0412354208528996	-0.0217905770987272
-5.99959230422974	-7.26823139190674	-10.8521203994751	-0.0683480203151703	-0.0410765558481216	-0.0217527691274881
-5.98905086517334	-7.279700756073	-10.8286180496216	-0.0683938339352608	-0.0411137081682682	-0.021679388359189
-5.99732732772827	-7.27521085739136	-10.864972114563	-0.0682415068149567	-0.0410641506314278	-0.0214256700128317
-5.98718118667603	-7.27766227722168	-10.8245811462402	-0.0682723671197891	-0.0410707592964172	-0.0214048214256763
-5.99415063858032	-7.27996873855591	-10.8503351211548	-0.0682111904025078	-0.0411189086735249	-0.0210166741162539
-5.98663234710693	-7.27310609817505	-10.8379240036011	-0.0681186690926552	-0.0409368388354778	-0.0211401581764221
-5.99087572097778	-7.28128957748413	-10.8470830917358	-0.0680874288082123	-0.041043896228075	-0.0207197703421116
-5.98167943954468	-7.26807308197021	-10.8396739959717	-0.0681654810905457	-0.040755283087492	-0.0207616817206144
-5.97997379302979	-7.28269720077515	-10.8191843032837	-0.0680330172181129	-0.0409526601433754	-0.0205277875065804
-5.97819232940674	-7.27026033401489	-10.8461494445801	-0.0680233165621758	-0.0408067628741264	-0.0203538406640291
-5.97204732894897	-7.27995681762695	-10.819130897522	-0.0680757537484169	-0.0408108867704868	-0.0202386006712914
-5.98169803619385	-7.27033233642578	-10.8457431793213	-0.0679687932133675	-0.0407254435122013	-0.0200435779988766
-5.97103929519653	-7.27686738967896	-10.8074769973755	-0.0681051537394524	-0.0406047403812408	-0.0199822541326284
-5.97526454925537	-7.27234172821045	-10.8416986465454	-0.06795584410429	-0.0407321825623512	-0.0196663811802864
-5.96339273452759	-7.27272033691406	-10.8186264038086	-0.0679278001189232	-0.0407124012708664	-0.0197227150201797
-5.96991634368896	-7.28114891052246	-10.8391227722168	-0.0678508952260017	-0.0408157780766487	-0.0192984193563461
-5.96029853820801	-7.2733850479126	-10.8208360671997	-0.0677613839507103	-0.0408157184720039	-0.0192830730229616
-5.96398401260376	-7.28382968902588	-10.8253917694092	-0.0676921978592873	-0.0410716161131859	-0.0187535956501961
-5.96019172668457	-7.27309417724609	-10.8301963806152	-0.0676550939679146	-0.0409167408943176	-0.0188062749803066
-5.96879768371582	-7.28569078445435	-10.8277883529663	-0.0675169005990028	-0.041179932653904	-0.0183896292001009
-5.96565771102905	-7.27766895294189	-10.8286428451538	-0.0675876513123512	-0.0410704873502254	-0.0183058604598045
-5.96978425979614	-7.29201555252075	-10.8148050308228	-0.0674744322896004	-0.0412982925772667	-0.0179856978356838
-5.9748387336731	-7.28184938430786	-10.8309812545776	-0.0674312710762024	-0.041184414178133	-0.0178176686167717
[truncated: 8,665 more rows]
