# Supplementary material for: Identification of Haptic Based Guiding Using Hard Reins
Source: PLoS One. 2015 Jul 22;10(7):e0132020. doi: 10.1371/journal.pone.0132020 (PMC4511788; doi:10.1371/journal.pone.0132020)
Supplement: S6 File — (ZIP) [file pone.0132020.s006.zip › Exp2_ForceData2/Subject6/path1/T7.csv]

Force X (N)	Force Y (N)	Force Z (N)	Torque X (N-m)	Torque Y (N-m)	Torque Z (N-m)	Frequency = 10000	Averaging Level = 16	F/T Serial Number = FT11772	Time Started = 19/02/2013 13:27:59
-3.97234988212585	-6.8272967338562	-11.1941576004028	-0.0934648588299751	0.00755960866808891	0.0155187826603651
-3.97338891029358	-6.83137941360474	-11.1935405731201	-0.0934838503599167	0.00750672817230225	0.0154253533110023
-3.97238349914551	-6.83510589599609	-11.191032409668	-0.0935477837920189	0.00744795985519886	0.0153015414252877
-3.97933149337769	-6.83224010467529	-11.1909437179565	-0.093569740653038	0.00746679212898016	0.0151469325646758
-3.98203039169312	-6.83466100692749	-11.1910524368286	-0.0935050696134567	0.00733797205612063	0.0150597393512726
-3.9865505695343	-6.83776807785034	-11.1906614303589	-0.0934462174773216	0.00720787886530161	0.0149959987029433
-3.9886908531189	-6.83310651779175	-11.1961832046509	-0.0935033485293388	0.00725980894640088	0.0148530974984169
-3.99599742889404	-6.84079313278198	-11.199577331543	-0.0934596732258797	0.00717099430039525	0.0147305792197585
-3.99830746650696	-6.84560632705688	-11.2002210617065	-0.0934548899531364	0.007161361631006	0.0146404383704066
-4.00256252288818	-6.84874248504639	-11.2061195373535	-0.0934300720691681	0.00699988473206759	0.0144919836893678
-4.00773572921753	-6.8518762588501	-11.1909837722778	-0.093452475965023	0.00702996551990509	0.0143284257501364
-4.01172399520874	-6.85112285614014	-11.2002439498901	-0.0934805497527123	0.00702965958043933	0.0142278159037232
-4.01980924606323	-6.85820388793945	-11.1897983551025	-0.093387596309185	0.00691017648205161	0.0140894521027803
-4.02026462554932	-6.85738754272461	-11.2040510177612	-0.0933044999837875	0.00687291519716382	0.0138823362067342
-4.0239634513855	-6.85860013961792	-11.2005701065063	-0.0934349298477173	0.0068451939150691	0.0137851191684604
-4.02929067611694	-6.86230754852295	-11.2096185684204	-0.0934044644236565	0.00682048220187426	0.013648402877152
-4.03390455245972	-6.8673849105835	-11.2052698135376	-0.093467153608799	0.00678707333281636	0.0135433822870255
-4.03766012191772	-6.86974287033081	-11.2105264663696	-0.0933660566806793	0.00678856857120991	0.0134411379694939
-4.04579639434814	-6.8730092048645	-11.2086162567139	-0.0933621302247047	0.00670724594965577	0.0133084654808044
-4.05197858810425	-6.87552356719971	-11.2076044082642	-0.0933244675397873	0.00663858698680997	0.0131936930119991
-4.05124044418335	-6.87908887863159	-11.2077293395996	-0.0934404507279396	0.00665942206978798	0.0129690412431955
-4.05667972564697	-6.88168239593506	-11.2044324874878	-0.0933721289038658	0.00681253895163536	0.0127964159473777
-4.05931234359741	-6.88387966156006	-11.2066335678101	-0.0934781804680824	0.00676297955214977	0.0126214548945427
-4.06426572799683	-6.88177013397217	-11.2029190063477	-0.0934719741344452	0.00683061452582479	0.0124834822490811
-4.07114315032959	-6.88093423843384	-11.2030878067017	-0.0934952273964882	0.00672116596251726	0.0122840469703078
-4.07134342193604	-6.8871374130249	-11.2031688690186	-0.0935884192585945	0.00672579510137439	0.0120651423931122
-4.0743260383606	-6.88807678222656	-11.1905908584595	-0.0936434045433998	0.00689093209803104	0.0119212856516242
-4.0757851600647	-6.88537836074829	-11.1918249130249	-0.0936728194355965	0.00690909381955862	0.0116187520325184
-4.08022928237915	-6.88943195343018	-11.187349319458	-0.0937461107969284	0.00692783575505018	0.0114463241770864
-4.08034515380859	-6.88102722167969	-11.1944017410278	-0.0938243120908737	0.00698239170014858	0.0111663406714797
-4.08566331863403	-6.88706541061401	-11.1988620758057	-0.0938892662525177	0.0069750128313899	0.0110044348984957
-4.08686399459839	-6.88826417922974	-11.1817226409912	-0.09390939027071	0.0070095369592309	0.0108041977509856
-4.0900559425354	-6.8862771987915	-11.1847667694092	-0.0938646420836449	0.00700118346139789	0.0106202950701118
-4.08802223205566	-6.88573837280273	-11.1788854598999	-0.0939711555838585	0.00709579885005951	0.0104755284264684
-4.08876657485962	-6.88801383972168	-11.18479347229	-0.0939302146434784	0.00710111623629928	0.0101871425285935
-4.08690690994263	-6.8845067024231	-11.1841602325439	-0.0940197110176086	0.00709193106740713	0.0100190434604883
-4.09030818939209	-6.8864312171936	-11.1815137863159	-0.094039611518383	0.00715186446905136	0.00982365291565657
-4.0906138420105	-6.8857159614563	-11.1868762969971	-0.094066858291626	0.00724100787192583	0.00978895463049412
-4.09544515609741	-6.88534212112427	-11.1754932403564	-0.0940333902835846	0.00724376505240798	0.00962825492024422
-4.09223604202271	-6.8869686126709	-11.1836156845093	-0.0940503999590874	0.00719552673399448	0.00947118550539017
-4.09337139129639	-6.89119958877563	-11.1780424118042	-0.0941539630293846	0.00727825053036213	0.00932368822395802
-4.09108018875122	-6.88986349105835	-11.1720991134644	-0.0941768735647202	0.00732331397011876	0.00913778506219387
-4.09750604629517	-6.88825464248657	-11.1746597290039	-0.0941886082291603	0.00754194473847747	0.0090551944449544
-4.09764194488525	-6.88527297973633	-11.1734228134155	-0.0941545590758324	0.00749443517997861	0.00891769863665104
-4.09833669662476	-6.88792324066162	-11.1807842254639	-0.0941298454999924	0.00752570433542132	0.00881524756550789
-4.09748888015747	-6.88621234893799	-11.1704130172729	-0.0941492393612862	0.0075528621673584	0.00874115340411663
-4.09597301483154	-6.89091634750366	-11.1773281097412	-0.0941583439707756	0.00760152423754334	0.00862517766654491
-4.09618473052979	-6.88971662521362	-11.1673259735107	-0.0941404402256012	0.00767805008217692	0.00859866663813591
-4.09466505050659	-6.88779497146606	-11.1717891693115	-0.0940949842333794	0.00773667544126511	0.00851651933044195
-4.09135913848877	-6.88427305221558	-11.1786642074585	-0.094006784260273	0.00767184095457196	0.00848013628274202
-4.09091663360596	-6.88235378265381	-11.1785726547241	-0.0939579606056213	0.00777348270639777	0.00843176618218422
-4.08833503723145	-6.88748407363892	-11.1842031478882	-0.0940325781702995	0.00776611687615514	0.00845574121922255
-4.08435106277466	-6.88680601119995	-11.1842346191406	-0.0938198193907738	0.00770837580785155	0.00846750754863024
-4.08140516281128	-6.88696336746216	-11.1852741241455	-0.0938150063157082	0.00764729734510183	0.00853401049971581
-4.0812816619873	-6.88835906982422	-11.1798458099365	-0.0936773419380188	0.0077289124019444	0.00849137268960476
-4.07777309417725	-6.8863468170166	-11.185977935791	-0.0936652272939682	0.00774822430685163	0.00845087226480246
-4.07302761077881	-6.88856172561646	-11.1859340667725	-0.0936639830470085	0.00775830820202827	0.0085063548758626
-4.07030248641968	-6.88982534408569	-11.185131072998	-0.093559630215168	0.00782561488449574	0.00853787921369076
-4.06750154495239	-6.88951539993286	-11.1910467147827	-0.0934215635061264	0.00780138606205583	0.00856124144047499
-4.0707631111145	-6.88586044311523	-11.182918548584	-0.0933809876441956	0.0077189551666379	0.00861481949687004
-4.06620311737061	-6.8906569480896	-11.1933717727661	-0.093363419175148	0.00774314627051353	0.00863024219870567
-4.06300830841064	-6.89295244216919	-11.1910429000854	-0.0933406800031662	0.00771707110106945	0.00863355025649071
-4.05911302566528	-6.89176845550537	-11.1881904602051	-0.093294158577919	0.00779036851599813	0.00860003568232059
-4.05767965316772	-6.89013957977295	-11.1853561401367	-0.0932894125580788	0.00789976213127375	0.00866833329200745
-4.06064367294312	-6.88286018371582	-11.1865310668945	-0.0932842567563057	0.00781980156898499	0.00866957940161228
-4.05923986434937	-6.88819122314453	-11.1964960098267	-0.0932219475507736	0.00781802274286747	0.00872486643493176
-4.05434560775757	-6.88461780548096	-11.1892156600952	-0.0931499153375626	0.00780182285234332	0.00871561747044325
-4.05215072631836	-6.88834667205811	-11.1909713745117	-0.093207836151123	0.00785421300679445	0.00877571944147348
-4.05141401290894	-6.88575458526611	-11.1780042648315	-0.0931915491819382	0.0078820176422596	0.00875973049551249
-4.04897451400757	-6.88008546829224	-11.1764116287231	-0.0931586176156998	0.00789765734225512	0.00879179686307907
-4.04857921600342	-6.88167858123779	-11.1796817779541	-0.093251958489418	0.00782912224531174	0.00884215906262398
-4.04377698898315	-6.87814569473267	-11.1876125335693	-0.0931530967354774	0.00789839960634708	0.00882046949118376
-4.04342412948608	-6.87439393997192	-11.1884784698486	-0.0932540744543076	0.00794007815420628	0.00896453205496073
-4.0418381690979	-6.87533092498779	-11.183876991272	-0.0931797176599503	0.00793119333684444	0.00910697691142559
-4.04218196868896	-6.87696743011475	-11.1819372177124	-0.0931393951177597	0.00790087878704071	0.0091240843757987
-4.04182815551758	-6.87981700897217	-11.1748657226563	-0.0932705402374268	0.00787493772804737	0.00918175838887692
-4.03667306900024	-6.87304782867432	-11.1744422912598	-0.0931871607899666	0.0078964177519083	0.00921258982270956
-4.03821849822998	-6.87232065200806	-11.1750440597534	-0.0932467058300972	0.00804315879940987	0.00934655405580997
-4.04049682617188	-6.87068510055542	-11.1736459732056	-0.0931979492306709	0.00788003392517567	0.00949322618544102
-4.03709745407104	-6.87299299240112	-11.1768131256104	-0.0932028219103813	0.00789774302393198	0.00952647253870964
-4.0377025604248	-6.87375450134277	-11.1708679199219	-0.0931777507066727	0.00781399384140968	0.00967217702418566
-4.0340895652771	-6.87296485900879	-11.1650714874268	-0.0932339280843735	0.00792527943849564	0.00968408212065697
-4.03543519973755	-6.87230968475342	-11.1670150756836	-0.093235082924366	0.00795996654778719	0.00982874725013971
-4.036208152771	-6.86734485626221	-11.1719818115234	-0.0931782945990562	0.00779968500137329	0.00991629716008902
-4.0421347618103	-6.87250328063965	-11.1773891448975	-0.0931775569915771	0.00773191032931209	0.0100834500044584
-4.03763628005981	-6.87534618377686	-11.1598339080811	-0.093230701982975	0.00768842734396458	0.0102430526167154
-4.03939580917358	-6.87072944641113	-11.1698141098022	-0.0932163447141647	0.00773899210616946	0.0103503996506333
-4.03893566131592	-6.8731861114502	-11.1680011749268	-0.0931581556797028	0.007609439548105	0.0104607604444027
-4.04025363922119	-6.86996793746948	-11.1674642562866	-0.093169778585434	0.00761240720748901	0.0105698555707932
-4.04605293273926	-6.87331914901733	-11.1721363067627	-0.0932170525193214	0.0075828698463738	0.0107993893325329
-4.04224491119385	-6.87655591964722	-11.1719923019409	-0.0931246653199196	0.00747808814048767	0.0109895840287209
-4.04456901550293	-6.87904500961304	-11.1736326217651	-0.0931565389037132	0.00736438296735287	0.0111512392759323
-4.04800796508789	-6.8817925453186	-11.1701583862305	-0.0930648297071457	0.00734297558665276	0.0113515285775065
-4.04877281188965	-6.88246154785156	-11.1657409667969	-0.0930857881903648	0.00732123618945479	0.0114332754164934
-4.04986572265625	-6.88371801376343	-11.1682968139648	-0.0931250602006912	0.00734969368204474	0.0115520944818854
-4.05186700820923	-6.88440895080566	-11.1633834838867	-0.0930865257978439	0.0072601642459631	0.0117241069674492
-4.05435371398926	-6.88871669769287	-11.1785106658936	-0.0930677130818367	0.00722979987040162	0.0118745630607009
-4.06039333343506	-6.89055156707764	-11.1657218933105	-0.093122199177742	0.00716042425483465	0.0120576974004507
-4.05690097808838	-6.89406681060791	-11.1658697128296	-0.0931364670395851	0.00713416468352079	0.0120930708944798
-4.05791521072388	-6.8926739692688	-11.1629085540771	-0.093176893889904	0.00719173159450293	0.0122102191671729
-4.06299257278442	-6.89278030395508	-11.161657333374	-0.0931926891207695	0.00716338027268648	0.0122898174449801
-4.06214284896851	-6.8916187286377	-11.15895652771	-0.0931585058569908	0.00718628335744143	0.0124428384006023
-4.06681346893311	-6.88848161697388	-11.1513671875	-0.0932148918509483	0.00712989550083876	0.0124834775924683
-4.06680154800415	-6.89144372940063	-11.1605033874512	-0.0932757332921028	0.00713567622005939	0.0126224560663104
-4.06424474716187	-6.88590574264526	-11.1501579284668	-0.09324049949646	0.0071170087903738	0.012645754031837
-4.06442832946777	-6.89379215240479	-11.1564970016479	-0.0933225676417351	0.00711922161281109	0.0127088911831379
-4.06473016738892	-6.89341831207275	-11.1385221481323	-0.0933414474129677	0.00717382365837693	0.0128632020205259
-4.06652641296387	-6.89144849777222	-11.1354713439941	-0.0933323949575424	0.00715189287438989	0.0129250539466739
-4.06734657287598	-6.89139318466187	-11.1306095123291	-0.0934260636568069	0.00716144638136029	0.0129749458283186
-4.06472730636597	-6.88942241668701	-11.1291656494141	-0.0933985114097595	0.00721581652760506	0.012999770231545
-4.06682157516479	-6.88904190063477	-11.1351947784424	-0.0934373140335083	0.00720639526844025	0.0130963139235973
-4.06618595123291	-6.89238548278809	-11.1242351531982	-0.0935106128454208	0.00726153329014778	0.0132071366533637
-4.06784677505493	-6.89211654663086	-11.1258945465088	-0.0934097319841385	0.00721456669270992	0.0133098093792796
-4.06584739685059	-6.89574146270752	-11.1106519699097	-0.0935340076684952	0.00724535435438156	0.013403887860477
-4.06382179260254	-6.89232969284058	-11.1155118942261	-0.0934553295373917	0.00725650228559971	0.0134045025333762
-4.06229400634766	-6.89388608932495	-11.1031045913696	-0.0935438349843025	0.00731370970606804	0.0134998187422752
-4.06236267089844	-6.89349412918091	-11.1071348190308	-0.093516618013382	0.00728668505325913	0.013555433601141
-4.06140470504761	-6.89081525802612	-11.1012897491455	-0.0934663414955139	0.00743837049230933	0.0136696761474013
-4.06100416183472	-6.89107751846313	-11.1002588272095	-0.0934665724635124	0.0073828655295074	0.0138178756460547
-4.05888605117798	-6.88955879211426	-11.1029405593872	-0.0934401825070381	0.0074074100703001	0.0139568662270904
-4.05739212036133	-6.8902735710144	-11.0911350250244	-0.0933736190199852	0.00732683343812823	0.0140508413314819
-4.04754495620728	-6.88823747634888	-11.0919923782349	-0.0934795290231705	0.0073353354819119	0.0141132334247231
-4.04609823226929	-6.88581562042236	-11.0781812667847	-0.0934645384550095	0.00749726267531514	0.01424390822649
-4.04473972320557	-6.88377714157104	-11.0870275497437	-0.0934859439730644	0.00743568269535899	0.014393731020391
-4.04092454910278	-6.88210678100586	-11.0728893280029	-0.0934048667550087	0.00744483899325132	0.0145277353003621
-4.03442716598511	-6.87439012527466	-11.0747728347778	-0.0933810845017433	0.00750419031828642	0.014578141272068
-4.03165340423584	-6.87619018554688	-11.0776090621948	-0.0933147892355919	0.0075121596455574	0.0147550124675035
-4.02712535858154	-6.87307977676392	-11.0617074966431	-0.0933327823877335	0.00750776473432779	0.0148928938433528
-4.02439546585083	-6.87735652923584	-11.0719614028931	-0.0932770967483521	0.00755997514352202	0.0150759192183614
-4.01489543914795	-6.87646722793579	-11.0499982833862	-0.0931873694062233	0.00750628253445029	0.015204400755465
-4.01273441314697	-6.87367296218872	-11.0560598373413	-0.0930135250091553	0.00749543821439147	0.0153317684307694
-4.00776147842407	-6.87186622619629	-11.0602569580078	-0.093036063015461	0.00756034906953573	0.0154513278976083
-4.00309419631958	-6.87020635604858	-11.0645122528076	-0.0929181575775146	0.00756161147728562	0.0156260151416063
-4.00287103652954	-6.87118816375732	-11.063627243042	-0.0928457081317902	0.00754665676504374	0.0158607251942158
-3.99745535850525	-6.87037563323975	-11.0593900680542	-0.0927384123206139	0.00742442207410932	0.0159901529550552
-3.99322271347046	-6.86996793746948	-11.065279006958	-0.0925731733441353	0.00745993759483099	0.0160607658326626
-3.98647356033325	-6.86869144439697	-11.0613689422607	-0.0925186797976494	0.00737081095576286	0.01625095307827
-3.98221969604492	-6.86404275894165	-11.0625295639038	-0.0924586951732636	0.00743694603443146	0.016322648152709
-3.97952437400818	-6.86589241027832	-11.0696907043457	-0.0922738835215569	0.00750736426562071	0.0165325906127691
-3.97887229919434	-6.86032629013062	-11.0634002685547	-0.0921327695250511	0.00740773975849152	0.016627075150609
-3.97233963012695	-6.86195802688599	-11.072811126709	-0.0920580103993416	0.00735656172037125	0.0167371463030577
-3.96897840499878	-6.86120128631592	-11.0738334655762	-0.0920029729604721	0.00738149555400014	0.0168573837727308
-3.96253991127014	-6.86138248443604	-11.0650072097778	-0.0920180976390839	0.00731867784634233	0.0169686526060104
-3.96229100227356	-6.86004590988159	-11.0613584518433	-0.0918949842453003	0.00739228399470448	0.0170722771435976
-3.95916748046875	-6.85219764709473	-11.0660877227783	-0.0917588770389557	0.00741935847327113	0.0171182844787836
-3.95832824707031	-6.85443019866943	-11.0798530578613	-0.0917001590132713	0.00741736916825175	0.0172491446137428
-3.95421767234802	-6.85148954391479	-11.0726003646851	-0.0917100012302399	0.00740205822512507	0.0173141844570637
-3.9562246799469	-6.85487270355225	-11.0753650665283	-0.0916751101613045	0.00744780478999019	0.0174462981522083
-3.9510931968689	-6.85676145553589	-11.0626153945923	-0.0915010049939156	0.00738856894895434	0.0175347570329905
-3.95007276535034	-6.85212659835815	-11.074613571167	-0.0914090350270271	0.00737346708774567	0.0174920130521059
-3.94697070121765	-6.85063743591309	-11.0653076171875	-0.0914728865027428	0.00747504690662026	0.017572894692421
-3.94236087799072	-6.85312747955322	-11.0719032287598	-0.0913455709815025	0.00749166356399655	0.0175329558551311
-3.94042301177979	-6.85173606872559	-11.08034324646	-0.0914262607693672	0.00745153799653053	0.0176190007477999
-3.93968176841736	-6.85429286956787	-11.0756969451904	-0.0911956131458282	0.0073867179453373	0.017709918320179
-3.9408586025238	-6.85526180267334	-11.0782766342163	-0.0910938903689384	0.00744865089654922	0.0177341215312481
-3.94104528427124	-6.85256671905518	-11.0757865905762	-0.091043122112751	0.00752152595669031	0.017731910571456
-3.9335241317749	-6.85471534729004	-11.0764122009277	-0.091006726026535	0.00748823862522841	0.017656534910202
-3.93243646621704	-6.85570335388184	-11.0732078552246	-0.0909648314118385	0.00761650549247861	0.0176618043333292
-3.9315242767334	-6.85218906402588	-11.0781135559082	-0.090957872569561	0.00764063140377402	0.0177347809076309
-3.930499792099	-6.85259342193604	-11.0808382034302	-0.0908179357647896	0.00770887825638056	0.017700431868434
-3.92949247360229	-6.853675365448	-11.0762748718262	-0.0908852964639664	0.00770471850410104	0.0177069380879402
-3.9249427318573	-6.85582399368286	-11.0790014266968	-0.0908235386013985	0.00773321744054556	0.0176379028707743
-3.92299032211304	-6.85502481460571	-11.0744533538818	-0.0908613651990891	0.00795810576528311	0.0176570247858763
-3.92093539237976	-6.85158586502075	-11.0684223175049	-0.0908448547124863	0.00805258564651012	0.0175868812948465
-3.91940951347351	-6.84935474395752	-11.0679655075073	-0.0908667519688606	0.00807504821568727	0.0176397711038589
-3.91454601287842	-6.84153842926025	-11.0669326782227	-0.0908823981881142	0.00817235559225082	0.0175778903067112
-3.91709041595459	-6.84293699264526	-11.0649118423462	-0.0908990651369095	0.00830720271915197	0.0175761114805937
-3.91076397895813	-6.84247875213623	-11.054630279541	-0.0909716486930847	0.00854912120848894	0.0175763554871082
-3.90630578994751	-6.83744382858276	-11.0585289001465	-0.0910500809550285	0.00859959051012993	0.0175968110561371
-3.90497946739197	-6.83517169952393	-11.0469169616699	-0.0911252498626709	0.00879223830997944	0.017610365524888
-3.9043128490448	-6.83479785919189	-11.0458745956421	-0.0911825597286224	0.00888108648359776	0.0175498314201832
-3.89795017242432	-6.83006572723389	-11.0356798171997	-0.0912894010543823	0.0090557960793376	0.0175282564014196
-3.89500379562378	-6.82617473602295	-11.0368337631226	-0.0914244428277016	0.00928803998976946	0.0174214318394661
-3.89264798164368	-6.82358455657959	-11.0348920822144	-0.0914787799119949	0.00934967119246721	0.0174516998231411
-3.88665533065796	-6.82117986679077	-11.0277490615845	-0.0915281847119331	0.00951551459729671	0.0173872765153646
-3.88230919837952	-6.81827831268311	-11.033561706543	-0.0915360525250435	0.00961201172322035	0.0174279063940048
-3.882493019104	-6.81652402877808	-11.0250110626221	-0.0916530042886734	0.00973113626241684	0.0173480901867151
-3.87189292907715	-6.81574678421021	-11.0187406539917	-0.0917925536632538	0.00984437298029661	0.0172456875443459
-3.86883664131165	-6.80969381332397	-11.0143661499023	-0.0918542519211769	0.0100367581471801	0.0171996578574181
-3.86758399009705	-6.80561971664429	-11.0156898498535	-0.0919366702437401	0.010073478333652	0.0171771626919508
-3.86568474769592	-6.80507659912109	-11.0138902664185	-0.0918961018323898	0.0101701207458973	0.0171190593391657
-3.86030530929565	-6.79991674423218	-11.0099477767944	-0.0920263528823853	0.0101646296679974	0.0170639734715223
-3.86155891418457	-6.80430507659912	-11.0131940841675	-0.0921424999833107	0.010313238017261	0.0170279145240784
-3.85740256309509	-6.79827404022217	-10.9990301132202	-0.0922257155179977	0.0103963660076261	0.0169545449316502
-3.85581231117249	-6.79503297805786	-10.9946908950806	-0.0922993123531342	0.0105487992987037	0.0168215427547693
-3.85650134086609	-6.79182815551758	-10.9976472854614	-0.0923276618123055	0.010508400388062	0.0167066585272551
-3.85741066932678	-6.78927230834961	-11.0015230178833	-0.0924647375941277	0.0106878681108356	0.0165924653410912
-3.86141777038574	-6.78849124908447	-10.991587638855	-0.0926300585269928	0.0106892483308911	0.0165207535028458
-3.86332249641418	-6.78906536102295	-10.9874820709229	-0.0926510840654373	0.0107280351221561	0.0165026690810919
-3.86503624916077	-6.78764820098877	-10.989670753479	-0.0926651507616043	0.0107086775824428	0.0162884332239628
-3.86444401741028	-6.78278398513794	-10.9884548187256	-0.0927768796682358	0.0107544530183077	0.016226164996624
-3.87079405784607	-6.78066396713257	-10.9928398132324	-0.0928071886301041	0.0109004778787494	0.0160586573183537
-3.87234950065613	-6.77937602996826	-10.9955825805664	-0.0929544717073441	0.0107959769666195	0.0160046778619289
-3.87848329544067	-6.78028249740601	-10.9863309860229	-0.0930035635828972	0.0108636096119881	0.0159217994660139
-3.88332009315491	-6.77994108200073	-10.9940242767334	-0.0930235013365746	0.0107974698767066	0.0158766712993383
-3.88966727256775	-6.77945137023926	-10.9864616394043	-0.0930980145931244	0.0108379637822509	0.0158152971416712
-3.89255857467651	-6.78158330917358	-10.9845380783081	-0.0931516736745834	0.0108331320807338	0.0157161690294743
-3.8969898223877	-6.78457403182983	-10.9828214645386	-0.0932570397853851	0.0107951695099473	0.01573321595788
-3.90132594108582	-6.78408098220825	-10.9784278869629	-0.0932410582900047	0.0108071370050311	0.0156227741390467
-3.90715193748474	-6.78423690795898	-10.9862051010132	-0.0932513400912285	0.0108450902625918	0.015652971342206
-3.91661262512207	-6.7829794883728	-10.9855051040649	-0.0932574570178986	0.0107007762417197	0.0156291835010052
-3.92197299003601	-6.79035568237305	-10.9941005706787	-0.0932490006089211	0.0106491558253765	0.0156214768067002
-3.92500495910645	-6.79143714904785	-10.9922132492065	-0.0932047590613365	0.0106122745200992	0.0155780157074332
-3.93391704559326	-6.7987494468689	-10.9949731826782	-0.0932283475995064	0.0105969356372952	0.0155501272529364
-3.94191694259644	-6.80322456359863	-10.9829654693604	-0.0932397022843361	0.0105715356767178	0.0155867747962475
-3.94785618782043	-6.80461406707764	-10.9939823150635	-0.0932181030511856	0.0103694805875421	0.0156313851475716
-3.9563889503479	-6.8112359046936	-10.9910926818848	-0.0931708216667175	0.0102868275716901	0.0155761260539293
-3.96122813224792	-6.81064653396606	-10.9972038269043	-0.0931197851896286	0.010237012989819	0.0154770473018289
-3.97246742248535	-6.81909084320068	-11.0024871826172	-0.0931842625141144	0.0102418418973684	0.0155827393755317
-3.97859334945679	-6.82520866394043	-11.0031137466431	-0.0931044593453407	0.0101062571629882	0.0155159402638674
-3.98779940605164	-6.8283748626709	-11.0095901489258	-0.0930519700050354	0.00995815824717283	0.0155504820868373
-3.99748301506042	-6.83565807342529	-11.0058975219727	-0.093052513897419	0.00981679279357195	0.015576533973217
-4.00419759750366	-6.83766603469849	-11.0105934143066	-0.0930876433849335	0.00971703324466944	0.0154737122356892
-4.01433706283569	-6.84239864349365	-11.0123062133789	-0.0931391268968582	0.00967117678374052	0.0154363280162215
-4.01995897293091	-6.846351146698	-11.0161361694336	-0.0930969789624214	0.00960711296647787	0.015373564325273
-4.02746915817261	-6.84767484664917	-11.0192155838013	-0.0930759906768799	0.0095873149111867	0.0153927784413099
-4.04051446914673	-6.85224628448486	-11.0249891281128	-0.0931894481182098	0.00951530877500772	0.0152906561270356
-4.04263353347778	-6.85220766067505	-11.0277652740479	-0.0932087823748589	0.00940081011503935	0.0152757065370679
-4.05133438110352	-6.85760307312012	-11.0220308303833	-0.0933080092072487	0.00938131846487522	0.0151745202019811
-4.05659484863281	-6.86023998260498	-11.0280914306641	-0.0934816151857376	0.00932232663035393	0.0150846084579825
-4.05680990219116	-6.86251544952393	-11.0182838439941	-0.09354118257761	0.00939743500202894	0.0149709098041058
-4.06557989120483	-6.85993528366089	-11.0227289199829	-0.0936276093125343	0.00944882351905108	0.0148823214694858
-4.06854724884033	-6.86515712738037	-11.0160617828369	-0.0936575680971146	0.00933057628571987	0.014800189062953
-4.06971979141235	-6.85789108276367	-11.0214166641235	-0.0937686711549759	0.00943711493164301	0.0146214542910457
-4.07561445236206	-6.86430025100708	-11.0264434814453	-0.0938141345977783	0.00949084479361773	0.0145129701122642
-4.07476282119751	-6.86224317550659	-11.0184984207153	-0.0940731689333916	0.00956006161868572	0.0143879503011703
-4.07793426513672	-6.86373233795166	-11.0196132659912	-0.0941298454999924	0.00960515160113573	0.0142504619434476
-4.07341289520264	-6.86485862731934	-11.0070858001709	-0.0943045020103455	0.00965691171586514	0.014081047847867
-4.0762996673584	-6.85702562332153	-11.0147790908813	-0.0944575220346451	0.00975493621081114	0.0138766532763839
-4.07667589187622	-6.85745334625244	-10.9980525970459	-0.0946292504668236	0.00985813792794943	0.0137635925784707
-4.07533264160156	-6.85339975357056	-10.9939270019531	-0.0947839766740799	0.00987513922154903	0.013434468768537
-4.07292890548706	-6.85008430480957	-10.9959774017334	-0.0950250700116158	0.0099585298448801	0.0132309002801776
-4.07153367996216	-6.84424829483032	-10.9882345199585	-0.0951825678348541	0.0101414620876312	0.0130560798570514
-4.07606029510498	-6.83949327468872	-10.9891376495361	-0.0954004004597664	0.0102364858612418	0.0128713333979249
-4.07732915878296	-6.83399200439453	-10.9726715087891	-0.0955357551574707	0.0101914675906301	0.0126719633117318
-4.07246780395508	-6.83426904678345	-10.9753046035767	-0.0956696644425392	0.0102321850135922	0.0123999444767833
-4.07610130310059	-6.82979917526245	-10.9714031219482	-0.0957830250263214	0.0103379972279072	0.0121991857886314
-4.07514953613281	-6.8266487121582	-10.9737710952759	-0.0959569066762924	0.010336747393012	0.0119535224512219
-4.07745552062988	-6.82533597946167	-10.9681367874146	-0.0960114598274231	0.0104110175743699	0.0117839761078358
-4.08250093460083	-6.82745790481567	-10.972373008728	-0.0961093977093697	0.0103588439524174	0.0116728926077485
-4.08091402053833	-6.82748603820801	-10.9799757003784	-0.096025750041008	0.0103273652493954	0.0114899734035134
-4.08583879470825	-6.82431173324585	-10.9794578552246	-0.0961132347583771	0.0102354027330875	0.0113349426537752
-4.09177446365356	-6.8354172706604	-10.9882221221924	-0.0961591526865959	0.010227108374238	0.011259694583714
-4.09540748596191	-6.83509349822998	-10.9791584014893	-0.0961685031652451	0.0101584391668439	0.0111190397292376
-4.10225057601929	-6.83958053588867	-10.9881143569946	-0.0961570888757706	0.0101902708411217	0.0110080819576979
-4.10924100875854	-6.84589290618896	-10.9815969467163	-0.0961944535374641	0.0100931711494923	0.0109087890014052
-4.11355113983154	-6.84189414978027	-10.9850759506226	-0.0961780548095703	0.0101041095331311	0.0107128378003836
-4.12031412124634	-6.84995412826538	-10.9981470108032	-0.0962460860610008	0.0100407153367996	0.010641691274941
-4.125563621521	-6.85166358947754	-11.004753112793	-0.0961126834154129	0.00994001794606447	0.0105160055682063
-4.13439989089966	-6.85553026199341	-11.0056562423706	-0.0961513221263886	0.00994018837809563	0.01047058776021
-4.13887500762939	-6.86219358444214	-11.0000810623169	-0.0961613357067108	0.00983101781457663	0.0103462310507894
-4.15004062652588	-6.86681222915649	-11.0052280426025	-0.0960506275296211	0.00979080051183701	0.0102297533303499
-4.1555027961731	-6.86966323852539	-11.0086917877197	-0.0961125865578651	0.00967829115688801	0.0100715477019548
-4.15715026855469	-6.872239112854	-11.0140447616577	-0.0960319638252258	0.00962542090564966	0.00990622024983168
-4.16668748855591	-6.87344121932983	-11.0180320739746	-0.0960504710674286	0.00970874261111021	0.00982079934328794
-4.1758975982666	-6.87830543518066	-11.0173425674438	-0.0960202813148499	0.00954484101384878	0.00973347201943398
-4.18511629104614	-6.88248920440674	-11.0222873687744	-0.0959321781992912	0.00946985837072134	0.00962438527494669
-4.19051885604858	-6.88558530807495	-11.0155076980591	-0.0958732217550278	0.00934400130063295	0.00952751934528351
-4.1983585357666	-6.8919620513916	-11.0208692550659	-0.095825619995594	0.00929442513734102	0.00937989261001349
-4.20258140563965	-6.8940863609314	-11.0167045593262	-0.0959158092737198	0.00938902236521244	0.00930727366358042
-4.21408462524414	-6.89882612228394	-11.0243625640869	-0.0958411917090416	0.00924790557473898	0.009221276268363
-4.21948528289795	-6.90178680419922	-11.0205764770508	-0.0958252549171448	0.00923391617834568	0.00908144004642963
-4.2264256477356	-6.90625524520874	-11.0278453826904	-0.0958160236477852	0.00916005577892065	0.00896360725164413
-4.23477649688721	-6.91282892227173	-11.028998374939	-0.0958141013979912	0.00905494578182697	0.00889927428215742
-4.24381303787231	-6.91714668273926	-11.0185012817383	-0.0959162041544914	0.00903999712318182	0.0088523905724287
-4.24789047241211	-6.91928625106812	-11.0196924209595	-0.0958288386464119	0.00900346785783768	0.00874574854969978
-4.2510404586792	-6.92436218261719	-11.0134830474854	-0.0957757085561752	0.0089280791580677	0.0086906710639596
-4.25387573242188	-6.92167234420776	-11.0172319412231	-0.0957244709134102	0.0089222239330411	0.00847252644598484
-4.26047325134277	-6.92316770553589	-11.0217971801758	-0.0957998782396317	0.00892848987132311	0.00844105705618858
-4.26676797866821	-6.92735958099365	-11.0146369934082	-0.095822736620903	0.00884360354393721	0.00838849693536758
-4.27451276779175	-6.93172740936279	-11.017879486084	-0.0956872627139091	0.00876299198716879	0.00831855181604624
-4.27993440628052	-6.93424606323242	-11.0115051269531	-0.0956527292728424	0.00866064801812172	0.00822694227099419
-4.28763914108276	-6.93638706207275	-11.0183992385864	-0.0955971851944923	0.00863024964928627	0.00811665039509535
-4.2910475730896	-6.93912887573242	-11.0211877822876	-0.0955776572227478	0.00865664053708315	0.00804385729134083
-4.29710483551025	-6.94212675094604	-11.0222768783569	-0.0955422446131706	0.00856001768261194	0.00795761216431856
-4.29557609558105	-6.94621133804321	-11.0274868011475	-0.095425009727478	0.00855820439755917	0.00793840363621712
-4.30617475509644	-6.94486904144287	-11.0240879058838	-0.0954003557562828	0.00844627805054188	0.00785318948328495
-4.30460119247437	-6.94853591918945	-11.029972076416	-0.0953774824738503	0.00826828833669424	0.00777574349194765
-4.30743455886841	-6.9527702331543	-11.023341178894	-0.0952560901641846	0.00826146639883518	0.00776733038946986
-4.31373882293701	-6.95930862426758	-11.0243768692017	-0.0952801108360291	0.00819272547960281	0.00762654840946198
-4.31602430343628	-6.95801067352295	-11.0210990905762	-0.0952480062842369	0.00815808959305286	0.00753149203956127
-4.32170248031616	-6.96000576019287	-11.0328855514526	-0.0951977670192719	0.00806162972003222	0.00747248437255621
-4.32814073562622	-6.96647882461548	-11.0417976379395	-0.0951749607920647	0.00798167381435633	0.00739665515720844
-4.33294343948364	-6.96886491775513	-11.0402727127075	-0.0951705724000931	0.00793656334280968	0.00734154740348458
-4.33522319793701	-6.97257375717163	-11.0397539138794	-0.0951076447963715	0.00785689987242222	0.00722151715308428
-4.34316968917847	-6.97747373580933	-11.0341386795044	-0.0951042026281357	0.0078667439520359	0.00710734724998474
-4.34541463851929	-6.97468852996826	-11.0387020111084	-0.0950737372040749	0.00784643646329641	0.0069195250980556
-4.35241985321045	-6.97938537597656	-11.0376558303833	-0.0951173529028893	0.0078157028183341	0.00690259179100394
-4.35513782501221	-6.9770359992981	-11.0402517318726	-0.0951319709420204	0.00780941080302	0.00670331576839089
-4.36022233963013	-6.98077630996704	-11.0482940673828	-0.0951157808303833	0.0077248178422451	0.00668757874518633
-4.36481475830078	-6.98708200454712	-11.032208442688	-0.0951496288180351	0.0077694277279079	0.00655035907402635
-4.37170267105103	-6.98767614364624	-11.0375385284424	-0.0952232256531715	0.00772900925949216	0.00643485086038709
-4.37635135650635	-6.98797369003296	-11.0326709747314	-0.0952021032571793	0.00774123799055815	0.00634955242276192
-4.37313222885132	-6.99105739593506	-11.0274887084961	-0.0952551066875458	0.00772252166643739	0.00617531081661582
-4.38013076782227	-6.98889875411987	-11.0338487625122	-0.0952655375003815	0.0078568235039711	0.00614915601909161
-4.38435029983521	-6.99293756484985	-11.0277147293091	-0.0952886939048767	0.00784097425639629	0.00614544982090592
-4.38144731521606	-6.99339771270752	-11.0240345001221	-0.0953389555215836	0.00779703445732594	0.00600740499794483
-4.37804555892944	-6.99297046661377	-11.0063362121582	-0.0954258814454079	0.00797941070050001	0.00591673376038671
-4.37953901290894	-6.98657083511353	-11.0135974884033	-0.0954058915376663	0.00798178091645241	0.00584492180496454
-4.37966823577881	-6.99135446548462	-11.0136852264404	-0.0954411178827286	0.00799186807125807	0.00584946433082223
-4.37683391571045	-6.99024724960327	-10.9968738555908	-0.0954674184322357	0.00798196811228991	0.00580790918320417
-4.37145709991455	-6.99108171463013	-10.9899139404297	-0.0954146385192871	0.00810577999800444	0.0057942639105022
-4.36763525009155	-6.98888778686523	-10.9802284240723	-0.0954296514391899	0.00813164096325636	0.00572834350168705
-4.36097288131714	-6.98123979568481	-10.9874057769775	-0.0953919440507889	0.00821396429091692	0.00565950805321336
-4.35942602157593	-6.98358106613159	-10.984317779541	-0.0954823940992355	0.00828869268298149	0.00564429629594088
-4.35257530212402	-6.98239755630493	-10.9816837310791	-0.0954087972640991	0.008280991576612	0.00567071000114083
-4.34705114364624	-6.98152637481689	-10.975172996521	-0.0954533815383911	0.00834492687135935	0.00560762966051698
-4.34207725524902	-6.97913980484009	-10.9604806900024	-0.0954364836215973	0.00833721924573183	0.00565323233604431
-4.33284521102905	-6.97525072097778	-10.9609613418579	-0.095484770834446	0.0084077212959528	0.00555267138406634
-4.32781744003296	-6.97078275680542	-10.9621467590332	-0.0954791083931923	0.00856890622526407	0.00555941881611943
-4.32252931594849	-6.97053575515747	-10.9557905197144	-0.0955171957612038	0.00859127007424831	0.00554221961647272
-4.31869888305664	-6.96804237365723	-10.9585638046265	-0.0953744053840637	0.00862339697778225	0.0055487435311079
-4.31385183334351	-6.96452331542969	-10.9435358047485	-0.0954558327794075	0.00862038787454367	0.0054667261429131
-4.30532264709473	-6.96402454376221	-10.9404735565186	-0.0954799950122833	0.00877468939870596	0.00541208125650883
-4.300377368927	-6.96166849136353	-10.9310426712036	-0.0954707637429237	0.00885945837944746	0.00533707905560732
-4.29767465591431	-6.95825338363647	-10.9255084991455	-0.0953631997108459	0.00896545313298702	0.00527839921414852
-4.28860139846802	-6.95484018325806	-10.9300289154053	-0.0953345000743866	0.00907081831246614	0.00523938704282045
-4.28656339645386	-6.94640207290649	-10.9257249832153	-0.0953871831297874	0.00904983375221491	0.00519759301096201
-4.28156423568726	-6.95334672927856	-10.9252347946167	-0.0953883528709412	0.00912324711680412	0.00519261555746198
-4.27508211135864	-6.95082664489746	-10.9173069000244	-0.0954031869769096	0.00919295661151409	0.00511781452223659
-4.26993656158447	-6.94687747955322	-10.9220342636108	-0.0953453555703163	0.00929210986942053	0.00506894802674651
-4.26261138916016	-6.94580745697021	-10.9095697402954	-0.0953189581632614	0.00930443685501814	0.00505415117368102
-4.25921392440796	-6.93733978271484	-10.9140510559082	-0.095209077000618	0.00945134367793798	0.00493284501135349
-4.25320196151733	-6.93735933303833	-10.9181528091431	-0.0953099653124809	0.00948518235236406	0.00489463750272989
-4.24770545959473	-6.93307638168335	-10.9130096435547	-0.095209926366806	0.00950029864907265	0.00491883745416999
-4.24427938461304	-6.9332160949707	-10.9155101776123	-0.0951958000659943	0.00966318044811487	0.00482321484014392
-4.23795604705811	-6.93052005767822	-10.8998956680298	-0.0950995162129402	0.00973168481141329	0.0048128180205822
-4.23052453994751	-6.92453670501709	-10.9088077545166	-0.0951448604464531	0.00979631766676903	0.00465637724846601
-4.22620820999146	-6.92194271087646	-10.9083051681519	-0.0951001346111298	0.00991129688918591	0.00464344583451748
-4.22546434402466	-6.92251825332642	-10.9036283493042	-0.0950435250997543	0.0100166453048587	0.00464229471981525
-4.21832036972046	-6.91942119598389	-10.910758972168	-0.0949144139885902	0.0100629720836878	0.00462191877886653
-4.21604061126709	-6.91663074493408	-10.9005851745605	-0.0949280560016632	0.0100653367117047	0.00459950510412455
-4.20561742782593	-6.91609716415405	-10.9044723510742	-0.0949371531605721	0.0101366909220815	0.00450598914176226
-4.20423126220703	-6.91194152832031	-10.8949956893921	-0.0948587954044342	0.0103089902549982	0.00448769517242908
-4.19913339614868	-6.90756702423096	-10.9010448455811	-0.0948076471686363	0.010371720418334	0.0044139283709228
-4.19738912582397	-6.90644311904907	-10.9002437591553	-0.0947078540921211	0.0104244146496058	0.00446608196943998
-4.19220399856567	-6.89915466308594	-10.8994512557983	-0.0946672186255455	0.0103711066767573	0.00444073555991054
-4.1892728805542	-6.90604782104492	-10.8970050811768	-0.0946308672428131	0.0104973968118429	0.00445558130741119
-4.18580055236816	-6.89989423751831	-10.8865852355957	-0.0945324003696442	0.0105196367949247	0.00442309537902474
-4.18258237838745	-6.89175271987915	-10.8954496383667	-0.0944593027234077	0.0105446754023433	0.00437553226947784
-4.17909574508667	-6.89248371124268	-10.9053421020508	-0.0943700447678566	0.0105635030195117	0.00442150421440601
-4.17279195785522	-6.89641332626343	-10.8972434997559	-0.0942877158522606	0.0105862161144614	0.00446431897580624
-4.17219591140747	-6.88972902297974	-10.8954410552979	-0.0941178128123283	0.0105952555313706	0.0044104908592999
-4.16490983963013	-6.88980579376221	-10.8938455581665	-0.0941192060709	0.0106557467952371	0.00438821921125054
-4.1618185043335	-6.88658332824707	-10.8986444473267	-0.0939449518918991	0.0106852436438203	0.00433837249875069
-4.15821599960327	-6.88161897659302	-10.9010934829712	-0.0938763990998268	0.0107028903439641	0.00441679637879133
-4.15735912322998	-6.88569641113281	-10.8955192565918	-0.0937189757823944	0.01072399597615	0.00448210351169109
-4.15389204025269	-6.88299894332886	-10.8943357467651	-0.0936144217848778	0.0106443176046014	0.00439159059897065
-4.14772891998291	-6.88519382476807	-10.8937225341797	-0.0935287848114967	0.0107172364369035	0.00445362878963351
-4.1451210975647	-6.88254928588867	-10.8907690048218	-0.0934246927499771	0.0107298083603382	0.00438617262989283
-4.1451563835144	-6.88056325912476	-10.9021692276001	-0.0932673215866089	0.010807822458446	0.00446221185848117
-4.14435529708862	-6.88094472885132	-10.9016895294189	-0.0930766463279724	0.0106889419257641	0.00448446301743388
-4.13560628890991	-6.88471651077271	-10.899658203125	-0.0930281132459641	0.0106752961874008	0.00447572441771626
-4.13307905197144	-6.88103866577148	-10.8917570114136	-0.0928822457790375	0.0107853729277849	0.00445687212049961
-4.13531541824341	-6.87782382965088	-10.899974822998	-0.092744305729866	0.0107872020453215	0.00450201239436865
-4.1340217590332	-6.88167953491211	-10.9072828292847	-0.0926343575119972	0.0107545452192426	0.00451637571677566
-4.13402128219604	-6.88150405883789	-10.9060134887695	-0.0924583598971367	0.0106944972649217	0.00463613262400031
-4.13251399993896	-6.88093757629395	-10.9026508331299	-0.0923517420887947	0.0106595130637288	0.00468933489173651
-4.12754917144775	-6.88352108001709	-10.890585899353	-0.0922183245420456	0.0105906324461102	0.00470658577978611
-4.12603712081909	-6.87834882736206	-10.9011745452881	-0.0920477956533432	0.0106139834970236	0.00465550553053617
-4.12846946716309	-6.87803030014038	-10.9070720672607	-0.0919623896479607	0.0106885181739926	0.00475477566942573
-4.13046360015869	-6.88332796096802	-10.9062843322754	-0.091845914721489	0.0106304539367557	0.00486381491646171
-4.13283061981201	-6.8826904296875	-10.9025211334229	-0.0916545242071152	0.0105614960193634	0.00491659389808774
-4.13029146194458	-6.886634349823	-10.8972835540771	-0.0916373580694199	0.0105731850489974	0.00498117879033089
-4.12813329696655	-6.88234949111938	-10.8990983963013	-0.0914599299430847	0.0105957137420774	0.00493118027225137
-4.12866640090942	-6.88357019424438	-10.9082498550415	-0.0912796705961227	0.0106469979509711	0.00506195798516274
-4.13284778594971	-6.88427400588989	-10.9021282196045	-0.0912466496229172	0.0105269001796842	0.0051513621583581
-4.13232421875	-6.88731145858765	-10.9075355529785	-0.0910490974783897	0.0104710133746266	0.00521161733195186
-4.13189315795898	-6.88931131362915	-10.8978748321533	-0.0910057052969933	0.0105194896459579	0.00523704988881946
-4.13449668884277	-6.88779973983765	-10.8990516662598	-0.0908838510513306	0.0105641605332494	0.00522155081853271
-4.13522243499756	-6.88647174835205	-10.9048547744751	-0.0906950756907463	0.0105188321322203	0.00534544326364994
-4.13568735122681	-6.88791704177856	-10.9035844802856	-0.090632289648056	0.0104833655059338	0.00535827595740557
-4.13721418380737	-6.89274740219116	-10.9022197723389	-0.0905296951532364	0.0105002578347921	0.00540617015212774
-4.13507652282715	-6.89355897903442	-10.8833456039429	-0.0904646366834641	0.0104888360947371	0.00550229521468282
-4.1350998878479	-6.88401460647583	-10.8918752670288	-0.0902781561017036	0.0104390708729625	0.00545299937948585
-4.13904857635498	-6.8870906829834	-10.8919839859009	-0.0901548936963081	0.0103849219158292	0.00554145034402609
-4.13862991333008	-6.88796758651733	-10.8896141052246	-0.0900655165314674	0.010452319867909	0.00559874251484871
-4.1421594619751	-6.88716173171997	-10.8925409317017	-0.0899943634867668	0.0103905247524381	0.00568367633968592
-4.13947820663452	-6.88796997070313	-10.8789644241333	-0.0899384394288063	0.0103962235152721	0.00581728620454669
-4.14151859283447	-6.88843488693237	-10.8823194503784	-0.0898025929927826	0.0103358654305339	0.00577409286051989
-4.13870906829834	-6.88289546966553	-10.8763313293457	-0.0898134335875511	0.0104174008592963	0.00586124882102013
-4.13445806503296	-6.88142585754395	-10.8794002532959	-0.0897032991051674	0.0104404659941792	0.00594137096777558
-4.13581418991089	-6.87865114212036	-10.8774576187134	-0.0896099582314491	0.0103591065853834	0.0060546831227839
-4.14030838012695	-6.87612724304199	-10.8669242858887	-0.0894805788993835	0.0103432117030025	0.00617270404472947
-4.13253021240234	-6.87688732147217	-10.8681030273438	-0.0894174128770828	0.0102785369381309	0.00621395837515593
-4.13330316543579	-6.87454080581665	-10.8555107116699	-0.0893343389034271	0.0103213237598538	0.00626461021602154
-4.1300950050354	-6.86971998214722	-10.8564500808716	-0.0892540514469147	0.0103271268308163	0.00635459646582603
-4.13324785232544	-6.86838388442993	-10.8581647872925	-0.089147076010704	0.0102983321994543	0.00641453824937344
-4.13705492019653	-6.86659479141235	-10.863429069519	-0.089072659611702	0.0101674711331725	0.0065343352034688
-4.13562536239624	-6.87045383453369	-10.8636531829834	-0.0889008119702339	0.0100498525425792	0.00662271119654179
-4.13342714309692	-6.86733722686768	-10.8545475006104	-0.0888332426548004	0.0100898444652557	0.00665567675605416
-4.13340711593628	-6.86683225631714	-10.8502578735352	-0.088744267821312	0.0100399749353528	0.00674019707366824
-4.13778877258301	-6.86744594573975	-10.8455333709717	-0.0885961428284645	0.0100740538910031	0.00679408619180322
-4.13906097412109	-6.85997295379639	-10.8517923355103	-0.0884560868144035	0.00993569754064083	0.00678724749013782
-4.14361095428467	-6.86671352386475	-10.8584337234497	-0.0882909744977951	0.00986738130450249	0.00692817848175764
-4.14470243453979	-6.86853218078613	-10.838339805603	-0.0881717875599861	0.00978327728807926	0.00697074877098203
-4.14505910873413	-6.86314487457275	-10.8407917022705	-0.0879683122038841	0.00974688120186329	0.00693861627951264
-4.1451735496521	-6.86236047744751	-10.8449087142944	-0.087869293987751	0.00976486597210169	0.00697144167497754
-4.14971017837524	-6.86525917053223	-10.8457355499268	-0.0876993015408516	0.00971758179366589	0.00702827237546444
-4.1547532081604	-6.86668825149536	-10.8473243713379	-0.0876147970557213	0.00960144028067589	0.00712449476122856
-4.15925168991089	-6.86719799041748	-10.8401250839233	-0.0873613655567169	0.00950835086405277	0.00719567062333226
-4.1607027053833	-6.87088108062744	-10.8319606781006	-0.0872354432940483	0.00951060280203819	0.00706984102725983
-4.16563940048218	-6.87084245681763	-10.8400421142578	-0.0871252864599228	0.00946612283587456	0.0071363179013133
-4.17353010177612	-6.87198448181152	-10.8346385955811	-0.0869989767670631	0.00937965232878923	0.00717657338827848
-4.17817974090576	-6.87438774108887	-10.8391571044922	-0.0868229195475578	0.00928212609142065	0.00720628164708614
-4.18638134002686	-6.8750581741333	-10.8361444473267	-0.086672767996788	0.00921931210905313	0.00723189022392035
-4.18826007843018	-6.88225889205933	-10.8329172134399	-0.0865680202841759	0.00920000206679106	0.00719944015145302
-4.19311809539795	-6.88153219223022	-10.8189191818237	-0.0864224582910538	0.0092435646802187	0.00715145701542497
-4.2027325630188	-6.8817024230957	-10.8192873001099	-0.086376316845417	0.00923086237162352	0.00712424097582698
-4.21102952957153	-6.88393354415894	-10.8193216323853	-0.0861522629857063	0.00915775448083878	0.00713801989331841
-4.21661567687988	-6.88505792617798	-10.8111896514893	-0.0860738307237625	0.00916429329663515	0.00711567001417279
-4.22005081176758	-6.89208030700684	-10.8100728988647	-0.0860432237386703	0.00907013192772865	0.00704993912950158
-4.22828817367554	-6.89676713943481	-10.7876472473145	-0.0858131796121597	0.00914586056023836	0.00700900238007307
-4.23367881774902	-6.89038467407227	-10.7834568023682	-0.0857749208807945	0.00924054067581892	0.00681074429303408
-4.24465799331665	-6.89610385894775	-10.7829847335815	-0.0856735929846764	0.00937084853649139	0.00686449697241187
-4.24982929229736	-6.90102624893188	-10.7720823287964	-0.0855730623006821	0.00929695181548595	0.00681143812835217
-4.26150703430176	-6.90426731109619	-10.7683868408203	-0.0854818522930145	0.00925912149250507	0.00675079552456737
-4.26594114303589	-6.91075611114502	-10.748046875	-0.0854278579354286	0.00926805753260851	0.00665870634838939
-4.26980257034302	-6.90954732894897	-10.7436037063599	-0.085332065820694	0.00924471113830805	0.00649128993973136
-4.27791595458984	-6.90672302246094	-10.7407140731812	-0.0852198526263237	0.00936885457485914	0.00641657086089253
-4.2889575958252	-6.90863180160522	-10.7364130020142	-0.085069328546524	0.00930053275078535	0.00639856792986393
-4.29032754898071	-6.90990829467773	-10.7277202606201	-0.08488729596138	0.00924867205321789	0.00626425398513675
-4.29292488098145	-6.91270017623901	-10.714150428772	-0.0848013386130333	0.00920835696160793	0.00616301596164703
-4.29631614685059	-6.91305065155029	-10.7124862670898	-0.0847147330641747	0.00922730937600136	0.00596690876409411
-4.30055570602417	-6.91121816635132	-10.7028932571411	-0.0846639797091484	0.00929660629481077	0.00594465108588338
-4.30722188949585	-6.90789651870728	-10.6901597976685	-0.0844487920403481	0.00930225756019354	0.00581101700663567
-4.31342077255249	-6.91516590118408	-10.6926784515381	-0.0842743888497353	0.00920229498296976	0.00581311248242855
-4.31487512588501	-6.91304445266724	-10.6782102584839	-0.0840704664587975	0.00915659498423338	0.00573824485763907
-4.32065773010254	-6.92210865020752	-10.671407699585	-0.0838923379778862	0.00914407800883055	0.00563628505915403
-4.32404565811157	-6.92127656936646	-10.6640748977661	-0.0837553814053535	0.00911529455333948	0.00558521831408143
-4.3315486907959	-6.91925621032715	-10.6680364608765	-0.0834913700819016	0.00908337999135256	0.00545728206634521
-4.33533430099487	-6.92406892776489	-10.6725997924805	-0.0833171978592873	0.00900056678801775	0.00542300892993808
-4.34044551849365	-6.92706775665283	-10.669153213501	-0.0829624161124229	0.00900784134864807	0.00541389407590032
-4.34670400619507	-6.93265390396118	-10.6720457077026	-0.0827329456806183	0.00884158257395029	0.00535958958789706
-4.3478045463562	-6.93214321136475	-10.6550302505493	-0.0824465453624725	0.00881266314536333	0.00530373258516192
-4.35001039505005	-6.93202447891235	-10.6550922393799	-0.0822413116693497	0.00881992559880018	0.00520124239847064
-4.35529184341431	-6.92750215530396	-10.6673488616943	-0.0819114968180656	0.00876093655824661	0.00522165512666106
-4.36055517196655	-6.9328031539917	-10.6511631011963	-0.0816077888011932	0.00863302033394575	0.00525584956631064
-4.36161470413208	-6.93289995193481	-10.6626691818237	-0.0812744647264481	0.00847138185054064	0.0051919212564826
-4.36443138122559	-6.93567180633545	-10.655499458313	-0.0810903385281563	0.00846261251717806	0.00516638206318021
-4.36474227905273	-6.93186235427856	-10.6490125656128	-0.0808986648917198	0.00836735218763351	0.00507474504411221
-4.3676233291626	-6.92968368530273	-10.6463584899902	-0.0806206315755844	0.00835262145847082	0.00499392114579678
-4.37193202972412	-6.9309720993042	-10.6433477401733	-0.0803469941020012	0.00817660801112652	0.00498349033296108
-4.3727068901062	-6.92946290969849	-10.6556596755981	-0.0799971297383308	0.00808956194669008	0.00481408555060625
-4.37068510055542	-6.9271559715271	-10.6467485427856	-0.0798475667834282	0.00792860053479671	0.00476394593715668
-4.37593984603882	-6.93303823471069	-10.6437835693359	-0.0796282291412354	0.00789712555706501	0.00458406424149871
-4.37859725952148	-6.92853164672852	-10.6318645477295	-0.0793879777193069	0.00773889757692814	0.00458586402237415
-4.37939596176147	-6.92779541015625	-10.6346130371094	-0.0791555121541023	0.00769500201568007	0.00443731108680367
-4.38303136825562	-6.92473363876343	-10.6329278945923	-0.0788658037781715	0.00757198873907328	0.00429456448182464
-4.38653039932251	-6.9200119972229	-10.6327857971191	-0.0786081403493881	0.00759272091090679	0.00409821281209588
-4.39180517196655	-6.92412281036377	-10.6343469619751	-0.0784931778907776	0.00743415486067533	0.00403349846601486
-4.39676761627197	-6.92745351791382	-10.6221103668213	-0.0781614482402802	0.00739733316004276	0.00402626441791654
-4.39836025238037	-6.92688512802124	-10.6233243942261	-0.0779327675700188	0.00724950805306435	0.00373866502195597
-4.4015941619873	-6.92162704467773	-10.6150608062744	-0.0777632594108582	0.00727959955111146	0.00365385739132762
-4.40492916107178	-6.9247465133667	-10.6232976913452	-0.0774829611182213	0.00718311034142971	0.00352380098775029
-4.40994024276733	-6.92469644546509	-10.6225624084473	-0.0771904140710831	0.00705448864027858	0.00342140416614711
-4.4157018661499	-6.92704725265503	-10.6062231063843	-0.0769209265708923	0.00697216670960188	0.00324374088086188
-4.41674852371216	-6.92480373382568	-10.6053247451782	-0.0767667815089226	0.00704925693571568	0.00305068772286177
-4.41808176040649	-6.92835855484009	-10.6047248840332	-0.0764776393771172	0.00699750473722816	0.00298850750550628
-4.42653799057007	-6.92300796508789	-10.6066608428955	-0.0761830061674118	0.00695592723786831	0.00282755494117737
-4.4261679649353	-6.92560768127441	-10.6056079864502	-0.0759930163621902	0.0068794540129602	0.00275286030955613
-4.43102693557739	-6.92585515975952	-10.5941925048828	-0.0757220536470413	0.00688839890062809	0.00260005774907768
-4.4319281578064	-6.92823886871338	-10.5803318023682	-0.0754913091659546	0.00685395020991564	0.00251230038702488
-4.43412971496582	-6.92144393920898	-10.577449798584	-0.0752745568752289	0.00682814093306661	0.00230327714234591
-4.43916082382202	-6.91885089874268	-10.5869817733765	-0.0750232934951782	0.00676397094503045	0.00220174272544682
-4.44083404541016	-6.92414665222168	-10.5826845169067	-0.0748324990272522	0.00673472275957465	0.00208815326914191
-4.44437313079834	-6.9272027015686	-10.5608158111572	-0.0745953619480133	0.00674844114109874	0.0020318164024502
-4.44481897354126	-6.92056608200073	-10.5551776885986	-0.0743590220808983	0.00673471251502633	0.00183271081186831
-4.45001268386841	-6.91936254501343	-10.5647621154785	-0.0741338357329369	0.00677075469866395	0.00180538697168231
-4.4543342590332	-6.91979885101318	-10.559422492981	-0.0739147812128067	0.0067082610912621	0.00173330481629819
-4.46002292633057	-6.92495155334473	-10.5506896972656	-0.0736082568764687	0.00663091009482741	0.00161721580661833
-4.46038055419922	-6.92463111877441	-10.5403242111206	-0.0734084248542786	0.00654013175517321	0.00150334520731121
-4.45942306518555	-6.92391443252563	-10.5410099029541	-0.0731225535273552	0.00655403826385736	0.00134130474179983
-4.46645545959473	-6.92202758789063	-10.551290512085	-0.0728500336408615	0.00656781950965524	0.00129515363369137
-4.47098779678345	-6.92473220825195	-10.5403842926025	-0.072559580206871	0.00634662015363574	0.00126380892470479
-4.47150468826294	-6.92718458175659	-10.5414628982544	-0.0724087134003639	0.00633659120649099	0.00115086336154491
-4.47340774536133	-6.92753839492798	-10.5288524627686	-0.0720882639288902	0.00638447189703584	0.000986727420240641
-4.48170757293701	-6.92514419555664	-10.5381364822388	-0.0717438980937004	0.00621937401592731	0.000951153226196766
-4.48265695571899	-6.92717885971069	-10.5422811508179	-0.0714490488171577	0.00610134797170758	0.000897411489859223
-4.48336362838745	-6.92991352081299	-10.5376167297363	-0.0712038055062294	0.00594963692128658	0.000836669991258532
-4.48558616638184	-6.93279600143433	-10.5350046157837	-0.0709896758198738	0.00588434841483831	0.0007929548737593
-4.49211692810059	-6.93091535568237	-10.5326948165894	-0.0707237347960472	0.00587715161964297	0.000725751218851656
-4.49436330795288	-6.92916584014893	-10.5377635955811	-0.0704385191202164	0.00579100241884589	0.000643560313619673
-4.50146055221558	-6.93607711791992	-10.5469903945923	-0.0702039301395416	0.00570319360122085	0.000621177779976279
-4.49981689453125	-6.94123315811157	-10.5219383239746	-0.0699978768825531	0.00557302217930555	0.00057160179130733
-4.50466585159302	-6.93487024307251	-10.5270004272461	-0.0696597397327423	0.00552174262702465	0.000394135073293
-4.5055685043335	-6.93400049209595	-10.5299339294434	-0.0695633664727211	0.00551669346168637	0.000340585218509659
-4.50863170623779	-6.93830537796021	-10.5324401855469	-0.0692925751209259	0.00548124918714166	0.000315130077069625
-4.51423215866089	-6.93881511688232	-10.5324306488037	-0.0690573379397392	0.00535139953717589	0.000263322086539119
-4.51663637161255	-6.93986654281616	-10.5176782608032	-0.06890057772398	0.00525605538859963	0.000165031102369539
-4.51311540603638	-6.93921136856079	-10.5146656036377	-0.0687232539057732	0.00529796350747347	1.8078308130498E-06
-4.51704740524292	-6.93753290176392	-10.5141563415527	-0.0685486048460007	0.0054095946252346	-2.00560189114185E-05
-4.52619218826294	-6.93765735626221	-10.5112390518188	-0.068406954407692	0.00524686370044947	-6.48464556434192E-05
-4.5233416557312	-6.94001197814941	-10.504563331604	-0.0682074353098869	0.00506578106433153	-0.000210157479159534
-4.52495574951172	-6.94220018386841	-10.4960222244263	-0.068241760134697	0.00519023509696126	-0.0003133607970085
-4.53184604644775	-6.93298244476318	-10.4940891265869	-0.068017989397049	0.00514235440641642	-0.000434808753198013
-4.53680896759033	-6.9398136138916	-10.4962577819824	-0.0678548887372017	0.00511115277186036	-0.000493274186737835
-4.53532981872559	-6.93708562850952	-10.4852781295776	-0.0677434802055359	0.00500665465369821	-0.000633416697382927
-4.53749227523804	-6.93632793426514	-10.4743690490723	-0.0675773099064827	0.00499396584928036	-0.000703151745256037
-4.53733968734741	-6.9313383102417	-10.4688444137573	-0.0674355551600456	0.00497221807017922	-0.000902266416233033
-4.5390944480896	-6.92652750015259	-10.4756345748901	-0.0673152133822441	0.0050029568374157	-0.00107246835250407
-4.54537963867188	-6.927330493927	-10.476824760437	-0.0671513453125954	0.00487379729747772	-0.00111913948785514
-4.54600381851196	-6.92958974838257	-10.4532337188721	-0.0669562220573425	0.00481854751706123	-0.0011408703867346
-4.54382371902466	-6.92688894271851	-10.4538154602051	-0.0667911544442177	0.0047242040745914	-0.00141591439023614
-4.54441261291504	-6.91787147521973	-10.4570417404175	-0.0667239427566528	0.00478532072156668	-0.00144257547799498
-4.54700899124146	-6.92329454421997	-10.4512090682983	-0.0664433091878891	0.00461622374132276	-0.00145627418532968
-4.54744482040405	-6.92497491836548	-10.4414463043213	-0.0663315653800964	0.00459475582465529	-0.00163892423734069
-4.54160499572754	-6.92069101333618	-10.4379615783691	-0.0662200376391411	0.00458832876756787	-0.0017292401753366
-4.54527187347412	-6.91402578353882	-10.4367542266846	-0.0660021528601646	0.00457403436303139	-0.00175605050753802
-4.54299449920654	-6.91418266296387	-10.4381637573242	-0.0658353492617607	0.00448964023962617	-0.00170653639361262
-4.53970718383789	-6.9173698425293	-10.4241924285889	-0.0656841173768044	0.00450731860473752	-0.00173362402711064
-4.54020309448242	-6.914626121521	-10.4167547225952	-0.0655814483761787	0.00452118646353483	-0.00184195989277214
-4.53620767593384	-6.91127014160156	-10.4078054428101	-0.0653730630874634	0.00454714940860868	-0.00181220180820674
-4.53439283370972	-6.90364122390747	-10.4115285873413	-0.0651883855462074	0.00449993088841438	-0.00179074995685369
-4.53248453140259	-6.90923547744751	-10.4132452011108	-0.0649966895580292	0.00449699396267533	-0.00172017177101225
-4.53023338317871	-6.90726757049561	-10.3887414932251	-0.0649227127432823	0.00443140277639031	-0.00168748176656663
-4.52325773239136	-6.90193319320679	-10.3897972106934	-0.0647360011935234	0.00448516337200999	-0.0017453582258895
-4.52131652832031	-6.89660787582397	-10.3896112442017	-0.064549595117569	0.00454646907746792	-0.00172319379635155
-4.51646566390991	-6.89438915252686	-10.3829679489136	-0.0643437802791595	0.0044865608215332	-0.00165053887758404
-4.51299953460693	-6.89634847640991	-10.3695859909058	-0.0642342045903206	0.00447374349460006	-0.00164044590201229
-4.50287199020386	-6.88926267623901	-10.3524017333984	-0.0641337633132935	0.00450320867821574	-0.00165042909793556
-4.49598455429077	-6.88522911071777	-10.3570518493652	-0.0639543980360031	0.00460647512227297	-0.00170585932210088
-4.49398183822632	-6.88163757324219	-10.3510389328003	-0.0637924522161484	0.00462082866579294	-0.00167750171385705
-4.49149608612061	-6.88201570510864	-10.3367567062378	-0.0636395439505577	0.00458436459302902	-0.00158670090604573
-4.47988176345825	-6.87913942337036	-10.327956199646	-0.0635500177741051	0.00450009433552623	-0.00166336831171066
-4.47583675384521	-6.87513303756714	-10.3183307647705	-0.0633666068315506	0.00466739013791084	-0.00163336447440088
-4.47528266906738	-6.86712026596069	-10.3212995529175	-0.0631520822644234	0.00459591764956713	-0.00167749007232487
-4.46924304962158	-6.86779832839966	-10.319709777832	-0.0630261600017548	0.0044737383723259	-0.00161274208221585
-4.46049022674561	-6.8679575920105	-10.2986612319946	-0.0628610476851463	0.00445551844313741	-0.00167963572312146
-4.46035671234131	-6.8632345199585	-10.3006553649902	-0.0627476274967194	0.00448385998606682	-0.00176269270014018
-4.45647668838501	-6.85582208633423	-10.3047723770142	-0.0624793544411659	0.00434167869389057	-0.00179393799044192
-4.45707845687866	-6.85786867141724	-10.3031749725342	-0.0623462907969952	0.00423494633287191	-0.00181389797944576
-4.45093727111816	-6.85669898986816	-10.2943162918091	-0.062116838991642	0.00415833573788404	-0.00183339929208159
-4.44707107543945	-6.85350370407104	-10.2739524841309	-0.0619800314307213	0.00410556793212891	-0.00195487355813384
-4.44765853881836	-6.84456968307495	-10.2914028167725	-0.0617202669382095	0.00399528071284294	-0.00207773991860449
-4.44697141647339	-6.84556150436401	-10.2876043319702	-0.0616427324712276	0.003879823256284	-0.00205670949071646
-4.4433445930481	-6.84639120101929	-10.2732191085815	-0.0614359565079212	0.00379874976351857	-0.0021752561442554
-4.4433069229126	-6.84054040908813	-10.2663660049438	-0.0613316111266613	0.00372692593373358	-0.00234687025658786
-4.44189596176147	-6.83319282531738	-10.2731666564941	-0.0611552782356739	0.00372958206571639	-0.00241264188662171
-4.44744729995728	-6.8323130607605	-10.2680139541626	-0.0608936250209808	0.00355775956995785	-0.00241331057623029
-4.4424901008606	-6.82910680770874	-10.2625188827515	-0.0606735795736313	0.00336676719598472	-0.00252964370884001
-4.44190454483032	-6.82444858551025	-10.2477960586548	-0.060518778860569	0.00348539766855538	-0.00257144938223064
-4.44796752929688	-6.81401777267456	-10.2512178421021	-0.0602532066404819	0.00338540878146887	-0.0024649309925735
-4.45179176330566	-6.81142997741699	-10.2505960464478	-0.0600411556661129	0.00336231593973935	-0.00233842968009412
-4.45369672775269	-6.80626916885376	-10.2387065887451	-0.0597061179578304	0.00324001093395054	-0.00228295498527586
-4.45410871505737	-6.80077266693115	-10.2293977737427	-0.0594664625823498	0.00331393140368164	-0.00231088208965957
-4.45617294311523	-6.79614543914795	-10.2359867095947	-0.0591804757714272	0.00320487609133124	-0.00236347154714167
-4.45603322982788	-6.79469203948975	-10.2297792434692	-0.0589248090982437	0.0031196300406009	-0.00232180627062917
-4.45458078384399	-6.79611110687256	-10.2209711074829	-0.0586205013096333	0.00294775911606848	-0.0022343429736793
-4.45384550094604	-6.79589748382568	-10.2017498016357	-0.0583972409367561	0.00289646163582802	-0.00225971336476505
-4.45120763778687	-6.78845548629761	-10.2126522064209	-0.0580688714981079	0.00288692535832524	-0.00240464601665735
-4.45666122436523	-6.79132652282715	-10.2225618362427	-0.0579246506094933	0.00278281699866056	-0.00227467878721654
-4.45854234695435	-6.7944803237915	-10.2083940505981	-0.0576235540211201	0.00271905632689595	-0.00225734664127231
-4.46083354949951	-6.79479694366455	-10.203595161438	-0.0573194846510887	0.00265996693633497	-0.00233811768703163
-4.45928239822388	-6.79488849639893	-10.2042074203491	-0.0571651682257652	0.0026379763148725	-0.00236004870384932
-4.45988845825195	-6.79614639282227	-10.1973295211792	-0.0568938627839088	0.00258737104013562	-0.00233658286742866
-4.46342039108276	-6.79684019088745	-10.2068128585815	-0.0565797500312328	0.00243666535243392	-0.0022037522867322
-4.46662521362305	-6.80005836486816	-10.1947574615479	-0.0564065352082253	0.00232351012527943	-0.00226074433885515
-4.46232223510742	-6.79920148849487	-10.1895141601563	-0.0562456399202347	0.00228618504479527	-0.00233924691565335
-4.46456241607666	-6.79743671417236	-10.1884746551514	-0.0559917762875557	0.00235456484369934	-0.00236972654238343
-4.47006130218506	-6.79343557357788	-10.1953229904175	-0.0558203049004078	0.00223875278607011	-0.00241248426027596
-4.46745204925537	-6.79684591293335	-10.1982669830322	-0.0554982125759125	0.00211987108923495	-0.00249367603100836
-4.46710777282715	-6.80042886734009	-10.1853618621826	-0.0553791671991348	0.00220285332761705	-0.00258742016740143
-4.46310424804688	-6.78786849975586	-10.1857585906982	-0.0551789738237858	0.00218045571818948	-0.00271253823302686
-4.46783399581909	-6.7874641418457	-10.2064762115479	-0.05496970936656	0.00212400406599045	-0.00275011104531586
-4.46465492248535	-6.79169225692749	-10.1900606155396	-0.0548971705138683	0.00212687929160893	-0.00277211633510888
-4.45951986312866	-6.78408002853394	-10.1835155487061	-0.0547340214252472	0.00212772563099861	-0.00290662841871381
-4.45712089538574	-6.77714967727661	-10.1827630996704	-0.0544330589473248	0.00217271060682833	-0.00300711765885353
-4.45241165161133	-6.77510452270508	-10.1837701797485	-0.0543756000697613	0.00221043615601957	-0.00301272934302688
-4.4496283531189	-6.7699818611145	-10.1820268630981	-0.0541596040129662	0.00212212163023651	-0.00306518794968724
-4.44479084014893	-6.7659854888916	-10.1615772247314	-0.0540347434580326	0.00220615207217634	-0.00312475021928549
-4.43444347381592	-6.75623464584351	-10.1594076156616	-0.0539241209626198	0.00228954572230577	-0.00329770869575441
-4.43316745758057	-6.74622535705566	-10.1636304855347	-0.0538589730858803	0.00248405756428838	-0.00325160380452871
-4.43477582931519	-6.74652099609375	-10.1618518829346	-0.0539057850837708	0.00250304047949612	-0.00325542944483459
-4.42140340805054	-6.74040079116821	-10.158203125	-0.0540487207472324	0.0026269294321537	-0.00346952513791621
-4.41959428787231	-6.73853826522827	-10.1622066497803	-0.0543687716126442	0.00290258345194161	-0.00363443978130817
-4.41232490539551	-6.71525955200195	-10.1701793670654	-0.0543549731373787	0.00282219308428466	-0.00376227521337569
-4.39805936813354	-6.70891523361206	-10.1694869995117	-0.0541780963540077	0.00280239619314671	-0.00386327807791531
-4.38938474655151	-6.69721508026123	-10.1385192871094	-0.0541825592517853	0.00302113639190793	-0.00402254704385996
-4.37937545776367	-6.67060279846191	-10.1494169235229	-0.0539584718644619	0.00310630002059042	-0.00423886673524976
-4.39543294906616	-6.68344736099243	-10.1026659011841	-0.0534033104777336	0.00309113063849509	-0.00429703993722796
-4.39818334579468	-6.61957550048828	-10.0857391357422	-0.0536567606031895	0.00298272888176143	-0.00476256618276238
-4.34959983825684	-6.56579303741455	-10.1147489547729	-0.0542344599962235	0.00276026758365333	-0.00615293113514781
-4.32370662689209	-6.54706478118896	-10.1376762390137	-0.054905828088522	0.00344488979317248	-0.00806803721934557
-4.31258010864258	-6.51137113571167	-10.0960836410522	-0.0543901473283768	0.00419932417571545	-0.00986132584512234
-4.31221485137939	-6.47517776489258	-10.0582094192505	-0.0541848093271255	0.00553132733330131	-0.0102500123903155
-4.31007766723633	-6.4296350479126	-10.0334043502808	-0.0540724992752075	0.0065352525562048	-0.0110315810889006
-4.3137526512146	-6.39681148529053	-9.9997501373291	-0.0544060133397579	0.00730030378326774	-0.0117525495588779
-4.28545045852661	-6.35436296463013	-9.95260620117188	-0.054502334445715	0.00759442476555705	-0.0127686122432351
-4.26113271713257	-6.31085634231567	-9.93686866760254	-0.0539881624281406	0.00790270138531923	-0.0135338520631194
-4.24291658401489	-6.30097484588623	-9.92750644683838	-0.0539905428886414	0.00791510939598084	-0.0142627684399486
-4.21920394897461	-6.29560804367065	-9.9246768951416	-0.0540446974337101	0.00786395184695721	-0.0151112983003259
-4.20393991470337	-6.29095840454102	-9.9625129699707	-0.0541213788092136	0.00762850185856223	-0.0155517514795065
-4.18354177474976	-6.29372501373291	-9.98855781555176	-0.0540761612355709	0.00703934067860246	-0.0158849731087685
-4.16947984695435	-6.30402088165283	-10.003927230835	-0.0538863651454449	0.0068699293769896	-0.016203373670578
-4.16871070861816	-6.31191730499268	-10.037712097168	-0.0537655428051949	0.00685322843492031	-0.0163766276091337
-4.1718635559082	-6.33041667938232	-10.0458784103394	-0.0537443831562996	0.00669142277911305	-0.0163210593163967
-4.17158126831055	-6.34170532226563	-10.0512838363647	-0.0535736307501793	0.00655140541493893	-0.0163835119456053
-4.16990947723389	-6.3416748046875	-10.0578927993774	-0.0534466952085495	0.00659007811918855	-0.0164351910352707
-4.1738018989563	-6.35161924362183	-10.0642004013062	-0.0531959384679794	0.00650766026228666	-0.0163456648588181
-4.17102098464966	-6.35391235351563	-10.0641565322876	-0.053183775395155	0.00644278759136796	-0.0166365057229996
-4.17935705184937	-6.34910202026367	-10.1009788513184	-0.0531558841466904	0.00663405423983932	-0.016858696937561
-4.18637704849243	-6.35678863525391	-10.0946607589722	-0.0531661696732044	0.00651685893535614	-0.017283933237195
-4.17622184753418	-6.33693647384644	-10.1064138412476	-0.0531420893967152	0.00658989325165749	-0.0177290011197329
-4.17673969268799	-6.327965259552	-10.1240701675415	-0.0529561303555965	0.00640460615977645	-0.0180561132729054
-4.1667275428772	-6.31887197494507	-10.1147975921631	-0.0528161711990833	0.00632578507065773	-0.0185053255409002
-4.15552473068237	-6.30150127410889	-10.1175889968872	-0.0526537746191025	0.00629988638684154	-0.0190537609159946
-4.15492630004883	-6.29299879074097	-10.1465492248535	-0.052354883402586	0.00607691332697868	-0.0194345191121101
-4.14352750778198	-6.29252099990845	-10.1402263641357	-0.05236591771245	0.00596231035888195	-0.0198812931776047
-4.13747024536133	-6.27171325683594	-10.1712312698364	-0.0520607158541679	0.00599025888368487	-0.0204964075237513
-4.13304853439331	-6.27930736541748	-10.1837434768677	-0.0519395247101784	0.00570159684866667	-0.0208528526127338
-4.12652158737183	-6.27625942230225	-10.1740474700928	-0.0518658421933651	0.00578105496242642	-0.0213265884667635
-4.12634992599487	-6.27027702331543	-10.2004709243774	-0.0517473816871643	0.0057972171343863	-0.0217598788440228
-4.12812042236328	-6.28077173233032	-10.2068891525269	-0.0516449883580208	0.00556702958419919	-0.0219937115907669
-4.12371397018433	-6.28110933303833	-10.2028284072876	-0.0517346598207951	0.00567842880263925	-0.0223728585988283
-4.13070106506348	-6.28219127655029	-10.2251062393188	-0.0516061298549175	0.00556497881188989	-0.0225519575178623
-4.13115453720093	-6.29359292984009	-10.2181367874146	-0.0516326799988747	0.00547948852181435	-0.0227951221168041
-4.13464593887329	-6.29015922546387	-10.2214698791504	-0.0516125038266182	0.00567390816286206	-0.0230691973119974
-4.14031314849854	-6.29201698303223	-10.2378835678101	-0.0515610389411449	0.00545083824545145	-0.023212555795908
-4.13892221450806	-6.30036163330078	-10.2381992340088	-0.0514983460307121	0.00531039852648973	-0.0235030390322208
-4.14052534103394	-6.29203414916992	-10.2402276992798	-0.0513594895601273	0.00535266427323222	-0.023738419637084
-4.14059495925903	-6.288330078125	-10.2566223144531	-0.0512597002089024	0.00523416791111231	-0.0238790232688189
-4.14344215393066	-6.29610872268677	-10.2618646621704	-0.0512853302061558	0.00502270460128784	-0.0240931082516909
-4.14334917068481	-6.2847466468811	-10.2671709060669	-0.0512036047875881	0.00501493131741881	-0.0243530981242657
-4.14577770233154	-6.28202772140503	-10.2904844284058	-0.0511379018425941	0.00487021589651704	-0.0244399216026068
-4.14695358276367	-6.28540802001953	-10.2817182540894	-0.0510947927832603	0.00468425499275327	-0.024619122967124
-4.14665508270264	-6.28323888778687	-10.2775964736938	-0.0517331026494503	0.00481467694044113	-0.0249967724084854
-4.15390491485596	-6.27187871932983	-10.2845191955566	-0.0520307421684265	0.00492495717480779	-0.0253688395023346
-4.15869379043579	-6.27247142791748	-10.2925090789795	-0.0517842546105385	0.00501063466072083	-0.0256726928055286
-4.15340280532837	-6.27488327026367	-10.3037939071655	-0.0515240617096424	0.00502314744517207	-0.0259403437376022
-4.15782833099365	-6.27185773849487	-10.3220529556274	-0.0513558723032475	0.0049440385773778	-0.0260491613298655
-4.1491527557373	-6.28009080886841	-10.3349523544312	-0.0512217320501804	0.00461526773869991	-0.0259791128337383
-4.13837337493896	-6.27809000015259	-10.3289737701416	-0.0512061305344105	0.00451979879289865	-0.0259876865893602
-4.13458967208862	-6.26411867141724	-10.3538255691528	-0.0509386025369167	0.00415048934519291	-0.0258802771568298
-4.12693643569946	-6.27576780319214	-10.3489141464233	-0.0508387610316277	0.00398761266842484	-0.0257048513740301
-4.12165307998657	-6.27230405807495	-10.3443384170532	-0.0507885403931141	0.00397937791422009	-0.0256656911224127
-4.11519384384155	-6.26169300079346	-10.3630895614624	-0.0506249107420444	0.00382779678329825	-0.0255917385220528
-4.11513519287109	-6.27199506759644	-10.3609399795532	-0.0505269765853882	0.00370080280117691	-0.025471618399024
-4.10497808456421	-6.26530408859253	-10.3451156616211	-0.0503303110599518	0.00363385933451355	-0.0254690703004599
-4.10130405426025	-6.25987577438354	-10.3708410263062	-0.0503157302737236	0.00353729561902583	-0.0253689270466566
-4.10115242004395	-6.26398706436157	-10.3652811050415	-0.0501776747405529	0.00331769813783467	-0.0252996552735567
-4.09144115447998	-6.25655174255371	-10.3672428131104	-0.0502397492527962	0.00336458557285368	-0.0253378637135029
-4.08835458755493	-6.25033712387085	-10.3813524246216	-0.0500380285084248	0.00329403369687498	-0.0252291187644005
-4.08180093765259	-6.25273323059082	-10.3837356567383	-0.0499667897820473	0.00311686820350587	-0.0251394174993038
-4.07238674163818	-6.24376773834229	-10.3688688278198	-0.0499577559530735	0.00330028054304421	-0.0251885000616312
-4.07239961624146	-6.24142408370972	-10.3796806335449	-0.0498742461204529	0.00303092622198164	-0.0249788668006659
-4.05806875228882	-6.24377393722534	-10.3620729446411	-0.0499921031296253	0.00302628264762461	-0.0250543467700481
-4.0545916557312	-6.23371505737305	-10.370475769043	-0.0499928630888462	0.00305143347941339	-0.0249249879270792
-4.04907369613647	-6.23507213592529	-10.371283531189	-0.049926869571209	0.00282583362422884	-0.0247671082615852
-4.04008769989014	-6.22543287277222	-10.3603773117065	-0.0499319359660149	0.00290658604353666	-0.024892995133996
-4.03925943374634	-6.22773694992065	-10.3832883834839	-0.0498751327395439	0.0027790660969913	-0.0247030556201935
-4.0285758972168	-6.22724485397339	-10.3541488647461	-0.049885455518961	0.0025692880153656	-0.0246911495923996
-4.02242469787598	-6.21764850616455	-10.3625717163086	-0.0498612746596336	0.00268703722395003	-0.0247233286499977
-4.02140092849731	-6.21767377853394	-10.3787937164307	-0.0498738549649715	0.00249992404133081	-0.0244918763637543
-4.00893449783325	-6.21629047393799	-10.3518562316895	-0.0499485209584236	0.00239875400438905	-0.0245580431073904
-4.0040717124939	-6.20286273956299	-10.3681697845459	-0.0498859323561192	0.00240866444073617	-0.0244874935597181
-3.99708437919617	-6.20696973800659	-10.3640251159668	-0.0498288124799728	0.0020841914229095	-0.0243178158998489
-3.98843884468079	-6.19897556304932	-10.357479095459	-0.049796424806118	0.00219377013854682	-0.0243434216827154
-3.98997354507446	-6.19601774215698	-10.36949634552	-0.0497554019093513	0.00204408448189497	-0.0241264197975397
-3.9804093837738	-6.20303630828857	-10.3551807403564	-0.049896027892828	0.00196590297855437	-0.0242204666137695
-3.98439979553223	-6.19960594177246	-10.3443994522095	-0.0501800999045372	0.00216916459612548	-0.0243739690631628
-3.98380446434021	-6.18759489059448	-10.3501977920532	-0.0502200163900852	0.00233042426407337	-0.0244364738464355
-3.98522639274597	-6.20133209228516	-10.3505201339722	-0.0501331984996796	0.00233588670380414	-0.0245027299970388
-3.98176169395447	-6.19788026809692	-10.3339052200317	-0.0500632226467133	0.00247537717223167	-0.0246172063052654
-3.98159456253052	-6.19649171829224	-10.3488922119141	-0.0500103123486042	0.00258741015568376	-0.0245836935937405
-3.9783148765564	-6.20854330062866	-10.33984375	-0.050138708204031	0.00235668965615332	-0.0243803896009922
-3.97016882896423	-6.19957160949707	-10.3222694396973	-0.0502535589039326	0.0024830256588757	-0.0244078878313303
-3.97077751159668	-6.19328022003174	-10.3340129852295	-0.0501955822110176	0.00238243909552693	-0.024253373965621
-3.96892547607422	-6.20059537887573	-10.31982421875	-0.050256859511137	0.00233064265921712	-0.024145295843482
-3.96278810501099	-6.19474649429321	-10.2998628616333	-0.0503885000944138	0.00249200500547886	-0.024228798225522
-3.96658563613892	-6.19140481948853	-10.3104095458984	-0.0503606982529163	0.00242933514527977	-0.0240751020610332
-3.96165800094604	-6.20093536376953	-10.2969427108765	-0.0503622815012932	0.00235792365856469	-0.0239842962473631
-3.96162962913513	-6.19666767120361	-10.2865924835205	-0.0504593029618263	0.00254341633990407	-0.0239533837884665
-3.96971726417542	-6.19506692886353	-10.2929725646973	-0.0504720136523247	0.00239290529862046	-0.0238056480884552
-3.96532154083252	-6.20330810546875	-10.286808013916	-0.0504905842244625	0.00230764620937407	-0.0237344112247229
-3.9667854309082	-6.20571422576904	-10.269998550415	-0.0505140945315361	0.00251935375854373	-0.023734075948596
-3.97037959098816	-6.20017337799072	-10.2856979370117	-0.050535898655653	0.00251940730959177	-0.0236054770648479
-3.96926283836365	-6.21365404129028	-10.259693145752	-0.0505364164710045	0.00248118932358921	-0.0235135667026043
-3.9694402217865	-6.21074342727661	-10.2536849975586	-0.050625529140234	0.00262669054791331	-0.0235429462045431
-3.97279858589172	-6.21498775482178	-10.2600326538086	-0.050506230443716	0.00273307971656322	-0.0233463943004608
-3.9754056930542	-6.22550058364868	-10.2436828613281	-0.0505368001759052	0.00259189796634018	-0.0232803542166948
-3.97393155097961	-6.22423458099365	-10.2402963638306	-0.0506170354783535	0.00280625373125076	-0.0231910292059183
-3.97935819625854	-6.22941160202026	-10.2414302825928	-0.0504453405737877	0.00275725848041475	-0.0229092072695494
-3.97841930389404	-6.23888397216797	-10.2210855484009	-0.0505287796258926	0.00281164329499006	-0.0229111574590206
-3.97949385643005	-6.23896074295044	-10.2178907394409	-0.0504960119724274	0.00303658517077565	-0.0227760132402182
-3.98586368560791	-6.24475860595703	-10.2202854156494	-0.0504098050296307	0.00296818371862173	-0.0225508213043213
-3.98396420478821	-6.25371599197388	-10.2035217285156	-0.0503489151597023	0.00296071753837168	-0.0223805122077465
-3.9877758026123	-6.25581645965576	-10.1905689239502	-0.0503758117556572	0.00329610449261963	-0.0222572535276413
-3.99107217788696	-6.25721073150635	-10.195592880249	-0.0503272116184235	0.00315985246561468	-0.0220005642622709
-3.9941201210022	-6.27329349517822	-10.1866884231567	-0.0502904132008553	0.00316793308593333	-0.0217895284295082
-3.99398350715637	-6.27690601348877	-10.1639823913574	-0.0502919107675552	0.00323089119046927	-0.0216561630368233
-3.99653196334839	-6.27383661270142	-10.1751661300659	-0.050215058028698	0.0032907638233155	-0.0214733425527811
-3.99776339530945	-6.28893184661865	-10.1603879928589	-0.0502246618270874	0.00324399373494089	-0.0211748015135527
-3.99770522117615	-6.29060745239258	-10.1418962478638	-0.0501148328185081	0.00329237943515182	-0.0210555363446474
-4.0006628036499	-6.28864145278931	-10.1517276763916	-0.0500628352165222	0.0034491301048547	-0.0208694618195295
-4.00229215621948	-6.29640245437622	-10.1425838470459	-0.049940038472414	0.003300636773929	-0.020593898370862
-4.00191879272461	-6.30345392227173	-10.1150856018066	-0.0500338487327099	0.00334961572661996	-0.0205001067370176
-4.00150108337402	-6.30108833312988	-10.1201324462891	-0.0499632395803928	0.00348899932578206	-0.0203637052327394
-4.00510215759277	-6.30769491195679	-10.1166524887085	-0.0498451367020607	0.00338483857922256	-0.0200137868523598
-4.00451612472534	-6.31236457824707	-10.0834579467773	-0.0498681925237179	0.00344665790908039	-0.0199015643447638
-4.00948333740234	-6.30962896347046	-10.0883893966675	-0.0497889779508114	0.0034975993912667	-0.0197089165449142
-4.00930309295654	-6.32310247421265	-10.082275390625	-0.0498292520642281	0.00332662975415587	-0.0194588117301464
-4.00782346725464	-6.32444715499878	-10.0554599761963	-0.049834456294775	0.00346839032135904	-0.0192581843584776
-4.01398468017578	-6.32433986663818	-10.0607986450195	-0.0497623756527901	0.00355964316986501	-0.0189395286142826
-4.0179615020752	-6.34183263778687	-10.0413484573364	-0.0498258247971535	0.00345742818899453	-0.0185906514525414
-4.01658487319946	-6.33840560913086	-10.0200700759888	-0.0498534291982651	0.00349860452115536	-0.0184745080769062
-4.02319431304932	-6.34372520446777	-10.0210580825806	-0.0498896650969982	0.00359243038110435	-0.0180834569036961
-4.02933502197266	-6.35560703277588	-9.99475002288818	-0.0499499849975109	0.00351648963987827	-0.0178432874381542
-4.03048849105835	-6.3559455871582	-9.98465633392334	-0.050091028213501	0.00363483931869268	-0.0176031403243542
-4.03400182723999	-6.36262464523315	-9.97772884368896	-0.0500564873218536	0.00358538469299674	-0.0172983910888433
-4.03832578659058	-6.37281847000122	-9.9613151550293	-0.0501357577741146	0.00350855407305062	-0.0170700717717409
-4.0352931022644	-6.36973714828491	-9.93464660644531	-0.0502436012029648	0.00368951237760484	-0.0169822610914707
-4.03877019882202	-6.37570285797119	-9.94139862060547	-0.0502898618578911	0.00356214703060687	-0.0167011152952909
-4.03678560256958	-6.38212776184082	-9.91597938537598	-0.0503626801073551	0.00354805262759328	-0.0166797358542681
-4.03458261489868	-6.38154029846191	-9.89846611022949	-0.0505383759737015	0.00367576186545193	-0.0166396498680115
-4.0399432182312	-6.37941551208496	-9.90229988098145	-0.050641342997551	0.00353209627792239	-0.0165335424244404
-4.03134059906006	-6.38750457763672	-9.87280750274658	-0.0507295690476894	0.00343478261493146	-0.0166245959699154
-4.03484582901001	-6.38059997558594	-9.86130905151367	-0.0508755184710026	0.00361343100667	-0.0167367365211248
-4.04033613204956	-6.38029527664185	-9.86113262176514	-0.0509314835071564	0.00355335115455091	-0.0166822820901871
-4.03825998306274	-6.38638019561768	-9.82724666595459	-0.0509850159287453	0.00357518158853054	-0.0167194996029139
-4.04223918914795	-6.38048362731934	-9.83376026153564	-0.0511323772370815	0.00365743972361088	-0.0168687328696251
-4.04034519195557	-6.39205455780029	-9.80513668060303	-0.0511925294995308	0.00359094026498497	-0.0167379286140203
-4.03957462310791	-6.38934707641602	-9.79435253143311	-0.0512908473610878	0.00368456752039492	-0.0170449558645487
-4.0445384979248	-6.39172267913818	-9.79879856109619	-0.0513682663440704	0.00370917096734047	-0.0169809479266405
-4.04729557037354	-6.40155982971191	-9.7658224105835	-0.0514082834124565	0.00360928452573717	-0.0169702395796776
-4.04350900650024	-6.40043354034424	-9.75089073181152	-0.0514487661421299	0.00369278597645462	-0.0171589367091656
-4.05041313171387	-6.40212917327881	-9.75345039367676	-0.0513404533267021	0.00363648543134332	-0.0170002840459347
-4.04389333724976	-6.41245365142822	-9.72063732147217	-0.051443625241518	0.00362969492562115	-0.0170794241130352
-4.04374504089355	-6.40826892852783	-9.71579265594482	-0.051397543400526	0.00363580067642033	-0.017219927161932
-4.04254913330078	-6.41194534301758	-9.71177005767822	-0.0512644685804844	0.00349693465977907	-0.0171805620193481
-4.03647708892822	-6.41507291793823	-9.66599750518799	-0.0512629114091396	0.00361710670404136	-0.0173542778939009
-4.0324010848999	-6.40526628494263	-9.67169094085693	-0.0511486195027828	0.00364592671394348	-0.0175433773547411
-4.03425931930542	-6.41423892974854	-9.64953517913818	-0.0510365329682827	0.00364784267731011	-0.0176887661218643
-4.02373218536377	-6.40745735168457	-9.62725448608398	-0.0510349795222282	0.00374742806889117	-0.0179794002324343
-4.02362489700317	-6.40400791168213	-9.63328647613525	-0.0508238710463047	0.00372600927948952	-0.0179854556918144
-4.0189905166626	-6.40718173980713	-9.59975719451904	-0.0507901236414909	0.00369729148223996	-0.018171014264226
-4.01121664047241	-6.39739370346069	-9.58012962341309	-0.0507186576724052	0.00388504634611309	-0.0183109249919653
-4.01148319244385	-6.39665126800537	-9.57705974578857	-0.0504060387611389	0.00377488997764885	-0.0183553248643875
-4.00400686264038	-6.40057516098022	-9.54144859313965	-0.0504181683063507	0.00379424612037838	-0.0186039991676807
-4.00051593780518	-6.38967132568359	-9.54121685028076	-0.050233144313097	0.0038950692396611	-0.0186274982988834
-3.9973738193512	-6.39620447158813	-9.518385887146	-0.0501202940940857	0.00375595525838435	-0.0186365321278572
-3.99329662322998	-6.38864469528198	-9.49732685089111	-0.0500392653048038	0.00400572782382369	-0.0189048275351524
-3.99207401275635	-6.39105415344238	-9.50348472595215	-0.0498135276138783	0.00382978236302733	-0.0188778154551983
-3.98631715774536	-6.39624691009521	-9.47020053863525	-0.049877192825079	0.00390921207144856	-0.0190150905400515
-3.9836483001709	-6.38675689697266	-9.47116661071777	-0.0497276335954666	0.00397304724901915	-0.0191886480897665
-3.98372888565063	-6.39496040344238	-9.473219871521	-0.0496097467839718	0.00388542516157031	-0.0191417466849089
-3.97916841506958	-6.39046812057495	-9.44566059112549	-0.0495046637952328	0.00399145856499672	-0.0193462371826172
-3.98176431655884	-6.38830757141113	-9.46183109283447	-0.0493451990187168	0.00402397429570556	-0.0193387623876333
-3.97802519798279	-6.39634943008423	-9.44407844543457	-0.0492699928581715	0.00396475847810507	-0.019525496289134
-3.97025179862976	-6.38480758666992	-9.44206142425537	-0.0491770766675472	0.00421852199360728	-0.0196888018399477
-3.97102570533752	-6.39064931869507	-9.43695068359375	-0.0490360744297504	0.00398926623165607	-0.0196698140352964
-3.96240568161011	-6.38852405548096	-9.41880226135254	-0.0491097345948219	0.00430600624531507	-0.0200116187334061
-3.96523857116699	-6.38437843322754	-9.43504905700684	-0.0490027144551277	0.00434134574607015	-0.0199054554104805
-3.96066308021545	-6.3920783996582	-9.40818691253662	-0.04896554723382	0.00431593041867018	-0.0200093407183886
-3.95949983596802	-6.37707376480103	-9.41553497314453	-0.0489203780889511	0.00452746218070388	-0.0201864931732416
-3.95727920532227	-6.38257455825806	-9.41171932220459	-0.0488645918667316	0.00431416369974613	-0.0201977100223303
-3.94908285140991	-6.37953042984009	-9.39052867889404	-0.048882357776165	0.00460139149799943	-0.0202820245176554
-3.95116281509399	-6.37496566772461	-9.40868854522705	-0.0488529838621616	0.00465491181239486	-0.0202072635293007
-3.94674229621887	-6.37755823135376	-9.39156246185303	-0.0488214418292046	0.00463615311309695	-0.020333468914032
-3.94517850875854	-6.36795139312744	-9.38874626159668	-0.0487926155328751	0.004834093619138	-0.0203331839293242
-3.94197082519531	-6.37365674972534	-9.37845516204834	-0.0488301143050194	0.00475886417552829	-0.0202053673565388
-3.94007420539856	-6.3670015335083	-9.36507892608643	-0.0488086901605129	0.0048459991812706	-0.0203408412635326
-3.93890190124512	-6.36725807189941	-9.38249206542969	-0.048776064068079	0.00487094186246395	-0.0202087592333555
-3.93758368492126	-6.37495088577271	-9.34355545043945	-0.0488316044211388	0.00490150973200798	-0.0201760195195675
-3.93518948554993	-6.36336708068848	-9.36116123199463	-0.0487670190632343	0.00501812901347876	-0.020178658887744
-3.93589401245117	-6.37344121932983	-9.3457612991333	-0.0486685410141945	0.00497104879468679	-0.0200865790247917
-3.93120145797729	-6.37005472183228	-9.33424949645996	-0.0486999228596687	0.00521112140268087	-0.020077608525753
-3.93748617172241	-6.37413740158081	-9.34507179260254	-0.0486405231058598	0.00505907693877816	-0.0198998935520649
-3.93054485321045	-6.37959241867065	-9.31940078735352	-0.0486534051597118	0.00513786310330033	-0.0199219025671482
-3.93565106391907	-6.37278747558594	-9.33486175537109	-0.0485871583223343	0.00528687331825495	-0.0199043545871973
-3.93639087677002	-6.38050031661987	-9.31578922271729	-0.0486612431704998	0.00525861652567983	-0.0197012722492218
-3.93318629264832	-6.37558507919312	-9.30068397521973	-0.0486285574734211	0.00534662418067455	-0.0198267754167318
-3.9376220703125	-6.37903213500977	-9.31154918670654	-0.0486172512173653	0.0053929639980197	-0.0197152867913246
-3.93846440315247	-6.38402128219604	-9.28367805480957	-0.048646368086338	0.00533133372664452	-0.0195889882743359
-3.93810343742371	-6.37970876693726	-9.27896595001221	-0.0486526191234589	0.00549263786524534	-0.0197190009057522
-3.94533205032349	-6.38335847854614	-9.29192733764648	-0.0485272221267223	0.00547873694449663	-0.0195192117244005
-3.94355297088623	-6.38620185852051	-9.25941944122314	-0.0486095882952213	0.00557011133059859	-0.0196198783814907
-3.94817185401917	-6.38264465332031	-9.27120590209961	-0.048468541353941	0.0055931955575943	-0.0195424798876047
-3.94798684120178	-6.39224147796631	-9.25601577758789	-0.048456683754921	0.00556175224483013	-0.019492793828249
-3.95121335983276	-6.38992643356323	-9.2410364151001	-0.0484540946781635	0.00581054901704192	-0.0195273235440254
-3.9575822353363	-6.39315462112427	-9.24922847747803	-0.0482925772666931	0.00564172212034464	-0.0193867161870003
-3.95290875434875	-6.40087080001831	-9.22671508789063	-0.0483664274215698	0.00578609528020024	-0.0194767750799656
-3.95917201042175	-6.39751434326172	-9.24225521087646	-0.0482223369181156	0.00582483317703009	-0.0193432066589594
-3.96214556694031	-6.40728569030762	-9.21406555175781	-0.0482157953083515	0.00580212892964482	-0.0192065481096506
-3.96054244041443	-6.40047645568848	-9.20792579650879	-0.0481077767908573	0.0059460150077939	-0.0192615073174238
-3.96901869773865	-6.40951156616211	-9.22579860687256	-0.048151109367609	0.00588051369413733	-0.019081711769104
-3.96535420417786	-6.41091012954712	-9.18878173828125	-0.048121627420187	0.00592909473925829	-0.0190449766814709
-3.97028517723084	-6.4066915512085	-9.20479393005371	-0.0480903349816799	0.00602079974487424	-0.0190053507685661
-3.97852325439453	-6.42008590698242	-9.19764518737793	-0.0480323098599911	0.00587186962366104	-0.0188117362558842
-3.97110080718994	-6.41182613372803	-9.18509864807129	-0.0481087826192379	0.00603837706148624	-0.0189213119447231
-3.98191523551941	-6.41938543319702	-9.19737148284912	-0.0480287298560143	0.00587886851280928	-0.018619118258357
-3.97579312324524	-6.42103433609009	-9.17592906951904	-0.0480636283755302	0.00594429159536958	-0.0187407303601503
-3.98461842536926	-6.41917610168457	-9.18727207183838	-0.0479759275913239	0.00605817651376128	-0.0186005905270576
-3.98380851745605	-6.42895650863647	-9.17394161224365	-0.0479789450764656	0.0058734156191349	-0.0184814892709255
-3.9824059009552	-6.42329692840576	-9.16628551483154	-0.0479444786906242	0.00600541895255446	-0.0185897815972567
-3.99155187606812	-6.42755794525146	-9.17571449279785	-0.047888170927763	0.00593829341232777	-0.0183736905455589
-3.98619890213013	-6.43086957931519	-9.1541862487793	-0.0479037575423718	0.00597187364473939	-0.018440805375576
-3.99166393280029	-6.42676639556885	-9.16924095153809	-0.0479150786995888	0.00604418152943254	-0.0183527246117592
-3.99240970611572	-6.43266868591309	-9.14590549468994	-0.0479371957480907	0.00598122319206595	-0.0182681456208229
-3.9926815032959	-6.42523574829102	-9.15040397644043	-0.0480288080871105	0.00615833001211286	-0.0182591546326876
-3.9979989528656	-6.43348503112793	-9.14447689056396	-0.0479751117527485	0.00606234138831496	-0.0180927515029907
-3.9924693107605	-6.42515802383423	-9.1378698348999	-0.0480927415192127	0.00620268099009991	-0.0182063858956099
-3.99958324432373	-6.43007230758667	-9.14977359771729	-0.0480888076126575	0.00607416778802872	-0.0179299004375935
-3.99291038513184	-6.43120145797729	-9.12436199188232	-0.048204381018877	0.00627990392968059	-0.0180192608386278
-4.00251293182373	-6.42559099197388	-9.13891410827637	-0.0480994023382664	0.0061492221429944	-0.0177875626832247
-3.99552917480469	-6.42942476272583	-9.12044525146484	-0.0483079142868519	0.00622022803872824	-0.0178630147129297
-4.00350046157837	-6.42319679260254	-9.13528537750244	-0.0482762306928635	0.00634460058063269	-0.0177514478564262
-4.00087547302246	-6.43155193328857	-9.1160717010498	-0.0484400279819965	0.00615901174023747	-0.0176165159791708
-3.99776935577393	-6.41933155059814	-9.12082290649414	-0.0485141947865486	0.00638814363628626	-0.0177016928792
-4.00381517410278	-6.43036270141602	-9.12046051025391	-0.0485664419829845	0.00629997858777642	-0.0174858141690493
-3.99820518493652	-6.42704010009766	-9.09972286224365	-0.0486678704619408	0.00640231929719448	-0.0174747426062822
-4.00239133834839	-6.42342710494995	-9.11696815490723	-0.0486110523343086	0.00633910670876503	-0.0173541735857725
-4.00343036651611	-6.4312572479248	-9.09894752502441	-0.0486711859703064	0.00628708023577929	-0.0172999761998653
-3.99990773200989	-6.41743183135986	-9.11173629760742	-0.0486983135342598	0.00641814013943076	-0.0172358751296997
-4.00872945785522	-6.42767143249512	-9.10055732727051	-0.0486102923750877	0.00624805735424161	-0.0170085467398167
-4.00459384918213	-6.42021656036377	-9.0929708480835	-0.0486856438219547	0.00638816552236676	-0.0170221831649542
-4.00835561752319	-6.42569541931152	-9.11379432678223	-0.048563864082098	0.00621330738067627	-0.0167463105171919
-4.00491046905518	-6.42879152297974	-9.08781433105469	-0.0485682711005211	0.00634104758501053	-0.0167010091245174
-4.01195526123047	-6.42239427566528	-9.10679340362549	-0.0483804382383823	0.00614832807332277	-0.0164813566952944
-4.01004981994629	-6.43511772155762	-9.09614849090576	-0.0483276285231113	0.00612725876271725	-0.016300842165947
-4.01374101638794	-6.42715883255005	-9.11025047302246	-0.048224076628685	0.00622758269309998	-0.0161584801971912
-4.01590490341187	-6.44099140167236	-9.10326099395752	-0.0481974110007286	0.00599233107641339	-0.0158693436533213
-4.013596534729	-6.4315185546875	-9.10918426513672	-0.048056572675705	0.0061285886913538	-0.0159210786223412
-4.01860094070435	-6.44560384750366	-9.11515426635742	-0.0479472279548645	0.00594945019111037	-0.0155449407175183
-4.01773977279663	-6.43934917449951	-9.10848808288574	-0.0478439554572105	0.00602401047945023	-0.0155309168621898
-4.02473926544189	-6.44742107391357	-9.1255521774292	-0.0476455800235271	0.00580239482223988	-0.0151714300736785
-4.0263409614563	-6.45228147506714	-9.10799407958984	-0.0475868247449398	0.00583612220361829	-0.0152101702988148
-4.03194141387939	-6.44798994064331	-9.13253307342529	-0.0474794507026672	0.0058785816654563	-0.014921841211617
-4.03496360778809	-6.46086645126343	-9.11715126037598	-0.0474089048802853	0.00570936361327767	-0.0147405061870813
-4.03837490081787	-6.45985841751099	-9.11843967437744	-0.047298476099968	0.0057894173078239	-0.0147028295323253
-4.04784154891968	-6.46609258651733	-9.14157962799072	-0.0470901541411877	0.00567815033718944	-0.0144219491630793
-4.04738330841064	-6.47591733932495	-9.11388874053955	-0.0471720956265926	0.00573747372254729	-0.0143766719847918
-4.05857276916504	-6.47376203536987	-9.14123725891113	-0.0470615923404694	0.00569878192618489	-0.0141879823058844
-4.06060457229614	-6.48551464080811	-9.12092018127441	-0.0471000000834465	0.00570131978020072	-0.0140680745244026
-4.06926679611206	-6.48151683807373	-9.14437484741211	-0.0469999387860298	0.00570592610165477	-0.0139750391244888
-4.07759952545166	-6.49336099624634	-9.12688732147217	-0.0469668135046959	0.00556408474221826	-0.0137237785384059
-4.08037328720093	-6.49048280715942	-9.13852882385254	-0.0468961447477341	0.00572438165545464	-0.0137582262977958
-4.09273958206177	-6.50040578842163	-9.14517593383789	-0.0468767769634724	0.00548395793884993	-0.0134865110740066
-4.0920934677124	-6.49823474884033	-9.129075050354	-0.0469429679214954	0.00565393222495914	-0.0134754050523043
-4.10146236419678	-6.49979448318481	-9.15331172943115	-0.0468463450670242	0.00551542406901717	-0.0132205514237285
-4.10244083404541	-6.50948095321655	-9.13680553436279	-0.0468711294233799	0.00548088690266013	-0.0131837530061603
-4.11125230789185	-6.50157737731934	-9.15060710906982	-0.0467840172350407	0.0056074159219861	-0.0130448397248983
-4.11441564559937	-6.51189708709717	-9.14462947845459	-0.0467452742159367	0.00548415910452604	-0.0128496009856462
-4.11254787445068	-6.50842571258545	-9.13437843322754	-0.0467836894094944	0.0056726629845798	-0.0128489844501019
-4.12461566925049	-6.51791667938232	-9.15541648864746	-0.0466618873178959	0.00554189039394259	-0.0125574693083763
-4.12035894393921	-6.51626777648926	-9.13181972503662	-0.046763002872467	0.00569552509114146	-0.0125289494171739
-4.12947797775269	-6.51714086532593	-9.15950298309326	-0.0466667227447033	0.00566847948357463	-0.0122972168028355
-4.12824821472168	-6.52459573745728	-9.14123821258545	-0.0466713793575764	0.00573550350964069	-0.0121687715873122
-4.12966537475586	-6.52110719680786	-9.15398025512695	-0.0467099286615849	0.00586656620725989	-0.0121043128892779
-4.13497018814087	-6.5307092666626	-9.14754581451416	-0.0466682501137257	0.00576033210381866	-0.0117291929200292
-4.13024759292603	-6.52693939208984	-9.14180278778076	-0.0466822311282158	0.00588473444804549	-0.0118503142148256
-4.13445615768433	-6.52990102767944	-9.16680526733398	-0.0466454476118088	0.00592069514095783	-0.0115530705079436
-4.13160276412964	-6.53628444671631	-9.14101219177246	-0.0467424057424068	0.00595291284844279	-0.0114167397841811
-4.13647127151489	-6.52475118637085	-9.16047477722168	-0.0467598848044872	0.00611822679638863	-0.011338971555233
-4.13036489486694	-6.53824377059937	-9.16281414031982	-0.0468432269990444	0.00599207589402795	-0.011146854609251
-4.12664937973022	-6.53615713119507	-9.1424446105957	-0.046920619904995	0.00618481356650591	-0.0111230369657278
-4.13178443908691	-6.52868413925171	-9.17191791534424	-0.0469085536897182	0.00617677625268698	-0.0108532449230552
-4.12528562545776	-6.53592729568481	-9.16188335418701	-0.047040019184351	0.00623813690617681	-0.0108290081843734
-4.12194585800171	-6.5244517326355	-9.17194652557373	-0.0469733141362667	0.00636897422373295	-0.0107807386666536
-4.11973714828491	-6.5305290222168	-9.15871143341064	-0.0472093597054482	0.00626016734167933	-0.0104996170848608
-4.11584234237671	-6.52161073684692	-9.15795135498047	-0.0471669845283031	0.00639106938615441	-0.0105675579980016
-4.1142373085022	-6.51622772216797	-9.18385028839111	-0.0472440160810947	0.00648426404222846	-0.0103783924132586
-4.11018228530884	-6.52362251281738	-9.15735530853271	-0.0473582670092583	0.00642724707722664	-0.0101944301277399
-4.10384607315063	-6.50810384750366	-9.16660690307617	-0.0474612861871719	0.00666610943153501	-0.0102237472310662
-4.10434246063232	-6.51612615585327	-9.17684936523438	-0.0474561639130116	0.0065391999669373	-0.00995680876076221
-4.09594488143921	-6.5091381072998	-9.15461540222168	-0.0476162768900394	0.00680681644007564	-0.00992862228304148
-4.09701156616211	-6.50010061264038	-9.17037487030029	-0.0476098172366619	0.00670428900048137	-0.00973478984087706
-4.08906126022339	-6.50867223739624	-9.16202545166016	-0.0477028116583824	0.00672756833955646	-0.00966049078851938
-4.08676385879517	-6.49708461761475	-9.15673160552979	-0.0477940514683723	0.00689243758097291	-0.00960192736238241
-4.08210372924805	-6.50014734268188	-9.1634407043457	-0.0478681176900864	0.0067728809081018	-0.00934725999832153
-4.07699823379517	-6.49577140808105	-9.15373039245605	-0.0479218102991581	0.00697027426213026	-0.00939909275621176
-4.07728576660156	-6.49005460739136	-9.17987251281738	-0.047959391027689	0.0070348740555346	-0.00921955518424511
-4.06986379623413	-6.49640798568726	-9.15098094940186	-0.0480615198612213	0.00704550743103027	-0.00912060867995024
-4.0651421546936	-6.48599481582642	-9.15869903564453	-0.0481359399855137	0.00715286144986749	-0.00917204469442368
-4.06669902801514	-6.4837703704834	-9.17263221740723	-0.048097338527441	0.0071751126088202	-0.00898571871221066
-4.06026220321655	-6.48802280426025	-9.14748573303223	-0.0481869913637638	0.00708274589851499	-0.00893139373511076
-4.05376005172729	-6.47555923461914	-9.1575984954834	-0.0483375042676926	0.00729262689128518	-0.00903402827680111
-4.05708742141724	-6.47669315338135	-9.16765689849854	-0.0482388995587826	0.00715108588337898	-0.00883017480373383
-4.04928064346313	-6.47728443145752	-9.14053916931152	-0.0483733452856541	0.00734913069754839	-0.00891505647450686
-4.05130481719971	-6.46819734573364	-9.16431999206543	-0.0483238324522972	0.00725362775847316	-0.00878840684890747
-4.04510259628296	-6.47426319122314	-9.15452575683594	-0.0484485253691673	0.00728879030793905	-0.00876299757510424
-4.0453052520752	-6.46684074401855	-9.14732456207275	-0.0484827905893326	0.00748582556843758	-0.00877212733030319
-4.04546070098877	-6.46218252182007	-9.16119003295898	-0.0484462194144726	0.00738634495064616	-0.00863541103899479
-4.04329109191895	-6.47313261032104	-9.15423107147217	-0.048555675894022	0.00740440189838409	-0.00858355965465307
-4.03809118270874	-6.4616813659668	-9.14571475982666	-0.0486346744000912	0.00757272634655237	-0.00864655617624521
-4.04142141342163	-6.4625563621521	-9.16047859191895	-0.0486366860568523	0.00755618792027235	-0.00852497015148401
-4.03992891311646	-6.46364784240723	-9.14594745635986	-0.0486619658768177	0.00754019664600492	-0.00855236686766148
-4.03780460357666	-6.45797491073608	-9.15409278869629	-0.0487451702356339	0.00762703223153949	-0.00853059627115726
-4.0426082611084	-6.4641375541687	-9.15079116821289	-0.0486899465322495	0.00758542167022824	-0.00838307850062847
-4.03922080993652	-6.46471738815308	-9.14581108093262	-0.0487845055758953	0.00761245610192418	-0.00854587834328413
-4.04054927825928	-6.45746946334839	-9.15668869018555	-0.0487875677645206	0.00778964813798666	-0.0084588723257184
-4.04429006576538	-6.46900463104248	-9.14924621582031	-0.0488413535058498	0.00766656687483191	-0.00837670639157295
-4.04134702682495	-6.46327590942383	-9.14713573455811	-0.0489232204854488	0.00778875546529889	-0.00853171944618225
-4.04700469970703	-6.46565628051758	-9.16709899902344	-0.0488286316394806	0.00775130838155746	-0.00843894109129906
-4.0446629524231	-6.47230195999146	-9.14465713500977	-0.0490106008946896	0.00782216340303421	-0.00848941691219807
-4.04748773574829	-6.46772384643555	-9.15200710296631	-0.0490843802690506	0.00807212293148041	-0.00860402639955282
-4.05008268356323	-6.47428607940674	-9.16208267211914	-0.0491022504866123	0.00793672539293766	-0.00856219977140427
-4.05028772354126	-6.47366142272949	-9.13429641723633	-0.0491799749433994	0.00804876442998648	-0.00864694640040398
-4.05416917800903	-6.46590328216553	-9.15502262115479	-0.0492106713354588	0.00820677727460861	-0.00877475179731846
-4.05676078796387	-6.47916984558105	-9.14777088165283	-0.0493148006498814	0.008149029687047	-0.00872897449880838
-4.05591726303101	-6.47340059280396	-9.12971496582031	-0.049497589468956	0.00840841419994831	-0.00890554022043943
-4.06074190139771	-6.47162866592407	-9.15364551544189	-0.0494150295853615	0.00844452064484358	-0.00885722134262323
-4.06199598312378	-6.47671461105347	-9.13475894927979	-0.0496084094047546	0.00844924058765173	-0.00902855582535267
-4.06111669540405	-6.46952056884766	-9.13999176025391	-0.0497674085199833	0.0087185800075531	-0.00914411433041096
-4.06590795516968	-6.47668123245239	-9.13732147216797	-0.0497997365891933	0.00859994255006313	-0.00905042979866266
-4.06134510040283	-6.47244215011597	-9.12331962585449	-0.0499683693051338	0.00878344289958477	-0.00934775546193123
-4.07062530517578	-6.47234058380127	-9.147141456604	-0.0498823672533035	0.00867326743900776	-0.00926099997013807
-4.0653862953186	-6.4767017364502	-9.11794757843018	-0.0500531941652298	0.00894809607416391	-0.0095157828181982
-4.0705041885376	-6.47157192230225	-9.14270210266113	-0.0500797219574451	0.00891950447112322	-0.00946365017443895
-4.07076787948608	-6.48054599761963	-9.12495517730713	-0.0501448027789593	0.00898533780127764	-0.00948514696210623
-4.07149124145508	-6.47428846359253	-9.13653373718262	-0.0502066798508167	0.00910571403801441	-0.00965606421232224
-4.07592868804932	-6.48173809051514	-9.12620162963867	-0.050245001912117	0.00908320024609566	-0.00961195304989815
-4.07476329803467	-6.47809028625488	-9.12347316741943	-0.0502614565193653	0.00921846926212311	-0.00979172252118587
-4.07981014251709	-6.47296190261841	-9.13951110839844	-0.0502890273928642	0.00925436150282621	-0.00979240890592337
-4.07994508743286	-6.48620939254761	-9.11675453186035	-0.0503768287599087	0.00922922417521477	-0.00980372726917267
-4.07966756820679	-6.47626733779907	-9.12440872192383	-0.050450898706913	0.00945441052317619	-0.0100477477535605
-4.08668041229248	-6.48176193237305	-9.13784694671631	-0.0503963977098465	0.00932108424603939	-0.00994327384978533
-4.08280754089355	-6.48365354537964	-9.11211395263672	-0.0504881367087364	0.00952811539173126	-0.0101433638483286
-4.09019184112549	-6.47325468063354	-9.13829708099365	-0.0504576154053211	0.00950577110052109	-0.0101192556321621
-4.08610343933105	-6.48687934875488	-9.11849117279053	-0.0505594350397587	0.00950551964342594	-0.0102379657328129
-4.0856351852417	-6.47780323028564	-9.13033390045166	-0.0505361333489418	0.0096582118421793	-0.0103421118110418
-4.08623313903809	-6.47869968414307	-9.13518047332764	-0.050557728856802	0.0095343329012394	-0.0102980546653271
-4.08409881591797	-6.48204183578491	-9.12625026702881	-0.0506855510175228	0.00961071811616421	-0.0104659739881754
-4.08713006973267	-6.47168874740601	-9.13981914520264	-0.0505765974521637	0.00968980323523283	-0.0105326594784856
-4.08647775650024	-6.48266935348511	-9.12726211547852	-0.0507094487547874	0.0096370056271553	-0.010474793612957
-4.08066511154175	-6.4760479927063	-9.1235990524292	-0.0507326349616051	0.00969195179641247	-0.0106615778058767
-4.08451509475708	-6.4707145690918	-9.14264106750488	-0.0507875941693783	0.00978589523583651	-0.0106810191646218
-4.08326435089111	-6.47534942626953	-9.13540935516357	-0.050820916891098	0.00961862318217754	-0.0105947591364384
-4.07709264755249	-6.47104120254517	-9.12399005889893	-0.0508729629218578	0.00974980369210243	-0.0107973981648684
-4.08064699172974	-6.46634483337402	-9.14833736419678	-0.0508079305291176	0.009750721976161	-0.0106923086568713
-4.07261419296265	-6.47019529342651	-9.12914371490479	-0.050875473767519	0.00967323500663042	-0.010741813108325
-4.07333469390869	-6.45874500274658	-9.13965606689453	-0.0509204529225826	0.00976711697876453	-0.0108268158510327
-4.07183980941772	-6.46600008010864	-9.14340400695801	-0.0508650653064251	0.00966880470514297	-0.0107780192047358
-4.06310987472534	-6.46395540237427	-9.12414169311523	-0.0509485006332397	0.00979757774621248	-0.010894063860178
-4.06770610809326	-6.45745754241943	-9.1495418548584	-0.0509397089481354	0.0097295455634594	-0.0107898730784655
-4.06159925460815	-6.46452522277832	-9.13795948028564	-0.0510278157889843	0.00976245850324631	-0.0108637381345034
-4.05479145050049	-6.45485830307007	-9.14323997497559	-0.0509723424911499	0.00977099966257811	-0.0109024019911885
-4.05662679672241	-6.45724010467529	-9.15139007568359	-0.0509652532637119	0.00976242776960135	-0.0107950419187546
-4.05035066604614	-6.45494747161865	-9.14208507537842	-0.0510232895612717	0.00965164508670568	-0.010975101031363
-4.04804849624634	-6.44704151153564	-9.15782070159912	-0.0509996190667152	0.00974770355969667	-0.0109302634373307
-4.04760360717773	-6.45560312271118	-9.15035343170166	-0.0510149076581001	0.00961666833609343	-0.0108825573697686
-4.03668355941772	-6.44483089447021	-9.14483642578125	-0.0510519295930862	0.00977399107068777	-0.0110371587797999
-4.04000186920166	-6.44252300262451	-9.17122173309326	-0.0509966425597668	0.00977273099124432	-0.0108871897682548
-4.03397607803345	-6.44868278503418	-9.14294147491455	-0.0511119812726974	0.00961357541382313	-0.0109322601929307
-4.03031826019287	-6.43790817260742	-9.15483856201172	-0.0511175431311131	0.00976966973394156	-0.0110417194664478
-4.03375673294067	-6.44495868682861	-9.16567420959473	-0.0510823838412762	0.00966362841427326	-0.0109076080843806
-4.02506160736084	-6.44177150726318	-9.13733196258545	-0.0511145628988743	0.00982319470494986	-0.0110727157443762
-4.03113508224487	-6.43457365036011	-9.1736478805542	-0.0510739982128143	0.00981033593416214	-0.0109645649790764
-4.02696752548218	-6.44170522689819	-9.14957141876221	-0.0511950366199017	0.00982555560767651	-0.0110137965530157
-4.02575874328613	-6.43124532699585	-9.17776298522949	-0.0510964281857014	0.00990354176610708	-0.0110975336283445
-4.02401876449585	-6.44245433807373	-9.14838409423828	-0.0512792207300663	0.00980485044419765	-0.0109525052830577
-4.02035617828369	-6.43116760253906	-9.16153430938721	-0.0511998943984509	0.00992791727185249	-0.0111367721110582
-4.02431106567383	-6.434410572052	-9.18025493621826	-0.051149096339941	0.00981948524713516	-0.0109196892008185
-4.01645088195801	-6.43800163269043	-9.15659141540527	-0.0512590371072292	0.00983686652034521	-0.0110293878242373
-4.01968431472778	-6.43076229095459	-9.18149757385254	-0.0511589981615543	0.00981545727699995	-0.0109619628638029
-4.01468801498413	-6.43997240066528	-9.17078495025635	-0.0511687099933624	0.00971544720232487	-0.0110157923772931
-4.01103925704956	-6.42938613891602	-9.18448066711426	-0.0511503741145134	0.00990421231836081	-0.0110149839892983
-4.01272201538086	-6.43803119659424	-9.18039703369141	-0.0510749071836472	0.00962632801383734	-0.0108766769990325
-4.00757598876953	-6.43457984924316	-9.17616176605225	-0.0511435866355896	0.00983060244470835	-0.0110537987202406
-4.0086030960083	-6.43440198898315	-9.20048522949219	-0.051045261323452	0.00969621445983648	-0.0109225148335099
-4.00375318527222	-6.44093894958496	-9.1746072769165	-0.0510467737913132	0.00962105765938759	-0.0109590739011765
-4.00420570373535	-6.43182229995728	-9.19308471679688	-0.051019299775362	0.00972522143274546	-0.0110650984570384
-4.00917959213257	-6.43944072723389	-9.20452690124512	-0.050977174192667	0.00960184819996357	-0.0109208561480045
-3.99996781349182	-6.43987798690796	-9.1868143081665	-0.0509821809828281	0.0096351420506835	-0.0110405441373587
-4.00351476669312	-6.4318790435791	-9.20863151550293	-0.0509329847991467	0.00967313162982464	-0.0109342904761434
-4.00622940063477	-6.44047832489014	-9.20308780670166	-0.0508225150406361	0.00951500330120325	-0.0110013419762254
-3.99831509590149	-6.43310928344727	-9.20385074615479	-0.0509437583386898	0.00966000463813543	-0.0111817652359605
-4.00701189041138	-6.43989944458008	-9.21207904815674	-0.0508309490978718	0.00949909258633852	-0.0110101560130715
-4.00018882751465	-6.43895435333252	-9.20687484741211	-0.0508949607610703	0.00952870957553387	-0.0112549141049385
-4.00404930114746	-6.43287658691406	-9.22572422027588	-0.0508446991443634	0.0096124392002821	-0.0112073495984077
-4.00546073913574	-6.43860244750977	-9.21775531768799	-0.0509059093892574	0.00953294802457094	-0.0112917916849256
-4.00286197662354	-6.43467998504639	-9.21269989013672	-0.0509859174489975	0.00966953672468662	-0.0115166297182441
-4.00685691833496	-6.43670272827148	-9.23781108856201	-0.0509536378085613	0.00955624412745237	-0.011443555355072
-4.00257587432861	-6.43924427032471	-9.20947742462158	-0.0510297454893589	0.00965679902583361	-0.011595269665122
-4.00419139862061	-6.42384147644043	-9.23410511016846	-0.0510321296751499	0.00979738589376211	-0.011778780259192
-4.00427055358887	-6.43541669845581	-9.22434425354004	-0.0511492751538754	0.00969953555613756	-0.0117318229749799
-3.99954748153687	-6.42823219299316	-9.21591758728027	-0.0512825585901737	0.00981666427105665	-0.0119620747864246
-4.00279426574707	-6.42564535140991	-9.23488235473633	-0.051287803798914	0.00984944775700569	-0.011909656226635
-3.99729251861572	-6.42897367477417	-9.21510601043701	-0.0514898039400578	0.00979246385395527	-0.012121643871069
-3.99210214614868	-6.41669511795044	-9.235520362854	-0.051505446434021	0.00993466377258301	-0.0121648758649826
-3.99416494369507	-6.42644357681274	-9.21659660339355	-0.0515322349965572	0.00982185918837786	-0.0120794186368585
-3.99146246910095	-6.40726470947266	-9.22820949554443	-0.0516695342957973	0.0100413858890533	-0.0122944694012403
-3.99182629585266	-6.41530561447144	-9.22560214996338	-0.0517209731042385	0.00990784075111151	-0.0122249908745289
-3.9869921207428	-6.40848398208618	-9.22065162658691	-0.0518872551620007	0.0101693589240313	-0.0123741673305631
-3.98657441139221	-6.40884733200073	-9.23215198516846	-0.051822941750288	0.00997454207390547	-0.012259628623724
-3.98277139663696	-6.40667486190796	-9.21798706054688	-0.0519733875989914	0.0100437486544251	-0.0124367261305451
-3.98478746414185	-6.40067005157471	-9.24184703826904	-0.0520008876919746	0.0100878719240427	-0.012489209882915
-3.98161005973816	-6.40648078918457	-9.22587776184082	-0.0520305298268795	0.0100267408415675	-0.0124372327700257
-3.97597360610962	-6.39622068405151	-9.22451210021973	-0.0520065650343895	0.0100793298333883	-0.0126687781885266
-3.97721433639526	-6.3954701423645	-9.24704360961914	-0.0520308874547482	0.0100306738168001	-0.0125643964856863
-3.97503280639648	-6.40099859237671	-9.22730255126953	-0.0521296001970768	0.00998010952025652	-0.0126325748860836
-3.9672155380249	-6.38789653778076	-9.2439603805542	-0.0522251613438129	0.0101442243903875	-0.0127684194594622
-3.97114038467407	-6.39587640762329	-9.23737525939941	-0.052207425236702	0.00994127336889505	-0.0127484500408173
-3.96028900146484	-6.38970327377319	-9.23056030273438	-0.0524369366466999	0.0100495750084519	-0.0129108624532819
-3.96648287773132	-6.38728713989258	-9.25073909759521	-0.0523856058716774	0.0099842194467783	-0.0127844857051969
-3.95578932762146	-6.38662385940552	-9.23224258422852	-0.0525297336280346	0.0100540984421968	-0.013029420748353
-3.95704770088196	-6.38006830215454	-9.25180149078369	-0.052551232278347	0.0100820930674672	-0.0130414115265012
-3.95131373405457	-6.38327741622925	-9.23995494842529	-0.0526622496545315	0.00998563319444656	-0.0130228064954281
-3.94776678085327	-6.37241744995117	-9.2351131439209	-0.0526806004345417	0.0101257972419262	-0.0132672246545553
-3.94934105873108	-6.37372016906738	-9.26298141479492	-0.0527497716248035	0.010077640414238	-0.0132168103009462
-3.94309735298157	-6.37252950668335	-9.23054599761963	-0.0529124289751053	0.010119759477675	-0.0133163556456566
-3.9393253326416	-6.35879993438721	-9.25370407104492	-0.0529222451150417	0.0101273031905293	-0.0134725626558065
-3.94166278839111	-6.36418724060059	-9.25424766540527	-0.0530413202941418	0.0100959353148937	-0.0134014915674925
-3.93143248558044	-6.35686540603638	-9.2418212890625	-0.0531541779637337	0.0101205613464117	-0.013594176620245
-3.93083500862122	-6.35297632217407	-9.2623405456543	-0.0532302558422089	0.0101206749677658	-0.0135697731748223
-3.92867612838745	-6.35453367233276	-9.24412822723389	-0.0532869510352612	0.0101040787994862	-0.013753411360085
-3.92729496955872	-6.34293079376221	-9.26074314117432	-0.0534169748425484	0.0101962061598897	-0.0137895131483674
-3.9285089969635	-6.34899520874023	-9.25072956085205	-0.0534970462322235	0.010013185441494	-0.0137795703485608
-3.92432975769043	-6.34253692626953	-9.24317359924316	-0.0535516962409019	0.0101508609950542	-0.0139874676242471
-3.92755556106567	-6.34259366989136	-9.26952266693115	-0.0535629689693451	0.00996236596256495	-0.0138594890013337
-3.92112255096436	-6.34403085708618	-9.23927211761475	-0.0536745153367519	0.0101610077545047	-0.0140187107026577
-3.92625379562378	-6.33621883392334	-9.26247310638428	-0.0537110269069672	0.0100826993584633	-0.0140535142272711
-3.92167901992798	-6.34291839599609	-9.24532413482666	-0.0536939240992069	0.00993331056088209	-0.0140375467017293
-3.92150259017944	-6.33378219604492	-9.2545051574707	-0.0537770129740238	0.0100955469533801	-0.0141435228288174
-3.92315411567688	-6.33776330947876	-9.26210117340088	-0.0537256635725498	0.00989095494151115	-0.0140680437907577
-3.91456413269043	-6.33785820007324	-9.24405574798584	-0.053818229585886	0.0099676875397563	-0.0143317710608244
-3.91693496704102	-6.333655834198	-9.27297973632813	-0.0538562126457691	0.00991156604140997	-0.0141781494021416
-3.91245532035828	-6.33787107467651	-9.24243640899658	-0.0538295805454254	0.00982932653278112	-0.0141999488696456
-3.90900874137878	-6.32969570159912	-9.2639331817627	-0.0538851916790009	0.00989355426281691	-0.0143463825806975
-3.90751552581787	-6.33614730834961	-9.26304626464844	-0.0539005920290947	0.00972017459571362	-0.0142098776996136
-3.90093612670898	-6.32876205444336	-9.25099086761475	-0.0539672896265984	0.00996470078825951	-0.0143974553793669
-3.90330839157104	-6.32847356796265	-9.26385879516602	-0.0540008954703808	0.00967767834663391	-0.0142541751265526
-3.89359259605408	-6.32951879501343	-9.24981689453125	-0.0539913401007652	0.00972482841461897	-0.0143961729481816
-3.89274716377258	-6.31954669952393	-9.26440334320068	-0.0539774149656296	0.00978101510554552	-0.0144456084817648
-3.8898446559906	-6.32702541351318	-9.25144481658936	-0.0540607161819935	0.00967760011553764	-0.0142930820584297
-3.88338088989258	-6.3128399848938	-9.26231098175049	-0.0540251396596432	0.00982561334967613	-0.0144951157271862
-3.88190340995789	-6.32262468338013	-9.27187061309814	-0.0541017465293407	0.00966696999967098	-0.0144203621894121
-3.87309312820435	-6.31721639633179	-9.24399948120117	-0.0542609058320522	0.00974745117127895	-0.0144931264221668
-3.87247896194458	-6.3108696937561	-9.26801013946533	-0.0542224459350109	0.00974408723413944	-0.0144081823527813
-3.86833000183105	-6.31787776947021	-9.24868297576904	-0.0543419681489468	0.00964797846972942	-0.014471641741693
-3.86400651931763	-6.30797481536865	-9.27119541168213	-0.0542787835001946	0.00983885489404202	-0.014477695338428
-3.86120200157166	-6.3146653175354	-9.25043678283691	-0.0543546453118324	0.00965265091508627	-0.0143910832703114
-3.85439515113831	-6.30269336700439	-9.25691604614258	-0.0544261932373047	0.00982000213116407	-0.0146109154447913
-3.85304689407349	-6.31133794784546	-9.27284622192383	-0.0544346608221531	0.00965192820876837	-0.0144355157390237
-3.84577488899231	-6.30790090560913	-9.25701808929443	-0.0544919110834599	0.00984434876590967	-0.0145481070503592
-3.84514117240906	-6.30176258087158	-9.2763614654541	-0.054420530796051	0.00975801143795252	-0.0144634041935205
-3.84329199790955	-6.31102275848389	-9.26078128814697	-0.0544626638293266	0.00971080362796783	-0.0144549505785108
-3.8423216342926	-6.29823112487793	-9.27338790893555	-0.054382149130106	0.00979693699628115	-0.014550207182765
-3.83756828308105	-6.31014490127563	-9.26366710662842	-0.0544722601771355	0.00965050794184208	-0.0144605850800872
-3.83393263816834	-6.29878377914429	-9.268385887146	-0.0544236376881599	0.00986875500530005	-0.014609707519412
-3.8363184928894	-6.30332708358765	-9.29018211364746	-0.0543678998947144	0.00965302344411612	-0.0144379204139113
-3.82984304428101	-6.30296230316162	-9.26516628265381	-0.0544257089495659	0.00970427040010691	-0.0145937232300639
-3.83378863334656	-6.29918670654297	-9.29513072967529	-0.0542708002030849	0.00969658885151148	-0.0144848991185427
-3.82462763786316	-6.30554819107056	-9.27859115600586	-0.0543067865073681	0.00956368539482355	-0.0145973702892661
-3.82554221153259	-6.29798984527588	-9.29717254638672	-0.0542202442884445	0.00971567817032337	-0.0146082555875182
-3.82377481460571	-6.30450630187988	-9.28792095184326	-0.0542905889451504	0.00945818144828081	-0.0144795458763838
-3.81743311882019	-6.29676628112793	-9.28895282745361	-0.0543362759053707	0.00964486692100763	-0.0146702602505684
-3.8215160369873	-6.29876184463501	-9.312819480896	-0.0542187206447124	0.00958232954144478	-0.0145774614065886
-3.81470108032227	-6.30284309387207	-9.2820463180542	-0.054284892976284	0.00959988497197628	-0.014635301195085
-3.81546497344971	-6.29053401947021	-9.30733585357666	-0.0543216727674007	0.00967893097549677	-0.0147134698927402
-3.81259489059448	-6.29987716674805	-9.28995418548584	-0.0544134192168713	0.00965220015496016	-0.0146609181538224
-3.80871868133545	-6.28886222839355	-9.29198741912842	-0.0544572472572327	0.00976771675050259	-0.0147656183689833
-3.81048583984375	-6.29113149642944	-9.30009746551514	-0.0545255467295647	0.00971357617527246	-0.0146696139127016
-3.80595397949219	-6.29043960571289	-9.2830286026001	-0.0546168573200703	0.00968583952635527	-0.0148766944184899
-3.80510067939758	-6.27747774124146	-9.30142879486084	-0.0546111352741718	0.00981658790260553	-0.0148708205670118
-3.80768060684204	-6.28497266769409	-9.29133129119873	-0.0546865500509739	0.00970421265810728	-0.0148366373032331
-3.80095052719116	-6.27628946304321	-9.28762626647949	-0.054827805608511	0.00985073950141668	-0.015044929459691
-3.80463695526123	-6.27646160125732	-9.30783557891846	-0.0547549873590469	0.00974917970597744	-0.0149307958781719
-3.79907536506653	-6.28030776977539	-9.27291202545166	-0.0549638718366623	0.00987224839627743	-0.0150451306253672
-3.80171418190002	-6.26887321472168	-9.29749584197998	-0.054929506033659	0.00978417415171862	-0.015031005255878
-3.80145525932312	-6.27814722061157	-9.28464508056641	-0.054911058396101	0.00978442188352346	-0.0151357408612967
-3.79880309104919	-6.26952934265137	-9.29748725891113	-0.0549542233347893	0.00983488000929356	-0.0151964342221618
-3.80184578895569	-6.27718305587769	-9.29051971435547	-0.0549716353416443	0.0097201457247138	-0.0150664653629065
-3.79341816902161	-6.26595735549927	-9.28833198547363	-0.0549557469785213	0.00976419914513826	-0.0152833787724376
-3.80176591873169	-6.27395963668823	-9.30743598937988	-0.0549294427037239	0.00964481290429831	-0.0151622304692864
-3.79470181465149	-6.27361631393433	-9.28150177001953	-0.054996632039547	0.0097163338214159	-0.0152696557343006
-3.79994869232178	-6.26770496368408	-9.31084060668945	-0.0548414513468742	0.0096850236877799	-0.0151544995605946
-3.79839396476746	-6.27934741973877	-9.29003810882568	-0.054879117757082	0.00963322073221207	-0.015280619263649
-3.79643797874451	-6.26739931106567	-9.30860996246338	-0.0548880323767662	0.00971494149416685	-0.0152473459020257
-3.79609251022339	-6.27719783782959	-9.30303478240967	-0.0548081956803799	0.00950512755662203	-0.0151139358058572
-3.79364490509033	-6.27418041229248	-9.29041290283203	-0.0547710284590721	0.00971766468137503	-0.0152216758579016
-3.79730129241943	-6.27490663528442	-9.32203102111816	-0.0546183213591576	0.00956378225237131	-0.0151088070124388
-3.79204344749451	-6.28461885452271	-9.3000955581665	-0.0546965673565865	0.00965320318937302	-0.015163566917181
-3.79221224784851	-6.27336072921753	-9.31627559661865	-0.0545004270970821	0.00964729674160481	-0.0151488846167922
-3.79419469833374	-6.28406715393066	-9.31276607513428	-0.0544802211225033	0.0095283379778266	-0.0150516433641315
-3.79009008407593	-6.27733564376831	-9.30126476287842	-0.0544377937912941	0.00965060014277697	-0.0151121495291591
-3.79458165168762	-6.28260803222656	-9.31753444671631	-0.0542607791721821	0.00952536892145872	-0.0149331316351891
-3.78849840164185	-6.27864170074463	-9.30634498596191	-0.0542775243520737	0.00959719717502594	-0.015122203156352
-3.79195332527161	-6.27923631668091	-9.33053302764893	-0.0541921705007553	0.00959775689989328	-0.0149491615593433
-3.78783440589905	-6.28286218643188	-9.29592323303223	-0.0542640909552574	0.00961446855217218	-0.0150461932644248
-3.7930748462677	-6.27636337280273	-9.32753562927246	-0.0541880056262016	0.00959775317460299	-0.0149168474599719
-3.78152990341187	-6.28434562683105	-9.30327701568604	-0.0541576258838177	0.00948656164109707	-0.0149693852290511
-3.79029369354248	-6.27485084533691	-9.32581424713135	-0.0540594458580017	0.0096198208630085	-0.0149420090019703
-3.78402662277222	-6.28273820877075	-9.30405712127686	-0.0541132278740406	0.00944748427718878	-0.0148775931447744
-3.78320527076721	-6.27060985565186	-9.32235431671143	-0.0540085434913635	0.00957172922790051	-0.0149038955569267
-3.78532195091248	-6.2829122543335	-9.3137035369873	-0.0539389997720718	0.00944698974490166	-0.0147898467257619
-3.7824878692627	-6.27071285247803	-9.33268642425537	-0.0538933388888836	0.00959686376154423	-0.0148719549179077
-3.77911806106567	-6.28394985198975	-9.30426216125488	-0.0539133287966251	0.00942065566778183	-0.0146923083811998
-3.7777738571167	-6.2708101272583	-9.3211555480957	-0.0537552759051323	0.00960964430123568	-0.0147464387118816
-3.77789378166199	-6.27525329589844	-9.3271656036377	-0.0536965131759644	0.0092950752004981	-0.0145683027803898
-3.76910424232483	-6.27241039276123	-9.31585311889648	-0.0537421852350235	0.00946298893541098	-0.0146798240020871
-3.77553915977478	-6.27449607849121	-9.33090209960938	-0.0534769408404827	0.00938376318663359	-0.0144737986847758
-3.76569843292236	-6.27389335632324	-9.31539535522461	-0.05344233289361	0.0093378871679306	-0.0145862381905317
-3.76831126213074	-6.27069759368896	-9.34446144104004	-0.0533114857971668	0.00922112911939621	-0.0144386077299714
-3.76259779930115	-6.27823543548584	-9.32098579406738	-0.053383581340313	0.00929524656385183	-0.0144176417961717
-3.76519918441772	-6.26559066772461	-9.34142780303955	-0.053181167691946	0.00923237204551697	-0.0143845770508051
-3.76160979270935	-6.27883386611938	-9.3392162322998	-0.0531679093837738	0.00908701494336128	-0.0142720779404044
-3.75802707672119	-6.27293539047241	-9.33344841003418	-0.053157240152359	0.0092183668166399	-0.0143400812521577
-3.7606029510498	-6.27755928039551	-9.34026145935059	-0.0531362071633339	0.00904703326523304	-0.0141964787617326
-3.75228452682495	-6.27010679244995	-9.33102989196777	-0.0530344545841217	0.00910434033721685	-0.0144254472106695
-3.76076102256775	-6.27498245239258	-9.34854221343994	-0.0530332326889038	0.00900560617446899	-0.0142054315656424
-3.7513222694397	-6.27396249771118	-9.32445907592773	-0.0530394501984119	0.00900075770914555	-0.014335673302412
-3.75622582435608	-6.27116298675537	-9.34811782836914	-0.0528893545269966	0.00901312194764614	-0.0141774192452431
-3.75169658660889	-6.27620077133179	-9.32908153533936	-0.0530170202255249	0.00893891043961048	-0.0142798228189349
-3.74919533729553	-6.26750993728638	-9.34769058227539	-0.052875742316246	0.00898789428174496	-0.0142067046836019
-3.74910736083984	-6.27298212051392	-9.34431076049805	-0.0528605990111828	0.00875855796039104	-0.014102291315794
-3.74376368522644	-6.26842355728149	-9.3289794921875	-0.0529506988823414	0.0089112026616931	-0.0142933269962668
-3.74815535545349	-6.27127027511597	-9.35140991210938	-0.0528881326317787	0.00874356646090746	-0.0141164185479283
-3.74159741401672	-6.27229166030884	-9.32304859161377	-0.0529231131076813	0.00887863431125879	-0.0141768027096987
-3.74081325531006	-6.26215219497681	-9.35281848907471	-0.0528332926332951	0.0088063795119524	-0.0141488555818796
-3.73796844482422	-6.27198553085327	-9.3292350769043	-0.0528936348855495	0.00871468987315893	-0.0140735395252705
-3.73897218704224	-6.26095151901245	-9.35079669952393	-0.052766676992178	0.00880087539553642	-0.0141591159626842
-3.73638439178467	-6.27394104003906	-9.32173442840576	-0.0528492368757725	0.00861429050564766	-0.0140285929664969
-3.7329797744751	-6.25816679000854	-9.34219551086426	-0.0527143478393555	0.00875305663794279	-0.0141466911882162
-3.73590970039368	-6.27238988876343	-9.32623386383057	-0.0527398586273193	0.00850536301732063	-0.0140864606946707
-3.73091197013855	-6.26317071914673	-9.32930946350098	-0.0527557395398617	0.00880327355116606	-0.0141909793019295
-3.73212456703186	-6.27003335952759	-9.33551120758057	-0.052645705640316	0.00850221235305071	-0.014008853584528
-3.72818613052368	-6.2639594078064	-9.33057498931885	-0.0527084022760391	0.00859895627945662	-0.0142665188759565
-3.73317432403564	-6.26838064193726	-9.34691047668457	-0.0525261051952839	0.00839248020201921	-0.0141175501048565
-3.72788214683533	-6.2685694694519	-9.3218412399292	-0.0526236854493618	0.00852432101964951	-0.0142884105443954
-3.73426651954651	-6.26331424713135	-9.34564304351807	-0.0523884817957878	0.00840188097208738	-0.0141488555818796
-3.72914433479309	-6.27255344390869	-9.32750129699707	-0.052414420992136	0.00832979660481215	-0.0142641719430685
-3.73185777664185	-6.26401138305664	-9.34101867675781	-0.0522783733904362	0.00837559346109629	-0.0142895877361298
-3.73289084434509	-6.27410840988159	-9.33599948883057	-0.0522980988025665	0.00826963875442743	-0.0141916871070862
-3.72649502754211	-6.2680230140686	-9.32478427886963	-0.0522083714604378	0.0082442993298173	-0.0144113134592772
-3.7346179485321	-6.26790761947632	-9.34838485717773	-0.0520194359123707	0.00823740288615227	-0.0142498165369034
-3.72930598258972	-6.27587175369263	-9.3245792388916	-0.0521072894334793	0.00804000161588192	-0.0142893232405186
-3.73170471191406	-6.26823472976685	-9.33493423461914	-0.0520107075572014	0.00812004692852497	-0.01439243927598
-3.73547458648682	-6.27817583084106	-9.34817600250244	-0.0518438965082169	0.00791520904749632	-0.0142401605844498
-3.73121094703674	-6.28183746337891	-9.319167137146	-0.0519162453711033	0.00793774705380201	-0.0143688321113586
-3.73959755897522	-6.27246856689453	-9.34292125701904	-0.0518060214817524	0.00790707767009735	-0.0144245997071266
-3.73426151275635	-6.28545522689819	-9.32889080047607	-0.0518148168921471	0.00778970634564757	-0.0144380535930395
-3.74005842208862	-6.27789878845215	-9.33451747894287	-0.05168691650033	0.00789508409798145	-0.0145459054037929
-3.7443060874939	-6.28515625	-9.33143329620361	-0.0517134219408035	0.00771412346512079	-0.0144446641206741
-3.73958563804626	-6.28418970108032	-9.31982707977295	-0.0517439357936382	0.00785331893712282	-0.014719171449542
-3.74938559532166	-6.28628158569336	-9.34537220001221	-0.0515995658934116	0.0077461008913815	-0.0146399643272161
-3.74555325508118	-6.29425811767578	-9.3107385635376	-0.0516029112040997	0.00767905823886395	-0.0147222764790058
-3.7476019859314	-6.28242588043213	-9.32933616638184	-0.0515818521380425	0.00779656693339348	-0.0149106280878186
-3.75094699859619	-6.29380702972412	-9.31586647033691	-0.051521971821785	0.00759242102503777	-0.0148735512048006
-3.75001931190491	-6.28608798980713	-9.31026554107666	-0.0515536665916443	0.00779468333348632	-0.0151164662092924
-3.75792837142944	-6.29295444488525	-9.3132791519165	-0.05146674066782	0.00761387404054403	-0.0150583824142814
-3.75090599060059	-6.29277658462524	-9.29239559173584	-0.051569327712059	0.00770709803327918	-0.0152996405959129
-3.75661277770996	-6.2884464263916	-9.31684112548828	-0.0514965131878853	0.00767150055617094	-0.0152909131720662
-3.75224304199219	-6.29481506347656	-9.28956508636475	-0.0514837689697742	0.00778662506490946	-0.0154273416846991
-3.75571465492249	-6.286705493927	-9.30265235900879	-0.0514846928417683	0.00784197449684143	-0.0155596900731325
-3.7554075717926	-6.29942512512207	-9.29009819030762	-0.0514470748603344	0.00773479323834181	-0.0155779663473368
-3.75263714790344	-6.2868971824646	-9.28588199615479	-0.0514040999114513	0.00792596023529768	-0.015761760994792
-3.75394558906555	-6.29626083374023	-9.28051567077637	-0.0513830669224262	0.00779228797182441	-0.0156890787184238
-3.74809122085571	-6.29281902313232	-9.26873111724854	-0.0514306910336018	0.00789104588329792	-0.0159497074782848
-3.75128364562988	-6.29152536392212	-9.29540538787842	-0.051347516477108	0.00785438437014818	-0.015848794952035
-3.74627542495728	-6.29351615905762	-9.26457214355469	-0.0513996444642544	0.00793407205492258	-0.016020942479372
-3.74886035919189	-6.28711175918579	-9.28668403625488	-0.0512504763901234	0.00790875311940908	-0.0160834100097418
-3.74555945396423	-6.29519414901733	-9.26551055908203	-0.0512934774160385	0.0078199366107583	-0.0161838065832853
-3.74459671974182	-6.28390455245972	-9.27677536010742	-0.051265012472868	0.00803209748119116	-0.0163075793534517
-3.74462080001831	-6.29521036148071	-9.26510620117188	-0.0512308441102505	0.00781581737101078	-0.0163189079612494
-3.74604511260986	-6.28612279891968	-9.26861763000488	-0.0512475483119488	0.00805713888257742	-0.0164944622665644
-3.74495410919189	-6.29393005371094	-9.27441501617432	-0.0511147305369377	0.00780197605490685	-0.0164798405021429
-3.74119782447815	-6.29342126846313	-9.25750160217285	-0.0511806830763817	0.00798540841788054	-0.0166660211980343
-3.74408841133118	-6.28914785385132	-9.2802267074585	-0.0511208921670914	0.00787546765059233	-0.0166174657642841
-3.74155926704407	-6.29376983642578	-9.25735378265381	-0.0510359667241573	0.00787032581865788	-0.0167820975184441
-3.74274039268494	-6.28891849517822	-9.28142166137695	-0.0509114377200603	0.00784199498593807	-0.0168917626142502
-3.74317216873169	-6.29713439941406	-9.254563331604	-0.050848338752985	0.00767297530546784	-0.0168533902615309
-3.74291944503784	-6.28592777252197	-9.27797889709473	-0.0507037714123726	0.00781960133463144	-0.0170320030301809
-3.7470121383667	-6.2995171546936	-9.27407360076904	-0.0506058782339096	0.00755711738020182	-0.016949100419879
-3.74158501625061	-6.2917275428772	-9.27758598327637	-0.0505684465169907	0.00769571680575609	-0.0171863548457623
-3.74356532096863	-6.29892301559448	-9.28425693511963	-0.050411082804203	0.00738368043676019	-0.0170162972062826
-3.74187588691711	-6.29349803924561	-9.27738380432129	-0.050375547260046	0.00749651901423931	-0.0172330569475889
-3.74874043464661	-6.29623317718506	-9.29983043670654	-0.0501831322908401	0.00722998101264238	-0.0171619579195976
-3.74378156661987	-6.30013704299927	-9.27409267425537	-0.0502266809344292	0.00724749825894833	-0.0173142775893211
-3.75118374824524	-6.29174041748047	-9.30496311187744	-0.0499687492847443	0.00715639675036073	-0.0173070915043354
-3.75157570838928	-6.30444431304932	-9.29108905792236	-0.0499668717384338	0.00699156103655696	-0.0173202678561211
-3.75402545928955	-6.29559659957886	-9.30289077758789	-0.0497749373316765	0.00700102560222149	-0.0174627117812634
-3.754798412323	-6.306480884552	-9.29854488372803	-0.0497495792806149	0.00680901762098074	-0.0173551272600889
-3.75306606292725	-6.296799659729	-9.29759788513184	-0.0496754534542561	0.00689458195120096	-0.0175999701023102
-3.76536345481873	-6.30277824401855	-9.31871128082275	-0.0495012886822224	0.0067007658071816	-0.0174472257494926
-3.75738954544067	-6.30738592147827	-9.29079532623291	-0.0496416129171848	0.00671016145497561	-0.0176109336316586
-3.76621794700623	-6.30166816711426	-9.31373977661133	-0.049474012106657	0.00666656484827399	-0.017548244446516
-3.76366186141968	-6.30779027938843	-9.30142211914063	-0.0495016165077686	0.00641660625115037	-0.0176620576530695
-3.76453948020935	-6.3010778427124	-9.31422233581543	-0.0495392419397831	0.00655415095388889	-0.0177637804299593
-3.76330137252808	-6.31152772903442	-9.29632949829102	-0.0496708042919636	0.00629134383052588	-0.0176702346652746
-3.76344799995422	-6.30153608322144	-9.29903602600098	-0.0497428402304649	0.00633505312725902	-0.0178690440952778
-3.76588702201843	-6.31311464309692	-9.30609607696533	-0.0498020090162754	0.00609845668077469	-0.0177236869931221
-3.76081252098084	-6.30926084518433	-9.2903470993042	-0.0498643182218075	0.00613033352419734	-0.0178978741168976
-3.76063823699951	-6.30571842193604	-9.31253719329834	-0.0497990101575851	0.00589869217947125	-0.0177190527319908
-3.75289511680603	-6.30936288833618	-9.29764366149902	-0.0496607348322868	0.00576306786388159	-0.0178067106753588
-3.75215888023376	-6.29990005493164	-9.31688976287842	-0.0495605170726776	0.00582793168723583	-0.0177701506763697
-3.75422787666321	-6.30668067932129	-9.31872749328613	-0.0493631176650524	0.00570025993511081	-0.0176641121506691
-3.74484896659851	-6.30034494400024	-9.31276321411133	-0.0493995063006878	0.00583719462156296	-0.0178783517330885
-3.75055527687073	-6.30147409439087	-9.33122539520264	-0.0491527169942856	0.00565410498529673	-0.0176412742584944
-3.74247360229492	-6.30410051345825	-9.31179237365723	-0.0492814183235168	0.00565779767930508	-0.0177059397101402
-3.7430100440979	-6.29573774337769	-9.33310890197754	-0.0492098703980446	0.00559888873249292	-0.0176452733576298
-3.7350971698761	-6.30527210235596	-9.31194019317627	-0.0492708869278431	0.00551673537120223	-0.0175609048455954
-3.73513865470886	-6.2923412322998	-9.33140468597412	-0.0491919592022896	0.00571048632264137	-0.017520148307085
-3.73440074920654	-6.29988431930542	-9.32576370239258	-0.0491822808980942	0.00552711775526404	-0.0173517465591431
-3.72778391838074	-6.2887921333313	-9.31850624084473	-0.0491489097476006	0.00575276371091604	-0.0174871180206537
-3.72765612602234	-6.29460573196411	-9.33528423309326	-0.049104206264019	0.00557433441281319	-0.0172414612025023
-3.7190375328064	-6.29034090042114	-9.31425476074219	-0.0491690374910831	0.0057291192933917	-0.0172745883464813
-3.71707677841187	-6.2846474647522	-9.3397102355957	-0.0490999631583691	0.00563338305801153	-0.0171075779944658
-3.70851612091064	-6.28745698928833	-9.31690883636475	-0.0491754673421383	0.0056812996044755	-0.0171843804419041
-3.70805072784424	-6.2797794342041	-9.34060573577881	-0.0490837097167969	0.00575435487553477	-0.0169777646660805
-3.70199108123779	-6.28358936309814	-9.32365703582764	-0.0490630343556404	0.00558044156059623	-0.0168882571160793
-3.69407916069031	-6.27164888381958	-9.32745361328125	-0.0490797869861126	0.00578399747610092	-0.01697095669806
-3.69206643104553	-6.27466869354248	-9.33950233459473	-0.0490732900798321	0.00572338234633207	-0.0166906975209713
-3.68044352531433	-6.27439069747925	-9.3201961517334	-0.0490875206887722	0.00581435486674309	-0.0167121831327677
-3.68156242370605	-6.26148176193237	-9.33442974090576	-0.0490793287754059	0.0057662483304739	-0.0166203193366528
-3.67090892791748	-6.27107715606689	-9.33809089660645	-0.0491227246820927	0.00565564213320613	-0.0164990331977606
-3.66764688491821	-6.25749397277832	-9.33280849456787	-0.0491372831165791	0.0058498065918684	-0.016533924266696
-3.66546201705933	-6.26301050186157	-9.33479499816895	-0.049172654747963	0.00580683723092079	-0.0163133013993502
-3.6559751033783	-6.25531816482544	-9.32519721984863	-0.0492521375417709	0.00589657761156559	-0.0163628552109003
-3.65951347351074	-6.25005769729614	-9.35403442382813	-0.0491619147360325	0.00584017764776945	-0.0162207167595625
-3.64986848831177	-6.25664043426514	-9.32637786865234	-0.0493121594190598	0.00588671490550041	-0.0161004196852446
-3.65023994445801	-6.24416208267212	-9.35124683380127	-0.0492222830653191	0.00592872686684132	-0.0160842407494783
-3.64974069595337	-6.25192451477051	-9.34435939788818	-0.0491838566958904	0.00580811221152544	-0.0159413106739521
-3.6414897441864	-6.24142408370972	-9.34955406188965	-0.0492512173950672	0.00602535298094153	-0.0159980766475201
-3.64624905586243	-6.2450532913208	-9.36349201202393	-0.0491982251405716	0.0058404728770256	-0.015722781419754
-3.63495683670044	-6.24480152130127	-9.3459644317627	-0.0492918007075787	0.00585723854601383	-0.0158442482352257
-3.63723468780518	-6.2372875213623	-9.373779296875	-0.0491264499723911	0.00591600826010108	-0.015660397708416
-3.6316442489624	-6.24353790283203	-9.35500049591064	-0.049171406775713	0.00582799222320318	-0.0155730918049812
-3.62991261482239	-6.23333358764648	-9.36546325683594	-0.0492091663181782	0.00597618101164699	-0.0156117770820856
-3.6255521774292	-6.23918867111206	-9.38105869293213	-0.0491455644369125	0.00580910453572869	-0.0153889711946249
-3.62132906913757	-6.2368335723877	-9.36080360412598	-0.0492114834487438	0.00581518234685063	-0.0154114039614797
-3.62322402000427	-6.2293963432312	-9.390944480896	-0.0491689294576645	0.0058602043427527	-0.0152836171910167
-3.61899161338806	-6.23445272445679	-9.37673473358154	-0.0491983816027641	0.00583625445142388	-0.0152549128979445
-3.61353921890259	-6.22245740890503	-9.39769458770752	-0.0491870269179344	0.00591017585247755	-0.015192867256701
-3.61397862434387	-6.23374366760254	-9.37544059753418	-0.0492622405290604	0.00579533586278558	-0.0150473229587078
-3.6050386428833	-6.22046947479248	-9.38096237182617	-0.0492897853255272	0.00592768844217062	-0.0151093602180481
-3.61219573020935	-6.22250890731812	-9.40072822570801	-0.0492283217608929	0.00588094955310225	-0.014892365783453
-3.60092663764954	-6.22276496887207	-9.36861705780029	-0.0493918508291245	0.00599174061790109	-0.0148836271837354
-3.60753226280212	-6.21268510818481	-9.39560127258301	-0.0493415333330631	0.00595331145450473	-0.0147965559735894
-3.59855723381042	-6.21953916549683	-9.38344383239746	-0.0495262071490288	0.00591480545699596	-0.0147741930559278
-3.59746217727661	-6.20899200439453	-9.38867473602295	-0.0494791083037853	0.00611334061250091	-0.0146877625957131
-3.59590125083923	-6.21465301513672	-9.38485336303711	-0.0495817996561527	0.00600204709917307	-0.0144870541989803
-3.59093928337097	-6.20443773269653	-9.37855434417725	-0.0495846085250378	0.00609459634870291	-0.0145691009238362
-3.59457898139954	-6.20485019683838	-9.39412784576416	-0.0495652258396149	0.00607330910861492	-0.0143927512690425
-3.58561158180237	-6.209312915802	-9.36610794067383	-0.049736924469471	0.00605946639552712	-0.0143074346706271
-3.58608078956604	-6.19908428192139	-9.38505172729492	-0.0497115403413773	0.00617168983444572	-0.0142608340829611
-3.58632659912109	-6.20560359954834	-9.38157844543457	-0.0497050918638706	0.00599212385714054	-0.0141132296994328
-3.57649183273315	-6.19578886032104	-9.37707042694092	-0.049831498414278	0.0061706081032753	-0.0141388513147831
-3.58254241943359	-6.20536994934082	-9.37680912017822	-0.0497159957885742	0.0059749698266387	-0.013853307813406
-3.57740545272827	-6.19214916229248	-9.37790298461914	-0.0498041175305843	0.00611774902790785	-0.0140524581074715
-3.58135771751404	-6.19937467575073	-9.38747024536133	-0.0497591905295849	0.00597358914092183	-0.0137563617900014
-3.57480525970459	-6.19771862030029	-9.37236022949219	-0.0498772710561752	0.00614963937550783	-0.0138314003124833
-3.57886981964111	-6.19219350814819	-9.38961887359619	-0.0497630164027214	0.00597599800676107	-0.01363764423877
-3.5759379863739	-6.19853067398071	-9.37549495697021	-0.0497785657644272	0.00600434746593237	-0.0137071637436748
-3.57749438285828	-6.1919641494751	-9.39449596405029	-0.0497721657156944	0.00609607342630625	-0.0136086158454418
-3.57618761062622	-6.20037269592285	-9.37041091918945	-0.049817468971014	0.00600713398307562	-0.0134624075144529
-3.57165288925171	-6.18756866455078	-9.38579654693604	-0.0497112981975079	0.00603399751707911	-0.0136609002947807
-3.57534909248352	-6.19575500488281	-9.39614963531494	-0.0497916042804718	0.00597250368446112	-0.013417043723166
-3.5700957775116	-6.19502019882202	-9.37447738647461	-0.0497972704470158	0.0060137608088553	-0.0134781198576093
-3.57200217247009	-6.18419504165649	-9.40203475952148	-0.049715556204319	0.00606869533658028	-0.0134355444461107
-3.57233715057373	-6.1971492767334	-9.38742637634277	-0.0497828423976898	0.00599940400570631	-0.0134401377290487
-3.56502103805542	-6.1856517791748	-9.39512252807617	-0.0497973971068859	0.00615465268492699	-0.0133961644023657
-3.57050895690918	-6.18846082687378	-9.40326309204102	-0.0497195385396481	0.00600383011624217	-0.0132581489160657
-3.56298613548279	-6.18924713134766	-9.39092350006104	-0.04985735937953	0.00614653527736664	-0.0133568067103624
-3.56396102905273	-6.18217277526855	-9.41437435150146	-0.0496984198689461	0.00615968974307179	-0.0132653145119548
-3.55529570579529	-6.19023084640503	-9.38823223114014	-0.0498499721288681	0.00615203147754073	-0.0131823224946856
-3.55396461486816	-6.17504453659058	-9.40409564971924	-0.0497841313481331	0.00625223852694035	-0.0132903968915343
-3.5546817779541	-6.18114328384399	-9.41526699066162	-0.0498523376882076	0.00625049881637096	-0.0131257446482778
-3.54562759399414	-6.17905235290527	-9.39484214782715	-0.0499565079808235	0.0063668517395854	-0.0131758684292436
-3.54704308509827	-6.17340850830078	-9.41866970062256	-0.0499092414975166	0.00638086115941405	-0.0131450640037656
-3.53980278968811	-6.17781400680542	-9.39944839477539	-0.0500018484890461	0.00641765678301454	-0.0132232243195176
-3.53733944892883	-6.16788291931152	-9.41920852661133	-0.0500686280429363	0.00661790976300836	-0.0131914941594005
-3.53791809082031	-6.17395639419556	-9.40226364135742	-0.0500761307775974	0.00654918653890491	-0.0130745721980929
-3.53054046630859	-6.16552639007568	-9.40879058837891	-0.0501489266753197	0.00678050378337502	-0.0132145397365093
-3.5339035987854	-6.16780138015747	-9.42273807525635	-0.0501122958958149	0.00668100640177727	-0.0131057379767299
-3.52596616744995	-6.16808414459229	-9.39414978027344	-0.0503040961921215	0.00695343315601349	-0.0132587179541588
-3.53026938438416	-6.15815401077271	-9.4222526550293	-0.0502618253231049	0.00690867612138391	-0.0131917372345924
-3.51793432235718	-6.16701126098633	-9.4094066619873	-0.0503676049411297	0.00682324590161443	-0.0132320374250412
-3.51822590827942	-6.15731048583984	-9.41837501525879	-0.0504179783165455	0.00713005987927318	-0.0133349504321814
-3.51787686347961	-6.16437292098999	-9.41070652008057	-0.0505103021860123	0.00708715850487351	-0.0131730707362294
-3.51232886314392	-6.15535449981689	-9.40561485290527	-0.0505640767514706	0.00723400665447116	-0.0134189175441861
-3.51593637466431	-6.15849781036377	-9.43080997467041	-0.0506028905510902	0.00724426889792085	-0.0133194597437978
-3.51102304458618	-6.15786695480347	-9.40597820281982	-0.0506726130843163	0.00729907397180796	-0.0133009292185307
-3.50589537620544	-6.15046834945679	-9.4113130569458	-0.0507253259420395	0.00741593400016427	-0.0135244717821479
-3.51270985603333	-6.15496683120728	-9.42828750610352	-0.0507539436221123	0.00732794078066945	-0.0133865745738149
-3.50544238090515	-6.15151596069336	-9.40301132202148	-0.050911758095026	0.00746812578290701	-0.0135331088677049
-3.50916790962219	-6.14568424224854	-9.42011547088623	-0.0509175136685371	0.00750363804399967	-0.0134917357936502
-3.50736546516418	-6.15527772903442	-9.40790557861328	-0.0510561838746071	0.00746752787381411	-0.0135134719312191
-3.51054525375366	-6.14648151397705	-9.40966606140137	-0.0510922446846962	0.0077330875210464	-0.0136983189731836
-3.50922799110413	-6.15076732635498	-9.40982151031494	-0.0511900745332241	0.00753345433622599	-0.0135649479925632
-3.51092028617859	-6.15257263183594	-9.39402103424072	-0.0513488724827766	0.00775524042546749	-0.0137745514512062
-3.51682877540588	-6.14672946929932	-9.42018985748291	-0.0512981936335564	0.00771800056099892	-0.0137710375711322
-3.51775026321411	-6.15751075744629	-9.39483737945557	-0.0513934567570686	0.00771397491917014	-0.0137427048757672
-3.51481962203979	-6.14924907684326	-9.39782047271729	-0.0514066629111767	0.00780960777774453	-0.0139486445114017
-3.5232949256897	-6.15499114990234	-9.41721534729004	-0.0514115542173386	0.00775703229010105	-0.013888156041503
-3.52385187149048	-6.15868473052979	-9.38612651824951	-0.0514814555644989	0.00778735335916281	-0.0139465862885118
-3.5274977684021	-6.15276861190796	-9.40645027160645	-0.0514888279139996	0.00793064944446087	-0.0140992654487491
-3.53373074531555	-6.16034698486328	-9.41312026977539	-0.0513545908033848	0.00776211079210043	-0.0140171544626355
-3.53249478340149	-6.15949058532715	-9.39252471923828	-0.0514691807329655	0.00790699012577534	-0.0142160067334771
-3.54034781455994	-6.1596212387085	-9.41555881500244	-0.0513853132724762	0.00778443366289139	-0.0141720706596971
-3.53913044929504	-6.16985273361206	-9.40157794952393	-0.0513867288827896	0.00768471229821444	-0.0142291728407145
-3.5433042049408	-6.16416597366333	-9.40903949737549	-0.0513314604759216	0.00788703188300133	-0.0143363168463111
-3.55012321472168	-6.17419099807739	-9.4193000793457	-0.0512434579432011	0.00765124941244721	-0.0142806954681873
-3.55051374435425	-6.17339754104614	-9.40777778625488	-0.0512373559176922	0.00765151949599385	-0.0144651485607028
-3.55771350860596	-6.17291212081909	-9.43391895294189	-0.0510530062019825	0.00755047285929322	-0.0144279934465885
-3.55964922904968	-6.18575000762939	-9.41653156280518	-0.0510763935744762	0.0075066676363349	-0.0144225629046559
-3.56135702133179	-6.17616987228394	-9.42838573455811	-0.0509429723024368	0.00760612962767482	-0.0146407308056951
-3.5685076713562	-6.18583250045776	-9.44367218017578	-0.0509319864213467	0.00739593803882599	-0.0145520372316241
-3.5695207118988	-6.19104814529419	-9.42233657836914	-0.0508115142583847	0.00741904135793447	-0.0146047724410892
-3.57202386856079	-6.18660020828247	-9.44338130950928	-0.0507015809416771	0.00747469766065478	-0.0147359203547239
-3.57863020896912	-6.1994891166687	-9.44371891021729	-0.0506323575973511	0.00722916424274445	-0.0146629419177771
-3.57822489738464	-6.19115114212036	-9.44233703613281	-0.0506382435560226	0.00739517388865352	-0.0148329976946115
-3.58293700218201	-6.19737339019775	-9.45580101013184	-0.0505296625196934	0.00714884838089347	-0.0146802738308907
-3.57917332649231	-6.19962882995605	-9.44450759887695	-0.0505822375416756	0.00716577330604196	-0.0149164469912648
-3.58970808982849	-6.19534206390381	-9.46907901763916	-0.0504581034183502	0.00710872700437903	-0.0148521307855844
-3.58352470397949	-6.20408153533936	-9.44575691223145	-0.0504848510026932	0.00706778559833765	-0.0149182341992855
-3.5870943069458	-6.19188594818115	-9.46978187561035	-0.0504229255020618	0.00710851699113846	-0.0149697475135326
-3.59008765220642	-6.20629930496216	-9.46134185791016	-0.0503827072679996	0.00692942179739475	-0.0149045027792454
-3.58905243873596	-6.19367980957031	-9.46975708007813	-0.050328440964222	0.00703846756368876	-0.015093001537025
-3.59150528907776	-6.20137357711792	-9.47494602203369	-0.0503512471914291	0.00683827186003327	-0.0149162989109755
-3.58829498291016	-6.1963005065918	-9.46218967437744	-0.0503558851778507	0.00696924468502402	-0.0152377085760236
-3.59491848945618	-6.19793367385864	-9.48684406280518	-0.0502466149628162	0.00684210564941168	-0.0151094729080796
-3.59034276008606	-6.20048856735229	-9.46862125396729	-0.0503838025033474	0.00688601937144995	-0.015336936339736
-3.5929913520813	-6.19275808334351	-9.48478126525879	-0.050291333347559	0.00693211052566767	-0.0152911068871617
-3.59156084060669	-6.2011342048645	-9.48236656188965	-0.0503126941621304	0.0068011162802577	-0.0153401913121343
-3.59153628349304	-6.19635486602783	-9.46950817108154	-0.0503807999193668	0.00698431907221675	-0.0154993552714586
-3.59526944160461	-6.1970100402832	-9.48392391204834	-0.050337228924036	0.00676352577283978	-0.0153815438970923
-3.59206700325012	-6.19937801361084	-9.46995449066162	-0.0504403300583363	0.00697305612266064	-0.0156017057597637
-3.59660172462463	-6.19386386871338	-9.48765850067139	-0.0504564866423607	0.00700847757980227	-0.0155474562197924
-3.59250020980835	-6.19932222366333	-9.46791648864746	-0.0505364648997784	0.00687417760491371	-0.0155675066635013
-3.59109091758728	-6.18886470794678	-9.47538757324219	-0.0505563281476498	0.00711462227627635	-0.0157809611409903
-3.59686398506165	-6.19853973388672	-9.48583316802979	-0.0506262294948101	0.00705233262851834	-0.0156475435942411
-3.58757734298706	-6.19638204574585	-9.46511173248291	-0.0508279800415039	0.00706639094278216	-0.0158512815833092
-3.58681702613831	-6.19115161895752	-9.47886085510254	-0.0508745722472668	0.00715511990711093	-0.0160300228744745
-3.5832257270813	-6.1947193145752	-9.47070121765137	-0.0509773269295692	0.00700901821255684	-0.0160660687834024
-3.57391452789307	-6.18719673156738	-9.46275615692139	-0.0509765483438969	0.00718847615644336	-0.0162006597965956
-3.57510161399841	-6.18899917602539	-9.47662734985352	-0.0508806556463242	0.00708651822060347	-0.0161305125802755
-3.56829452514648	-6.18663215637207	-9.4655590057373	-0.0509697571396828	0.00708151934668422	-0.0162984877824783
-3.56879854202271	-6.17712497711182	-9.48511219024658	-0.0508302412927151	0.00723300687968731	-0.0163345169275999
-3.56733083724976	-6.18258094787598	-9.47726726531982	-0.0508410930633545	0.00710000237450004	-0.0162687655538321
-3.56242299079895	-6.17182636260986	-9.47751045227051	-0.050823662430048	0.00726419594138861	-0.0164402481168509
-3.56380486488342	-6.17611646652222	-9.49905204772949	-0.0507371388375759	0.0071749840863049	-0.0162189994007349
-3.55502533912659	-6.17152786254883	-9.4762659072876	-0.0508974827826023	0.00726147508248687	-0.0162657145410776
-3.55302095413208	-6.16217613220215	-9.49631977081299	-0.050780039280653	0.00736487424001098	-0.0161704868078232
-3.55048155784607	-6.17560052871704	-9.47947883605957	-0.0508105792105198	0.0072715193964541	-0.0160460602492094
-3.54343628883362	-6.16361093521118	-9.48818588256836	-0.0507583878934383	0.00738200172781944	-0.0160699691623449
-3.54180455207825	-6.16741561889648	-9.49587821960449	-0.0507286936044693	0.00724279601126909	-0.0158860329538584
-3.53935837745667	-6.16538190841675	-9.48336410522461	-0.0507503859698772	0.00731500191614032	-0.015943419188261
-3.53287100791931	-6.1590371131897	-9.49355983734131	-0.0507126078009605	0.00739018525928259	-0.015878664329648
-3.53678464889526	-6.16272163391113	-9.49394512176514	-0.0505729094147682	0.00726112397387624	-0.0156545322388411
-3.52537274360657	-6.16359949111938	-9.48670101165771	-0.0506088547408581	0.00733351381495595	-0.0157716665416956
-3.52555441856384	-6.15576934814453	-9.50753402709961	-0.0504511669278145	0.00725982477888465	-0.0156076569110155
-3.52202653884888	-6.16496419906616	-9.48955631256104	-0.0504689440131187	0.0072173778899014	-0.0155285829678178
-3.51999735832214	-6.15676355361938	-9.49452114105225	-0.0504448339343071	0.00735435076057911	-0.0156000936403871
-3.51873254776001	-6.16440200805664	-9.51122665405273	-0.0503349527716637	0.00717835454270244	-0.0154358251020312
-3.51449155807495	-6.16363096237183	-9.48157215118408	-0.0503241196274757	0.00717521226033568	-0.0154375098645687
-3.51209259033203	-6.15365123748779	-9.50132942199707	-0.0502315014600754	0.00726303085684776	-0.0154496151953936
-3.51755452156067	-6.16397094726563	-9.50040817260742	-0.0502491630613804	0.00709729548543692	-0.0152493547648191
-3.50912618637085	-6.16074514389038	-9.49368381500244	-0.0501053519546986	0.00717496266588569	-0.0152918137609959
-3.51319217681885	-6.15795516967773	-9.51110172271729	-0.0500809513032436	0.00716219563037157	-0.0151781560853124
-3.51364088058472	-6.16639947891235	-9.50135040283203	-0.0499543473124504	0.00698441453278065	-0.0150917051360011
-3.51038479804993	-6.15864944458008	-9.51159381866455	-0.0499756261706352	0.00711976084858179	-0.0151306996122003
-3.51919102668762	-6.16746044158936	-9.51358413696289	-0.0498098954558373	0.00698777893558145	-0.0149284126237035
-3.514244556427	-6.16750717163086	-9.50649356842041	-0.0498488955199718	0.00686101568862796	-0.0150295682251453
-3.51593446731567	-6.16436195373535	-9.51743412017822	-0.0497157238423824	0.00703607499599457	-0.0149611411616206
-3.51966452598572	-6.17134094238281	-9.52062225341797	-0.0496179945766926	0.00678390963003039	-0.0148093393072486
-3.51886701583862	-6.17049121856689	-9.51391315460205	-0.0496493950486183	0.00693256175145507	-0.0149413710460067
-3.52365231513977	-6.17133045196533	-9.53473567962646	-0.0495586171746254	0.00687345396727324	-0.0148196266964078
-3.52438998222351	-6.17899703979492	-9.51644611358643	-0.0495267286896706	0.00679895561188459	-0.0148205235600471
-3.52319860458374	-6.17029666900635	-9.52915954589844	-0.0495111979544163	0.00685722287744284	-0.0149256158620119
-3.52940797805786	-6.18047332763672	-9.53965187072754	-0.0495071746408939	0.00676943454891443	-0.0147874196991324
-3.52742457389832	-6.18109321594238	-9.51101112365723	-0.0495765022933483	0.00677683763206005	-0.0148449763655663
-3.53226900100708	-6.173508644104	-9.53535556793213	-0.0495299361646175	0.00680576078593731	-0.0148989511653781
-3.53643083572388	-6.18077039718628	-9.53678894042969	-0.0495293624699116	0.0066706407815218	-0.0148046156391501
-3.53170847892761	-6.1788854598999	-9.5327262878418	-0.0496142581105232	0.00671962508931756	-0.0149643616750836
-3.53878045082092	-6.17538404464722	-9.54852199554443	-0.049527745693922	0.00679268967360258	-0.0149144465103745
-3.53897476196289	-6.18138265609741	-9.54682731628418	-0.0495553910732269	0.00659875804558396	-0.0148350456729531
-3.53740906715393	-6.17909479141235	-9.53670978546143	-0.0495700910687447	0.00675517646595836	-0.0149395614862442
-3.54297256469727	-6.17419624328613	-9.55233097076416	-0.0494899079203606	0.00659251678735018	-0.0148558123037219
-3.53814482688904	-6.18424415588379	-9.54408645629883	-0.0496297590434551	0.00655377982184291	-0.0149424523115158
-3.54344344139099	-6.17471027374268	-9.55585861206055	-0.0495059043169022	0.00665987469255924	-0.0149721400812268
-3.54304528236389	-6.18419122695923	-9.55488109588623	-0.0495524480938911	0.00646722642704844	-0.0148374568670988
-3.54359579086304	-6.17727613449097	-9.55006504058838	-0.0495016276836395	0.00663900515064597	-0.0149911576882005
-3.54714417457581	-6.17996978759766	-9.57486438751221	-0.0494910813868046	0.00652120541781187	-0.0148581843823195
-3.54735088348389	-6.18606281280518	-9.55009078979492	-0.0495302081108093	0.00646675378084183	-0.0148292751982808
-3.55066561698914	-6.17724704742432	-9.58043003082275	-0.049449872225523	0.00651680957525969	-0.0148323532193899
-3.55213403701782	-6.18828535079956	-9.56646060943604	-0.0494255088269711	0.00634898990392685	-0.0147421127185225
-3.54853272438049	-6.17934513092041	-9.58188343048096	-0.0494524873793125	0.00646167946979404	-0.014796108007431
-3.55765390396118	-6.19002199172974	-9.58145809173584	-0.0493210442364216	0.00630431389436126	-0.0145944645628333
-3.55003070831299	-6.18878173828125	-9.57312202453613	-0.0493798665702343	0.0063190977089107	-0.0147116295993328
-3.5546498298645	-6.18370580673218	-9.60575675964355	-0.0492222867906094	0.00623724330216646	-0.014493165537715
-3.55034065246582	-6.19231843948364	-9.58636856079102	-0.0492069013416767	0.00618546828627586	-0.0144424783065915
-3.55313897132874	-6.1793737411499	-9.60103130340576	-0.0491201393306255	0.00622941367328167	-0.0144991520792246
-3.55285453796387	-6.1949520111084	-9.60900020599365	-0.0490076616406441	0.00608090404421091	-0.0143183246254921
-3.54786396026611	-6.18896293640137	-9.5910005569458	-0.0490295849740505	0.00607483228668571	-0.0143413795158267
-3.54983019828796	-6.18507480621338	-9.6198034286499	-0.0489409752190113	0.0059785507619381	-0.014169261790812
-3.54924082756042	-6.19043493270874	-9.60331439971924	-0.0488822683691978	0.00594972725957632	-0.0141820060089231
-3.54621553421021	-6.1851372718811	-9.62612247467041	-0.0488733164966106	0.00604131352156401	-0.0141843091696501
-3.54652833938599	-6.1911358833313	-9.62131977081299	-0.0488267838954926	0.00584142794832587	-0.0139637151733041
-3.53824901580811	-6.1896824836731	-9.6127758026123	-0.0489805489778519	0.00595978880301118	-0.0141565380617976
-3.543781042099	-6.1874418258667	-9.63859844207764	-0.0489306077361107	0.00600733142346144	-0.0139361647889018
-3.53779315948486	-6.19227409362793	-9.61227893829346	-0.0489687956869602	0.0059149693697691	-0.0139477644115686
-3.53978562355042	-6.18455171585083	-9.62758159637451	-0.0490434318780899	0.0061229751445353	-0.0140324207022786
-3.53804612159729	-6.18920087814331	-9.63034915924072	-0.0490771047770977	0.00602360814809799	-0.0139051228761673
-3.53379368782043	-6.1907114982605	-9.61342525482178	-0.0492832437157631	0.00635801954194903	-0.0140521842986345
-3.53610515594482	-6.18104600906372	-9.62954521179199	-0.0493447110056877	0.00633272808045149	-0.014039222151041
-3.53100800514221	-6.19304323196411	-9.62172985076904	-0.0493905879557133	0.00633507175371051	-0.013922325335443
-3.52327966690063	-6.18116331100464	-9.61264991760254	-0.0494412146508694	0.00652449578046799	-0.0139978490769863
-3.51847743988037	-6.17711591720581	-9.62088584899902	-0.0495143309235573	0.00647604279220104	-0.0138452248647809
-3.51357579231262	-6.18335628509521	-9.60734844207764	-0.0496150329709053	0.00657480722293258	-0.0137454001232982
-3.5089316368103	-6.17246437072754	-9.60885906219482	-0.0496013797819614	0.00671594962477684	-0.0137333013117313
-3.50679969787598	-6.17282867431641	-9.61606693267822	-0.0496606677770615	0.00670032994821668	-0.0135290287435055
-3.50124144554138	-6.17289352416992	-9.60128402709961	-0.0497989915311337	0.00679621705785394	-0.0135615840554237
-3.49242687225342	-6.16554689407349	-9.6063814163208	-0.0499123521149158	0.00692399218678474	-0.013426679186523
-3.4953281879425	-6.16521072387695	-9.60676288604736	-0.0498859956860542	0.00686518102884293	-0.0132203297689557
-3.4851062297821	-6.16509008407593	-9.5927619934082	-0.0500201880931854	0.00701675098389387	-0.0133143160492182
-3.482830286026	-6.15575504302979	-9.60164546966553	-0.0500833131372929	0.00721280789002776	-0.0131493592634797
-3.48015475273132	-6.16472053527832	-9.59666442871094	-0.0500492788851261	0.0070958323776722	-0.0129860192537308
-3.47163963317871	-6.16099786758423	-9.58607292175293	-0.0501536354422569	0.00727692013606429	-0.0130228949710727
-3.47058343887329	-6.15457057952881	-9.60425281524658	-0.0501521937549114	0.00735547440126538	-0.0129262711852789
-3.46902704238892	-6.15848731994629	-9.58964824676514	-0.0502438172698021	0.00734134297817945	-0.0128102526068687
-3.46567368507385	-6.14753389358521	-9.58273220062256	-0.0502458289265633	0.00752073805779219	-0.012932158075273
-3.46511745452881	-6.15029716491699	-9.60083484649658	-0.0502569936215878	0.00758594507351518	-0.0127438940107822
-3.4561619758606	-6.15373706817627	-9.57296276092529	-0.0503782145678997	0.00761659443378448	-0.0127353109419346
-3.45570254325867	-6.13996648788452	-9.5866003036499	-0.050413616001606	0.00775266857817769	-0.0127077084034681
-3.45586943626404	-6.14358425140381	-9.59632682800293	-0.0503854267299175	0.00770658254623413	-0.0124708814546466
-3.44719791412354	-6.1387300491333	-9.57994556427002	-0.0505816899240017	0.00789886340498924	-0.0125439092516899
-3.44742894172668	-6.13222646713257	-9.59180355072021	-0.0505789183080196	0.00798934232443571	-0.0123675661161542
-3.44032096862793	-6.13707065582275	-9.584059715271	-0.050604835152626	0.00790228229016066	-0.0123292859643698
-3.43276286125183	-6.12580442428589	-9.58607292175293	-0.0506919324398041	0.00820262916386127	-0.0122609389945865
-3.43163299560547	-6.12740993499756	-9.58819103240967	-0.0505731590092182	0.00805335957556963	-0.0119805485010147
-3.42706227302551	-6.12302160263062	-9.57989597320557	-0.0507515594363213	0.00823412090539932	-0.0120563358068466
-3.42599058151245	-6.11615991592407	-9.60611629486084	-0.0506978332996368	0.0082892058417201	-0.011842648498714
-3.41788959503174	-6.12386035919189	-9.58681201934814	-0.0507453233003616	0.00821248814463615	-0.0116730565205216
-3.4135205745697	-6.11365461349487	-9.58837890625	-0.0507448464632034	0.00834917742758989	-0.0117262173444033
-3.41328954696655	-6.11523771286011	-9.61245727539063	-0.0507331825792789	0.00834202393889427	-0.0114882737398148
-3.40719962120056	-6.11914968490601	-9.58460521697998	-0.0507750362157822	0.00835166871547699	-0.0113049214705825
-3.40498185157776	-6.10936689376831	-9.60239028930664	-0.050790686160326	0.00846857018768787	-0.011364134028554
-3.40524625778198	-6.11525201797485	-9.61307048797607	-0.0507097132503986	0.00837281998246908	-0.011024578474462
-3.39862895011902	-6.11718416213989	-9.59480285644531	-0.0507692620158196	0.00841148756444454	-0.0109599782153964
-3.40012216567993	-6.10670328140259	-9.61261081695557	-0.0506741590797901	0.00850153341889381	-0.0108164055272937
-3.39605760574341	-6.11625909805298	-9.6146354675293	-0.0506493374705315	0.00834659673273563	-0.0106041599065065
-3.39430236816406	-6.11262607574463	-9.59773635864258	-0.0507235117256641	0.00852235686033964	-0.010612478479743
-3.39867854118347	-6.10767316818237	-9.62202930450439	-0.0506361089646816	0.00843053497374058	-0.0102699184790254
-3.3932192325592	-6.11682653427124	-9.6135139465332	-0.0507103092968464	0.00846823491156101	-0.0102574601769447
-3.39589381217957	-6.10591888427734	-9.62340450286865	-0.0507320500910282	0.00856806803494692	-0.0102020055055618
-3.39583253860474	-6.11482429504395	-9.62062835693359	-0.050720177590847	0.00843323767185211	-0.00996282137930393
-3.39427137374878	-6.1140832901001	-9.61336326599121	-0.0507424101233482	0.00855666305869818	-0.00997508317232132
-3.40010452270508	-6.11061811447144	-9.63712978363037	-0.0507219284772873	0.00850826129317284	-0.00981346797198057
-3.39443397521973	-6.11954927444458	-9.61274337768555	-0.0508175194263458	0.00844033434987068	-0.00959383044391871
-3.39613771438599	-6.11101341247559	-9.62164497375488	-0.0508105047047138	0.00854639057070017	-0.00960671342909336
-3.40270948410034	-6.11256456375122	-9.64589595794678	-0.050824511796236	0.00845225900411606	-0.00924436468631029
-3.40262818336487	-6.12124061584473	-9.61193656921387	-0.0510372892022133	0.00848357006907463	-0.00922153703868389
-3.40416145324707	-6.11457300186157	-9.63950729370117	-0.0509619638323784	0.00847373250871897	-0.00906827580183744
-3.40839219093323	-6.11968088150024	-9.64404487609863	-0.0509060434997082	0.00836121663451195	-0.00882682111114264
-3.40438508987427	-6.12146520614624	-9.6271915435791	-0.0509997755289078	0.0083674481138587	-0.00874159950762987
-3.41211342811584	-6.11542367935181	-9.65390968322754	-0.0509254522621632	0.00834648404270411	-0.00866660755127668
-3.40938830375671	-6.12930011749268	-9.65049457550049	-0.0509605370461941	0.00818557664752007	-0.00849866587668657
-3.41029286384583	-6.12327194213867	-9.64695453643799	-0.0509829819202423	0.00826771557331085	-0.00852742698043585
-3.41566276550293	-6.12554025650024	-9.67295360565186	-0.0509204119443893	0.00821259990334511	-0.00831578206270933
-3.41434788703918	-6.13442230224609	-9.6594934463501	-0.0509230121970177	0.00813006144016981	-0.0082596056163311
-3.41568160057068	-6.12976932525635	-9.66962146759033	-0.0508916229009628	0.0082489401102066	-0.00826266128569841
-3.42070293426514	-6.1414098739624	-9.67232990264893	-0.0509758144617081	0.00818744394928217	-0.00813095085322857
-3.42324542999268	-6.14646768569946	-9.67323589324951	-0.0510329641401768	0.00820993352681398	-0.00814236793667078
-3.42584490776062	-6.14353036880493	-9.68588161468506	-0.0511728040874004	0.00834375619888306	-0.00826290436089039
-3.42874622344971	-6.15905284881592	-9.68239498138428	-0.0512791275978088	0.00822066515684128	-0.00817674770951271
-3.42200875282288	-6.15788555145264	-9.67764949798584	-0.0513482950627804	0.0082678459584713	-0.00845058355480433
-3.41862416267395	-6.15850210189819	-9.69199848175049	-0.0513062886893749	0.00819492340087891	-0.00839346274733543
-3.41993355751038	-6.16784143447876	-9.69178199768066	-0.0512170009315014	0.00797696504741907	-0.00827374588698149
-3.41574382781982	-6.16048669815063	-9.69152069091797	-0.0512077808380127	0.00803931895643473	-0.00843087863177061
-3.42508673667908	-6.15759992599487	-9.71469783782959	-0.0510553307831287	0.00806998182088137	-0.00827874708920717
-3.429532289505	-6.16254949569702	-9.71183013916016	-0.0509958788752556	0.00794508680701256	-0.00809948705136776
-3.42845344543457	-6.15837860107422	-9.71319961547852	-0.0511504523456097	0.00800002366304398	-0.00803953781723976
-3.43212270736694	-6.15700721740723	-9.72769832611084	-0.0511268265545368	0.00793082639575005	-0.00782474689185619
-3.43224334716797	-6.15601396560669	-9.72309494018555	-0.0512107647955418	0.00784697383642197	-0.00759886391460896
-3.42534685134888	-6.15548896789551	-9.71177291870117	-0.0512165799736977	0.00780146522447467	-0.00752597255632281
-3.4276065826416	-6.1477108001709	-9.73084354400635	-0.0512522980570793	0.00786589365452528	-0.00749862985685468
-3.42855191230774	-6.15663528442383	-9.73087120056152	-0.0513260327279568	0.00787248183041811	-0.00719715980812907
-3.42437791824341	-6.1591796875	-9.72527027130127	-0.0513211004436016	0.00783034134656191	-0.00731601612642407
-3.42247223854065	-6.14984607696533	-9.74004173278809	-0.0513650439679623	0.00789153017103672	-0.0072100181132555
-3.4232177734375	-6.15340852737427	-9.75027370452881	-0.0513707287609577	0.00788106583058834	-0.00707111228257418
-3.4242832660675	-6.16208076477051	-9.74399852752686	-0.051292922347784	0.0078924847766757	-0.00709637021645904
-3.41647171974182	-6.15692949295044	-9.74544143676758	-0.0512634515762329	0.00806707050651312	-0.00707027409225702
-3.41960597038269	-6.15633153915405	-9.76289844512939	-0.0511653870344162	0.00797397643327713	-0.00694567617028952
-3.41272854804993	-6.15738344192505	-9.76855564117432	-0.0511520430445671	0.00787363201379776	-0.00693683046847582
-3.40876078605652	-6.15882015228271	-9.7600793838501	-0.0512145161628723	0.00803584326058626	-0.00687346560880542
-3.41100859642029	-6.14903450012207	-9.77942752838135	-0.0511070154607296	0.00802325271070004	-0.00676010455936193
-3.40769815444946	-6.15775442123413	-9.78091144561768	-0.0511024072766304	0.00788208935409784	-0.00663974275812507
-3.40520453453064	-6.15121650695801	-9.77085590362549	-0.0511872731149197	0.00796315167099237	-0.00659085344523191
-3.40279102325439	-6.14444303512573	-9.78866577148438	-0.0512051209807396	0.00791751313954592	-0.00651521049439907
-3.40622138977051	-6.15311431884766	-9.79176330566406	-0.0511890165507793	0.00791027024388313	-0.00640420615673065
-3.40226888656616	-6.14809799194336	-9.77881717681885	-0.051200021058321	0.00789514929056168	-0.0063790618441999
-3.40226292610168	-6.14032125473022	-9.79734897613525	-0.0512528978288174	0.00800315476953983	-0.00642746593803167
-3.40000033378601	-6.14442586898804	-9.80075263977051	-0.0511725693941116	0.00780579168349504	-0.00618920056149364
-3.39458680152893	-6.14566898345947	-9.78998279571533	-0.0512324087321758	0.00789894163608551	-0.00631525367498398
-3.39820504188538	-6.13682413101196	-9.81232643127441	-0.0511922687292099	0.00805790815502405	-0.00629996601492167
-3.39553308486938	-6.14412546157837	-9.81179904937744	-0.0511461198329926	0.00786794442683458	-0.00623447075486183
-3.38791060447693	-6.13913536071777	-9.80229949951172	-0.0512122698128223	0.00801885221153498	-0.00624993909150362
-3.39324903488159	-6.13423299789429	-9.81875705718994	-0.0511079058051109	0.00790002569556236	-0.00613738922402263
-3.38650393486023	-6.14149236679077	-9.82376956939697	-0.0511839650571346	0.00789988040924072	-0.00611923262476921
-3.38440012931824	-6.13770914077759	-9.81059455871582	-0.0512604340910912	0.0080224284902215	-0.00618485826998949
-3.38798046112061	-6.12959766387939	-9.83307933807373	-0.0512009561061859	0.00799247343093157	-0.00608164863660932
-3.38314032554626	-6.13855743408203	-9.81943607330322	-0.0513191036880016	0.00793506111949682	-0.00609521521255374
-3.38235378265381	-6.12833023071289	-9.82550048828125	-0.0512706860899925	0.00802330207079649	-0.00615122634917498
-3.38316130638123	-6.13267803192139	-9.83185005187988	-0.0513170436024666	0.00797214452177286	-0.00602041697129607
-3.38161492347717	-6.12835216522217	-9.82902336120605	-0.0513065010309219	0.00794504396617413	-0.00606625014916062
-3.37696814537048	-6.12362384796143	-9.8331937789917	-0.0514000058174133	0.00808059331029654	-0.00611698627471924
-3.38185214996338	-6.12613010406494	-9.84242916107178	-0.051308311522007	0.00790175423026085	-0.0059740487486124
-3.37882471084595	-6.12950325012207	-9.83063507080078	-0.0513080060482025	0.00788962002843618	-0.00613536546006799
-3.37974572181702	-6.11954307556152	-9.84296798706055	-0.0512903891503811	0.0080107543617487	-0.00612123729661107
-3.38078165054321	-6.12720012664795	-9.84444808959961	-0.0512806437909603	0.00780540332198143	-0.00601877924054861
-3.37523770332336	-6.1240553855896	-9.84002208709717	-0.0512974560260773	0.00779976136982441	-0.0061486829072237
-3.37958717346191	-6.12235879898071	-9.85154247283936	-0.0512133873999119	0.00791774783283472	-0.00610619783401489
-3.38094139099121	-6.12697839736938	-9.85678863525391	-0.0511384233832359	0.00774033600464463	-0.00602629315108061
-3.37547945976257	-6.12906217575073	-9.84315013885498	-0.05122996494174	0.00781539734452963	-0.00611241394653916
-3.38088607788086	-6.12581300735474	-9.86571979522705	-0.0510716661810875	0.00777580728754401	-0.0060962401330471
-3.38153123855591	-6.13217878341675	-9.85418796539307	-0.0510811246931553	0.00772063992917538	-0.00603795796632767
-3.37792015075684	-6.12912845611572	-9.85374069213867	-0.0511179901659489	0.00764225143939257	-0.0061239330098033
-3.37852168083191	-6.12706184387207	-9.86606121063232	-0.0510828904807568	0.0077278264798224	-0.00618986831977963
-3.38252902030945	-6.1328444480896	-9.85875225067139	-0.0510043315589428	0.0076303300447762	-0.00604918785393238
-3.37563443183899	-6.13198184967041	-9.85897350311279	-0.051013745367527	0.00763013260439038	-0.00631491234526038
-3.38109803199768	-6.1276216506958	-9.87806606292725	-0.0510322414338589	0.00765975611284375	-0.00620018970221281
-3.38193511962891	-6.13607358932495	-9.85601043701172	-0.0510163977742195	0.00745953898876905	-0.00627301447093487
-3.37941551208496	-6.12762546539307	-9.8627872467041	-0.0510345362126827	0.00760013191029429	-0.00644631218165159
-3.38373899459839	-6.12848711013794	-9.88184833526611	-0.0509201660752296	0.0075046019628644	-0.00642888387665153
-3.38187789916992	-6.13371658325195	-9.86229038238525	-0.0510815232992172	0.00748675130307674	-0.00651898887008429
-3.38333177566528	-6.12664985656738	-9.86066913604736	-0.0510594211518765	0.00759142311289907	-0.00667900592088699
-3.38740706443787	-6.12556743621826	-9.88314819335938	-0.0510011948645115	0.00744754634797573	-0.00665928097441792
-3.38393020629883	-6.13564682006836	-9.85853004455566	-0.0510502494871616	0.00747887138277292	-0.00678973272442818
-3.38135457038879	-6.12184286117554	-9.86452198028564	-0.0510907471179962	0.007590695284307	-0.00695293769240379
-3.38891649246216	-6.13232851028442	-9.87835121154785	-0.0511127524077892	0.00746741518378258	-0.00694908853620291
-3.38620686531067	-6.13453102111816	-9.85757637023926	-0.0511723905801773	0.00747461430728436	-0.0069751045666635
-3.38500022888184	-6.12345838546753	-9.86943054199219	-0.0511351972818375	0.00748695805668831	-0.00719278957694769
-3.39040064811707	-6.13104963302612	-9.87572574615479	-0.0512036345899105	0.00743000581860542	-0.00712873367592692
-3.38655972480774	-6.13245677947998	-9.85308647155762	-0.0512808971107006	0.00741494772955775	-0.00718800025060773
-3.38488841056824	-6.12443399429321	-9.8661470413208	-0.0512457005679607	0.00749255763366818	-0.00739338900893927
-3.39505124092102	-6.13307762145996	-9.87024688720703	-0.0512100905179977	0.00736878346651793	-0.00727026909589767
-3.38827562332153	-6.12898588180542	-9.84958267211914	-0.051343034952879	0.00748405791819096	-0.00748797785490751
-3.39575004577637	-6.12720203399658	-9.86877822875977	-0.0512866824865341	0.0074954810552299	-0.00746038090437651
-3.39340424537659	-6.13692665100098	-9.85829448699951	-0.0512829981744289	0.00739740114659071	-0.00755513273179531
-3.39036798477173	-6.13439416885376	-9.85019493103027	-0.0514040924608707	0.00763062573969364	-0.0076269437558949
-3.39794969558716	-6.13067531585693	-9.86565208435059	-0.0512589849531651	0.00740597303956747	-0.00756743736565113
-3.39276003837585	-6.137047290802	-9.85335063934326	-0.0513311624526978	0.00741776311770082	-0.00773706287145615
-3.39541125297546	-6.13116788864136	-9.86314392089844	-0.0513104982674122	0.0074425395578146	-0.00780501635745168
-3.39741802215576	-6.13806200027466	-9.86103343963623	-0.0513345301151276	0.00739176757633686	-0.00778530677780509
-3.39666676521301	-6.13610410690308	-9.8503942489624	-0.0513100624084473	0.00736811058595777	-0.00794770941138268
-3.39821529388428	-6.1303653717041	-9.86700057983398	-0.0513064712285995	0.00749359233304858	-0.00800507143139839
-3.40073204040527	-6.13658761978149	-9.8583402633667	-0.0512522384524345	0.00728365313261747	-0.00797066744416952
-3.39987468719482	-6.14014196395874	-9.84527015686035	-0.0513541996479034	0.00738371815532446	-0.00825118739157915
-3.40172910690308	-6.13066434860229	-9.86632061004639	-0.0513696484267712	0.00757044274359941	-0.00824340898543596
-3.40688395500183	-6.13551664352417	-9.85631370544434	-0.0513961538672447	0.00746601587161422	-0.00823857542127371
-3.40272235870361	-6.13729333877563	-9.85648822784424	-0.0514972098171711	0.00743635417893529	-0.00842191744595766
-3.40372753143311	-6.13116693496704	-9.85684776306152	-0.0515232682228088	0.00762796308845282	-0.00850885640829802
-3.40975785255432	-6.13242626190186	-9.86101913452148	-0.0515176840126514	0.00758088286966085	-0.00849644280970097
-3.40184235572815	-6.13898897171021	-9.85060596466064	-0.0516869127750397	0.00761597929522395	-0.00867915712296963
-3.40633606910706	-6.12951421737671	-9.84973335266113	-0.0516748353838921	0.00780579773709178	-0.00877196714282036
-3.4040687084198	-6.1322774887085	-9.85750389099121	-0.0517750382423401	0.00769548304378986	-0.00872222427278757
-3.40067076683044	-6.13335990905762	-9.84798240661621	-0.0518859028816223	0.00788962654769421	-0.00888851191848516
-3.39779162406921	-6.12208890914917	-9.8549861907959	-0.0518658645451069	0.00789129547774792	-0.00898156687617302
-3.39886236190796	-6.13107061386108	-9.8470344543457	-0.0519563890993595	0.00792596768587828	-0.00881691370159388
-3.39457559585571	-6.12770652770996	-9.83380031585693	-0.0520155914127827	0.00806694384664297	-0.00897875986993313
-3.39106559753418	-6.11960411071777	-9.85184478759766	-0.0520554967224598	0.00818059127777815	-0.00892739649862051
-3.3909637928009	-6.123375415802	-9.83580303192139	-0.052087340503931	0.00810164771974087	-0.00882296729832888
-3.38151979446411	-6.11852884292603	-9.83207702636719	-0.052121601998806	0.00816821213811636	-0.00895365979522467
-3.38163614273071	-6.11220073699951	-9.84909343719482	-0.0521205738186836	0.00834120437502861	-0.00881146639585495
-3.38058972358704	-6.11586999893188	-9.83307552337646	-0.0520966164767742	0.0081934742629528	-0.00866513978689909
-3.37305617332459	-6.11290454864502	-9.8336763381958	-0.0521701239049435	0.00824175775051117	-0.00873574521392584
-3.37148380279541	-6.10731744766235	-9.84021282196045	-0.052088774740696	0.00833122525364161	-0.00869109388440847
-3.36798715591431	-6.11367607116699	-9.83587741851807	-0.0520707741379738	0.00816908199340105	-0.00848978944122791
-3.3655731678009	-6.106520652771	-9.8399486541748	-0.0520615801215172	0.00829559378325939	-0.00855138059705496
-3.36356830596924	-6.10520696640015	-9.85707378387451	-0.0519368797540665	0.00812401529401541	-0.00840698648244143
-3.36211562156677	-6.10621976852417	-9.83177947998047	-0.0519800744950771	0.00812285672873259	-0.00839618686586618
-3.35992288589478	-6.10246515274048	-9.84458065032959	-0.0518697239458561	0.00822990294545889	-0.00840122532099485
-3.36031460762024	-6.1042013168335	-9.85766410827637	-0.0518426895141602	0.00803799834102392	-0.00823888089507818
-3.356609582901	-6.10710382461548	-9.83684158325195	-0.0518787987530231	0.00804498232901096	-0.0082098338752985
-3.35426354408264	-6.1026086807251	-9.85435009002686	-0.0517942272126675	0.00807214807718992	-0.00820878893136978
-3.35983562469482	-6.10663557052612	-9.86499404907227	-0.051695492118597	0.00795850809663534	-0.00802962575107813
-3.35564017295837	-6.10530519485474	-9.83818244934082	-0.0517558827996254	0.00802208110690117	-0.00813042838126421
-3.35758662223816	-6.09940147399902	-9.86366653442383	-0.051648486405611	0.00804075784981251	-0.00801867712289095
-3.35751008987427	-6.10833024978638	-9.85925197601318	-0.0516884252429008	0.00781009905040264	-0.0078582651913166
-3.3577401638031	-6.1069164276123	-9.84630012512207	-0.0516524277627468	0.00802465248852968	-0.00792574509978294
-3.35923719406128	-6.10148000717163	-9.86182975769043	-0.0516864918172359	0.00783214718103409	-0.00779120065271854
-3.35919332504272	-6.10955810546875	-9.85531711578369	-0.0516017004847527	0.00773542793467641	-0.0077566490508616
-3.36041784286499	-6.1044340133667	-9.85104179382324	-0.0516381971538067	0.00786734279245138	-0.00774524919688702
-3.36201500892639	-6.10177993774414	-9.86482238769531	-0.051602628082037	0.00777113996446133	-0.00758691783994436
-3.35989952087402	-6.10838413238525	-9.84925556182861	-0.0515895262360573	0.00763378897681832	-0.00749764265492558
-3.3604531288147	-6.10180568695068	-9.85659408569336	-0.0515723414719105	0.00776652386412025	-0.00747008295729756
-3.36485052108765	-6.10530948638916	-9.86277389526367	-0.0514586195349693	0.00759371928870678	-0.00727359997108579
-3.36171841621399	-6.10383415222168	-9.85398864746094	-0.0513850152492523	0.00754148699343205	-0.00732008693739772
-3.36153769493103	-6.0997748374939	-9.86397647857666	-0.0513750277459621	0.00764358695596457	-0.00721555389463902
-3.36465263366699	-6.10779666900635	-9.85337066650391	-0.0512004345655441	0.00739953154698014	-0.00693937996402383
-3.36024236679077	-6.10454607009888	-9.8488712310791	-0.0513322949409485	0.00740287080407143	-0.00710131181403995
-3.36530613899231	-6.10412454605103	-9.87051105499268	-0.0511113926768303	0.00731657678261399	-0.00684184674173594
-3.36181926727295	-6.11370849609375	-9.85916137695313	-0.0511127263307571	0.00726738944649696	-0.00675248214974999
-3.36611485481262	-6.10413551330566	-9.85871028900146	-0.0509882047772408	0.00726368743926287	-0.00673191109672189
-3.36790490150452	-6.11064672470093	-9.87198066711426	-0.0508271679282188	0.00699660647660494	-0.00652729533612728
-3.36681890487671	-6.11184310913086	-9.85560512542725	-0.0508656948804855	0.00712357461452484	-0.00648566195741296
-3.36585640907288	-6.10550880432129	-9.87370586395264	-0.050689309835434	0.00702295266091824	-0.00635255873203278
-3.37131667137146	-6.11689615249634	-9.8681001663208	-0.0506241247057915	0.00683609629049897	-0.00612492533400655
-3.37012839317322	-6.11388397216797	-9.87008762359619	-0.050559539347887	0.00689124269410968	-0.00608284305781126
-3.37292575836182	-6.11245679855347	-9.88318252563477	-0.050441388040781	0.00680585391819477	-0.00586572661995888
-3.37301778793335	-6.12269687652588	-9.86842918395996	-0.0503920912742615	0.00664146570488811	-0.0057892338372767
-3.37258148193359	-6.11440849304199	-9.88086986541748	-0.0503128543496132	0.00671174935996532	-0.00564834754914045
-3.37591052055359	-6.1228609085083	-9.87813377380371	-0.0501500852406025	0.00655143056064844	-0.005364163313061
-3.3729259967804	-6.12417697906494	-9.87178707122803	-0.0502051264047623	0.00656012305989861	-0.00544546218588948
-3.37593007087708	-6.12103939056396	-9.89322566986084	-0.0500498451292515	0.00650225160643458	-0.00518489023670554
-3.37413287162781	-6.1287899017334	-9.88290119171143	-0.0500822737812996	0.0063773044385016	-0.00506294658407569
-3.37435340881348	-6.1245322227478	-9.86927032470703	-0.050041601061821	0.00648896489292383	-0.0050423420034349
-3.37690401077271	-6.12536573410034	-9.89369678497314	-0.0498981922864914	0.0062940982170403	-0.00481454050168395
-3.37143540382385	-6.13019704818726	-9.86867427825928	-0.0500164926052094	0.00640985928475857	-0.0047577191144228
-3.37085103988647	-6.12020206451416	-9.88337898254395	-0.0499372407793999	0.00643488252535462	-0.00468359375372529
-3.37352895736694	-6.13135528564453	-9.88759613037109	-0.0499700307846069	0.00630073016509414	-0.00448275031521916
-3.36782073974609	-6.12830305099487	-9.86520099639893	-0.0500152669847012	0.00641992455348372	-0.00448061432689428
-3.37044143676758	-6.12060403823853	-9.88466358184814	-0.0499494858086109	0.00642460072413087	-0.00435181194916368
-3.36952447891235	-6.1295747756958	-9.87712287902832	-0.0500369444489479	0.00638773711398244	-0.0041392408311367
-3.36473178863525	-6.12184810638428	-9.86673355102539	-0.0501292981207371	0.00652125244960189	-0.00413540052250028
-3.36533069610596	-6.12216997146606	-9.87887382507324	-0.0500707514584064	0.00649477308616042	-0.00388785591349006
-3.36296820640564	-6.12492370605469	-9.86161422729492	-0.0501595139503479	0.00642434833571315	-0.00383733934722841
-3.35877084732056	-6.11859273910522	-9.86990070343018	-0.0502002462744713	0.00658187735825777	-0.00370638840831816
-3.36620354652405	-6.11801433563232	-9.87211513519287	-0.0501572228968143	0.00643473537638783	-0.00344813172705472
-3.35519862174988	-6.12329196929932	-9.85432052612305	-0.0502499230206013	0.00650699809193611	-0.00344579131342471
-3.35822224617004	-6.11503124237061	-9.86670684814453	-0.0501815415918827	0.00658687902614474	-0.00330865266732872
-3.35648369789124	-6.11550521850586	-9.86733818054199	-0.0501913391053677	0.0064119677990675	-0.00309870974160731
-3.34887671470642	-6.11905813217163	-9.85987567901611	-0.0501994378864765	0.00644983584061265	-0.00309643009677529
-3.34617519378662	-6.1099796295166	-9.87107181549072	-0.0500767678022385	0.00648057740181684	-0.00291612511500716
-3.3460533618927	-6.11616086959839	-9.86681842803955	-0.050145111978054	0.00638010026887059	-0.00271290261298418
-3.34002947807312	-6.11367893218994	-9.85772037506104	-0.0501099601387978	0.00639390619471669	-0.00267072254791856
-3.33719348907471	-6.10563659667969	-9.87173271179199	-0.0500673279166222	0.00649035628885031	-0.00259494665078819
-3.33762288093567	-6.11188745498657	-9.87005805969238	-0.0499671548604965	0.0063643716275692	-0.00228824908845127
-3.33057022094727	-6.10789632797241	-9.86186695098877	-0.0500288382172585	0.00642925966531038	-0.00232802191749215
-3.32930636405945	-6.10257768630981	-9.87737369537354	-0.0499867871403694	0.00646016281098127	-0.00212683761492372
-3.32878279685974	-6.10798120498657	-9.86837005615234	-0.0498986765742302	0.00634599244222045	-0.00193476537242532
-3.32181167602539	-6.10575437545776	-9.86100673675537	-0.0499480105936527	0.00634679337963462	-0.00195999396964908
-3.32189798355103	-6.09962320327759	-9.87138271331787	-0.0498949438333511	0.00638502510264516	-0.00175743014551699
-3.3241925239563	-6.10295867919922	-9.87267971038818	-0.0498122423887253	0.00623506167903543	-0.0015919585712254
-3.31748485565186	-6.10428905487061	-9.8709659576416	-0.0498599521815777	0.00633706711232662	-0.00158230436500162
-3.32063984870911	-6.09974002838135	-9.87390518188477	-0.0497279688715935	0.00623688008636236	-0.00140317191835493
-3.31700491905212	-6.09857273101807	-9.88387489318848	-0.0497282594442368	0.00622566230595112	-0.00127652566879988
-3.3173565864563	-6.1056866645813	-9.88035583496094	-0.049728762358427	0.00614611431956291	-0.00112272193655372
-3.3156476020813	-6.10247278213501	-9.87403869628906	-0.0496234633028507	0.006160544231534	-0.00106947589665651
-3.31537556648254	-6.09689807891846	-9.88700485229492	-0.049656730145216	0.00623412476852536	-0.000953270355239511
-3.32005620002747	-6.10408020019531	-9.89267730712891	-0.0496215634047985	0.00610382901504636	-0.000809102435596287
-3.31590247154236	-6.10182046890259	-9.87660217285156	-0.0496629439294338	0.00611834460869432	-0.000739812094252557
-3.31679797172546	-6.09790277481079	-9.89036178588867	-0.0495094954967499	0.00616186996921897	-0.0006489108200185
-3.32072997093201	-6.10582542419434	-9.89053249359131	-0.0496002659201622	0.00599618488922715	-0.000465780816739425
-3.31683039665222	-6.10416603088379	-9.87685966491699	-0.049617912620306	0.00605439906939864	-0.000436203583376482
-3.31897330284119	-6.10079002380371	-9.88705635070801	-0.0495673082768917	0.00608880212530494	-0.000324284221278504
-3.32042050361633	-6.10551643371582	-9.89216709136963	-0.049535371363163	0.00594555446878076	-0.000174041881109588
-3.31589674949646	-6.10708570480347	-9.87557220458984	-0.0496662445366383	0.00608778465539217	-0.000160937575856224
-3.32173252105713	-6.09894227981567	-9.8848934173584	-0.0496545508503914	0.00607895106077194	-2.71239114226773E-05
-3.31833291053772	-6.10695362091064	-9.8872537612915	-0.0496304221451283	0.00589357689023018	0.000106671192042995
-3.31856346130371	-6.107093334198	-9.86959743499756	-0.0497332289814949	0.00604463601484895	9.95845257421024E-05
-3.32291984558105	-6.10167837142944	-9.88824462890625	-0.0497151836752892	0.00602995697408915	0.000285862537566572
-3.32189249992371	-6.11127424240112	-9.86982154846191	-0.0497734397649765	0.00592737831175327	0.000325804925523698
-3.32118916511536	-6.10172605514526	-9.8778133392334	-0.0497857183218002	0.00600754981860518	0.000388141255825758
-3.32433390617371	-6.10798358917236	-9.87563323974609	-0.0498034618794918	0.00586632406339049	0.000646790838800371
-3.32552218437195	-6.11058378219604	-9.86842346191406	-0.0498734079301357	0.00589970918372273	0.00049330951878801
-3.32710909843445	-6.10495567321777	-9.88471031188965	-0.0498798452317715	0.00589444348588586	0.000700952834449708
-3.33053088188171	-6.11229133605957	-9.86539459228516	-0.0498341619968414	0.00572412693873048	0.000833757279906422
-3.3300199508667	-6.10817718505859	-9.86763763427734	-0.0499623604118824	0.00576307298615575	0.000721418764442205
-3.33639407157898	-6.10758209228516	-9.88517189025879	-0.0498007945716381	0.0056402119807899	0.000966309336945415
-3.33684134483337	-6.11625671386719	-9.86962127685547	-0.0499573647975922	0.0056083076633513	0.00102419464383274
-3.33935308456421	-6.11027002334595	-9.87343215942383	-0.049893569201231	0.00564871868118644	0.000979881850071251
-3.34468340873718	-6.11064291000366	-9.89053726196289	-0.0498169027268887	0.00546200247481465	0.00117495004087687
-3.34324812889099	-6.12023162841797	-9.86991119384766	-0.0498847924172878	0.0054327268153429	0.00125391664914787
-3.34366989135742	-6.11093330383301	-9.87937068939209	-0.0498100407421589	0.00549971824511886	0.00121493428014219
-3.35197019577026	-6.11683511734009	-9.89050579071045	-0.0497626438736916	0.00537214009091258	0.00142425438389182
-3.35135245323181	-6.12299251556396	-9.86952495574951	-0.0497707724571228	0.00524071278050542	0.00154000741895288
-3.34930276870728	-6.11672163009644	-9.88369369506836	-0.0497440025210381	0.00525574618950486	0.00145726406481117
-3.35705590248108	-6.12274217605591	-9.89413356781006	-0.0496972613036633	0.00513623002916574	0.00171281339135021
-3.35641574859619	-6.12703561782837	-9.87502479553223	-0.0496623143553734	0.00502510415390134	0.00175380741711706
-3.35305213928223	-6.12403345108032	-9.89202690124512	-0.0496316030621529	0.0050046038813889	0.00177718373015523
-3.36005425453186	-6.12699842453003	-9.90375423431396	-0.0494531281292439	0.0049152597784996	0.00199578213505447
-3.36017680168152	-6.13325548171997	-9.89120769500732	-0.0494405664503574	0.00480232667177916	0.00204065954312682
-3.35973930358887	-6.12945413589478	-9.90134811401367	-0.0494171716272831	0.00485383905470371	0.00204057223163545
-3.36420202255249	-6.13319826126099	-9.91565322875977	-0.0493226759135723	0.00464727124199271	0.00222766981460154
-3.36072134971619	-6.1356029510498	-9.89510536193848	-0.0493411831557751	0.00468408735468984	0.00222068838775158
-3.36655592918396	-6.1279468536377	-9.90784740447998	-0.0492806732654572	0.00461438857018948	0.00222155475057662
-3.36946392059326	-6.13791704177856	-9.91410446166992	-0.0492766313254833	0.00446946453303099	0.0023719787131995
-3.36597347259521	-6.13750886917114	-9.89161682128906	-0.0493434369564056	0.00447147944942117	0.0023881415836513
-3.36751246452332	-6.12615537643433	-9.9077205657959	-0.0493328347802162	0.00448211655020714	0.00232005934230983
-3.36935925483704	-6.13576030731201	-9.90427112579346	-0.0493487231433392	0.00437926314771175	0.00253087328746915
-3.3706271648407	-6.13324213027954	-9.88980388641357	-0.0493871904909611	0.00440503843128681	0.00245802546851337
-3.36912608146667	-6.12916564941406	-9.90250110626221	-0.049460656940937	0.00446280604228377	0.00241354270838201
-3.37397980690002	-6.12962770462036	-9.91006946563721	-0.0494506880640984	0.004392527975142	0.00247633317485452
-3.37683010101318	-6.13834381103516	-9.88730907440186	-0.0499635636806488	0.00449940795078874	0.00219107535667717
-3.38390111923218	-6.12972497940063	-9.88014984130859	-0.0505585372447968	0.00484250579029322	0.00185587967280298
-3.39142942428589	-6.12539958953857	-9.89608097076416	-0.0502470917999744	0.00509951077401638	0.0017603300511837
-3.38898396492004	-6.1333589553833	-9.88125038146973	-0.050260204821825	0.00514532811939716	0.0015434114029631
-3.39021968841553	-6.12321376800537	-9.89101123809814	-0.0502144992351532	0.00520418491214514	0.00141868810169399
-3.39043402671814	-6.12661743164063	-9.89927768707275	-0.0502305030822754	0.00506648374721408	0.00160898570902646
-3.37704277038574	-6.12919759750366	-9.87497425079346	-0.0504328645765781	0.00496756890788674	0.00169890397228301
-3.37245154380798	-6.11505079269409	-9.88842105865479	-0.0504539385437965	0.00489986781030893	0.00179768505040556
-3.36871814727783	-6.12209033966064	-9.8911018371582	-0.0505715869367123	0.00478590745478868	0.0019265771843493
-3.36260390281677	-6.11817359924316	-9.86881256103516	-0.0505637712776661	0.00491135520860553	0.00189704878721386
-3.3614981174469	-6.11009073257446	-9.87895679473877	-0.0506088472902775	0.00498227495700121	0.00191081874072552
-3.35946106910706	-6.12088823318481	-9.87760925292969	-0.0505934879183769	0.00481837475672364	0.002037163823843
-3.35816240310669	-6.11295413970947	-9.86354446411133	-0.0506435036659241	0.00496927881613374	0.00206221803091466
-3.35816431045532	-6.11123991012573	-9.88132095336914	-0.0505938120186329	0.0049608894623816	0.00210634572431445
-3.36039996147156	-6.11858940124512	-9.87962436676025	-0.0505699887871742	0.00477190827950835	0.00218170695006847
-3.35576510429382	-6.1138596534729	-9.86953926086426	-0.0506399013102055	0.00493332790210843	0.00208077812567353
-3.35615110397339	-6.1106915473938	-9.88707733154297	-0.0506301149725914	0.00484164291992784	0.00214551319368184
-3.35436534881592	-6.11776733398438	-9.8804178237915	-0.050571832805872	0.00479408726096153	0.00213411613367498
-3.34825706481934	-6.11471796035767	-9.86740589141846	-0.050611924380064	0.00491235591471195	0.00199727644212544
-3.35362315177917	-6.10906028747559	-9.87992858886719	-0.0505287386476994	0.00480966968461871	0.00200013699941337
-3.34761595726013	-6.11638832092285	-9.87543106079102	-0.0505401007831097	0.00465966621413827	0.0019813219550997
-3.3477885723114	-6.11294412612915	-9.85840797424316	-0.0506487600505352	0.00483660213649273	0.00185218127444386
-3.35033488273621	-6.10702085494995	-9.8790807723999	-0.0505833849310875	0.00471524801105261	0.0018634645966813
-3.35116958618164	-6.11562347412109	-9.86694812774658	-0.0506296269595623	0.00461873784661293	0.00183673540595919
-3.35256481170654	-6.10809707641602	-9.86234474182129	-0.0505899451673031	0.00474177487194538	0.00168328150175512
-3.35661292076111	-6.10764312744141	-9.88133239746094	-0.0505508035421371	0.0046628238633275	0.00172635132912546
-3.35587596893311	-6.11401271820068	-9.86133480072021	-0.0505225211381912	0.00457242038100958	0.00158654758706689
-3.35379576683044	-6.10976791381836	-9.86663246154785	-0.050586462020874	0.00460284762084484	0.00149140576831996
-3.3576443195343	-6.11027431488037	-9.87863445281982	-0.0505043342709541	0.00453099561855197	0.00149231555406004
-3.36264491081238	-6.12083721160889	-9.86711406707764	-0.0505475737154484	0.00444686505943537	0.00141534442082047
-3.35949540138245	-6.11325597763062	-9.86596012115479	-0.050567239522934	0.00452287588268518	0.0012579073663801
-3.36962223052979	-6.11741542816162	-9.87655353546143	-0.050451971590519	0.00428786547854543	0.00128344492986798
-3.366938829422	-6.12649536132813	-9.86079978942871	-0.0504310056567192	0.0043028979562223	0.00113557570148259
-3.37656188011169	-6.12124681472778	-9.88352489471436	-0.0503457970917225	0.00431340048089623	0.00112227431964129
-3.37649059295654	-6.1318187713623	-9.87526988983154	-0.0503757745027542	0.00420561665669084	0.0010694875381887
-3.37940096855164	-6.12785530090332	-9.87331962585449	-0.0503764413297176	0.00423652213066816	0.000766697281505913
-3.3888144493103	-6.13430786132813	-9.89456939697266	-0.050302192568779	0.00409389846026897	0.000759052811190486
-3.3909797668457	-6.14075183868408	-9.87521457672119	-0.0503791272640228	0.00399099383503199	0.000686914834659547
-3.39371466636658	-6.13853788375854	-9.8732442855835	-0.0502947568893433	0.00404542731121182	0.000431347463745624
-3.40420150756836	-6.14112091064453	-9.89537715911865	-0.0503006502985954	0.00401320261880755	0.000374533730791882
-3.40738964080811	-6.14785480499268	-9.87661838531494	-0.0502319224178791	0.00382469524629414	0.000264346599578857
-3.40883874893188	-6.14811372756958	-9.87927722930908	-0.0503357239067554	0.0038526754360646	-7.4091469286941E-05
-3.41566061973572	-6.14751768112183	-9.89645481109619	-0.0502800270915031	0.00377160822972655	-0.00014036986976862
-3.42504644393921	-6.15423822402954	-9.88662910461426	-0.0501658357679844	0.00362820364534855	-0.000252075085882097
-3.42305874824524	-6.15517997741699	-9.87903213500977	-0.0502928271889687	0.00358463590964675	-0.000578609528020024
-3.43286943435669	-6.15437602996826	-9.89673042297363	-0.0502714142203331	0.00356397638097405	-0.000610397139098495
-3.43785285949707	-6.15846061706543	-9.89323043823242	-0.0502300448715687	0.0033620425965637	-0.000773508218117058
-3.44096493721008	-6.15429830551147	-9.88059902191162	-0.0503291450440884	0.0035441373474896	-0.00117928662803024
-3.44804859161377	-6.15797901153564	-9.90035724639893	-0.0502340458333492	0.00337516912259161	-0.00110915384721011
-3.45025110244751	-6.16384744644165	-9.88434791564941	-0.0503328330814838	0.0032608462497592	-0.0012958194129169
-3.45145559310913	-6.15661334991455	-9.89102363586426	-0.0503133125603199	0.00332240690477192	-0.00157827220391482
-3.4581937789917	-6.1586856842041	-9.90150451660156	-0.0503310784697533	0.00330590270459652	-0.00169069576077163
-3.45549988746643	-6.16851615905762	-9.88744354248047	-0.0503820441663265	0.00315307173877954	-0.00168916641268879
-3.45519781112671	-6.16062831878662	-9.88596057891846	-0.0502806007862091	0.0031712285708636	-0.0020312403794378
-3.45900678634644	-6.15989208221436	-9.90601539611816	-0.0503129921853542	0.00303664547391236	-0.00202012853696942
-3.46125507354736	-6.16894865036011	-9.89289951324463	-0.0502886176109314	0.00299068517051637	-0.00209726369939744
-3.45369291305542	-6.16031980514526	-9.89474201202393	-0.0503144785761833	0.00306943198665977	-0.00236732256598771
-3.4601616859436	-6.16196393966675	-9.91312885284424	-0.0501790679991245	0.00298561551608145	-0.00234622857533395
-3.45716047286987	-6.16606903076172	-9.88607025146484	-0.0502344444394112	0.0029311974067241	-0.00249134097248316
-3.45445108413696	-6.15701961517334	-9.89841365814209	-0.0502818487584591	0.00294832605868578	-0.00265791546553373
-3.4553530216217	-6.16022253036499	-9.91170024871826	-0.0502092614769936	0.00281786662526429	-0.00266118557192385
-3.44757866859436	-6.16117811203003	-9.88643264770508	-0.0502841435372829	0.00289527769200504	-0.00280450354330242
-3.44942903518677	-6.15390014648438	-9.89719390869141	-0.0503084287047386	0.0028926667291671	-0.00296073453500867
-3.44756364822388	-6.15595626831055	-9.91266250610352	-0.0502710267901421	0.00281845149584115	-0.002983812475577
-3.4435510635376	-6.15818405151367	-9.89135265350342	-0.0503163710236549	0.00280114565975964	-0.00306744431145489
-3.43965721130371	-6.14774990081787	-9.89768218994141	-0.0502906516194344	0.00286382087506354	-0.00330930761992931
-3.44051003456116	-6.15186166763306	-9.90954303741455	-0.0503614172339439	0.00286690518260002	-0.00333030777983367
-3.43686723709106	-6.15115213394165	-9.89321136474609	-0.0503352135419846	0.00283707398921251	-0.00337147153913975
-3.43134713172913	-6.14448213577271	-9.8966817855835	-0.0503827817738056	0.00289329909719527	-0.00363677414134145
-3.43216013908386	-6.13999795913696	-9.91405200958252	-0.0503205247223377	0.00288804154843092	-0.0035711913369596
-3.42885065078735	-6.14226102828979	-9.89605808258057	-0.0504383184015751	0.00282865995541215	-0.00362138613127172
-3.42341089248657	-6.139000415802	-9.88831329345703	-0.0504872761666775	0.00300654047168791	-0.00388164492323995
-3.42336893081665	-6.13129806518555	-9.90429306030273	-0.0504454076290131	0.00307619315572083	-0.00387213914655149
-3.42121291160584	-6.13743352890015	-9.89240169525146	-0.0505681708455086	0.0029941676184535	-0.00390810426324606
-3.41598320007324	-6.13021278381348	-9.88442802429199	-0.0506348237395287	0.00318705081008375	-0.00411744508892298
-3.41382670402527	-6.12788677215576	-9.89856433868408	-0.0506191179156303	0.00314996647648513	-0.00405725929886103
-3.40987873077393	-6.13171434402466	-9.88138961791992	-0.0506978183984756	0.00322535424493253	-0.00408643530681729
-3.40071630477905	-6.12494468688965	-9.87925338745117	-0.0507034622132778	0.00330636953003705	-0.00424891524016857
-3.40342402458191	-6.12334728240967	-9.89765071868896	-0.0506965219974518	0.00334509206004441	-0.00425476534292102
-3.39860939979553	-6.12511920928955	-9.88067245483398	-0.0508005693554878	0.00339960725978017	-0.00424540927633643
-3.39032793045044	-6.11946678161621	-9.87339401245117	-0.0507909655570984	0.00351083581335843	-0.00442216778174043
-3.38965129852295	-6.11655855178833	-9.88247966766357	-0.050836406648159	0.00361819402314723	-0.00432914262637496
-3.38611459732056	-6.12232112884521	-9.87656307220459	-0.0508992373943329	0.00353690795600414	-0.00429122429341078
-3.38111853599548	-6.11727142333984	-9.8704776763916	-0.0509465970098972	0.00367863872088492	-0.00448342319577932
-3.37851071357727	-6.11199998855591	-9.87839794158936	-0.0509652532637119	0.00382087775506079	-0.00441707205027342
-3.37908458709717	-6.11958599090576	-9.87191772460938	-0.0509527698159218	0.00368783087469637	-0.00428305892273784
-3.37037062644959	-6.11659336090088	-9.86086463928223	-0.0510431341826916	0.00378165650181472	-0.00444788159802556
-3.36922407150269	-6.10852670669556	-9.8783540725708	-0.0510944090783596	0.00395533349364996	-0.00433878879994154
-3.3665075302124	-6.1146183013916	-9.85941123962402	-0.0511067435145378	0.00383696751669049	-0.00429426832124591
-3.36454248428345	-6.11128807067871	-9.85484218597412	-0.051204439252615	0.00399488629773259	-0.00442485325038433
-3.36588287353516	-6.10913705825806	-9.86828517913818	-0.0511611960828304	0.00403459230437875	-0.00435815379023552
-3.36340737342834	-6.11108255386353	-9.8572473526001	-0.0512847639620304	0.00390361109748483	-0.00432252418249846
-3.35999870300293	-6.10925245285034	-9.84828281402588	-0.051278717815876	0.00406565191224217	-0.0044672922231257
-3.3650209903717	-6.10432100296021	-9.86713981628418	-0.0512336045503616	0.00405128905549645	-0.00444373674690723
-3.36460041999817	-6.11586856842041	-9.84493255615234	-0.0514250174164772	0.00403161626309156	-0.00442258967086673
-3.36260867118835	-6.10476016998291	-9.8465461730957	-0.0512475706636906	0.00406801933422685	-0.00456147827208042
-3.36763644218445	-6.1074914932251	-9.86574172973633	-0.0513259880244732	0.00402074912562966	-0.00448418315500021
-3.37009048461914	-6.11639547348022	-9.84521293640137	-0.0513244979083538	0.0039639831520617	-0.00446534156799316
-3.36630272865295	-6.11060810089111	-9.84082221984863	-0.0512956120073795	0.00397816160693765	-0.00457677571102977
-3.37403106689453	-6.11339712142944	-9.86446952819824	-0.0512657426297665	0.00392936216667295	-0.00442155171185732
-3.37654829025269	-6.12123680114746	-9.84702301025391	-0.0512333549559116	0.00377458916045725	-0.004422377794981
-3.38088774681091	-6.11976909637451	-9.84893131256104	-0.051214937120676	0.00386677170172334	-0.00443671643733978
-3.38547253608704	-6.12286138534546	-9.87640190124512	-0.0510156452655792	0.00361516722477973	-0.00425406917929649
-3.38468813896179	-6.13177728652954	-9.85457324981689	-0.0510552376508713	0.00355688971467316	-0.00421443581581116
-3.39023637771606	-6.12430572509766	-9.86503219604492	-0.0508865378797054	0.00354885729029775	-0.00420495448634028
-3.39880847930908	-6.13436079025269	-9.88587474822998	-0.0506954900920391	0.00324168661609292	-0.00399547768756747
-3.39873051643372	-6.14243745803833	-9.86361789703369	-0.0506867617368698	0.00312785455025733	-0.00390980718657374
-3.40149831771851	-6.13823795318604	-9.8862476348877	-0.0504384227097034	0.00305103952996433	-0.00383137166500092
-3.4128258228302	-6.14908790588379	-9.89514923095703	-0.0503998510539532	0.00271260575391352	-0.00362442131154239
-3.41266322135925	-6.15440368652344	-9.88260746002197	-0.0503394603729248	0.00261844554916024	-0.00353742414154112
-3.41872668266296	-6.15403175354004	-9.90198707580566	-0.0501923151314259	0.00250962632708251	-0.00341060687787831
-3.42793703079224	-6.1637716293335	-9.90090274810791	-0.0500419475138187	0.00219679228030145	-0.00314691057428718
-3.42548847198486	-6.16419506072998	-9.89208698272705	-0.0500780567526817	0.00209883390925825	-0.00310166785493493
-3.43598461151123	-6.16669654846191	-9.9132022857666	-0.0498977601528168	0.00193766504526138	-0.00288319936953485
-3.43871068954468	-6.1786060333252	-9.91279220581055	-0.0498546771705151	0.00169357832055539	-0.00268831034190953
-3.44433069229126	-6.17883205413818	-9.90772438049316	-0.0498133897781372	0.0017136117676273	-0.00261074653826654
-3.4520435333252	-6.17487049102783	-9.9169750213623	-0.0496777407824993	0.00144741975236684	-0.00237916107289493
-3.45223999023438	-6.18384027481079	-9.92374801635742	-0.0496197380125523	0.0011990979546681	-0.00220171897672117
-3.45767879486084	-6.18839120864868	-9.91367626190186	-0.0497179962694645	0.0012712087482214	-0.00204994669184089
-3.4605073928833	-6.18127918243408	-9.92391586303711	-0.049666803330183	0.001169404364191	-0.00190730928443372
-3.4668333530426	-6.18870973587036	-9.93431854248047	-0.0496126040816307	0.00100549927446991	-0.00161477655638009
-3.47137045860291	-6.19706869125366	-9.9221658706665	-0.04971794039011	0.000906951201613992	-0.00136169092729688
-3.47120332717896	-6.19078683853149	-9.92770385742188	-0.049622006714344	0.000834842096082866	-0.00134615087881684
-3.48109769821167	-6.19215393066406	-9.94208526611328	-0.0496799387037754	0.000771895167417824	-0.00103085301816463
-3.48297762870789	-6.2024998664856	-9.9312801361084	-0.0496619865298271	0.000561703403946012	-0.000726617698092014
-3.48736882209778	-6.20239591598511	-9.93020439147949	-0.0497107617557049	0.000580961059313267	-0.000635221658740193
-3.49092221260071	-6.20448923110962	-9.93547248840332	-0.0497728697955608	0.000524654460605234	-0.000331929419189692
-3.4971764087677	-6.20557117462158	-9.93127155303955	-0.0496908873319626	0.000400848482968286	-6.30477006779984E-05
-3.50028538703918	-6.21298980712891	-9.94213199615479	-0.0496592484414577	0.000210413098102435	0.000228749704547226
-3.50103211402893	-6.21526336669922	-9.92517375946045	-0.0496580451726913	0.000185551631147973	0.000409384054364637
-3.50368332862854	-6.21368408203125	-9.9315710067749	-0.0496495775878429	0.000150214196764864	0.000600311963353306
-3.5070059299469	-6.21807098388672	-9.94542598724365	-0.0495739430189133	3.60552621714305E-05	0.000953472161199898
-3.50994062423706	-6.22127199172974	-9.93525886535645	-0.049523614346981	-9.99398180283606E-05	0.00118941185064614
-3.50977945327759	-6.22196912765503	-9.93539810180664	-0.049525648355484	-0.000142226621392183	0.00141730438917875
-3.51567888259888	-6.21734380722046	-9.93922424316406	-0.0494133234024048	-0.000160214738571085	0.00168685871176422
-3.51528882980347	-6.22159910202026	-9.94556617736816	-0.0494267381727695	-0.000336936034727842	0.00204982771538198
-3.51005363464355	-6.22722721099854	-9.92819595336914	-0.0494306981563568	-0.000439484778326005	0.00224346062168479
-3.51302766799927	-6.21851444244385	-9.94070720672607	-0.049374382942915	-0.000391340901842341	0.00245397305116057
-3.51237297058105	-6.21432447433472	-9.94321918487549	-0.0492905788123608	-0.000507393560837954	0.00280998414382339
-3.51067066192627	-6.22277164459229	-9.93565845489502	-0.0493498109281063	-0.000663127342704684	0.00309075880795717
-3.50540471076965	-6.21447372436523	-9.92811012268066	-0.0493608936667442	-0.00062301178695634	0.00330062373541296
-3.50075054168701	-6.21185350418091	-9.93865203857422	-0.0492979995906353	-0.000628967653028667	0.00355601124465466
-3.50213408470154	-6.21331262588501	-9.94096374511719	-0.0492401234805584	-0.00082096946425736	0.00396229978650808
-3.494380235672	-6.21237897872925	-9.92677783966064	-0.0492892488837242	-0.000767635938245803	0.00424271915107965
-3.48846054077148	-6.19950771331787	-9.93396377563477	-0.049193412065506	-0.000689787964802235	0.00444355746731162
-3.48265957832336	-6.20384359359741	-9.94115352630615	-0.049202986061573	-0.000892885320354253	0.00487808464094996
-3.4733419418335	-6.20208120346069	-9.91828632354736	-0.0492339618504047	-0.000778631248977035	0.00511822663247585
-3.46898412704468	-6.19291162490845	-9.92702674865723	-0.0491752810776234	-0.00074611505260691	0.00535629177466035
-3.46494483947754	-6.19209814071655	-9.94105911254883	-0.0490779541432858	-0.00081354973372072	0.00572947738692164
-3.45372414588928	-6.1883339881897	-9.93173980712891	-0.0490905418992043	-0.000928514229599386	0.00601013842970133
-3.44410371780396	-6.18720197677612	-9.92347145080566	-0.0491038002073765	-0.000804340874310583	0.0062145865522325
-3.43890404701233	-6.17748975753784	-9.92619800567627	-0.0489238277077675	-0.000803460483439267	0.00640502106398344
-3.43141031265259	-6.17467832565308	-9.93197727203369	-0.049006924033165	-0.000777797657065094	0.00680605741217732
-3.4226336479187	-6.17462348937988	-9.92529296875	-0.0489421524107456	-0.000819876324385405	0.00699586747214198
-3.41185450553894	-6.16831398010254	-9.9180383682251	-0.0489889569580555	-0.000709009647835046	0.00714002642780542
-3.40526151657104	-6.16088199615479	-9.92781352996826	-0.0489842817187309	-0.000587455055210739	0.00735498731955886
-3.40489387512207	-6.16182613372803	-9.92444324493408	-0.0491417720913887	-0.000485352415125817	0.00752235483378172
-3.39720892906189	-6.15801811218262	-9.90661811828613	-0.0492412224411964	-0.000334105076035485	0.00762364640831947
-3.38301801681519	-6.152174949646	-9.91295719146729	-0.0493537783622742	-0.000200641647097655	0.0076590315438807
-3.37510561943054	-6.14483737945557	-9.91956615447998	-0.0492393709719181	-0.000172014770214446	0.00794235989451408
-3.36422228813171	-6.14284992218018	-9.90496253967285	-0.0492602922022343	-0.000149526676977985	0.00811686459928751
-3.35049986839294	-6.13218832015991	-9.89591026306152	-0.0494075492024422	-1.84958696536341E-06	0.00817839521914721
-3.34389448165894	-6.1258282661438	-9.90707397460938	-0.0493111573159695	9.57846932578832E-05	0.00836150161921978
-3.33243846893311	-6.11803865432739	-9.90335083007813	-0.0494192577898502	0.000145094905747101	0.00858544278889894
-3.32090735435486	-6.11915922164917	-9.8871488571167	-0.0495748743414879	0.000308595946989954	0.0086907185614109
-3.31131792068481	-6.10412168502808	-9.88687610626221	-0.0496897511184216	0.000445565761765465	0.00878549180924892
-3.30201649665833	-6.09779071807861	-9.88571262359619	-0.0498300306499004	0.000548641022760421	0.00894032139331102
-3.29478788375854	-6.09595108032227	-9.8718957901001	-0.0499609149992466	0.000649380614049733	0.00904035475105047
-3.28277921676636	-6.08380699157715	-9.86117839813232	-0.050124567002058	0.000862087705172598	0.00904646888375282
-3.27604246139526	-6.07762384414673	-9.86774444580078	-0.0502589158713818	0.00101040489971638	0.00914718676358461
-3.2697217464447	-6.07409238815308	-9.86254978179932	-0.0503921546041965	0.00107803882565349	0.00921341683715582
-3.25799202919006	-6.06903791427612	-9.84615612030029	-0.0505734719336033	0.0013107000850141	0.00919102318584919
-3.25092768669128	-6.0546441078186	-9.85171794891357	-0.0507073476910591	0.00154966302216053	0.00917447544634342
-3.24132585525513	-6.05722427368164	-9.84899997711182	-0.0508136264979839	0.00155653315596282	0.00929123349487782
-3.23215961456299	-6.05348300933838	-9.82791614532471	-0.050952073186636	0.00174636929295957	0.00924443826079369
-3.22514367103577	-6.03732681274414	-9.83139610290527	-0.0510945171117783	0.00195071124471724	0.00920614134520292
-3.22138714790344	-6.03568363189697	-9.82789516448975	-0.0511853843927383	0.00205419561825693	0.00925568491220474
-3.21119403839111	-6.03314781188965	-9.81812477111816	-0.051311332732439	0.00214141397736967	0.00924758426845074
-3.20537805557251	-6.02792882919312	-9.80923748016357	-0.0514919310808182	0.00231489934958518	0.00915755890309811
-3.20427131652832	-6.02080726623535	-9.8166389465332	-0.0514751002192497	0.00237008696421981	0.00917183980345726
-3.20095825195313	-6.01919603347778	-9.81184577941895	-0.0515840761363506	0.00244509452022612	0.00921448599547148
-3.1924159526825	-6.01872205734253	-9.802490234375	-0.0516835562884808	0.00247465423308313	0.00919624604284763
-3.19102573394775	-6.01278495788574	-9.80074596405029	-0.0516986288130283	0.00255504553206265	0.00912891048938036
-3.18716359138489	-6.00884056091309	-9.81735515594482	-0.0517127923667431	0.00261902599595487	0.00910005439072847
-3.18993735313416	-6.01352548599243	-9.80870914459229	-0.0518157407641411	0.00258606020361185	0.00917876418679953
-3.18439364433289	-6.00893545150757	-9.79863929748535	-0.0518647916615009	0.00267419731244445	0.00909794121980667
-3.18222784996033	-6.00540685653687	-9.80347156524658	-0.0519263781607151	0.00269744242541492	0.00902651995420456
-3.18439292907715	-6.00508308410645	-9.81347751617432	-0.0519014149904251	0.00264948536641896	0.00907077267765999
-3.18703484535217	-6.00970983505249	-9.8048095703125	-0.0519074723124504	0.00266039907000959	0.00905868597328663
-3.18351364135742	-6.00691413879395	-9.79965019226074	-0.0520570278167725	0.00269502075389028	0.00887855980545282
-3.18733334541321	-6.00447416305542	-9.80773830413818	-0.0520058311522007	0.00281770876608789	0.00892107468098402
-3.19362759590149	-6.00289344787598	-9.81218910217285	-0.051986463367939	0.0026243650354445	0.00894810725003481
-3.18873810768127	-6.01045846939087	-9.80795860290527	-0.0521075911819935	0.002635826356709	0.00877260230481625
-3.19425535202026	-6.00460767745972	-9.80143356323242	-0.052083682268858	0.00275112711824477	0.00870757643133402
-3.20146036148071	-6.00034141540527	-9.80926609039307	-0.0521350800991058	0.00263135670684278	0.00873689260333776
-3.20082759857178	-6.01047706604004	-9.80027770996094	-0.0522736310958862	0.0026379490736872	0.00867902953177691
-3.20616841316223	-6.00551080703735	-9.80023193359375	-0.0523184798657894	0.00266394135542214	0.00852105673402548
-3.21161770820618	-6.00749111175537	-9.80708599090576	-0.0523630268871784	0.00267632631585002	0.0085644768550992
-3.21769690513611	-6.01065254211426	-9.8043155670166	-0.0524862222373486	0.00252593099139631	0.00855245627462864
-3.21781325340271	-6.01011991500854	-9.78076839447021	-0.0526131950318813	0.00263540982268751	0.00846572872251272
-3.22282075881958	-6.00601434707642	-9.79788112640381	-0.0526834018528461	0.00268871709704399	0.00841550808399916
-3.23042893409729	-6.01648330688477	-9.80060577392578	-0.0527589246630669	0.00248533789999783	0.00854850560426712
-3.22928738594055	-6.01103496551514	-9.77826309204102	-0.052920401096344	0.00253258994780481	0.0084224920719862
-3.23538184165955	-6.01073932647705	-9.78352737426758	-0.0529647134244442	0.00251978170126677	0.00839830469340086
-3.24254131317139	-6.00954055786133	-9.79282760620117	-0.0529414266347885	0.00243288581259549	0.0084553137421608
-3.24039244651794	-6.01854562759399	-9.77592945098877	-0.0531042777001858	0.0023446069099009	0.00842135306447744
-3.24230909347534	-6.0109920501709	-9.76959037780762	-0.0532344095408916	0.0024518589489162	0.00833827722817659
-3.24972891807556	-6.01251459121704	-9.78775310516357	-0.05326172336936	0.00231622694991529	0.00842404831200838
-3.2513964176178	-6.01440763473511	-9.77372550964355	-0.0533655807375908	0.00224239286035299	0.00841514393687248
-3.24953937530518	-6.0118932723999	-9.76291942596436	-0.0534181520342827	0.00233073602430522	0.00833776127547026
-3.25803804397583	-6.00976514816284	-9.76760387420654	-0.0535642206668854	0.00236483244225383	0.00835854094475508
-3.2616069316864	-6.0123987197876	-9.76498889923096	-0.0536940358579159	0.00217904266901314	0.00842799991369247
-3.26052045822144	-6.00956344604492	-9.74711227416992	-0.0537008456885815	0.00216681859456003	0.00840186979621649
-3.25857067108154	-6.004638671875	-9.75731658935547	-0.053781159222126	0.00220688595436513	0.00848223641514778
-3.262855052948	-6.00946807861328	-9.75574970245361	-0.0537549629807472	0.00209708837792277	0.00862823985517025
-3.26076197624207	-6.00873708724976	-9.74454975128174	-0.0538043491542339	0.00205114111304283	0.00852295756340027
-3.25832867622375	-6.00482320785522	-9.74964618682861	-0.0538604184985161	0.00212896871380508	0.00858525093644857
-3.26274681091309	-6.00774574279785	-9.75194454193115	-0.0538296885788441	0.00202040188014507	0.00874778628349304
-3.2568564414978	-6.0139741897583	-9.74428653717041	-0.0538571439683437	0.00192809093277901	0.00868370663374662
-3.2545850276947	-6.00661849975586	-9.74874496459961	-0.0538333505392075	0.00207954924553633	0.00883410591632128
-3.25717186927795	-6.00959730148315	-9.75764751434326	-0.0536133907735348	0.00183087168261409	0.00901729147881269
-3.25281047821045	-6.01578521728516	-9.74574375152588	-0.0536769330501556	0.00186090089846402	0.00903901550918818
-3.25196695327759	-6.00805282592773	-9.75313663482666	-0.0535610057413578	0.00184874061960727	0.00914442352950573
-3.25064873695374	-6.01253128051758	-9.76455974578857	-0.0534555204212666	0.00168453471269459	0.00929589197039604
-3.24829864501953	-6.01600551605225	-9.75992584228516	-0.0534689240157604	0.0016723609296605	0.00937745906412601
-3.24171781539917	-6.00828313827515	-9.75522136688232	-0.0533284284174442	0.00165232643485069	0.00948541983962059
-3.23958015441895	-6.01019239425659	-9.7732572555542	-0.0532489120960236	0.00153565732762218	0.00967410299926996
-3.24082064628601	-6.01442623138428	-9.77116870880127	-0.0530370213091373	0.00137359986547381	0.00989959668368101
-3.23295950889587	-6.01098108291626	-9.76250267028809	-0.0529331900179386	0.00141990208067	0.0100142257288098
-3.2328634262085	-6.00817537307739	-9.784836769104	-0.0527424402534962	0.00135650637093931	0.0101282456889749
-3.23330092430115	-6.01604413986206	-9.78714466094971	-0.0525467619299889	0.00111248879693449	0.010389031842351
-3.22725582122803	-6.01793670654297	-9.77917671203613	-0.0524731054902077	0.00103266688529402	0.0105331586673856
-3.22361969947815	-6.01736783981323	-9.79470920562744	-0.0522816143929958	0.00100884959101677	0.0106140067800879
-3.22430539131165	-6.02066946029663	-9.80901050567627	-0.0520584285259247	0.00091509276535362	0.0109237497672439
-3.22063636779785	-6.02477884292603	-9.80736541748047	-0.0519332587718964	0.00071312120417133	0.0111393006518483
-3.21638154983521	-6.02740812301636	-9.80163383483887	-0.0517785139381886	0.00072733435081318	0.0112176360562444
-3.21652436256409	-6.02617883682251	-9.8196325302124	-0.0516079105436802	0.000727545702829957	0.0114991432055831
-3.21436405181885	-6.0236496925354	-9.82171535491943	-0.0515071265399456	0.000563048524782062	0.0116965416818857
-3.21425819396973	-6.03486061096191	-9.8145055770874	-0.0514205098152161	0.000524136412423104	0.0118955513462424
-3.2143669128418	-6.03120613098145	-9.81184387207031	-0.0513842888176441	0.000521305308211595	0.0120457513257861
-3.21158003807068	-6.02319717407227	-9.82241916656494	-0.051242433488369	0.000456929614301771	0.0122220804914832
-3.21641039848328	-6.0331244468689	-9.82387924194336	-0.0512041226029396	0.000408238003728911	0.0124349286779761
-3.21025848388672	-6.03317356109619	-9.81374073028564	-0.0511721968650818	0.000331058807205409	0.0126009881496429
-3.20879316329956	-6.02728891372681	-9.82161808013916	-0.0510795712471008	0.000342230690876022	0.0126220872625709
-3.20385360717773	-6.02741289138794	-9.82137107849121	-0.0511414892971516	0.000267055904259905	0.0128408232703805
-3.20707440376282	-6.02700424194336	-9.81982135772705	-0.0511246733367443	0.000309094786643982	0.0130278933793306
-3.20583367347717	-6.0266318321228	-9.82132720947266	-0.0511946864426136	0.000219444831600413	0.0131761524826288
-3.20693850517273	-6.02354145050049	-9.81073474884033	-0.0512192100286484	0.000182794683496468	0.0132830208167434
-3.20242214202881	-6.02121925354004	-9.80017757415771	-0.0513892993330956	0.000267453491687775	0.0132942665368319
-3.20381426811218	-6.01519775390625	-9.81604671478271	-0.0513628907501698	0.000243266695179045	0.0135276345536113
-3.20688676834106	-6.02099704742432	-9.80173587799072	-0.051498718559742	0.000169834354892373	0.0136516699567437
-3.2027006149292	-6.01603889465332	-9.78609943389893	-0.0516759529709816	0.000271928962320089	0.0136458929628134
-3.20636105537415	-6.0080714225769	-9.79838371276855	-0.0517641268670559	0.000291202741209418	0.0137543305754662
-3.20571279525757	-6.00625610351563	-9.78612804412842	-0.0519299395382404	0.000203567062271759	0.0139048481360078
-3.20588636398315	-6.01132202148438	-9.78329086303711	-0.0520610027015209	0.000218792018131353	0.0139547605067492
-3.20829772949219	-6.00459671020508	-9.76818943023682	-0.0522164106369019	0.00036425402504392	0.0139940362423658
-3.20819354057312	-5.99477767944336	-9.77567958831787	-0.0523543246090412	0.000339529098710045	0.0140403741970658
-3.21456265449524	-6.0023775100708	-9.77256870269775	-0.0524836108088493	0.000381475314497948	0.0142022399231791
-3.21313261985779	-6.00170612335205	-9.75577735900879	-0.0526515245437622	0.000356105854734778	0.0141980163753033
-3.2127628326416	-5.99247360229492	-9.74889183044434	-0.0527489893138409	0.000439050578279421	0.0141144460067153
-3.2163348197937	-5.9889669418335	-9.76382160186768	-0.0528369024395943	0.000472253828775138	0.0142669752240181
-3.21620154380798	-5.9940242767334	-9.74527359008789	-0.0530195906758308	0.000447231868747622	0.0143645415082574
-3.21657609939575	-5.98854303359985	-9.73216533660889	-0.0531777329742908	0.000553058984223753	0.0141880288720131
-3.22030806541443	-5.98421621322632	-9.74375534057617	-0.0532259829342365	0.000727885751985013	0.0142909670248628
-3.22350978851318	-5.98755979537964	-9.73550891876221	-0.053406186401844	0.000612436386290938	0.0143643924966455
-3.22171235084534	-5.99012279510498	-9.72490406036377	-0.0535904243588448	0.000753119005821645	0.0142988096922636
-3.22322034835815	-5.98479270935059	-9.72122955322266	-0.0536899156868458	0.000903776381164789	0.0142968064174056
-3.22888422012329	-5.9867467880249	-9.72541236877441	-0.0538042411208153	0.00092489249072969	0.0143727567046881
-3.22975587844849	-5.99106884002686	-9.71372509002686	-0.0539437904953957	0.000910908041987568	0.0143161164596677
-3.23241114616394	-5.99514579772949	-9.69393730163574	-0.0541558302938938	0.00111485936213285	0.0143078612163663
-3.23557949066162	-5.98424291610718	-9.702467918396	-0.054190494120121	0.00122263876255602	0.0142381358891726
-3.24290657043457	-5.99436807632446	-9.7148494720459	-0.0543365441262722	0.00124273297842592	0.0142751522362232
-3.24687361717224	-5.9981746673584	-9.6874303817749	-0.0544630475342274	0.00129010761156678	0.0142816258594394
-3.25097870826721	-5.99670219421387	-9.69087028503418	-0.0545952022075653	0.00141229131259024	0.0141347963362932
-3.25611209869385	-5.99622631072998	-9.69410800933838	-0.0547404736280441	0.00151673436630517	0.014117912389338
-3.26441407203674	-6.00252914428711	-9.69191741943359	-0.054817222058773	0.00154965952970088	0.0140918605029583
-3.27180957794189	-6.00688934326172	-9.67979335784912	-0.0549489632248878	0.00161682558245957	0.0139626190066338
-3.27257633209229	-6.00771808624268	-9.67246246337891	-0.0551226511597633	0.00174007855821401	0.0138500574976206
-3.27998995780945	-6.00731563568115	-9.67174625396729	-0.0551762692630291	0.00185063679236919	0.0137804709374905
-3.28704690933228	-6.01433944702148	-9.68360710144043	-0.0552712120115757	0.00176888413261622	0.0138178020715714
-3.29165935516357	-6.02042722702026	-9.65844631195068	-0.0553932376205921	0.00191472005099058	0.0136784305796027
-3.2960844039917	-6.01662063598633	-9.65950489044189	-0.0555156581103802	0.00208987691439688	0.0135827222838998
-3.30606317520142	-6.02162790298462	-9.66616344451904	-0.0554982386529446	0.00203321408480406	0.0135718388482928
-3.30933737754822	-6.02908229827881	-9.65311050415039	-0.0555626414716244	0.00209396425634623	0.0135502303019166
-3.31450700759888	-6.02949714660645	-9.6492395401001	-0.0555889941751957	0.00227910280227661	0.0134578309953213
-3.32195425033569	-6.03118276596069	-9.65085029602051	-0.0555575862526894	0.00221311417408288	0.0134635418653488
-3.32678985595703	-6.03559684753418	-9.65833568572998	-0.0556589029729366	0.0022431833203882	0.013447443023324
-3.32737612724304	-6.04511404037476	-9.64234256744385	-0.055664986371994	0.00221207900904119	0.0134357940405607
-3.33428621292114	-6.0463662147522	-9.63840293884277	-0.055673360824585	0.00238122511655092	0.0133826630190015
-3.33650636672974	-6.04588842391968	-9.64428615570068	-0.0556361898779869	0.00233462662436068	0.0133118527010083
-3.34523963928223	-6.0556492805481	-9.64640522003174	-0.0557128265500069	0.00239231972955167	0.0133748520165682
-3.34712743759155	-6.06013822555542	-9.63164043426514	-0.0556392557919025	0.00237889215350151	0.0133455730974674
-3.35080814361572	-6.06134462356567	-9.63125801086426	-0.0556639023125172	0.00246453657746315	0.0132219446823001
-3.35770392417908	-6.06343793869019	-9.64020347595215	-0.0556715428829193	0.00248856865800917	0.0133106978610158
-3.36697888374329	-6.0716028213501	-9.62202644348145	-0.0556360557675362	0.00248153228312731	0.0132828177884221
-3.3644700050354	-6.07356739044189	-9.61597156524658	-0.0557072386145592	0.00249531376175582	0.0131125468760729
-3.3713960647583	-6.07065486907959	-9.62212371826172	-0.0557140409946442	0.00268830242566764	0.0130855422466993
-3.37841463088989	-6.07718658447266	-9.61975002288818	-0.0556747056543827	0.00253143673762679	0.0131530379876494
-3.37376976013184	-6.08622121810913	-9.61033535003662	-0.0557495355606079	0.00264769536443055	0.0130097344517708
-3.38253831863403	-6.08243560791016	-9.61144256591797	-0.0556918084621429	0.0026873704046011	0.0129694920033216
-3.38679242134094	-6.08374786376953	-9.6137228012085	-0.0556468479335308	0.00255123944953084	0.0130135370418429
-3.38907718658447	-6.09571838378906	-9.60387325286865	-0.0556629858911037	0.00258376984857023	0.0129805319011211
-3.39250111579895	-6.09057331085205	-9.60693836212158	-0.0555464066565037	0.00268048979341984	0.012855552136898
-3.39785099029541	-6.09440565109253	-9.61809253692627	-0.0555205717682838	0.00256217899732292	0.012924593873322
-3.40058755874634	-6.10368919372559	-9.61396408081055	-0.0554225370287895	0.00239316164515913	0.0129063995555043
-3.40270829200745	-6.10199546813965	-9.61342334747314	-0.0553369000554085	0.00247046537697315	0.0128733795136213
-3.40856313705444	-6.10562038421631	-9.61714744567871	-0.0551819838583469	0.00240759248845279	0.0129744745790958
-3.4162437915802	-6.11846971511841	-9.6162805557251	-0.0551223792135715	0.00223469105549157	0.0129545032978058
-3.41898703575134	-6.11672973632813	-9.61034107208252	-0.0550764687359333	0.00238071545027196	0.0129188681021333
-3.4250853061676	-6.12113571166992	-9.62614440917969	-0.0548973195254803	0.00217368104495108	0.0129645662382245
-3.43109703063965	-6.12906265258789	-9.62154197692871	-0.0547231510281563	0.00204699626192451	0.0130122760310769
-3.43499851226807	-6.13759708404541	-9.60793018341064	-0.0547133721411228	0.00201491732150316	0.0129662584513426
-3.442138671875	-6.13365745544434	-9.62132549285889	-0.0545359067618847	0.00201711035333574	0.0129602877423167
-3.44712591171265	-6.14654016494751	-9.63141536712646	-0.0543910376727581	0.00175501231569797	0.0130050629377365
-3.45015859603882	-6.15453672409058	-9.60905838012695	-0.0543584451079369	0.00184049631934613	0.0129545517265797
-3.45382332801819	-6.1495418548584	-9.62384605407715	-0.0542102307081223	0.00178636133205146	0.0129021871834993
-3.46369957923889	-6.16373729705811	-9.63265037536621	-0.0540829785168171	0.00165118440054357	0.0130155794322491
-3.46709370613098	-6.1694540977478	-9.61186790466309	-0.0539851225912571	0.00165239768102765	0.0129881231114268
-3.4718930721283	-6.1652512550354	-9.62020206451416	-0.0538052767515183	0.0016081037465483	0.0127909807488322
-3.48151111602783	-6.17047739028931	-9.63173866271973	-0.0537007600069046	0.00163394503761083	0.0128635996952653
-3.48684096336365	-6.18075752258301	-9.62492656707764	-0.0535572804510593	0.00141725456342101	0.012932495214045
-3.48865175247192	-6.18510293960571	-9.61739349365234	-0.0535448752343655	0.00139190279878676	0.0127295004203916
-3.49495530128479	-6.18397665023804	-9.63666820526123	-0.0533947944641113	0.00137336435727775	0.0127654308453202
-3.50844287872314	-6.19434833526611	-9.62700366973877	-0.0531996376812458	0.00119838898535818	0.012830076739192
[truncated: 8,541 more rows]
