# Supplementary material for: Identification of Haptic Based Guiding Using Hard Reins
Source: PLoS One. 2015 Jul 22;10(7):e0132020. doi: 10.1371/journal.pone.0132020 (PMC4511788; doi:10.1371/journal.pone.0132020)
Supplement: S6 File — (ZIP) [file pone.0132020.s006.zip › Exp2_ForceData2/Subject6/path1/T8.csv]

Force X (N)	Force Y (N)	Force Z (N)	Torque X (N-m)	Torque Y (N-m)	Torque Z (N-m)	Frequency = 10000	Averaging Level = 16	F/T Serial Number = FT11772	Time Started = 19/02/2013 13:30:23
-3.50633239746094	-6.58778047561646	-11.081844329834	-0.0463969744741917	-0.0105893788859248	0.0215680915862322
-3.49811124801636	-6.58526992797852	-11.0851497650146	-0.0464088097214699	-0.0105048744007945	0.0215970668941736
-3.50057935714722	-6.58369207382202	-11.0755748748779	-0.0464378073811531	-0.0103247994557023	0.0215038619935513
-3.49743175506592	-6.57963418960571	-11.0719432830811	-0.0463194698095322	-0.0103457802906632	0.0215040203183889
-3.48921418190002	-6.57426452636719	-11.0774440765381	-0.0464543402194977	-0.0101568177342415	0.0214296076446772
-3.49230170249939	-6.57569169998169	-11.0665473937988	-0.0464226268231869	-0.0100319720804691	0.0213666819036007
-3.4924647808075	-6.56917333602905	-11.0613374710083	-0.0465652495622635	-0.00997002888470888	0.0212390087544918
-3.48354339599609	-6.56720304489136	-11.0652351379395	-0.046594213694334	-0.00980123784393072	0.0211143232882023
-3.4863269329071	-6.56751918792725	-11.0540914535522	-0.0466108284890652	-0.00974253658205271	0.0210728775709867
-3.48864078521729	-6.56225728988647	-11.0495491027832	-0.0467256493866444	-0.00972709711641073	0.0209093187004328
-3.48233246803284	-6.5584774017334	-11.0531768798828	-0.0467805154621601	-0.00949360150843859	0.0207971297204494
-3.48800873756409	-6.5621509552002	-11.0521726608276	-0.0466831140220165	-0.00945182982832193	0.0206912271678448
-3.49031639099121	-6.55725145339966	-11.0468053817749	-0.0467817150056362	-0.00944068003445864	0.0205103810876608
-3.48575210571289	-6.55656909942627	-11.0472774505615	-0.0468090213835239	-0.00939762219786644	0.0203392747789621
-3.49302363395691	-6.55570125579834	-11.0524950027466	-0.0467107258737087	-0.00928659364581108	0.0202562101185322
-3.49384570121765	-6.55334520339966	-11.0476846694946	-0.0466956458985806	-0.00933298841118813	0.0200382228940725
-3.4927339553833	-6.55425071716309	-11.0480527877808	-0.0467795170843601	-0.00921704154461622	0.0198403261601925
-3.49845623970032	-6.55804443359375	-11.0402326583862	-0.0466890297830105	-0.00919299758970737	0.0197059363126755
-3.49939894676209	-6.55560636520386	-11.0485410690308	-0.0466270484030247	-0.00930396281182766	0.0194759052246809
-3.50198888778687	-6.55712747573853	-11.0465106964111	-0.0466173700988293	-0.00923281349241734	0.019335076212883
-3.50881862640381	-6.5604362487793	-11.0461893081665	-0.0465299040079117	-0.00919535849243402	0.0191823095083237
-3.51121044158936	-6.55922651290894	-11.0542688369751	-0.0464095212519169	-0.00933927390724421	0.0189757253974676
-3.51481962203979	-6.55903339385986	-11.0566244125366	-0.0464693829417229	-0.00920723006129265	0.0188772976398468
-3.52267336845398	-6.56637191772461	-11.0567350387573	-0.0463238172233105	-0.00923220906406641	0.0187022779136896
-3.52646446228027	-6.56477499008179	-11.0617256164551	-0.0462985187768936	-0.00935186259448528	0.0184914395213127
-3.52807998657227	-6.56761789321899	-11.0636882781982	-0.046302430331707	-0.00926088355481625	0.0183877479285002
-3.53387713432312	-6.56950998306274	-11.0619134902954	-0.0462009869515896	-0.00929550174623728	0.0182513054460287
-3.53896236419678	-6.57139444351196	-11.0670719146729	-0.0461518950760365	-0.00936368107795715	0.018022820353508
-3.54123711585999	-6.57310199737549	-11.0651865005493	-0.0461950674653053	-0.0092943599447608	0.0179017875343561
-3.5462818145752	-6.57723426818848	-11.0637168884277	-0.0459831655025482	-0.00946855079382658	0.0177663955837488
-3.55723857879639	-6.57949924468994	-11.0707578659058	-0.0460989698767662	-0.00941166188567877	0.0175411812961102
-3.55567121505737	-6.58000707626343	-11.0723466873169	-0.0460331551730633	-0.00946197286248207	0.0173595882952213
-3.56289792060852	-6.57905435562134	-11.0648632049561	-0.0459404066205025	-0.00947838742285967	0.0171856917440891
-3.57107400894165	-6.5837082862854	-11.0700979232788	-0.0459730252623558	-0.00945093668997288	0.0169234611093998
-3.57580637931824	-6.58194923400879	-11.0681085586548	-0.0460177175700665	-0.00940833240747452	0.0167388375848532
-3.577712059021	-6.58170938491821	-11.0694742202759	-0.0459057614207268	-0.00954214297235012	0.0165817439556122
-3.58306264877319	-6.58545351028442	-11.068265914917	-0.0461056642234325	-0.00954833813011646	0.0162736084312201
-3.59194350242615	-6.58672332763672	-11.0711765289307	-0.0459904484450817	-0.00954633019864559	0.0161337312310934
-3.59157776832581	-6.58414220809937	-11.0608148574829	-0.0460361652076244	-0.00957440584897995	0.015878776088357
-3.59251141548157	-6.58870697021484	-11.0689458847046	-0.0461139865219593	-0.0096155097708106	0.0155853321775794
-3.60572147369385	-6.58502292633057	-11.0627059936523	-0.0462353676557541	-0.00959832686930895	0.0154342846944928
-3.60366249084473	-6.58406639099121	-11.0625314712524	-0.0461815372109413	-0.00956967938691378	0.0151298372074962
-3.61128711700439	-6.58623266220093	-11.0628547668457	-0.0463016144931316	-0.0095556927844882	0.0148436510935426
-3.6186089515686	-6.58080768585205	-11.0569190979004	-0.0464004762470722	-0.00970512256026268	0.0145788872614503
-3.61619257926941	-6.58190536499023	-11.0636796951294	-0.0465047545731068	-0.00964356865733862	0.0142359994351864
-3.62837553024292	-6.58243799209595	-11.0531883239746	-0.0465278886258602	-0.00961106177419424	0.0140807218849659
-3.63037800788879	-6.5770058631897	-11.061351776123	-0.0465748459100723	-0.00971285905689001	0.0137490881606936
-3.62978386878967	-6.57815599441528	-11.056116104126	-0.0467790924012661	-0.00961460173130035	0.0134955886751413
-3.63845896720886	-6.57763624191284	-11.0512561798096	-0.0466783903539181	-0.00973327923566103	0.0132736079394817
-3.64642453193665	-6.57847261428833	-11.045147895813	-0.0469012707471848	-0.00971556361764669	0.0129422042518854
-3.64554977416992	-6.57671070098877	-11.0497007369995	-0.046942014247179	-0.0097366813570261	0.0127323335036635
-3.65169429779053	-6.57442808151245	-11.0447788238525	-0.0469890348613262	-0.00977727118879557	0.0125011829659343
-3.65554261207581	-6.57920742034912	-11.0471849441528	-0.0469691231846809	-0.00983592681586742	0.0122005771845579
-3.66517972946167	-6.57441186904907	-11.0509510040283	-0.046949315816164	-0.00972921960055828	0.0120570352301002
-3.66473770141602	-6.57313632965088	-11.0577144622803	-0.046884186565876	-0.00992923881858587	0.0118792224675417
-3.66782140731812	-6.57700538635254	-11.0543003082275	-0.0468692816793919	-0.00990288611501455	0.0116196554154158
-3.67622852325439	-6.57489681243896	-11.0578184127808	-0.0467553734779358	-0.0100529473274946	0.0115793971344829
-3.67320418357849	-6.57531929016113	-11.0703907012939	-0.0467206425964832	-0.0100800963118672	0.01133425347507
-3.67902874946594	-6.58103513717651	-11.0696134567261	-0.0466278195381165	-0.0101180765777826	0.0111963599920273
-3.68286538124084	-6.57932424545288	-11.0754537582397	-0.046555407345295	-0.0102918278425932	0.0110310958698392
-3.67788171768188	-6.58099603652954	-11.0784912109375	-0.0465277992188931	-0.010335786268115	0.0108841992914677
-3.68464946746826	-6.58444738388062	-11.0884628295898	-0.0463796146214008	-0.0103203179314733	0.0107566444203258
-3.68573665618896	-6.58094930648804	-11.0903472900391	-0.0462890416383743	-0.010581761598587	0.0105847334489226
-3.68252491950989	-6.58364725112915	-11.0987825393677	-0.0463160797953606	-0.0104394564405084	0.0104704489931464
-3.68900299072266	-6.58399438858032	-11.1003513336182	-0.0461080260574818	-0.0105146868154407	0.0103214802220464
-3.68591403961182	-6.58542060852051	-11.1070232391357	-0.0460927672684193	-0.0106501504778862	0.0101630035787821
-3.68252563476563	-6.58467531204224	-11.111572265625	-0.0461981408298016	-0.0105583379045129	0.0100807817652822
-3.68293833732605	-6.58527994155884	-11.1142978668213	-0.0459849908947945	-0.0106562823057175	0.00993011426180601
-3.68152475357056	-6.58782625198364	-11.1114339828491	-0.0461144596338272	-0.010583327151835	0.00970582850277424
-3.68401026725769	-6.58364295959473	-11.1060056686401	-0.0461039058864117	-0.0105045018717647	0.00962643139064312
-3.6741509437561	-6.58097696304321	-11.110424041748	-0.0461995676159859	-0.0104225389659405	0.00941326376050711
-3.67449283599854	-6.58399200439453	-11.1096210479736	-0.0462748669087887	-0.0104090981185436	0.0092710517346859
-3.68159890174866	-6.57723999023438	-11.1021270751953	-0.0463164635002613	-0.0102764908224344	0.00907394010573626
-3.67430877685547	-6.57863330841064	-11.0977296829224	-0.0466104373335838	-0.0101686343550682	0.00884134322404861
-3.67640280723572	-6.57848596572876	-11.095817565918	-0.0466080456972122	-0.0100439097732306	0.00862256530672312
-3.67696619033813	-6.5701060295105	-11.0922842025757	-0.0468469224870205	-0.0100067406892776	0.00848190207034349
-3.66943764686584	-6.57439136505127	-11.083685874939	-0.0470051430165768	-0.00981752295047045	0.00823069829493761
-3.67579436302185	-6.5694522857666	-11.0704231262207	-0.0470730625092983	-0.00963231641799212	0.00798390433192253
-3.67367196083069	-6.56860876083374	-11.0737819671631	-0.0473125986754894	-0.00955366250127554	0.00772457802668214
-3.67378807067871	-6.56400489807129	-11.0715398788452	-0.0474481023848057	-0.0094019453972578	0.00758423237130046
-3.67336487770081	-6.56206130981445	-11.0629663467407	-0.0475740730762482	-0.00932850688695908	0.00736082112416625
-3.67407870292664	-6.5644326210022	-11.0539884567261	-0.0478495918214321	-0.00909788534045219	0.00709026958793402
-3.67940640449524	-6.55818653106689	-11.0432052612305	-0.0479581132531166	-0.00903061311691999	0.00693305907770991
-3.66865992546082	-6.55468511581421	-11.0461740493774	-0.0481512621045113	-0.00889877788722515	0.00662894500419497
-3.67622423171997	-6.55249977111816	-11.0386400222778	-0.0482688918709755	-0.00876224413514137	0.00651327520608902
-3.67255854606628	-6.54713106155396	-11.0326929092407	-0.0484988950192928	-0.00879857875406742	0.0062704524025321
-3.67338442802429	-6.54292488098145	-11.0249872207642	-0.0486115999519825	-0.00861429050564766	0.00621892837807536
-3.66607022285461	-6.53904151916504	-11.0197820663452	-0.0488006733357906	-0.00854297447949648	0.00593017134815454
-3.66954183578491	-6.54081583023071	-11.0162019729614	-0.0490174479782581	-0.00846021063625813	0.00583045370876789
-3.67110919952393	-6.53111362457275	-11.0111675262451	-0.0489982664585114	-0.00845150742679834	0.00571044022217393
-3.66400289535522	-6.53364181518555	-11.009726524353	-0.0491785891354084	-0.00836308673024178	0.00557215977460146
-3.66663765907288	-6.53334140777588	-11.0019397735596	-0.0492344163358212	-0.00828950759023428	0.0055658183991909
-3.6695032119751	-6.53151607513428	-11.0000619888306	-0.0493675731122494	-0.00826665945351124	0.00542766461148858
-3.66079330444336	-6.52580642700195	-10.9983425140381	-0.0494545847177505	-0.0081532159820199	0.00536314211785793
-3.66400861740112	-6.52588844299316	-10.9916677474976	-0.0494409427046776	-0.00821173936128616	0.00537741789594293
-3.66178870201111	-6.53184509277344	-10.9944190979004	-0.0495979823172092	-0.00813627894967794	0.00522415246814489
-3.6661581993103	-6.52883291244507	-10.9881715774536	-0.0495459586381912	-0.00810293853282928	0.0052831438370049
-3.66045475006104	-6.52972412109375	-10.9890060424805	-0.0495785772800446	-0.00811602640897036	0.00515896640717983
-3.66007256507874	-6.53130149841309	-10.9841928482056	-0.0495447367429733	-0.00804845243692398	0.00523966504260898
-3.66666007041931	-6.53100872039795	-10.9842042922974	-0.0495734848082066	-0.00814184546470642	0.0051558380946517
-3.660804271698	-6.53419208526611	-10.9852514266968	-0.049646008759737	-0.00807836186140776	0.00513446610420942
-3.66789269447327	-6.53645038604736	-10.9789962768555	-0.0495461001992226	-0.00799576845020056	0.00512205483391881
-3.66501069068909	-6.53235578536987	-10.9865131378174	-0.0494598001241684	-0.00816217064857483	0.00510169006884098
-3.66525459289551	-6.53043556213379	-10.9845638275146	-0.0495141185820103	-0.00806028582155705	0.00509161921218038
-3.66949963569641	-6.5352258682251	-10.9860601425171	-0.0493536554276943	-0.00825576949864626	0.00511769345030189
-3.66426253318787	-6.54113531112671	-10.9859924316406	-0.0493703857064247	-0.00820211507380009	0.00512689398601651
-3.66944074630737	-6.53526496887207	-10.9867506027222	-0.0492433197796345	-0.00832083262503147	0.00516360206529498
-3.65769410133362	-6.53721570968628	-10.9908466339111	-0.0491677187383175	-0.0083698108792305	0.00512946443632245
-3.66400408744812	-6.53850173950195	-10.9928293228149	-0.0490800552070141	-0.00832050573080778	0.00522017851471901
-3.66262030601501	-6.54060983657837	-10.994122505188	-0.0490789040923119	-0.00846427399665117	0.0052207107655704
-3.6618320941925	-6.53964710235596	-11.0002889633179	-0.0489883050322533	-0.00839947629719973	0.00532513251528144
-3.66133594512939	-6.54099464416504	-10.9928770065308	-0.0488119460642338	-0.00849679950624704	0.0053854938596487
-3.65353155136108	-6.54768085479736	-11.001519203186	-0.0487965419888496	-0.00860206224024296	0.00533625716343522
-3.65856266021729	-6.54169416427612	-10.99329662323	-0.0487642250955105	-0.00856323633342981	0.00545594561845064
-3.65121841430664	-6.54660224914551	-11.0009355545044	-0.0486843585968018	-0.00862214341759682	0.00541154714301229
-3.65377449989319	-6.55016183853149	-10.9992733001709	-0.0486296452581882	-0.00852793548256159	0.00548809021711349
-3.65261769294739	-6.54885816574097	-11.0023193359375	-0.048554752022028	-0.00863276049494743	0.00554543081671
-3.64367389678955	-6.54859113693237	-11.0014066696167	-0.048583060503006	-0.00852421019226313	0.00548708159476519
-3.6483736038208	-6.55394077301025	-10.9915981292725	-0.0484970211982727	-0.00851472467184067	0.00556198181584477
-3.64639210700989	-6.55426549911499	-10.9914493560791	-0.0485517792403698	-0.0085449768230319	0.00549368467181921
-3.64460396766663	-6.55133008956909	-10.992094039917	-0.0485549420118332	-0.00849141925573349	0.00554276304319501
-3.64087724685669	-6.54836702346802	-10.9927406311035	-0.0485099144279957	-0.00854939315468073	0.00549056846648455
-3.63565301895142	-6.55201101303101	-10.9911413192749	-0.0486336164176464	-0.00846003089100122	0.00547983217984438
-3.64157366752625	-6.54684352874756	-10.9845352172852	-0.0486142747104168	-0.00854460522532463	0.00549147697165608
-3.63131666183472	-6.55049848556519	-10.9835081100464	-0.0487102195620537	-0.00844721309840679	0.00543925818055868
-3.6373188495636	-6.54779529571533	-10.9810333251953	-0.0486445911228657	-0.00841548945754766	0.00537805631756783
-3.63378834724426	-6.54313278198242	-10.983380317688	-0.0486386492848396	-0.00850575603544712	0.00533473398536444
-3.63090062141418	-6.54332256317139	-10.9840269088745	-0.048776663839817	-0.00838442798703909	0.00524822250008583
-3.63420987129211	-6.54544353485107	-10.9787225723267	-0.0486715957522392	-0.00833097007125616	0.00521017890423536
-3.63160157203674	-6.53854846954346	-10.9802532196045	-0.0486616045236588	-0.00849765073508024	0.00516967987641692
-3.63182711601257	-6.54262971878052	-10.9811840057373	-0.0487148500978947	-0.00841515231877565	0.00517233274877071
-3.63158416748047	-6.53913593292236	-10.9835386276245	-0.048548985272646	-0.00847962778061628	0.00517627550289035
-3.62860250473022	-6.54567718505859	-10.9808864593506	-0.0486773662269115	-0.00856815278530121	0.0051096729002893
-3.63127064704895	-6.53939294815063	-10.9852962493896	-0.0485108345746994	-0.00849124602973461	0.00516606867313385
-3.62747597694397	-6.54003858566284	-10.9895992279053	-0.0485525205731392	-0.00851543340831995	0.0051553095690906
-3.62859654426575	-6.5460057258606	-10.995623588562	-0.0482688248157501	-0.00864215567708015	0.00524475099518895
-3.63122844696045	-6.54455137252808	-10.9962663650513	-0.0482405349612236	-0.00873168092221022	0.00526762194931507
-3.62523412704468	-6.55211067199707	-11.0077419281006	-0.0481365248560905	-0.00882965791970491	0.00537595199421048
-3.63054895401001	-6.55525350570679	-11.0089426040649	-0.0478693731129169	-0.00886646937578917	0.00552726164460182
-3.63086771965027	-6.55866193771362	-11.0173768997192	-0.0477551184594631	-0.00907137524336576	0.00551204942166805
-3.62959432601929	-6.5623836517334	-11.0260448455811	-0.0475001819431782	-0.00904335174709558	0.0057276408188045
-3.63767957687378	-6.56885051727295	-11.0338954925537	-0.0472093969583511	-0.0092241270467639	0.00582513306289911
-3.63142919540405	-6.57141590118408	-11.046404838562	-0.0470504276454449	-0.00938934367150068	0.00591142801567912
-3.63402104377747	-6.57385396957397	-11.0525159835815	-0.0468134917318821	-0.00948011036962271	0.00609871558845043
-3.63764905929565	-6.57876825332642	-11.0633945465088	-0.0464474894106388	-0.00955568999052048	0.00610830495133996
-3.63868093490601	-6.58766174316406	-11.0680408477783	-0.0464576855301857	-0.00963551737368107	0.00619462970644236
-3.64099836349487	-6.58647108078003	-11.07017993927	-0.0460972748696804	-0.00983343459665775	0.00629198690876365
-3.63916110992432	-6.59230613708496	-11.0839853286743	-0.0460533425211906	-0.00981116574257612	0.00633732927963138
-3.64426922798157	-6.59977102279663	-11.0773153305054	-0.045831486582756	-0.00993231032043695	0.00637553632259369
-3.64703130722046	-6.5978798866272	-11.0872020721436	-0.0457882694900036	-0.01004917640239	0.00638284487649798
-3.64332151412964	-6.59889507293701	-11.0884141921997	-0.045609250664711	-0.010051934979856	0.00641867751255631
-3.64957165718079	-6.60126447677612	-11.0894365310669	-0.0454971082508564	-0.010064210742712	0.00643230928108096
-3.65286564826965	-6.6041202545166	-11.0973272323608	-0.0455046221613884	-0.0101467855274677	0.00638280063867569
-3.65574789047241	-6.60221290588379	-11.0914859771729	-0.0454626642167568	-0.0100677404552698	0.00644696736708283
-3.65243530273438	-6.60314512252808	-11.0886459350586	-0.0454845391213894	-0.0101628638803959	0.0063459244556725
-3.65944957733154	-6.60843324661255	-11.0877618789673	-0.0454316921532154	-0.0100087253376842	0.00640100380405784
-3.65980410575867	-6.60383749008179	-11.0875043869019	-0.0454002059996128	-0.0100671080872416	0.00635600183159113
-3.66020393371582	-6.60245990753174	-11.0827169418335	-0.0455522313714027	-0.00996069051325321	0.00631553586572409
-3.65910148620605	-6.60468053817749	-11.0842657089233	-0.0453866831958294	-0.0100711965933442	0.00638466840609908
-3.66211485862732	-6.60642528533936	-11.0787744522095	-0.045637208968401	-0.00999592058360577	0.00625818641856313
-3.66276168823242	-6.60454273223877	-11.0719318389893	-0.0455715321004391	-0.00998958293348551	0.00631787721067667
-3.65761160850525	-6.60090446472168	-11.0731630325317	-0.0456466190516949	-0.00991728715598583	0.0062353927642107
-3.66217398643494	-6.60763454437256	-11.0743274688721	-0.0457274354994297	-0.00980686396360397	0.00628500012680888
-3.66650891304016	-6.602614402771	-11.0749673843384	-0.0456067621707916	-0.00983105599880219	0.0062246541492641
-3.66260242462158	-6.60419368743896	-11.0727014541626	-0.0458042547106743	-0.00972195155918598	0.00619528815150261
-3.66791725158691	-6.60760021209717	-11.0736961364746	-0.0456561669707298	-0.00962531380355358	0.00623620534315705
-3.66565322875977	-6.60512638092041	-11.0705347061157	-0.04579708725214	-0.00958370231091976	0.0061554741114378
-3.66317439079285	-6.60206604003906	-11.0653314590454	-0.0458946451544762	-0.00951622612774372	0.00620308751240373
-3.65900015830994	-6.60236597061157	-11.0711345672607	-0.0458401516079903	-0.00947261787950993	0.00625538267195225
-3.66075110435486	-6.6062650680542	-11.0614929199219	-0.0459752045571804	-0.00927380193024874	0.00624129269272089
-3.65799307823181	-6.603102684021	-11.0520219802856	-0.0459731817245483	-0.00935191567987204	0.0063745379447937
-3.65008401870728	-6.6005163192749	-11.0571527481079	-0.0461197011172771	-0.00914770737290382	0.00637178029865026
-3.65359163284302	-6.60254240036011	-11.0535287857056	-0.0460465475916862	-0.00907366164028645	0.00650297338142991
-3.64760851860046	-6.59897756576538	-11.0559530258179	-0.0461608991026878	-0.00909265782684088	0.00648767268285155
-3.6477963924408	-6.59572172164917	-11.0515260696411	-0.0462828315794468	-0.00896262098103762	0.00671741040423512
-3.64085102081299	-6.58943367004395	-11.0607681274414	-0.0460747890174389	-0.0088697848841548	0.0068075587041676
-3.63432955741882	-6.59115028381348	-11.062310218811	-0.0462053641676903	-0.00887955352663994	0.00690266164019704
-3.63468217849731	-6.58385419845581	-11.049952507019	-0.0462773479521275	-0.00886737648397684	0.00707930419594049
-3.62329578399658	-6.58317375183105	-11.0438899993896	-0.0462796129286289	-0.00878299120813608	0.00708739506080747
-3.62473583221436	-6.58617687225342	-11.0477275848389	-0.0463740713894367	-0.00865738838911057	0.00729875965043902
-3.61977338790894	-6.57683181762695	-11.0471544265747	-0.0462696477770805	-0.00873239059001207	0.00734154926612973
-3.60994434356689	-6.57646703720093	-11.0486621856689	-0.0464547500014305	-0.00865960493683815	0.00748083973303437
-3.60656952857971	-6.5758957862854	-11.0465288162231	-0.0462022684514523	-0.00860209576785564	0.00768565526232123
-3.60463094711304	-6.57693576812744	-11.0520296096802	-0.0463664829730988	-0.00860678683966398	0.00780100421980023
-3.59321331977844	-6.57171440124512	-11.0541076660156	-0.046288263052702	-0.00851520989090204	0.00791801977902651
-3.5929274559021	-6.56776332855225	-11.0536375045776	-0.0461737848818302	-0.00856524240225554	0.00809711962938309
-3.58632016181946	-6.57266283035278	-11.0528612136841	-0.0462769381701946	-0.00851672142744064	0.00812985841184855
-3.58479619026184	-6.5671534538269	-11.0548896789551	-0.046212587505579	-0.00850367359817028	0.00835558213293552
-3.58098316192627	-6.56182289123535	-11.0547971725464	-0.0461359471082687	-0.00850848853588104	0.00842911005020142
-3.57514357566834	-6.56779861450195	-11.0615768432617	-0.0461862832307816	-0.00838684942573309	0.00858100969344378
-3.57826805114746	-6.56098699569702	-11.0574674606323	-0.0461614206433296	-0.00848017446696758	0.00870881322771311
-3.56949257850647	-6.56547975540161	-11.0538949966431	-0.0462822616100311	-0.0083425035700202	0.00875806156545877
-3.57091999053955	-6.56182432174683	-11.0493459701538	-0.0462552346289158	-0.00831244885921478	0.00885298941284418
-3.57051587104797	-6.55828475952148	-11.0590648651123	-0.0462290048599243	-0.00840852409601212	0.00886613968759775
-3.56884002685547	-6.5597038269043	-11.0532321929932	-0.0463602766394615	-0.00823241658508778	0.00896413531154394
-3.57022953033447	-6.55914640426636	-11.0463075637817	-0.0461491085588932	-0.00824016146361828	0.00899444054812193
-3.56876111030579	-6.55625772476196	-11.0527124404907	-0.046258881688118	-0.00825052987784147	0.0089886300265789
-3.56708979606628	-6.55623292922974	-11.052098274231	-0.0464243516325951	-0.00818889494985342	0.00903428439050913
-3.56993055343628	-6.55054616928101	-11.0462417602539	-0.0462697371840477	-0.00820003356784582	0.00908227916806936
-3.57029986381531	-6.55370330810547	-11.0442533493042	-0.0465520434081554	-0.00822418462485075	0.00906410347670317
-3.57283163070679	-6.54877328872681	-11.0392780303955	-0.0465855933725834	-0.008110411465168	0.00911042932420969
-3.57391619682312	-6.54944944381714	-11.038290977478	-0.0465427599847317	-0.00819145143032074	0.00906437542289495
-3.57689714431763	-6.55025291442871	-11.0284929275513	-0.0466896332800388	-0.00815556664019823	0.00904961861670017
-3.58624053001404	-6.54697179794312	-11.0311803817749	-0.0466004721820354	-0.0080680875107646	0.00911574251949787
-3.58059406280518	-6.54524040222168	-11.0240249633789	-0.0467258058488369	-0.00803461950272322	0.00901696179062128
-3.5865523815155	-6.5478310585022	-11.0218124389648	-0.046803954988718	-0.00801839679479599	0.00908734742552042
-3.59230422973633	-6.54483699798584	-11.0299530029297	-0.0467847101390362	-0.00804128684103489	0.00907406862825155
-3.59007692337036	-6.54675006866455	-11.0234823226929	-0.0469036139547825	-0.00800517294555902	0.00902619492262602
-3.59460234642029	-6.55064868927002	-11.0225429534912	-0.0468033663928509	-0.00804247707128525	0.00906276237219572
-3.59947419166565	-6.54591178894043	-11.0189037322998	-0.0468445420265198	-0.00816109217703342	0.00906702224165201
-3.59816026687622	-6.54985046386719	-11.017276763916	-0.0468825362622738	-0.0080614909529686	0.00908823311328888
-3.6037700176239	-6.55274534225464	-11.0204992294312	-0.0467799715697765	-0.00807459093630314	0.00904662534594536
-3.60567879676819	-6.55287837982178	-11.0296936035156	-0.046797551214695	-0.00814319867640734	0.00902674719691277
-3.60720491409302	-6.55121517181396	-11.0256490707397	-0.0466953739523888	-0.00821253750473261	0.00909674167633057
-3.60976672172546	-6.55229139328003	-11.0312042236328	-0.0466563664376736	-0.00832740031182766	0.00910228304564953
-3.61504554748535	-6.55881118774414	-11.0318288803101	-0.046623844653368	-0.00824840273708105	0.00897721759974957
-3.61566233634949	-6.55576610565186	-11.034276008606	-0.046673484146595	-0.00836249534040689	0.00892137736082077
-3.61212253570557	-6.55412101745605	-11.0330743789673	-0.0466883666813374	-0.00827314890921116	0.00889504980295897
-3.61916136741638	-6.55763912200928	-11.0394058227539	-0.0466158278286457	-0.00827139895409346	0.00888686068356037
-3.62138867378235	-6.55772590637207	-11.0434284210205	-0.0466731898486614	-0.00842184759676456	0.00870660040527582
-3.6232578754425	-6.55752182006836	-11.0389127731323	-0.0466687083244324	-0.00836452934890985	0.00870186556130648
-3.62874364852905	-6.55774164199829	-11.0424947738647	-0.0466014444828033	-0.00833378452807665	0.00855286885052919
-3.62782216072083	-6.56130027770996	-11.0434188842773	-0.0466555431485176	-0.00835223216563463	0.0084246164187789
-3.63455057144165	-6.55277919769287	-11.0337686538696	-0.0466463938355446	-0.00835539773106575	0.0083241555839777
-3.6310498714447	-6.55770587921143	-11.0413465499878	-0.0468320176005363	-0.00833112001419067	0.00809032842516899
-3.6379132270813	-6.55822944641113	-11.0384635925293	-0.0467109605669975	-0.00826202891767025	0.0079908762127161
-3.64488410949707	-6.55621480941772	-11.0468330383301	-0.0467814803123474	-0.00840927101671696	0.00789530668407679
-3.64115381240845	-6.55964994430542	-11.0464582443237	-0.0468615554273129	-0.008296899497509	0.00777433346956968
-3.6475567817688	-6.55974054336548	-11.0442333221436	-0.0467831678688526	-0.00835996214300394	0.00766267068684101
-3.65103435516357	-6.56164073944092	-11.041449546814	-0.0468208491802216	-0.00839755311608315	0.0074087674729526
-3.65795612335205	-6.55704832077026	-11.0488405227661	-0.0467354618012905	-0.00832044892013073	0.00735127925872803
-3.65719175338745	-6.56104469299316	-11.0558977127075	-0.0468709915876389	-0.00834966264665127	0.00721709942445159
-3.65926027297974	-6.56773853302002	-11.0519113540649	-0.0468101911246777	-0.00832507759332657	0.00707577774301171
-3.66405916213989	-6.56382131576538	-11.0504102706909	-0.0468206331133842	-0.00840593222528696	0.00691499980166554
-3.66083598136902	-6.56714153289795	-11.0577487945557	-0.0469210334122181	-0.00831630453467369	0.00677029602229595
-3.666987657547	-6.56784725189209	-11.0459270477295	-0.0468784831464291	-0.00822504423558712	0.00658048829063773
-3.66695356369019	-6.5657525062561	-11.0556163787842	-0.0468796715140343	-0.0083042299374938	0.00640255538746715
-3.66776442527771	-6.56376266479492	-11.0545997619629	-0.0470103546977043	-0.00820079911500216	0.00627396022900939
-3.66968607902527	-6.56638765335083	-11.0525970458984	-0.0469763055443764	-0.00816566590219736	0.00612443825230002
-3.6678740978241	-6.56716442108154	-11.0567045211792	-0.0471944808959961	-0.00797703769057989	0.00592258246615529
-3.67120409011841	-6.56306076049805	-11.0447015762329	-0.0472084507346153	-0.00796021241694689	0.00577895576134324
-3.66280341148376	-6.56205701828003	-11.0545225143433	-0.0472759678959847	-0.0079098092392087	0.00550686893984675
-3.66487097740173	-6.56137990951538	-11.0418605804443	-0.0474560670554638	-0.00780875282362103	0.00538668315857649
-3.66743779182434	-6.55436420440674	-11.0440969467163	-0.0474702380597591	-0.00773899396881461	0.00518923532217741
-3.65772485733032	-6.55487632751465	-11.0435695648193	-0.0477059930562973	-0.0075306580401957	0.00500578712671995
-3.66221117973328	-6.55350494384766	-11.0387439727783	-0.0477073602378368	-0.0074148983694613	0.00488224718719721
-3.65533971786499	-6.54847192764282	-11.0335159301758	-0.0479353070259094	-0.00738677615299821	0.00460161594673991
-3.65204262733459	-6.54769706726074	-11.033465385437	-0.0481232404708862	-0.00723473308607936	0.00453802989795804
-3.64999151229858	-6.54269599914551	-11.022533416748	-0.0480685941874981	-0.00715406192466617	0.00433209072798491
-3.64653754234314	-6.54348564147949	-11.0161638259888	-0.048345685005188	-0.0069932583719492	0.00410657562315464
-3.64059042930603	-6.53398466110229	-11.0114784240723	-0.0484068691730499	-0.0069701224565506	0.00407180842012167
-3.63339567184448	-6.53325176239014	-11.0165338516235	-0.0485550351440907	-0.00676266942173243	0.00392247317358851
-3.63667702674866	-6.53811025619507	-11.0069265365601	-0.0486067607998848	-0.00663141021504998	0.0037478911690414
-3.63201928138733	-6.53025388717651	-11.0050210952759	-0.0487434081733227	-0.0066698445007205	0.00363449449650943
-3.62447094917297	-6.52951812744141	-10.9963827133179	-0.0489227175712585	-0.00644706981256604	0.0034669756423682
-3.62567114830017	-6.52461624145508	-10.9889297485352	-0.0489063709974289	-0.00635430822148919	0.00332089443691075
-3.61987829208374	-6.52826452255249	-10.987325668335	-0.0490746088325977	-0.00623207958415151	0.00311499857343733
-3.62243819236755	-6.52417182922363	-10.9850225448608	-0.0491808094084263	-0.00610827095806599	0.00301309209316969
-3.61421680450439	-6.52327871322632	-10.9805965423584	-0.0493131279945374	-0.00601836945861578	0.00278936000540853
-3.62046313285828	-6.52758932113647	-10.9713020324707	-0.0494094453752041	-0.00584058742970228	0.00264216610230505
-3.61353635787964	-6.52055406570435	-10.9706907272339	-0.049498125910759	-0.00581563962623477	0.00238878186792135
-3.61196160316467	-6.51805973052979	-10.9643325805664	-0.0497075691819191	-0.00561332143843174	0.00221974845044315
-3.61525464057922	-6.51899719238281	-10.9583377838135	-0.0496764965355396	-0.00555382668972015	0.00201508775353432
-3.61427450180054	-6.52103137969971	-10.9535713195801	-0.0499438606202602	-0.00536620244383812	0.00183410593308508
-3.61974406242371	-6.51647806167603	-10.945369720459	-0.0499665997922421	-0.005326047539711	0.00170302239712328
-3.61155891418457	-6.51452827453613	-10.9382963180542	-0.0500914305448532	-0.00515262642875314	0.00137825415004045
-3.6149480342865	-6.51868724822998	-10.9362344741821	-0.0503099225461483	-0.00500528607517481	0.00122009450569749
-3.61668586730957	-6.5116810798645	-10.9278297424316	-0.050394207239151	-0.0050774016417563	0.000959313358180225
-3.61677193641663	-6.51276636123657	-10.9275465011597	-0.0505914837121964	-0.00487907463684678	0.000834804843179882
-3.61918544769287	-6.51082801818848	-10.9174528121948	-0.0506274029612541	-0.00481012603268027	0.000660136749502271
-3.61715769767761	-6.51466703414917	-10.9192838668823	-0.0507822930812836	-0.00476801674813032	0.000421106233261526
-3.62384462356567	-6.50823354721069	-10.9063129425049	-0.0508954599499702	-0.00466478476300836	0.000280820910120383
-3.61785745620728	-6.50997495651245	-10.9121446609497	-0.0510136485099792	-0.0045890212059021	1.6457657693536E-05
-3.62374687194824	-6.51446676254272	-10.9038496017456	-0.0510615706443787	-0.00442686537280679	-3.77421783923637E-05
-3.62901210784912	-6.50998783111572	-10.9040355682373	-0.051133070141077	-0.00448112050071359	-0.000221947135287337
-3.62360429763794	-6.51181221008301	-10.8977251052856	-0.0512787364423275	-0.00437060371041298	-0.000389822758734226
-3.63344717025757	-6.51036834716797	-10.8937215805054	-0.0512091368436813	-0.00435765599831939	-0.000481279392261058
-3.63508105278015	-6.51860189437866	-10.8932342529297	-0.0513221435248852	-0.00428282143548131	-0.000655967858619988
-3.64218473434448	-6.51695251464844	-10.8930597305298	-0.051271166652441	-0.00421134382486343	-0.000718393828719854
-3.64233875274658	-6.51885986328125	-10.8980550765991	-0.0513093657791615	-0.00424083042889833	-0.000827859272249043
-3.64850258827209	-6.53031921386719	-10.8969116210938	-0.0512043535709381	-0.00419067125767469	-0.000762480427511036
-3.6555871963501	-6.53005456924438	-10.9003820419312	-0.0512080192565918	-0.00436187209561467	-0.000852374418172985
-3.6581871509552	-6.53658437728882	-10.895733833313	-0.0511301942169666	-0.004260269459337	-0.000811273464933038
-3.66492247581482	-6.54176568984985	-10.8991479873657	-0.0509478226304054	-0.00428605219349265	-0.0008221241296269
-3.66898036003113	-6.54904508590698	-10.9055681228638	-0.0509267449378967	-0.00435852352529764	-0.000774494023062289
-3.67082476615906	-6.55196237564087	-10.9049005508423	-0.0507183857262135	-0.00437799608334899	-0.000669813365675509
-3.67253684997559	-6.55663108825684	-10.9162702560425	-0.050625778734684	-0.0044204662553966	-0.000538536754902452
-3.67470216751099	-6.56672143936157	-10.9100799560547	-0.0505116991698742	-0.00442997273057699	-0.000466485158540308
-3.67967867851257	-6.5660924911499	-10.9076271057129	-0.0503362342715263	-0.00455108378082514	-0.000294260564260185
-3.67064952850342	-6.57102155685425	-10.921760559082	-0.0502566024661064	-0.00457205949351192	-0.000216209489735775
-3.67648553848267	-6.57175254821777	-10.9270038604736	-0.0499513261020184	-0.00458101555705071	3.6219689718564E-06
-3.67649865150452	-6.57956266403198	-10.9299430847168	-0.0499521791934967	-0.00474101863801479	0.000131507913465612
-3.67191672325134	-6.57909202575684	-10.9224824905396	-0.0498715043067932	-0.00466450117528439	0.00038151690387167
-3.66551184654236	-6.57981157302856	-10.9257745742798	-0.0496886782348156	-0.00464130332693458	0.000497952161822468
-3.66429281234741	-6.58863639831543	-10.9290599822998	-0.0496781952679157	-0.0046443403698504	0.000675107294227928
-3.66074252128601	-6.57978343963623	-10.9237565994263	-0.0495533794164658	-0.00471416627988219	0.000898486410733312
-3.64870643615723	-6.58579730987549	-10.9270324707031	-0.0495936162769794	-0.00473996018990874	0.00104094273410738
-3.65156722068787	-6.58604335784912	-10.9251089096069	-0.0493699684739113	-0.00464311381801963	0.00131433852948248
-3.64838123321533	-6.58752250671387	-10.9197645187378	-0.0494673922657967	-0.00463113933801651	0.00142646010499448
-3.63862204551697	-6.58810234069824	-10.9169254302979	-0.0494229979813099	-0.00452730571851134	0.0015883221058175
-3.63491320610046	-6.58505153656006	-10.9084663391113	-0.0494073666632175	-0.00448339432477951	0.00176791567355394
-3.62890362739563	-6.59064388275146	-10.9046688079834	-0.0495077185332775	-0.00445935223251581	0.00181129178963602
-3.63048982620239	-6.58548164367676	-10.9093866348267	-0.0494810231029987	-0.0043613794259727	0.00203187949955463
-3.61906886100769	-6.5875506401062	-10.9037294387817	-0.0496380291879177	-0.00430380925536156	0.00208890368230641
-3.62084245681763	-6.58993911743164	-10.8907127380371	-0.0495800673961639	-0.00423642387613654	0.0022084885276854
-3.61510491371155	-6.58470344543457	-10.8901433944702	-0.0496694780886173	-0.00428700819611549	0.00223506125621498
-3.61140847206116	-6.58387994766235	-10.8835506439209	-0.0498713664710522	-0.00408233655616641	0.00242803315632045
-3.60996603965759	-6.58190488815308	-10.8830623626709	-0.0496968477964401	-0.00402143551036716	0.00246021570637822
-3.60903096199036	-6.58688974380493	-10.874303817749	-0.0499905161559582	-0.00389888626523316	0.00251169851981103
-3.61150050163269	-6.58124256134033	-10.8727779388428	-0.0498598217964172	-0.00390935176983476	0.00267673307098448
-3.60584545135498	-6.57922840118408	-10.8739185333252	-0.050046905875206	-0.00381033029407263	0.00273843901231885
-3.60612607002258	-6.58434057235718	-10.858060836792	-0.0500750318169594	-0.00372753199189901	0.00282393489032984
-3.60519599914551	-6.57687902450562	-10.8555459976196	-0.0501349605619907	-0.00375630939379334	0.00286002503708005
-3.60217761993408	-6.57822179794312	-10.8592710494995	-0.0502869263291359	-0.00361197930760682	0.00302094523794949
-3.60000371932983	-6.57823419570923	-10.8540983200073	-0.0501407720148563	-0.00360500440001488	0.00317402579821646
-3.59980082511902	-6.58101749420166	-10.8494482040405	-0.0503384284675121	-0.00358541239984334	0.00329441274516284
-3.59806823730469	-6.57820558547974	-10.8406438827515	-0.0504083372652531	-0.00355193135328591	0.00349687645211816
-3.59081673622131	-6.57896614074707	-10.8369731903076	-0.0504619739949703	-0.00346793862991035	0.00354468007571995
-3.59388995170593	-6.57907056808472	-10.8342199325562	-0.0504324808716774	-0.00337496609427035	0.00383412977680564
-3.58729100227356	-6.57824468612671	-10.8378305435181	-0.0504816807806492	-0.00344988889992237	0.00391666823998094
-3.58181166648865	-6.57574272155762	-10.8317537307739	-0.0505891107022762	-0.00330220931209624	0.00415606750175357
-3.57956600189209	-6.57521867752075	-10.8265066146851	-0.050408411771059	-0.00335741229355335	0.00441135326400399
-3.57515835762024	-6.5780668258667	-10.8255023956299	-0.050635639578104	-0.00333807454444468	0.00454931613057852
-3.5713427066803	-6.57084369659424	-10.8160924911499	-0.0505627803504467	-0.00327044981531799	0.0049016228877008
-3.56069827079773	-6.57081317901611	-10.8175134658813	-0.0506094843149185	-0.00324074854142964	0.00504364958032966
-3.55492782592773	-6.57068157196045	-10.8156957626343	-0.050585251301527	-0.00318886013701558	0.0053741093724966
-3.55292797088623	-6.56560707092285	-10.8118991851807	-0.0505777820944786	-0.00326065393164754	0.00560977263376117
-3.53867816925049	-6.56373405456543	-10.8051309585571	-0.0507686510682106	-0.00309210852719843	0.00591695075854659
-3.53700494766235	-6.56130599975586	-10.7972717285156	-0.0506751723587513	-0.00312097324058414	0.00616332283243537
-3.52368330955505	-6.56011295318604	-10.7966976165771	-0.0507220327854156	-0.00311525049619377	0.00641067652031779
-3.51486134529114	-6.55397987365723	-10.7879629135132	-0.0507205426692963	-0.0031843816395849	0.00674648955464363
-3.50481200218201	-6.5545916557312	-10.7922735214233	-0.0507123507559299	-0.00308662932366133	0.00698498310521245
-3.500412940979	-6.55711030960083	-10.7806396484375	-0.0507270470261574	-0.0030524549074471	0.00721934344619513
-3.49634122848511	-6.55417680740356	-10.7811946868896	-0.0508388541638851	-0.00310650723986328	0.00747642852365971
-3.48224425315857	-6.55151271820068	-10.7746658325195	-0.0508427023887634	-0.00294283544644713	0.00772990891709924
-3.47731494903564	-6.54697847366333	-10.7684593200684	-0.05068738758564	-0.00298329466022551	0.00796264037489891
-3.47209525108337	-6.55068254470825	-10.7771234512329	-0.0508188046514988	-0.00294421357102692	0.00812941696494818
-3.47013092041016	-6.54286003112793	-10.7652158737183	-0.0508185736835003	-0.00291303684934974	0.00836805440485477
-3.45976877212524	-6.54508972167969	-10.762565612793	-0.0508621521294117	-0.00292250234633684	0.00848928187042475
-3.45901679992676	-6.54472017288208	-10.7589445114136	-0.0507536269724369	-0.00288858241401613	0.00855871755629778
-3.45324420928955	-6.54093933105469	-10.766282081604	-0.0507496781647205	-0.00296330102719367	0.00863942783325911
-3.45264387130737	-6.54300737380981	-10.7642602920532	-0.0508897602558136	-0.00281184585765004	0.00874694064259529
-3.44934368133545	-6.53879356384277	-10.7593755722046	-0.0507272705435753	-0.00290762796066701	0.00876756571233273
-3.44960236549377	-6.54392051696777	-10.7561340332031	-0.0508257821202278	-0.00281117996200919	0.0088078398257494
-3.448894739151	-6.53570985794067	-10.7599716186523	-0.0507018901407719	-0.00277868378907442	0.00885199941694736
-3.44216251373291	-6.53594446182251	-10.7620182037354	-0.0507432520389557	-0.00277529703453183	0.00879645626991987
-3.44647336006165	-6.5378212928772	-10.7621011734009	-0.0506749264895916	-0.00275300187058747	0.00887088011950254
-3.44464874267578	-6.53548288345337	-10.7633209228516	-0.0507180392742157	-0.00280882441438735	0.00878337305039167
-3.4442310333252	-6.53689527511597	-10.7608652114868	-0.0507141388952732	-0.00271314987912774	0.00883888639509678
-3.44622588157654	-6.53657865524292	-10.7623901367188	-0.0505629479885101	-0.00269183097407222	0.00872816238552332
-3.44657325744629	-6.53913354873657	-10.7681341171265	-0.0506504997611046	-0.00266793696209788	0.00865048635751009
-3.44659638404846	-6.53260040283203	-10.7655572891235	-0.0505078919231892	-0.00267937663011253	0.00867905095219612
-3.44134569168091	-6.53540086746216	-10.7701568603516	-0.0505502857267857	-0.0027099137660116	0.00858840253204107
-3.44597697257996	-6.54127597808838	-10.7694826126099	-0.0504130199551582	-0.00266170362010598	0.00856778118759394
-3.44597768783569	-6.54102945327759	-10.7721691131592	-0.0503959693014622	-0.00277272611856461	0.00850329454988241
-3.4421911239624	-6.54167795181274	-10.7699365615845	-0.0504240617156029	-0.00267195119522512	0.00840599648654461
-3.4450044631958	-6.54055643081665	-10.7731599807739	-0.0501902513206005	-0.00278041628189385	0.00838546268641949
-3.44504499435425	-6.54512405395508	-10.7742977142334	-0.0502132661640644	-0.00274919811636209	0.00824561808258295
-3.45018196105957	-6.54206228256226	-10.7801103591919	-0.0501357205212116	-0.00278890551999211	0.00826204568147659
-3.442143201828	-6.54214382171631	-10.7822027206421	-0.0499813891947269	-0.00286498293280602	0.00816281139850616
-3.44638061523438	-6.54967880249023	-10.7881088256836	-0.0499475225806236	-0.00288120307959616	0.00810336042195559
-3.45022106170654	-6.54642343521118	-10.7862215042114	-0.0498205944895744	-0.0030499966815114	0.0080171637237072
-3.44794511795044	-6.5475959777832	-10.7961740493774	-0.0498228445649147	-0.00298764044418931	0.00792697537690401
-3.45026540756226	-6.55099248886108	-10.7930402755737	-0.0495604202151299	-0.00301846349611878	0.00780671648681164
-3.45481157302856	-6.54760503768921	-10.8015089035034	-0.0494695268571377	-0.00318352389149368	0.00762075325474143
-3.45048904418945	-6.55326223373413	-10.8013887405396	-0.0494295805692673	-0.00320411589927971	0.00754394615069032
-3.45944285392761	-6.55504131317139	-10.8067111968994	-0.0492739044129848	-0.00327950902283192	0.00738859316334128
-3.45987701416016	-6.55916881561279	-10.8025989532471	-0.0492448322474957	-0.00337670976296067	0.00722667016088963
-3.4658088684082	-6.56008386611938	-10.8048887252808	-0.0490922033786774	-0.00337092950940132	0.00713216792792082
-3.46378898620605	-6.56211566925049	-10.8112297058105	-0.0490138828754425	-0.00340570649132133	0.00690557062625885
-3.46342849731445	-6.56858015060425	-10.806450843811	-0.0489527061581612	-0.00343008199706674	0.00675101345404983
-3.47456693649292	-6.56309795379639	-10.8040704727173	-0.0488663949072361	-0.00346959801390767	0.00662080338224769
-3.46621155738831	-6.56754207611084	-10.8136653900146	-0.048838172107935	-0.0034722147975117	0.00635512499138713
-3.46922826766968	-6.56834936141968	-10.8060083389282	-0.0487716905772686	-0.00344206998124719	0.00631568115204573
-3.46806669235229	-6.56599378585815	-10.7960557937622	-0.0488432124257088	-0.00348784564994276	0.00606636749580503
-3.46513938903809	-6.56682729721069	-10.7954797744751	-0.0489367917180061	-0.00329557340592146	0.00594216492027044
-3.4710750579834	-6.57162570953369	-10.790545463562	-0.0487662144005299	-0.00331131648272276	0.00576879037544131
-3.46647453308105	-6.57352733612061	-10.8011856079102	-0.0488139614462852	-0.00319428043439984	0.00561796454712749
-3.46878337860107	-6.57050561904907	-10.8016023635864	-0.0487081594765186	-0.00322822434827685	0.00555067742243409
-3.46974587440491	-6.5720067024231	-10.807243347168	-0.0485345385968685	-0.00314284116029739	0.00539302779361606
-3.47083115577698	-6.57508134841919	-10.7980012893677	-0.0486841797828674	-0.00299831992015243	0.00524761015549302
-3.46889019012451	-6.57355165481567	-10.7914800643921	-0.0485067926347256	-0.00299152545630932	0.00515197683125734
-3.46456670761108	-6.57426786422729	-10.8003549575806	-0.0486757569015026	-0.00292918365448713	0.00498184841126204
-3.46506261825562	-6.58022689819336	-10.7848443984985	-0.0485879778862	-0.00283101084642112	0.00485323555767536
-3.46492123603821	-6.57623291015625	-10.781662940979	-0.0485852733254433	-0.00285828113555908	0.00472336169332266
-3.45819902420044	-6.57566261291504	-10.7896585464478	-0.0485228300094604	-0.00273840571753681	0.00459766713902354
-3.46465134620667	-6.57771015167236	-10.7926254272461	-0.0483338870108128	-0.00269983848556876	0.00447351532056928
-3.46489787101746	-6.57638788223267	-10.7952823638916	-0.0482079796493053	-0.00276463199406862	0.00434317719191313
-3.46125841140747	-6.57665395736694	-10.7982902526855	-0.0482241846621037	-0.00264233816415071	0.00434034038335085
-3.46098065376282	-6.57879400253296	-10.8010177612305	-0.047953050583601	-0.00267253257334232	0.00420546671375632
-3.45726275444031	-6.58267068862915	-10.805233001709	-0.0479338765144348	-0.00268255802802742	0.00408672681078315
-3.45939445495605	-6.57810640335083	-10.8023290634155	-0.0478869490325451	-0.00265228003263474	0.00408251862972975
-3.45228552818298	-6.58302116394043	-10.8080377578735	-0.0476984791457653	-0.00264497566968203	0.00393263902515173
-3.45747375488281	-6.58429861068726	-10.8067026138306	-0.0476218722760677	-0.00249741016887128	0.00392955029383302
-3.45834708213806	-6.58405780792236	-10.8066701889038	-0.047473032027483	-0.0026255629491061	0.00389906228519976
-3.44919943809509	-6.58702278137207	-10.8065986633301	-0.0474584437906742	-0.00247441069222987	0.00383314397186041
-3.4614634513855	-6.59599256515503	-10.8079872131348	-0.0471381545066834	-0.00251842848956585	0.00388417951762676
-3.46106243133545	-6.59870719909668	-10.8147020339966	-0.0470139384269714	-0.00252703437581658	0.00370070920325816
-3.46612548828125	-6.59805917739868	-10.818941116333	-0.0468245260417461	-0.00249394564889371	0.00381103856489062
-3.46505975723267	-6.60078430175781	-10.8238487243652	-0.0466482006013393	-0.00248669390566647	0.00374346785247326
-3.46601557731628	-6.61074590682983	-10.8271980285645	-0.0465222857892513	-0.00247654668055475	0.00373687921091914
-3.47462821006775	-6.60998821258545	-10.8308515548706	-0.0463791079819202	-0.00256967451423407	0.00375249003991485
-3.47212886810303	-6.61648464202881	-10.830023765564	-0.0462918281555176	-0.00246052769944072	0.00370974559336901
-3.47704482078552	-6.62025833129883	-10.836353302002	-0.046005055308342	-0.00247486075386405	0.00370079465210438
-3.47752714157104	-6.62499237060547	-10.8426933288574	-0.0458259135484695	-0.00255943788215518	0.00365607044659555
-3.48009777069092	-6.62666034698486	-10.8465356826782	-0.0456105209887028	-0.00255381525494158	0.00375823909416795
-3.48005819320679	-6.63135433197021	-10.8591079711914	-0.0453943945467472	-0.00266623077914119	0.00372649752534926
-3.48308253288269	-6.63871574401855	-10.8571767807007	-0.0452114976942539	-0.00256595737300813	0.00370561541058123
-3.48631143569946	-6.63883399963379	-10.8652172088623	-0.0450877957046032	-0.00269361608661711	0.0036725492682308
-3.48190450668335	-6.64187955856323	-10.8666515350342	-0.0449146181344986	-0.00265574990771711	0.00367132015526295
-3.48841595649719	-6.64515399932861	-10.8745880126953	-0.0446302145719528	-0.00264223688282073	0.00372964306734502
-3.49319124221802	-6.65097808837891	-10.8802518844604	-0.044606875628233	-0.00277765397913754	0.00372096546925604
-3.49284052848816	-6.65571308135986	-10.8813161849976	-0.0443983525037766	-0.00267811142839491	0.00379155483096838
-3.49992942810059	-6.65610361099243	-10.8827896118164	-0.0441778525710106	-0.00271767424419522	0.0037124811206013
-3.49905037879944	-6.66713762283325	-10.8834362030029	-0.044141348451376	-0.00262645957991481	0.0037466345820576
-3.50783538818359	-6.66742610931396	-10.8867044448853	-0.043887984007597	-0.00269688572734594	0.00378259504213929
-3.50624561309814	-6.67352247238159	-10.8892469406128	-0.0438640043139458	-0.00272311782464385	0.00375420320779085
-3.51366519927979	-6.6788969039917	-10.8910655975342	-0.0436645410954952	-0.00263309199362993	0.00380627787671983
-3.52349424362183	-6.67974710464478	-10.8927068710327	-0.0435477159917355	-0.00273939105682075	0.00383625505492091
-3.51666235923767	-6.68364095687866	-10.8953447341919	-0.0435601957142353	-0.00273738824762404	0.00379249989055097
-3.52781772613525	-6.68859052658081	-10.8945188522339	-0.0433007031679153	-0.00273066386580467	0.00392304779961705
-3.5322322845459	-6.69106245040894	-10.8990077972412	-0.0432882606983185	-0.0027173834387213	0.00384933594614267
-3.53679704666138	-6.69185781478882	-10.8967714309692	-0.0431737564504147	-0.0027483799494803	0.00394863309338689
-3.53733372688293	-6.69006586074829	-10.9008140563965	-0.043023232370615	-0.00279111810959876	0.00392500869929791
-3.54249095916748	-6.69846153259277	-10.907395362854	-0.0429933629930019	-0.00274447398260236	0.00397411361336708
-3.55324721336365	-6.694739818573	-10.9123487472534	-0.0428440980613232	-0.00296047143638134	0.00401596445590258
-3.54836511611938	-6.70028591156006	-10.9070949554443	-0.0428219176828861	-0.00288399052806199	0.00409080879762769
-3.55576252937317	-6.69776296615601	-10.9067659378052	-0.0426454767584801	-0.0029677099082619	0.00409908220171928
-3.55892062187195	-6.69931936264038	-10.9171953201294	-0.0426671728491783	-0.00303431483916938	0.00408015307039022
-3.55957531929016	-6.69931936264038	-10.9093942642212	-0.0425782203674316	-0.00297369621694088	0.00420396635308862
-3.56559062004089	-6.69929122924805	-10.9130506515503	-0.0424094945192337	-0.00307141966186464	0.00425297114998102
-3.56545162200928	-6.70519399642944	-10.9165096282959	-0.0424537621438503	-0.00306391413323581	0.00428164843469858
-3.57113456726074	-6.70110464096069	-10.9111042022705	-0.0423690117895603	-0.00321761891245842	0.00440156832337379
-3.56792783737183	-6.69972229003906	-10.9136943817139	-0.0422321483492851	-0.00320702139288187	0.00436043785884976
-3.57472491264343	-6.70405244827271	-10.9155397415161	-0.0421687513589859	-0.0032735385466367	0.00451205438002944
-3.57558751106262	-6.69729423522949	-10.9180717468262	-0.0421185716986656	-0.00336687942035496	0.00450360821560025
-3.57166290283203	-6.69736623764038	-10.9222478866577	-0.0421354025602341	-0.00334341102279723	0.00461239274591208
-3.58074951171875	-6.70037031173706	-10.9199657440186	-0.0419670268893242	-0.00335546862334013	0.00470135686919093
-3.57414531707764	-6.70407629013062	-10.9188146591187	-0.0419530421495438	-0.00349932350218296	0.00464673526585102
-3.58417463302612	-6.69679069519043	-10.9164981842041	-0.0419472828507423	-0.00351052591577172	0.00478587625548244
-3.57807397842407	-6.69748592376709	-10.9196891784668	-0.0419538505375385	-0.00359203619882464	0.0046936827711761
-3.58333992958069	-6.70079183578491	-10.9177885055542	-0.0419700741767883	-0.00349528319202363	0.00471511809155345
-3.58650636672974	-6.69603109359741	-10.9214973449707	-0.0419264733791351	-0.00359056144952774	0.00473333802074194
-3.58131504058838	-6.69470596313477	-10.9173231124878	-0.0420168936252594	-0.00356878340244293	0.00466016121208668
-3.59165048599243	-6.70029640197754	-10.9091444015503	-0.0420861542224884	-0.00351264164783061	0.00462123285979033
-3.5955057144165	-6.69795322418213	-10.909857749939	-0.0422284938395023	-0.00347384088672698	0.0044511454179883
-3.59345030784607	-6.69408845901489	-10.8974895477295	-0.0423742271959782	-0.00340308388695121	0.00438585411757231
-3.59801387786865	-6.69376611709595	-10.8974018096924	-0.0423247702419758	-0.00347216660156846	0.00428327033296227
-3.60359573364258	-6.69544649124146	-10.8925313949585	-0.0426076911389828	-0.00337667833082378	0.00412112148478627
-3.60996389389038	-6.69392490386963	-10.8853931427002	-0.0427194610238075	-0.00331778940744698	0.00404876423999667
-3.61391258239746	-6.69045829772949	-10.8847684860229	-0.0427925921976566	-0.00321711204014719	0.00380518776364625
-3.61728310585022	-6.69525289535522	-10.8822431564331	-0.0429950281977654	-0.00319135165773332	0.0036947678308934
-3.62582993507385	-6.6916389465332	-10.870532989502	-0.0430916026234627	-0.00318273715674877	0.00353748118504882
-3.62441468238831	-6.69253444671631	-10.8675336837769	-0.0433984622359276	-0.00305800256319344	0.0033152939286083
-3.63309478759766	-6.69175338745117	-10.8592348098755	-0.0433764085173607	-0.00298501062206924	0.00319867278449237
-3.63752937316895	-6.68743085861206	-10.8625583648682	-0.0435435734689236	-0.00304662529379129	0.0030140713788569
-3.63987445831299	-6.69054222106934	-10.8583192825317	-0.0437504388391972	-0.00288711371831596	0.00291859125718474
-3.64174008369446	-6.68805265426636	-10.8476905822754	-0.043724287301302	-0.00300563825294375	0.00274162134155631
-3.64945673942566	-6.69156837463379	-10.8500385284424	-0.0439243800938129	-0.00289559061639011	0.00263030035421252
-3.65341067314148	-6.68683433532715	-10.8399772644043	-0.0439194068312645	-0.00287035154178739	0.00248630531132221
-3.65165948867798	-6.68632030487061	-10.8406276702881	-0.0439709238708019	-0.00281789293512702	0.00229212548583746
-3.6562340259552	-6.69297504425049	-10.8383111953735	-0.0440790541470051	-0.00279427319765091	0.00221256678923965
-3.66572380065918	-6.68642807006836	-10.835410118103	-0.0441927947103977	-0.00276728020980954	0.00204166932962835
-3.66232299804688	-6.68957710266113	-10.834623336792	-0.0442952513694763	-0.00271190330386162	0.00190212647430599
-3.6714780330658	-6.69078493118286	-10.8335666656494	-0.0443136841058731	-0.00272583309561014	0.00176304334308952
-3.67223596572876	-6.69245386123657	-10.8271284103394	-0.0443751662969589	-0.00281614577397704	0.00154715799726546
-3.67471504211426	-6.68877029418945	-10.8221960067749	-0.0445048995316029	-0.00268663163296878	0.00147273088805377
-3.68077278137207	-6.68861627578735	-10.8231382369995	-0.0445575676858425	-0.00264997943304479	0.00129816390108317
-3.68307733535767	-6.69408559799194	-10.8243989944458	-0.0446576252579689	-0.00263193086721003	0.00114262558054179
-3.68664145469666	-6.68756008148193	-10.8255481719971	-0.0446724444627762	-0.00275100092403591	0.000968268373981118
-3.6859118938446	-6.68607902526855	-10.8180456161499	-0.0449352972209454	-0.00261201895773411	0.000807359523605555
-3.68949317932129	-6.68413066864014	-10.8168678283691	-0.0448355451226234	-0.0026581680867821	0.000615711614955217
-3.69142842292786	-6.68679428100586	-10.8183116912842	-0.0450430363416672	-0.0025733457878232	0.0004449371190276
-3.69970345497131	-6.68134498596191	-10.8120536804199	-0.0450498275458813	-0.00261670514009893	0.000304777873679996
-3.69706296920776	-6.68044805526733	-10.811710357666	-0.0453353635966778	-0.00248918985016644	6.39867503196001E-05
-3.70442748069763	-6.68055486679077	-10.8004951477051	-0.0453374236822128	-0.00244194990955293	-0.000126385770272464
-3.70413947105408	-6.67746686935425	-10.804160118103	-0.0455047339200974	-0.00251266127452254	-0.000376395910279825
-3.703777551651	-6.67244672775269	-10.8002595901489	-0.0455950945615768	-0.00241350033320487	-0.000509693752974272
-3.7109808921814	-6.67343616485596	-10.8002624511719	-0.0457260124385357	-0.00246584950946271	-0.000687778112478554
-3.71086668968201	-6.6758017539978	-10.7902984619141	-0.045870304107666	-0.00226542609743774	-0.000920476508326828
-3.71812725067139	-6.66870784759521	-10.7871494293213	-0.0459230504930019	-0.00242226244881749	-0.00113337789662182
-3.71249580383301	-6.66936445236206	-10.7855682373047	-0.046081081032753	-0.00226742075756192	-0.00131536088883877
-3.71913743019104	-6.66693067550659	-10.7893733978271	-0.0460628010332584	-0.00225142110139132	-0.00147837679833174
-3.72267460823059	-6.66756725311279	-10.7888698577881	-0.0462033301591873	-0.00227876100689173	-0.00172898825258017
-3.72840476036072	-6.66495418548584	-10.7836017608643	-0.0463791526854038	-0.00224731350317597	-0.00177382736001164
-3.72488451004028	-6.66459465026855	-10.7788591384888	-0.0464324653148651	-0.00228700786828995	-0.00207374081946909
-3.73120546340942	-6.66560745239258	-10.7757663726807	-0.046482041478157	-0.00217930157668889	-0.00212945439852774
-3.73143577575684	-6.66304683685303	-10.7783851623535	-0.0465536266565323	-0.00231851334683597	-0.00233642617240548
-3.73579812049866	-6.66215515136719	-10.7746238708496	-0.0467068888247013	-0.00217234250158072	-0.00239985226653516
-3.7385311126709	-6.6620569229126	-10.7739534378052	-0.0467544943094254	-0.00226665614172816	-0.00259576039388776
-3.74063372612	-6.66597843170166	-10.7741832733154	-0.0468004234135151	-0.0022314868401736	-0.00272267172113061
-3.7541925907135	-6.66033506393433	-10.7773303985596	-0.0467541664838791	-0.00235348148271441	-0.00286490842700005
-3.75339484214783	-6.66358137130737	-10.7789268493652	-0.0468915849924088	-0.00233273161575198	-0.00290740933269262
-3.75689291954041	-6.6626410484314	-10.7739410400391	-0.0467700660228729	-0.00239634560421109	-0.00313003966584802
-3.76287341117859	-6.66765785217285	-10.7770414352417	-0.0468627400696278	-0.00236190319992602	-0.00324788689613342
-3.77114343643188	-6.66404914855957	-10.7793245315552	-0.0467867851257324	-0.00250718253664672	-0.00332994246855378
-3.76662135124207	-6.66639089584351	-10.7829847335815	-0.0468875579535961	-0.00249342969618738	-0.00340228714048862
-3.77468776702881	-6.67011594772339	-10.7778415679932	-0.0468766577541828	-0.0026116706430912	-0.00351268798112869
-3.77612614631653	-6.67345952987671	-10.7714366912842	-0.0469989739358425	-0.00262424466200173	-0.00366786425001919
-3.7840838432312	-6.67105102539063	-10.7780723571777	-0.0469244718551636	-0.0025820906739682	-0.00367976166307926
-3.78372311592102	-6.67111349105835	-10.7808475494385	-0.0469591915607452	-0.00264357193373144	-0.00385690340772271
-3.78587222099304	-6.67402267456055	-10.7785120010376	-0.0469405651092529	-0.00269743544049561	-0.00391564890742302
-3.79092597961426	-6.66932535171509	-10.777795791626	-0.0469642318785191	-0.00281365029513836	-0.00401655118912458
-3.78847527503967	-6.67198419570923	-10.7717685699463	-0.0470999404788017	-0.00275115948170424	-0.00409862119704485
-3.79425859451294	-6.66998243331909	-10.7695207595825	-0.0470320992171764	-0.00273842830210924	-0.00417443318292499
-3.79533720016479	-6.67478895187378	-10.7725257873535	-0.0472171492874622	-0.00267633167095482	-0.00422738585621119
-3.79700183868408	-6.67219352722168	-10.7631311416626	-0.0470606200397015	-0.00290122139267623	-0.00425480352714658
-3.79333400726318	-6.67325592041016	-10.7594947814941	-0.0472968406975269	-0.00265474570915103	-0.00442758295685053
-3.80044388771057	-6.67349576950073	-10.7576150894165	-0.0472090728580952	-0.00275287101976573	-0.00447235628962517
-3.7993528842926	-6.67866611480713	-10.7629451751709	-0.0472970716655254	-0.00266678701154888	-0.00459095556288958
-3.80568337440491	-6.67760562896729	-10.7537794113159	-0.047382514923811	-0.0027062373701483	-0.00455457158386707
-3.80072093009949	-6.68253421783447	-10.754301071167	-0.0474431402981281	-0.00269740633666515	-0.00468688365072012
-3.80897951126099	-6.6853494644165	-10.7469139099121	-0.0473849177360535	-0.00267134350724518	-0.00469137262552977
-3.81283330917358	-6.68141031265259	-10.7517337799072	-0.0474042445421219	-0.00274010770954192	-0.00477201258763671
-3.81615853309631	-6.68565511703491	-10.7459659576416	-0.0474562793970108	-0.00273710675537586	-0.0047408090904355
-3.81244421005249	-6.68526268005371	-10.7477254867554	-0.0473516955971718	-0.00286316825076938	-0.00481278542429209
-3.81906890869141	-6.69242334365845	-10.7447948455811	-0.0474921874701977	-0.00275947758927941	-0.00480896653607488
-3.82069396972656	-6.68877601623535	-10.7440128326416	-0.0473701842129231	-0.00293380813673139	-0.00489546824246645
-3.8188169002533	-6.69112014770508	-10.7521123886108	-0.0474686063826084	-0.00289819459430873	-0.00478561175987124
-3.82333517074585	-6.69108915328979	-10.7539882659912	-0.0472791530191898	-0.00307424948550761	-0.00481141172349453
-3.81938695907593	-6.7015266418457	-10.74977684021	-0.0473656021058559	-0.00309453275986016	-0.00485370773822069
-3.82793474197388	-6.69630813598633	-10.7503156661987	-0.0471952147781849	-0.00317281857132912	-0.0048345010727644
-3.82482767105103	-6.69962596893311	-10.7585210800171	-0.0472963936626911	-0.00321339187212288	-0.00479977205395699
-3.83035159111023	-6.70417785644531	-10.7641372680664	-0.0471435338258743	-0.00327262654900551	-0.00468386989086866
-3.83298802375793	-6.70659446716309	-10.7546157836914	-0.0473079420626163	-0.00336640910245478	-0.00475936103612185
-3.83510684967041	-6.70807409286499	-10.757381439209	-0.0470882840454578	-0.0033962232992053	-0.00463628536090255
-3.83398509025574	-6.70966529846191	-10.7640180587769	-0.0471041351556778	-0.00333652808330953	-0.00466925464570522
-3.84289288520813	-6.71484327316284	-10.7657709121704	-0.0470936261117458	-0.00334797380492091	-0.00452323956415057
-3.84412789344788	-6.71651744842529	-10.7657403945923	-0.0470485538244247	-0.00354496878571808	-0.00447625434026122
-3.84350275993347	-6.71823740005493	-10.7663793563843	-0.0471005737781525	-0.00348971341736615	-0.0043644797988236
-3.84854030609131	-6.71786546707153	-10.7704524993896	-0.0469709299504757	-0.00348615134134889	-0.00433360505849123
-3.84918475151062	-6.72659921646118	-10.7718696594238	-0.0469654835760593	-0.00351084815338254	-0.0042200437746942
-3.85243463516235	-6.72155237197876	-10.7711372375488	-0.0469558350741863	-0.00365167949348688	-0.00408707791939378
-3.84691333770752	-6.72274780273438	-10.7662706375122	-0.0470962934195995	-0.00357268913649023	-0.00402255216613412
-3.84581756591797	-6.71934032440186	-10.7694005966187	-0.046857263892889	-0.00363837997429073	-0.00389587064273655
-3.84097623825073	-6.72434425354004	-10.7708053588867	-0.0470140129327774	-0.00364288594573736	-0.00377600244246423
-3.84656572341919	-6.71764373779297	-10.7709617614746	-0.0469028800725937	-0.00373741728253663	-0.00360767589882016
-3.8337516784668	-6.72065591812134	-10.7709360122681	-0.0471017062664032	-0.00366421858780086	-0.00346420845016837
-3.83487200737	-6.71598339080811	-10.758264541626	-0.0469650775194168	-0.00364450877532363	-0.00328057911247015
-3.82905673980713	-6.71565675735474	-10.7672290802002	-0.0471351854503155	-0.00369831384159625	-0.00313368462957442
-3.82815527915955	-6.71154689788818	-10.7574825286865	-0.0470324829220772	-0.0037022999022156	-0.00290042022243142
-3.81971168518066	-6.7082576751709	-10.7619657516479	-0.0472557693719864	-0.00362346949987113	-0.00274696201086044
-3.81797170639038	-6.70996809005737	-10.7445878982544	-0.0471978411078453	-0.003586505074054	-0.00250840419903398
-3.81047511100769	-6.70178031921387	-10.7462701797485	-0.0473502688109875	-0.00366781395860016	-0.00237945350818336
-3.80673098564148	-6.70027160644531	-10.7403926849365	-0.0476022437214851	-0.00351953785866499	-0.00209058122709394
-3.80139255523682	-6.69988441467285	-10.7315559387207	-0.0474852658808231	-0.00355704710818827	-0.00188810040708631
-3.79962277412415	-6.69959783554077	-10.7358474731445	-0.0477344207465649	-0.00341847073286772	-0.00172380905132741
-3.80014514923096	-6.69238615036011	-10.7198343276978	-0.0477606356143951	-0.00342851458117366	-0.00150111259426922
-3.78820705413818	-6.69140243530273	-10.7160329818726	-0.0480037443339825	-0.00333297066390514	-0.00123425386846066
-3.78918361663818	-6.68597936630249	-10.7126398086548	-0.0480001531541348	-0.00328712677583098	-0.00102624425198883
-3.78497552871704	-6.68693733215332	-10.7031164169312	-0.048271682113409	-0.00320092681795359	-0.000763431773521006
-3.78478455543518	-6.67898988723755	-10.6929550170898	-0.0483459793031216	-0.00313029042445123	-0.000456189591204748
-3.77610898017883	-6.67508506774902	-10.6899929046631	-0.0485262498259544	-0.00307661597616971	-0.000292425567749888
-3.77798128128052	-6.67474460601807	-10.6876802444458	-0.0485886409878731	-0.0029808422550559	0.000114649526949506
-3.77636981010437	-6.66742420196533	-10.6794242858887	-0.048791192471981	-0.00305661070160568	0.000378551107132807
-3.77240467071533	-6.66674709320068	-10.662055015564	-0.0490072704851627	-0.00293129147030413	0.000808710639830679
-3.7652747631073	-6.66212558746338	-10.6591539382935	-0.0489775836467743	-0.00293001253157854	0.00106801849324256
-3.7675507068634	-6.65938997268677	-10.6560468673706	-0.0492592491209507	-0.00274274288676679	0.0014614905230701
-3.76380467414856	-6.65357303619385	-10.6512298583984	-0.0492042936384678	-0.00284675904549658	0.00189589778892696
-3.75240731239319	-6.64905548095703	-10.6489915847778	-0.0494574010372162	-0.00273795961402357	0.00231598387472332
-3.75542140007019	-6.65185308456421	-10.642954826355	-0.0493885017931461	-0.00274882651865482	0.00284085259772837
-3.75249576568604	-6.64736127853394	-10.6338195800781	-0.0495757609605789	-0.00278813391923904	0.00327423587441444
-3.74239444732666	-6.64362049102783	-10.6302394866943	-0.0497061870992184	-0.00275156763382256	0.00381047744303942
-3.73967909812927	-6.63692331314087	-10.6288957595825	-0.0496764555573463	-0.00275664497166872	0.00434420863166451
-3.73548722267151	-6.6387300491333	-10.6272735595703	-0.0497793145477772	-0.00272518116980791	0.00490204617381096
-3.7378466129303	-6.63085126876831	-10.62220287323	-0.0497183948755264	-0.00281749526038766	0.00550288008525968
-3.72580003738403	-6.63439655303955	-10.6147365570068	-0.0499105900526047	-0.00276036374270916	0.00611027935519814
-3.72175431251526	-6.62747049331665	-10.6040153503418	-0.0498153269290924	-0.00285958126187325	0.00669251894578338
-3.71693897247314	-6.62398099899292	-10.608208656311	-0.0499743968248367	-0.00287104235030711	0.00726765254512429
-3.71330618858337	-6.61829900741577	-10.6056251525879	-0.0498860292136669	-0.00280894082970917	0.00796421896666288
-3.70595622062683	-6.61701059341431	-10.6044654846191	-0.0499563552439213	-0.00293896952643991	0.0086175799369812
-3.70487594604492	-6.62359762191772	-10.5971641540527	-0.0499061793088913	-0.00294129806570709	0.00927530322223902
-3.70383548736572	-6.61716985702515	-10.5944166183472	-0.0499586351215839	-0.00303335464559495	0.00983961205929518
-3.69593143463135	-6.61467552185059	-10.600757598877	-0.0499318279325962	-0.00300418911501765	0.0105502111837268
-3.69892144203186	-6.61567735671997	-10.5959625244141	-0.0497974418103695	-0.00302537903189659	0.0111804371699691
-3.69693326950073	-6.61747169494629	-10.596061706543	-0.0498513355851173	-0.00324111524969339	0.0117751965299249
-3.69587802886963	-6.62022972106934	-10.6004371643066	-0.0498773604631424	-0.00321500399149954	0.0125023685395718
-3.6941545009613	-6.61877536773682	-10.5947189331055	-0.0498111955821514	-0.00327984616160393	0.0130628235638142
-3.69616389274597	-6.62297677993774	-10.5966844558716	-0.0497827455401421	-0.00336523982696235	0.01366351172328
-3.69944477081299	-6.61808395385742	-10.5920352935791	-0.0498233959078789	-0.0033760208170861	0.0143062006682158
-3.69499611854553	-6.6233925819397	-10.5916385650635	-0.0497492365539074	-0.00351140089333057	0.0148383323103189
-3.70221161842346	-6.62715244293213	-10.5925636291504	-0.0498087853193283	-0.0034113849978894	0.0154483178630471
-3.70076084136963	-6.62495756149292	-10.5887832641602	-0.0497807860374451	-0.00353651866316795	0.0159881878644228
-3.70310282707214	-6.62222766876221	-10.5975618362427	-0.0498097091913223	-0.00357929617166519	0.0164937991648912
-3.70462083816528	-6.63072204589844	-10.5920104980469	-0.0498216301202774	-0.0035552594345063	0.0170192737132311
-3.70571780204773	-6.62360620498657	-10.5919342041016	-0.0497957617044449	-0.0037210148293525	0.017551502212882
-3.70267915725708	-6.62443590164185	-10.5890340805054	-0.0499360859394073	-0.00364081840962172	0.0180719066411257
-3.70584678649902	-6.62688446044922	-10.5833578109741	-0.0498329475522041	-0.00357163208536804	0.0184947401285172
-3.70840311050415	-6.62636470794678	-10.5756340026855	-0.0499501451849937	-0.00369796250015497	0.0189412031322718
-3.70213150978088	-6.62184715270996	-10.5769548416138	-0.0500211901962757	-0.00358773465268314	0.0193206742405891
-3.70785117149353	-6.62338638305664	-10.5677156448364	-0.0499902553856373	-0.00359853380359709	0.0198022201657295
-3.71079349517822	-6.61841583251953	-10.5701236724854	-0.050118125975132	-0.00352220679633319	0.0202095936983824
-3.70051383972168	-6.61622333526611	-10.5664596557617	-0.0501931644976139	-0.00354000949300826	0.0206682309508324
-3.70520401000977	-6.61313056945801	-10.5631017684937	-0.050217043608427	-0.00353462481871247	0.0211014337837696
-3.70646095275879	-6.60856771469116	-10.5581121444702	-0.050319816917181	-0.0035859071649611	0.0214853398501873
-3.69958782196045	-6.60523843765259	-10.5561180114746	-0.0504154823720455	-0.00348815089091659	0.0219237729907036
-3.7014536857605	-6.60156345367432	-10.5572004318237	-0.0503305569291115	-0.00351044023409486	0.0223473906517029
-3.69491076469421	-6.59828472137451	-10.5515098571777	-0.0505084283649921	-0.00359414308331907	0.0226284097880125
-3.69402861595154	-6.59562492370605	-10.5445013046265	-0.0505837313830853	-0.0034852575045079	0.0230789985507727
-3.69094610214233	-6.59475183486938	-10.5458240509033	-0.0504467040300369	-0.00356581714004278	0.0233705043792725
-3.69156050682068	-6.59548282623291	-10.5439748764038	-0.0505768246948719	-0.00349069922231138	0.0237043052911758
-3.68494820594788	-6.58884239196777	-10.5453290939331	-0.0504672676324844	-0.00358378142118454	0.0240739807486534
-3.68492722511292	-6.59070920944214	-10.5487604141235	-0.0504268407821655	-0.00352718448266387	0.0244022831320763
-3.68391060829163	-6.59328556060791	-10.5518360137939	-0.0503974296152592	-0.00345285423099995	0.0246637370437384
-3.68335032463074	-6.58814573287964	-10.5479764938354	-0.0503492504358292	-0.00347996852360666	0.02495595254004
-3.67851543426514	-6.58862924575806	-10.5546054840088	-0.0502854436635971	-0.00344555522315204	0.02521494589746
-3.67943787574768	-6.59135818481445	-10.5503807067871	-0.0503300689160824	-0.00332122668623924	0.0254161171615124
-3.67522192001343	-6.58866882324219	-10.5494928359985	-0.0501414090394974	-0.00338596664369106	0.0256646145135164
-3.67277026176453	-6.58765411376953	-10.5562114715576	-0.0501083247363567	-0.00338552496396005	0.025830740109086
-3.6723484992981	-6.59149265289307	-10.5527563095093	-0.0501179881393909	-0.00319829233922064	0.025943411514163
-3.67514491081238	-6.58598661422729	-10.5466461181641	-0.050103273242712	-0.0032875498291105	0.0261091236025095
-3.66808319091797	-6.58381319046021	-10.5509042739868	-0.0499949306249619	-0.00315465917810798	0.0261169988662004
-3.67077803611755	-6.59035015106201	-10.5479068756104	-0.0501541569828987	-0.00309733301401138	0.0262219160795212
-3.67366862297058	-6.58602046966553	-10.5458879470825	-0.0500106662511826	-0.00302998605184257	0.0262437015771866
-3.66884541511536	-6.58298969268799	-10.5464363098145	-0.0500589907169342	-0.00286222458817065	0.0261857565492392
-3.66916847229004	-6.58642864227295	-10.5429019927979	-0.0501486472785473	-0.00278423517011106	0.0261489637196064
-3.67693948745728	-6.57922077178955	-10.5439872741699	-0.0502287149429321	-0.00269982311874628	0.0260851494967937
-3.67074394226074	-6.57891035079956	-10.5426931381226	-0.0502928867936134	-0.00257271737791598	0.0259324498474598
-3.67389535903931	-6.5789623260498	-10.5401220321655	-0.0504091531038284	-0.00248076650314033	0.0258076544851065
-3.67945146560669	-6.57444763183594	-10.5370655059814	-0.0504324696958065	-0.00238800444640219	0.0256581157445908
-3.67662215232849	-6.56935501098633	-10.534351348877	-0.0506345890462399	-0.00225375429727137	0.0253791119903326
-3.67855548858643	-6.56970596313477	-10.5357933044434	-0.0506648272275925	-0.00217713532038033	0.0251947119832039
-3.68126440048218	-6.56017541885376	-10.526515007019	-0.0507657825946808	-0.00218364642933011	0.0249507203698158
-3.67947053909302	-6.5576868057251	-10.5293197631836	-0.0509944558143616	-0.0019842570181936	0.0246318113058805
-3.68229579925537	-6.55692625045776	-10.5178174972534	-0.0510925091803074	-0.00190681451931596	0.0243209972977638
-3.68215489387512	-6.54796743392944	-10.5227184295654	-0.0511218570172787	-0.00197332678362727	0.0239415168762207
-3.68158197402954	-6.54658317565918	-10.5208406448364	-0.0515154786407948	-0.00166905939113349	0.0236149225383997
-3.6846284866333	-6.54159355163574	-10.513801574707	-0.0514991097152233	-0.00169659068342298	0.0231380127370358
-3.68512630462646	-6.53777647018433	-10.5151329040527	-0.0517167262732983	-0.00161427771672606	0.022646076977253
-3.68977665901184	-6.53482103347778	-10.5153350830078	-0.0518883503973484	-0.0015161334304139	0.022172262892127
-3.69130897521973	-6.52990579605103	-10.5097208023071	-0.0519624166190624	-0.00142647908069193	0.0216894801706076
-3.69560265541077	-6.5310206413269	-10.5018939971924	-0.0522482059895992	-0.00134259404148906	0.0211770832538605
-3.70183563232422	-6.52559757232666	-10.5007238388062	-0.0523172058165073	-0.00125727336853743	0.0206924192607403
-3.70469737052917	-6.52338266372681	-10.4993333816528	-0.0524820052087307	-0.00116754800546914	0.0201391167938709
-3.70735144615173	-6.52491426467896	-10.4975690841675	-0.0526754297316074	-0.00115916249342263	0.019655117765069
-3.72016763687134	-6.51726961135864	-10.4900503158569	-0.0528237335383892	-0.00107728573493659	0.0191902387887239
-3.71777868270874	-6.51775598526001	-10.5011701583862	-0.0529908128082752	-0.000967929023317993	0.0185723789036274
-3.72910714149475	-6.51586008071899	-10.4943561553955	-0.0531256198883057	-0.000812624057289213	0.0181625057011843
-3.73353815078735	-6.51343059539795	-10.4900932312012	-0.0532018579542637	-0.000922021921724081	0.0175867192447186
-3.73192811012268	-6.51336336135864	-10.487325668335	-0.0535815358161926	-0.000763698306400329	0.0171400234103203
-3.74303770065308	-6.50920724868774	-10.4851751327515	-0.0534567125141621	-0.000720078474842012	0.0166525971144438
-3.74142050743103	-6.5043625831604	-10.4823246002197	-0.0537087470293045	-0.000766412587836385	0.0161150768399239
-3.74512887001038	-6.5025839805603	-10.4738817214966	-0.0538284182548523	-0.000713704852387309	0.0157465003430843
-3.74917316436768	-6.50219631195068	-10.4862270355225	-0.0537630543112755	-0.000732459127902985	0.0152943851426244
-3.75170826911926	-6.50286054611206	-10.4807634353638	-0.0539552718400955	-0.000631783157587051	0.0148615185171366
-3.75525188446045	-6.49700117111206	-10.482533454895	-0.0538536012172699	-0.000734061468392611	0.014429958537221
-3.75076293945313	-6.49902296066284	-10.4840955734253	-0.0540016256272793	-0.000658074219245464	0.0139463627710938
-3.75852274894714	-6.49979591369629	-10.4800853729248	-0.0539199113845825	-0.000644124578684568	0.0135189648717642
-3.75986051559448	-6.49765729904175	-10.4909648895264	-0.0540232248604298	-0.000720472948160023	0.0129875773563981
-3.75850296020508	-6.49900913238525	-10.494312286377	-0.0541012845933437	-0.000631230068393052	0.0126360114663839
-3.76281952857971	-6.4981107711792	-10.4947519302368	-0.0539197735488415	-0.000705321435816586	0.0122154243290424
-3.76741981506348	-6.49924182891846	-10.5035228729248	-0.0540480576455593	-0.000808750570286065	0.0117354113608599
-3.76975560188293	-6.49679660797119	-10.4958591461182	-0.0540770031511784	-0.000688457919750363	0.0113345449790359
-3.77390813827515	-6.49966382980347	-10.5023336410522	-0.0540460906922817	-0.000676025869324803	0.0107109984382987
-3.77645540237427	-6.50735712051392	-10.5110197067261	-0.0541757941246033	-0.000635502161458135	0.0102069247514009
-3.78530740737915	-6.49826097488403	-10.5107946395874	-0.0541161149740219	-0.0007331253727898	0.00961870793253183
-3.78443169593811	-6.5037579536438	-10.5064287185669	-0.0543829910457134	-0.00059826672077179	0.00907668378204107
-3.79588723182678	-6.50748538970947	-10.5082511901855	-0.0542236119508743	-0.000701852492056787	0.00859202817082405
-3.80459022521973	-6.508216381073	-10.5040264129639	-0.0545240379869938	-0.000706606893800199	0.00789631996303797
-3.81730937957764	-6.50710296630859	-10.5085773468018	-0.0544941872358322	-0.000675728661008179	0.00740044191479683
-3.81653022766113	-6.50701332092285	-10.5142183303833	-0.0546508803963661	-0.000680301338434219	0.00672881212085485
-3.83153700828552	-6.51022005081177	-10.5131511688232	-0.0547281540930271	-0.000709525716956705	0.00629674270749092
-3.84320163726807	-6.50841045379639	-10.5129423141479	-0.05477150157094	-0.000781038426794112	0.00565761560574174
-3.84658885002136	-6.51273250579834	-10.5180425643921	-0.0550141744315624	-0.00073572964174673	0.00507316924631596
-3.86191034317017	-6.51285743713379	-10.5125579833984	-0.0550203993916512	-0.000791677448432893	0.00450290320441127
-3.86748671531677	-6.51671409606934	-10.5186357498169	-0.0551497340202332	-0.000775578548200428	0.00388472084887326
-3.87896394729614	-6.51231098175049	-10.5230798721313	-0.0551075749099255	-0.000880609266459942	0.00339125422760844
-3.88166451454163	-6.5180549621582	-10.531044960022	-0.0552942603826523	-0.000863929511979222	0.00277062342502177
-3.89087128639221	-6.52397871017456	-10.5250749588013	-0.0552371740341187	-0.000889731338247657	0.00227025873027742
-3.90172028541565	-6.52165603637695	-10.5334539413452	-0.0552595742046833	-0.000962461170274764	0.0016390624223277
-3.90347623825073	-6.52545547485352	-10.5361919403076	-0.0553472824394703	-0.000862316344864666	0.00118363881483674
-3.90870046615601	-6.52175378799438	-10.5430850982666	-0.0552936792373657	-0.000954906572587788	0.000678890268318355
-3.91521692276001	-6.53098964691162	-10.5463247299194	-0.0553722642362118	-0.000859571795444936	0.000215197127545252
-3.92038083076477	-6.52785634994507	-10.543251991272	-0.0553127713501453	-0.00101860100403428	-0.000355228228727356
-3.92064309120178	-6.52919816970825	-10.547664642334	-0.0554767139256001	-0.000828772666864097	-0.00079329393338412
-3.92689776420593	-6.53336000442505	-10.5496826171875	-0.0553338117897511	-0.000946852087508887	-0.00122043141163886
-3.92719221115112	-6.53680849075317	-10.551097869873	-0.0555364675819874	-0.000831689685583115	-0.00170379981864244
-3.93254494667053	-6.53381681442261	-10.5455074310303	-0.055455956608057	-0.000927163346204907	-0.00214211014099419
-3.92837047576904	-6.53626155853271	-10.5550394058228	-0.055563859641552	-0.000805433432105929	-0.00265766028314829
-3.93805336952209	-6.5349440574646	-10.5544347763062	-0.0553967878222466	-0.000704697158653289	-0.00301685882732272
-3.9387800693512	-6.53950500488281	-10.5519609451294	-0.0556478388607502	-0.000638498808257282	-0.00351607240736485
-3.94205141067505	-6.5346508026123	-10.5451431274414	-0.0556434541940689	-0.000644496059976518	-0.00384403229691088
-3.93437004089355	-6.53773832321167	-10.5465478897095	-0.0557563416659832	-0.000539180007763207	-0.00433266023173928
-3.94140362739563	-6.53922414779663	-10.5391569137573	-0.0557000450789928	-0.000459244154626504	-0.00465333834290504
-3.9392306804657	-6.54041624069214	-10.5457782745361	-0.0558136329054832	-0.000478806759929284	-0.00505294697359204
-3.94272089004517	-6.53748941421509	-10.5416250228882	-0.0557744540274143	-0.000349391717463732	-0.00531395897269249
-3.93410563468933	-6.53691816329956	-10.5452642440796	-0.0558245964348316	-0.000277974846540019	-0.00576900178566575
-3.93699026107788	-6.54303932189941	-10.5476131439209	-0.0557801313698292	-0.000149300249177031	-0.006041563116014
-3.93440961837769	-6.5386962890625	-10.5467176437378	-0.0557807423174381	-0.000251947058131918	-0.00641773408278823
-3.93440580368042	-6.54015827178955	-10.5415487289429	-0.0558828003704548	-0.000142514691106044	-0.00666796881705523
-3.9278039932251	-6.53899765014648	-10.5410280227661	-0.0557637177407742	-0.000123045610962436	-0.00710895890370011
-3.92905926704407	-6.54031562805176	-10.5433034896851	-0.0558061450719833	1.59974624693859E-05	-0.00729827210307121
-3.92805981636047	-6.53813457489014	-10.5474348068237	-0.0558390021324158	-8.16573883639649E-05	-0.00765934819355607
-3.92158007621765	-6.5378999710083	-10.5384635925293	-0.0558468997478485	4.12245317420457E-05	-0.00796134490519762
-3.91419696807861	-6.53515481948853	-10.5400695800781	-0.0558346770703793	8.93705509952269E-05	-0.00826650485396385
-3.91896104812622	-6.53577661514282	-10.5413427352905	-0.0558468475937843	0.000125125632621348	-0.00850463286042213
-3.9168176651001	-6.53486156463623	-10.5417881011963	-0.0558656007051468	2.97380065603647E-05	-0.00882176402956247
-3.91074371337891	-6.53185272216797	-10.5377197265625	-0.0558429248631001	0.000219969311729074	-0.00906264130026102
-3.91064119338989	-6.53046035766602	-10.5417003631592	-0.0558216273784637	0.000216771106352098	-0.00930131785571575
-3.90761470794678	-6.53729343414307	-10.5374689102173	-0.055764976888895	0.000287082075374201	-0.00954420585185289
-3.90533471107483	-6.53196334838867	-10.5408697128296	-0.0558144636452198	0.000242021633312106	-0.00979446247220039
-3.90295362472534	-6.53215026855469	-10.5361461639404	-0.0558097623288631	0.000401160068577155	-0.00994795933365822
-3.89741587638855	-6.53024911880493	-10.5398225784302	-0.0558186322450638	0.000349487410858274	-0.0102311680093408
-3.896977186203	-6.53840732574463	-10.5369348526001	-0.0557158254086971	0.000464656361145899	-0.0103734210133553
-3.8959527015686	-6.53615570068359	-10.5315036773682	-0.0557664595544338	0.000413874979130924	-0.0106340106576681
-3.89408564567566	-6.53345155715942	-10.5289087295532	-0.0558028481900692	0.000492562539875507	-0.0107599105685949
-3.89239001274109	-6.53766202926636	-10.5402164459229	-0.0557425245642662	0.000555357662960887	-0.0109132640063763
-3.88980555534363	-6.54467010498047	-10.5284070968628	-0.0557197965681553	0.000596473575569689	-0.0111108999699354
-3.89035439491272	-6.53898143768311	-10.5302248001099	-0.0557812079787254	0.000570164178498089	-0.0113303614780307
-3.89052391052246	-6.54298830032349	-10.5258474349976	-0.0556644052267075	0.00070179020985961	-0.0114191044121981
-3.88552641868591	-6.54182434082031	-10.5289688110352	-0.0556552745401859	0.000673385628033429	-0.0116087421774864
-3.89019465446472	-6.54793930053711	-10.5208425521851	-0.0556180775165558	0.000767499790526927	-0.011737871915102
-3.88440418243408	-6.54476499557495	-10.5299348831177	-0.0557014532387257	0.000678204523865134	-0.0119288638234138
-3.88354587554932	-6.54380893707275	-10.5240669250488	-0.0556280501186848	0.000828733551315963	-0.0119748990982771
-3.88042330741882	-6.54699659347534	-10.525559425354	-0.0556325241923332	0.000792148464825004	-0.0121497148647904
-3.88215899467468	-6.54868745803833	-10.5076847076416	-0.0553982928395271	0.000799811037722975	-0.0122811393812299
-3.88203978538513	-6.54779243469238	-10.5311431884766	-0.0554457902908325	0.000807894684839994	-0.012411080300808
-3.88384127616882	-6.54579734802246	-10.5181274414063	-0.05538559705019	0.000833946047350764	-0.0123938526958227
-3.87680196762085	-6.55282926559448	-10.5243673324585	-0.0554889850318432	0.000842711131554097	-0.0125148547813296
-3.87954640388489	-6.55128002166748	-10.5215396881104	-0.0551534257829189	0.000822158704977483	-0.0125953406095505
-3.87662267684937	-6.55516147613525	-10.5302534103394	-0.0552682913839817	0.000897841702681035	-0.0126609159633517
-3.88485360145569	-6.55529832839966	-10.519983291626	-0.0551185458898544	0.000846994400490075	-0.0126432115212083
-3.87309598922729	-6.5597972869873	-10.531364440918	-0.0550605803728104	0.0008478969684802	-0.0127411223948002
-3.88186693191528	-6.55889129638672	-10.5344114303589	-0.0548195876181126	0.000857884238939732	-0.0127022489905357
-3.88145112991333	-6.56811237335205	-10.5359678268433	-0.0548795871436596	0.000867884780745953	-0.0127457790076733
-3.88468170166016	-6.56437253952026	-10.5305986404419	-0.0546770021319389	0.000764826778322458	-0.0127302277833223
-3.87471795082092	-6.57302665710449	-10.5425033569336	-0.0546405464410782	0.000865967420395464	-0.0126701835542917
-3.88110876083374	-6.5735068321228	-10.5451459884644	-0.0543277151882648	0.000760314578656107	-0.0125772682949901
-3.8819739818573	-6.58363199234009	-10.5422163009644	-0.0544065460562706	0.000767841818742454	-0.0124962516129017
-3.88324904441834	-6.58328533172607	-10.5464849472046	-0.0540640950202942	0.000651152222417295	-0.012415130622685
-3.87630081176758	-6.58657836914063	-10.5585699081421	-0.0539961233735085	0.00072203908348456	-0.0122610274702311
-3.88283729553223	-6.59153604507446	-10.5567674636841	-0.0537073723971844	0.000611249648500234	-0.0121165458112955
-3.87685775756836	-6.60028409957886	-10.561993598938	-0.0536016449332237	0.000626108550932258	-0.0120054353028536
-3.87762236595154	-6.59375953674316	-10.5679359436035	-0.0533158704638481	0.00042317170300521	-0.0118283396586776
-3.87179327011108	-6.60332059860229	-10.5782690048218	-0.0532620325684547	0.000415079673985019	-0.0115694897249341
-3.87389135360718	-6.60511493682861	-10.5762214660645	-0.0528319738805294	0.000211972583201714	-0.0113677829504013
-3.86592984199524	-6.61495447158813	-10.5855875015259	-0.0527447834610939	0.000256050319876522	-0.01115548517555
-3.87164521217346	-6.61191892623901	-10.5934381484985	-0.0524703823029995	0.000200768510694616	-0.0109270764514804
-3.86397290229797	-6.62111282348633	-10.5997819900513	-0.0523841455578804	8.374237222597E-05	-0.0106654185801744
-3.86177730560303	-6.62448310852051	-10.599175453186	-0.0519924834370613	-3.97997428080998E-05	-0.0104309553280473
-3.86089324951172	-6.63165283203125	-10.6112461090088	-0.0518846958875656	7.46032455936074E-05	-0.0101936338469386
-3.85929250717163	-6.62972116470337	-10.6159763336182	-0.0515962317585945	-0.000236487190704793	-0.00992460083216429
-3.85223150253296	-6.63575506210327	-10.6148910522461	-0.0514729432761669	-0.000144262070534751	-0.009677954018116
-3.84834265708923	-6.63637065887451	-10.6195850372314	-0.0512074418365955	-0.000228455988690257	-0.00943866837769747
-3.84775304794312	-6.64375019073486	-10.6206722259521	-0.0511240102350712	-0.000236592604778707	-0.00915025640279055
-3.84616637229919	-6.63898801803589	-10.6309900283813	-0.0507846027612686	-0.000363597820978612	-0.00885320920497179
-3.83685684204102	-6.6453161239624	-10.6312446594238	-0.0508590415120125	-0.000264920177869499	-0.00859500654041767
-3.83462405204773	-6.64027261734009	-10.6283769607544	-0.0505530908703804	-0.000346207089023665	-0.00838066358119249
-3.83002614974976	-6.6477198600769	-10.6348505020142	-0.0504690334200859	-0.000305651919916272	-0.00808481406420469
-3.82598638534546	-6.64664030075073	-10.6394462585449	-0.0503278076648712	-0.000459920614957809	-0.00781736802309752
-3.81198740005493	-6.64561748504639	-10.6330718994141	-0.0503245182335377	-0.00037012787652202	-0.00752368289977312
-3.80710983276367	-6.64185476303101	-10.6376113891602	-0.0500903762876987	-0.000462258438346908	-0.00728097092360258
-3.80005431175232	-6.64849472045898	-10.6427936553955	-0.0500547923147678	-0.000429072068072855	-0.00697239255532622
-3.79514050483704	-6.64170026779175	-10.6380825042725	-0.0499286837875843	-0.000589719915296882	-0.00670960312709212
-3.78427863121033	-6.64374208450317	-10.6296558380127	-0.049916248768568	-0.000482048984849826	-0.00638904562219977
-3.7782039642334	-6.64149284362793	-10.6437892913818	-0.0496236532926559	-0.000529206241481006	-0.00609361100941896
-3.77375793457031	-6.64446067810059	-10.6378192901611	-0.049609899520874	-0.000452458159998059	-0.00576299149543047
-3.76844906806946	-6.63843870162964	-10.6386375427246	-0.049408532679081	-0.000588189344853163	-0.00543228210881352
-3.74926209449768	-6.63832998275757	-10.6386051177979	-0.0493552312254906	-0.000444647244876251	-0.00517734745517373
-3.75018239021301	-6.63614177703857	-10.6406984329224	-0.0491138510406017	-0.000525560812093318	-0.00477181700989604
-3.73897171020508	-6.64193677902222	-10.6453351974487	-0.0491216890513897	-0.000489756639581174	-0.00451387045904994
-3.73245429992676	-6.63571214675903	-10.6378650665283	-0.0489451810717583	-0.000559920095838606	-0.00423693284392357
-3.71993517875671	-6.63523817062378	-10.6426382064819	-0.0490324273705482	-0.000414352398365736	-0.00388428941369057
-3.7149612903595	-6.63322162628174	-10.6407766342163	-0.0486426614224911	-0.000531143276020885	-0.00356755894608796
-3.70365834236145	-6.63712358474731	-10.6365823745728	-0.0486741401255131	-0.000423314108047634	-0.0032613764051348
-3.70197010040283	-6.63400745391846	-10.6363477706909	-0.0485599413514137	-0.000570762902498245	-0.002912966767326
-3.68531370162964	-6.6331639289856	-10.6399593353271	-0.0484980456531048	-0.000473812135169283	-0.00266795489005744
-3.68243145942688	-6.63023805618286	-10.6427555084229	-0.0482456609606743	-0.000498382956720889	-0.00225991895422339
-3.67383217811584	-6.63316345214844	-10.6472129821777	-0.048257440328598	-0.000539630593266338	-0.00200871354900301
-3.67291688919067	-6.62838745117188	-10.6346206665039	-0.0480647459626198	-0.000568323652260005	-0.0016487711109221
-3.65781903266907	-6.62951040267944	-10.6446418762207	-0.0480248518288136	-0.000525166746228933	-0.00144969089888036
-3.65817904472351	-6.63191556930542	-10.6385145187378	-0.0477760322391987	-0.000517849228344858	-0.00103788101114333
-3.65233445167542	-6.63057327270508	-10.6487636566162	-0.0476340427994728	-0.000717727525625378	-0.000811506237369031
-3.65505695343018	-6.63088321685791	-10.6495914459229	-0.0475998260080814	-0.000566908391192555	-0.000481089402455837
-3.66296076774597	-6.63521289825439	-10.6472482681274	-0.0475007444620132	-0.000521605717949569	-0.000404951628297567
-3.68705153465271	-6.64159679412842	-10.6471157073975	-0.0474097095429897	-0.000262689718510956	-0.000289438030449674
-3.69368028640747	-6.64137887954712	-10.6422271728516	-0.0473362393677235	-0.000426123209763318	-0.00014107910101302
-3.68804407119751	-6.65970420837402	-10.6389856338501	-0.0473208278417587	-0.000543932081200182	5.87207141506951E-05
-3.66830515861511	-6.66010046005249	-10.6342849731445	-0.0470573008060455	-0.00070067954948172	-4.18376948800869E-05
-3.65187072753906	-6.66752862930298	-10.6496000289917	-0.046850748360157	-0.000764968746807426	8.62202432472259E-05
-3.65071320533752	-6.65975666046143	-10.6714859008789	-0.0465013161301613	-0.000915725075174123	0.00024883437436074
-3.62999558448792	-6.65324258804321	-10.6787843704224	-0.0464277043938637	-0.00107155286241323	0.000793711456935853
-3.62048625946045	-6.63826894760132	-10.683032989502	-0.0460380539298058	-0.00123329099733382	0.0012534576235339
-3.60405445098877	-6.62568044662476	-10.684398651123	-0.0460640303790569	-0.00139779527671635	0.0017236111452803
-3.59821557998657	-6.61691427230835	-10.6848258972168	-0.0458592921495438	-0.00148465915117413	0.00223589991219342
-3.58224582672119	-6.61133098602295	-10.6819009780884	-0.0458531267940998	-0.00149599404539913	0.00244027189910412
-3.57127475738525	-6.61565732955933	-10.6756172180176	-0.0457166209816933	-0.00162744929548353	0.00284670642577112
-3.56553840637207	-6.61542987823486	-10.676908493042	-0.0456565208733082	-0.00160794239491224	0.0029458780772984
-3.56885385513306	-6.61226320266724	-10.6752433776855	-0.0454375743865967	-0.00160870456602424	0.00323778646998107
-3.55719208717346	-6.62214851379395	-10.6807508468628	-0.0453861467540264	-0.00152737821917981	0.00346500426530838
-3.56148886680603	-6.62313461303711	-10.6816778182983	-0.0450005196034908	-0.00161633733659983	0.00362501083873212
-3.56094217300415	-6.62960147857666	-10.6828489303589	-0.0451481901109219	-0.00163733283989131	0.00370221165940166
-3.56643319129944	-6.63219261169434	-10.6843795776367	-0.0449047908186913	-0.00169041263870895	0.00392299657687545
-3.55847978591919	-6.63084173202515	-10.6951713562012	-0.0448299162089825	-0.00172370974905789	0.00401243148371577
-3.56702160835266	-6.63134574890137	-10.6805429458618	-0.044681079685688	-0.00172057084273547	0.00424623396247625
-3.55861783027649	-6.62852954864502	-10.6875152587891	-0.0445786379277706	-0.00192353501915932	0.0043776580132544
-3.55814027786255	-6.62558889389038	-10.6768770217896	-0.0445068888366222	-0.00189685914665461	0.00459330668672919
-3.55729603767395	-6.62433195114136	-10.6796407699585	-0.0444408319890499	-0.00201803306117654	0.00469709746539593
-3.55895400047302	-6.62885856628418	-10.6797380447388	-0.0442701615393162	-0.00221077911555767	0.00485322484746575
-3.55993604660034	-6.62186765670776	-10.6912059783936	-0.044137854129076	-0.00238684983924031	0.004954993724823
-3.55449891090393	-6.62110567092896	-10.695442199707	-0.0440665520727634	-0.00242448411881924	0.00528454687446356
-3.55153465270996	-6.61576414108276	-10.7025527954102	-0.0436697788536549	-0.00263917888514698	0.00548462755978107
-3.55056023597717	-6.61998462677002	-10.7087182998657	-0.043626930564642	-0.00275217741727829	0.00568378670141101
-3.54918956756592	-6.61216449737549	-10.7027206420898	-0.0433753691613674	-0.00291674793697894	0.00583994993939996
-3.53890538215637	-6.61453866958618	-10.7031164169312	-0.0433735512197018	-0.00297738914377987	0.0059562474489212
-3.54427862167358	-6.61462116241455	-10.703028678894	-0.0430830083787441	-0.00303405919112265	0.00617361348122358
-3.54071474075317	-6.61961126327515	-10.7037906646729	-0.0429667495191097	-0.00315118138678372	0.00631391862407327
-3.54079627990723	-6.6203989982605	-10.7107496261597	-0.0427825339138508	-0.00327176507562399	0.00652639754116535
-3.53866934776306	-6.62044334411621	-10.7129535675049	-0.0425444394350052	-0.00333638209849596	0.00667077954858541
-3.53974866867065	-6.62664079666138	-10.7185716629028	-0.0424084141850472	-0.00342047144658864	0.00680370768532157
-3.5450918674469	-6.62253713607788	-10.7233781814575	-0.0421948917210102	-0.00353507813997567	0.00705613428726792
-3.54159545898438	-6.62799882888794	-10.731014251709	-0.0421060770750046	-0.00361346616409719	0.00714386533945799
-3.54831051826477	-6.62901163101196	-10.7267713546753	-0.0419027805328369	-0.00363814225420356	0.00733991246670485
-3.54942798614502	-6.63104915618896	-10.727276802063	-0.0417768284678459	-0.00393051002174616	0.00736604677513242
-3.55020236968994	-6.63096714019775	-10.7252492904663	-0.0416226014494896	-0.00390632497146726	0.0075420755892992
-3.55519342422485	-6.63007068634033	-10.7291803359985	-0.0413999147713184	-0.00410131271928549	0.00761647615581751
-3.55703616142273	-6.63752031326294	-10.7398843765259	-0.0413716621696949	-0.00414268160238862	0.00768292183056474
-3.56348490715027	-6.63216066360474	-10.7410717010498	-0.0411358885467052	-0.00435330718755722	0.00778552331030369
-3.56023168563843	-6.63453531265259	-10.744891166687	-0.0410638675093651	-0.00441415468230844	0.00787144061177969
-3.57029223442078	-6.63797283172607	-10.7456474304199	-0.0408604256808758	-0.00448789726942778	0.00794173497706652
-3.58014416694641	-6.63708209991455	-10.7470674514771	-0.0408435724675655	-0.00465789902955294	0.0079441973939538
-3.57839107513428	-6.63789367675781	-10.7474031448364	-0.0407803319394588	-0.0047230483032763	0.0080783674493432
-3.58700346946716	-6.63799238204956	-10.7561626434326	-0.0405920594930649	-0.00488943001255393	0.00814456585794687
-3.58834600448608	-6.6447868347168	-10.7640504837036	-0.0404839292168617	-0.0050325314514339	0.00815221667289734
-3.5984673500061	-6.63969135284424	-10.7628889083862	-0.0404351651668549	-0.00510119134560227	0.00822839420288801
-3.59809517860413	-6.64460229873657	-10.7652769088745	-0.0403273552656174	-0.00518308859318495	0.00822202488780022
-3.60502338409424	-6.64708280563354	-10.7677030563354	-0.0402275361120701	-0.00516582792624831	0.00828965473920107
-3.61326313018799	-6.64466953277588	-10.7716255187988	-0.0401786118745804	-0.00539180403575301	0.00824113748967648
-3.6163489818573	-6.6495795249939	-10.771146774292	-0.0401605144143105	-0.00538685545325279	0.00836164969950914
-3.6219539642334	-6.64755201339722	-10.7772998809814	-0.0399755164980888	-0.00547095714136958	0.00833745393902063
-3.62505722045898	-6.65492057800293	-10.7761964797974	-0.0400745086371899	-0.00556938117370009	0.00834351778030396
-3.63349175453186	-6.64823770523071	-10.7793788909912	-0.0398534536361694	-0.00564949167892337	0.00835907831788063
-3.63163924217224	-6.64983034133911	-10.7813949584961	-0.0399106331169605	-0.00573750026524067	0.00842826440930367
-3.64183640480042	-6.64761829376221	-10.7817935943604	-0.0397584438323975	-0.00584190152585506	0.00849000085145235
-3.63903975486755	-6.65070581436157	-10.7856302261353	-0.0398430824279785	-0.00595046579837799	0.00844669435173273
-3.64787268638611	-6.64832305908203	-10.7768955230713	-0.0398189388215542	-0.0060068042948842	0.00854858197271824
-3.64585828781128	-6.64517021179199	-10.7870855331421	-0.0396216809749603	-0.00617164932191372	0.00849638599902391
-3.65139722824097	-6.64882564544678	-10.7886743545532	-0.0396752059459686	-0.00612636795267463	0.0086090974509716
-3.65753602981567	-6.64381647109985	-10.7919244766235	-0.0396179594099522	-0.0064253369346261	0.00866204500198364
-3.65497326850891	-6.64272832870483	-10.7924318313599	-0.0396796278655529	-0.00641560694202781	0.00876879319548607
-3.66521263122559	-6.64745855331421	-10.7914524078369	-0.0396538376808167	-0.00646567391231656	0.00888307485729456
-3.66871738433838	-6.64266443252563	-10.7928199768066	-0.0396216884255409	-0.00662856688722968	0.00889148190617561
-3.66537356376648	-6.64351034164429	-10.7861652374268	-0.0398107096552849	-0.0065895807929337	0.00896902196109295
-3.67447900772095	-6.64301776885986	-10.7922973632813	-0.039631225168705	-0.00672097830101848	0.00907512567937374
-3.67625761032104	-6.64368581771851	-10.7817907333374	-0.039792500436306	-0.00671662203967571	0.00912491977214813
-3.68530511856079	-6.64248847961426	-10.7845983505249	-0.0396400019526482	-0.00675257295370102	0.00930144637823105
-3.68489193916321	-6.64084243774414	-10.7890014648438	-0.0396760553121567	-0.00678888149559498	0.0093805268406868
-3.68774580955505	-6.64788579940796	-10.782543182373	-0.0397062301635742	-0.00686195259913802	0.00944238808006048
-3.69485688209534	-6.64152812957764	-10.7835025787354	-0.0396234802901745	-0.00697999075055122	0.00961514748632908
-3.6926646232605	-6.64410400390625	-10.7841701507568	-0.0397263318300247	-0.00700098881497979	0.00968627817928791
-3.69887042045593	-6.64316272735596	-10.7819204330444	-0.0396292246878147	-0.0070063266903162	0.0097859725356102
-3.70148324966431	-6.63956117630005	-10.7874689102173	-0.039673212915659	-0.00725349970161915	0.00982468109577894
-3.70372557640076	-6.64134407043457	-10.7815647125244	-0.0397238805890083	-0.00720182713121176	0.0100054545328021
-3.70933246612549	-6.63475179672241	-10.7858753204346	-0.039582684636116	-0.0073463749140501	0.0101283751428127
-3.71218752861023	-6.64211940765381	-10.7842683792114	-0.0396685190498829	-0.00751477247104049	0.0102172112092376
-3.7205958366394	-6.63767766952515	-10.776162147522	-0.0396397113800049	-0.00749978702515364	0.0103559726849198
-3.72015452384949	-6.63489198684692	-10.7849349975586	-0.0397156104445457	-0.00755543727427721	0.0103555945679545
-3.72527313232422	-6.63893365859985	-10.7799072265625	-0.0397209972143173	-0.0077046942897141	0.0105158882215619
-3.73524761199951	-6.63008594512939	-10.7789287567139	-0.0397426933050156	-0.00782014057040215	0.0106296334415674
-3.73293828964233	-6.63332462310791	-10.7823152542114	-0.039739653468132	-0.00785589218139648	0.0106464708223939
-3.74103093147278	-6.63193988800049	-10.7809810638428	-0.0397114753723145	-0.00792389363050461	0.0108162220567465
-3.74241018295288	-6.63401556015015	-10.7779674530029	-0.0398118942975998	-0.00821385066956282	0.0107599459588528
-3.74368453025818	-6.62971305847168	-10.7730655670166	-0.0398761853575706	-0.00810661539435387	0.0109026590362191
-3.75300765037537	-6.63302040100098	-10.7708473205566	-0.0397340171039104	-0.00814920570701361	0.0109189664945006
-3.7546329498291	-6.63258171081543	-10.7719573974609	-0.0398949757218361	-0.00819782726466656	0.0109422532841563
-3.76153874397278	-6.62773036956787	-10.7733106613159	-0.0398975536227226	-0.00826194137334824	0.0110574327409267
-3.76140522956848	-6.62797069549561	-10.7807264328003	-0.0399371087551117	-0.00839453749358654	0.0111054023727775
-3.76822090148926	-6.63369798660278	-10.7700891494751	-0.039989210665226	-0.00838460028171539	0.0112051609903574
-3.77761030197144	-6.62899398803711	-10.7732820510864	-0.0399575419723988	-0.00857081823050976	0.0112303514033556
-3.77255392074585	-6.62858152389526	-10.7701749801636	-0.0401355996727943	-0.00842458009719849	0.0112378438934684
-3.78482389450073	-6.62462520599365	-10.7658843994141	-0.0399546772241592	-0.0085317138582468	0.0113070402294397
-3.78519940376282	-6.63030052185059	-10.7665100097656	-0.0401218347251415	-0.00864214077591896	0.0113073391839862
-3.79313611984253	-6.62643527984619	-10.7689323425293	-0.0402949154376984	-0.00857046991586685	0.0114319184795022
-3.78978061676025	-6.62956142425537	-10.759446144104	-0.0402185246348381	-0.0087027670815587	0.0113831115886569
-3.79596257209778	-6.63010692596436	-10.756983757019	-0.0403315871953964	-0.00860903318971395	0.0114741707220674
-3.79941630363464	-6.6259503364563	-10.7549095153809	-0.0403373315930367	-0.0086971465498209	0.0114502133801579
-3.79383182525635	-6.62525367736816	-10.7640962600708	-0.0404735095798969	-0.00866451766341925	0.0114340363070369
-3.80238771438599	-6.62109756469727	-10.7564449310303	-0.0404188297688961	-0.008647789247334	0.0115632982924581
-3.79987525939941	-6.62047004699707	-10.7575492858887	-0.0405532531440258	-0.00877275038510561	0.0114988526329398
-3.79721236228943	-6.61330699920654	-10.7538166046143	-0.0407013818621635	-0.00870036706328392	0.0115925651043653
-3.79828071594238	-6.61022186279297	-10.7508106231689	-0.0406989380717278	-0.00871605891734362	0.0116374026983976
-3.7983717918396	-6.60973501205444	-10.7442359924316	-0.0409128777682781	-0.00872605945914984	0.0116225611418486
-3.80207824707031	-6.60630893707275	-10.7393808364868	-0.0409437417984009	-0.00872133858501911	0.0117255514487624
-3.79175400733948	-6.60396528244019	-10.7423362731934	-0.0410519801080227	-0.00872281566262245	0.0116589171811938
-3.79788970947266	-6.60226678848267	-10.7379446029663	-0.0410824492573738	-0.00872475001960993	0.0116847902536392
-3.8033664226532	-6.59478569030762	-10.7329273223877	-0.0411274470388889	-0.00867125578224659	0.0117689250037074
-3.79715991020203	-6.5955605506897	-10.7431535720825	-0.041290394961834	-0.00862435437738895	0.0117416121065617
-3.80314874649048	-6.59853839874268	-10.7322998046875	-0.0412921011447906	-0.0085870148614049	0.0117515688762069
-3.80916142463684	-6.59099149703979	-10.7308301925659	-0.0413789078593254	-0.00866338517516851	0.0117209460586309
-3.80578351020813	-6.59097337722778	-10.7244997024536	-0.0415375158190727	-0.00846134498715401	0.0117209414020181
-3.80666875839233	-6.59201765060425	-10.7227020263672	-0.0415366105735302	-0.0084418160840869	0.0117629347369075
-3.81038355827332	-6.59301614761353	-10.7208309173584	-0.0416937470436096	-0.0083616841584444	0.0117156514897943
-3.81169199943542	-6.5887131690979	-10.7110528945923	-0.0416147373616695	-0.00834857299923897	0.0117632048204541
-3.81238222122192	-6.59269666671753	-10.7195987701416	-0.0417238622903824	-0.00838093087077141	0.011809553951025
-3.81499361991882	-6.59642124176025	-10.715217590332	-0.041783981025219	-0.00826318096369505	0.0117516200989485
-3.81762599945068	-6.59075355529785	-10.7133264541626	-0.0417842753231525	-0.00837755389511585	0.0117912963032722
-3.81140565872192	-6.59166145324707	-10.7204751968384	-0.0417473129928112	-0.00824184529483318	0.0117825428023934
-3.816251039505	-6.59553289413452	-10.7167873382568	-0.0418051443994045	-0.0082831708714366	0.0118511971086264
-3.81504201889038	-6.58875131607056	-10.7169609069824	-0.0418605655431747	-0.00828925613313913	0.0117847183719277
-3.809903383255	-6.58937215805054	-10.7210865020752	-0.0419702008366585	-0.00818211399018765	0.0118647981435061
-3.818274974823	-6.5905179977417	-10.7160701751709	-0.0418264530599117	-0.00811290647834539	0.0119201429188251
-3.81068873405457	-6.59423351287842	-10.7206077575684	-0.0419325157999992	-0.00817051529884338	0.011851348914206
-3.81596493721008	-6.5894079208374	-10.7077770233154	-0.0419863574206829	-0.00805518124252558	0.0119733242318034
-3.81187343597412	-6.59156703948975	-10.7093286514282	-0.0419221557676792	-0.00801009126007557	0.0118114706128836
-3.81420707702637	-6.59367799758911	-10.7142686843872	-0.0420559793710709	-0.00782644748687744	0.0117930946871638
-3.81471753120422	-6.59171104431152	-10.7094297409058	-0.0420539937913418	-0.00788855366408825	0.0117604350671172
-3.81116127967834	-6.5914044380188	-10.710033416748	-0.0422694459557533	-0.0077065764926374	0.0116607556119561
-3.81801223754883	-6.5959734916687	-10.700758934021	-0.0422193184494972	-0.00761122861877084	0.011600567959249
-3.81872844696045	-6.59188842773438	-10.6956920623779	-0.0424460247159004	-0.00747364806011319	0.0114201828837395
-3.81615710258484	-6.59161138534546	-10.6836404800415	-0.0426188595592976	-0.00724181812256575	0.0113562233746052
-3.8161199092865	-6.58754587173462	-10.6879377365112	-0.0425790846347809	-0.00723041035234928	0.0112543925642967
-3.81512808799744	-6.59049034118652	-10.6811962127686	-0.042795967310667	-0.00706410640850663	0.0111378999426961
-3.81937313079834	-6.5815749168396	-10.6793422698975	-0.0428681075572968	-0.00699617760255933	0.0111004319041967
-3.81476283073425	-6.58047533035278	-10.6741619110107	-0.043016292154789	-0.00683248229324818	0.0109063992276788
-3.81776666641235	-6.58177995681763	-10.6624565124512	-0.0431920997798443	-0.00661949021741748	0.0108247417956591
-3.81351161003113	-6.57186985015869	-10.6576356887817	-0.0432965233922005	-0.00661679450422525	0.0106890378519893
-3.80939435958862	-6.57099485397339	-10.6502170562744	-0.0436015352606773	-0.00631384178996086	0.0106087531894445
-3.80832719802856	-6.56941509246826	-10.6394710540771	-0.0435797870159149	-0.00621290411800146	0.0105108898133039
-3.80618739128113	-6.56693124771118	-10.6410570144653	-0.0438742786645889	-0.00599226588383317	0.0104361632838845
-3.80654883384705	-6.56405067443848	-10.6333904266357	-0.0439234301447868	-0.00591134652495384	0.0103985145688057
-3.79817342758179	-6.55886888504028	-10.6282444000244	-0.0440659485757351	-0.00573128741234541	0.0102776885032654
-3.79846572875977	-6.56181144714355	-10.6173791885376	-0.0442361272871494	-0.00556661281734705	0.0102264154702425
-3.79895973205566	-6.55555391311646	-10.6090936660767	-0.0444017872214317	-0.00543047161772847	0.0101286405697465
-3.79249215126038	-6.55086517333984	-10.6176300048828	-0.0446276962757111	-0.00523346569389105	0.0100996969267726
-3.79350185394287	-6.55091571807861	-10.6047925949097	-0.0446205027401447	-0.00501504493877292	0.0100615816190839
-3.78615117073059	-6.55141925811768	-10.5950336456299	-0.0448262356221676	-0.00497973244637251	0.00992329884320498
-3.78646039962769	-6.54709672927856	-10.5888156890869	-0.0450359918177128	-0.00471392460167408	0.00997944734990597
-3.77616548538208	-6.54637718200684	-10.5791034698486	-0.0450324825942516	-0.00464727217331529	0.00982213579118252
-3.77589654922485	-6.54762268066406	-10.5766153335571	-0.0452670864760876	-0.00433219037950039	0.00987896509468555
-3.77565836906433	-6.54189682006836	-10.5731267929077	-0.0452942848205566	-0.0043351985514164	0.00982536748051643
-3.76254510879517	-6.53815364837646	-10.5734376907349	-0.0454770252108574	-0.00411010487005115	0.0097879022359848
-3.76465392112732	-6.5354585647583	-10.563081741333	-0.045452669262886	-0.00399828935042024	0.00987161695957184
-3.75908303260803	-6.53262901306152	-10.5567083358765	-0.0457038953900337	-0.00387961883097887	0.00974749214947224
-3.75511908531189	-6.52899551391602	-10.5527439117432	-0.0458091609179974	-0.00364758493378758	0.0098261209204793
-3.74669480323792	-6.52402687072754	-10.547755241394	-0.045908484607935	-0.00361002027057111	0.00979921407997608
-3.74356150627136	-6.52604103088379	-10.5403289794922	-0.0460232123732567	-0.00339372386224568	0.00981608405709267
-3.74228453636169	-6.52230358123779	-10.5346937179565	-0.0461749285459518	-0.00329945143312216	0.00982336699962616
-3.73409605026245	-6.52156925201416	-10.5331268310547	-0.0463931746780872	-0.00306795258074999	0.00979599915444851
-3.73636960983276	-6.52037334442139	-10.525164604187	-0.046322375535965	-0.00292905000969768	0.00985248666256666
-3.73337173461914	-6.51824522018433	-10.5258541107178	-0.04645661637187	-0.00284469011239707	0.00977321248501539
-3.73443508148193	-6.51656675338745	-10.5235595703125	-0.0464746840298176	-0.00271974108181894	0.00987790245562792
-3.73289752006531	-6.51794624328613	-10.5185165405273	-0.0465845093131065	-0.00260239117778838	0.00988105125725269
-3.73421955108643	-6.52226305007935	-10.5127649307251	-0.0466763600707054	-0.00239145616069436	0.00986244902014732
-3.73688817024231	-6.5168023109436	-10.5058975219727	-0.0467977896332741	-0.00242181424982846	0.00984752364456654
-3.73186421394348	-6.51830434799194	-10.5084781646729	-0.0469524562358856	-0.00224885973148048	0.00991123542189598
-3.73676824569702	-6.51677465438843	-10.5069780349731	-0.0468044839799404	-0.00221130391582847	0.00997642707079649
-3.73965859413147	-6.51929330825806	-10.4984273910522	-0.0469730831682682	-0.00216518342494965	0.00995149929076433
-3.7384467124939	-6.51914930343628	-10.5006284713745	-0.0469482876360416	-0.0020589642226696	0.0100905187427998
-3.73565554618835	-6.51763296127319	-10.496470451355	-0.0469416305422783	-0.0020619435235858	0.0100506953895092
-3.736732006073	-6.52445220947266	-10.4993982315063	-0.047005720436573	-0.00200642296113074	0.0101147294044495
-3.74145150184631	-6.51552772521973	-10.5034961700439	-0.046969298273325	-0.00203212723135948	0.0101914275437593
-3.73536348342896	-6.52125549316406	-10.5014324188232	-0.0470215491950512	-0.00200256239622831	0.0102479420602322
-3.74103331565857	-6.52239894866943	-10.5076770782471	-0.0468837432563305	-0.00200222106650472	0.0104018729180098
-3.7492368221283	-6.52429485321045	-10.505069732666	-0.0470126010477543	-0.0019696056842804	0.0103946886956692
-3.74547362327576	-6.52902269363403	-10.5050849914551	-0.0469335205852985	-0.00194640120025724	0.0104077095165849
-3.74992942810059	-6.52448797225952	-10.5097846984863	-0.0468604154884815	-0.00194366555660963	0.0104786036536098
-3.7551167011261	-6.53070306777954	-10.5075931549072	-0.046953372657299	-0.00189126061741263	0.0104741593822837
-3.76479315757751	-6.53160047531128	-10.5135250091553	-0.0468376167118549	-0.00190811580978334	0.0104834455996752
-3.76336550712585	-6.5380687713623	-10.5156469345093	-0.0470449849963188	-0.00185278779827058	0.010442703962326
-3.77176117897034	-6.54483509063721	-10.508243560791	-0.0468950644135475	-0.00185435230378062	0.0104609476402402
-3.77293944358826	-6.54198169708252	-10.5127019882202	-0.0470466800034046	-0.00188052712474018	0.0104158390313387
-3.77808809280396	-6.54359340667725	-10.5070304870605	-0.0470755659043789	-0.00176933908369392	0.0103870816528797
-3.78257250785828	-6.54569721221924	-10.5119695663452	-0.0470061562955379	-0.00173932139296085	0.0103366523981094
-3.78970050811768	-6.55357933044434	-10.5030546188354	-0.04725531488657	-0.00157282070722431	0.0102356439456344
-3.79364943504334	-6.55442476272583	-10.5020990371704	-0.0471111796796322	-0.00167640158906579	0.010204422287643
-3.79225635528564	-6.55459403991699	-10.5097732543945	-0.0472885109484196	-0.00149867159780115	0.0100907785817981
-3.80395460128784	-6.55916118621826	-10.4996843338013	-0.04713174700737	-0.00149665947537869	0.0100325085222721
-3.80650687217712	-6.55577325820923	-10.4986782073975	-0.0473027564585209	-0.00142436334863305	0.00987294595688581
-3.8102707862854	-6.55891847610474	-10.4991292953491	-0.0474837869405746	-0.00135766249150038	0.00980511773377657
-3.8158438205719	-6.55904817581177	-10.4990873336792	-0.0473853349685669	-0.00134454283397645	0.00966990366578102
-3.81889796257019	-6.56628274917603	-10.49693775177	-0.0476080141961575	-0.00124042737297714	0.00954551342874765
-3.8292989730835	-6.56530094146729	-10.4850015640259	-0.0476329289376736	-0.00120591360609978	0.00938649289309978
-3.82158803939819	-6.56577205657959	-10.4935455322266	-0.0477659069001675	-0.00110851123463362	0.00920113641768694
-3.83407974243164	-6.56710195541382	-10.4864025115967	-0.0477041713893414	-0.00106599694117904	0.00914532877504826
-3.8363196849823	-6.57082223892212	-10.4883899688721	-0.0478281415998936	-0.00110578467138112	0.0089402673766017
-3.84044408798218	-6.57099866867065	-10.4813041687012	-0.0478622503578663	-0.000983564765192568	0.0088709993287921
-3.84134936332703	-6.57041931152344	-10.4858846664429	-0.0478295385837555	-0.000986207742244005	0.00865218322724104
-3.84230899810791	-6.57657527923584	-10.4834022521973	-0.0479856505990028	-0.000954614661168307	0.00854622386395931
-3.85469603538513	-6.57067394256592	-10.4822177886963	-0.04801269993186	-0.000963390280958265	0.00839560572057962
-3.84843444824219	-6.57201766967773	-10.4854297637939	-0.0481067821383476	-0.000925213855225593	0.00820371136069298
-3.85636448860168	-6.57450294494629	-10.487099647522	-0.0480408072471619	-0.000911994487978518	0.00815746746957302
-3.8572371006012	-6.57502746582031	-10.482873916626	-0.0481425188481808	-0.000961709825787693	0.00786444451659918
-3.85491228103638	-6.57115411758423	-10.4802217483521	-0.0481940880417824	-0.000837341242004186	0.00778819294646382
-3.86436820030212	-6.57244729995728	-10.477952003479	-0.048179816454649	-0.000825084280222654	0.00760702416300774
-3.86323404312134	-6.5762825012207	-10.4819574356079	-0.0483136773109436	-0.000707569299265742	0.00733354734256864
-3.86356258392334	-6.56986808776855	-10.4789867401123	-0.0483240485191345	-0.000826693198177964	0.00724010402336717
-3.86305022239685	-6.5722279548645	-10.4865732192993	-0.0483782179653645	-0.000755863031372428	0.00708684418350458
-3.86589455604553	-6.57573366165161	-10.4795331954956	-0.048394188284874	-0.000715538044460118	0.00697283167392015
-3.86987996101379	-6.57053279876709	-10.4789810180664	-0.0484598726034164	-0.000755788118112832	0.00672083022072911
-3.86512231826782	-6.57142162322998	-10.4754838943481	-0.0485879816114903	-0.000638484722003341	0.00654462957754731
-3.8655903339386	-6.56742572784424	-10.4779233932495	-0.0485648885369301	-0.000536554958671331	0.00635657180100679
-3.867600440979	-6.57395935058594	-10.4757747650146	-0.0486528985202312	-0.000503609713632613	0.00618459936231375
-3.86556673049927	-6.56557416915894	-10.4707727432251	-0.0486519113183022	-0.000620675273239613	0.00589629216119647
-3.86389255523682	-6.56519556045532	-10.4721755981445	-0.0488428957760334	-0.000399500626372173	0.00566123519092798
-3.86243224143982	-6.56487798690796	-10.4725170135498	-0.0487998090684414	-0.000496017106343061	0.00545321777462959
-3.86003184318542	-6.56754302978516	-10.4707231521606	-0.0490019023418427	-0.000290341209620237	0.00516902701929212
-3.8659496307373	-6.56025648117065	-10.4590635299683	-0.0489914640784264	-0.000298509432468563	0.00495773367583752
-3.85734939575195	-6.56286334991455	-10.4653377532959	-0.0491439290344715	-0.000131293156300671	0.00466061476618052
-3.86285328865051	-6.56119298934937	-10.4697389602661	-0.0490178354084492	-0.000123892226838507	0.004440953489393
-3.8620228767395	-6.56255483627319	-10.4660186767578	-0.0492657870054245	-8.55582402436994E-05	0.00415148818865418
-3.86797404289246	-6.55957889556885	-10.4649686813354	-0.0492460057139397	2.28805274673505E-05	0.00393871543928981
-3.85678052902222	-6.56197786331177	-10.456618309021	-0.0494088008999825	0.000220370988245122	0.0035514438059181
-3.86682438850403	-6.56229114532471	-10.4556760787964	-0.0493897832930088	0.000318885053275153	0.00333348731510341
-3.86659336090088	-6.56003379821777	-10.4582433700562	-0.0494499206542969	0.000311785115627572	0.0029863219242543
-3.86808919906616	-6.56058120727539	-10.4542465209961	-0.0495670586824417	0.000415955961216241	0.00281253200955689
-3.86643695831299	-6.56248140335083	-10.456431388855	-0.0495596826076508	0.000453608925454319	0.00242604315280914
-3.86831545829773	-6.56800413131714	-10.4463567733765	-0.0496258549392223	0.00059035891899839	0.00210771081037819
-3.87644839286804	-6.56236743927002	-10.4505500793457	-0.0496544390916824	0.000612216361332685	0.0018009718041867
-3.87609195709229	-6.56770658493042	-10.4517879486084	-0.0497449301183224	0.000786423508543521	0.0015079592121765
-3.87858366966248	-6.56906175613403	-10.4526376724243	-0.0496380142867565	0.000861963315401226	0.00118708738591522
-3.88165688514709	-6.57261371612549	-10.4451150894165	-0.0498334020376205	0.000987292849458754	0.000807413307484239
-3.88777923583984	-6.56958723068237	-10.4533939361572	-0.0497092008590698	0.00104521040339023	0.00056996411876753
-3.88144755363464	-6.57466793060303	-10.4556455612183	-0.0498619675636292	0.00113668746780604	0.00019004987552762
-3.8903546333313	-6.57719087600708	-10.4463233947754	-0.0497211217880249	0.00112652301322669	-8.86466659721918E-05
-3.88929915428162	-6.5822172164917	-10.4461603164673	-0.0498593710362911	0.00126158271450549	-0.000473648571642116
-3.89591860771179	-6.57881212234497	-10.4540042877197	-0.0497201792895794	0.0012736446224153	-0.000688246800564229
-3.89466977119446	-6.58626222610474	-10.456579208374	-0.0499175824224949	0.00139627302996814	-0.0011102082207799
-3.90137815475464	-6.59187412261963	-10.4515237808228	-0.0497275814414024	0.00142119487281889	-0.00137029390316457
-3.9016706943512	-6.58842420578003	-10.4552164077759	-0.0497966669499874	0.00143934180960059	-0.00176000175997615
-3.90664005279541	-6.59100723266602	-10.452241897583	-0.0497249662876129	0.00147206836845726	-0.00199468689970672
-3.90930008888245	-6.59375667572021	-10.4680690765381	-0.0496460124850273	0.00144325324799865	-0.00234087812714279
-3.91654205322266	-6.60080575942993	-10.4589490890503	-0.0496409349143505	0.00152814970351756	-0.00259278574958444
-3.921555519104	-6.60012626647949	-10.4630756378174	-0.0495690666139126	0.00137850840110332	-0.00295734079554677
-3.92492341995239	-6.60404348373413	-10.4669160842896	-0.0495245531201363	0.00153496849816293	-0.00320422207005322
-3.92870140075684	-6.60667371749878	-10.4728403091431	-0.0494283139705658	0.00142055342439562	-0.00348805636167526
-3.94032096862793	-6.61727380752563	-10.4765377044678	-0.0493881665170193	0.00141947809606791	-0.00378597900271416
-3.94450950622559	-6.61787080764771	-10.4804906845093	-0.0492936968803406	0.00131255853921175	-0.00418330635875463
-3.9534227848053	-6.62080669403076	-10.4868478775024	-0.0492404215037823	0.00137568323407322	-0.00441773422062397
-3.96273732185364	-6.62748432159424	-10.4933185577393	-0.0490075908601284	0.00123267085291445	-0.00464568007737398
-3.96902537345886	-6.6424503326416	-10.4920997619629	-0.0490375570952892	0.00130911264568567	-0.00500891637057066
-3.98430013656616	-6.64124822616577	-10.4965324401855	-0.048905897885561	0.00114597240462899	-0.00534010212868452
-3.98672795295715	-6.65006732940674	-10.498797416687	-0.0488905794918537	0.00116348930168897	-0.00558305298909545
-3.99758505821228	-6.65717697143555	-10.4990911483765	-0.0486327521502972	0.00107818690594286	-0.00584809714928269
-4.00974035263062	-6.66981554031372	-10.5068187713623	-0.0486372113227844	0.00107898598071188	-0.006182876881212
-4.02156782150269	-6.66790437698364	-10.5046615600586	-0.048485342413187	0.000965304730925709	-0.00649304734542966
-4.02030420303345	-6.67755270004272	-10.5176820755005	-0.0485471375286579	0.00103753479197621	-0.00681477366015315
-4.03614139556885	-6.68049049377441	-10.520489692688	-0.0482601821422577	0.000892974785529077	-0.00700480630621314
-4.04104137420654	-6.69210243225098	-10.5228652954102	-0.0481889545917511	0.000832458084914833	-0.00735225202515721
-4.05314207077026	-6.68987607955933	-10.5302200317383	-0.0480380058288574	0.00077961862552911	-0.00757868541404605
-4.05147743225098	-6.69320678710938	-10.5394554138184	-0.0479674637317657	0.000758985581342131	-0.0079251304268837
-4.06297016143799	-6.70054197311401	-10.5434865951538	-0.0476911775767803	0.000626481836661696	-0.00809029303491116
-4.06364011764526	-6.70634603500366	-10.549168586731	-0.0476970970630646	0.000591196410823613	-0.00844412669539452
-4.07393646240234	-6.69973564147949	-10.5467309951782	-0.0475689135491848	0.000551598670426756	-0.0086450045928359
-4.06820297241211	-6.70707607269287	-10.5612010955811	-0.0476043224334717	0.00052959966706112	-0.00898513477295637
-4.07927227020264	-6.71140241622925	-10.5634136199951	-0.0472945906221867	0.000508255325257778	-0.00918082520365715
-4.08094167709351	-6.7135796546936	-10.5626401901245	-0.0474241822957993	0.000518116226885468	-0.00955658219754696
-4.08407592773438	-6.71127510070801	-10.5646371841431	-0.0473623313009739	0.000486355740576983	-0.0097396383062005
-4.08140659332275	-6.71422338485718	-10.5687561035156	-0.0472905561327934	0.000501454283948988	-0.0100890891626477
-4.09120941162109	-6.7174654006958	-10.5681953430176	-0.0472385585308075	0.000584002060350031	-0.0102841705083847
-4.08940696716309	-6.72088289260864	-10.5722332000732	-0.0472777225077152	0.000460691284388304	-0.010639869607985
-4.086012840271	-6.71749353408813	-10.5738391876221	-0.0473395437002182	0.000590576615650207	-0.0108732962980866
-4.09313488006592	-6.71799516677856	-10.5784759521484	-0.0472586080431938	0.000584066670853645	-0.011187226511538
-4.09733772277832	-6.72539663314819	-10.5822353363037	-0.0472414381802082	0.000677844800520688	-0.0114379096776247
-4.09708976745605	-6.71961212158203	-10.578441619873	-0.0473158173263073	0.00064488872885704	-0.0117865316569805
-4.09914064407349	-6.71987819671631	-10.5728006362915	-0.0473949387669563	0.000764566299039871	-0.0119933718815446
-4.09779977798462	-6.71722555160522	-10.5765953063965	-0.0474779941141605	0.000815062900073826	-0.0123020634055138
-4.10230684280396	-6.72080850601196	-10.5763549804688	-0.0474059693515301	0.000890804571099579	-0.0125131458044052
-4.10156345367432	-6.71678018569946	-10.5729064941406	-0.0475666560232639	0.000879504077602178	-0.0128779839724302
-4.10279607772827	-6.71409368515015	-10.5718088150024	-0.0475862622261047	0.000921337341424078	-0.0130215417593718
-4.10029363632202	-6.71424961090088	-10.5787525177002	-0.0476333163678646	0.0010118066566065	-0.0132901938632131
-4.10400819778442	-6.71718072891235	-10.5689821243286	-0.0476893112063408	0.00109509960748255	-0.0134797319769859
-4.1034197807312	-6.7144627571106	-10.5732078552246	-0.0477805063128471	0.00109953084029257	-0.0137972990050912
-4.10866498947144	-6.71364641189575	-10.5735740661621	-0.047725785523653	0.00110858818516135	-0.0139289647340775
-4.10126972198486	-6.71102333068848	-10.579288482666	-0.0478383600711823	0.00110017729457468	-0.0141775188967586
-4.10787057876587	-6.71680307388306	-10.5694313049316	-0.0477951169013977	0.00116180570330471	-0.0142985489219427
-4.10808181762695	-6.71353435516357	-10.5750846862793	-0.0478517971932888	0.0011539957486093	-0.0145354876294732
-4.11397886276245	-6.71140098571777	-10.5730953216553	-0.0477156713604927	0.00112762104254216	-0.01459383033216
-4.10753059387207	-6.71239614486694	-10.5768909454346	-0.0479144714772701	0.0011307563399896	-0.0147992307320237
-4.11704158782959	-6.71449947357178	-10.5719385147095	-0.0476901605725288	0.00106219213921577	-0.01491545047611
-4.11514329910278	-6.71837186813354	-10.5878887176514	-0.0478259176015854	0.00103243289049715	-0.0151316216215491
-4.12115669250488	-6.71570062637329	-10.5796728134155	-0.0477205365896225	0.00101604557130486	-0.0151881948113441
-4.11879062652588	-6.72270774841309	-10.5796794891357	-0.0478649847209454	0.00104442599695176	-0.0153700383380055
-4.12695550918579	-6.72266960144043	-10.5863571166992	-0.0476069860160351	0.000858715095091611	-0.0154614970088005
-4.1293158531189	-6.73288822174072	-10.5868463516235	-0.0476420074701309	0.00100131018552929	-0.0155544895678759
-4.13485240936279	-6.72591114044189	-10.5914812088013	-0.0475822538137436	0.000754402077291161	-0.0157242566347122
-4.13756561279297	-6.73062372207642	-10.5891265869141	-0.0476283207535744	0.000814797647763044	-0.0156894326210022
-4.13731098175049	-6.73411226272583	-10.5962800979614	-0.0474736578762531	0.000682960788253695	-0.0158548839390278
-4.1452317237854	-6.7398829460144	-10.5951814651489	-0.0474264584481716	0.000733265769667923	-0.0159761272370815
-4.1487922668457	-6.7395544052124	-10.6058378219604	-0.0473704971373081	0.000571585493162274	-0.0160860605537891
-4.15490245819092	-6.7419581413269	-10.6022205352783	-0.0473776049911976	0.000588106282521039	-0.0160395409911871
-4.15256214141846	-6.74449729919434	-10.6066379547119	-0.0472308956086636	0.000440931064076722	-0.0162093285471201
-4.16388368606567	-6.74512052536011	-10.6115617752075	-0.0471164286136627	0.000430660787969828	-0.0162656269967556
-4.16450977325439	-6.75068092346191	-10.6119890213013	-0.0471790470182896	0.000216380503843538	-0.0163614097982645
-4.16896629333496	-6.75283622741699	-10.6136455535889	-0.0470787100493908	0.000215396808926016	-0.0163282472640276
-4.16448211669922	-6.75300693511963	-10.6220626831055	-0.0470885522663593	0.000173266409547068	-0.0165108535438776
-4.1750922203064	-6.75397872924805	-10.6188106536865	-0.0469051077961922	8.36136896396056E-05	-0.016468146815896
-4.1765513420105	-6.75957632064819	-10.6209774017334	-0.0469809584319592	-1.51243211803376E-05	-0.0166228208690882
-4.17981195449829	-6.76007986068726	-10.6194915771484	-0.0468785278499126	-2.43501631302934E-06	-0.0166068095713854
-4.17658615112305	-6.75902843475342	-10.626335144043	-0.0468777157366276	-3.46711822203361E-05	-0.0167190339416265
-4.18307638168335	-6.76282501220703	-10.6299495697021	-0.0467422790825367	-0.00011952636850765	-0.0167213398963213
-4.18198919296265	-6.76560735702515	-10.6362953186035	-0.0468403659760952	-0.000260269007412717	-0.0169075038284063
-4.1874852180481	-6.76235437393188	-10.6240110397339	-0.0468721352517605	-0.000232900099945255	-0.0168771557509899
-4.18233060836792	-6.76089525222778	-10.6277751922607	-0.0467904396355152	-0.000320390390697867	-0.0170027632266283
-4.18765354156494	-6.7629246711731	-10.6315593719482	-0.0466898307204247	-0.000219108769670129	-0.0169821940362453
-4.18900156021118	-6.76293277740479	-10.6307144165039	-0.04692717269063	-0.000357642682502046	-0.0171486660838127
-4.19302272796631	-6.7592453956604	-10.6241302490234	-0.0468051470816135	-0.000262321496848017	-0.0171096622943878
-4.1858491897583	-6.75566101074219	-10.6303863525391	-0.0468657650053501	-0.000273823796305805	-0.017232820391655
-4.19134950637817	-6.75742769241333	-10.623158454895	-0.0467508099973202	-0.000333329604472965	-0.01726727001369
-4.18850040435791	-6.76168060302734	-10.6199378967285	-0.0469748601317406	-0.00032110043684952	-0.0174422077834606
-4.18964815139771	-6.75176477432251	-10.6250677108765	-0.0468611903488636	-0.00040790464845486	-0.0173914283514023
-4.18247079849243	-6.75043725967407	-10.6254186630249	-0.0470289178192616	-0.000401442754082382	-0.0175188723951578
-4.18219184875488	-6.74912118911743	-10.6190967559814	-0.0469674356281757	-0.000373783870600164	-0.0175357908010483
-4.18115663528442	-6.7507758140564	-10.6141939163208	-0.04715171828866	-0.00038993006455712	-0.0176859330385923
-4.18585157394409	-6.74714326858521	-10.6262884140015	-0.0470434240996838	-0.000483476324006915	-0.0176892392337322
-4.17903184890747	-6.74780607223511	-10.6136894226074	-0.047152079641819	-0.000387004896765575	-0.0177312586456537
-4.18301963806152	-6.74571323394775	-10.6128187179565	-0.0470689050853252	-0.000453280634246767	-0.0178375523537397
-4.18215274810791	-6.7530345916748	-10.6220750808716	-0.0470818281173706	-0.000414286507293582	-0.0178200956434011
-4.18225717544556	-6.74820184707642	-10.6213569641113	-0.0470149144530296	-0.000648791377898306	-0.0179541073739529
-4.18512630462646	-6.74516534805298	-10.6159811019897	-0.0470097921788692	-0.000562470406293869	-0.0179297924041748
-4.1782922744751	-6.74782037734985	-10.6280736923218	-0.0470425486564636	-0.000610308023169637	-0.0179965607821941
-4.18417644500732	-6.75160884857178	-10.6214656829834	-0.0468803606927395	-0.00067391840275377	-0.0180141627788544
-4.18111371994019	-6.75353050231934	-10.6201772689819	-0.0468836352229118	-0.000744602759368718	-0.0181652121245861
-4.18585205078125	-6.74890899658203	-10.6254005432129	-0.0467823669314384	-0.000802739639766514	-0.0181459374725819
-4.18005847930908	-6.75233507156372	-10.6210899353027	-0.0468295477330685	-0.000775316671933979	-0.0183122474700212
-4.18301153182983	-6.75401592254639	-10.6221752166748	-0.0466266088187695	-0.000892220647074282	-0.0183945409953594
-4.18307256698608	-6.75676727294922	-10.6270503997803	-0.0467831194400787	-0.000820235814899206	-0.0185158587992191
-4.18685674667358	-6.75237655639648	-10.6243562698364	-0.0466322712600231	-0.000931018672417849	-0.0186166819185019
-4.18359804153442	-6.75472545623779	-10.6203289031982	-0.0467944294214249	-0.000878660939633846	-0.0187626592814922
-4.18811798095703	-6.75323486328125	-10.6219348907471	-0.0466020330786705	-0.000901939463801682	-0.018912373110652
-4.19040250778198	-6.75887680053711	-10.6240491867065	-0.0468989461660385	-0.000767156830988824	-0.0190501343458891
-4.19402742385864	-6.75758600234985	-10.6130199432373	-0.0467804670333862	-0.000937046948820353	-0.0192129164934158
-4.18736600875854	-6.75564241409302	-10.6115369796753	-0.046952661126852	-0.000762176234275103	-0.0194383002817631
-4.19521379470825	-6.75596857070923	-10.6099691390991	-0.0469150356948376	-0.000811706122476608	-0.0196115169674158
-4.19737339019775	-6.76357460021973	-10.6065883636475	-0.0470824912190437	-0.000677760515827686	-0.0197388138622046
-4.19884824752808	-6.75826358795166	-10.5999584197998	-0.0470782890915871	-0.000788644829299301	-0.0200047679245472
-4.19730615615845	-6.75830698013306	-10.5979900360107	-0.0473769903182983	-0.000683005549944937	-0.0201756227761507
-4.20341873168945	-6.75682210922241	-10.6020927429199	-0.0472202487289906	-0.000716734153684229	-0.0203097276389599
-4.20216608047485	-6.76461124420166	-10.5874671936035	-0.0473998859524727	-0.000594605167862028	-0.0204847399145365
-4.20475244522095	-6.75684642791748	-10.5926609039307	-0.0473788790404797	-0.000669591827318072	-0.0207669101655483
-4.20562124252319	-6.75666570663452	-10.5876388549805	-0.047565158456564	-0.000527219497598708	-0.0208417624235153
-4.20021057128906	-6.7575249671936	-10.5858392715454	-0.0475309044122696	-0.000545222254004329	-0.0210393238812685
-4.20540046691895	-6.75860404968262	-10.5808238983154	-0.047573234885931	-0.000445168698206544	-0.0212503951042891
-4.20247411727905	-6.75583505630493	-10.5845718383789	-0.0476518422365189	-0.000522595073562115	-0.0214811824262142
-4.20685005187988	-6.75514459609985	-10.5775012969971	-0.0477608628571033	-0.000387409760151058	-0.0216064732521772
-4.19967651367188	-6.75477266311646	-10.5775775909424	-0.0476907566189766	-0.000389652530429885	-0.0218752063810825
-4.20421743392944	-6.75528430938721	-10.574236869812	-0.0477456264197826	-0.000248870870564133	-0.0220560003072023
-4.20316791534424	-6.75537157058716	-10.5764045715332	-0.0478725656867027	-0.000344578584190458	-0.0223133880645037
-4.20530557632446	-6.7550687789917	-10.5651941299438	-0.0478319860994816	-0.00024345914425794	-0.022421708330512
-4.1940393447876	-6.75654697418213	-10.5685424804688	-0.0480221435427666	-0.000118892785394564	-0.0227478574961424
-4.20491218566895	-6.75080251693726	-10.566855430603	-0.0478984080255032	-0.000108937390905339	-0.0228939261287451
-4.2010350227356	-6.75947380065918	-10.5615282058716	-0.0480833537876606	-0.0001031489300658	-0.0231185462325811
-4.20572566986084	-6.75114631652832	-10.5643138885498	-0.0480592511594296	-4.77049943583552E-05	-0.0233887992799282
-4.19673681259155	-6.75145959854126	-10.5647439956665	-0.0481830090284348	6.10704810242169E-05	-0.0235673133283854
-4.20125961303711	-6.75025367736816	-10.5609827041626	-0.0480415672063828	7.66529046813957E-05	-0.0237481296062469
-4.20028495788574	-6.75409317016602	-10.5567874908447	-0.0481967963278294	0.000215078587643802	-0.0239839311689138
-4.19838428497314	-6.74763774871826	-10.5565948486328	-0.0480266474187374	0.000144811725476757	-0.0242740567773581
-4.20007658004761	-6.75119781494141	-10.5631532669067	-0.0481418706476688	0.00033128570066765	-0.0243903193622828
-4.19361162185669	-6.74858093261719	-10.5550994873047	-0.0481419712305069	0.000343012157827616	-0.0246867090463638
-4.20029783248901	-6.75148439407349	-10.5617866516113	-0.0480155609548092	0.000432300061220303	-0.0247710179537535
-4.19470262527466	-6.75365924835205	-10.5575304031372	-0.0481136105954647	0.000393527327105403	-0.0249903909862041
-4.20133399963379	-6.7464861869812	-10.5534248352051	-0.0480966791510582	0.000412319146562368	-0.0250919163227081
-4.1926417350769	-6.75222778320313	-10.5635604858398	-0.0481854416429996	0.000531447352841496	-0.0252185706049204
-4.1958327293396	-6.75084018707275	-10.5539178848267	-0.0479902550578117	0.000462016847450286	-0.0252495855093002
-4.19465065002441	-6.75432395935059	-10.5481224060059	-0.0482102632522583	0.000577379192691296	-0.0254373978823423
-4.19931125640869	-6.74756813049316	-10.5604972839355	-0.0481522530317307	0.000477514608064666	-0.0254838746041059
-4.19842720031738	-6.7509446144104	-10.5555276870728	-0.048193272203207	0.000543796340934932	-0.025519821792841
-4.18961715698242	-6.74792528152466	-10.55641746521	-0.0481451824307442	0.000496057502459735	-0.0257084928452969
-4.19403696060181	-6.74829578399658	-10.5648565292358	-0.0480660162866116	0.000607958703767508	-0.0256295781582594
-4.19243192672729	-6.74984788894653	-10.5583753585815	-0.0481674112379551	0.000521383073646575	-0.0258123017847538
-4.19405317306519	-6.74518728256226	-10.5589561462402	-0.0480163246393204	0.000560546643100679	-0.0257879830896854
-4.18135356903076	-6.74581670761108	-10.5683507919312	-0.0481758713722229	0.00057179038412869	-0.0259227342903614
-4.18907928466797	-6.74501657485962	-10.5600900650024	-0.0480097755789757	0.000579634390305728	-0.0259504243731499
-4.18648815155029	-6.74711322784424	-10.5648403167725	-0.0481854751706123	0.000637964403722435	-0.026115532964468
-4.18616580963135	-6.74324560165405	-10.5637359619141	-0.0480571761727333	0.000565381080377847	-0.0261014401912689
-4.17490863800049	-6.74610328674316	-10.5658311843872	-0.0481496900320053	0.000662785430904478	-0.0262306723743677
-4.1794285774231	-6.74210262298584	-10.5541591644287	-0.0481141693890095	0.000672870432026684	-0.0262769497931004
-4.18342971801758	-6.74505662918091	-10.5607042312622	-0.0481786988675594	0.000814465573057532	-0.0263582170009613
-4.18168163299561	-6.74265050888062	-10.5605497360229	-0.0481688715517521	0.000622933846898377	-0.026488933712244
-4.17934274673462	-6.73888635635376	-10.5565843582153	-0.0481476522982121	0.000777728972025216	-0.0264969766139984
-4.17585277557373	-6.73932504653931	-10.5628309249878	-0.0482318475842476	0.000849458505399525	-0.0265664737671614
-4.18089580535889	-6.7423882484436	-10.5546169281006	-0.048191424459219	0.000838407024275512	-0.0265689101070166
-4.17752313613892	-6.74266719818115	-10.5562734603882	-0.048257227987051	0.000936557946261019	-0.0267222933471203
-4.18594026565552	-6.73607444763184	-10.5580387115479	-0.0481470189988613	0.000942985876463354	-0.0266905967146158
-4.17748022079468	-6.73926162719727	-10.5603818893433	-0.0483864657580853	0.00105687638279051	-0.026814503595233
-4.17999696731567	-6.73664951324463	-10.5524291992188	-0.0482435636222363	0.00108068203553557	-0.0268525164574385
-4.18252944946289	-6.74316596984863	-10.5511198043823	-0.0483089052140713	0.00115231948439032	-0.0268365610390902
-4.18205261230469	-6.73949098587036	-10.5543546676636	-0.0483524054288864	0.00108356936834753	-0.0268193986266851
-4.18298292160034	-6.73499202728271	-10.5499410629272	-0.0483379885554314	0.00123964308295399	-0.0268432032316923
-4.17885637283325	-6.73143100738525	-10.5540790557861	-0.0484180934727192	0.00124261493328959	-0.0268599297851324
-4.18015813827515	-6.73811912536621	-10.54820728302	-0.0482920445501804	0.00123130378779024	-0.0268047191202641
-4.17720460891724	-6.7364764213562	-10.5500841140747	-0.0484225079417229	0.00133788387756795	-0.0268147960305214
-4.17887353897095	-6.72869968414307	-10.5473537445068	-0.0483103767037392	0.00121867994312197	-0.0266702454537153
-4.17032957077026	-6.73264217376709	-10.5481023788452	-0.0484186857938766	0.00131731969304383	-0.026634281501174
-4.17292928695679	-6.72812366485596	-10.5518531799316	-0.0482032299041748	0.00133552541956306	-0.026545524597168
-4.1677131652832	-6.73380470275879	-10.5552072525024	-0.0482908971607685	0.0013795749982819	-0.0264083687216043
-4.16733741760254	-6.72693920135498	-10.552770614624	-0.0482765622437	0.00121095066424459	-0.0263777747750282
-4.16455459594727	-6.72639226913452	-10.5504159927368	-0.0482902377843857	0.00137750722933561	-0.0262019373476505
-4.15698575973511	-6.72756910324097	-10.5655975341797	-0.0482738986611366	0.00125944893807173	-0.0260983258485794
-4.15547132492065	-6.73091697692871	-10.5536556243896	-0.048167884349823	0.00137704913504422	-0.0259341485798359
-4.15460443496704	-6.72579908370972	-10.5562314987183	-0.048227995634079	0.00131744216196239	-0.0258923731744289
-4.15843772888184	-6.72414922714233	-10.5656318664551	-0.0480872504413128	0.00131973321549594	-0.0256344769150019
-4.14557695388794	-6.72494697570801	-10.5664644241333	-0.048241026699543	0.00137420790269971	-0.0255975369364023
-4.14991283416748	-6.7208104133606	-10.5698280334473	-0.0480442084372044	0.00135936553124338	-0.0254029296338558
-4.15009832382202	-6.72932767868042	-10.5651969909668	-0.0481814257800579	0.00145743321627378	-0.0251821000128984
-4.1488299369812	-6.72548675537109	-10.5583553314209	-0.0481106378138065	0.00133918528445065	-0.0250511057674885
-4.14287233352661	-6.72513437271118	-10.5615520477295	-0.0481290258467197	0.00144866481423378	-0.024828627705574
-4.13762283325195	-6.72157192230225	-10.5667343139648	-0.0481839291751385	0.00146913132630289	-0.0246290229260921
-4.13966512680054	-6.72608423233032	-10.5560760498047	-0.0479843728244305	0.00152144255116582	-0.0244452580809593
-4.13469171524048	-6.72464895248413	-10.5670585632324	-0.0482066795229912	0.00160877092275769	-0.0242511425167322
-4.13484001159668	-6.72256374359131	-10.5624942779541	-0.0480310544371605	0.0014574583619833	-0.0240250527858734
-4.12233400344849	-6.72495174407959	-10.5579442977905	-0.0482275635004044	0.0016889541875571	-0.0238727387040854
-4.12765789031982	-6.72097587585449	-10.5609922409058	-0.0479842834174633	0.00161947717424482	-0.0235696937888861
-4.12404632568359	-6.72733640670776	-10.5641222000122	-0.0481026954948902	0.00180582003667951	-0.0233232211321592
-4.11786508560181	-6.72090673446655	-10.560378074646	-0.0480194240808487	0.00163546914700419	-0.0231680143624544
-4.11399173736572	-6.7196216583252	-10.5590553283691	-0.0481905192136765	0.00181759579572827	-0.0228788238018751
-4.10841751098633	-6.71903705596924	-10.5646810531616	-0.048166248947382	0.00172120647039264	-0.0226571504026651
-4.10788440704346	-6.72016286849976	-10.5507593154907	-0.0481113642454147	0.00182028580456972	-0.0224618315696716
-4.10241985321045	-6.71749210357666	-10.5630874633789	-0.048186618834734	0.00180229463148862	-0.022347878664732
-4.10251426696777	-6.7155966758728	-10.5540361404419	-0.0481681749224663	0.00175793713424355	-0.0220813192427158
-4.09340763092041	-6.71278762817383	-10.5585689544678	-0.0482731387019157	0.0019555410835892	-0.0219023190438747
-4.09362316131592	-6.7090220451355	-10.560188293457	-0.048149399459362	0.00183418800588697	-0.0216759517788887
-4.08932590484619	-6.71695709228516	-10.5520706176758	-0.048298142850399	0.00191954476758838	-0.0215226896107197
-4.08634996414185	-6.70771741867065	-10.5545234680176	-0.0482971221208572	0.00190124951768667	-0.021435983479023
-4.08520174026489	-6.70545530319214	-10.5469102859497	-0.0482749715447426	0.0020054392516613	-0.0211210176348686
-4.07646322250366	-6.70656442642212	-10.5509214401245	-0.0484257452189922	0.00207789102569222	-0.021111074835062
-4.07973861694336	-6.70441341400146	-10.5471773147583	-0.0483172312378883	0.00210505910217762	-0.0209613461047411
-4.07424259185791	-6.70508193969727	-10.5489664077759	-0.0485389269888401	0.00213283975608647	-0.0207864604890347
-4.07814407348633	-6.69837522506714	-10.5337314605713	-0.0485031232237816	0.00213340017944574	-0.0206758584827185
-4.07016754150391	-6.69887399673462	-10.5416831970215	-0.0486592054367065	0.00227292370982468	-0.0205795764923096
-4.07074499130249	-6.69746112823486	-10.5414276123047	-0.0485730059444904	0.00212139659561217	-0.020451569929719
-4.07630109786987	-6.70030927658081	-10.5330963134766	-0.0486449487507343	0.00236754934303463	-0.0203066300600767
-4.07736396789551	-6.69620656967163	-10.5332269668579	-0.0487147085368633	0.00219809380359948	-0.0202175807207823
-4.08084297180176	-6.69556999206543	-10.5302057266235	-0.0488037243485451	0.0023550062905997	-0.019969342276454
-4.07786893844604	-6.69373416900635	-10.5270357131958	-0.0488348342478275	0.00236496538855135	-0.0199648234993219
-4.08339881896973	-6.69470834732056	-10.5290775299072	-0.0488055683672428	0.00234355567954481	-0.0197680369019508
-4.08517265319824	-6.69808197021484	-10.528621673584	-0.0488740727305412	0.00229580490849912	-0.0196826253086329
-4.08615016937256	-6.69736289978027	-10.5169639587402	-0.0489140301942825	0.00228329608216882	-0.0194543432444334
-4.07987022399902	-6.69856357574463	-10.5256814956665	-0.0489780902862549	0.0023092299234122	-0.0194065012037754
-4.08798122406006	-6.69654750823975	-10.5258865356445	-0.0487722679972649	0.00227837450802326	-0.0191436242312193
-4.08715438842773	-6.7039532661438	-10.5198745727539	-0.0489521957933903	0.00224174279719591	-0.0189990941435099
-4.08670425415039	-6.69915533065796	-10.5223932266235	-0.0488911978900433	0.00219377339817584	-0.0188386272639036
-4.08615112304688	-6.69818639755249	-10.5269250869751	-0.0489358603954315	0.00218844623304904	-0.0185381509363651
-4.0859956741333	-6.69661521911621	-10.5252151489258	-0.0487981960177422	0.00214778771623969	-0.0184157975018024
-4.0878586769104	-6.70091247558594	-10.5200338363647	-0.048792265355587	0.00224791234359145	-0.0181288290768862
-4.08735084533691	-6.69811344146729	-10.5212669372559	-0.0486645773053169	0.00204698485322297	-0.0179273765534163
-4.08477449417114	-6.69800424575806	-10.5166826248169	-0.0487025864422321	0.00210439087823033	-0.0175172928720713
-4.07874965667725	-6.69964551925659	-10.5188608169556	-0.0486794263124466	0.00210566376335919	-0.017318420112133
-4.08480834960938	-6.69796228408813	-10.5250873565674	-0.048554640263319	0.00205337279476225	-0.0169439408928156
-4.07387495040894	-6.70637989044189	-10.5198440551758	-0.0486222319304943	0.00200931681320071	-0.0167239420115948
-4.07555627822876	-6.69716119766235	-10.5234518051147	-0.0484193116426468	0.00194792076945305	-0.0164418630301952
-4.06837940216064	-6.69980621337891	-10.5177841186523	-0.0485179275274277	0.00207723281346262	-0.0160615108907223
-4.06703615188599	-6.69869232177734	-10.5101451873779	-0.0482652299106121	0.00192587927449495	-0.0157158952206373
-4.06168222427368	-6.70138263702393	-10.513744354248	-0.0483905896544456	0.00199049687944353	-0.0154182827100158
-4.05908012390137	-6.69344282150269	-10.5179615020752	-0.0482447408139706	0.00186468253377825	-0.0151095585897565
-4.05400848388672	-6.69681835174561	-10.5150880813599	-0.0482511147856712	0.00192936672829092	-0.0147002665325999
-4.04399967193604	-6.69458866119385	-10.5100479125977	-0.0481110401451588	0.00187641719821841	-0.0145298959687352
-4.04377126693726	-6.69324684143066	-10.5176782608032	-0.0480735637247562	0.00191507884301245	-0.0140897128731012
-4.03929424285889	-6.6892876625061	-10.5051031112671	-0.0480918027460575	0.00184322812128812	-0.0138546545058489
-4.03422594070435	-6.68698644638062	-10.5022449493408	-0.0480270273983479	0.00180317158810794	-0.0134850107133389
-4.02249097824097	-6.68276405334473	-10.507568359375	-0.0480514578521252	0.00188980740495026	-0.0133044393733144
-4.02399921417236	-6.68468809127808	-10.5122108459473	-0.0479299575090408	0.00186096597462893	-0.0128680085763335
-4.01697301864624	-6.6826548576355	-10.5025320053101	-0.0479879155755043	0.00177181919571012	-0.0127482544630766
-4.01468372344971	-6.67653131484985	-10.5023126602173	-0.0478280149400234	0.00178775878157467	-0.0123538998886943
-4.00758934020996	-6.6765718460083	-10.5076236724854	-0.0478820763528347	0.00183797429781407	-0.0121201556175947
-4.00822496414185	-6.6777491569519	-10.5018424987793	-0.0476532429456711	0.00168776453938335	-0.0117913093417883
-4.00354909896851	-6.67536544799805	-10.5025148391724	-0.0477577373385429	0.00175347912590951	-0.0116404127329588
-4.00382041931152	-6.66905879974365	-10.5014677047729	-0.047555860131979	0.00173225975595415	-0.0112609881907701
-3.99472522735596	-6.67047548294067	-10.5031681060791	-0.0476398207247257	0.0017587699694559	-0.011061929166317
-3.99512457847595	-6.67061567306519	-10.5002002716064	-0.0474896095693111	0.00178371591027826	-0.0108199557289481
-3.99162125587463	-6.67494058609009	-10.5027017593384	-0.0475983135402203	0.00179910461883992	-0.0105259036645293
-3.99029302597046	-6.66809225082397	-10.5012655258179	-0.0474792830646038	0.00155874341726303	-0.0103462748229504
-3.98522090911865	-6.66564083099365	-10.4990129470825	-0.0475622303783894	0.00171922147274017	-0.0100763030350208
-3.98721861839294	-6.66431427001953	-10.5053663253784	-0.0473873503506184	0.00162514869589359	-0.00989369861781597
-3.98717212677002	-6.66694450378418	-10.5030326843262	-0.0473601520061493	0.00163429614622146	-0.00958791468292475
-3.98467397689819	-6.66013717651367	-10.5026769638062	-0.047328345477581	0.00147884921170771	-0.00947748497128487
-3.98304295539856	-6.66047620773315	-10.4956073760986	-0.04734743013978	0.00152423605322838	-0.00913472846150398
-3.98251676559448	-6.6589298248291	-10.5125885009766	-0.0472701787948608	0.00147806538734585	-0.00894038937985897
-3.98646187782288	-6.66058969497681	-10.5000982284546	-0.0471542216837406	0.00150114390999079	-0.00869619194418192
-3.98599362373352	-6.66314888000488	-10.5003862380981	-0.047318983823061	0.00139040860813111	-0.00854142010211945
-3.99263405799866	-6.65927267074585	-10.5074310302734	-0.0471118129789829	0.00129160995129496	-0.00822035409510136
-3.98575687408447	-6.66228723526001	-10.5070171356201	-0.0472068227827549	0.00128968537319452	-0.00809256453067064
-3.99256348609924	-6.66229963302612	-10.5059642791748	-0.0469885990023613	0.00127122236881405	-0.00785782001912594
-3.99294781684875	-6.66515302658081	-10.5192413330078	-0.0470475181937218	0.00123607821296901	-0.00760640110820532
-3.99544453620911	-6.66132831573486	-10.5146207809448	-0.0469303391873837	0.000959345314186066	-0.00735709629952908
-3.98797035217285	-6.66176891326904	-10.5150260925293	-0.0469755157828331	0.00110398698598146	-0.00714472495019436
-3.99250364303589	-6.65972852706909	-10.5202331542969	-0.0467771403491497	0.00103867566213012	-0.00690774479880929
-3.98829793930054	-6.66443538665771	-10.5244112014771	-0.0467776991426945	0.000914254866074771	-0.00665861507877707
-3.99170255661011	-6.65909624099731	-10.5241279602051	-0.0466559715569019	0.000748197664506733	-0.00645774975419044
-3.98709797859192	-6.65904235839844	-10.5264081954956	-0.0467513389885426	0.000806227384600788	-0.00625114561989903
-3.98857021331787	-6.65353870391846	-10.5266551971436	-0.0464922152459621	0.000648738001473248	-0.00601570261642337
-3.98579716682434	-6.65823888778687	-10.5321664810181	-0.0466028191149235	0.000674963928759098	-0.00574840325862169
-3.98676800727844	-6.65001630783081	-10.5251617431641	-0.0465309657156467	0.000493379018735141	-0.00561261875554919
-3.97993516921997	-6.64980983734131	-10.5327939987183	-0.0466173104941845	0.000579102197661996	-0.00537911523133516
-3.98351812362671	-6.64610910415649	-10.5331449508667	-0.0464529171586037	0.000459884118754417	-0.00517502194270492
-3.98265624046326	-6.64975357055664	-10.5295391082764	-0.0465271063148975	0.000512350001372397	-0.00495894299820066
-3.98785734176636	-6.64217376708984	-10.5265827178955	-0.0464628450572491	0.000295424892101437	-0.00486601423472166
-3.98493957519531	-6.64386892318726	-10.5333261489868	-0.0465700551867485	0.000347382621839643	-0.00468528270721436
-3.98777723312378	-6.64045667648315	-10.5358448028564	-0.0464387573301792	0.000279670319287106	-0.00453043449670076
-3.98771262168884	-6.64634037017822	-10.5308876037598	-0.0466494970023632	0.000229354802286252	-0.004378707613796
-3.99280405044556	-6.64049434661865	-10.5358371734619	-0.0465566627681255	0.000217873326619156	-0.00431045005097985
-3.98917460441589	-6.64110565185547	-10.5371131896973	-0.046658631414175	0.000257692881859839	-0.0041780648753047
-3.99717164039612	-6.64089107513428	-10.5329742431641	-0.0465481914579868	0.000199943198822439	-0.00394982239231467
-3.99326086044312	-6.6452784538269	-10.5294532775879	-0.0466895028948784	0.000124644546303898	-0.00397649873048067
-3.99898409843445	-6.63831806182861	-10.5200071334839	-0.0467615127563477	0.000226684642257169	-0.00380934006534517
-3.99449753761292	-6.63957118988037	-10.5252695083618	-0.0468426086008549	0.000155446294229478	-0.00375430146232247
-4.00064325332642	-6.64013910293579	-10.5236444473267	-0.0467810668051243	0.000244969065533951	-0.00352859357371926
-4.00349521636963	-6.6376256942749	-10.5191955566406	-0.0469575263559818	0.000181185838300735	-0.00349996378645301
-3.9993257522583	-6.63375234603882	-10.5087823867798	-0.0469220653176308	0.000228033255552873	-0.00326760578900576
-3.99436950683594	-6.629478931427	-10.5161237716675	-0.0470441542565823	0.000201402057427913	-0.00328654190525413
-3.99885654449463	-6.63132810592651	-10.5177974700928	-0.0471187569200993	0.000340686092386022	-0.00306195160374045
-3.99792695045471	-6.63036298751831	-10.5081195831299	-0.0471460223197937	0.000185534285265021	-0.00299463630653918
-3.993567943573	-6.62141227722168	-10.4959421157837	-0.0472604222595692	0.000312107789795846	-0.00276134279556572
-3.99125075340271	-6.62038516998291	-10.5043687820435	-0.0473186932504177	0.000269626005319878	-0.00264969514682889
-3.9905002117157	-6.62309169769287	-10.4987211227417	-0.0473912470042706	0.000323306448990479	-0.00249834801070392
-3.98780584335327	-6.61627101898193	-10.4975538253784	-0.0474169030785561	0.000185503959073685	-0.00229169335216284
-3.98103737831116	-6.61515426635742	-10.4831838607788	-0.0475884452462196	0.00036717375041917	-0.0021479562856257
-3.98248338699341	-6.60880899429321	-10.4890279769897	-0.0474019274115562	0.00028525257948786	-0.00198865635320544
-3.97535490989685	-6.610107421875	-10.4898433685303	-0.0475823357701302	0.000310551811708137	-0.00185243575833738
-3.98144030570984	-6.60145282745361	-10.4850273132324	-0.047527652233839	0.000255407358054072	-0.00166547170374542
-3.97089171409607	-6.60339546203613	-10.4796438217163	-0.0477155856788158	0.000207572957151569	-0.00149929337203503
-3.97519946098328	-6.59882688522339	-10.479621887207	-0.0475750267505646	0.000215449384995736	-0.00136992312036455
-3.97408318519592	-6.6008563041687	-10.4769639968872	-0.0476951450109482	0.000176220113644376	-0.00121993781067431
-3.9789502620697	-6.59570026397705	-10.4733457565308	-0.0475882515311241	-2.68852854787838E-05	-0.00094271416310221
-3.97317600250244	-6.59491491317749	-10.4774160385132	-0.0478153601288795	5.35907929588575E-05	-0.00086950312834233
-3.98186993598938	-6.59633350372314	-10.4738168716431	-0.0475329123437405	-8.63598543219268E-05	-0.000630416965577751
-3.97979497909546	-6.59895420074463	-10.490532875061	-0.0476289317011833	-0.000179115420905873	-0.00054893660126254
-3.98545789718628	-6.59515142440796	-10.4834594726563	-0.0475516393780708	-0.000261237379163504	-0.000311809621052817
-3.98280763626099	-6.59900999069214	-10.4806280136108	-0.0476521216332912	-0.000303418899420649	-0.00018894903769251
-3.98821020126343	-6.60091543197632	-10.4782619476318	-0.0475186929106712	-0.0002870062016882	-5.58324518351583E-06
-3.98758554458618	-6.59669637680054	-10.4871826171875	-0.0475050881505013	-0.000527609663549811	0.0001563697878737
-3.99126768112183	-6.60009860992432	-10.4827480316162	-0.0474162846803665	-0.000560323591344059	0.000428943254519254
-3.98651933670044	-6.59996509552002	-10.4893712997437	-0.0473368391394615	-0.000646304688416421	0.000557336199562997
-3.99235916137695	-6.6021032333374	-10.495078086853	-0.0472314096987247	-0.000655536190606654	0.000763366639148444
-3.99426770210266	-6.60342407226563	-10.4980697631836	-0.0472348891198635	-0.000881806423421949	0.000927042157854885
-3.99268984794617	-6.60576677322388	-10.501446723938	-0.0471028126776218	-0.000919031910598278	0.00121507258154452
-3.99482846260071	-6.60351181030273	-10.5046806335449	-0.0469380654394627	-0.00107051129452884	0.00133863522205502
-3.99556732177734	-6.60894966125488	-10.504545211792	-0.04689547047019	-0.00110742473043501	0.00156713963951916
-3.99670696258545	-6.60474300384521	-10.5084161758423	-0.0467138402163982	-0.00128478452097625	0.00174884800799191
-3.99006319046021	-6.60419750213623	-10.5131101608276	-0.0467820204794407	-0.00134660268668085	0.00197257800027728
-3.99196243286133	-6.60925006866455	-10.5176210403442	-0.0465715229511261	-0.0014541910495609	0.00219739717431366
-3.99017357826233	-6.61021327972412	-10.5146636962891	-0.0466528050601482	-0.00151127623394132	0.0022963338997215
-3.99083042144775	-6.60903549194336	-10.5170660018921	-0.0465121679008007	-0.00164757389575243	0.00255346461199224
-3.98326373100281	-6.60554122924805	-10.5243062973022	-0.0464405938982964	-0.00173314695712179	0.00260395905934274
-3.98644375801086	-6.6068115234375	-10.5258979797363	-0.046336717903614	-0.00181181821972132	0.00290048215538263
-3.9835193157196	-6.60640525817871	-10.5272512435913	-0.0462969057261944	-0.00207925634458661	0.00294865434989333
-3.97633981704712	-6.60518932342529	-10.5207586288452	-0.0462442971765995	-0.00200405833311379	0.00312878796830773
-3.97658538818359	-6.60428142547607	-10.5221672058105	-0.0461832694709301	-0.00202979077585042	0.00325679080560803
-3.975421667099	-6.60592174530029	-10.523533821106	-0.0461825244128704	-0.00207830755971372	0.00335870217531919
-3.97948169708252	-6.59995222091675	-10.5314178466797	-0.0460696816444397	-0.00220240675844252	0.00351801631040871
-3.97031092643738	-6.60234928131104	-10.5178337097168	-0.0462089031934738	-0.00219890265725553	0.00357353244908154
-3.97309470176697	-6.60141754150391	-10.5242643356323	-0.0460083931684494	-0.00233702943660319	0.0037044535856694
-3.97051215171814	-6.60280561447144	-10.5241432189941	-0.0461820028722286	-0.00232676323503256	0.00368884671479464
-3.97478818893433	-6.60177040100098	-10.5224666595459	-0.0461274608969688	-0.00235156482085586	0.00384023087099195
-3.96406936645508	-6.5986704826355	-10.5179796218872	-0.0462681427598	-0.00229351758025587	0.00389258679933846
-3.97064828872681	-6.60362386703491	-10.5094270706177	-0.0462254360318184	-0.00222560903057456	0.00393601367250085
-3.96842932701111	-6.60235023498535	-10.5129442214966	-0.04628686606884	-0.00224466668441892	0.00386329181492329
-3.96809411048889	-6.6014347076416	-10.5093469619751	-0.0463208630681038	-0.00224177166819572	0.00399630283936858
-3.96614241600037	-6.60346746444702	-10.5098810195923	-0.0463423356413841	-0.00215248600579798	0.00404710369184613
-3.96561503410339	-6.60862636566162	-10.4962873458862	-0.0463689863681793	-0.00202546734362841	0.00403486238792539
-3.96424055099487	-6.60031509399414	-10.4942569732666	-0.0464304387569427	-0.00209187134169042	0.00404739752411842
-3.96237730979919	-6.60048866271973	-10.4930028915405	-0.0465000383555889	-0.00191826384980232	0.00414013769477606
-3.9595890045166	-6.59770441055298	-10.4983196258545	-0.0463822558522224	-0.00192635774146765	0.00414644554257393
-3.95314788818359	-6.59918689727783	-10.490984916687	-0.0465159751474857	-0.00185929762665182	0.00414389139041305
-3.95721364021301	-6.59361553192139	-10.4817037582397	-0.0465209074318409	-0.00186494365334511	0.00406899163499475
-3.94428205490112	-6.59151887893677	-10.4827642440796	-0.0467538796365261	-0.00177950097713619	0.00407568039372563
-3.95044922828674	-6.58954477310181	-10.477367401123	-0.0466916300356388	-0.00173831987194717	0.00411032605916262
-3.94316554069519	-6.58658647537231	-10.485743522644	-0.0466967783868313	-0.00182568258605897	0.00404592277482152
-3.93785524368286	-6.58142709732056	-10.4811983108521	-0.0467961952090263	-0.00174212397541851	0.0041378908790648
-3.93653035163879	-6.58078050613403	-10.4781970977783	-0.0467172116041183	-0.00180017913226038	0.00405903672799468
-3.93146562576294	-6.58381080627441	-10.4744691848755	-0.0468708015978336	-0.0017598697450012	0.00403330055996776
-3.93848371505737	-6.57326889038086	-10.4835357666016	-0.0467729270458221	-0.00174074235837907	0.00410393252968788
-3.92781400680542	-6.57698059082031	-10.4831571578979	-0.0468928776681423	-0.00175991293508559	0.00405038893222809
-3.9308009147644	-6.57263660430908	-10.4829626083374	-0.0468411594629288	-0.00162676733452827	0.00407982850447297
-3.92783665657043	-6.57635354995728	-10.4809007644653	-0.0469266287982464	-0.00176743103656918	0.00396053772419691
-3.92384600639343	-6.57368183135986	-10.476601600647	-0.0469510369002819	-0.00164936657529324	0.00402409723028541
-3.9225652217865	-6.57183456420898	-10.4841890335083	-0.0470005869865417	-0.00156073935795575	0.00393716106191278
-3.92355132102966	-6.57724475860596	-10.4811840057373	-0.0469544194638729	-0.0014864724362269	0.00387951894663274
-3.92153191566467	-6.57095050811768	-10.4808187484741	-0.046990629285574	-0.00151855952572078	0.00392023427411914
-3.91535210609436	-6.57105255126953	-10.4763956069946	-0.0471853315830231	-0.00136360211763531	0.00377546483650804
-3.91458415985107	-6.57005405426025	-10.4755353927612	-0.0469670780003071	-0.00132847251370549	0.00377461430616677
-3.91649723052979	-6.57062149047852	-10.4732789993286	-0.0472515486180782	-0.00123259064275771	0.00363060692325234
-3.90855097770691	-6.56886720657349	-10.4648418426514	-0.047243494540453	-0.0011305462103337	0.00363728078082204
-3.90578055381775	-6.56586503982544	-10.4737300872803	-0.0473201312124729	-0.00113806920126081	0.00356617872603238
-3.9040265083313	-6.57104969024658	-10.465838432312	-0.0474575869739056	-0.000962924910709262	0.00354327168315649
-3.90277290344238	-6.561448097229	-10.4620895385742	-0.0474274903535843	-0.000990806962363422	0.00346448877826333
-3.89679574966431	-6.55902910232544	-10.4631576538086	-0.0476567521691322	-0.000814886472653598	0.00338345533236861
-3.89849090576172	-6.56181526184082	-10.4561443328857	-0.0474851578474045	-0.00081500899977982	0.00340582174248993
-3.89231276512146	-6.56081628799438	-10.4561395645142	-0.0476508513092995	-0.000768275232985616	0.00337143638171256
-3.89336633682251	-6.55950021743774	-10.445689201355	-0.0476220920681953	-0.000761592760682106	0.00337070995010436
-3.88126564025879	-6.55617570877075	-10.4506492614746	-0.0477419458329678	-0.000684891419950873	0.0032548236194998
-3.88272428512573	-6.55354785919189	-10.4512777328491	-0.0476720817387104	-0.000614333839621395	0.00332402228377759
-3.87878012657166	-6.55370140075684	-10.4540958404541	-0.0478022620081902	-0.000735327659640461	0.00326501950621605
-3.87789416313171	-6.54988193511963	-10.4458703994751	-0.0478767640888691	-0.000634582480415702	0.00333916721865535
-3.86703491210938	-6.54735517501831	-10.4460334777832	-0.0478749386966228	-0.000650364556349814	0.00319666415452957
-3.87119388580322	-6.54624938964844	-10.4505825042725	-0.0479073040187359	-0.000500994035974145	0.00324891461059451
-3.86604475975037	-6.53837203979492	-10.4397811889648	-0.0478756576776505	-0.00060344411758706	0.00319406017661095
-3.86153697967529	-6.53880834579468	-10.4389095306396	-0.0480975247919559	-0.000439955445472151	0.0032456589397043
-3.85520052909851	-6.53444766998291	-10.4316511154175	-0.0480517223477364	-0.000536700477823615	0.00323902303352952
-3.85228514671326	-6.53585386276245	-10.4256458282471	-0.0482486635446548	-0.000413339381339028	0.0031094835139811
-3.85597324371338	-6.52863597869873	-10.4274168014526	-0.0481948740780354	-0.00042690456029959	0.00316233816556633
-3.84658670425415	-6.52843141555786	-10.4287567138672	-0.0483944676816463	-0.000341153558110818	0.00307479151524603
-3.85149168968201	-6.52531433105469	-10.4205513000488	-0.0483724437654018	-0.0002727790561039	0.00312976841814816
-3.84698724746704	-6.52587270736694	-10.4132986068726	-0.048557423055172	-0.000377324438886717	0.00304234167560935
-3.84659385681152	-6.52059698104858	-10.4088621139526	-0.048593882471323	-0.00025849841767922	0.00303401169367135
-3.84900236129761	-6.51810455322266	-10.4102535247803	-0.0486735217273235	-0.000243489412241615	0.00306989345699549
-3.85243272781372	-6.52723598480225	-10.4118957519531	-0.0487311519682407	-0.000196615408640355	0.00308351893909276
-3.85474824905396	-6.51777648925781	-10.4067983627319	-0.0486166588962078	-0.000314558419631794	0.00308580161072314
-3.85187005996704	-6.51881885528564	-10.4010353088379	-0.0488471202552319	-0.000212140119401738	0.00309059931896627
-3.85882997512817	-6.52070665359497	-10.4018516540527	-0.048704095184803	-0.000271243159659207	0.00312490295618773
-3.85830616950989	-6.52424621582031	-10.406756401062	-0.0488603487610817	-0.000295680569251999	0.00316139007918537
-3.86634397506714	-6.52024745941162	-10.4100494384766	-0.0487413220107555	-0.000402565521653742	0.00332919741049409
-3.86231851577759	-6.5236930847168	-10.4033279418945	-0.0487862378358841	-0.000406964652938768	0.0033658838365227
-3.86961483955383	-6.5241870880127	-10.4011154174805	-0.0486075282096863	-0.000476092885946855	0.00346916751004756
-3.87303709983826	-6.52772521972656	-10.4169406890869	-0.0486662499606609	-0.000599573366343975	0.00353600922971964
-3.87558913230896	-6.52621412277222	-10.4134197235107	-0.0484568402171135	-0.000647605687845498	0.00375775806605816
-3.87065577507019	-6.52839088439941	-10.4215297698975	-0.0484949052333832	-0.000677887874189764	0.00377527577802539
-3.87874507904053	-6.53142309188843	-10.4139795303345	-0.048374567180872	-0.000797312590293586	0.00396402785554528
-3.87737798690796	-6.53423261642456	-10.4304256439209	-0.0483888797461987	-0.000964168459177017	0.00397614249959588
-3.88578176498413	-6.5334849357605	-10.4262466430664	-0.0482324063777924	-0.000998805509880185	0.00426732702180743
-3.88083696365356	-6.53702068328857	-10.434531211853	-0.0482929572463036	-0.00105125270783901	0.00428603263571858
-3.88639640808105	-6.53752946853638	-10.4320411682129	-0.0481151826679707	-0.00105970236472785	0.00444961944594979
-3.88730525970459	-6.53635740280151	-10.4441452026367	-0.0481372103095055	-0.00117723306175321	0.00453048245981336
-3.89342308044434	-6.53725385665894	-10.4437389373779	-0.0480026602745056	-0.00133398035541177	0.00471876142546535
-3.88891434669495	-6.53683805465698	-10.4479160308838	-0.0479226820170879	-0.00136821658816189	0.00474527897313237
-3.89190721511841	-6.53985214233398	-10.4513883590698	-0.0479577146470547	-0.00136246520560235	0.00494704395532608
-3.89684128761292	-6.53499507904053	-10.4539480209351	-0.0479360371828079	-0.00156807457096875	0.00501171359792352
-3.89172601699829	-6.53522109985352	-10.4569673538208	-0.0479599386453629	-0.00153612182475626	0.00519479159265757
-3.89832377433777	-6.53533220291138	-10.4645776748657	-0.0477999299764633	-0.00167227070778608	0.00532379420474172
-3.8984739780426	-6.53960227966309	-10.4624633789063	-0.0478502623736858	-0.00167478225193918	0.00537867983803153
-3.9006519317627	-6.53428173065186	-10.4601917266846	-0.0477578341960907	-0.00180594273842871	0.00544624030590057
-3.89693522453308	-6.53488779067993	-10.4686393737793	-0.0479385778307915	-0.00179154775105417	0.00561154307797551
-3.90112519264221	-6.53699445724487	-10.4659643173218	-0.0477328263223171	-0.00189565634354949	0.00577755272388458
-3.9020471572876	-6.53962898254395	-10.4639005661011	-0.0479235760867596	-0.00195970828644931	0.00571923051029444
-3.90797543525696	-6.53818893432617	-10.4685802459717	-0.0478331744670868	-0.00184450973756611	0.00591151742264628
-3.90080642700195	-6.53659772872925	-10.4724645614624	-0.0479251705110073	-0.00185135041829199	0.00592496898025274
-3.9079327583313	-6.53781604766846	-10.476448059082	-0.0478390604257584	-0.00180770247243345	0.0061172703281045
-3.9036819934845	-6.5399022102356	-10.4659128189087	-0.0480167828500271	-0.00191577384248376	0.00606997823342681
-3.9013774394989	-6.53781652450562	-10.4632158279419	-0.0480490885674953	-0.00182159943506122	0.0061928671784699
-3.90487337112427	-6.53694772720337	-10.4598398208618	-0.0481248162686825	-0.00181441614404321	0.00624580262228847
-3.90623211860657	-6.53959608078003	-10.4628953933716	-0.0481975637376308	-0.00167429633438587	0.00624603731557727
-3.90801572799683	-6.53426551818848	-10.464319229126	-0.0482242964208126	-0.00174636207520962	0.00635238457471132
-3.90333485603333	-6.53424310684204	-10.452841758728	-0.0484036244452	-0.0016918524634093	0.00638377713039517
-3.90606307983398	-6.53038454055786	-10.4501543045044	-0.0482868477702141	-0.00166649557650089	0.006409359164536
-3.90567517280579	-6.52757692337036	-10.4522371292114	-0.0485223270952702	-0.00164959859102964	0.00633406592532992
-3.90558910369873	-6.52631855010986	-10.4509496688843	-0.048618245869875	-0.00166274735238403	0.00646268716081977
-3.90056085586548	-6.52232122421265	-10.4495754241943	-0.0486720316112041	-0.00167287036310881	0.00644097290933132
-3.90521693229675	-6.52276420593262	-10.4438076019287	-0.0487767420709133	-0.00156683754175901	0.00645945640280843
-3.90443253517151	-6.51611089706421	-10.4422969818115	-0.0487333908677101	-0.00174605671782047	0.00645729154348373
-3.89894366264343	-6.51548147201538	-10.4395751953125	-0.0489191897213459	-0.00162052200175822	0.00650427863001823
-3.90461564064026	-6.51594591140747	-10.437201499939	-0.0487992838025093	-0.00170716538559645	0.00654623424634337
-3.90268087387085	-6.51461839675903	-10.4512815475464	-0.0489393100142479	-0.00169346667826176	0.00651981588453054
-3.9071888923645	-6.51225471496582	-10.4394302368164	-0.0488467179238796	-0.00179170689079911	0.00664881244301796
-3.90066051483154	-6.50995349884033	-10.4495115280151	-0.0488121062517166	-0.00189984031021595	0.006601691711694
-3.90741467475891	-6.51101064682007	-10.452320098877	-0.0487684234976768	-0.00189034943468869	0.00668889563530684
-3.91122078895569	-6.51417827606201	-10.4534931182861	-0.0488192476332188	-0.0020658690482378	0.00668134540319443
-3.91443753242493	-6.51209115982056	-10.4593534469604	-0.0487658530473709	-0.00204793410375714	0.00681351125240326
-3.90876054763794	-6.51098251342773	-10.4556045532227	-0.0486827902495861	-0.00219221203587949	0.00671779736876488
-3.9135901927948	-6.51570987701416	-10.4601793289185	-0.0487152226269245	-0.00210784724913538	0.00683979922905564
-3.91485023498535	-6.5118522644043	-10.4647741317749	-0.0485824085772038	-0.00235909060575068	0.00675552058964968
-3.91538405418396	-6.51479434967041	-10.4678897857666	-0.0486801005899906	-0.00230102031491697	0.00687795458361506
-3.91615390777588	-6.51690483093262	-10.4671669006348	-0.0484827160835266	-0.00245138513855636	0.00689096515998244
-3.91666769981384	-6.52139186859131	-10.4662294387817	-0.0485872030258179	-0.00239876960404217	0.00680811516940594
-3.92270088195801	-6.51809644699097	-10.4717969894409	-0.0484375171363354	-0.00242192577570677	0.00689069367945194
-3.91674375534058	-6.51755332946777	-10.4720258712769	-0.0484618954360485	-0.00249907467514277	0.00677590491250157
-3.92316865921021	-6.51986742019653	-10.4712982177734	-0.0483976118266582	-0.00244731386192143	0.00694778934121132
-3.92126607894897	-6.52345991134644	-10.4712104797363	-0.0484757758677006	-0.00262441812083125	0.00678930850699544
-3.91898703575134	-6.51976585388184	-10.4684114456177	-0.0484841354191303	-0.00256098667159677	0.0068654976785183
-3.92559003829956	-6.52173805236816	-10.4748601913452	-0.0483950264751911	-0.00250571803189814	0.00679373927414417
-3.92546105384827	-6.52754068374634	-10.471489906311	-0.0484938584268093	-0.00252558570355177	0.00677759340032935
-3.92833185195923	-6.52264738082886	-10.4677429199219	-0.0484001450240612	-0.0027141640894115	0.0068234745413065
-3.92447566986084	-6.52464389801025	-10.469687461853	-0.0485145263373852	-0.00264611141756177	0.0067344349808991
-3.92646670341492	-6.52166557312012	-10.4696598052979	-0.0483695082366467	-0.00264228251762688	0.00670434208586812
-3.92389607429504	-6.52679586410522	-10.4706811904907	-0.0485062338411808	-0.00262243044562638	0.00660293642431498
-3.93062853813171	-6.52088451385498	-10.4630088806152	-0.0484574995934963	-0.00276181381195784	0.00664122542366385
-3.92151141166687	-6.52085161209106	-10.4677896499634	-0.0485816337168217	-0.00264632934704423	0.00658145360648632
-3.92705368995667	-6.52282953262329	-10.4668159484863	-0.0484713353216648	-0.00267305970191956	0.00649503013119102
-3.92558670043945	-6.52017307281494	-10.469669342041	-0.0484579540789127	-0.00274675711989403	0.00634101452305913
-3.92262387275696	-6.51634502410889	-10.4627828598022	-0.0486066490411758	-0.00268834922462702	0.00634913425892591
-3.92733645439148	-6.5157151222229	-10.4670991897583	-0.0484119579195976	-0.00276882923208177	0.00625010253861547
-3.92514944076538	-6.51843070983887	-10.4710750579834	-0.0485692285001278	-0.00266008148901165	0.00618457887321711
-3.9272313117981	-6.51635122299194	-10.4590120315552	-0.0484683401882648	-0.00272978143766522	0.00616390444338322
-3.92135953903198	-6.51662445068359	-10.4676160812378	-0.0485408380627632	-0.00272278161719441	0.00596677046269178
-3.92492628097534	-6.51451539993286	-10.4711542129517	-0.0483996644616127	-0.0027128136716783	0.00596051616594195
-3.92606854438782	-6.51606130599976	-10.4693403244019	-0.048471737653017	-0.00283768004737794	0.00580634223297238
-3.92438387870789	-6.51717472076416	-10.4724197387695	-0.0485642813146114	-0.00276080472394824	0.00583823397755623
-3.92671918869019	-6.51650333404541	-10.4677925109863	-0.0484264977276325	-0.00276079867035151	0.00568194733932614
-3.92816495895386	-6.52548313140869	-10.4685144424438	-0.0485151559114456	-0.00275422469712794	0.00558483507484198
-3.93537354469299	-6.5140118598938	-10.4655456542969	-0.0484736636281013	-0.00281889596953988	0.00551204849034548
-3.92849826812744	-6.5189905166626	-10.4711971282959	-0.0485381335020065	-0.00282551697455347	0.0054041869007051
-3.93498063087463	-6.52510499954224	-10.4779367446899	-0.04849573969841	-0.00279396469704807	0.00535658467561007
-3.94152498245239	-6.52399444580078	-10.482892036438	-0.0485660284757614	-0.00287468475289643	0.00523622939363122
-3.93747186660767	-6.52501201629639	-10.4760646820068	-0.0485840477049351	-0.00285372976213694	0.0050651072524488
-3.94381475448608	-6.52422714233398	-10.4754734039307	-0.0485006794333458	-0.00287760864011943	0.0050263162702322
-3.94668006896973	-6.53036499023438	-10.476936340332	-0.048640925437212	-0.00286286626942456	0.00483737234026194
-3.95652413368225	-6.52658271789551	-10.4810752868652	-0.0485550537705421	-0.0028579137288034	0.00478223990648985
-3.95346879959106	-6.53010654449463	-10.4847936630249	-0.0486315041780472	-0.00284798652864993	0.0046469634398818
-3.95930147171021	-6.53332042694092	-10.4817085266113	-0.0485005378723145	-0.00288294302299619	0.00453311344608665
-3.95908951759338	-6.53293657302856	-10.4811553955078	-0.0486701503396034	-0.00292439456097782	0.00436034565791488
-3.96018171310425	-6.5309271812439	-10.4803657531738	-0.0486933588981628	-0.00283327512443066	0.00429437356069684
-3.96284461021423	-6.53137636184692	-10.4844083786011	-0.0486591160297394	-0.00282161450013518	0.00412801606580615
-3.96618676185608	-6.53393030166626	-10.4761695861816	-0.0488649606704712	-0.00278072385117412	0.00399426836520433
-3.96813273429871	-6.5324444770813	-10.4766178131104	-0.0487579703330994	-0.00291650579310954	0.00390099012292922
-3.96024966239929	-6.52962779998779	-10.473090171814	-0.0489652752876282	-0.00270964088849723	0.00376717862673104
-3.96853852272034	-6.52677583694458	-10.4741449356079	-0.048857431858778	-0.0028146484401077	0.0036470100749284
-3.96518540382385	-6.52757978439331	-10.4802398681641	-0.0490662753582001	-0.00276562408544123	0.00343840080313385
-3.96499872207642	-6.52569580078125	-10.4649686813354	-0.049157403409481	-0.00269311224110425	0.00345799466595054
-3.96182322502136	-6.51895475387573	-10.4632911682129	-0.0491357780992985	-0.00269782240502536	0.00323554035276175
-3.96016120910645	-6.52027702331543	-10.4656438827515	-0.0492401793599129	-0.00252703460864723	0.003139428794384
-3.96237826347351	-6.51375150680542	-10.4586343765259	-0.0492707714438438	-0.00265499693341553	0.00299332779832184
-3.95063829421997	-6.51311922073364	-10.4579944610596	-0.0495735034346581	-0.00248624896630645	0.00289810751564801
-3.95321440696716	-6.50689125061035	-10.4568281173706	-0.0494720488786697	-0.00250036502256989	0.00276417145505548
-3.95249795913696	-6.51337766647339	-10.4401149749756	-0.0497843436896801	-0.00237082852981985	0.00263877236284316
-3.9562041759491	-6.50391530990601	-10.4423027038574	-0.0498026907444	-0.00228287163190544	0.0024963254109025
-3.9457483291626	-6.50366926193237	-10.4356775283813	-0.0499762147665024	-0.00216604978777468	0.00230222824029624
-3.95244526863098	-6.50478744506836	-10.439395904541	-0.0500690639019012	-0.00202714139595628	0.00223492435179651
-3.9477813243866	-6.5029296875	-10.4331007003784	-0.0501973293721676	-0.00201711314730346	0.00195427285507321
-3.95024847984314	-6.49906730651855	-10.4190406799316	-0.050451323390007	-0.0018582307966426	0.00190573697909713
-3.94495248794556	-6.49929666519165	-10.417932510376	-0.0505583323538303	-0.00180629082024097	0.0015693292953074
-3.94922876358032	-6.49891519546509	-10.4150714874268	-0.0506537929177284	-0.00161702558398247	0.00149855727795511
-3.95114135742188	-6.49622964859009	-10.4090795516968	-0.0507216453552246	-0.0016615514177829	0.00130537315271795
-3.93996000289917	-6.49398374557495	-10.4084501266479	-0.0509277246892452	-0.00147107988595963	0.0011113315122202
-3.94668483734131	-6.49061679840088	-10.3989372253418	-0.0509467609226704	-0.00149177946150303	0.0009828518377617
-3.94543600082397	-6.49553871154785	-10.3997011184692	-0.0511476211249828	-0.00140521430876106	0.000679310061968863
-3.94834899902344	-6.4918794631958	-10.4027614593506	-0.0512012541294098	-0.00124560727272183	0.000587171118240803
-3.94269180297852	-6.48680019378662	-10.3981866836548	-0.0513054877519608	-0.00127516756765544	0.00037815302493982
-3.94751262664795	-6.48914241790771	-10.3941898345947	-0.0512809604406357	-0.00120210007298738	0.000243704911554232
-3.94404554367065	-6.48682975769043	-10.3912982940674	-0.0513782650232315	-0.00121833302546293	-3.59386194759281E-06
-3.94549775123596	-6.4861216545105	-10.3938894271851	-0.0514544434845448	-0.00110507349018008	-9.81957346084528E-05
-3.94768571853638	-6.48633718490601	-10.3985986709595	-0.0514523833990097	-0.00115306791849434	-0.000288629933493212
-3.94878268241882	-6.49031496047974	-10.3949213027954	-0.0515422709286213	-0.00104935688432306	-0.000401490891817957
-3.95449304580688	-6.48943281173706	-10.3938312530518	-0.0515813603997231	-0.00113935221452266	-0.000619965372607112
-3.94602155685425	-6.48902416229248	-10.3922433853149	-0.0516156852245331	-0.00104440667200834	-0.000827618641778827
-3.95555186271667	-6.49177503585815	-10.3950719833374	-0.0514802820980549	-0.00106448831502348	-0.000912764226086438
-3.95312142372131	-6.49371528625488	-10.3990392684937	-0.0516394414007664	-0.00108805426862091	-0.00111227168235928
-3.96100664138794	-6.49194288253784	-10.3906888961792	-0.0516517385840416	-0.00101273215841502	-0.00118835677858442
-3.95729207992554	-6.49498510360718	-10.3896341323853	-0.051717471331358	-0.00099995092023164	-0.00141930801328272
-3.96220374107361	-6.50100421905518	-10.3881950378418	-0.0515972748398781	-0.000887051632162184	-0.00153970438987017
-3.96729493141174	-6.49682855606079	-10.397087097168	-0.0517344623804092	-0.000928007764741778	-0.00172062357887626
-3.97409820556641	-6.50217580795288	-10.3900585174561	-0.0517366267740726	-0.000886386435013264	-0.00173316150903702
-3.96510624885559	-6.50430727005005	-10.388466835022	-0.0517995692789555	-0.000914392818231136	-0.00196882523596287
-3.97515392303467	-6.50211095809937	-10.3899745941162	-0.0517417453229427	-0.000772313447669148	-0.00203881016932428
-3.97616219520569	-6.50605392456055	-10.391526222229	-0.0518911778926849	-0.00089836394181475	-0.00223228498362005
-3.97888445854187	-6.50555086135864	-10.3934755325317	-0.0518790073692799	-0.00080546794924885	-0.00227915612049401
-3.97307682037354	-6.50652647018433	-10.3837537765503	-0.051904208958149	-0.00078168191248551	-0.00251590623520315
-3.98460459709167	-6.50608015060425	-10.3894414901733	-0.0518233925104141	-0.000748787948396057	-0.00251510157249868
-3.98199725151062	-6.51135158538818	-10.3894472122192	-0.0520458780229092	-0.000860632455442101	-0.00270165409892797
-3.9863018989563	-6.50869083404541	-10.3892526626587	-0.0519053414463997	-0.000822126283310354	-0.00280761765316129
-3.98167252540588	-6.50913143157959	-10.3969707489014	-0.0519384853541851	-0.000796370557509363	-0.00297270901501179
-3.99330067634583	-6.51049709320068	-10.4007711410522	-0.0518645010888577	-0.000810844998341054	-0.00302683119662106
-3.99036741256714	-6.51679134368896	-10.3963994979858	-0.0519502498209476	-0.000840002147015184	-0.00323328375816345
-3.99993658065796	-6.51205682754517	-10.3925886154175	-0.0519441030919552	-0.000932200986426324	-0.0032876436598599
-3.99568843841553	-6.51782512664795	-10.3997707366943	-0.0519911050796509	-0.000885250512510538	-0.00345681910403073
-4.00652074813843	-6.51976299285889	-10.4023180007935	-0.0517984889447689	-0.000875285710208118	-0.0034580894280225
-4.00805950164795	-6.52288866043091	-10.3966455459595	-0.0519405491650105	-0.000997497932985425	-0.0036816515494138
-4.01827955245972	-6.52034997940063	-10.4054975509644	-0.0517880283296108	-0.000977861694991589	-0.00372133939526975
-4.01563882827759	-6.52449035644531	-10.4137573242188	-0.0518127791583538	-0.000967035593930632	-0.00387174496427178
-4.02337121963501	-6.52982902526855	-10.4095830917358	-0.0517069511115551	-0.00100776634644717	-0.00386669836007059
-4.02615308761597	-6.53397655487061	-10.4073448181152	-0.0517844893038273	-0.00104279909282923	-0.00409552594646811
-4.03194904327393	-6.53213548660278	-10.4099292755127	-0.0517593882977962	-0.00108356366399676	-0.00412409426644444
-4.03150701522827	-6.53315734863281	-10.4220952987671	-0.0517511256039143	-0.00103466399013996	-0.00428307568654418
-4.04316186904907	-6.53939580917358	-10.4112091064453	-0.051706463098526	-0.00110262236557901	-0.00430768541991711
-4.04395198822021	-6.54271125793457	-10.4145832061768	-0.0517649054527283	-0.00114739208947867	-0.00452832225710154
-4.05208873748779	-6.53603601455688	-10.4180450439453	-0.0517064929008484	-0.00111890328116715	-0.00451929727569222
-4.0470929145813	-6.53893947601318	-10.4217538833618	-0.0518601909279823	-0.00106618506833911	-0.00467552151530981
-4.05403852462769	-6.54238367080688	-10.4175214767456	-0.051738902926445	-0.00109564454760402	-0.00475005991756916
-4.05377054214478	-6.53911590576172	-10.4158163070679	-0.0518383868038654	-0.00109769694972783	-0.0049441596493125
-4.05692005157471	-6.53798246383667	-10.4141130447388	-0.0518739819526672	-0.00107613333966583	-0.00499806925654411
-4.05576515197754	-6.53914737701416	-10.4184637069702	-0.0519216358661652	-0.00100833969190717	-0.00510089471936226
-4.05882167816162	-6.54007291793823	-10.4123134613037	-0.0518922470510006	-0.00101569923572242	-0.00516916951164603
-4.06138849258423	-6.54051828384399	-10.41086769104	-0.0520104579627514	-0.00101459259167314	-0.00532760703936219
-4.06688070297241	-6.5365514755249	-10.4145421981812	-0.0519619397819042	-0.000997922848910093	-0.00533070834353566
-4.0624418258667	-6.53592443466187	-10.4198188781738	-0.0520805977284908	-0.000964971317443997	-0.00547235831618309
-4.0705885887146	-6.54225254058838	-10.4093914031982	-0.0520301200449467	-0.00087408785475418	-0.00550448894500732
-4.06703186035156	-6.53923320770264	-10.4168796539307	-0.0521189719438553	-0.000973927730228752	-0.00563917169347405
-4.07139539718628	-6.53794813156128	-10.4156084060669	-0.0520097874104977	-0.000893943361006677	-0.00561646139249206
-4.07171058654785	-6.54014682769775	-10.4198341369629	-0.0521651357412338	-0.000940063619054854	-0.00570801366120577
-4.07879734039307	-6.54358243942261	-10.4137983322144	-0.0520557761192322	-0.000943109393119812	-0.0057233814150095
-4.0800609588623	-6.54300546646118	-10.4216537475586	-0.0521050058305264	-0.00092135596787557	-0.00588792841881514
-4.08535194396973	-6.54399967193604	-10.4222974777222	-0.0521349646151066	-0.000911651062779129	-0.0058135911822319
-4.08094263076782	-6.54536151885986	-10.4231519699097	-0.0521481111645699	-0.00095471105305478	-0.00595570681616664
-4.09027242660522	-6.54704904556274	-10.4207038879395	-0.0520714707672596	-0.000863694935105741	-0.00596845149993896
-4.09128570556641	-6.54835557937622	-10.4316492080688	-0.0521692261099815	-0.000982036348432302	-0.00607425160706043
-4.09937810897827	-6.55015420913696	-10.426685333252	-0.0522240214049816	-0.000958092103246599	-0.00602516671642661
-4.09266805648804	-6.55146265029907	-10.425012588501	-0.0522111989557743	-0.000915975077077746	-0.00616877852007747
-4.10268020629883	-6.55290985107422	-10.4278268814087	-0.052177932113409	-0.000872884877026081	-0.00613889889791608
-4.10725784301758	-6.55543375015259	-10.431357383728	-0.0523391216993332	-0.000936404976528138	-0.0062402174808085
-4.11182737350464	-6.5538182258606	-10.4308567047119	-0.0523225218057632	-0.00085438834503293	-0.00621144287288189
-4.1068000793457	-6.5551815032959	-10.4292507171631	-0.052452702075243	-0.000790212827268988	-0.00635721674188972
-4.11611700057983	-6.55484104156494	-10.4278135299683	-0.0524375773966312	-0.0007420081528835	-0.00632982654497027
-4.11328554153442	-6.55819702148438	-10.4265699386597	-0.0525123849511147	-0.000789457291830331	-0.00642200699076056
-4.12018823623657	-6.55518865585327	-10.4250240325928	-0.0524747781455517	-0.000732961460016668	-0.00640032393857837
-4.11447525024414	-6.55450391769409	-10.4298820495605	-0.0525753311812878	-0.000693543930537999	-0.00652208505198359
-4.12655067443848	-6.55530166625977	-10.4318523406982	-0.0524577647447586	-0.000685388687998056	-0.00645240675657988
-4.12209796905518	-6.56234359741211	-10.4281120300293	-0.0526857599616051	-0.000615675002336502	-0.0065871593542397
-4.13145065307617	-6.55708456039429	-10.4265193939209	-0.0526249557733536	-0.000722819124348462	-0.00665391935035586
-4.13115978240967	-6.5602593421936	-10.4280128479004	-0.0527624078094959	-0.000562448636628687	-0.00663796486333013
-4.13709783554077	-6.56092929840088	-10.4236402511597	-0.0526932403445244	-0.000662825594190508	-0.00674771564081311
-4.13738775253296	-6.56680727005005	-10.423924446106	-0.0528514944016933	-0.000573764089494944	-0.00684035662561655
-4.14654731750488	-6.56234121322632	-10.4312419891357	-0.0528195612132549	-0.000628355541266501	-0.0068837720900774
-4.14850521087646	-6.56792163848877	-10.4258146286011	-0.0529536120593548	-0.000509451550897211	-0.00685961218550801
-4.14491701126099	-6.56419515609741	-10.4211177825928	-0.0529032424092293	-0.000477684137877077	-0.00708611309528351
-4.15377235412598	-6.57036399841309	-10.4241924285889	-0.0529418736696243	-0.000427009537816048	-0.00702715991064906
-4.15715742111206	-6.56789064407349	-10.4158744812012	-0.0531651228666306	-0.00052991573465988	-0.00718867452815175
-4.16550493240356	-6.56443452835083	-10.4181489944458	-0.0531497672200203	-0.000349849055055529	-0.00718510430306196
-4.15948247909546	-6.56721544265747	-10.4231805801392	-0.0533059798181057	-0.000350044196238741	-0.00735263433307409
-4.17085742950439	-6.566481590271	-10.4106206893921	-0.0532178208231926	-0.000279745057923719	-0.00729756616055965
-4.1699275970459	-6.57056427001953	-10.4076137542725	-0.0534643493592739	-0.000305094697978348	-0.00750041333958507
-4.1743369102478	-6.56181955337524	-10.4051599502563	-0.0533933229744434	-0.000275451835477725	-0.00747278053313494
-4.16932392120361	-6.56275272369385	-10.4100570678711	-0.0535763576626778	-0.000100670928077307	-0.0075621185824275
-4.17434740066528	-6.56034421920776	-10.3992052078247	-0.0535640344023705	-0.000162094918778166	-0.00761425262317061
-4.17788457870483	-6.56591129302979	-10.4041185379028	-0.0536695905029774	-9.26870852708817E-05	-0.00763722183182836
-4.17895460128784	-6.56283617019653	-10.4023551940918	-0.0537161864340305	-0.000217568784137256	-0.00774932885542512
-4.17686653137207	-6.56156063079834	-10.398232460022	-0.0538398213684559	-4.23233068431728E-05	-0.00777246477082372
-4.17827749252319	-6.55964517593384	-10.3981170654297	-0.0538475252687931	-3.86225256079342E-05	-0.00784560013562441
-4.18485593795776	-6.56587266921997	-10.3998193740845	-0.0538179390132427	5.05290590808727E-05	-0.00782008841633797
-4.1865177154541	-6.56472110748291	-10.3928480148315	-0.0539608225226402	-3.82658872695174E-05	-0.00797884725034237
-4.18938827514648	-6.55636882781982	-10.3944129943848	-0.0539053566753864	9.13835174287669E-05	-0.00792694371193647
-4.18296384811401	-6.56099557876587	-10.395809173584	-0.0541200414299965	9.88893516478129E-05	-0.00798871461302042
-4.18821382522583	-6.56146335601807	-10.3805418014526	-0.0539284311234951	7.56358058424667E-05	-0.00802770629525185
-4.1895751953125	-6.56116962432861	-10.3876523971558	-0.0539972297847271	0.000120318225526717	-0.00813224911689758
-4.1937255859375	-6.55847406387329	-10.3835535049438	-0.0540010631084442	2.12280847335933E-05	-0.00810157041996717
-4.19221115112305	-6.55776691436768	-10.3771209716797	-0.0541332997381687	0.000108648084278684	-0.0081674437969923
-4.19501447677612	-6.55676651000977	-10.3853464126587	-0.0540592223405838	6.68914435664192E-05	-0.00820296630263329
-4.2008752822876	-6.56400585174561	-10.3832473754883	-0.0539896003901958	0.000113897171104327	-0.00818994548171759
-4.20137548446655	-6.55987453460693	-10.379584312439	-0.0540581159293652	-2.95317531708861E-05	-0.00831425562500954
-4.20751476287842	-6.55959367752075	-10.3745069503784	-0.0540201775729656	2.49473505391506E-05	-0.00823507364839315
-4.20386648178101	-6.56350374221802	-10.3873834609985	-0.0540313795208931	5.57778985239565E-05	-0.00829281192272902
-4.21281623840332	-6.56634044647217	-10.3838214874268	-0.053813811391592	-1.62563810590655E-05	-0.00833245366811752
-4.21272659301758	-6.56845235824585	-10.3875970840454	-0.0539285987615585	-9.7873285994865E-05	-0.00836764555424452
-4.22481060028076	-6.56505727767944	-10.3912668228149	-0.0537109225988388	-0.000229579993174411	-0.00831077247858047
-4.21728658676147	-6.56970977783203	-10.3908348083496	-0.0538382083177567	-0.000183963740710169	-0.00838347151875496
-4.22318887710571	-6.57074356079102	-10.3957509994507	-0.0535568669438362	-0.000295498204650357	-0.00842166319489479
-4.23175716400146	-6.5752124786377	-10.4002151489258	-0.0536717176437378	-0.000329442205838859	-0.00845974683761597
-4.23787593841553	-6.57541799545288	-10.3995914459229	-0.0534432902932167	-0.000534733291715384	-0.00852849520742893
-4.23801374435425	-6.57680606842041	-10.4023761749268	-0.0535308048129082	-0.000508762605022639	-0.00861578062176704
-4.24476099014282	-6.57323694229126	-10.4104700088501	-0.053367305546999	-0.000606701301876456	-0.00865552108734846
-4.25113153457642	-6.58297109603882	-10.4105319976807	-0.0533997863531113	-0.000620592210907489	-0.00876126624643803
-4.25686168670654	-6.58046340942383	-10.4134187698364	-0.0532458536326885	-0.000797638844233006	-0.00891315098851919
-4.25927877426147	-6.57977628707886	-10.4129734039307	-0.0533423759043217	-0.000763347954489291	-0.00898724421858788
-4.27289915084839	-6.5850133895874	-10.4237041473389	-0.0531234964728355	-0.000847351155243814	-0.00907554477453232
-4.2751293182373	-6.59564638137817	-10.4230890274048	-0.053245548158884	-0.000814981292933226	-0.00918860174715519
-4.28621673583984	-6.5880765914917	-10.4221105575562	-0.053134985268116	-0.000970561639405787	-0.00934954732656479
-4.28645610809326	-6.59178495407104	-10.4271421432495	-0.0531810782849789	-0.00091200415045023	-0.00953225139528513
-4.2942476272583	-6.59334468841553	-10.432427406311	-0.0530058182775974	-0.00101437047123909	-0.00962532125413418
-4.30304765701294	-6.60206508636475	-10.4341497421265	-0.0531512834131718	-0.000979157048277557	-0.00978890061378479
-4.31110620498657	-6.59442138671875	-10.4274587631226	-0.0531004965305328	-0.00109441066160798	-0.0100131863728166
-4.30672645568848	-6.60269498825073	-10.4347333908081	-0.0531830191612244	-0.000965262355748564	-0.0101567432284355
-4.31425762176514	-6.60192203521729	-10.4307041168213	-0.0529616475105286	-0.00109328445978463	-0.0102573931217194
-4.32078170776367	-6.60860109329224	-10.4266786575317	-0.0531467720866203	-0.000955506751779467	-0.0104320514947176
-4.32666492462158	-6.60240125656128	-10.4276971817017	-0.0530583187937737	-0.00113043200690299	-0.0106235332787037
-4.33208894729614	-6.60407733917236	-10.436806678772	-0.0530077256262302	-0.00100813037715852	-0.010618400759995
-4.32599544525146	-6.60372066497803	-10.4325265884399	-0.0530373938381672	-0.00108713319059461	-0.0108945863321424
-4.33689737319946	-6.6068058013916	-10.4357824325562	-0.0529517158865929	-0.00104404659941792	-0.0108733242377639
-4.33395862579346	-6.60767030715942	-10.4323148727417	-0.0530589669942856	-0.00113606231752783	-0.0110481763258576
-4.33999061584473	-6.60619068145752	-10.4347581863403	-0.0529844760894775	-0.00113394483923912	-0.0111141176894307
-4.33483600616455	-6.60400152206421	-10.4393682479858	-0.0529729127883911	-0.00113323936238885	-0.0112828807905316
-4.34546947479248	-6.60786628723145	-10.4422340393066	-0.0528638623654842	-0.00114656495861709	-0.0112759508192539
-4.34189176559448	-6.6138768196106	-10.4376077651978	-0.0529701113700867	-0.00110372377093881	-0.0114628029987216
-4.35061168670654	-6.60536813735962	-10.4340057373047	-0.0528527572751045	-0.00116220931522548	-0.0115494029596448
-4.34452533721924	-6.60776090621948	-10.4363498687744	-0.0529825426638126	-0.00106779939960688	-0.0116109699010849
-4.35274887084961	-6.61159229278564	-10.4378862380981	-0.0528321005403996	-0.00110082898754627	-0.0116793671622872
-4.35193824768066	-6.61668395996094	-10.4374361038208	-0.0528710819780827	-0.000962000107392669	-0.011770986020565
-4.35489892959595	-6.61390781402588	-10.4397554397583	-0.0528912246227264	-0.00106829684227705	-0.0119065102189779
-4.35637283325195	-6.61837005615234	-10.429759979248	-0.0529188513755798	-0.000964019389357418	-0.0118972780182958
-4.3521466255188	-6.6169319152832	-10.4346323013306	-0.052936214953661	-0.000923909596167505	-0.0121498163789511
-4.35998249053955	-6.62172365188599	-10.4338312149048	-0.0528154671192169	-0.000876544218044728	-0.0121018970385194
-4.36146116256714	-6.61968564987183	-10.4264717102051	-0.052939236164093	-0.000864498841110617	-0.012278726324439
-4.36694765090942	-6.61978530883789	-10.4219722747803	-0.0528712645173073	-0.000751962244976312	-0.0123047865927219
-4.35877799987793	-6.62253427505493	-10.4293050765991	-0.0530310608446598	-0.000730199040845037	-0.0124123869463801
-4.36555051803589	-6.62145519256592	-10.4194555282593	-0.0529495626688004	-0.000666132080368698	-0.0124193131923676
-4.3668270111084	-6.62330436706543	-10.4131050109863	-0.0531257688999176	-0.000474868720630184	-0.012491418980062
-4.37108659744263	-6.62015819549561	-10.4118070602417	-0.0530631132423878	-0.000534429622348398	-0.0124320909380913
-4.36392736434937	-6.62408399581909	-10.4007167816162	-0.0532945357263088	-0.000273112382274121	-0.0124616380780935
-4.3660774230957	-6.62286853790283	-10.3999214172363	-0.0532508231699467	-0.000234547507716343	-0.0124914422631264
-4.36834955215454	-6.62678050994873	-10.3863039016724	-0.0533118471503258	-1.15936372822034E-05	-0.0123655358329415
-4.36857795715332	-6.62767553329468	-10.3790636062622	-0.0533658787608147	-3.48652210959699E-05	-0.0124408965930343
-4.36569023132324	-6.62380743026733	-10.3703966140747	-0.0534256845712662	8.42719018692151E-05	-0.0123261483386159
-4.35843849182129	-6.62425947189331	-10.3794326782227	-0.0534861274063587	6.54285468044691E-05	-0.0123317688703537
-4.36297845840454	-6.62696409225464	-10.3722085952759	-0.0533976852893829	7.46937730582431E-05	-0.0122298384085298
-4.35829877853394	-6.63026666641235	-10.367262840271	-0.0534734614193439	0.000125396865769289	-0.0122636174783111
-4.36394834518433	-6.62116098403931	-10.3759088516235	-0.0532795339822769	8.63862660480663E-05	-0.0121304225176573
-4.35415506362915	-6.62410736083984	-10.3763046264648	-0.0534436888992786	9.83990030363202E-05	-0.0121511900797486
-4.35747528076172	-6.62405586242676	-10.3690538406372	-0.0532980114221573	5.32873564225156E-05	-0.0121000073850155
-4.35409259796143	-6.6208348274231	-10.3777523040771	-0.0532998442649841	-4.10681104767718E-06	-0.0121219530701637
-4.35811471939087	-6.61885786056519	-10.3798599243164	-0.0531909167766571	-0.000140268399263732	-0.01201933901757
-4.35258722305298	-6.62144470214844	-10.3780975341797	-0.053293265402317	-0.000113994610728696	-0.012028219178319
-4.35781049728394	-6.62171268463135	-10.3820495605469	-0.0530992075800896	-0.000229810102609918	-0.0120200831443071
-4.35952138900757	-6.6288948059082	-10.3841743469238	-0.053076546639204	-0.000171157385921106	-0.0119504136964679
-4.36584520339966	-6.62713098526001	-10.3847122192383	-0.0530021116137505	-0.00033951600198634	-0.0120076704770327
-4.36909532546997	-6.62658166885376	-10.3799734115601	-0.0530615486204624	-0.000260099011939019	-0.011891414411366
-4.36971807479858	-6.62856817245483	-10.3951530456543	-0.0530036576092243	-0.000375377596355975	-0.0118616055697203
-4.37706518173218	-6.63361263275146	-10.3861799240112	-0.052881695330143	-0.000290645286440849	-0.0117823090404272
-4.37821435928345	-6.63397359848022	-10.3938970565796	-0.0529672540724278	-0.000491311715450138	-0.0118411313742399
-4.38347101211548	-6.63431262969971	-10.390513420105	-0.0528286583721638	-0.000456937472335994	-0.0116743138059974
-4.37540864944458	-6.63468313217163	-10.3982172012329	-0.0529281981289387	-0.000515502004418522	-0.0116513967514038
-4.38132095336914	-6.63543033599854	-10.392162322998	-0.0527760088443756	-0.00059226801386103	-0.0115613900125027
-4.3813796043396	-6.63461065292358	-10.3978538513184	-0.0528594776988029	-0.000615113240201026	-0.011536224745214
-4.38365936279297	-6.63350629806519	-10.3934946060181	-0.0527559742331505	-0.000750296225305647	-0.0113919991999865
-4.37448596954346	-6.63511562347412	-10.3983974456787	-0.0528672486543655	-0.000646705157123506	-0.0113891744986176
-4.38009929656982	-6.63096857070923	-10.4069709777832	-0.052696954458952	-0.000753834145143628	-0.0112734325230122
-4.37618827819824	-6.63781642913818	-10.4078607559204	-0.0527021810412407	-0.000731660169549286	-0.0111896321177483
-4.3782172203064	-6.62971162796021	-10.4034833908081	-0.0526459813117981	-0.000933942210394889	-0.0111223123967648
-4.37160873413086	-6.62986373901367	-10.4104013442993	-0.052814818918705	-0.00083047739462927	-0.0110683534294367
-4.373375415802	-6.6272931098938	-10.4092750549316	-0.0524958744645119	-0.00100896740332246	-0.0109331384301186
-4.37073183059692	-6.63566780090332	-10.4034118652344	-0.0526292324066162	-0.000850351294502616	-0.0108962468802929
-4.37399816513062	-6.63161516189575	-10.4058446884155	-0.0525889806449413	-0.00101829029154032	-0.0108868274837732
-4.36936616897583	-6.63279867172241	-10.4091882705688	-0.0527491681277752	-0.00098923419136554	-0.0107321096584201
-4.36887168884277	-6.63428688049316	-10.4059114456177	-0.0525714233517647	-0.00101621577050537	-0.01073760073632
-4.37131500244141	-6.64090251922607	-10.4007272720337	-0.0526402182877064	-0.0009605250088498	-0.0107039678841829
-4.3718204498291	-6.63363313674927	-10.4049406051636	-0.0526391267776489	-0.00106317223981023	-0.0107100605964661
-4.37535429000854	-6.63532257080078	-10.4020547866821	-0.0526181906461716	-0.00103507051244378	-0.0105081852525473
-4.37108373641968	-6.63584661483765	-10.3964195251465	-0.0526021271944046	-0.00104559678584337	-0.010568761266768
-4.37355756759644	-6.63661909103394	-10.3994607925415	-0.052583497017622	-0.000993598136119545	-0.0104676140472293
-4.37468862533569	-6.63665914535522	-10.3982086181641	-0.0526069663465023	-0.0011124525917694	-0.0105049926787615
-4.37513113021851	-6.63625383377075	-10.3962736129761	-0.0526472292840481	-0.000998738221824169	-0.0103697003796697
-4.37066555023193	-6.63394355773926	-10.3955688476563	-0.0526732504367828	-0.00104868120979518	-0.0104183172807097
-4.37542009353638	-6.63628339767456	-10.3903722763062	-0.0527297668159008	-0.000958051008637995	-0.0103359641507268
-4.37348556518555	-6.63464069366455	-10.3930492401123	-0.052763894200325	-0.00106283172499388	-0.0103874038904905
-4.37240791320801	-6.63285636901855	-10.3796272277832	-0.0528159476816654	-0.000958295015152544	-0.010276310145855
-4.36778163909912	-6.63014268875122	-10.3791036605835	-0.0529110245406628	-0.000894745870027691	-0.0103563228622079
-4.37476396560669	-6.63242769241333	-10.3780136108398	-0.0528464987874031	-0.000868545786943287	-0.010237131267786
-4.36746740341187	-6.63310480117798	-10.3746309280396	-0.0530154593288898	-0.000905596883967519	-0.0103097269311547
-4.37065410614014	-6.62927961349487	-10.359432220459	-0.0530514344573021	-0.000757168629206717	-0.0101597392931581
-4.36124801635742	-6.62792062759399	-10.3597707748413	-0.0531768165528774	-0.000763471238315105	-0.0102217458188534
-4.36696767807007	-6.62539672851563	-10.3599786758423	-0.0531360469758511	-0.000617580255493522	-0.0100663909688592
-4.36172676086426	-6.62743759155273	-10.3479690551758	-0.0533361807465553	-0.000646128668449819	-0.0101483380421996
-4.36522579193115	-6.62220144271851	-10.3425197601318	-0.0532811693847179	-0.000586625188589096	-0.0100040026009083
-4.35231351852417	-6.62392473220825	-10.3560180664063	-0.0534187853336334	-0.000520878762472421	-0.0100049842149019
-4.35970211029053	-6.62264251708984	-10.3448791503906	-0.0533412285149097	-0.000415656511904672	-0.0098492382094264
-4.35294961929321	-6.62477540969849	-10.3425264358521	-0.0535093396902084	-0.000374951254343614	-0.00992635916918516
-4.34963417053223	-6.61845445632935	-10.3358020782471	-0.0534846112132072	-0.00032646898762323	-0.00971765071153641
-4.34363460540771	-6.62214422225952	-10.3360738754272	-0.0536452904343605	-0.000240066961850971	-0.00970233138650656
-4.34563684463501	-6.62104940414429	-10.3268432617188	-0.0534852854907513	-0.000234408202231862	-0.00957536138594151
-4.33944177627563	-6.6218113899231	-10.3255414962769	-0.0536575764417648	-0.000203703020815738	-0.00962518434971571
-4.34050559997559	-6.61288785934448	-10.3259754180908	-0.0535284131765366	-0.00012755453644786	-0.00943924952298403
-4.33069372177124	-6.61574602127075	-10.3269891738892	-0.0536955110728741	-5.7970843045041E-05	-0.00945097673684359
-4.33040809631348	-6.61622524261475	-10.3180656433105	-0.0534903667867184	-7.43106575100683E-05	-0.00936156697571278
-4.32307004928589	-6.61593389511108	-10.3233814239502	-0.0536881610751152	1.71847386809532E-05	-0.0093990471214056
-4.32329416275024	-6.61269187927246	-10.3175449371338	-0.0535838529467583	-2.33335435950721E-06	-0.00923364050686359
-4.31369543075562	-6.61310815811157	-10.3187236785889	-0.0536366291344166	1.84353502845624E-05	-0.00925994385033846
-4.31556415557861	-6.61254072189331	-10.3147287368774	-0.0534278191626072	5.72262979403604E-06	-0.00918243266642094
-4.30818367004395	-6.61337995529175	-10.312572479248	-0.053671982139349	9.50416797422804E-05	-0.00928019359707832
-4.31208467483521	-6.61161518096924	-10.3150672912598	-0.0535182096064091	-2.98032427963335E-05	-0.00911823380738497
-4.29910898208618	-6.61114263534546	-10.3121786117554	-0.0536477565765381	7.42477786843665E-05	-0.0091563044115901
-4.30174922943115	-6.60343456268311	-10.3127746582031	-0.0534757785499096	5.1788523705909E-05	-0.0090901330113411
-4.30447721481323	-6.61256217956543	-10.3091650009155	-0.0536386929452419	0.00026430151774548	-0.00907164625823498
-4.30277919769287	-6.60779809951782	-10.3011121749878	-0.05361333116889	0.000126819679280743	-0.00918026268482208
-4.3018217086792	-6.61053895950317	-10.3018236160278	-0.0535799749195576	0.000219353998545557	-0.00908385869115591
-4.29538345336914	-6.60928869247437	-10.3080987930298	-0.0535942725837231	0.000232242397032678	-0.00906393118202686
-4.30059051513672	-6.61423969268799	-10.2976694107056	-0.053570955991745	0.000323365238728002	-0.00906032044440508
-4.29893493652344	-6.61114311218262	-10.3031816482544	-0.0536035262048244	0.000254667887929827	-0.00914096646010876
-4.30129766464233	-6.61165285110474	-10.3023614883423	-0.0535715222358704	0.000337144127115607	-0.00902337487787008
-4.29595518112183	-6.61324310302734	-10.3020067214966	-0.0536531507968903	0.000315992976538837	-0.00909688696265221
-4.29902172088623	-6.6165566444397	-10.2956037521362	-0.0535179525613785	0.000371118396287784	-0.00910499226301908
-4.30057811737061	-6.61555910110474	-10.3044652938843	-0.0535825453698635	0.000371446250937879	-0.00922419317066669
-4.3042688369751	-6.6131420135498	-10.2970685958862	-0.0535613223910332	0.000411019776947796	-0.00912399590015411
-4.29646492004395	-6.61819982528687	-10.2975206375122	-0.0537214949727058	0.000427315768320113	-0.00924073811620474
-4.30244588851929	-6.61888074874878	-10.3010807037354	-0.0534693151712418	0.00042181703611277	-0.0092516802251339
-4.30063533782959	-6.61781549453735	-10.3128776550293	-0.0535741783678532	0.00040679782978259	-0.00931062269955873
-4.30601453781128	-6.61334228515625	-10.3010845184326	-0.0535430833697319	0.000282881577732041	-0.00924753677099943
-4.29890012741089	-6.61565637588501	-10.3116302490234	-0.0534999258816242	0.00041592342313379	-0.00941128749400377
-4.30354690551758	-6.61609125137329	-10.3155927658081	-0.0534191727638245	0.000289117044303566	-0.00931309256702662
-4.30794239044189	-6.61630201339722	-10.3176317214966	-0.0534339584410191	0.000223608352825977	-0.00945533439517021
-4.31072378158569	-6.61971521377563	-10.3146276473999	-0.0534537248313427	0.000211585545912385	-0.00936833303421736
-4.30517339706421	-6.61941957473755	-10.3132228851318	-0.0534865595400333	0.000211985417990945	-0.0095695536583662
-4.31603240966797	-6.61922740936279	-10.3184661865234	-0.0533181726932526	0.000207047763979062	-0.0094868429005146
-4.31680345535278	-6.62518930435181	-10.3165092468262	-0.0533931069076061	0.000117165407573339	-0.00959216151386499
-4.32298564910889	-6.62588405609131	-10.3173570632935	-0.0532811656594276	0.000116656410682481	-0.00958695635199547
-4.32111358642578	-6.62671232223511	-10.3258724212646	-0.0533051900565624	6.27553818048909E-05	-0.00972426403313875
-4.33240127563477	-6.63009834289551	-10.3302488327026	-0.053088866174221	2.37812309933361E-05	-0.00964911375194788
-4.33201599121094	-6.63507413864136	-10.3338489532471	-0.053167499601841	-0.000101331941550598	-0.0097204614430666
-4.34119319915771	-6.63206577301025	-10.3311672210693	-0.0530006214976311	-0.000109079985122662	-0.00974371191114187
-4.33882904052734	-6.63747930526733	-10.3395442962646	-0.0531225316226482	-0.000105392762634438	-0.00973323546350002
-4.34539985656738	-6.64006376266479	-10.3392333984375	-0.052836325019598	-0.000285644258838147	-0.00971274729818106
-4.34555387496948	-6.64530944824219	-10.3455810546875	-0.0528710670769215	-0.000295146222924814	-0.00975529104471207
-4.35652256011963	-6.64035224914551	-10.3539638519287	-0.0527061298489571	-0.000449000421212986	-0.00970146525651217
-4.35533285140991	-6.64957237243652	-10.3595781326294	-0.0526740550994873	-0.000482541945530102	-0.00966150779277086
-4.35566663742065	-6.64881896972656	-10.3595857620239	-0.0524948686361313	-0.000650955771561712	-0.0096844770014286
-4.36206102371216	-6.65394592285156	-10.3741931915283	-0.0524095073342323	-0.000657411001157016	-0.00964366365224123
-4.36722803115845	-6.65216636657715	-10.3785200119019	-0.0522700622677803	-0.000899801205378026	-0.0095829926431179
-4.36400938034058	-6.65668964385986	-10.3797597885132	-0.0522259920835495	-0.000882568827364594	-0.00954841170459986
-4.36744785308838	-6.65477085113525	-10.3801603317261	-0.0519805811345577	-0.00106342590879649	-0.00951381120830774
-4.36974763870239	-6.66241979598999	-10.3883256912231	-0.0519751571118832	-0.00107645522803068	-0.00949762482196093
-4.37664079666138	-6.66146326065063	-10.3931179046631	-0.0518002696335316	-0.00128802040126175	-0.00947853270918131
-4.3724250793457	-6.66641759872437	-10.3983554840088	-0.0518448576331139	-0.00120811013039201	-0.00945502519607544
-4.37756729125977	-6.66665172576904	-10.3955192565918	-0.0515712536871433	-0.00134392839390785	-0.00943363271653652
-4.37608957290649	-6.67376136779785	-10.4003524780273	-0.0516388863325119	-0.00129818019922823	-0.00950161274522543
-4.3827919960022	-6.67114305496216	-10.4037284851074	-0.0515826232731342	-0.00152762630023062	-0.0094292564317584
-4.37691879272461	-6.6727442741394	-10.3975057601929	-0.0516622737050056	-0.00141017336864024	-0.0094435578212142
-4.3801007270813	-6.67361831665039	-10.4055833816528	-0.0514700710773468	-0.00146692921407521	-0.00947940163314343
-4.37928915023804	-6.6784815788269	-10.4038467407227	-0.0515705496072769	-0.00137806823477149	-0.00943029392510653
-4.38267850875854	-6.67631053924561	-10.4045419692993	-0.0515565685927868	-0.00147410784848034	-0.00945687480270863
-4.37472534179688	-6.67634868621826	-10.3980779647827	-0.051689937710762	-0.00129710114561021	-0.0094500444829464
-4.37896966934204	-6.67427492141724	-10.4003381729126	-0.0515517927706242	-0.00128868827596307	-0.00947035383433104
-4.37914133071899	-6.67810869216919	-10.3931913375854	-0.0517320707440376	-0.00115411705337465	-0.00942988507449627
-4.38070106506348	-6.6729097366333	-10.3896570205688	-0.0516989193856716	-0.00128298834897578	-0.00941464025527239
-4.36957168579102	-6.67299127578735	-10.3875017166138	-0.0518334954977036	-0.00114807044155896	-0.00939227268099785
-4.37062788009644	-6.6670560836792	-10.3910617828369	-0.0517577491700649	-0.00115012680180371	-0.00937758851796389
-4.36965656280518	-6.67368698120117	-10.3871374130249	-0.0518655702471733	-0.000976980198174715	-0.00932942144572735
-4.36574649810791	-6.66581201553345	-10.3824739456177	-0.0518198721110821	-0.00117922807112336	-0.00932002160698175
-4.36021137237549	-6.66333389282227	-10.3812294006348	-0.0520206652581692	-0.000945219246204942	-0.00925682485103607
-4.35712957382202	-6.66197109222412	-10.3839378356934	-0.0518612898886204	-0.00100760511122644	-0.00919816084206104
-4.35509824752808	-6.66567659378052	-10.3753776550293	-0.0519869849085808	-0.000880203559063375	-0.00915928278118372
-4.35465621948242	-6.65739870071411	-10.3728084564209	-0.0519715137779713	-0.00103252194821835	-0.00917491037398577
-4.34672832489014	-6.65938758850098	-10.3815507888794	-0.0521173588931561	-0.000868139904923737	-0.0090451268479228
-4.34315776824951	-6.65560245513916	-10.3833255767822	-0.05198784917593	-0.000982507946901023	-0.00906810536980629
-4.34243011474609	-6.65686321258545	-10.3749055862427	-0.0519743785262108	-0.000877090031281114	-0.00902308523654938
-4.34302139282227	-6.64901304244995	-10.3778095245361	-0.0519971735775471	-0.00101487908978015	-0.00901229120790958
-4.33856773376465	-6.65114498138428	-10.3790874481201	-0.0521056242287159	-0.000891527452040464	-0.00891075003892183
-4.33462333679199	-6.64990663528442	-10.37864112854	-0.051956370472908	-0.00100629520602524	-0.00888669304549694
-4.33436012268066	-6.6527795791626	-10.3689479827881	-0.0520852468907833	-0.000921819475479424	-0.00880237575620413
-4.33631706237793	-6.64710235595703	-10.3791475296021	-0.0520492717623711	-0.00104490655940026	-0.00881560705602169
-4.33333492279053	-6.6472373008728	-10.3757162094116	-0.0521026141941547	-0.000990117085166276	-0.00865250173956156
-4.33015060424805	-6.64737176895142	-10.3757514953613	-0.0519583262503147	-0.00105834740679711	-0.00870857108384371
-4.33547067642212	-6.65037870407104	-10.3786878585815	-0.0519317202270031	-0.00105250044725835	-0.00857526063919067
-4.33379888534546	-6.65082550048828	-10.3825969696045	-0.0519247986376286	-0.00118235405534506	-0.00858531333506107
-4.34003496170044	-6.65184879302979	-10.3829288482666	-0.0518407635390759	-0.00116604217328131	-0.00836571585386992
-4.33644723892212	-6.65042400360107	-10.3831377029419	-0.0517679192125797	-0.00116848747711629	-0.00842265412211418
-4.34564208984375	-6.65867185592651	-10.3890209197998	-0.0516304150223732	-0.00121484382543713	-0.00828269775956869
-4.34420967102051	-6.65794324874878	-10.3980674743652	-0.0515914745628834	-0.00143702945206314	-0.00824601203203201
-4.35010242462158	-6.66315603256226	-10.3904409408569	-0.0515732541680336	-0.00147826375905424	-0.00808512791991234
-4.34946203231812	-6.6604700088501	-10.4022912979126	-0.0513717494904995	-0.00162801146507263	-0.00811682548373938
-4.35583639144897	-6.66828155517578	-10.4084482192993	-0.0512643754482269	-0.00161380704957992	-0.008016562089324
-4.36410284042358	-6.66817045211792	-10.4083471298218	-0.0511447563767433	-0.00183400965761393	-0.00791239831596613
-4.36522674560547	-6.67241191864014	-10.4056987762451	-0.0510567352175713	-0.00190231308806688	-0.00784936267882586
-4.36487483978271	-6.67384147644043	-10.4143190383911	-0.050920095294714	-0.00201305351220071	-0.00780520029366016
-4.37101364135742	-6.68059825897217	-10.4241523742676	-0.0507751479744911	-0.00215002498589456	-0.0076713552698493
-4.37562894821167	-6.67986392974854	-10.4248008728027	-0.0506756231188774	-0.0023548873141408	-0.00761933531612158
-4.37209892272949	-6.68227005004883	-10.4268350601196	-0.0506341941654682	-0.0024124423507601	-0.00749386381357908
-4.37808227539063	-6.67727327346802	-10.4290504455566	-0.0505079329013824	-0.00258014909923077	-0.0074383458122611
-4.38147306442261	-6.68900632858276	-10.4302206039429	-0.0503553189337254	-0.00264268228784204	-0.00726680783554912
-4.38441133499146	-6.68537044525146	-10.4364051818848	-0.0503131672739983	-0.00288920081220567	-0.00716761546209455
-4.3822283744812	-6.68558645248413	-10.4299507141113	-0.0502075143158436	-0.00293908454477787	-0.00703748501837254
-4.38071250915527	-6.68454885482788	-10.4396934509277	-0.0500478893518448	-0.00313806417398155	-0.0069593139924109
-4.38218545913696	-6.69236993789673	-10.4447889328003	-0.0499023050069809	-0.00317426142282784	-0.00677932472899556
-4.38470935821533	-6.68958425521851	-10.4420251846313	-0.0498167611658573	-0.00338317803107202	-0.00669305678457022
-4.38514041900635	-6.69029808044434	-10.4378185272217	-0.0498043410480022	-0.00340896053239703	-0.00658229598775506
-4.38168239593506	-6.69005632400513	-10.4560174942017	-0.0494975969195366	-0.00355975236743689	-0.00648873625323176
-4.38490343093872	-6.70165300369263	-10.4470415115356	-0.0494946278631687	-0.00355943874455988	-0.00635294476523995
-4.38586330413818	-6.69729518890381	-10.4545879364014	-0.0493772737681866	-0.00380430114455521	-0.0064034266397357
-4.38135004043579	-6.70103311538696	-10.4502153396606	-0.0493111088871956	-0.00374872353859246	-0.00629363674670458
-4.38636255264282	-6.69921016693115	-10.4585523605347	-0.0491691902279854	-0.00385744334198534	-0.00620439276099205
-4.3867073059082	-6.70773983001709	-10.4527902603149	-0.04914440959692	-0.0039515676908195	-0.00613877829164267
-4.38769626617432	-6.70032215118408	-10.4514255523682	-0.0489587783813477	-0.00416122935712337	-0.0061643929220736
-4.38660669326782	-6.70232009887695	-10.4566068649292	-0.0490038879215717	-0.004062345251441	-0.00609160307794809
-4.38849020004272	-6.70192670822144	-10.4603443145752	-0.0488346964120865	-0.0042151571251452	-0.00604934711009264
-4.38913440704346	-6.70917987823486	-10.4608373641968	-0.0488314181566238	-0.0041910451836884	-0.00604039942845702
-4.38813161849976	-6.70185518264771	-10.4514818191528	-0.0487330295145512	-0.00435078935697675	-0.00605302024632692
-4.38650369644165	-6.7055230140686	-10.4591512680054	-0.0487174913287163	-0.0042979340068996	-0.00605780491605401
-4.38855171203613	-6.70085430145264	-10.4575958251953	-0.0485713966190815	-0.0043744957074523	-0.00602786429226398
-4.38822746276855	-6.70445346832275	-10.4618110656738	-0.0486248694360256	-0.00437386333942413	-0.00606057047843933
-4.38773727416992	-6.69862651824951	-10.4528350830078	-0.0485495626926422	-0.00454932637512684	-0.00607450772076845
-4.3796591758728	-6.69794273376465	-10.462121963501	-0.0486546121537685	-0.00440212897956371	-0.00613891938701272
-4.38062858581543	-6.69343519210815	-10.4574203491211	-0.0484215468168259	-0.00446090800687671	-0.00609202403575182
-4.37589550018311	-6.69722461700439	-10.4525947570801	-0.0485934652388096	-0.0045346855185926	-0.00610586535185575
-4.37542629241943	-6.68905925750732	-10.4547300338745	-0.0485100150108337	-0.00446058670058846	-0.0061069605872035
-4.36223030090332	-6.6881685256958	-10.4586191177368	-0.0485268794000149	-0.0044512152671814	-0.00616201991215348
-4.36306047439575	-6.68583393096924	-10.4546337127686	-0.0483942441642284	-0.00448897480964661	-0.00610519386827946
-4.35331726074219	-6.68495893478394	-10.4490423202515	-0.0484774559736252	-0.0044347639195621	-0.00619875406846404
-4.34934902191162	-6.67538547515869	-10.4460515975952	-0.0484177768230438	-0.00442120432853699	-0.00615599937736988
-4.33757400512695	-6.6777081489563	-10.4533700942993	-0.0485064834356308	-0.00435238238424063	-0.00616354309022427
-4.33680152893066	-6.67510271072388	-10.446325302124	-0.0483218841254711	-0.00437581073492765	-0.0061720497906208
-4.32747888565063	-6.6749472618103	-10.4372606277466	-0.0484608672559261	-0.00431641191244125	-0.00627944804728031
-4.32672309875488	-6.66873025894165	-10.4351644515991	-0.0484334491193295	-0.00425028288736939	-0.00620871502906084
-4.31150484085083	-6.6715931892395	-10.439567565918	-0.0485610514879227	-0.00414056982845068	-0.00628338474780321
-4.3103141784668	-6.66707801818848	-10.4310426712036	-0.0484128296375275	-0.0040700132958591	-0.00631245179101825
-4.30519771575928	-6.66900396347046	-10.4263639450073	-0.048570740967989	-0.00396006926894188	-0.00642998749390244
-4.29969024658203	-6.66210842132568	-10.431188583374	-0.0484923273324966	-0.00406668148934841	-0.00646752072498202
-4.2862811088562	-6.66425609588623	-10.4236907958984	-0.0485795810818672	-0.00390377221629024	-0.00659602833911777
-4.28689336776733	-6.65878486633301	-10.4198837280273	-0.048471312969923	-0.00382405612617731	-0.00666888058185577
-4.27925539016724	-6.66195678710938	-10.4203796386719	-0.0485824421048164	-0.00367737980559468	-0.00678058387711644
-4.28138256072998	-6.65283870697021	-10.4200296401978	-0.0485166013240814	-0.0037249680608511	-0.0068572461605072
-4.26633882522583	-6.65194749832153	-10.4213180541992	-0.0486455336213112	-0.00357805052772164	-0.00696270680055022
-4.26587390899658	-6.65399408340454	-10.4112272262573	-0.0485144630074501	-0.00355996028520167	-0.00704118981957436
-4.25827789306641	-6.65055084228516	-10.4107637405396	-0.0486931279301643	-0.00344970705918968	-0.0071895569562912
-4.25681447982788	-6.64357614517212	-10.409276008606	-0.0486408844590187	-0.00342996441759169	-0.00722133414819837
-4.24505233764648	-6.64104413986206	-10.4052228927612	-0.0487839803099632	-0.00328879337757826	-0.0073544536717236
-4.24299144744873	-6.63817882537842	-10.4016170501709	-0.0486474297940731	-0.00331516098231077	-0.00738984299823642
-4.23761892318726	-6.63412523269653	-10.3998870849609	-0.0488648377358913	-0.00320256850682199	-0.00759533978998661
-4.23727369308472	-6.6302227973938	-10.4014148712158	-0.0488500185310841	-0.00313784927129745	-0.00755913974717259
-4.22471141815186	-6.63033437728882	-10.3992414474487	-0.0489948764443398	-0.00308452337048948	-0.00767264096066356
-4.22457075119019	-6.6277551651001	-10.3970146179199	-0.0489946901798248	-0.0029474429320544	-0.00775516359135509
-4.21954393386841	-6.62384223937988	-10.3950281143188	-0.0491141304373741	-0.00287896068766713	-0.00785849895328283
-4.21730327606201	-6.62136363983154	-10.3869800567627	-0.0490467250347137	-0.00286869565024972	-0.00781959109008312
-4.20425033569336	-6.61943864822388	-10.3804130554199	-0.0493546687066555	-0.00279461359605193	-0.00792334508150816
-4.20879602432251	-6.61584663391113	-10.3706140518188	-0.0492424368858337	-0.00267030810937285	-0.00789806060492992
-4.20366668701172	-6.61323356628418	-10.3842172622681	-0.0494231767952442	-0.00268073054030538	-0.00802678428590298
-4.20493507385254	-6.61284351348877	-10.3715333938599	-0.0495612360537052	-0.00255730003118515	-0.00792820006608963
-4.19594717025757	-6.61062383651733	-10.3704385757446	-0.0497038476169109	-0.00251829857006669	-0.00805184990167618
-4.19739484786987	-6.61163568496704	-10.3617391586304	-0.0495443977415562	-0.00247955764643848	-0.00803615059703588
-4.19314908981323	-6.61273384094238	-10.3659753799438	-0.0498207770287991	-0.00242281146347523	-0.00799778196960688
-4.19764757156372	-6.60563659667969	-10.3550863265991	-0.0497973039746284	-0.00252177333459258	-0.00793574750423431
-4.18833208084106	-6.60495090484619	-10.3530731201172	-0.0500005111098289	-0.00232948898337781	-0.00792046077549458
-4.19190359115601	-6.60535287857056	-10.3549175262451	-0.0499271713197231	-0.00235140905715525	-0.00784697942435741
-4.1903223991394	-6.61072635650635	-10.3515615463257	-0.0501557737588882	-0.0022617788054049	-0.00778707442805171
-4.19268274307251	-6.60123538970947	-10.3429164886475	-0.0501537919044495	-0.00238497531972826	-0.00776235293596983
-4.1867527961731	-6.60314512252808	-10.3475790023804	-0.0502704903483391	-0.00226023490540683	-0.00761535298079252
-4.19004201889038	-6.60120582580566	-10.3451910018921	-0.0502118244767189	-0.00231655756942928	-0.00754873547703028
-4.19110488891602	-6.60729646682739	-10.3397951126099	-0.0504333488643169	-0.00225803069770336	-0.00742744002491236
-4.19406938552856	-6.60097789764404	-10.3408279418945	-0.0504751689732075	-0.00239817681722343	-0.00734961172565818
-4.18968963623047	-6.59923887252808	-10.3412075042725	-0.0505335293710232	-0.0023549587931484	-0.00711444905027747
-4.19498491287231	-6.60083436965942	-10.3352813720703	-0.0504962280392647	-0.00241865240968764	-0.00704038795083761
-4.1947021484375	-6.60520124435425	-10.3339166641235	-0.05066879093647	-0.0023376252502203	-0.00682341773062944
-4.19804382324219	-6.60051488876343	-10.3394804000854	-0.050587210804224	-0.00256683700717986	-0.00670571625232697
-4.19826698303223	-6.60101747512817	-10.3392486572266	-0.0506280325353146	-0.00248799729160964	-0.00639951881021261
-4.19899320602417	-6.60049295425415	-10.3393793106079	-0.0505682267248631	-0.00260504730977118	-0.0062754824757576
-4.20105218887329	-6.60807752609253	-10.3450345993042	-0.0505905225872993	-0.00270086457021534	-0.00596823869273067
-4.2021598815918	-6.60268449783325	-10.3484010696411	-0.0505490861833096	-0.0028611037414521	-0.00580774387344718
-4.20143461227417	-6.60465383529663	-10.3506860733032	-0.0506028868257999	-0.0029431723523885	-0.00545594003051519
-4.1992335319519	-6.60191202163696	-10.3481016159058	-0.0504585802555084	-0.00308143091388047	-0.00526121072471142
-4.20399045944214	-6.60952663421631	-10.3574533462524	-0.0504731051623821	-0.00316021568141878	-0.00485752709209919
-4.20834350585938	-6.60829257965088	-10.3625326156616	-0.0503878444433212	-0.00334836659021676	-0.00458774389699101
-4.20566415786743	-6.60950374603271	-10.3600397109985	-0.050285778939724	-0.00344193167984486	-0.00420935591682792
-4.20345687866211	-6.61029434204102	-10.3657569885254	-0.050269540399313	-0.00362424296326935	-0.00394042069092393
-4.20897531509399	-6.61487054824829	-10.3675680160522	-0.0502249710261822	-0.00370122818276286	-0.00359156099148095
-4.21691465377808	-6.61471843719482	-10.3714570999146	-0.0501218251883984	-0.0039432062767446	-0.00326061341911554
-4.21430110931396	-6.62081003189087	-10.3685245513916	-0.0501441210508347	-0.00399490026757121	-0.00286275474354625
-4.22093439102173	-6.62225198745728	-10.3726825714111	-0.0499103106558323	-0.00417085643857718	-0.00250276899896562
-4.22093391418457	-6.62578439712524	-10.3789291381836	-0.049878254532814	-0.00423639873042703	-0.00221434771083295
-4.22724390029907	-6.6257061958313	-10.3891658782959	-0.0497415624558926	-0.00452311569824815	-0.00177958549465984
-4.22351169586182	-6.63068723678589	-10.3902177810669	-0.0498076193034649	-0.004592081066221	-0.00148838513996452
-4.23041391372681	-6.63504362106323	-10.3917074203491	-0.049494557082653	-0.00476215593516827	-0.001038359827362
-4.23260354995728	-6.63802766799927	-10.3933334350586	-0.0496015027165413	-0.00487952306866646	-0.000751005194615573
-4.24005889892578	-6.63893795013428	-10.394510269165	-0.0493969991803169	-0.00506686698645353	-0.000252836180152372
-4.23437833786011	-6.64314413070679	-10.3992519378662	-0.0494778752326965	-0.00516058271750808	2.27433138206834E-05
-4.24294137954712	-6.64569473266602	-10.3964157104492	-0.0492586418986321	-0.00526354508474469	0.000442933145677671
-4.24410820007324	-6.64483690261841	-10.4071102142334	-0.049323033541441	-0.00542317656800151	0.000765091797802597
-4.24512767791748	-6.64333295822144	-10.3997974395752	-0.0492373257875443	-0.00554422196000814	0.00122270430438221
-4.24568462371826	-6.64600324630737	-10.4059019088745	-0.0492818392813206	-0.0056502134539187	0.00158563209697604
-4.24972486495972	-6.64986658096313	-10.3982353210449	-0.0492612905800343	-0.00572564220055938	0.00199478445574641
-4.25136613845825	-6.6428165435791	-10.3990859985352	-0.049227848649025	-0.00589754246175289	0.00229900213889778
-4.24899530410767	-6.64416313171387	-10.3974599838257	-0.0493557676672935	-0.0059086992405355	0.00266379117965698
-4.25052356719971	-6.64153718948364	-10.392918586731	-0.0491414852440357	-0.00610398640856147	0.00306787923909724
-4.24952030181885	-6.64498472213745	-10.3933219909668	-0.0493258833885193	-0.00611798465251923	0.00343788904137909
-4.25596904754639	-6.63675880432129	-10.3916759490967	-0.049204807728529	-0.00628610048443079	0.00370882381685078
-4.24230813980103	-6.63875102996826	-10.3972454071045	-0.0493446066975594	-0.00627272482961416	0.00406924774870276
-4.24717378616333	-6.63536643981934	-10.3911876678467	-0.0491501614451408	-0.00635860487818718	0.00443249754607677
-4.24191856384277	-6.63553714752197	-10.3928785324097	-0.0493213310837746	-0.00646932749077678	0.0047445073723793
-4.24167203903198	-6.63032054901123	-10.3839273452759	-0.0492748506367207	-0.00649427715688944	0.00517030199989676
-4.23376703262329	-6.62694311141968	-10.3846340179443	-0.049336913973093	-0.0066138063557446	0.00539872236549854
-4.23214340209961	-6.62544107437134	-10.3814544677734	-0.0493451543152332	-0.00665164506062865	0.00575551576912403
-4.23296546936035	-6.61845541000366	-10.3799285888672	-0.0494230464100838	-0.006770727224648	0.0060017560608685
-4.22580194473267	-6.61725950241089	-10.3771057128906	-0.0495766550302505	-0.00669387029483914	0.00635606097057462
-4.22453927993774	-6.61156988143921	-10.3677673339844	-0.0495784468948841	-0.00670623453333974	0.00656040292233229
-4.22110271453857	-6.6071982383728	-10.3674755096436	-0.0497130453586578	-0.00671796966344118	0.00680186739191413
-4.22210025787354	-6.60006856918335	-10.3626432418823	-0.0497556142508984	-0.00687182834371924	0.00715487217530608
-4.20820140838623	-6.59648990631104	-10.3580417633057	-0.0499096624553204	-0.00680343760177493	0.00732966000214219
-4.2127857208252	-6.59369516372681	-10.3494443893433	-0.0498782806098461	-0.00686831865459681	0.00755121931433678
-4.20699596405029	-6.59078216552734	-10.3526945114136	-0.0500629842281342	-0.00680226972326636	0.00765779288485646
-4.20531892776489	-6.58416318893433	-10.3434410095215	-0.0501151159405708	-0.00670652696862817	0.0079336715862155
-4.19523620605469	-6.57921886444092	-10.3457698822021	-0.0502193123102188	-0.00678307423368096	0.00807370617985725
-4.19475650787354	-6.58067607879639	-10.3401279449463	-0.0501953326165676	-0.00680708978325129	0.00831254757940769
-4.19016361236572	-6.57061958312988	-10.3339796066284	-0.0502943731844425	-0.00683584809303284	0.00839566439390183
-4.18693590164185	-6.56668853759766	-10.3328704833984	-0.0503898970782757	-0.00670535629615188	0.00860490463674068
-4.18429565429688	-6.56528329849243	-10.3404836654663	-0.0503546483814716	-0.00673414533957839	0.00875225476920605
-4.18371105194092	-6.56735706329346	-10.3317136764526	-0.0505726672708988	-0.00672944122925401	0.00891968235373497
-4.18529462814331	-6.56055593490601	-10.3316135406494	-0.0506641231477261	-0.0068668806925416	0.00903413165360689
-4.17877435684204	-6.5593786239624	-10.3278560638428	-0.0507713481783867	-0.0066877668723464	0.00911997817456722
-4.183274269104	-6.5553879737854	-10.3303289413452	-0.0506539382040501	-0.00679734954610467	0.00929779652506113
-4.18023443222046	-6.56459903717041	-10.331392288208	-0.0508522018790245	-0.00667981011793017	0.00939490646123886
-4.17983531951904	-6.55563974380493	-10.3228960037231	-0.0508078970015049	-0.00680947117507458	0.00952505320310593
-4.1775426864624	-6.55927658081055	-10.3257484436035	-0.0510060489177704	-0.00665925676003098	0.00962620321661234
-4.18223190307617	-6.55807638168335	-10.3191328048706	-0.0508871860802174	-0.00669070985168219	0.00966471619904041
-4.1810245513916	-6.5585412979126	-10.3257970809937	-0.0510177612304688	-0.00669636530801654	0.00972806382924318
-4.18320035934448	-6.55840539932251	-10.3193159103394	-0.0510980673134327	-0.00662932172417641	0.00986117403954268
-4.17853546142578	-6.55725145339966	-10.3276357650757	-0.051063597202301	-0.00664011528715491	0.0098035354167223
-4.18068599700928	-6.5628080368042	-10.3175001144409	-0.0513522550463676	-0.0065620387904346	0.00989723391830921
-4.17887449264526	-6.55709552764893	-10.3211545944214	-0.051272738724947	-0.0066229859367013	0.00987667869776487
-4.17830848693848	-6.55839443206787	-10.320086479187	-0.0514332093298435	-0.00651028519496322	0.00990745518356562
-4.18523216247559	-6.55695533752441	-10.3180704116821	-0.0514258295297623	-0.0064236712642014	0.00991514511406422
-4.1800708770752	-6.55924367904663	-10.3155727386475	-0.0515843667089939	-0.00649851933121681	0.00978669803589582
-4.18545961380005	-6.55521202087402	-10.3018379211426	-0.051719069480896	-0.00636887410655618	0.00987675879150629
-4.17892074584961	-6.55700922012329	-10.3074150085449	-0.0517351217567921	-0.00645159557461739	0.00974324066191912
-4.18838262557983	-6.55704021453857	-10.303092956543	-0.0517562292516232	-0.00628461549058557	0.00980456452816725
-4.19107341766357	-6.55320453643799	-10.306715965271	-0.0518579706549644	-0.00643159076571465	0.00979176163673401
-4.18300533294678	-6.55578279495239	-10.3030910491943	-0.0520209334790707	-0.0062788319773972	0.00970028806477785
-4.1880669593811	-6.55500078201294	-10.3006620407104	-0.0520102344453335	-0.006386942230165	0.00973899569362402
-4.19389963150024	-6.55556392669678	-10.3003330230713	-0.0521942041814327	-0.0063957842066884	0.00963316578418016
-4.19746923446655	-6.54934406280518	-10.2971382141113	-0.0521552376449108	-0.00639060977846384	0.0096958801150322
-4.19780874252319	-6.55353260040283	-10.2983264923096	-0.0523526184260845	-0.00638061854988337	0.00957295298576355
-4.20570468902588	-6.55467510223389	-10.3022060394287	-0.0521998852491379	-0.00636582262814045	0.00954865291714668
-4.20903778076172	-6.5507698059082	-10.3055248260498	-0.0522675178945065	-0.00656519830226898	0.00946307182312012
-4.21275663375854	-6.55190515518188	-10.3050308227539	-0.0522749982774258	-0.00657698605209589	0.00945547875016928
-4.2191333770752	-6.55301141738892	-10.3161153793335	-0.0521103218197823	-0.00664530182257295	0.00935389287769794
-4.22684717178345	-6.55943965911865	-10.3158340454102	-0.0521877743303776	-0.00662578968331218	0.00934646371752024
-4.23330974578857	-6.55854272842407	-10.3127880096436	-0.0521358177065849	-0.0069156838580966	0.00923505984246731
-4.23402643203735	-6.56152820587158	-10.3178768157959	-0.0522017702460289	-0.006806714925915	0.00916197989135981
-4.23926687240601	-6.56247234344482	-10.3270130157471	-0.0520572885870934	-0.00695885065943003	0.00909126549959183
-4.24615144729614	-6.57174444198608	-10.3215465545654	-0.0520687662065029	-0.00698810396715999	0.00897535867989063
-4.25674438476563	-6.56952667236328	-10.3310985565186	-0.0519620664417744	-0.00721129914745688	0.00888532027602196
-4.25735759735107	-6.57449817657471	-10.3314619064331	-0.0520571358501911	-0.00714820064604282	0.00878511276096106
-4.26644229888916	-6.57859897613525	-10.3342885971069	-0.05188312754035	-0.00720814615488052	0.00871979910880327
-4.27358818054199	-6.57522201538086	-10.3407373428345	-0.0519214607775211	-0.00736503768712282	0.00866004731506109
-4.28169965744019	-6.57890653610229	-10.3375406265259	-0.0519553795456886	-0.00746057787910104	0.00867025461047888
-4.28086853027344	-6.57921075820923	-10.342414855957	-0.0519334897398949	-0.00748499995097518	0.00856064166873693
-4.28758764266968	-6.58279418945313	-10.3318777084351	-0.0520681329071522	-0.00759482011198998	0.00857296586036682
-4.29426097869873	-6.58147382736206	-10.3376731872559	-0.0520240962505341	-0.00763627840206027	0.0085387947037816
-4.29402256011963	-6.58187007904053	-10.3406105041504	-0.0520690754055977	-0.00761879794299603	0.00854908023029566
-4.30333852767944	-6.58436441421509	-10.3466987609863	-0.0519831031560898	-0.00768031226471066	0.00857228133827448
-4.30076599121094	-6.58948612213135	-10.3445224761963	-0.0520882830023766	-0.00777577515691519	0.00849960185587406
-4.30750894546509	-6.58160638809204	-10.344048500061	-0.0520841851830482	-0.00779449660331011	0.00857786182314157
-4.30140972137451	-6.58073854446411	-10.348388671875	-0.0520912781357765	-0.00791644118726254	0.00845031160861254
-4.30465459823608	-6.58522367477417	-10.3575954437256	-0.0519762262701988	-0.00787584111094475	0.00858987402170897
-4.30934524536133	-6.58098936080933	-10.3504190444946	-0.0520935840904713	-0.00795493926852942	0.00862088054418564
-4.30182456970215	-6.58340692520142	-10.3493633270264	-0.0520274676382542	-0.00794812571257353	0.00870385486632586
-4.29984092712402	-6.58064794540405	-10.3473854064941	-0.0518913418054581	-0.00793471466749907	0.00872667413204908
-4.2975025177002	-6.58884859085083	-10.3498039245605	-0.0519554316997528	-0.00794717762619257	0.00871320255100727
-4.30019664764404	-6.58284997940063	-10.3534250259399	-0.0518050082027912	-0.00800453405827284	0.00872210599482059
-4.29014492034912	-6.58522081375122	-10.3554449081421	-0.0519904941320419	-0.00794365163892508	0.00875823758542538
[truncated: 9,285 more rows]
