# Supplementary material for: Identification of Haptic Based Guiding Using Hard Reins
Source: PLoS One. 2015 Jul 22;10(7):e0132020. doi: 10.1371/journal.pone.0132020 (PMC4511788; doi:10.1371/journal.pone.0132020)
Supplement: S6 File — (ZIP) [file pone.0132020.s006.zip › Exp2_ForceData2/Subject6/path1/T9.csv]

Force X (N)	Force Y (N)	Force Z (N)	Torque X (N-m)	Torque Y (N-m)	Torque Z (N-m)	Frequency = 10000	Averaging Level = 16	F/T Serial Number = FT11772	Time Started = 19/02/2013 13:34:06
-6.09183835983276	-5.48379182815552	-9.80154323577881	-0.0945891216397285	-0.0464471317827702	-0.0324042290449142
-6.08664703369141	-5.48456382751465	-9.79441833496094	-0.0946312323212624	-0.0465373545885086	-0.0323214270174503
-6.08179950714111	-5.48118209838867	-9.78887939453125	-0.0946670770645142	-0.0466128624975681	-0.0324230827391148
-6.08659934997559	-5.48181247711182	-9.7965612411499	-0.0946790426969528	-0.0466731116175652	-0.032297395169735
-6.09101963043213	-5.47906827926636	-9.7948751449585	-0.0944920405745506	-0.0466434434056282	-0.0323751494288445
-6.08375215530396	-5.47745323181152	-9.79869365692139	-0.0945374220609665	-0.0466766394674778	-0.0322717353701591
-6.075523853302	-5.47763156890869	-9.7872142791748	-0.0945759564638138	-0.0466762334108353	-0.0322688855230808
-6.07976579666138	-5.47657489776611	-9.78586101531982	-0.0946032553911209	-0.0468594469130039	-0.0322382189333439
-6.08323335647583	-5.48033809661865	-9.79277324676514	-0.0945734605193138	-0.0467979460954666	-0.03219935297966
-6.08108186721802	-5.47856283187866	-9.79651927947998	-0.0944420546293259	-0.0468368269503117	-0.0321424305438995
-6.07421255111694	-5.47687816619873	-9.78631591796875	-0.0945948660373688	-0.0468733496963978	-0.0321948230266571
-6.0745530128479	-5.47642755508423	-9.79127883911133	-0.0946702733635902	-0.0469405837357044	-0.0320960730314255
-6.08009576797485	-5.48026561737061	-9.78575611114502	-0.0946283042430878	-0.0469715520739555	-0.0322113819420338
-6.08418607711792	-5.48124408721924	-9.80110263824463	-0.0944872796535492	-0.0470071583986282	-0.032121479511261
-6.08365201950073	-5.48562908172607	-9.80170345306396	-0.0945058390498161	-0.0469793938100338	-0.032161321491003
-6.08191585540771	-5.48209142684937	-9.79416465759277	-0.0945539250969887	-0.0469937436282635	-0.0320825204253197
-6.08227062225342	-5.4849271774292	-9.79485321044922	-0.094647228717804	-0.047120925039053	-0.0320386737585068
-6.09244155883789	-5.48394012451172	-9.79434204101563	-0.0945063456892967	-0.0471671558916569	-0.0321375541388988
-6.09987878799438	-5.48926401138306	-9.8031702041626	-0.094482347369194	-0.0471191853284836	-0.031988263130188
-6.0974497795105	-5.4883828163147	-9.79919719696045	-0.0944541171193123	-0.0471584685146809	-0.0319984592497349
-6.09695339202881	-5.48889017105103	-9.794677734375	-0.0945195555686951	-0.047242384403944	-0.0318404324352741
-6.10029268264771	-5.49011564254761	-9.79655075073242	-0.0945231318473816	-0.0474317446351051	-0.0318280346691608
-6.11327743530273	-5.49364566802979	-9.80331802368164	-0.0944715887308121	-0.0474460870027542	-0.0317499525845051
-6.11813259124756	-5.49663019180298	-9.8128023147583	-0.0943163484334946	-0.0475086160004139	-0.0316149182617664
-6.11427354812622	-5.49593067169189	-9.81450366973877	-0.0942613631486893	-0.047559842467308	-0.0315098613500595
-6.11638736724854	-5.50011205673218	-9.80950832366943	-0.0943728163838387	-0.0477350726723671	-0.031413372606039
-6.12414979934692	-5.50089979171753	-9.81873226165771	-0.0943346992135048	-0.0479121543467045	-0.0313059240579605
-6.13122081756592	-5.50602579116821	-9.82146549224854	-0.0941426455974579	-0.0479201152920723	-0.0312857739627361
-6.12972211837769	-5.50634765625	-9.83172512054443	-0.0940814539790154	-0.0480265878140926	-0.0310368277132511
-6.12647390365601	-5.5036153793335	-9.82589721679688	-0.0941579267382622	-0.048177495598793	-0.0309521779417992
-6.12899398803711	-5.50758838653564	-9.82888698577881	-0.0941148698329926	-0.0483810231089592	-0.030801746994257
-6.13124704360962	-5.50731945037842	-9.83294582366943	-0.0939863100647926	-0.0484343245625496	-0.0307215880602598
-6.13447332382202	-5.50999546051025	-9.83689022064209	-0.0939285829663277	-0.0484597608447075	-0.0306553207337856
-6.13502836227417	-5.50863695144653	-9.84724712371826	-0.0938081815838814	-0.0486294478178024	-0.0304341427981853
-6.12880659103394	-5.508948802948	-9.84896278381348	-0.0936352238059044	-0.048565786331892	-0.0302639715373516
-6.12336730957031	-5.50355768203735	-9.84854602813721	-0.0935842245817184	-0.0487634241580963	-0.0300734397023916
-6.11742687225342	-5.49980926513672	-9.84317493438721	-0.0936080291867256	-0.0488189570605755	-0.0299453940242529
-6.11232948303223	-5.50514793395996	-9.8467378616333	-0.0935120806097984	-0.049013938754797	-0.0298102870583534
-6.11198759078979	-5.50109577178955	-9.86166000366211	-0.0934244096279144	-0.0490474849939346	-0.0296426489949226
-6.10664463043213	-5.5015606880188	-9.85695457458496	-0.0932090356945992	-0.0490006804466248	-0.0294499360024929
-6.09981632232666	-5.4992823600769	-9.86221694946289	-0.0931298732757568	-0.0491381511092186	-0.0291996020823717
-6.08809518814087	-5.49018049240112	-9.85878467559814	-0.0932181254029274	-0.0491814687848091	-0.0289888754487038
-6.08270835876465	-5.48977136611938	-9.85421562194824	-0.0932428687810898	-0.0494546219706535	-0.0288395546376705
-6.08195066452026	-5.48323345184326	-9.86216640472412	-0.0932273119688034	-0.0494212657213211	-0.0285908915102482
-6.0761251449585	-5.48766803741455	-9.86101245880127	-0.0931735634803772	-0.0495031625032425	-0.0284731406718493
-6.08128070831299	-5.48281335830688	-9.86867332458496	-0.0930961966514587	-0.0495971776545048	-0.0281907394528389
-6.07114934921265	-5.47768354415894	-9.87222003936768	-0.092958465218544	-0.0496360287070274	-0.0280056335031986
-6.06737899780273	-5.4717001914978	-9.87219142913818	-0.0929926708340645	-0.0496373325586319	-0.0277094654738903
-6.05716228485107	-5.46999073028564	-9.87226486206055	-0.0929984897375107	-0.049787912517786	-0.0276131201535463
-6.05249738693237	-5.46585130691528	-9.86778354644775	-0.0931354612112045	-0.0497939623892307	-0.0274349339306355
-6.04585409164429	-5.46178102493286	-9.86663818359375	-0.0931478291749954	-0.0498924776911736	-0.0272382255643606
-6.04347610473633	-5.46453619003296	-9.86399364471436	-0.0932459309697151	-0.0498196557164192	-0.0270965658128262
-6.04631233215332	-5.45968675613403	-9.8738489151001	-0.0931159779429436	-0.0498891770839691	-0.0269713159650564
-6.03898620605469	-5.45660591125488	-9.86684513092041	-0.0930649638175964	-0.0497991852462292	-0.0267002917826176
-6.0323281288147	-5.45278978347778	-9.86627674102783	-0.0931713953614235	-0.0497706159949303	-0.0265372972935438
-6.01950073242188	-5.44598197937012	-9.86297035217285	-0.0932764932513237	-0.0498274378478527	-0.0264571905136108
-6.01578330993652	-5.4415283203125	-9.85466861724854	-0.0935186892747879	-0.0497114919126034	-0.0262290723621845
-6.01668548583984	-5.4413914680481	-9.8509693145752	-0.0934954583644867	-0.0497599095106125	-0.0261643119156361
-6.01459312438965	-5.4377908706665	-9.85842323303223	-0.0935498848557472	-0.0495680384337902	-0.0259577184915543
-6.01137638092041	-5.42949390411377	-9.85159015655518	-0.0935269743204117	-0.0495128482580185	-0.0258080419152975
-5.99814510345459	-5.42150163650513	-9.84935283660889	-0.0937416777014732	-0.0494732744991779	-0.0256251599639654
-5.98249912261963	-5.41609859466553	-9.83906650543213	-0.0939017906785011	-0.0494518093764782	-0.0254760757088661
-5.98236703872681	-5.41257762908936	-9.83046340942383	-0.0940713062882423	-0.0494041629135609	-0.0253421626985073
-5.97815895080566	-5.41103744506836	-9.82381916046143	-0.094174362719059	-0.0493081025779247	-0.0251780245453119
-5.97646188735962	-5.4076075553894	-9.82571029663086	-0.0941563323140144	-0.0492328330874443	-0.0250830445438623
-5.97313070297241	-5.40733766555786	-9.82919883728027	-0.0942007973790169	-0.0491465367376804	-0.0247957408428192
-5.96678686141968	-5.40347003936768	-9.82191181182861	-0.0942221134901047	-0.0490847453474998	-0.0246841851621866
-5.96043252944946	-5.39877414703369	-9.8241720199585	-0.0943754985928535	-0.0489557348191738	-0.024427741765976
-5.95057249069214	-5.39412927627563	-9.80869293212891	-0.0945218876004219	-0.0489490106701851	-0.0242951605468988
-5.94962072372437	-5.39754581451416	-9.80516052246094	-0.0946094319224358	-0.0490279346704483	-0.0241234954446554
-5.9510383605957	-5.39780569076538	-9.80930042266846	-0.0946093574166298	-0.0489110872149467	-0.023877639323473
-5.95011186599731	-5.39521312713623	-9.81302642822266	-0.094650886952877	-0.0487671718001366	-0.0237811375409365
-5.94688320159912	-5.3958101272583	-9.80927181243896	-0.0946629345417023	-0.0487685538828373	-0.0234975013881922
-5.93774843215942	-5.39236450195313	-9.80281543731689	-0.0947122350335121	-0.0486868396401405	-0.023363733664155
-5.93630981445313	-5.39217901229858	-9.80121803283691	-0.0948376879096031	-0.0488136895000935	-0.0231627579778433
-5.93760395050049	-5.39082002639771	-9.79528713226318	-0.0950188189744949	-0.0486807078123093	-0.0230070631951094
-5.93906402587891	-5.39778661727905	-9.7973747253418	-0.0949728190898895	-0.0486909076571465	-0.022876525297761
-5.94022130966187	-5.39665699005127	-9.8071346282959	-0.0950567126274109	-0.0486299432814121	-0.0227042362093925
-5.94171524047852	-5.3991527557373	-9.80274772644043	-0.0950909405946732	-0.0485015064477921	-0.0225412137806416
-5.94028520584106	-5.39514780044556	-9.80387592315674	-0.0950778722763062	-0.0484593324363232	-0.0223418511450291
-5.93442821502686	-5.39110803604126	-9.79865264892578	-0.0951610654592514	-0.0484986640512943	-0.0222014263272285
-5.92983531951904	-5.39378786087036	-9.78697299957275	-0.0953380167484283	-0.0485615879297256	-0.0220294166356325
-5.93468713760376	-5.38851022720337	-9.78953456878662	-0.0954160243272781	-0.0485254228115082	-0.0218924097716808
-5.93397426605225	-5.39763498306274	-9.78400707244873	-0.095489889383316	-0.0485052391886711	-0.0217531565576792
-5.9429817199707	-5.39655447006226	-9.78980731964111	-0.0954785794019699	-0.0484426096081734	-0.0215157400816679
-5.93790769577026	-5.39785623550415	-9.79403305053711	-0.0953649133443832	-0.0484440587460995	-0.0213571712374687
-5.94205617904663	-5.39546871185303	-9.79454135894775	-0.095378577709198	-0.0484640672802925	-0.0210996605455875
-5.93445205688477	-5.39476919174194	-9.79365062713623	-0.0953672304749489	-0.0485871694982052	-0.0209512412548065
-5.93297910690308	-5.39508676528931	-9.7917594909668	-0.0954779088497162	-0.0485712289810181	-0.0207054447382689
-5.92912197113037	-5.39504909515381	-9.79170417785645	-0.0955772697925568	-0.0487557873129845	-0.0204874444752932
-5.93289756774902	-5.39824056625366	-9.78979587554932	-0.0955665782094002	-0.0487965494394302	-0.0202336590737104
-5.93693351745605	-5.40155649185181	-9.79719257354736	-0.0955138057470322	-0.0488549210131168	-0.0200368706136942
-5.94168615341187	-5.40105199813843	-9.79946422576904	-0.0955582559108734	-0.0488746464252472	-0.0197027865797281
-5.9413628578186	-5.40461587905884	-9.80503082275391	-0.095392145216465	-0.04900186881423	-0.0194495692849159
-5.93970823287964	-5.40186977386475	-9.80980777740479	-0.0955131575465202	-0.0490189790725708	-0.0191877670586109
-5.93892574310303	-5.40223073959351	-9.80711650848389	-0.0955157801508904	-0.0491352006793022	-0.0188998524099588
-5.93320035934448	-5.39789247512817	-9.80012893676758	-0.0956366658210754	-0.0491950772702694	-0.018736744299531
-5.9322657585144	-5.39706325531006	-9.80354976654053	-0.0956964641809464	-0.0493077076971531	-0.0183964464813471
-5.93634700775146	-5.40028476715088	-9.79726314544678	-0.0958198606967926	-0.0493818633258343	-0.0181543026119471
-5.93381977081299	-5.39818954467773	-9.79617977142334	-0.0958965644240379	-0.0494101122021675	-0.0179637894034386
-5.94192218780518	-5.40199565887451	-9.79431247711182	-0.0959964916110039	-0.0495030209422112	-0.0176960024982691
-5.93995809555054	-5.40148735046387	-9.79624557495117	-0.0959866493940353	-0.0495595894753933	-0.0174873881042004
-5.94481611251831	-5.40279245376587	-9.79773807525635	-0.0960321351885796	-0.0496098585426807	-0.017237788066268
-5.94782114028931	-5.40249347686768	-9.80184459686279	-0.0960356742143631	-0.0496866479516029	-0.0169505625963211
-5.95222043991089	-5.4066309928894	-9.80393695831299	-0.0960180908441544	-0.049636535346508	-0.0166731961071491
-5.95351362228394	-5.40679502487183	-9.80224704742432	-0.0960733965039253	-0.0497741959989071	-0.0163834299892187
-5.95606756210327	-5.40648078918457	-9.81171226501465	-0.0960379913449287	-0.0497515611350536	-0.0160866864025593
-5.95754051208496	-5.40625619888306	-9.80398845672607	-0.0961245521903038	-0.0498959831893444	-0.0157793834805489
-5.95061445236206	-5.40227317810059	-9.8059720993042	-0.0960292965173721	-0.0500537157058716	-0.0154343126341701
-5.95250940322876	-5.4017186164856	-9.80418586730957	-0.0961200222373009	-0.0501495636999607	-0.0150943901389837
-5.94822216033936	-5.4037127494812	-9.80055809020996	-0.0962296575307846	-0.0503906756639481	-0.014781953766942
-5.94846820831299	-5.40708684921265	-9.79399967193604	-0.0962526425719261	-0.0504028610885143	-0.0145631795749068
-5.95174360275269	-5.40496873855591	-9.79884719848633	-0.0963393822312355	-0.0505806505680084	-0.0142041901126504
-5.95292186737061	-5.40827798843384	-9.79603290557861	-0.0962671190500259	-0.0505990460515022	-0.0140146445482969
-5.95315265655518	-5.40830707550049	-9.80464839935303	-0.0962090343236923	-0.0506973788142204	-0.0136671978980303
-5.9539008140564	-5.40684509277344	-9.80489158630371	-0.0961984470486641	-0.050697959959507	-0.0133299920707941
-5.95140075683594	-5.40767049789429	-9.80210208892822	-0.0961069837212563	-0.0508094057440758	-0.0130577953532338
-5.94528245925903	-5.40092849731445	-9.79842185974121	-0.0961897969245911	-0.0508244410157204	-0.012745232321322
-5.94488000869751	-5.40240383148193	-9.80105590820313	-0.09616519510746	-0.0508676320314407	-0.0124509502202272
-5.93682956695557	-5.39554977416992	-9.78806018829346	-0.0962911248207092	-0.0509533695876598	-0.0122116273269057
-5.93161106109619	-5.39431667327881	-9.79349040985107	-0.0963325351476669	-0.0510492324829102	-0.011875226162374
-5.92760229110718	-5.39749193191528	-9.7874813079834	-0.0964016243815422	-0.0510464981198311	-0.0115676429122686
-5.92550992965698	-5.39359474182129	-9.77639389038086	-0.0964159592986107	-0.0511380173265934	-0.0113457189872861
-5.92748689651489	-5.39296436309814	-9.77729988098145	-0.0964391529560089	-0.0512671992182732	-0.0110550904646516
-5.92385864257813	-5.39353179931641	-9.77547264099121	-0.0964260995388031	-0.0513335652649403	-0.0107408799231052
-5.92861747741699	-5.39667987823486	-9.76865768432617	-0.096448227763176	-0.0514225922524929	-0.0105240372940898
-5.9255223274231	-5.3938307762146	-9.76836109161377	-0.0964282229542732	-0.0515027940273285	-0.0101880505681038
-5.92711544036865	-5.39976644515991	-9.76963710784912	-0.0963388085365295	-0.0515102855861187	-0.00987865403294563
-5.92796516418457	-5.39818286895752	-9.76800346374512	-0.096400149166584	-0.0516453348100185	-0.00960977748036385
-5.92490434646606	-5.4015851020813	-9.76760292053223	-0.0961921960115433	-0.0516985431313515	-0.00932406075298786
-5.92606687545776	-5.40097188949585	-9.76736450195313	-0.0962379798293114	-0.0516973100602627	-0.00899975653737783
-5.91921806335449	-5.39908885955811	-9.76031494140625	-0.0961391478776932	-0.051839429885149	-0.00864699762314558
-5.91796827316284	-5.40275859832764	-9.76211166381836	-0.0961730629205704	-0.0518960691988468	-0.00842535868287086
-5.91403484344482	-5.40320920944214	-9.75230312347412	-0.0960893034934998	-0.0520420894026756	-0.00816553179174662
-5.91043567657471	-5.40685319900513	-9.75123119354248	-0.0961208790540695	-0.0520569011569023	-0.00785383954644203
-5.90536546707153	-5.40548849105835	-9.74103164672852	-0.0961711406707764	-0.0522610060870647	-0.00766867306083441
-5.90492534637451	-5.40683794021606	-9.74648952484131	-0.0961188748478889	-0.052254892885685	-0.00739420065656304
-5.90120506286621	-5.40914297103882	-9.73275661468506	-0.0961771234869957	-0.0523609668016434	-0.00720699829980731
-5.90019702911377	-5.4109935760498	-9.73615646362305	-0.0961221605539322	-0.0523628406226635	-0.00699496082961559
-5.90287685394287	-5.4144115447998	-9.72001552581787	-0.0961563885211945	-0.0524561516940594	-0.00683610839769244
-5.90304088592529	-5.41902160644531	-9.72048664093018	-0.0962596237659454	-0.05245690792799	-0.00666681351140141
-5.91121196746826	-5.42520761489868	-9.71315956115723	-0.0963341668248177	-0.0522634759545326	-0.00671001756563783
-5.91425609588623	-5.43107461929321	-9.7106876373291	-0.0963492542505264	-0.0521900728344917	-0.00658188061788678
-5.91580438613892	-5.43669986724854	-9.70364093780518	-0.0963020399212837	-0.0522457621991634	-0.00647790962830186
-5.91525793075562	-5.4323878288269	-9.69507789611816	-0.0963374897837639	-0.0523588433861732	-0.00624393904581666
-5.91628646850586	-5.43468999862671	-9.69784355163574	-0.0962653830647469	-0.0524228848516941	-0.00604682601988316
-5.91649055480957	-5.43467330932617	-9.69260406494141	-0.09632708132267	-0.0525226220488548	-0.00582250021398067
-5.9167914390564	-5.43659257888794	-9.68389892578125	-0.0962081700563431	-0.0525459498167038	-0.00564993685111403
-5.91835880279541	-5.43668794631958	-9.67941570281982	-0.0962401628494263	-0.052619319409132	-0.00551735470071435
-5.9190526008606	-5.4349045753479	-9.67672061920166	-0.0961679816246033	-0.052624773234129	-0.00534817017614841
-5.91638708114624	-5.44064378738403	-9.66559314727783	-0.096214547753334	-0.0527266710996628	-0.00524388672783971
-5.91583585739136	-5.43608379364014	-9.66509532928467	-0.0962221175432205	-0.0527914650738239	-0.0051134517416358
-5.91819763183594	-5.4425253868103	-9.65023612976074	-0.0962059795856476	-0.0528777316212654	-0.00495912553742528
-5.91192102432251	-5.44158172607422	-9.63961315155029	-0.0961693897843361	-0.0529574826359749	-0.00489846989512444
-5.91573572158813	-5.4453272819519	-9.62932682037354	-0.0962782502174377	-0.0529859326779842	-0.0047096568159759
-5.91165494918823	-5.44632768630981	-9.620849609375	-0.0962389931082726	-0.0531132072210312	-0.00469718128442764
-5.91650342941284	-5.45137214660645	-9.61378383636475	-0.09633619338274	-0.0531573891639709	-0.0045377891510725
-5.92227792739868	-5.45564699172974	-9.60705947875977	-0.0962494760751724	-0.0532399006187916	-0.0045160879381001
-5.92349100112915	-5.45621013641357	-9.61143589019775	-0.0961954593658447	-0.0533365197479725	-0.00439265323802829
-5.93182134628296	-5.46312093734741	-9.59621810913086	-0.0961860716342926	-0.0534289926290512	-0.00437066983431578
-5.9294319152832	-5.46371364593506	-9.60372829437256	-0.0960639491677284	-0.0535152927041054	-0.0042726187966764
-5.93777322769165	-5.46667003631592	-9.59680080413818	-0.0959814935922623	-0.0535659641027451	-0.00427829660475254
-5.93850374221802	-5.46963977813721	-9.59555625915527	-0.0959557071328163	-0.0537188500165939	-0.0041485782712698
-5.93979120254517	-5.47275590896606	-9.5907564163208	-0.0958589762449265	-0.0537009015679359	-0.00406844401732087
-5.94500350952148	-5.4737868309021	-9.58930397033691	-0.0958105772733688	-0.0539624691009521	-0.00393529655411839
-5.94270849227905	-5.4780969619751	-9.58409023284912	-0.0957501009106636	-0.0538828112185001	-0.00387744489125907
-5.94828653335571	-5.47845840454102	-9.5762357711792	-0.0956924259662628	-0.0540802851319313	-0.00375456060282886
-5.94668579101563	-5.47935247421265	-9.57125091552734	-0.0956180915236473	-0.0540863499045372	-0.00364588899537921
-5.9487419128418	-5.48152112960815	-9.56793022155762	-0.0956279784440994	-0.0541887134313583	-0.00360345165245235
-5.94822645187378	-5.4839243888855	-9.55567646026611	-0.0955459251999855	-0.0542609021067619	-0.00351745402440429
-5.9503288269043	-5.48709630966187	-9.55044460296631	-0.0955426916480064	-0.0544158332049847	-0.00348299113102257
-5.94799184799194	-5.48793697357178	-9.53642463684082	-0.095595546066761	-0.0545800141990185	-0.00339093850925565
-5.94948291778564	-5.4943265914917	-9.5290699005127	-0.0955087766051292	-0.0544631741940975	-0.0033910044003278
-5.95232152938843	-5.49564599990845	-9.52147960662842	-0.0955041348934174	-0.0546152330935001	-0.00333345634862781
-5.95724868774414	-5.5042142868042	-9.5164213180542	-0.0955241918563843	-0.0545580834150314	-0.0032506522256881
-5.96069431304932	-5.50679922103882	-9.50519371032715	-0.0953966081142426	-0.0546234995126724	-0.00331720639951527
-5.96405553817749	-5.51271629333496	-9.50742626190186	-0.0953745916485786	-0.0545972734689713	-0.0031597251072526
-5.96846389770508	-5.51313638687134	-9.49306201934814	-0.0952067896723747	-0.0547364838421345	-0.00322494329884648
-5.97343254089355	-5.51820611953735	-9.4814624786377	-0.0951984971761703	-0.054709404706955	-0.0031416192650795
-5.97858905792236	-5.52452182769775	-9.48324108123779	-0.0950479656457901	-0.0547414682805538	-0.00323409913107753
-5.98206377029419	-5.52652502059937	-9.48255825042725	-0.0950624942779541	-0.0547470152378082	-0.00310648023150861
-5.98291015625	-5.5272650718689	-9.46837043762207	-0.0949230343103409	-0.0547870919108391	-0.00314186327159405
-5.98679065704346	-5.53099918365479	-9.47139358520508	-0.0949007943272591	-0.0548634007573128	-0.00306189153343439
-5.99064159393311	-5.53473424911499	-9.46537113189697	-0.0948347076773643	-0.0548162907361984	-0.00309310969896615
-5.99404382705688	-5.53543901443481	-9.4619665145874	-0.0947383120656013	-0.0549487546086311	-0.0030698582995683
-5.99168825149536	-5.53652143478394	-9.45497703552246	-0.0948102176189423	-0.0549362897872925	-0.00316746230237186
-5.99651336669922	-5.54272270202637	-9.45111465454102	-0.0946880057454109	-0.0551424324512482	-0.00318452017381787
-6.0004506111145	-5.54133462905884	-9.45114040374756	-0.0946800261735916	-0.0550061389803886	-0.00324312364682555
-6.00375652313232	-5.54410743713379	-9.44148540496826	-0.0946896746754646	-0.0551812686026096	-0.00327825522981584
-6.00321435928345	-5.5391845703125	-9.44493198394775	-0.0946206226944923	-0.0551972128450871	-0.00334289716556668
-6.00997591018677	-5.5468111038208	-9.4278736114502	-0.0946564525365829	-0.0552522651851177	-0.00341631192713976
-6.00753498077393	-5.54475736618042	-9.43258953094482	-0.0946589186787605	-0.0552991442382336	-0.00353297544643283
-6.01502847671509	-5.54479551315308	-9.43570613861084	-0.094643846154213	-0.0552461519837379	-0.00353988516144454
-6.01278066635132	-5.54551887512207	-9.42797756195068	-0.0946097001433373	-0.0552916526794434	-0.00364435790106654
-6.01485776901245	-5.54627227783203	-9.41930389404297	-0.0947207883000374	-0.0551821179687977	-0.00367803103290498
-6.01696968078613	-5.54663038253784	-9.41409587860107	-0.0947526022791862	-0.0552798099815845	-0.00382618326693773
-6.01857900619507	-5.54693937301636	-9.41533470153809	-0.0947813987731934	-0.0552334934473038	-0.00383951724506915
-6.02705049514771	-5.54867124557495	-9.40597438812256	-0.0947797521948814	-0.0551484152674675	-0.00401098979637027
-6.02340126037598	-5.54690408706665	-9.40737915039063	-0.0947933346033096	-0.0551537945866585	-0.00405116751790047
-6.02792596817017	-5.54853773117065	-9.40478992462158	-0.0948412269353867	-0.0550607107579708	-0.00415228959172964
-6.02686786651611	-5.54806709289551	-9.39750480651855	-0.0948916673660278	-0.0550016276538372	-0.00416944129392505
-6.0281195640564	-5.54406261444092	-9.3964376449585	-0.0948498472571373	-0.0548564493656158	-0.00429189344868064
-6.02433013916016	-5.54470491409302	-9.39316082000732	-0.0949669480323792	-0.0549740344285965	-0.00426843389868736
-6.01953506469727	-5.54302215576172	-9.38221836090088	-0.0949285700917244	-0.0547830909490585	-0.00433944026008248
-6.02056407928467	-5.54102373123169	-9.37922191619873	-0.0950949341058731	-0.0547605641186237	-0.00443869829177856
-6.01220464706421	-5.53704500198364	-9.37755680084229	-0.0951056331396103	-0.0546892210841179	-0.00451664766296744
-6.00952243804932	-5.53477144241333	-9.36499977111816	-0.0952475965023041	-0.0547096207737923	-0.00460194703191519
-6.00430011749268	-5.52992963790894	-9.3585033416748	-0.095420241355896	-0.0546254850924015	-0.00471540214493871
-5.99960660934448	-5.52729606628418	-9.34943103790283	-0.0954789593815804	-0.0545980371534824	-0.00477195996791124
-5.999351978302	-5.525315284729	-9.33989429473877	-0.0956190824508667	-0.0545619614422321	-0.00491600530222058
-5.99727630615234	-5.52667331695557	-9.33491516113281	-0.0958028361201286	-0.0544473715126514	-0.00500786351040006
-5.99870252609253	-5.51946401596069	-9.33073616027832	-0.0959587693214417	-0.0544434227049351	-0.00510959513485432
-5.99932289123535	-5.52350854873657	-9.32864379882813	-0.0960034728050232	-0.054366696625948	-0.00525221368297935
-6.00048160552979	-5.52178049087524	-9.3219108581543	-0.0960768833756447	-0.0543622262775898	-0.00538244470953941
-6.00612449645996	-5.52041435241699	-9.31960868835449	-0.0962021499872208	-0.0542260073125362	-0.00540177104994655
-6.00545310974121	-5.51950407028198	-9.32164573669434	-0.0961494073271751	-0.0543004758656025	-0.00559384468942881
-6.01036787033081	-5.51674795150757	-9.31853103637695	-0.0962798446416855	-0.05415103957057	-0.00562574062496424
-6.01153087615967	-5.51716709136963	-9.31929302215576	-0.0962480306625366	-0.0542248897254467	-0.005707495380193
-6.00855350494385	-5.51580381393433	-9.31189060211182	-0.0964599922299385	-0.054188959300518	-0.00587405264377594
-6.00960731506348	-5.51034021377563	-9.30928516387939	-0.0965151861310005	-0.0542698912322521	-0.00597569765523076
-6.01279783248901	-5.51428747177124	-9.29963493347168	-0.0967242941260338	-0.0543274655938149	-0.00601211423054338
-6.01245450973511	-5.51064109802246	-9.29517650604248	-0.0967541262507439	-0.0543764755129814	-0.00616977037861943
-6.02171230316162	-5.51562833786011	-9.29715633392334	-0.096880704164505	-0.0544754825532436	-0.00628630165010691
-6.02420568466187	-5.51283359527588	-9.29567241668701	-0.0968280509114265	-0.0545445717871189	-0.00641020853072405
-6.03370952606201	-5.51819849014282	-9.29770755767822	-0.0969151332974434	-0.0545187182724476	-0.00657071173191071
-6.03941011428833	-5.5198917388916	-9.29904174804688	-0.0968582034111023	-0.0545256324112415	-0.0066574583761394
-6.04217910766602	-5.52196311950684	-9.30499744415283	-0.096978560090065	-0.0545362792909145	-0.00677076075226069
-6.04876708984375	-5.52022886276245	-9.30078601837158	-0.0969759523868561	-0.0545333996415138	-0.00687126023694873
-6.04872179031372	-5.5223650932312	-9.30516052246094	-0.0969605594873428	-0.0545547604560852	-0.00696356873959303
-6.05225276947021	-5.52240133285522	-9.30068683624268	-0.097047746181488	-0.0546333640813828	-0.00706713553518057
-6.0530481338501	-5.5207691192627	-9.29353427886963	-0.097100131213665	-0.054664321243763	-0.00718071032315493
-6.05516910552979	-5.52290201187134	-9.29545021057129	-0.0972729101777077	-0.0547286421060562	-0.00733541324734688
-6.05792284011841	-5.52508211135864	-9.28562831878662	-0.0974118858575821	-0.0548515990376472	-0.00749005796387792
-6.06452083587646	-5.52718210220337	-9.28336048126221	-0.0974610149860382	-0.0548909418284893	-0.00768863363191485
-6.070876121521	-5.52673006057739	-9.28384876251221	-0.0975653529167175	-0.0550354309380054	-0.00785065162926912
-6.08293581008911	-5.53325128555298	-9.29159832000732	-0.097654365003109	-0.0550103336572647	-0.00800837110728025
-6.09135293960571	-5.54023313522339	-9.2822265625	-0.0976320281624794	-0.0550314746797085	-0.00821379479020834
-6.10430955886841	-5.53945446014404	-9.28879833221436	-0.0976830273866653	-0.0550792701542377	-0.00832618121057749
-6.11315011978149	-5.54621648788452	-9.29032039642334	-0.0975436270236969	-0.0551158115267754	-0.00860787089914083
-6.12061834335327	-5.54947566986084	-9.29596042633057	-0.0977263078093529	-0.055138498544693	-0.00874997582286596
-6.12833261489868	-5.55313444137573	-9.29750633239746	-0.0975664556026459	-0.0552485920488834	-0.0089695556089282
-6.13475942611694	-5.55585956573486	-9.29897403717041	-0.0976892113685608	-0.055249847471714	-0.00913876201957464
-6.13874053955078	-5.55640602111816	-9.29579448699951	-0.0977183952927589	-0.0553958714008331	-0.00938295945525169
-6.14886093139648	-5.56087589263916	-9.29905891418457	-0.0977025851607323	-0.0554254837334156	-0.00958668813109398
-6.1512336730957	-5.56064605712891	-9.29561710357666	-0.0978350788354874	-0.0555658787488937	-0.0098362173885107
-6.16253137588501	-5.56629133224487	-9.29821395874023	-0.0978304445743561	-0.0557033941149712	-0.010040127672255
-6.16918230056763	-5.56739282608032	-9.29627227783203	-0.0978228226304054	-0.0557045564055443	-0.0102815171703696
-6.18109607696533	-5.57428979873657	-9.30072784423828	-0.0979043915867805	-0.0558160096406937	-0.0105202738195658
-6.18900775909424	-5.57620048522949	-9.30550861358643	-0.0978451743721962	-0.0559128001332283	-0.0108093731105328
-6.1985034942627	-5.58425807952881	-9.31277751922607	-0.0978067815303802	-0.0558907799422741	-0.0109996115788817
-6.21086883544922	-5.58683681488037	-9.3114185333252	-0.0978073179721832	-0.0559587888419628	-0.0112739196047187
-6.21352529525757	-5.59061193466187	-9.31376075744629	-0.0977795720100403	-0.055934451520443	-0.011502044275403
-6.2293496131897	-5.59424352645874	-9.3171854019165	-0.0977197363972664	-0.0559703521430492	-0.0116833252832294
-6.22900676727295	-5.59682941436768	-9.3168888092041	-0.0976622253656387	-0.0560202226042748	-0.0119440406560898
-6.23686075210571	-5.59614324569702	-9.32149219512939	-0.0977317690849304	-0.0560966469347477	-0.0121464775875211
-6.24026870727539	-5.60042476654053	-9.31658840179443	-0.0977513045072556	-0.0562435835599899	-0.0124195590615273
-6.24641847610474	-5.60562801361084	-9.31824111938477	-0.0977358594536781	-0.0562412478029728	-0.01267478056252
-6.24965715408325	-5.60540580749512	-9.32042121887207	-0.097772628068924	-0.0564603954553604	-0.0129036847501993
-6.26070213317871	-5.61342334747314	-9.31865787506104	-0.0977672189474106	-0.0564134456217289	-0.0131002170965075
-6.2655143737793	-5.61892604827881	-9.31745910644531	-0.0977016463875771	-0.0565376691520214	-0.0134065356105566
-6.27732849121094	-5.62470102310181	-9.32880878448486	-0.0976040959358215	-0.0564631074666977	-0.0135695552453399
-6.28401136398315	-5.62994003295898	-9.33609199523926	-0.0973809361457825	-0.0565546713769436	-0.0138988941907883
-6.29164838790894	-5.63239145278931	-9.34102725982666	-0.0973509773612022	-0.0566472969949245	-0.0139955561608076
-6.29336071014404	-5.63714551925659	-9.34970474243164	-0.096977673470974	-0.0567229837179184	-0.0142515767365694
-6.29537916183472	-5.63760709762573	-9.35556411743164	-0.0968447178602219	-0.0567564330995083	-0.0142499255016446
-6.29673194885254	-5.64555168151855	-9.35492706298828	-0.096489392220974	-0.0567746460437775	-0.0144757572561502
-6.29778385162354	-5.6463737487793	-9.36365699768066	-0.0961924865841866	-0.0567418299615383	-0.0146074695512652
-6.29524993896484	-5.65154981613159	-9.37196063995361	-0.095955416560173	-0.056658212095499	-0.0148105956614017
-6.28979587554932	-5.65674257278442	-9.38070106506348	-0.0956558063626289	-0.0566484481096268	-0.0151066789403558
-6.28922843933105	-5.66428279876709	-9.37616062164307	-0.0954747051000595	-0.0565126575529575	-0.0154050411656499
-6.28340339660645	-5.6674017906189	-9.38497829437256	-0.09541205316782	-0.0563861839473248	-0.0157378446310759
-6.27731466293335	-5.66911554336548	-9.3778076171875	-0.0953613594174385	-0.0564066246151924	-0.0159102771431208
-6.27062892913818	-5.66807222366333	-9.37310218811035	-0.0954370945692062	-0.0564117021858692	-0.0162153206765652
-6.26374578475952	-5.65784215927124	-9.37418937683105	-0.0955347269773483	-0.0564667284488678	-0.0164094939827919
-6.26313018798828	-5.65908908843994	-9.35783290863037	-0.0956411734223366	-0.0565678365528584	-0.0167430471628904
-6.26436281204224	-5.65003156661987	-9.35867881774902	-0.0958093404769897	-0.0566325187683105	-0.017068775370717
-6.26966238021851	-5.6458101272583	-9.360276222229	-0.0958930477499962	-0.0565788187086582	-0.0173827186226845
-6.28144073486328	-5.64494371414185	-9.35403919219971	-0.0961114093661308	-0.0565754286944866	-0.0177954751998186
-6.28343868255615	-5.63961315155029	-9.35425853729248	-0.0960450991988182	-0.056511677801609	-0.0182225033640862
-6.29221343994141	-5.63756942749023	-9.36005020141602	-0.0960654094815254	-0.0564737990498543	-0.0184938721358776
-6.28834533691406	-5.63086986541748	-9.34571266174316	-0.0961109772324562	-0.0564750134944916	-0.0190678890794516
-6.29452753067017	-5.63120555877686	-9.35440731048584	-0.0961805209517479	-0.0563610047101974	-0.0194842554628849
-6.29593706130981	-5.63343286514282	-9.34415912628174	-0.0963571965694427	-0.0563804022967815	-0.020008334890008
-6.30990171432495	-5.63812637329102	-9.34965038299561	-0.0963988453149796	-0.0561565011739731	-0.0204029995948076
-6.3219313621521	-5.64513206481934	-9.3505334854126	-0.0962891429662704	-0.0560929700732231	-0.0209313575178385
-6.33014678955078	-5.64192533493042	-9.35625743865967	-0.0963177606463432	-0.0558756850659847	-0.0213278140872717
-6.33506774902344	-5.64515924453735	-9.35137462615967	-0.0964342504739761	-0.0557680912315845	-0.0217243209481239
-6.33643198013306	-5.64627075195313	-9.33887386322021	-0.096648283302784	-0.0556430816650391	-0.0221873968839645
-6.34721708297729	-5.6492862701416	-9.33832263946533	-0.0967664793133736	-0.0555318631231785	-0.0225186459720135
-6.35936212539673	-5.65720510482788	-9.32169151306152	-0.0970034748315811	-0.0554235465824604	-0.0229876451194286
-6.37148141860962	-5.65980291366577	-9.33343505859375	-0.0970117226243019	-0.0553333014249802	-0.023329108953476
-6.38510656356812	-5.66263008117676	-9.3245735168457	-0.0971381813287735	-0.0551184788346291	-0.023736173287034
-6.38903856277466	-5.66456890106201	-9.3245210647583	-0.0973082184791565	-0.0550484694540501	-0.0240624397993088
-6.39504146575928	-5.66195392608643	-9.31680583953857	-0.0973255410790443	-0.0549021139740944	-0.0244562420994043
-6.40080642700195	-5.6606559753418	-9.31387424468994	-0.0975253134965897	-0.054833184927702	-0.0246990118175745
-6.40132856369019	-5.65700483322144	-9.30856895446777	-0.0976578891277313	-0.0547869764268398	-0.0251277722418308
-6.40902185440063	-5.65721702575684	-9.304856300354	-0.0978589802980423	-0.0547956600785255	-0.0254628732800484
-6.41704988479614	-5.65567970275879	-9.29663467407227	-0.0979701429605484	-0.0546273626387119	-0.0258982554078102
-6.42221593856812	-5.65619564056396	-9.29812812805176	-0.0978824719786644	-0.0544948317110538	-0.0262598190456629
-6.42204570770264	-5.65197038650513	-9.29409408569336	-0.0979082733392715	-0.0544015243649483	-0.0265963599085808
-6.42095994949341	-5.65123701095581	-9.28535652160645	-0.0980946347117424	-0.0542052313685417	-0.0269277039915323
-6.42045545578003	-5.64799213409424	-9.28989791870117	-0.0981133505702019	-0.054152250289917	-0.0272772312164307
-6.41654109954834	-5.64095306396484	-9.27223300933838	-0.0984091758728027	-0.054068099707365	-0.0275946613401175
-6.41530895233154	-5.64134836196899	-9.26429271697998	-0.0984542965888977	-0.0540332905948162	-0.0279440227895975
-6.41991758346558	-5.6390380859375	-9.26251792907715	-0.098626434803009	-0.053777601569891	-0.0282384064048529
-6.42245197296143	-5.64248418807983	-9.25341129302979	-0.098690465092659	-0.0536502562463284	-0.0286228507757187
-6.42954874038696	-5.63759517669678	-9.2518310546875	-0.0987453311681747	-0.0534768961369991	-0.0287998225539923
-6.42236804962158	-5.63298082351685	-9.2437744140625	-0.0987627729773521	-0.0533900931477547	-0.0290800742805004
-6.42030191421509	-5.62741327285767	-9.23651599884033	-0.0989377051591873	-0.0531993098556995	-0.0293103214353323
-6.4205207824707	-5.62636852264404	-9.22534656524658	-0.0991682782769203	-0.0532613769173622	-0.029582504183054
-6.4244966506958	-5.62853765487671	-9.21463108062744	-0.0992982462048531	-0.0530538335442543	-0.0299322344362736
-6.43551063537598	-5.62211227416992	-9.22050857543945	-0.099363200366497	-0.0529911033809185	-0.0300976168364286
-6.43693113327026	-5.62041091918945	-9.21381092071533	-0.0993725880980492	-0.0527534522116184	-0.0304198749363422
-6.44516706466675	-5.61464262008667	-9.21136093139648	-0.0994488149881363	-0.0526754483580589	-0.0305874515324831
-6.43752670288086	-5.60832357406616	-9.19901084899902	-0.0996099412441254	-0.0526059158146381	-0.0309231746941805
-6.44243431091309	-5.60506105422974	-9.19563484191895	-0.0998419150710106	-0.0525369644165039	-0.0311374720185995
-6.45079135894775	-5.6069507598877	-9.1822338104248	-0.0999512001872063	-0.0525069832801819	-0.0313979014754295
-6.45956325531006	-5.60053396224976	-9.18507099151611	-0.0998850911855698	-0.052231889218092	-0.0316149815917015
-6.46493530273438	-5.59659099578857	-9.18706035614014	-0.0999810770153999	-0.0521951280534267	-0.0317407920956612
-6.45991706848145	-5.5883731842041	-9.16821575164795	-0.100145183503628	-0.0521773770451546	-0.0320129096508026
-6.46347379684448	-5.5866551399231	-9.16771984100342	-0.10037949681282	-0.0521077178418636	-0.0321439057588577
-6.47553443908691	-5.58294486999512	-9.16233921051025	-0.100420206785202	-0.0520228743553162	-0.0324103757739067
-6.4851450920105	-5.58165454864502	-9.16099739074707	-0.100477620959282	-0.0518740676343441	-0.0325137563049793
-6.48635721206665	-5.57419729232788	-9.1600399017334	-0.100483357906342	-0.0518641844391823	-0.0326876305043697
-6.48381662368774	-5.56738471984863	-9.14935684204102	-0.100598007440567	-0.0518519170582294	-0.0328258760273457
-6.48849391937256	-5.5657057762146	-9.14668273925781	-0.100859045982361	-0.0518359988927841	-0.0329496376216412
-6.4987645149231	-5.56420660018921	-9.14894580841064	-0.100837841629982	-0.0518656820058823	-0.0331213101744652
-6.50541162490845	-5.56106901168823	-9.14309215545654	-0.100891932845116	-0.0517534799873829	-0.0331438519060612
-6.50735664367676	-5.55647754669189	-9.15017890930176	-0.100765883922577	-0.051723524928093	-0.0332102589309216
-6.50943231582642	-5.55245923995972	-9.13663578033447	-0.101039364933968	-0.0517637692391872	-0.0333075560629368
-6.51362991333008	-5.54940414428711	-9.13883018493652	-0.101181864738464	-0.0517960265278816	-0.0332767404615879
-6.52432441711426	-5.55413389205933	-9.13497161865234	-0.101114630699158	-0.0518695749342442	-0.0333979092538357
-6.52884960174561	-5.5501594543457	-9.1425895690918	-0.101102389395237	-0.0518628656864166	-0.0333172716200352
-6.53156042098999	-5.54673624038696	-9.14680480957031	-0.101117961108685	-0.0519323237240314	-0.0332487300038338
-6.52868509292603	-5.54207181930542	-9.13521575927734	-0.101221606135368	-0.0520869866013527	-0.0333427339792252
-6.53737163543701	-5.54174184799194	-9.14427375793457	-0.101277388632298	-0.0522289797663689	-0.033167652785778
-6.5448694229126	-5.5436954498291	-9.13997364044189	-0.101201951503754	-0.0523054152727127	-0.0331982001662254
-6.550950050354	-5.54162168502808	-9.1649112701416	-0.101081997156143	-0.0524059720337391	-0.0330634452402592
-6.54825162887573	-5.53864479064941	-9.15785503387451	-0.101084530353546	-0.0524619296193123	-0.0329897254705429
-6.55006313323975	-5.53288888931274	-9.16274547576904	-0.101247921586037	-0.0526368580758572	-0.0328194722533226
-6.5542688369751	-5.53615856170654	-9.16402721405029	-0.101231068372726	-0.0528271421790123	-0.0327016599476337
-6.56396102905273	-5.53679418563843	-9.17432498931885	-0.10105823725462	-0.0529428385198116	-0.0327041409909725
-6.56824970245361	-5.53600072860718	-9.18485355377197	-0.101089097559452	-0.0530117377638817	-0.0324454680085182
-6.56155729293823	-5.53103733062744	-9.18584823608398	-0.101071655750275	-0.0532801076769829	-0.032361701130867
-6.56923341751099	-5.52902126312256	-9.18288993835449	-0.101176179945469	-0.0534802637994289	-0.0321485437452793
-6.57304286956787	-5.52817487716675	-9.19222450256348	-0.101081609725952	-0.0537122525274754	-0.0320171639323235
-6.58289241790771	-5.52832412719727	-9.20015716552734	-0.10100556910038	-0.0538729354739189	-0.0318961665034294
-6.58693552017212	-5.52741479873657	-9.21174144744873	-0.100898563861847	-0.0540016107261181	-0.0316886343061924
-6.57948446273804	-5.52500915527344	-9.21985816955566	-0.100680649280548	-0.0542304292321205	-0.0313794203102589
-6.58257293701172	-5.51949119567871	-9.21558380126953	-0.100731588900089	-0.054440800100565	-0.0311738718301058
-6.58585548400879	-5.51577425003052	-9.21949863433838	-0.100561425089836	-0.0546016916632652	-0.0310682412236929
-6.59293079376221	-5.52050590515137	-9.23053455352783	-0.100523866713047	-0.0547353513538837	-0.0309257283806801
-6.59813642501831	-5.52078151702881	-9.2398738861084	-0.100324958562851	-0.0549407303333282	-0.0307613164186478
-6.59731435775757	-5.52131509780884	-9.25423049926758	-0.100216276943684	-0.0549889579415321	-0.0305249895900488
-6.59489679336548	-5.51875782012939	-9.26010704040527	-0.100081518292427	-0.0552701503038406	-0.0304089765995741
-6.59362125396729	-5.51281547546387	-9.26036262512207	-0.100107908248901	-0.0554218627512455	-0.030169440433383
-6.60297822952271	-5.51551103591919	-9.25808238983154	-0.100090533494949	-0.0556997694075108	-0.0299759320914745
-6.61243677139282	-5.51336288452148	-9.27245998382568	-0.0999715179204941	-0.055820919573307	-0.0298143532127142
-6.61798572540283	-5.51176738739014	-9.28467178344727	-0.0997711196541786	-0.0559578537940979	-0.0295386239886284
-6.61787271499634	-5.5084547996521	-9.28473091125488	-0.0996526330709457	-0.056099396198988	-0.0292658489197493
-6.61522912979126	-5.50285387039185	-9.29149913787842	-0.0995111837983131	-0.0561476834118366	-0.0289912205189466
-6.61165380477905	-5.50668954849243	-9.28666114807129	-0.0995379611849785	-0.0563263632357121	-0.0288936588913202
-6.61228275299072	-5.50985670089722	-9.28635787963867	-0.0996678471565247	-0.0562397800385952	-0.0288041494786739
-6.61215448379517	-5.51979446411133	-9.28422069549561	-0.0996547341346741	-0.05625144764781	-0.0287639554589987
-6.61733961105347	-5.51709699630737	-9.28993320465088	-0.0997407957911491	-0.0561819672584534	-0.0286300964653492
-6.61471843719482	-5.52121877670288	-9.29271793365479	-0.0996713042259216	-0.0562305189669132	-0.028436217457056
-6.61370611190796	-5.51806545257568	-9.29215621948242	-0.0996749028563499	-0.0562246069312096	-0.0282777119427919
-6.60421323776245	-5.50429534912109	-9.28604698181152	-0.0997876524925232	-0.0564201883971691	-0.0281040631234646
-6.60897254943848	-5.50331163406372	-9.27807426452637	-0.100114360451698	-0.0564728379249573	-0.0279725510627031
-6.60530090332031	-5.49482440948486	-9.2743501663208	-0.100378289818764	-0.0567320547997952	-0.0278865564614534
-6.61094903945923	-5.49235773086548	-9.26794719696045	-0.100681446492672	-0.0567823052406311	-0.0277858823537827
-6.62075614929199	-5.4908013343811	-9.26027870178223	-0.100859679281712	-0.0568119660019875	-0.0276756845414639
-6.62226343154907	-5.48026943206787	-9.26258945465088	-0.101041786372662	-0.0568473562598228	-0.0276303738355637
-6.62920999526978	-5.47761201858521	-9.26663208007813	-0.101101636886597	-0.0569531209766865	-0.0275058560073376
-6.62547397613525	-5.47145795822144	-9.25425720214844	-0.10127642005682	-0.0570778846740723	-0.0275080557912588
-6.62415504455566	-5.46274662017822	-9.26265335083008	-0.101456701755524	-0.0571206733584404	-0.0273591093719006
-6.62067270278931	-5.45945405960083	-9.24445915222168	-0.101723618805408	-0.057269275188446	-0.0274293273687363
-6.62258195877075	-5.45669889450073	-9.24472522735596	-0.101859360933304	-0.0573196299374104	-0.0273675080388784
-6.62764453887939	-5.45743036270142	-9.24417591094971	-0.101894043385983	-0.0573748014867306	-0.0273536313325167
-6.63019943237305	-5.45569181442261	-9.24564170837402	-0.102102890610695	-0.0573363341391087	-0.0273092482239008
-6.62902975082397	-5.45392990112305	-9.24455642700195	-0.102056950330734	-0.057308055460453	-0.0272326357662678
-6.62261915206909	-5.45054578781128	-9.23806190490723	-0.102293945848942	-0.057243324816227	-0.0270540602505207
-6.61507225036621	-5.44302225112915	-9.23361110687256	-0.102401882410049	-0.0572922974824905	-0.026966093108058
-6.61368179321289	-5.44119596481323	-9.21964454650879	-0.102577984333038	-0.0572815537452698	-0.026828495785594
-6.60598087310791	-5.43757247924805	-9.21376037597656	-0.102746993303299	-0.0573036931455135	-0.0267197582870722
-6.61260461807251	-5.43626070022583	-9.21368789672852	-0.102797374129295	-0.0572377592325211	-0.0265897624194622
-6.60907793045044	-5.43277168273926	-9.21586036682129	-0.102797031402588	-0.0571946240961552	-0.0263638980686665
-6.60138988494873	-5.42549896240234	-9.21633052825928	-0.102708891034126	-0.0570475049316883	-0.0261714775115252
-6.59209203720093	-5.42257022857666	-9.20770072937012	-0.102826088666916	-0.0570979677140713	-0.0258717816323042
-6.57929706573486	-5.41061973571777	-9.20344543457031	-0.102793455123901	-0.0570907332003117	-0.0257316287606955
-6.57312726974487	-5.40816688537598	-9.20110893249512	-0.102881491184235	-0.0571809597313404	-0.0255185812711716
-6.56720685958862	-5.40507221221924	-9.19690132141113	-0.102976582944393	-0.057129755616188	-0.0253692585974932
-6.56389999389648	-5.40382242202759	-9.20267963409424	-0.102858066558838	-0.0570606403052807	-0.0252453424036503
-6.55538558959961	-5.39974641799927	-9.20235252380371	-0.102872006595135	-0.0570300780236721	-0.0250172186642885
-6.53942537307739	-5.38885450363159	-9.19603633880615	-0.102971941232681	-0.0569588802754879	-0.024848286062479
-6.5309739112854	-5.38432455062866	-9.17807579040527	-0.103104144334793	-0.0571165457367897	-0.0245980285108089
-6.52477788925171	-5.37594747543335	-9.17712116241455	-0.103168465197086	-0.0570255890488625	-0.0245597381144762
-6.51944208145142	-5.37614154815674	-9.18208694458008	-0.103209748864174	-0.057109359651804	-0.0243864879012108
-6.52211141586304	-5.36809587478638	-9.1763973236084	-0.103206597268581	-0.0570559240877628	-0.0242067184299231
-6.51284122467041	-5.36057233810425	-9.18271636962891	-0.103105068206787	-0.05698087438941	-0.0240308549255133
-6.50482368469238	-5.35232877731323	-9.17386531829834	-0.103241994976997	-0.0570633076131344	-0.0238453503698111
-6.50336408615112	-5.34559297561646	-9.16901874542236	-0.103409148752689	-0.0571154691278934	-0.0237299744039774
-6.50272703170776	-5.35082864761353	-9.16494655609131	-0.103345029056072	-0.0571812242269516	-0.0235668178647757
-6.50390291213989	-5.34539937973022	-9.17441654205322	-0.103317178785801	-0.0570824071764946	-0.0233732461929321
-6.50061893463135	-5.34588861465454	-9.1743745803833	-0.103140458464622	-0.0570558458566666	-0.0231926050037146
-6.49461221694946	-5.34127473831177	-9.1715784072876	-0.103134959936142	-0.0571119114756584	-0.0230377670377493
-6.48728036880493	-5.33679437637329	-9.17366600036621	-0.103111408650875	-0.0572408437728882	-0.0228180736303329
-6.48930597305298	-5.34090375900269	-9.16702461242676	-0.10312208533287	-0.0573790185153484	-0.0227067768573761
-6.49354362487793	-5.34283828735352	-9.17658519744873	-0.10301611572504	-0.0573865212500095	-0.0224824957549572
-6.48902320861816	-5.3482608795166	-9.17840576171875	-0.102811209857464	-0.0574407391250134	-0.0222764816135168
-6.4914665222168	-5.34242582321167	-9.18430519104004	-0.102657109498978	-0.0575008168816566	-0.0220355801284313
-6.48176145553589	-5.34064054489136	-9.18528175354004	-0.102542705833912	-0.0576942674815655	-0.0218920838087797
-6.47715711593628	-5.34058380126953	-9.18719387054443	-0.102454550564289	-0.0577780157327652	-0.0217579100281
-6.47829627990723	-5.33811902999878	-9.19584274291992	-0.102407246828079	-0.0579709410667419	-0.0215775575488806
-6.47849321365356	-5.34446430206299	-9.19130325317383	-0.102182030677795	-0.0579694621264935	-0.021476848050952
-6.47897577285767	-5.34647655487061	-9.20834541320801	-0.10198587924242	-0.0581126324832439	-0.0212955307215452
-6.47402715682983	-5.34347629547119	-9.20138359069824	-0.101815305650234	-0.0581379607319832	-0.0211574211716652
-6.46907234191895	-5.34309911727905	-9.20924377441406	-0.101755522191525	-0.0582500733435154	-0.0209960006177425
-6.45928716659546	-5.33846282958984	-9.20759582519531	-0.101636245846748	-0.0583395175635815	-0.02094941213727
-6.45773077011108	-5.34022092819214	-9.2084903717041	-0.101663015782833	-0.0584638901054859	-0.0208169333636761
-6.45647621154785	-5.34331083297729	-9.20953750610352	-0.101441569626331	-0.0586094781756401	-0.0208265949040651
-6.45794820785522	-5.34423065185547	-9.22082901000977	-0.101301826536655	-0.058590404689312	-0.0207243077456951
-6.46009397506714	-5.34549617767334	-9.21822071075439	-0.10101992636919	-0.058724332600832	-0.0206908844411373
-6.46030712127686	-5.34552526473999	-9.22568893432617	-0.100915670394897	-0.0587171800434589	-0.0206073392182589
-6.45088386535645	-5.3467869758606	-9.22658252716064	-0.100749291479588	-0.0588066913187504	-0.0205945540219545
-6.45023155212402	-5.3482084274292	-9.21859455108643	-0.100717231631279	-0.0588296391069889	-0.020524250343442
-6.45280838012695	-5.35448122024536	-9.22521495819092	-0.100618228316307	-0.0589554905891418	-0.0205454230308533
-6.46108102798462	-5.35919523239136	-9.22977161407471	-0.10045675188303	-0.0590704642236233	-0.0206263940781355
-6.46739339828491	-5.36320304870605	-9.24533653259277	-0.100240342319012	-0.0590507611632347	-0.0205639451742172
-6.46734142303467	-5.3641471862793	-9.24044895172119	-0.100057154893875	-0.0590471364557743	-0.020649055019021
-6.46864700317383	-5.36768102645874	-9.24830722808838	-0.0999742224812508	-0.0591157786548138	-0.0206007026135921
-6.46987199783325	-5.37019062042236	-9.23787593841553	-0.100008651614189	-0.0592336431145668	-0.0206970535218716
-6.48160362243652	-5.37499809265137	-9.24168872833252	-0.099873773753643	-0.059301745146513	-0.0207610763609409
-6.48589038848877	-5.3803014755249	-9.24757480621338	-0.0997083932161331	-0.0593927018344402	-0.0208439808338881
-6.498703956604	-5.38396978378296	-9.25463962554932	-0.0995434373617172	-0.0593408159911633	-0.0209357999265194
-6.50435161590576	-5.38667821884155	-9.2553596496582	-0.0994120761752129	-0.0594227164983749	-0.0209956075996161
-6.50589752197266	-5.38758277893066	-9.26110076904297	-0.0992496237158775	-0.0593339577317238	-0.021069411188364
-6.51012325286865	-5.38509702682495	-9.25363922119141	-0.0992040112614632	-0.0594389922916889	-0.0212264098227024
-6.50976657867432	-5.38648128509521	-9.24724674224854	-0.0993188470602036	-0.0594976171851158	-0.0213330239057541
-6.5155930519104	-5.39078330993652	-9.24409008026123	-0.0991049781441689	-0.0596384778618813	-0.0215034745633602
-6.52121829986572	-5.38682270050049	-9.25536441802979	-0.0990970954298973	-0.0595783069729805	-0.0216317139565945
-6.52776622772217	-5.39465093612671	-9.24513816833496	-0.0989918485283852	-0.0595471039414406	-0.0217815078794956
-6.53137826919556	-5.39384841918945	-9.2528772354126	-0.0989235118031502	-0.0594667345285416	-0.0219745766371489
-6.53338098526001	-5.39612340927124	-9.25434494018555	-0.0987281277775764	-0.0594616457819939	-0.0220424719154835
-6.53440141677856	-5.39313268661499	-9.25057029724121	-0.0986494570970535	-0.0593336001038551	-0.0222074426710606
-6.52686977386475	-5.38765382766724	-9.2470588684082	-0.0986784994602203	-0.05937784537673	-0.0223324541002512
-6.53035449981689	-5.39150857925415	-9.23929405212402	-0.098656177520752	-0.0594388246536255	-0.0225211884826422
-6.53437232971191	-5.39172840118408	-9.24526786804199	-0.09862320125103	-0.0594247989356518	-0.0227050725370646
-6.53695106506348	-5.39596843719482	-9.24475288391113	-0.0983634069561958	-0.0593560747802258	-0.0228971671313047
-6.54247760772705	-5.3956151008606	-9.24700164794922	-0.0982838124036789	-0.0592880360782146	-0.0229960307478905
-6.53777742385864	-5.39135551452637	-9.24263763427734	-0.0981047824025154	-0.0593924261629581	-0.023190088570118
-6.53560400009155	-5.39658737182617	-9.24450016021729	-0.0981907323002815	-0.0593894235789776	-0.0234185457229614
-6.54074048995972	-5.39280891418457	-9.23448753356934	-0.0981622636318207	-0.0594891086220741	-0.0235939472913742
-6.54833507537842	-5.39896869659424	-9.23787689208984	-0.0979112535715103	-0.0594353415071964	-0.0239141285419464
-6.55701732635498	-5.39905452728271	-9.24959659576416	-0.0977436080574989	-0.0594332329928875	-0.0240287911146879
-6.55324840545654	-5.39691686630249	-9.24476909637451	-0.0976408571004868	-0.0594604089856148	-0.024298757314682
-6.55781316757202	-5.3948802947998	-9.23832416534424	-0.0976355746388435	-0.0593888238072395	-0.0244770348072052
-6.55620765686035	-5.39657402038574	-9.23739242553711	-0.097655177116394	-0.0595745481550694	-0.0247498452663422
-6.56800174713135	-5.39844131469727	-9.23686027526855	-0.0976160392165184	-0.0595276430249214	-0.0249743442982435
-6.58218097686768	-5.40117835998535	-9.2453498840332	-0.0974089056253433	-0.0595224387943745	-0.025144649669528
-6.58301830291748	-5.4027214050293	-9.23398780822754	-0.097242645919323	-0.0594364032149315	-0.0253970436751843
-6.58102941513062	-5.39921092987061	-9.24262809753418	-0.0972308292984962	-0.0595021955668926	-0.0255445577204227
-6.58152532577515	-5.39867687225342	-9.22131156921387	-0.097369872033596	-0.0595819130539894	-0.0258585028350353
-6.59005546569824	-5.40351247787476	-9.22904872894287	-0.0972563028335571	-0.059512060135603	-0.0259822234511375
-6.59828519821167	-5.40830993652344	-9.23280620574951	-0.0970574393868446	-0.0595707781612873	-0.0262613669037819
-6.60011529922485	-5.4043607711792	-9.23840999603271	-0.0969692766666412	-0.0594875738024712	-0.0263817645609379
-6.59773921966553	-5.40550947189331	-9.23508167266846	-0.0968365594744682	-0.0595871359109879	-0.0265117939561605
-6.59289360046387	-5.4045672416687	-9.22838306427002	-0.0968661829829216	-0.0595559030771255	-0.0267591271549463
-6.59582042694092	-5.40518093109131	-9.23399639129639	-0.0968586951494217	-0.0596428699791431	-0.0268221329897642
-6.60415649414063	-5.41087818145752	-9.22814559936523	-0.0966436043381691	-0.0597073920071125	-0.027120117098093
-6.60571527481079	-5.40841484069824	-9.24249744415283	-0.0965230837464333	-0.0596970841288567	-0.0272054951637983
-6.60205602645874	-5.40951728820801	-9.23452186584473	-0.0963800996541977	-0.059641744941473	-0.027384215965867
-6.59904623031616	-5.40749263763428	-9.23289585113525	-0.0963524654507637	-0.0597351714968681	-0.0275292526930571
-6.59824466705322	-5.40579748153687	-9.23402690887451	-0.0962703302502632	-0.0598445944488049	-0.0276432223618031
-6.59927272796631	-5.40920639038086	-9.22875499725342	-0.0962263494729996	-0.0598361007869244	-0.0279061049222946
-6.60329055786133	-5.40932559967041	-9.23794841766357	-0.0960665941238403	-0.0598915629088879	-0.0279995817691088
-6.60665464401245	-5.41066884994507	-9.23458290100098	-0.0959862768650055	-0.0597968064248562	-0.0282313358038664
-6.60321521759033	-5.40875244140625	-9.24022006988525	-0.0958770737051964	-0.0598222278058529	-0.0283183921128511
-6.59913301467896	-5.40309906005859	-9.23477840423584	-0.0958735197782516	-0.0598269961774349	-0.0284576360136271
-6.60526990890503	-5.40562105178833	-9.23116970062256	-0.0959214046597481	-0.0599151812493801	-0.0286029130220413
-6.6090350151062	-5.40757131576538	-9.23786163330078	-0.0958125069737434	-0.0599364377558231	-0.0288126524537802
-6.61339139938354	-5.40693378448486	-9.23901653289795	-0.0957458987832069	-0.0597730800509453	-0.029068348929286
-6.61046934127808	-5.40480184555054	-9.23664665222168	-0.09572933614254	-0.059864453971386	-0.029139107093215
-6.60655498504639	-5.40008640289307	-9.22134017944336	-0.0958502516150475	-0.0598963871598244	-0.0293570198118687
-6.61448812484741	-5.40469694137573	-9.22656917572021	-0.0958455428481102	-0.0599123686552048	-0.0295779295265675
-6.62086153030396	-5.40013313293457	-9.23050022125244	-0.0958107560873032	-0.0598158165812492	-0.0298097636550665
-6.61977052688599	-5.39815855026245	-9.23249530792236	-0.0957687720656395	-0.059719730168581	-0.0299815759062767
-6.61864805221558	-5.39142560958862	-9.22374248504639	-0.0957491099834442	-0.0597704201936722	-0.030209593474865
-6.61442947387695	-5.38175964355469	-9.22181797027588	-0.0959560722112656	-0.0598213449120522	-0.0305033680051565
-6.62554454803467	-5.38274097442627	-9.21484851837158	-0.0959342047572136	-0.0598517172038555	-0.0308642443269491
-6.62742853164673	-5.37967014312744	-9.22200679779053	-0.0958325639367104	-0.0597971342504025	-0.0310277622193098
-6.62102556228638	-5.37502241134644	-9.21738624572754	-0.095892071723938	-0.0596123114228249	-0.031199561432004
-6.61720609664917	-5.3654580116272	-9.21281337738037	-0.0959946662187576	-0.0596928261220455	-0.0313583947718143
-6.61433172225952	-5.36114311218262	-9.19892692565918	-0.0961423516273499	-0.0596204474568367	-0.0315652266144753
-6.61335802078247	-5.36520767211914	-9.19950866699219	-0.0961819216609001	-0.0595747791230679	-0.0317680202424526
-6.6136908531189	-5.36194562911987	-9.19927310943604	-0.0962052643299103	-0.0594822093844414	-0.0319089740514755
-6.60567474365234	-5.3575382232666	-9.19704627990723	-0.0962213277816772	-0.0592536553740501	-0.0320751331746578
-6.59964895248413	-5.35565662384033	-9.18477344512939	-0.0963698774576187	-0.0593160539865494	-0.0321826115250587
-6.59639930725098	-5.3504467010498	-9.17268848419189	-0.096419133245945	-0.0591317526996136	-0.0323926657438278
-6.59402179718018	-5.35819005966187	-9.17503356933594	-0.0964148864150047	-0.0590465180575848	-0.0324785299599171
-6.5924596786499	-5.35596370697021	-9.1788854598999	-0.0964338928461075	-0.058794841170311	-0.0326500460505486
-6.5813136100769	-5.35177230834961	-9.17654609680176	-0.0965088382363319	-0.0587010383605957	-0.032715268433094
-6.57429456710815	-5.35518646240234	-9.16135215759277	-0.096669428050518	-0.0587576813995838	-0.0329564139246941
-6.58011293411255	-5.35297632217407	-9.16076564788818	-0.096727691590786	-0.0585112608969212	-0.0331090837717056
-6.5781455039978	-5.3534255027771	-9.16035747528076	-0.0966363772749901	-0.0582560375332832	-0.0332548432052135
-6.57111692428589	-5.35220241546631	-9.15633010864258	-0.0966979712247849	-0.0582676567137241	-0.0334000773727894
-6.56472635269165	-5.34788370132446	-9.15017509460449	-0.0968660265207291	-0.0581207796931267	-0.0336162522435188
-6.56595325469971	-5.35369205474854	-9.14469432830811	-0.0969532504677773	-0.0581644661724567	-0.0338300503790379
-6.57319498062134	-5.3529314994812	-9.14227676391602	-0.0969669222831726	-0.0579907521605492	-0.0340536050498486
-6.57023620605469	-5.35395860671997	-9.14739418029785	-0.0968090668320656	-0.0577981323003769	-0.0342826806008816
-6.56582880020142	-5.35273742675781	-9.13736629486084	-0.09698586165905	-0.0578388385474682	-0.0345251299440861
-6.56746387481689	-5.34910583496094	-9.12918376922607	-0.0971568822860718	-0.0577245466411114	-0.0347542874515057
-6.57384395599365	-5.35953521728516	-9.12732601165771	-0.0971636697649956	-0.0577559173107147	-0.0350257642567158
-6.57972145080566	-5.35669279098511	-9.13509941101074	-0.0971244797110558	-0.0575114339590073	-0.0352861285209656
-6.57898664474487	-5.35531616210938	-9.13133907318115	-0.0970485657453537	-0.0574874803423882	-0.0354539938271046
-6.57807445526123	-5.35727262496948	-9.12792301177979	-0.0972081869840622	-0.057480052113533	-0.0357581377029419
-6.58396053314209	-5.35809326171875	-9.12018489837646	-0.0972698628902435	-0.0574686862528324	-0.036020640283823
-6.59080839157104	-5.36831188201904	-9.12630939483643	-0.0972217246890068	-0.0573390908539295	-0.0363319851458073
-6.59939432144165	-5.36812782287598	-9.12966442108154	-0.0971764475107193	-0.0571899302303791	-0.036531638354063
-6.59827756881714	-5.36311388015747	-9.11979961395264	-0.0972647592425346	-0.0571730807423592	-0.0368341058492661
-6.60334920883179	-5.37377500534058	-9.11752986907959	-0.0972639173269272	-0.0572450943291187	-0.0370969884097576
-6.61622524261475	-5.37630701065063	-9.12869453430176	-0.0973506197333336	-0.0571231842041016	-0.0373829714953899
-6.62406349182129	-5.38252210617065	-9.1404914855957	-0.0971600264310837	-0.0570821836590767	-0.0376265607774258
-6.63386344909668	-5.3807168006897	-9.13193035125732	-0.0971139594912529	-0.0570538863539696	-0.037850521504879
-6.63160610198975	-5.37908172607422	-9.13995361328125	-0.0971952378749847	-0.0571571849286556	-0.0380987785756588
-6.64232587814331	-5.38674116134644	-9.1264705657959	-0.0972526967525482	-0.0571207962930202	-0.0383658967912197
-6.66006660461426	-5.39270257949829	-9.14484691619873	-0.09719567745924	-0.0571371763944626	-0.0385858304798603
-6.66308784484863	-5.39361953735352	-9.14977836608887	-0.0970242619514465	-0.0571289658546448	-0.0388645157217979
-6.67038583755493	-5.39353656768799	-9.15302467346191	-0.0971005409955978	-0.0571503415703774	-0.0390233434736729
-6.67534255981445	-5.39486789703369	-9.15090179443359	-0.0971861332654953	-0.057246807962656	-0.0393250770866871
-6.68511533737183	-5.40414190292358	-9.14965724945068	-0.0971423238515854	-0.0572489686310291	-0.0395643264055252
-6.70102548599243	-5.41125154495239	-9.160964012146	-0.0970317721366882	-0.0572038702666759	-0.0397448725998402
-6.70125579833984	-5.40778970718384	-9.16845226287842	-0.0969127267599106	-0.0572868175804615	-0.0399458520114422
-6.70591163635254	-5.41109943389893	-9.1675910949707	-0.0970117747783661	-0.0573213845491409	-0.0401023887097836
-6.71548414230347	-5.41439914703369	-9.17610359191895	-0.0969897657632828	-0.0573966987431049	-0.0403625071048737
-6.72307395935059	-5.42405891418457	-9.17989826202393	-0.0967800319194794	-0.057517271488905	-0.0405468866229057
-6.72999286651611	-5.42278480529785	-9.18526458740234	-0.0967340841889381	-0.0574446171522141	-0.0405996032059193
-6.72969198226929	-5.4257435798645	-9.17094802856445	-0.0967963337898254	-0.0576600208878517	-0.0408340059220791
-6.73865032196045	-5.43395662307739	-9.18591499328613	-0.0968014076352119	-0.0576712526381016	-0.0410416275262833
-6.7507176399231	-5.4403018951416	-9.18970012664795	-0.0966051742434502	-0.0576499924063683	-0.0410799644887447
-6.74814701080322	-5.43538045883179	-9.19739627838135	-0.096438892185688	-0.0577711500227451	-0.0411881357431412
-6.75018072128296	-5.44265270233154	-9.19559478759766	-0.0965903922915459	-0.0579063557088375	-0.0413246229290962
-6.75097274780273	-5.44643306732178	-9.19574165344238	-0.0965923294425011	-0.0580508932471275	-0.0414839833974838
-6.75756025314331	-5.45537853240967	-9.20411205291748	-0.0963861271739006	-0.0579630360007286	-0.0415755957365036
-6.76483821868896	-5.45443868637085	-9.20760631561279	-0.0963084846735001	-0.0578949525952339	-0.0416558422148228
-6.75926303863525	-5.45369482040405	-9.20771026611328	-0.0962331295013428	-0.0580801963806152	-0.0417590998113155
-6.75586938858032	-5.45660495758057	-9.20394802093506	-0.0963403061032295	-0.0580528043210506	-0.0419106967747211
-6.76678943634033	-5.46091032028198	-9.2089786529541	-0.0963715389370918	-0.0580646060407162	-0.0420287139713764
-6.76628541946411	-5.46383571624756	-9.21457195281982	-0.0961684659123421	-0.0580916963517666	-0.0421157591044903
-6.76371812820435	-5.46330738067627	-9.21534442901611	-0.096197634935379	-0.0581174455583096	-0.0422001481056213
-6.76187515258789	-5.46280765533447	-9.21645450592041	-0.0962176844477654	-0.0581947937607765	-0.0423778183758259
-6.76792478561401	-5.46648740768433	-9.21914863586426	-0.0961648672819138	-0.05819496139884	-0.0423908233642578
-6.77918815612793	-5.47320079803467	-9.22484111785889	-0.0960420221090317	-0.0580883622169495	-0.0424743108451366
-6.77468490600586	-5.46848726272583	-9.23059368133545	-0.0958839058876038	-0.0581887364387512	-0.0425569079816341
-6.77259206771851	-5.46995878219604	-9.22267913818359	-0.0960588380694389	-0.0581499636173248	-0.0426810830831528
-6.77935552597046	-5.471848487854	-9.22941875457764	-0.0961138382554054	-0.058291133493185	-0.0427142642438412
-6.78359222412109	-5.47715759277344	-9.23031234741211	-0.0960173308849335	-0.0581792779266834	-0.0428161509335041
-6.78576850891113	-5.47539710998535	-9.23063373565674	-0.095925398170948	-0.0580774880945683	-0.0428533107042313
-6.77916765213013	-5.47343111038208	-9.22316932678223	-0.0961130186915398	-0.0582495369017124	-0.0430464372038841
-6.78575229644775	-5.47925567626953	-9.22578048706055	-0.0961791574954987	-0.0581976883113384	-0.043117631226778
-6.7945408821106	-5.47930574417114	-9.23095893859863	-0.0960394442081451	-0.0580630116164684	-0.0431733354926109
-6.78828144073486	-5.47512578964233	-9.22442245483398	-0.0959773734211922	-0.0580773763358593	-0.0432481802999973
-6.78408432006836	-5.47271203994751	-9.21766376495361	-0.0961413607001305	-0.0580069199204445	-0.0433611832559109
-6.78736877441406	-5.47395086288452	-9.22460460662842	-0.0963299199938774	-0.0580157339572906	-0.0434472262859344
-6.79322195053101	-5.47550630569458	-9.22009944915771	-0.0962613075971603	-0.0578338913619518	-0.0435037575662136
-6.78878736495972	-5.47119617462158	-9.21911239624023	-0.0962625443935394	-0.0576412416994572	-0.0434883274137974
-6.77841138839722	-5.46560144424438	-9.20654964447021	-0.0964075699448586	-0.0577718652784824	-0.0435944683849812
-6.78099203109741	-5.47191762924194	-9.20869159698486	-0.0964759513735771	-0.0575768612325192	-0.0436181053519249
-6.78638124465942	-5.46569681167603	-9.20359039306641	-0.0964741408824921	-0.0574573054909706	-0.0436338558793068
-6.77737665176392	-5.46197509765625	-9.19892978668213	-0.0964586958289146	-0.0574230663478374	-0.0436836332082748
-6.76852464675903	-5.45909976959229	-9.18818187713623	-0.0967808216810226	-0.0573221333324909	-0.0437413342297077
-6.77668380737305	-5.45719480514526	-9.19723892211914	-0.0967701375484467	-0.0572031252086163	-0.0437011271715164
-6.77321338653564	-5.45685958862305	-9.18911170959473	-0.09663987159729	-0.0571284256875515	-0.0437519252300262
-6.76810741424561	-5.45060634613037	-9.18522071838379	-0.0968188568949699	-0.0570527799427509	-0.043709471821785
-6.7611608505249	-5.44686126708984	-9.17893409729004	-0.0969940647482872	-0.0571051090955734	-0.0437975078821182
-6.76910829544067	-5.45065402984619	-9.18055534362793	-0.096893735229969	-0.0569150187075138	-0.0438258796930313
-6.76693916320801	-5.44428157806396	-9.18441295623779	-0.0968784615397453	-0.0567898005247116	-0.0437258258461952
-6.7581729888916	-5.43846321105957	-9.17338562011719	-0.0970483720302582	-0.0568964704871178	-0.0437252409756184
-6.75776481628418	-5.44110488891602	-9.1683874130249	-0.0971246957778931	-0.056842066347599	-0.0437564291059971
-6.76749563217163	-5.44205331802368	-9.17267608642578	-0.0971474125981331	-0.0567280240356922	-0.0437467060983181
-6.76104736328125	-5.43599224090576	-9.1711483001709	-0.0971028283238411	-0.0566105134785175	-0.0437235273420811
-6.75804281234741	-5.43419504165649	-9.16163539886475	-0.097295381128788	-0.0566609911620617	-0.0437109470367432
-6.75703525543213	-5.43364906311035	-9.1577033996582	-0.0974819213151932	-0.0567043796181679	-0.0437486730515957
-6.76514959335327	-5.43994092941284	-9.15752220153809	-0.0974073186516762	-0.0565091446042061	-0.0437598191201687
-6.76607513427734	-5.43465757369995	-9.1662015914917	-0.0974211767315865	-0.0563374198973179	-0.0436564050614834
-6.75813770294189	-5.43715000152588	-9.15352058410645	-0.0975690260529518	-0.0564334727823734	-0.0436454229056835
-6.76174879074097	-5.4401478767395	-9.15166759490967	-0.0977068915963173	-0.0563446432352066	-0.0437214896082878
-6.7726411819458	-5.44226980209351	-9.15412139892578	-0.0976912975311279	-0.0563345886766911	-0.0436010472476482
-6.77019262313843	-5.44049310684204	-9.14892673492432	-0.0975741520524025	-0.0561988390982151	-0.0436116419732571
-6.76734733581543	-5.44263315200806	-9.14113807678223	-0.0978549122810364	-0.0562455877661705	-0.0435565300285816
-6.77750682830811	-5.44450855255127	-9.14863681793213	-0.0978387221693993	-0.0562444739043713	-0.0435224249958992
-6.77825355529785	-5.44707155227661	-9.14737987518311	-0.097672738134861	-0.0561762787401676	-0.043483555316925
-6.77614593505859	-5.44132566452026	-9.14622974395752	-0.0977573096752167	-0.0562012307345867	-0.04337028414011
-6.77755832672119	-5.44341707229614	-9.14389705657959	-0.0979412570595741	-0.0562912598252296	-0.0433733426034451
-6.78544521331787	-5.45241546630859	-9.15195465087891	-0.0978248044848442	-0.0562323406338692	-0.0432869046926498
-6.78758239746094	-5.44838094711304	-9.15407562255859	-0.0977427735924721	-0.0562739335000515	-0.0431774891912937
-6.78125333786011	-5.44321966171265	-9.14995384216309	-0.0976803451776505	-0.0563070401549339	-0.0431123711168766
-6.78167724609375	-5.44666242599487	-9.1436767578125	-0.0978316143155098	-0.0564387999475002	-0.0430214703083038
-6.78784132003784	-5.44663858413696	-9.15598773956299	-0.0978154316544533	-0.0565141998231411	-0.042989406734705
-6.79087162017822	-5.45430707931519	-9.15666675567627	-0.097638912498951	-0.0564704947173595	-0.0428747422993183
-6.79100561141968	-5.4464955329895	-9.15621948242188	-0.0976163893938065	-0.0565003752708435	-0.0427316650748253
-6.78604173660278	-5.44602298736572	-9.1495475769043	-0.0976996123790741	-0.0567066855728626	-0.042664997279644
-6.78793954849243	-5.45374631881714	-9.15317440032959	-0.097688302397728	-0.0567424669861794	-0.0426032692193985
-6.80074787139893	-5.45569133758545	-9.16865539550781	-0.0975360870361328	-0.0566985942423344	-0.0423930436372757
-6.79507732391357	-5.45336389541626	-9.16559314727783	-0.097411684691906	-0.056832067668438	-0.0423109792172909
-6.79406547546387	-5.45308017730713	-9.16280269622803	-0.0974728316068649	-0.0569327063858509	-0.0421449281275272
-6.79855918884277	-5.45593976974487	-9.16972827911377	-0.0974200740456581	-0.0571417398750782	-0.0420611500740051
-6.8036322593689	-5.46154737472534	-9.1757869720459	-0.0971696302294731	-0.0571463704109192	-0.0419066660106182
-6.80637073516846	-5.46028804779053	-9.17968845367432	-0.0970313847064972	-0.0572103187441826	-0.0416848175227642
-6.79639625549316	-5.45838642120361	-9.17788124084473	-0.0970036461949348	-0.057600162923336	-0.04156593978405
-6.79995059967041	-5.46667766571045	-9.18780612945557	-0.0970030575990677	-0.0576613694429398	-0.0414381846785545
-6.81193590164185	-5.46546030044556	-9.20725154876709	-0.0967806503176689	-0.0577744692564011	-0.041195459663868
-6.81009387969971	-5.47057867050171	-9.20842361450195	-0.0964841395616531	-0.0579619854688644	-0.0410971380770206
-6.81030559539795	-5.46818542480469	-9.21210193634033	-0.0964157357811928	-0.0581824518740177	-0.0408487059175968
-6.80625200271606	-5.47147512435913	-9.21462345123291	-0.0963656455278397	-0.0584558248519897	-0.0407396629452705
-6.81212139129639	-5.48095607757568	-9.23093318939209	-0.0960681736469269	-0.0585406124591827	-0.0405907668173313
-6.81582498550415	-5.48019027709961	-9.23788738250732	-0.095845952630043	-0.0586984343826771	-0.0403607934713364
-6.80696630477905	-5.48197841644287	-9.24235057830811	-0.0955665931105614	-0.0590129494667053	-0.0401972569525242
-6.80365753173828	-5.48586988449097	-9.24797058105469	-0.0955843403935432	-0.0591600388288498	-0.040081799030304
-6.81276798248291	-5.49242210388184	-9.26359176635742	-0.0953297168016434	-0.059308048337698	-0.0399093106389046
-6.81054735183716	-5.49570655822754	-9.27418231964111	-0.0950482487678528	-0.0594063214957714	-0.0398105159401894
-6.80649566650391	-5.498450756073	-9.27765560150146	-0.0949619486927986	-0.0595412887632847	-0.0395946875214577
-6.80070972442627	-5.49622058868408	-9.27820014953613	-0.0949779078364372	-0.0597804188728333	-0.0395674481987953
-6.8062310218811	-5.50669956207275	-9.28314971923828	-0.0947111174464226	-0.0598220378160477	-0.0394386164844036
-6.80861234664917	-5.50571203231812	-9.29156398773193	-0.0945411249995232	-0.0598521530628204	-0.0392163135111332
-6.80072593688965	-5.50706005096436	-9.29239749908447	-0.0945373773574829	-0.0600798577070236	-0.0390937738120556
-6.79802656173706	-5.50655746459961	-9.28999614715576	-0.0944521352648735	-0.0601491220295429	-0.0389505848288536
-6.80535554885864	-5.51035261154175	-9.30217266082764	-0.0944372043013573	-0.0602799318730831	-0.0388704054057598
-6.80406713485718	-5.51994562149048	-9.3096981048584	-0.0942661836743355	-0.0603158958256245	-0.0387273691594601
-6.80503273010254	-5.51833343505859	-9.31980037689209	-0.0940962955355644	-0.0603306740522385	-0.038463369011879
-6.79200029373169	-5.51430892944336	-9.30633068084717	-0.0941407531499863	-0.0604390949010849	-0.0384557656943798
-6.79177474975586	-5.51421880722046	-9.31018733978271	-0.0941386669874191	-0.0604963786900043	-0.0382760167121887
-6.79229021072388	-5.52111864089966	-9.30826759338379	-0.0941292196512222	-0.0605781227350235	-0.0381938815116882
-6.79106903076172	-5.51911306381226	-9.31412220001221	-0.0939572229981422	-0.0604886449873447	-0.0381096564233303
-6.78423547744751	-5.51897621154785	-9.31474685668945	-0.0940286666154861	-0.0604510307312012	-0.0379028432071209
-6.77540683746338	-5.51108598709106	-9.3057918548584	-0.0941511020064354	-0.0605495907366276	-0.0379592329263687
-6.77658557891846	-5.51570081710815	-9.30105018615723	-0.0942983776330948	-0.0604663081467152	-0.0379512496292591
-6.78188037872314	-5.51126432418823	-9.3085412979126	-0.0940519794821739	-0.0603382997214794	-0.0377992652356625
-6.76773548126221	-5.50757169723511	-9.29727458953857	-0.0941602438688278	-0.0603180155158043	-0.0377265997231007
-6.76350402832031	-5.50514841079712	-9.29295635223389	-0.094411626458168	-0.0601914264261723	-0.0376346185803413
-6.76616859436035	-5.50458383560181	-9.29109477996826	-0.0944260433316231	-0.0602084994316101	-0.037715207785368
-6.76511192321777	-5.50265216827393	-9.29033088684082	-0.0943078547716141	-0.0599806942045689	-0.0377015322446823
-6.7642035484314	-5.50127649307251	-9.29059886932373	-0.0943920761346817	-0.0599228665232658	-0.0376103706657887
-6.74946022033691	-5.49597215652466	-9.28052711486816	-0.0945619568228722	-0.0599877052009106	-0.0376377701759338
-6.75146484375	-5.49770164489746	-9.27220916748047	-0.0946447029709816	-0.0598453246057034	-0.0376120507717133
-6.75792980194092	-5.49950885772705	-9.27999114990234	-0.0946250781416893	-0.0596954971551895	-0.0376103594899178
-6.75285005569458	-5.49351644515991	-9.27267360687256	-0.0945403203368187	-0.059607520699501	-0.0375604517757893
-6.75045299530029	-5.48997640609741	-9.2688159942627	-0.0948213934898376	-0.0595155470073223	-0.037514366209507
-6.7565484046936	-5.49136209487915	-9.26398181915283	-0.0948509201407433	-0.0594838187098503	-0.0375258922576904
-6.75749254226685	-5.48684024810791	-9.26797866821289	-0.0946426019072533	-0.0594403594732285	-0.0374514609575272
-6.75597620010376	-5.48392677307129	-9.27021598815918	-0.0947465226054192	-0.0593491978943348	-0.0373860374093056
-6.75042343139648	-5.47751951217651	-9.26115036010742	-0.0948446393013	-0.0594602078199387	-0.0373922847211361
-6.75459003448486	-5.47995662689209	-9.26778316497803	-0.0948553383350372	-0.0594589188694954	-0.0373095460236073
-6.76150226593018	-5.4812798500061	-9.27371692657471	-0.0946695581078529	-0.059471420943737	-0.0372304469347
-6.75417566299438	-5.47933197021484	-9.2737922668457	-0.094634085893631	-0.0595076382160187	-0.0371522195637226
-6.75141763687134	-5.4742865562439	-9.28061962127686	-0.0945823192596436	-0.0595041774213314	-0.0370014198124409
-6.74236154556274	-5.47792148590088	-9.27425289154053	-0.0946168303489685	-0.0597328431904316	-0.0369832143187523
-6.74591636657715	-5.47810220718384	-9.28431606292725	-0.0944479778409004	-0.0597136616706848	-0.0369179472327232
-6.74402856826782	-5.47844219207764	-9.29591369628906	-0.0942268595099449	-0.0597327835857868	-0.0367834642529488
-6.73238515853882	-5.47196578979492	-9.2866153717041	-0.0942267775535584	-0.0598624348640442	-0.0368077717721462
-6.72769641876221	-5.47431755065918	-9.28824424743652	-0.0942231565713882	-0.0598289370536804	-0.0367248207330704
-6.72993040084839	-5.47648048400879	-9.28618621826172	-0.0941147208213806	-0.0599016100168228	-0.0367603339254856
-6.72785186767578	-5.47698354721069	-9.29601764678955	-0.0939503759145737	-0.0598127134144306	-0.0366358235478401
-6.72182941436768	-5.47780132293701	-9.29997253417969	-0.0939182564616203	-0.0597802847623825	-0.0366466343402863
-6.70876264572144	-5.47348546981812	-9.28765487670898	-0.0939127057790756	-0.0598628409206867	-0.0366701222956181
-6.70984888076782	-5.47516393661499	-9.2877368927002	-0.0939736813306808	-0.059783510863781	-0.0366530455648899
-6.7137508392334	-5.47818994522095	-9.29582786560059	-0.0938174426555634	-0.0597469620406628	-0.0366064719855785
-6.70850229263306	-5.47412395477295	-9.2882080078125	-0.0936951637268066	-0.0596593245863914	-0.0366569459438324
-6.69976043701172	-5.47159290313721	-9.29158020019531	-0.093791738152504	-0.0596126206219196	-0.0365561582148075
-6.69321060180664	-5.4702262878418	-9.27396011352539	-0.0938852354884148	-0.0596773959696293	-0.0366295389831066
-6.70162534713745	-5.47429037094116	-9.28262519836426	-0.0938764959573746	-0.0595182403922081	-0.0365411192178726
-6.70088958740234	-5.47662591934204	-9.27727794647217	-0.0936559736728668	-0.059426985681057	-0.0365990996360779
-6.69608640670776	-5.47279119491577	-9.27960968017578	-0.0937293097376823	-0.059298150241375	-0.036543894559145
-6.68642091751099	-5.47411251068115	-9.2731761932373	-0.093844935297966	-0.0592670738697052	-0.0365277454257011
-6.69160938262939	-5.47693967819214	-9.26680946350098	-0.0938499048352242	-0.0592662021517754	-0.0366703867912292
-6.69082307815552	-5.47645092010498	-9.26913928985596	-0.0937598720192909	-0.0591029450297356	-0.0365976765751839
-6.68385791778564	-5.47429752349854	-9.27521705627441	-0.0937705263495445	-0.0589610561728477	-0.0365881845355034
-6.6791877746582	-5.47407150268555	-9.2533655166626	-0.0938523188233376	-0.0589403994381428	-0.0367401577532291
-6.68485927581787	-5.47744846343994	-9.2610502243042	-0.0939056947827339	-0.0587774366140366	-0.0367252007126808
-6.68039131164551	-5.48149394989014	-9.26167869567871	-0.093708798289299	-0.058619812130928	-0.0367820747196674
-6.66830587387085	-5.47652101516724	-9.25830268859863	-0.0937617421150208	-0.058507464826107	-0.0368396043777466
-6.66381406784058	-5.47657489776611	-9.24001598358154	-0.0939821153879166	-0.0583913661539555	-0.0368775352835655
-6.666175365448	-5.4815673828125	-9.24752712249756	-0.0939148589968681	-0.0582958161830902	-0.0369599387049675
-6.66384553909302	-5.48044443130493	-9.24139213562012	-0.0938786491751671	-0.0580202154815197	-0.0369885824620724
-6.65827798843384	-5.47937870025635	-9.24666309356689	-0.093812108039856	-0.057912677526474	-0.0369909666478634
-6.64467000961304	-5.47737836837769	-9.23081588745117	-0.0939525365829468	-0.057806346565485	-0.0370833873748779
-6.64630270004272	-5.47673606872559	-9.22936820983887	-0.0940065383911133	-0.0577056519687176	-0.0370129197835922
-6.64505910873413	-5.47841024398804	-9.22614765167236	-0.0938476100564003	-0.0575134493410587	-0.0371036604046822
-6.63425397872925	-5.47291898727417	-9.22846412658691	-0.0938969403505325	-0.057361301034689	-0.037104170769453
-6.62713098526001	-5.47119379043579	-9.21635437011719	-0.0940989404916763	-0.0572466999292374	-0.0370543785393238
-6.62758302688599	-5.47023057937622	-9.21268558502197	-0.0940671786665916	-0.0572105422616005	-0.0371751710772514
-6.62569713592529	-5.47073364257813	-9.21737194061279	-0.0939869955182076	-0.0569475889205933	-0.0371276438236237
-6.6195387840271	-5.46529912948608	-9.22061443328857	-0.0939425304532051	-0.0568831451237202	-0.0371598899364471
-6.61093378067017	-5.46060848236084	-9.20272445678711	-0.0941049084067345	-0.0568141452968121	-0.0371842682361603
-6.6066460609436	-5.45918989181519	-9.20141887664795	-0.0941578075289726	-0.0566958263516426	-0.0371537916362286
-6.60821199417114	-5.46172380447388	-9.2037353515625	-0.0940565094351768	-0.0566153600811958	-0.0372898355126381
-6.60467767715454	-5.45240831375122	-9.2032413482666	-0.0940360575914383	-0.0564104095101357	-0.0372534207999706
-6.59609603881836	-5.45043563842773	-9.20458030700684	-0.0940685048699379	-0.0564106106758118	-0.03719811886549
-6.58813667297363	-5.44846391677856	-9.1922082901001	-0.0941568687558174	-0.0564479157328606	-0.0373370684683323
-6.59342813491821	-5.44978809356689	-9.19820785522461	-0.094113789498806	-0.0562327243387699	-0.0372526273131371
-6.59242916107178	-5.44625377655029	-9.19813442230225	-0.0939256325364113	-0.056137066334486	-0.0373591594398022
-6.58139753341675	-5.44384622573853	-9.19449996948242	-0.0940366312861443	-0.0560726337134838	-0.0372909493744373
-6.57536745071411	-5.44304227828979	-9.19145393371582	-0.0940472707152367	-0.0559869855642319	-0.0371925570070744
-6.57753419876099	-5.4435248374939	-9.18554019927979	-0.0940346196293831	-0.0559540838003159	-0.0372812189161778
-6.57726716995239	-5.44197559356689	-9.19530010223389	-0.0940484032034874	-0.0557780712842941	-0.0372264049947262
-6.5688796043396	-5.44378280639648	-9.19535541534424	-0.0939615741372108	-0.0557072572410107	-0.0371534526348114
-6.55639600753784	-5.43902397155762	-9.1818790435791	-0.0941041931509972	-0.0556494742631912	-0.0372277423739433
-6.55686378479004	-5.43843793869019	-9.19027519226074	-0.0941307917237282	-0.0555986762046814	-0.0371218100190163
-6.55813646316528	-5.43829345703125	-9.18644523620605	-0.0939049050211906	-0.0555079616606236	-0.0371794253587723
-6.54837799072266	-5.43746185302734	-9.19220447540283	-0.0940027013421059	-0.0554139651358128	-0.0371260866522789
-6.5358190536499	-5.43281412124634	-9.18208980560303	-0.094053715467453	-0.0553535372018814	-0.0370896495878696
-6.53513431549072	-5.43498468399048	-9.17925643920898	-0.0940811783075333	-0.0553552880883217	-0.0370903946459293
-6.54059219360352	-5.43539428710938	-9.18433856964111	-0.0939745455980301	-0.055258184671402	-0.0370547361671925
-6.53386640548706	-5.43560361862183	-9.18588161468506	-0.0939027890563011	-0.0551633946597576	-0.0369845293462276
-6.51960325241089	-5.42934465408325	-9.17023277282715	-0.0940766558051109	-0.0551957562565804	-0.036999985575676
-6.52208757400513	-5.43084478378296	-9.17732715606689	-0.0940953642129898	-0.0551760233938694	-0.0369208864867687
-6.52614259719849	-5.43152475357056	-9.1733226776123	-0.0940376669168472	-0.0550653897225857	-0.0369998551905155
-6.52246761322021	-5.42979192733765	-9.1832332611084	-0.0941052734851837	-0.0550384223461151	-0.0368692651391029
-6.51461935043335	-5.43046283721924	-9.17219829559326	-0.0940856412053108	-0.0549885183572769	-0.0368576347827911
-6.51480627059937	-5.42617750167847	-9.17227935791016	-0.0942478626966476	-0.0549837201833725	-0.0368056669831276
-6.51506233215332	-5.42856073379517	-9.16534614562988	-0.094272568821907	-0.0550303906202316	-0.0367827713489532
-6.52172327041626	-5.43016672134399	-9.17133712768555	-0.0941356495022774	-0.0549350827932358	-0.0367996543645859
-6.51796054840088	-5.42961406707764	-9.17012691497803	-0.0942260697484016	-0.0548345260322094	-0.0367145128548145
-6.51075220108032	-5.42662143707275	-9.16367721557617	-0.0943280681967735	-0.0548926219344139	-0.0366294346749783
-6.51258039474487	-5.43126964569092	-9.15622711181641	-0.0944009348750114	-0.0549571961164474	-0.0366156548261642
-6.52055025100708	-5.43123960494995	-9.1659107208252	-0.0943701863288879	-0.0548190623521805	-0.0365757755935192
-6.51763963699341	-5.43103265762329	-9.1620512008667	-0.0943584442138672	-0.0547624006867409	-0.036534383893013
-6.51553249359131	-5.43019962310791	-9.15819072723389	-0.0945033505558968	-0.0547913685441017	-0.0364160165190697
-6.51334047317505	-5.43250513076782	-9.15402603149414	-0.0944765284657478	-0.0548225268721581	-0.0363223664462566
-6.52243041992188	-5.4337100982666	-9.15827178955078	-0.0944181233644485	-0.0548284091055393	-0.0363721922039986
-6.52333068847656	-5.43700075149536	-9.16195678710938	-0.0944466292858124	-0.0547840557992458	-0.0361517332494259
-6.51807737350464	-5.43456602096558	-9.16283893585205	-0.0944380387663841	-0.0548145063221455	-0.0360692925751209
-6.51778411865234	-5.43562316894531	-9.15605354309082	-0.0945616066455841	-0.054956927895546	-0.0360236056149006
-6.5235800743103	-5.43665599822998	-9.16553020477295	-0.0945359021425247	-0.0550324991345406	-0.0359528176486492
-6.52894496917725	-5.43918371200562	-9.16712474822998	-0.094364270567894	-0.0549350567162037	-0.0358511470258236
-6.52487134933472	-5.4389066696167	-9.16585159301758	-0.0945098102092743	-0.0549908578395844	-0.0357313938438892
-6.52121353149414	-5.43767547607422	-9.16835689544678	-0.0945030227303505	-0.0551035590469837	-0.0356027595698833
-6.52492904663086	-5.43852186203003	-9.15601825714111	-0.0945841670036316	-0.0552472919225693	-0.0355763398110867
-6.53088712692261	-5.43784618377686	-9.17397403717041	-0.0944850146770477	-0.0551978386938572	-0.0353873819112778
-6.52601528167725	-5.43807983398438	-9.16797065734863	-0.0944758355617523	-0.0552181117236614	-0.0353175885975361
-6.52474308013916	-5.43557071685791	-9.16561508178711	-0.0946069806814194	-0.0553688928484917	-0.0351646393537521
-6.5246205329895	-5.43493413925171	-9.16891670227051	-0.0945960506796837	-0.0554371736943722	-0.0350402742624283
-6.52786111831665	-5.43737745285034	-9.17248821258545	-0.0945041328668594	-0.0554029755294323	-0.034999955445528
-6.52571296691895	-5.43335914611816	-9.1679859161377	-0.094612643122673	-0.0554629750549793	-0.0348070375621319
-6.5171275138855	-5.43256950378418	-9.16450309753418	-0.094640851020813	-0.0555958934128284	-0.0346536859869957
-6.51825380325317	-5.43312406539917	-9.15862274169922	-0.094710074365139	-0.055639736354351	-0.0346325561404228
-6.52459192276001	-5.43178844451904	-9.17160701751709	-0.0946495160460472	-0.0556251332163811	-0.0344202779233456
-6.51829957962036	-5.43037796020508	-9.16758728027344	-0.0946469381451607	-0.0556897968053818	-0.0343562662601471
-6.51244592666626	-5.42841148376465	-9.16119861602783	-0.0947377905249596	-0.0557717941701412	-0.0341669991612434
-6.50907754898071	-5.42599821090698	-9.16453742980957	-0.0948654115200043	-0.055845532566309	-0.0341058261692524
-6.51493787765503	-5.42753791809082	-9.16526889801025	-0.0947732105851173	-0.0558201931416988	-0.0340335480868816
-6.51144027709961	-5.42643642425537	-9.16753578186035	-0.0947803556919098	-0.0557996332645416	-0.0339180268347263
-6.50019073486328	-5.42432022094727	-9.1602783203125	-0.0947423502802849	-0.0558240599930286	-0.033747985959053
-6.4976487159729	-5.42440891265869	-9.15019702911377	-0.0949684455990791	-0.0559396147727966	-0.0336680822074413
-6.50086545944214	-5.42380666732788	-9.16163158416748	-0.0948719382286072	-0.0558376722037792	-0.033549003303051
-6.50305891036987	-5.42128372192383	-9.15946769714355	-0.094817653298378	-0.0557715035974979	-0.0334908775985241
-6.49532270431519	-5.41896438598633	-9.16210460662842	-0.0949200093746185	-0.0558013170957565	-0.0333230383694172
-6.49088954925537	-5.41644811630249	-9.145339012146	-0.0950324460864067	-0.055890716612339	-0.0332414507865906
-6.49644088745117	-5.42005252838135	-9.1550235748291	-0.0950636714696884	-0.0560057051479816	-0.0332325957715511
-6.49975299835205	-5.42136573791504	-9.16169261932373	-0.0949741080403328	-0.0559534654021263	-0.0330922491848469
-6.49130725860596	-5.41441583633423	-9.16431617736816	-0.0949450954794884	-0.0559469871222973	-0.032927643507719
-6.48554658889771	-5.41597652435303	-9.1571798324585	-0.0951708257198334	-0.0560990869998932	-0.032786138355732
-6.48436784744263	-5.41554069519043	-9.15744686126709	-0.0950841680169106	-0.0562277734279633	-0.0325612463057041
-6.48801183700562	-5.41796064376831	-9.16357231140137	-0.0948725193738937	-0.0561771839857101	-0.0324349664151669
-6.4845027923584	-5.41888666152954	-9.17398262023926	-0.0946883037686348	-0.0562050826847553	-0.0322206057608128
-6.47801780700684	-5.41581964492798	-9.16714954376221	-0.0946739315986633	-0.0562059357762337	-0.0321062952280045
-6.4733452796936	-5.41753911972046	-9.16510009765625	-0.0945683792233467	-0.0563323199748993	-0.0320590920746326
-6.4709906578064	-5.42448282241821	-9.1780366897583	-0.0944904163479805	-0.0563743598759174	-0.0319807194173336
-6.4692325592041	-5.42764711380005	-9.18138694763184	-0.0944513231515884	-0.0562300346791744	-0.0319409966468811
-6.46318769454956	-5.42824840545654	-9.18887138366699	-0.0944612473249435	-0.0563019104301929	-0.0317060612142086
-6.45346021652222	-5.42644071578979	-9.17917060852051	-0.0945224612951279	-0.056401651352644	-0.0317128673195839
-6.45478200912476	-5.42677307128906	-9.18212223052979	-0.0944917425513268	-0.0565330311655998	-0.0316570252180099
-6.45635175704956	-5.42681694030762	-9.1946325302124	-0.0944603160023689	-0.0564846023917198	-0.0315702147781849
-6.44850826263428	-5.41934537887573	-9.18801975250244	-0.0945419743657112	-0.0564191304147244	-0.0314608551561832
-6.44371891021729	-5.41586828231812	-9.18073177337646	-0.0947127118706703	-0.0566226281225681	-0.0314350500702858
-6.44794368743896	-5.41783237457275	-9.18715286254883	-0.0947845801711082	-0.0566807575523853	-0.03138168156147
-6.45079135894775	-5.41686010360718	-9.18481159210205	-0.0947181060910225	-0.0565375052392483	-0.0313846692442894
-6.44393730163574	-5.41403818130493	-9.18094253540039	-0.0949547588825226	-0.0565750375390053	-0.0312413293868303
-6.43741035461426	-5.40970754623413	-9.17393779754639	-0.0951083078980446	-0.0565617084503174	-0.0312600955367088
-6.44254112243652	-5.41630363464355	-9.17442798614502	-0.0951634719967842	-0.0565897934138775	-0.0313214771449566
-6.44581985473633	-5.41285562515259	-9.17545127868652	-0.0952081754803658	-0.0564529895782471	-0.031322568655014
-6.43684339523315	-5.412926197052	-9.17074298858643	-0.0952376499772072	-0.0563392415642738	-0.0312607027590275
-6.42742824554443	-5.41165161132813	-9.16598224639893	-0.0954662188887596	-0.0564113259315491	-0.0312419086694717
-6.42361831665039	-5.40876770019531	-9.16040325164795	-0.0955906435847282	-0.0562752075493336	-0.0312512516975403
-6.42664813995361	-5.4145975112915	-9.1559534072876	-0.0957537293434143	-0.056174211204052	-0.0313570909202099
-6.4251971244812	-5.41460943222046	-9.15854549407959	-0.0957672446966171	-0.0559780523180962	-0.0312281902879477
-6.41147899627686	-5.40964412689209	-9.14282608032227	-0.0959744825959206	-0.0557460151612759	-0.0312724336981773
-6.40749359130859	-5.40610551834106	-9.13839817047119	-0.0962248891592026	-0.0557788163423538	-0.0312270037829876
-6.40515613555908	-5.40769910812378	-9.12438488006592	-0.0964038372039795	-0.0556655377149582	-0.0312783531844616
-6.40133619308472	-5.41282224655151	-9.12648582458496	-0.0965173095464706	-0.055421020835638	-0.0312188006937504
-6.39523315429688	-5.40925455093384	-9.12097835540771	-0.0965960249304771	-0.0553198494017124	-0.0312149729579687
-6.3860011100769	-5.40219211578369	-9.11923599243164	-0.0967943593859673	-0.0551536902785301	-0.0311490818858147
-6.38146781921387	-5.40482330322266	-9.11073589324951	-0.0969745740294456	-0.0552689284086227	-0.0311188753694296
-6.38333892822266	-5.40369033813477	-9.10769081115723	-0.0970426499843597	-0.0550553500652313	-0.0311612188816071
-6.37664985656738	-5.40636587142944	-9.11016941070557	-0.0970700159668922	-0.0549196302890778	-0.0310920886695385
-6.37303400039673	-5.40273809432983	-9.10492706298828	-0.0970699563622475	-0.0549540370702744	-0.0310815572738647
-6.36230564117432	-5.39474487304688	-9.10047054290771	-0.0972416773438454	-0.0548996776342392	-0.0310053359717131
-6.35445499420166	-5.39947462081909	-9.09594917297363	-0.0974297523498535	-0.0549728609621525	-0.0310808680951595
-6.35824298858643	-5.3974175453186	-9.09862804412842	-0.0974687933921814	-0.0549093075096607	-0.0310488939285278
-6.35464143753052	-5.39794874191284	-9.09890365600586	-0.0973988473415375	-0.0546830333769321	-0.0310499407351017
-6.34960079193115	-5.39624500274658	-9.1003885269165	-0.0974826663732529	-0.05473667755723	-0.0310102272778749
-6.34123563766479	-5.3879714012146	-9.09630870819092	-0.0976518243551254	-0.0547928661108017	-0.0310674719512463
-6.33957386016846	-5.39694452285767	-9.08692646026611	-0.0977353602647781	-0.0547998212277889	-0.0310859009623528
-6.34651279449463	-5.39615488052368	-9.08675384521484	-0.0978391245007515	-0.0546220168471336	-0.0311117302626371
-6.34106254577637	-5.39525175094604	-9.09456825256348	-0.0977091491222382	-0.054488331079483	-0.0310584958642721
-6.3344407081604	-5.39155530929565	-9.0776834487915	-0.0980067029595375	-0.0545290522277355	-0.0311451032757759
-6.33515739440918	-5.38907384872437	-9.07796764373779	-0.0981974080204964	-0.0544866062700748	-0.0311406068503857
-6.33662462234497	-5.39685440063477	-9.06989669799805	-0.0982366725802422	-0.054466437548399	-0.0311720967292786
-6.33981037139893	-5.39188194274902	-9.07322692871094	-0.0983376950025558	-0.0542430877685547	-0.0311652291566134
-6.33769702911377	-5.38829851150513	-9.07260131835938	-0.0983035191893578	-0.0542179308831692	-0.0310841929167509
-6.33157968521118	-5.38416528701782	-9.0630054473877	-0.0984304398298264	-0.0541973598301411	-0.0310740619897842
-6.32791423797607	-5.37886047363281	-9.06469535827637	-0.0986224487423897	-0.0542266964912415	-0.0310698430985212
-6.32933282852173	-5.38693714141846	-9.0525484085083	-0.0987402647733688	-0.0541727989912033	-0.0311552137136459
-6.33870601654053	-5.38275051116943	-9.06225872039795	-0.0987560003995895	-0.0540825538337231	-0.031118793413043
-6.33100366592407	-5.3816614151001	-9.05836009979248	-0.0986931324005127	-0.0540274679660797	-0.0311167277395725
-6.32706880569458	-5.37179040908813	-9.05374240875244	-0.098802737891674	-0.0540025271475315	-0.0310837551951408
-6.32397031784058	-5.37227821350098	-9.04547882080078	-0.0990106090903282	-0.0540899410843849	-0.0310800485312939
-6.32547473907471	-5.37517929077148	-9.04398918151855	-0.099014587700367	-0.0540236383676529	-0.0311556831002235
-6.33432054519653	-5.37712097167969	-9.05107498168945	-0.0990725606679916	-0.0539253801107407	-0.0310147479176521
-6.32978296279907	-5.37343549728394	-9.04746341705322	-0.0989935472607613	-0.053964264690876	-0.031043965369463
-6.32897186279297	-5.3706636428833	-9.04300594329834	-0.0991179421544075	-0.0540228374302387	-0.0309300944209099
-6.32387828826904	-5.36792993545532	-9.04089164733887	-0.0992909073829651	-0.054119199514389	-0.0309596545994282
-6.33272790908813	-5.37415504455566	-9.04074764251709	-0.0993112996220589	-0.0540896616876125	-0.0308782737702131
-6.34294843673706	-5.37400913238525	-9.043701171875	-0.0993147939443588	-0.054024264216423	-0.0307962894439697
-6.33665323257446	-5.37065076828003	-9.04412841796875	-0.0991915762424469	-0.0541269034147263	-0.030750285834074
-6.33389568328857	-5.37282657623291	-9.03986263275146	-0.0993164405226707	-0.0542096197605133	-0.0306640639901161
-6.33218050003052	-5.36945486068726	-9.0411262512207	-0.0993427708745003	-0.0543683394789696	-0.030576353892684
-6.33941173553467	-5.38038730621338	-9.04490375518799	-0.0992248058319092	-0.0543520227074623	-0.0305022951215506
-6.34711694717407	-5.37826442718506	-9.05916976928711	-0.0989791974425316	-0.0543958842754364	-0.0303285289555788
-6.33488464355469	-5.37524890899658	-9.05730533599854	-0.0988237410783768	-0.054508525878191	-0.0302469916641712
-6.33324098587036	-5.37831211090088	-9.06322860717773	-0.0988888815045357	-0.0545066483318806	-0.0300926733762026
-6.33166408538818	-5.37976408004761	-9.05905723571777	-0.098755307495594	-0.054745014756918	-0.0300552416592836
-6.33324193954468	-5.38136148452759	-9.076828956604	-0.0984546169638634	-0.0546659976243973	-0.0299109779298306
-6.33395004272461	-5.38626146316528	-9.08632278442383	-0.0982293114066124	-0.0546959452331066	-0.0297225005924702
-6.31794118881226	-5.3814868927002	-9.08064460754395	-0.0981057733297348	-0.0547926872968674	-0.0296295434236526
-6.31027173995972	-5.38236522674561	-9.09216594696045	-0.0980543196201324	-0.0548820644617081	-0.0294826403260231
-6.30710506439209	-5.38387203216553	-9.08596897125244	-0.0978745147585869	-0.0549788102507591	-0.0295084696263075
-6.30752277374268	-5.38625001907349	-9.09973239898682	-0.097739540040493	-0.0549801848828793	-0.0293392408639193
-6.29891157150269	-5.38374996185303	-9.10572338104248	-0.0975882038474083	-0.0550839379429817	-0.0292613860219717
-6.28528738021851	-5.37584400177002	-9.1018648147583	-0.0975863486528397	-0.0552048869431019	-0.0291459038853645
-6.27832221984863	-5.37760019302368	-9.09698295593262	-0.0976890623569489	-0.0553062260150909	-0.0290095638483763
-6.28054285049438	-5.37680053710938	-9.1030740737915	-0.0975544452667236	-0.0554286725819111	-0.0289928689599037
-6.28099775314331	-5.37806797027588	-9.10771656036377	-0.0974750816822052	-0.0554335936903954	-0.0289092790335417
-6.27728176116943	-5.3741021156311	-9.11495304107666	-0.0973533689975739	-0.0555244348943233	-0.0288557205349207
-6.27182483673096	-5.36973094940186	-9.10151100158691	-0.09751807898283	-0.0555675104260445	-0.0288706421852112
-6.26853847503662	-5.36881875991821	-9.10572338104248	-0.0975771546363831	-0.0556858442723751	-0.0287909675389528
-6.27656221389771	-5.36879634857178	-9.10552215576172	-0.0975086838006973	-0.0557971112430096	-0.028825780376792
-6.28139448165894	-5.37100172042847	-9.11182022094727	-0.0975327640771866	-0.0558990389108658	-0.0288164410740137
-6.28198480606079	-5.37253904342651	-9.12454319000244	-0.0974029451608658	-0.0559701360762119	-0.028825094923377
-6.27964210510254	-5.36717939376831	-9.11648941040039	-0.097493901848793	-0.0559831857681274	-0.0288457460701466
-6.27875137329102	-5.36553955078125	-9.11730861663818	-0.0975723415613174	-0.0561438798904419	-0.0288147032260895
-6.29025983810425	-5.37292194366455	-9.11055374145508	-0.0975711718201637	-0.0562096126377583	-0.0289365109056234
-6.29394435882568	-5.37503480911255	-9.13005065917969	-0.0974006578326225	-0.0561937019228935	-0.0289140567183495
-6.28584766387939	-5.37202262878418	-9.12026786804199	-0.0973820239305496	-0.0562592297792435	-0.0289776176214218
-6.28687953948975	-5.37031650543213	-9.1220645904541	-0.0975724756717682	-0.0563837848603725	-0.0289747267961502
-6.29121780395508	-5.37419509887695	-9.11962795257568	-0.0975675731897354	-0.0563774220645428	-0.0290084220468998
-6.29614686965942	-5.37618446350098	-9.12746238708496	-0.0973512381315231	-0.0563033521175385	-0.029059175401926
-6.28924369812012	-5.37339878082275	-9.1239128112793	-0.0973819047212601	-0.0562963895499706	-0.0290354639291763
-6.28171682357788	-5.37123107910156	-9.12112998962402	-0.0974490493535995	-0.0563347265124321	-0.0289620254188776
-6.28373384475708	-5.37663984298706	-9.1149320602417	-0.0974413007497787	-0.0563951246440411	-0.0290500391274691
-6.28198909759521	-5.3790135383606	-9.12307071685791	-0.0972871780395508	-0.0563329309225082	-0.0289753060787916
-6.28119707107544	-5.38122701644897	-9.12765216827393	-0.0971848964691162	-0.0562051311135292	-0.0290166940540075
-6.27471542358398	-5.38009119033813	-9.1245231628418	-0.0971977040171623	-0.0561114512383938	-0.0290146991610527
-6.26172494888306	-5.38086795806885	-9.1217155456543	-0.0971900075674057	-0.0560890734195709	-0.0290300063788891
-6.25997304916382	-5.38480854034424	-9.11176586151123	-0.0972765535116196	-0.0560959503054619	-0.0290382076054811
-6.2595796585083	-5.38662338256836	-9.11963653564453	-0.0973017364740372	-0.0560991168022156	-0.029039578512311
-6.25964498519897	-5.38848972320557	-9.11455821990967	-0.0972700640559196	-0.056048721075058	-0.0290978103876114
-6.25268602371216	-5.38459587097168	-9.11887168884277	-0.0972699895501137	-0.0559960082173347	-0.0290010925382376
-6.24474287033081	-5.38088178634644	-9.10563373565674	-0.0974607691168785	-0.0560334101319313	-0.0290081389248371
-6.25274705886841	-5.38230133056641	-9.10163497924805	-0.0975192189216614	-0.0561222955584526	-0.0290255919098854
-6.25706911087036	-5.38424205780029	-9.11414337158203	-0.0975244864821434	-0.0561159774661064	-0.0290145520120859
-6.25766181945801	-5.38410139083862	-9.11443996429443	-0.0975154340267181	-0.056032307446003	-0.0290901176631451
-6.25992250442505	-5.38456869125366	-9.10560131072998	-0.0976682081818581	-0.0561218932271004	-0.0289892442524433
-6.25883007049561	-5.38667869567871	-9.10626983642578	-0.0977500975131989	-0.0562266744673252	-0.0290692802518606
-6.27199363708496	-5.39187335968018	-9.10893630981445	-0.0976842865347862	-0.0562398731708527	-0.0291498024016619
-6.27369070053101	-5.3944845199585	-9.11832141876221	-0.097690686583519	-0.0562275536358356	-0.0290180668234825
-6.27374172210693	-5.39208650588989	-9.10850429534912	-0.0978214368224144	-0.0562444217503071	-0.0290907323360443
-6.28040075302124	-5.39948701858521	-9.10616111755371	-0.0978086590766907	-0.0564087890088558	-0.029073478654027
-6.28617382049561	-5.40545320510864	-9.11113548278809	-0.0977859497070313	-0.0564860366284847	-0.0290659293532372
-6.2960262298584	-5.407066822052	-9.12040996551514	-0.09771728515625	-0.0564134605228901	-0.0290501117706299
-6.29673194885254	-5.41078424453735	-9.1131534576416	-0.0976659059524536	-0.05646638199687	-0.0289105679839849
-6.29076147079468	-5.41029691696167	-9.11046409606934	-0.0977635309100151	-0.0565338879823685	-0.028968995437026
-6.29428243637085	-5.41025972366333	-9.11347770690918	-0.0978087037801743	-0.0566671714186668	-0.0288619119673967
-6.29743051528931	-5.41390037536621	-9.11179161071777	-0.0978973507881165	-0.0566558353602886	-0.0288609936833382
-6.30036115646362	-5.41978406906128	-9.11761856079102	-0.0977443009614944	-0.0566482022404671	-0.0287418961524963
-6.29275369644165	-5.4162335395813	-9.11788558959961	-0.0977939367294312	-0.0567897781729698	-0.0286628138273954
-6.28619194030762	-5.41078042984009	-9.11466026306152	-0.0978278294205666	-0.0567300394177437	-0.0285328309983015
-6.28429365158081	-5.41432332992554	-9.10756874084473	-0.0979981794953346	-0.0569826066493988	-0.028447087854147
-6.28348875045776	-5.41262435913086	-9.11536121368408	-0.0978638231754303	-0.0569737553596497	-0.0283947288990021
-6.2791953086853	-5.41654443740845	-9.11971950531006	-0.0977892354130745	-0.0568936839699745	-0.0282565839588642
-6.27123641967773	-5.40962696075439	-9.11488056182861	-0.0977500528097153	-0.0570328384637833	-0.0280892215669155
-6.26328372955322	-5.40391635894775	-9.1081428527832	-0.0979349464178085	-0.0570746473968029	-0.0279578492045403
-6.25643634796143	-5.40936231613159	-9.11089324951172	-0.0979051291942596	-0.0572355985641479	-0.0278900843113661
-6.26187515258789	-5.40970134735107	-9.11709499359131	-0.0978670418262482	-0.0572134256362915	-0.0277592223137617
-6.25561237335205	-5.41248416900635	-9.12215614318848	-0.0977530777454376	-0.0571816861629486	-0.0275963339954615
-6.248694896698	-5.41058444976807	-9.12281608581543	-0.0976894497871399	-0.0572621338069439	-0.0274528935551643
-6.24260807037354	-5.40525960922241	-9.11157035827637	-0.0977112501859665	-0.0573336966335773	-0.0273896418511868
-6.24214506149292	-5.41333246231079	-9.12026214599609	-0.0977809950709343	-0.0574844479560852	-0.027289766818285
-6.24729537963867	-5.41438913345337	-9.11968326568604	-0.0977261960506439	-0.0574463866651058	-0.0272082909941673
-6.24436616897583	-5.41803216934204	-9.12815761566162	-0.0975759029388428	-0.0573984943330288	-0.027064511552453
-6.24069404602051	-5.41580772399902	-9.12014961242676	-0.0975883901119232	-0.0574829466640949	-0.0269155781716108
-6.23479175567627	-5.41521787643433	-9.12754440307617	-0.0977020785212517	-0.0576093569397926	-0.0268270578235388
-6.23404455184937	-5.42476081848145	-9.11641979217529	-0.0976803973317146	-0.0576976835727692	-0.0267556328326464
-6.2421703338623	-5.42506980895996	-9.12070083618164	-0.0976898670196533	-0.0577121712267399	-0.0266859252005816
-6.2386269569397	-5.43334627151489	-9.12908458709717	-0.0975366234779358	-0.0577772594988346	-0.0265089310705662
-6.23429489135742	-5.43029880523682	-9.12746429443359	-0.0975034981966019	-0.0577777437865734	-0.0264680422842503
-6.22765016555786	-5.42865800857544	-9.12777709960938	-0.0975504219532013	-0.0578984916210175	-0.026294806972146
-6.2264347076416	-5.43366098403931	-9.11475372314453	-0.0975163802504539	-0.0580782666802406	-0.0263239666819572
-6.23110723495483	-5.43656635284424	-9.13702011108398	-0.0974161922931671	-0.0580459944903851	-0.0261937081813812
-6.22435760498047	-5.43937540054321	-9.13202095031738	-0.0971844047307968	-0.05801672488451	-0.0261128768324852
-6.22180128097534	-5.43564605712891	-9.13437175750732	-0.0971545428037643	-0.0581115633249283	-0.0259955562651157
-6.20936059951782	-5.43562316894531	-9.12478065490723	-0.0972102209925652	-0.0582897588610649	-0.0258997436612844
-6.20208311080933	-5.43898677825928	-9.12761306762695	-0.0971398130059242	-0.0583291761577129	-0.025853356346488
-6.20576524734497	-5.44103097915649	-9.14125633239746	-0.0970559120178223	-0.0583620965480804	-0.0256503280252218
-6.20112228393555	-5.44220209121704	-9.13114929199219	-0.0968449637293816	-0.0583417490124702	-0.0256032850593328
-6.19396781921387	-5.44082880020142	-9.14049816131592	-0.0967878773808479	-0.0582953989505768	-0.0254210513085127
-6.17629766464233	-5.43615293502808	-9.13274669647217	-0.0969087481498718	-0.0585208237171173	-0.025340847671032
-6.17543745040894	-5.44034242630005	-9.13379764556885	-0.0969071686267853	-0.0584612600505352	-0.0252130981534719
-6.17634344100952	-5.44376277923584	-9.1317024230957	-0.0968665704131126	-0.0584921538829803	-0.0251032244414091
-6.16809129714966	-5.44134616851807	-9.14035034179688	-0.0967101082205772	-0.0584325455129147	-0.0249509550631046
-6.16759872436523	-5.44567775726318	-9.13899421691895	-0.096619226038456	-0.058477520942688	-0.0247090179473162
-6.15582132339478	-5.44149589538574	-9.12915325164795	-0.0965475887060165	-0.0583755783736706	-0.0246567856520414
-6.14654064178467	-5.44076871871948	-9.13369369506836	-0.096576876938343	-0.0583682581782341	-0.0244327690452337
-6.13272762298584	-5.44047451019287	-9.11881160736084	-0.0966422855854034	-0.0584176853299141	-0.0243888720870018
-6.1335072517395	-5.44283008575439	-9.1245059967041	-0.0966572389006615	-0.0583280995488167	-0.0242179650813341
-6.12486791610718	-5.44482564926147	-9.12486839294434	-0.0964764282107353	-0.0583359785377979	-0.02414371073246
-6.12150144577026	-5.44157028198242	-9.12539386749268	-0.0964756086468697	-0.0581801980733871	-0.0239910241216421
-6.10932111740112	-5.44104766845703	-9.12346744537354	-0.096388652920723	-0.0581810027360916	-0.0237884558737278
-6.09367275238037	-5.43917655944824	-9.11091709136963	-0.0965385064482689	-0.0581378079950809	-0.0237562824040651
-6.08692264556885	-5.43889665603638	-9.11014080047607	-0.0965428426861763	-0.0580326057970524	-0.0235887989401817
-6.08351421356201	-5.43998861312866	-9.09338283538818	-0.0966086685657501	-0.0580037012696266	-0.0235596671700478
-6.0773024559021	-5.4405779838562	-9.1096134185791	-0.0964675918221474	-0.0579212121665478	-0.0233913213014603
-6.07066965103149	-5.43998718261719	-9.10457324981689	-0.0963614955544472	-0.0577784851193428	-0.0233327839523554
-6.06263494491577	-5.43676996231079	-9.10293579101563	-0.09646325558424	-0.0576762668788433	-0.0231720563024282
-6.05103015899658	-5.43422842025757	-9.10541820526123	-0.0963995978236198	-0.0576207153499126	-0.0230757128447294
-6.04247379302979	-5.42925405502319	-9.0917272567749	-0.0965410470962524	-0.0576059855520725	-0.0230125412344933
-6.0355167388916	-5.42601728439331	-9.08840560913086	-0.096498966217041	-0.0575813315808773	-0.0229453556239605
-6.03284215927124	-5.42768478393555	-9.08426189422607	-0.0965002998709679	-0.0575210973620415	-0.0228862520307302
-6.03141164779663	-5.42387962341309	-9.08529472351074	-0.0964833274483681	-0.0574216470122337	-0.0227905418723822
-6.02301597595215	-5.42374420166016	-9.08567333221436	-0.0963586270809174	-0.0572226904332638	-0.0225993599742651
-6.01369190216064	-5.42184019088745	-9.08811187744141	-0.0963728949427605	-0.0572935864329338	-0.0225376486778259
-6.00393772125244	-5.41121912002563	-9.07962417602539	-0.0964965671300888	-0.0571909546852112	-0.0224364586174488
-6.00074529647827	-5.41494131088257	-9.07138633728027	-0.0965326949954033	-0.057282742112875	-0.0223786756396294
-5.99941253662109	-5.41149282455444	-9.08037376403809	-0.0965049788355827	-0.0572422258555889	-0.0223031807690859
-5.99419355392456	-5.41077423095703	-9.07906150817871	-0.0964062958955765	-0.0570741146802902	-0.0221701189875603
-5.99162578582764	-5.40775203704834	-9.07941722869873	-0.0963816568255425	-0.0569808594882488	-0.0220385156571865
-5.9799222946167	-5.40196990966797	-9.08025169372559	-0.0962726697325706	-0.0569385699927807	-0.0219132304191589
-5.97102165222168	-5.39808034896851	-9.06958675384521	-0.0963886231184006	-0.0570551604032516	-0.0218482650816441
-5.9682035446167	-5.39353275299072	-9.06561470031738	-0.0964567586779594	-0.0569314733147621	-0.0217213910073042
-5.96364068984985	-5.39967632293701	-9.06879615783691	-0.0963664501905441	-0.0569958798587322	-0.0216645058244467
-5.96145153045654	-5.39705181121826	-9.07506084442139	-0.0963657721877098	-0.0567861534655094	-0.0215104911476374
-5.95489025115967	-5.39550542831421	-9.07504272460938	-0.0962554141879082	-0.0567920655012131	-0.0213246811181307
-5.94987964630127	-5.39333581924438	-9.07056331634521	-0.0962119922041893	-0.056762807071209	-0.0212245881557465
-5.938720703125	-5.38827133178711	-9.06933212280273	-0.0962255522608757	-0.0567193478345871	-0.0210877768695354
-5.93499755859375	-5.38950634002686	-9.05688953399658	-0.0963642448186874	-0.0567510686814785	-0.0209568068385124
-5.93030881881714	-5.38617134094238	-9.06191539764404	-0.0962951257824898	-0.0568389222025871	-0.0208824649453163
-5.92945957183838	-5.39027500152588	-9.06173038482666	-0.0962083712220192	-0.0566874668002129	-0.0207452792674303
-5.93326425552368	-5.38493633270264	-9.07101631164551	-0.0961581170558929	-0.0566564351320267	-0.0205802582204342
-5.92533731460571	-5.38183689117432	-9.06953430175781	-0.0959858074784279	-0.056670255959034	-0.0205118078738451
-5.92155408859253	-5.37900733947754	-9.06639385223389	-0.0960387662053108	-0.0566009096801281	-0.0203619264066219
-5.90938520431519	-5.37351608276367	-9.0605936050415	-0.0960558652877808	-0.0567245595157146	-0.0202953163534403
-5.91105604171753	-5.3759708404541	-9.06470775604248	-0.0961437225341797	-0.0566834807395935	-0.0201121531426907
-5.91237545013428	-5.37626695632935	-9.06197738647461	-0.0960408821702003	-0.0567028820514679	-0.0200985744595528
-5.91461801528931	-5.37503719329834	-9.06220054626465	-0.0959989055991173	-0.0566341355443001	-0.019924096763134
-5.91255187988281	-5.3727765083313	-9.0709228515625	-0.0957979708909988	-0.0566253326833248	-0.019863672554493
-5.90651798248291	-5.36910438537598	-9.06687068939209	-0.0958137065172195	-0.0566246844828129	-0.0197666715830565
-5.90253496170044	-5.36741924285889	-9.05884552001953	-0.0959087386727333	-0.0565886795520782	-0.0195122323930264
-5.89939069747925	-5.36810398101807	-9.05308818817139	-0.0959775298833847	-0.0566838756203651	-0.0195355135947466
-5.90198993682861	-5.36965274810791	-9.05825424194336	-0.0959532186388969	-0.0565745085477829	-0.0192686654627323
-5.90614652633667	-5.37198352813721	-9.06208801269531	-0.0958052352070808	-0.0565644428133965	-0.0192332286387682
-5.90212917327881	-5.37130069732666	-9.06920146942139	-0.0957775041460991	-0.0565600842237473	-0.0190333612263203
-5.89247131347656	-5.36809349060059	-9.06284999847412	-0.0957204699516296	-0.0566248744726181	-0.0188858564943075
-5.89461803436279	-5.36483097076416	-9.05791854858398	-0.0957918763160706	-0.0566636361181736	-0.0187276937067509
-5.89374971389771	-5.36908721923828	-9.06105518341064	-0.0957797393202782	-0.0567718259990215	-0.0185260698199272
-5.89719724655151	-5.37242555618286	-9.0634593963623	-0.0956928059458733	-0.0566694624722004	-0.0184358730912209
-5.90000247955322	-5.37205362319946	-9.07512474060059	-0.0956204608082771	-0.0566536225378513	-0.0181628596037626
-5.88973331451416	-5.36929225921631	-9.06844997406006	-0.0954961553215981	-0.0567260943353176	-0.0180520657449961
-5.88653659820557	-5.36938571929932	-9.06421566009521	-0.0956791266798973	-0.0567985847592354	-0.0178267434239388
-5.88996267318726	-5.3691520690918	-9.0670919418335	-0.095540426671505	-0.0568666309118271	-0.0176606643944979
-5.88826704025269	-5.37265300750732	-9.07162189483643	-0.0954281017184258	-0.0568362437188625	-0.0174773391336203
-5.88536262512207	-5.37259578704834	-9.07607269287109	-0.0953907296061516	-0.0568353049457073	-0.0172153487801552
-5.87613487243652	-5.36825466156006	-9.07754993438721	-0.0952150970697403	-0.0568119809031487	-0.0170899461954832
-5.87069988250732	-5.36798906326294	-9.067138671875	-0.0954052209854126	-0.0570239648222923	-0.016841908916831
-5.86548566818237	-5.36492013931274	-9.07165622711182	-0.0952756553888321	-0.0571632012724876	-0.0166518185287714
-5.87289237976074	-5.36942195892334	-9.08223533630371	-0.0952015966176987	-0.0570833794772625	-0.0164926592260599
-5.87096214294434	-5.36733531951904	-9.08638572692871	-0.0951342582702637	-0.0571480020880699	-0.0162839144468308
-5.86765909194946	-5.37032556533813	-9.08721351623535	-0.0950595587491989	-0.0570851415395737	-0.0160539466887712
-5.86165952682495	-5.36709260940552	-9.08204364776611	-0.0949349105358124	-0.0572802647948265	-0.0158011391758919
-5.8520941734314	-5.36231088638306	-9.08551216125488	-0.0950669348239899	-0.0573151558637619	-0.015579673461616
-5.85465288162231	-5.36897659301758	-9.07382583618164	-0.0950713455677032	-0.0576129443943501	-0.015383749268949
-5.85587978363037	-5.36711454391479	-9.08549022674561	-0.0950019136071205	-0.0575648099184036	-0.0152487149462104
-5.85889291763306	-5.37338733673096	-9.09500026702881	-0.0948375388979912	-0.0575858168303967	-0.0149893797934055
-5.86019849777222	-5.37505102157593	-9.09866905212402	-0.0947308540344238	-0.0577082484960556	-0.0147919468581676
-5.8544545173645	-5.37346506118774	-9.10997295379639	-0.0945949926972389	-0.0577335990965366	-0.0145810628309846
-5.85262441635132	-5.37636232376099	-9.10136413574219	-0.0946464166045189	-0.0578447729349136	-0.0144095215946436
-5.85069847106934	-5.37044715881348	-9.10018730163574	-0.0946339294314384	-0.0579790435731411	-0.0141911031678319
-5.85047149658203	-5.37914180755615	-9.10617637634277	-0.0945723205804825	-0.0581768788397312	-0.0140677001327276
-5.85512590408325	-5.37911367416382	-9.10481834411621	-0.0945777073502541	-0.0582114160060883	-0.0138868540525436
-5.85802698135376	-5.38838386535645	-9.11631965637207	-0.0944420993328094	-0.0582968778908253	-0.0137327294796705
-5.86367130279541	-5.38808965682983	-9.12528324127197	-0.0943595096468925	-0.0583794973790646	-0.0135333817452192
-5.86413669586182	-5.38630294799805	-9.1297435760498	-0.0941860154271126	-0.0584667883813381	-0.0133562851697206
-5.86798715591431	-5.38557529449463	-9.1348876953125	-0.0940864160656929	-0.0585756488144398	-0.013140982016921
-5.85817241668701	-5.3842134475708	-9.13011646270752	-0.094054326415062	-0.0587692782282829	-0.0130825573578477
-5.86419200897217	-5.38750696182251	-9.13988494873047	-0.0941677987575531	-0.0588583685457706	-0.0128602916374803
-5.86804962158203	-5.38975763320923	-9.13574314117432	-0.0940450876951218	-0.0590556040406227	-0.0127603514119983
-5.87270927429199	-5.388991355896	-9.1415901184082	-0.0939919352531433	-0.0590820126235485	-0.0126465680077672
-5.88283061981201	-5.39330959320068	-9.15502262115479	-0.0938831493258476	-0.059276569634676	-0.0125080728903413
-5.88421392440796	-5.39182949066162	-9.1555871963501	-0.0937574952840805	-0.0592796504497528	-0.0123549308627844
-5.88907766342163	-5.39033174514771	-9.16337299346924	-0.0935377404093742	-0.059454157948494	-0.0122780865058303
-5.88845491409302	-5.38879776000977	-9.16916942596436	-0.0935734063386917	-0.059549193829298	-0.0121052823960781
-5.88555097579956	-5.38953590393066	-9.17012214660645	-0.0934555307030678	-0.0596795417368412	-0.0120607316493988
-5.88802862167358	-5.38590145111084	-9.17655467987061	-0.0935451537370682	-0.0598287805914879	-0.0119175426661968
-5.88416481018066	-5.38610792160034	-9.17769622802734	-0.0934551656246185	-0.0599600449204445	-0.0118541419506073
-5.88722991943359	-5.38239002227783	-9.16869258880615	-0.0935476049780846	-0.0600697137415409	-0.0116977514699101
-5.88962554931641	-5.38119029998779	-9.17436599731445	-0.0933589339256287	-0.0601625256240368	-0.011653401888907
-5.88948154449463	-5.38259601593018	-9.17208576202393	-0.0933926552534103	-0.0602846890687943	-0.0115646356716752
-5.89078760147095	-5.38228464126587	-9.17629528045654	-0.0933588221669197	-0.0603426918387413	-0.0114874774590135
-5.89028549194336	-5.38300514221191	-9.19365787506104	-0.0931333899497986	-0.0603122673928738	-0.0113681061193347
-5.88601207733154	-5.37949848175049	-9.18686676025391	-0.0930478349328041	-0.0603960603475571	-0.0112442560493946
-5.87986612319946	-5.375572681427	-9.18714332580566	-0.0930011570453644	-0.0603904128074646	-0.0111398492008448
-5.87397003173828	-5.37483024597168	-9.18670558929443	-0.0929735526442528	-0.0605341456830502	-0.0110172564163804
-5.86677074432373	-5.36845731735229	-9.18466472625732	-0.0929749310016632	-0.060550794005394	-0.0109258824959397
-5.86079788208008	-5.37140464782715	-9.18448543548584	-0.0929350629448891	-0.0606256946921349	-0.0108895003795624
-5.85550165176392	-5.36648035049438	-9.19362354278564	-0.0929855108261108	-0.0606532357633114	-0.0107439188286662
-5.85468482971191	-5.3714451789856	-9.17973041534424	-0.0928693637251854	-0.0607155449688435	-0.010726404376328
-5.85260725021362	-5.36705255508423	-9.19160747528076	-0.0927968397736549	-0.060734648257494	-0.0106762973591685
-5.84868860244751	-5.37252330780029	-9.1936559677124	-0.0926755592226982	-0.060692522674799	-0.0105603747069836
-5.8517632484436	-5.37115478515625	-9.19707489013672	-0.0925596356391907	-0.0606679134070873	-0.0104958796873689
-5.84384489059448	-5.37090635299683	-9.20052528381348	-0.0923598185181618	-0.0607384853065014	-0.0104505596682429
-5.84478044509888	-5.36937236785889	-9.2015552520752	-0.0923894494771957	-0.0607237182557583	-0.0102598574012518
-5.84209585189819	-5.36807823181152	-9.20278549194336	-0.0923100635409355	-0.0607865564525127	-0.0102761276066303
-5.84208297729492	-5.37428140640259	-9.21320152282715	-0.0923145264387131	-0.0608866699039936	-0.0101269651204348
-5.84279155731201	-5.37474822998047	-9.20094966888428	-0.0923556163907051	-0.0610017813742161	-0.0101076075807214
-5.84920454025269	-5.38086271286011	-9.20946025848389	-0.092302568256855	-0.0610467158257961	-0.0100135644897819
-5.86039638519287	-5.38530015945435	-9.21089553833008	-0.0921414270997047	-0.0610935352742672	-0.0100314198061824
-5.86846303939819	-5.38992929458618	-9.22015190124512	-0.0921461656689644	-0.0611438564956188	-0.00988597236573696
-5.87594223022461	-5.39781475067139	-9.22768783569336	-0.0918653756380081	-0.0611805692315102	-0.00991937797516584
-5.88176345825195	-5.40034008026123	-9.23356437683105	-0.0918510630726814	-0.0611481852829456	-0.00975294318050146
-5.88372278213501	-5.40519571304321	-9.23039054870605	-0.091766431927681	-0.0612552613019943	-0.0097969388589263
-5.89153289794922	-5.41024780273438	-9.24199771881104	-0.0917799398303032	-0.0612790994346142	-0.00966206006705761
-5.89721822738647	-5.41757345199585	-9.23282623291016	-0.0917554050683975	-0.0614043809473515	-0.0096445269882679
-5.90939617156982	-5.42366361618042	-9.24137306213379	-0.0917566865682602	-0.0615096800029278	-0.00950015895068645
-5.91625595092773	-5.43009281158447	-9.24510955810547	-0.0915586054325104	-0.0616051331162453	-0.00942592136561871
-5.93268823623657	-5.44003963470459	-9.25237369537354	-0.0915372967720032	-0.0616572760045528	-0.00937497988343239
-5.94222164154053	-5.44682645797729	-9.26027584075928	-0.0913885310292244	-0.0617495216429234	-0.0092787453904748
-5.95209789276123	-5.4524302482605	-9.27029895782471	-0.0911540687084198	-0.0617431960999966	-0.00910964515060186
-5.95953178405762	-5.45766592025757	-9.27545356750488	-0.0910859256982803	-0.0619066916406155	-0.00903998594731092
-5.96086263656616	-5.45877552032471	-9.28075695037842	-0.0909316688776016	-0.061939287930727	-0.00892381370067596
-5.96608924865723	-5.46224069595337	-9.27816295623779	-0.090931311249733	-0.0620662793517113	-0.0088194040581584
-5.97058391571045	-5.46201515197754	-9.27904510498047	-0.0909483358263969	-0.0621096789836884	-0.00872134044766426
-5.97259902954102	-5.47284078598022	-9.27998733520508	-0.0907731875777245	-0.0622519887983799	-0.00865295343101025
-5.97442293167114	-5.47168350219727	-9.27981662750244	-0.0908035859465599	-0.0624106302857399	-0.00851969048380852
-5.97731399536133	-5.47751331329346	-9.28041648864746	-0.0906607285141945	-0.062340684235096	-0.0085122799500823
-5.98166370391846	-5.4789834022522	-9.29459571838379	-0.0905217155814171	-0.0623910613358021	-0.00835353601723909
-5.9778151512146	-5.48213577270508	-9.29127311706543	-0.0904185250401497	-0.0624302178621292	-0.00835941918194294
-5.97900104522705	-5.4820408821106	-9.2978982925415	-0.0903132855892181	-0.0624213144183159	-0.00829417910426855
-5.98079586029053	-5.48039674758911	-9.29959583282471	-0.0902116447687149	-0.062394741922617	-0.00821415614336729
-5.9785327911377	-5.48340940475464	-9.30154228210449	-0.0899359956383705	-0.0624500401318073	-0.00822241045534611
-5.97614765167236	-5.47711658477783	-9.30027103424072	-0.0899111554026604	-0.0624462105333805	-0.00810084585100412
-5.97242641448975	-5.47865676879883	-9.3062572479248	-0.0897045582532883	-0.0624676570296288	-0.00810349453240633
-5.96786975860596	-5.47305154800415	-9.30109405517578	-0.0897182375192642	-0.0624282360076904	-0.00796697754412889
-5.96042346954346	-5.46998929977417	-9.30142593383789	-0.0895344465970993	-0.0624131187796593	-0.00798303633928299
-5.95986127853394	-5.46695518493652	-9.30930328369141	-0.0895141959190369	-0.0624268613755703	-0.00788647029548883
-5.95644187927246	-5.46590852737427	-9.29533767700195	-0.089440830051899	-0.0623710937798023	-0.00791633129119873
-5.94854879379272	-5.4643931388855	-9.29052257537842	-0.0894290953874588	-0.0624750517308712	-0.00786816142499447
-5.94090700149536	-5.45655202865601	-9.28995132446289	-0.0893051475286484	-0.0623573772609234	-0.00783322472125292
-5.94047069549561	-5.45791530609131	-9.28456974029541	-0.0893608406186104	-0.0624772049486637	-0.0078421588987112
-5.93162298202515	-5.45570516586304	-9.28378295898438	-0.0892566442489624	-0.0623398795723915	-0.00788719672709703
-5.92707490921021	-5.45336627960205	-9.28266143798828	-0.0891330987215042	-0.0623214766383171	-0.00785151962190866
-5.9222092628479	-5.44935655593872	-9.27890396118164	-0.0889897644519806	-0.0622060000896454	-0.00790546368807554
-5.91176986694336	-5.44853925704956	-9.28311443328857	-0.0889116302132607	-0.0620546489953995	-0.007863306440413
-5.905601978302	-5.44213056564331	-9.27730846405029	-0.0888527929782867	-0.0619428046047688	-0.00782768242061138
-5.88965797424316	-5.43426942825317	-9.26780223846436	-0.0887365788221359	-0.0618314631283283	-0.0079160388559103
-5.87304306030273	-5.42935752868652	-9.26310157775879	-0.0888123586773872	-0.0617797747254372	-0.00789790973067284
-5.85724258422852	-5.42399263381958	-9.25512504577637	-0.0888311043381691	-0.0617195032536983	-0.00796382129192352
-5.84226655960083	-5.4220757484436	-9.24269104003906	-0.0887256413698196	-0.0615904927253723	-0.00803874712437391
-5.83063650131226	-5.41356182098389	-9.2429084777832	-0.0887247771024704	-0.0614624209702015	-0.00798226054757833
-5.81597661972046	-5.41078233718872	-9.2353048324585	-0.0885514840483665	-0.0612314715981483	-0.0081161605194211
-5.80395984649658	-5.4073634147644	-9.23261833190918	-0.0884326919913292	-0.0611067339777946	-0.00811817590147257
-5.78635406494141	-5.39786386489868	-9.22471332550049	-0.0883545055985451	-0.0608544312417507	-0.0081236781552434
-5.76617002487183	-5.39195203781128	-9.22402000427246	-0.088110938668251	-0.0606268681585789	-0.0081543792039156
-5.74060440063477	-5.37959146499634	-9.21415710449219	-0.0881117209792137	-0.0605058521032333	-0.00821160431951284
-5.71975374221802	-5.37666893005371	-9.21062564849854	-0.0880606845021248	-0.0603598766028881	-0.00818152632564306
-5.69996690750122	-5.36555433273315	-9.19185447692871	-0.0880182310938835	-0.0601780936121941	-0.00836090929806232
-5.68190908432007	-5.36010313034058	-9.18802070617676	-0.0880015417933464	-0.0599135383963585	-0.00829634163528681
-5.6679744720459	-5.35361909866333	-9.16746234893799	-0.0879452526569366	-0.0597591102123261	-0.00853186100721359
-5.64828395843506	-5.34533405303955	-9.16993808746338	-0.087789811193943	-0.059448029845953	-0.00857580080628395
-5.63408279418945	-5.34025096893311	-9.16227054595947	-0.0877522677183151	-0.0589714758098125	-0.00876000430434942
-5.61120367050171	-5.33108329772949	-9.15281295776367	-0.0876970589160919	-0.0587468445301056	-0.00885036960244179
-5.58547639846802	-5.32059812545776	-9.14756965637207	-0.0876073241233826	-0.0583281628787518	-0.00901455990970135
-5.5631365776062	-5.31100559234619	-9.12931823730469	-0.0876512080430985	-0.0580382719635963	-0.00916399713605642
-5.54040718078613	-5.3008017539978	-9.11902904510498	-0.0876813977956772	-0.057680856436491	-0.00950973387807608
-5.53054809570313	-5.29989624023438	-9.11142539978027	-0.0878767967224121	-0.0571154430508614	-0.00985384359955788
-5.51818084716797	-5.29631853103638	-9.10315799713135	-0.0878497809171677	-0.0564694069325924	-0.0103150298818946
-5.49434804916382	-5.29357528686523	-9.09771633148193	-0.0877289772033691	-0.0559259131550789	-0.0104484828189015
-5.46349906921387	-5.28145360946655	-9.08419513702393	-0.0876156091690063	-0.0557083934545517	-0.0105385081842542
-5.43723011016846	-5.26745939254761	-9.06950187683105	-0.0876234024763107	-0.0552345365285873	-0.0106931701302528
-5.41653633117676	-5.26226377487183	-9.05764961242676	-0.0876044258475304	-0.0550310611724854	-0.0108530344441533
-5.39118432998657	-5.2487530708313	-9.04676914215088	-0.0876230224967003	-0.054608728736639	-0.0109946541488171
-5.37667894363403	-5.24977588653564	-9.04155826568604	-0.0875222161412239	-0.054348561912775	-0.0110970819368958
-5.36894607543945	-5.24711847305298	-9.04737377166748	-0.0873451381921768	-0.0538958236575127	-0.0112913781777024
-5.35436391830444	-5.24724769592285	-9.05708122253418	-0.0870396867394447	-0.0534111931920052	-0.0113983806222677
-5.34276628494263	-5.24180698394775	-9.04952526092529	-0.0869716629385948	-0.0532177053391933	-0.0114623662084341
-5.32857990264893	-5.23766469955444	-9.04695892333984	-0.0869311019778252	-0.0529594197869301	-0.0115993479266763
-5.32409143447876	-5.24788475036621	-9.04383659362793	-0.0868507251143456	-0.0528128929436207	-0.0117297172546387
-5.33104515075684	-5.24857664108276	-9.04984092712402	-0.0867601037025452	-0.0524340234696865	-0.0118196969851851
-5.33419513702393	-5.26181745529175	-9.05453205108643	-0.0865894705057144	-0.052200686186552	-0.0119448751211166
-5.34478092193604	-5.2684063911438	-9.05714702606201	-0.0864272788167	-0.0519428960978985	-0.0119477836415172
-5.35427951812744	-5.27633762359619	-9.06150054931641	-0.0862363055348396	-0.0518270768225193	-0.0121107026934624
-5.36664152145386	-5.29098081588745	-9.07388496398926	-0.0861861258745193	-0.0516793057322502	-0.0120780281722546
-5.37538385391235	-5.29746675491333	-9.07149887084961	-0.0861539840698242	-0.0517286024987698	-0.0122109828516841
-5.39537334442139	-5.31450080871582	-9.08935260772705	-0.0861802324652672	-0.0516652688384056	-0.0122630726546049
-5.42328786849976	-5.33381938934326	-9.09591579437256	-0.0859863609075546	-0.0516586154699326	-0.0123143261298537
-5.44816923141479	-5.34806823730469	-9.10711479187012	-0.0858100578188896	-0.0515228472650051	-0.0124057242646813
-5.47824716567993	-5.36460304260254	-9.12176132202148	-0.0856630727648735	-0.0515936985611916	-0.0124256256967783
-5.49687719345093	-5.37817335128784	-9.12852573394775	-0.0854726582765579	-0.0515663363039494	-0.0124585861340165
-5.51714658737183	-5.39206266403198	-9.14929389953613	-0.0853149071335793	-0.0516888089478016	-0.0124226817861199
-5.54104232788086	-5.40502786636353	-9.1589879989624	-0.0852483063936234	-0.0517670400440693	-0.0123539185151458
-5.55737495422363	-5.4163818359375	-9.17024803161621	-0.0850170478224754	-0.0519447810947895	-0.0122747588902712
-5.5837025642395	-5.42832183837891	-9.17657089233398	-0.0849587619304657	-0.0521019399166107	-0.0122531885281205
-5.60396099090576	-5.445481300354	-9.19414329528809	-0.0847501829266548	-0.0523035041987896	-0.0120573062449694
-5.62971544265747	-5.46075010299683	-9.20945644378662	-0.0846493318676949	-0.0524547584354877	-0.0120503641664982
-5.657066822052	-5.47321033477783	-9.22897815704346	-0.0845005884766579	-0.0525305308401585	-0.0117743192240596
-5.67534112930298	-5.48571348190308	-9.23582649230957	-0.0842462331056595	-0.0527712516486645	-0.0116024799644947
-5.69411182403564	-5.49791479110718	-9.251877784729	-0.0840751156210899	-0.0529352836310863	-0.0113325957208872
-5.71062660217285	-5.50579166412354	-9.26321601867676	-0.0839328095316887	-0.0531083643436432	-0.0109891779720783
-5.72708988189697	-5.51472997665405	-9.26967811584473	-0.083752416074276	-0.0534569956362247	-0.0106449937447906
-5.74045753479004	-5.52200651168823	-9.28743076324463	-0.0836895033717155	-0.053755160421133	-0.0102924667298794
-5.76245403289795	-5.53730630874634	-9.29843330383301	-0.0834671407938004	-0.0541948638856411	-0.00992403738200665
-5.77729940414429	-5.54231643676758	-9.31777286529541	-0.0831983983516693	-0.0545004568994045	-0.00948558375239372
-5.7916088104248	-5.55645942687988	-9.3292350769043	-0.0829700455069542	-0.0548977516591549	-0.00904367677867413
-5.80755138397217	-5.56258583068848	-9.35212993621826	-0.0827801525592804	-0.0551986657083035	-0.00862068217247725
-5.81763505935669	-5.56823921203613	-9.36812210083008	-0.0825229957699776	-0.0554247535765171	-0.00804748013615608
-5.83036279678345	-5.57238435745239	-9.3772144317627	-0.0823984742164612	-0.0558537691831589	-0.00750038539990783
-5.83475112915039	-5.57093667984009	-9.37784481048584	-0.0822514742612839	-0.0562192238867283	-0.00702511379495263
-5.84154272079468	-5.5750846862793	-9.38503265380859	-0.0821350142359734	-0.0567125417292118	-0.00642545288428664
-5.84953737258911	-5.57919025421143	-9.39755916595459	-0.0821424722671509	-0.0573029220104218	-0.0059014349244535
-5.85315132141113	-5.58089208602905	-9.41385078430176	-0.0819792002439499	-0.0575754456222057	-0.00532691925764084
-5.86301326751709	-5.58047437667847	-9.42248058319092	-0.0820619314908981	-0.0581264942884445	-0.00478106923401356
-5.87326431274414	-5.58573532104492	-9.43299388885498	-0.0819441899657249	-0.0585544817149639	-0.00416608015075326
-5.88211011886597	-5.58561277389526	-9.44939613342285	-0.0818461403250694	-0.0590207986533642	-0.00355800124816597
-5.88846015930176	-5.58637666702271	-9.45370483398438	-0.0818335488438606	-0.0594537705183029	-0.00290787266567349
-5.89376258850098	-5.58560132980347	-9.46242237091064	-0.0817891731858253	-0.0598559342324734	-0.00231197010725737
-5.89959144592285	-5.57597398757935	-9.4718656539917	-0.0819886177778244	-0.0602540075778961	-0.00166110089048743
-5.90014362335205	-5.57294034957886	-9.47451877593994	-0.0819364562630653	-0.0607690028846264	-0.00106978742405772
-5.90493822097778	-5.56914377212524	-9.48276805877686	-0.0821195021271706	-0.0611281022429466	-0.000384691404178739
-5.90189790725708	-5.56532335281372	-9.47791862487793	-0.0821787714958191	-0.0615275725722313	0.000174902335857041
-5.90128946304321	-5.55690240859985	-9.4883279800415	-0.0823119133710861	-0.0618720278143883	0.000830878445412964
-5.89925050735474	-5.54897403717041	-9.48187065124512	-0.0825744122266769	-0.0622221007943153	0.0013785712653771
-5.89819765090942	-5.54217052459717	-9.48012638092041	-0.0827343985438347	-0.0627055764198303	0.0019846367649734
-5.89367485046387	-5.52898025512695	-9.48476982116699	-0.0829582959413528	-0.062914215028286	0.00248805293813348
-5.89277696609497	-5.5260705947876	-9.47618007659912	-0.0832712352275848	-0.0633290037512779	0.00309242866933346
-5.88206005096436	-5.51592588424683	-9.47700691223145	-0.0835729241371155	-0.0635462924838066	0.00354242254979908
-5.87599420547485	-5.50815773010254	-9.46744441986084	-0.083811491727829	-0.0638320446014404	0.0040566329844296
-5.86952447891235	-5.49397277832031	-9.4658203125	-0.0841720700263977	-0.0639513209462166	0.00454129977151752
-5.86207818984985	-5.48689746856689	-9.45015335083008	-0.0844841152429581	-0.064117044210434	0.004912203643471
-5.84739017486572	-5.47066497802734	-9.44570541381836	-0.0847191959619522	-0.0642310306429863	0.00529232295230031
-5.83772754669189	-5.46232652664185	-9.43825149536133	-0.0851536765694618	-0.0643005594611168	0.00571320997551084
-5.82732057571411	-5.4520115852356	-9.43257522583008	-0.0854591801762581	-0.064401738345623	0.00604022108018398
-5.81565761566162	-5.44056510925293	-9.41607189178467	-0.085881881415844	-0.0643884912133217	0.00640234630554914
-5.80674934387207	-5.43051528930664	-9.40791702270508	-0.0861954241991043	-0.0644305944442749	0.00662429537624121
-5.79491853713989	-5.4193754196167	-9.39859008789063	-0.0866050124168396	-0.0644250437617302	0.00690117152407765
-5.78455972671509	-5.41164970397949	-9.38608360290527	-0.087008111178875	-0.0644963532686234	0.00710608391091228
-5.76719617843628	-5.39910554885864	-9.38146781921387	-0.0873699188232422	-0.064524382352829	0.0073292744345963
-5.75766372680664	-5.38851547241211	-9.37010288238525	-0.0877113714814186	-0.064569503068924	0.00754567794501781
-5.74051713943481	-5.37380170822144	-9.3602294921875	-0.0879921242594719	-0.0644820034503937	0.00776228867471218
-5.73016119003296	-5.36472320556641	-9.34227752685547	-0.0883487388491631	-0.0645362734794617	0.00792208220809698
-5.71694135665894	-5.35100173950195	-9.33991050720215	-0.0886360704898834	-0.0644983798265457	0.00806960929185152
-5.704430103302	-5.34561538696289	-9.32766246795654	-0.0889290347695351	-0.0645509585738182	0.00813306402415037
-5.69398164749146	-5.3348388671875	-9.3174352645874	-0.0893231555819511	-0.0644848868250847	0.00825695414096117
-5.68335914611816	-5.32717609405518	-9.30006408691406	-0.0896643623709679	-0.0645051524043083	0.00828368123620749
-5.67253017425537	-5.31932401657104	-9.29590892791748	-0.0900202095508575	-0.0644296258687973	0.00833060219883919
-5.66311264038086	-5.31086683273315	-9.28731250762939	-0.0903700664639473	-0.0642793774604797	0.00832312274724245
-5.65167427062988	-5.30424737930298	-9.27189636230469	-0.090578019618988	-0.0642714723944664	0.00823633559048176
-5.64585304260254	-5.29662275314331	-9.26425552368164	-0.0910012349486351	-0.0640868097543716	0.00821323320269585
-5.641282081604	-5.29232692718506	-9.24613666534424	-0.0912464633584023	-0.0640654191374779	0.00809928588569164
-5.63291120529175	-5.28520774841309	-9.24225425720215	-0.0915361791849136	-0.0638862922787666	0.00809221155941486
-5.6302490234375	-5.28180885314941	-9.22293186187744	-0.0917835310101509	-0.0638088658452034	0.00787153281271458
-5.62563562393188	-5.27549028396606	-9.22143745422363	-0.0920639261603355	-0.063654862344265	0.00779314618557692
-5.62076044082642	-5.26958751678467	-9.21139144897461	-0.0922654643654823	-0.0634877979755402	0.0075897634960711
-5.6135368347168	-5.2669153213501	-9.20336437225342	-0.0925223231315613	-0.063287116587162	0.00741934962570667
-5.60494470596313	-5.26261568069458	-9.18929862976074	-0.0927255153656006	-0.0631089061498642	0.0071947411634028
-5.60111570358276	-5.25836992263794	-9.18428134918213	-0.0929473638534546	-0.0629554763436317	0.00702855223789811
-5.59048700332642	-5.25403738021851	-9.17290019989014	-0.0930814668536186	-0.0627545416355133	0.00677734147757292
-5.58711290359497	-5.25099945068359	-9.16347503662109	-0.0932891368865967	-0.0625849068164825	0.00652822805568576
-5.57523059844971	-5.2446084022522	-9.155686378479	-0.0934042483568192	-0.0623423270881176	0.00619331654161215
-5.57116889953613	-5.24498748779297	-9.14870166778564	-0.0936154872179031	-0.0622705817222595	0.00584612414240837
-5.56071710586548	-5.2421178817749	-9.13520431518555	-0.0936885178089142	-0.0620750486850739	0.00542569579556584
-5.55370473861694	-5.24167919158936	-9.12868785858154	-0.0937698781490326	-0.0619066245853901	0.00499654235318303
-5.54670572280884	-5.24251079559326	-9.12190818786621	-0.0938190966844559	-0.0617742314934731	0.00444311508908868
-5.54453229904175	-5.24446535110474	-9.11690998077393	-0.093845821917057	-0.0614628158509731	0.00392579846084118
-5.54344797134399	-5.24452543258667	-9.10997295379639	-0.0939637944102287	-0.0613724552094936	0.00340315466746688
-5.54236173629761	-5.24618721008301	-9.10707092285156	-0.0940508618950844	-0.0611216500401497	0.00305106630548835
-5.53765535354614	-5.24684238433838	-9.09357643127441	-0.0940976813435555	-0.0610104203224182	0.00254571135155857
-5.54023599624634	-5.24441909790039	-9.10055637359619	-0.0940739214420319	-0.060861311852932	0.00226890062913299
-5.53932476043701	-5.2465672492981	-9.09406089782715	-0.0939764380455017	-0.0608190707862377	0.00185887224506587
-5.54173994064331	-5.24200630187988	-9.09592437744141	-0.0939719900488853	-0.0606287308037281	0.00158013764303178
-5.53702116012573	-5.24694728851318	-9.09831809997559	-0.0938880518078804	-0.0605596974492073	0.00123658601660281
-5.53328418731689	-5.24351358413696	-9.09470844268799	-0.0939671993255615	-0.0602754913270473	0.000867509108502418
-5.52709436416626	-5.24415922164917	-9.08239364624023	-0.0939527526497841	-0.0601614974439144	0.000503236195072532
-5.52289915084839	-5.24545240402222	-9.08185482025146	-0.0939928814768791	-0.0599267445504665	0.000217317618080415
-5.51410341262817	-5.24641036987305	-9.06717586517334	-0.0940673872828484	-0.0597599595785141	-0.00018313605687581
-5.51378679275513	-5.25044345855713	-9.06349182128906	-0.093997910618782	-0.0596738196909428	-0.000504480325616896
-5.50897073745728	-5.24829149246216	-9.06272983551025	-0.0939469859004021	-0.0594004169106483	-0.000842346693389118
-5.50723028182983	-5.25700902938843	-9.0580358505249	-0.0939428135752678	-0.0593605637550354	-0.00113012176007032
-5.50987339019775	-5.25981950759888	-9.05979061126709	-0.0937633216381073	-0.0590693652629852	-0.00149295129813254
-5.5097279548645	-5.2676157951355	-9.06655693054199	-0.0936170890927315	-0.0588969402015209	-0.00180322281084955
-5.51153993606567	-5.26409149169922	-9.06269359588623	-0.0935581848025322	-0.0586598813533783	-0.00209917640313506
-5.50486183166504	-5.27041721343994	-9.06488609313965	-0.0933612808585167	-0.0584720335900784	-0.00239049503579736
-5.50375413894653	-5.27021980285645	-9.0630054473877	-0.0933143720030785	-0.0584505423903465	-0.002723473822698
-5.49761056900024	-5.26910829544067	-9.05615234375	-0.0933140218257904	-0.0583269856870174	-0.00299338554032147
-5.49708080291748	-5.27461433410645	-9.05860710144043	-0.0932485908269882	-0.0583228729665279	-0.00327229872345924
-5.49946069717407	-5.27633047103882	-9.05125427246094	-0.0932421013712883	-0.0581800043582916	-0.00361795513890684
-5.50251054763794	-5.28522109985352	-9.05303764343262	-0.0931210741400719	-0.0581055246293545	-0.0039322255179286
-5.50974416732788	-5.28549766540527	-9.06422901153564	-0.0930150151252747	-0.0579715743660927	-0.00418577017262578
-5.51187992095947	-5.29326438903809	-9.0586051940918	-0.0928125381469727	-0.0578436553478241	-0.00449164258316159
-5.51869964599609	-5.29646825790405	-9.07420635223389	-0.092675693333149	-0.0578005611896515	-0.00468142330646515
-5.51371335983276	-5.29899311065674	-9.06293678283691	-0.0925661623477936	-0.0577786862850189	-0.00498587591573596
-5.51955413818359	-5.30216026306152	-9.06733226776123	-0.0924818813800812	-0.0576754026114941	-0.00514638470485806
-5.51717376708984	-5.30245590209961	-9.06846141815186	-0.0923551023006439	-0.0577022396028042	-0.00542152719572186
-5.52025604248047	-5.30632448196411	-9.06806087493896	-0.0924211591482162	-0.057750042527914	-0.00556962238624692
-5.5265736579895	-5.3128023147583	-9.05746459960938	-0.0922721698880196	-0.0578385666012764	-0.00586715573444963
-5.53303480148315	-5.31529712677002	-9.07708168029785	-0.0920878425240517	-0.0578456781804562	-0.00596320629119873
-5.54487609863281	-5.32184791564941	-9.073317527771	-0.0919303521513939	-0.0578483939170837	-0.00614791736006737
-5.55296754837036	-5.32510232925415	-9.09156513214111	-0.0917583331465721	-0.0578610673546791	-0.00621242029592395
-5.55657815933228	-5.32904815673828	-9.09262847900391	-0.0915896147489548	-0.0579169876873493	-0.0063491715118289
-5.56626176834106	-5.33182525634766	-9.09907341003418	-0.091555617749691	-0.0578909553587437	-0.00649683317169547
-5.56443214416504	-5.33492946624756	-9.10107898712158	-0.0914228111505508	-0.0581560544669628	-0.00662500225007534
-5.56791925430298	-5.33536624908447	-9.10287475585938	-0.0914406850934029	-0.0583911202847958	-0.00671558501198888
-5.57345199584961	-5.33871603012085	-9.09518051147461	-0.0913159400224686	-0.0585888586938381	-0.0068860542960465
-5.58352184295654	-5.34299421310425	-9.11151313781738	-0.0911688432097435	-0.0587834306061268	-0.00698544410988688
-5.59318590164185	-5.34632015228271	-9.12226295471191	-0.0910022631287575	-0.0589987114071846	-0.00720540154725313
-5.60135793685913	-5.3521614074707	-9.13149833679199	-0.0908288657665253	-0.0590690635144711	-0.00727741606533527
-5.60349130630493	-5.35220193862915	-9.13463878631592	-0.0906313881278038	-0.0593842454254627	-0.00740729412063956
-5.60890769958496	-5.34755516052246	-9.14283657073975	-0.090602807700634	-0.0594718419015408	-0.00742244021967053
-5.61544322967529	-5.35326433181763	-9.13888645172119	-0.0905488133430481	-0.0598432384431362	-0.00740533415228128
-5.62171983718872	-5.35077381134033	-9.14305210113525	-0.0905076712369919	-0.059931043535471	-0.00747929653152823
-5.6339864730835	-5.36113357543945	-9.15087509155273	-0.0903735607862473	-0.0601069442927837	-0.00739816064015031
-5.64430570602417	-5.36076736450195	-9.15178108215332	-0.0903103873133659	-0.0602289326488972	-0.00731431227177382
-5.64586734771729	-5.35999727249146	-9.16089534759521	-0.0901637747883797	-0.0602484308183193	-0.00714922975748777
-5.64707326889038	-5.36014366149902	-9.15853118896484	-0.0901756137609482	-0.0605597831308842	-0.00694845523685217
-5.6481032371521	-5.35834074020386	-9.15126991271973	-0.0902357548475266	-0.0607897341251373	-0.00678185746073723
-5.65258312225342	-5.36564922332764	-9.15962886810303	-0.0902551934123039	-0.0610092468559742	-0.00658693443983793
-5.66068553924561	-5.36385536193848	-9.15943813323975	-0.0902415588498116	-0.0611686147749424	-0.00629501417279243
-5.66360139846802	-5.37007761001587	-9.16989994049072	-0.0900940373539925	-0.0613959617912769	-0.0060924137942493
-5.67274618148804	-5.37080430984497	-9.178879737854	-0.0899564027786255	-0.0614906623959541	-0.00574963074177504
-5.66527223587036	-5.3676176071167	-9.17603397369385	-0.0898776650428772	-0.0617639310657978	-0.00547654321417212
-5.66833209991455	-5.36861848831177	-9.18641185760498	-0.0898865461349487	-0.0619530379772186	-0.00507746869698167
-5.66186475753784	-5.36524868011475	-9.17654037475586	-0.0898522213101387	-0.0622780807316303	-0.00486472761258483
-5.66871881484985	-5.36799955368042	-9.18536567687988	-0.0899024903774261	-0.0625062137842178	-0.00451061362400651
-5.68124485015869	-5.37292814254761	-9.19137668609619	-0.0898279845714569	-0.0627086386084557	-0.00414204224944115
-5.68201589584351	-5.36869812011719	-9.19894123077393	-0.0896241515874863	-0.0628704428672791	-0.00381727330386639
-5.68477439880371	-5.36983013153076	-9.21071338653564	-0.0896143168210983	-0.0631294995546341	-0.00331184454262257
-5.68079471588135	-5.36643600463867	-9.20167446136475	-0.089630126953125	-0.0634038373827934	-0.00297819799743593
-5.68184852600098	-5.36498403549194	-9.21546459197998	-0.089663065969944	-0.0635575130581856	-0.00253610941581428
-5.67988872528076	-5.36329984664917	-9.20650577545166	-0.0898328870534897	-0.0639490485191345	-0.00222998973913491
-5.68298673629761	-5.36317920684814	-9.2150993347168	-0.0898351147770882	-0.0641437098383904	-0.00175198365468532
-5.6882529258728	-5.36324691772461	-9.21185779571533	-0.0898594334721565	-0.0644032284617424	-0.00142322131432593
-5.69431114196777	-5.36385297775269	-9.22554874420166	-0.0899095013737679	-0.0646792724728584	-0.000979161821305752
-5.69673633575439	-5.36539554595947	-9.22282123565674	-0.0897825211286545	-0.0647899359464645	-0.000626168795861304
-5.69651126861572	-5.3649001121521	-9.23318862915039	-0.0898268595337868	-0.0650169253349304	-0.000180560469743796
-5.69435930252075	-5.36250591278076	-9.23182964324951	-0.0898451879620552	-0.0651714503765106	0.000118433563329745
-5.68989086151123	-5.36195993423462	-9.23726844787598	-0.0899550840258598	-0.0654227361083031	0.000576229183934629
-5.6866569519043	-5.35554170608521	-9.22931480407715	-0.0900647938251495	-0.0656109526753426	0.000855114951264113
-5.68511152267456	-5.35710906982422	-9.23316860198975	-0.0901244655251503	-0.0658978521823883	0.00119010068010539
-5.68230772018433	-5.35712909698486	-9.23386764526367	-0.0901741608977318	-0.0660828873515129	0.0015088910004124
-5.6840991973877	-5.36164808273315	-9.23677253723145	-0.0902884304523468	-0.0663589090108871	0.00180098577402532
-5.67534399032593	-5.36411428451538	-9.24473571777344	-0.0903095528483391	-0.0664919689297676	0.00200168881565332
-5.67002582550049	-5.37042856216431	-9.25310611724854	-0.0902910977602005	-0.0666514933109283	0.00232702400535345
-5.66989040374756	-5.36717224121094	-9.25684356689453	-0.0903916358947754	-0.0668916180729866	0.00260216579772532
-5.66382455825806	-5.36755466461182	-9.26109504699707	-0.0904183015227318	-0.0670047625899315	0.00285389833152294
-5.6658821105957	-5.36697721481323	-9.26055526733398	-0.0904966369271278	-0.0671994015574455	0.00307475263252854
-5.66420555114746	-5.36549186706543	-9.25188064575195	-0.090679258108139	-0.0673316046595573	0.00327131594531238
-5.66163444519043	-5.36831331253052	-9.2610330581665	-0.0906835496425629	-0.0675284415483475	0.0034940333571285
-5.66519021987915	-5.36687088012695	-9.25572395324707	-0.0909004136919975	-0.0676997229456902	0.00366155104711652
-5.66481351852417	-5.37209892272949	-9.25924777984619	-0.0908267050981522	-0.0678469017148018	0.00375409750267863
-5.67500638961792	-5.36625051498413	-9.27087306976318	-0.0908760130405426	-0.0679371654987335	0.00398764712736011
-5.67367649078369	-5.37110137939453	-9.26884078979492	-0.0908412709832191	-0.0679972618818283	0.00405091792345047
-5.67938470840454	-5.37202310562134	-9.27795219421387	-0.0908009931445122	-0.0681790634989738	0.00427037756890059
-5.68249034881592	-5.37174081802368	-9.27702045440674	-0.0908456966280937	-0.0681780949234962	0.00444025034084916
-5.68566513061523	-5.37345695495605	-9.2741870880127	-0.090767964720726	-0.0681859254837036	0.00447687553241849
-5.68562507629395	-5.3721022605896	-9.27479267120361	-0.0909057408571243	-0.0682288929820061	0.00460878200829029
-5.68919086456299	-5.37850856781006	-9.28151798248291	-0.0908498167991638	-0.0683020800352097	0.00462453486397862
-5.69251108169556	-5.378662109375	-9.2810230255127	-0.0909430608153343	-0.0682769045233727	0.00474167196080089
-5.69540071487427	-5.38115262985229	-9.27299213409424	-0.090970553457737	-0.0682895630598068	0.00475032394751906
-5.69278526306152	-5.38387537002563	-9.27499580383301	-0.0909702926874161	-0.0683359652757645	0.00485496874898672
-5.69951343536377	-5.38577175140381	-9.26855659484863	-0.091039352118969	-0.0682190731167793	0.00487715052440763
-5.69951868057251	-5.38859748840332	-9.26222324371338	-0.0910757184028625	-0.0682508945465088	0.0049196295440197
-5.70165634155273	-5.38737535476685	-9.26386833190918	-0.0911264419555664	-0.0681831762194633	0.00492187915369868
-5.70432758331299	-5.39519214630127	-9.25880146026611	-0.0911130607128143	-0.068197064101696	0.00490962713956833
-5.70074796676636	-5.39483880996704	-9.25605010986328	-0.0911689102649689	-0.0680741369724274	0.00487393699586391
-5.6986608505249	-5.40166044235229	-9.24017333984375	-0.091155432164669	-0.0681106150150299	0.00485113682225347
-5.69816446304321	-5.39917182922363	-9.24637889862061	-0.0911486074328423	-0.0680117681622505	0.00488176476210356
-5.69872617721558	-5.40599393844604	-9.23715972900391	-0.09119563549757	-0.0680188983678818	0.00476400926709175
-5.69459247589111	-5.40612983703613	-9.23497104644775	-0.0911261290311813	-0.0679375231266022	0.00471218302845955
-5.6988263130188	-5.41203498840332	-9.23739719390869	-0.0910878032445908	-0.0677427053451538	0.00469223037362099
-5.69540691375732	-5.41605424880981	-9.23435401916504	-0.0909686535596848	-0.0677305236458778	0.00462134089320898
-5.69498634338379	-5.41954565048218	-9.23507213592529	-0.0909953787922859	-0.0675303414463997	0.00463879993185401
-5.69354963302612	-5.42212533950806	-9.23001289367676	-0.0908341407775879	-0.0675490349531174	0.00450093625113368
-5.69225788116455	-5.42673110961914	-9.2382984161377	-0.0907683372497559	-0.0675053745508194	0.00453654583543539
-5.69664192199707	-5.43411016464233	-9.22966861724854	-0.0906944125890732	-0.0674821808934212	0.00448833080008626
-5.6959228515625	-5.43791580200195	-9.23799705505371	-0.0904881656169891	-0.0673555806279182	0.00440773786976933
-5.70235872268677	-5.44397640228271	-9.2396879196167	-0.0904096215963364	-0.0672845095396042	0.00431114062666893
-5.70346689224243	-5.45232486724854	-9.24600505828857	-0.0902147814631462	-0.0672208890318871	0.00421642977744341
-5.71121168136597	-5.45885419845581	-9.23770046234131	-0.0901426747441292	-0.0670622736215591	0.00403437158092856
-5.71292924880981	-5.4644079208374	-9.25065612792969	-0.0899691060185432	-0.066948801279068	0.00394477462396026
-5.71591520309448	-5.47389221191406	-9.2545337677002	-0.0897896140813828	-0.0667714625597	0.00385462655685842
-5.7190842628479	-5.47437334060669	-9.25661468505859	-0.0896506011486053	-0.0668101981282234	0.00378992641344666
-5.71573543548584	-5.47925662994385	-9.26998424530029	-0.0893163457512856	-0.0667781308293343	0.00372876622714102
-5.71689653396606	-5.48486995697021	-9.26273345947266	-0.0892459750175476	-0.0668254345655441	0.00367348175495863
-5.71259593963623	-5.48756504058838	-9.26241588592529	-0.0890407711267471	-0.0668314173817635	0.00356549443677068
-5.71403980255127	-5.48825120925903	-9.26941776275635	-0.0888704359531403	-0.0667949616909027	0.00352800544351339
-5.71038246154785	-5.4926700592041	-9.2755069732666	-0.0887354463338852	-0.0668277367949486	0.00335367908701301
-5.70891284942627	-5.49725198745728	-9.26690292358398	-0.0885861217975616	-0.0666928365826607	0.00325432326644659
-5.70863580703735	-5.49901008605957	-9.26983547210693	-0.0885411128401756	-0.0667565017938614	0.00315246637910604
-5.70715570449829	-5.50597858428955	-9.27579879760742	-0.0883216857910156	-0.0666838437318802	0.00306129129603505
-5.70482969284058	-5.510009765625	-9.26047039031982	-0.0881600901484489	-0.066682294011116	0.0029100151732564
-5.70371580123901	-5.51126623153687	-9.26944160461426	-0.0880316570401192	-0.0665559470653534	0.00281500467099249
-5.70086717605591	-5.51579904556274	-9.27025890350342	-0.0877816304564476	-0.0665281862020493	0.00263992184773088
-5.69980955123901	-5.51834678649902	-9.27229309082031	-0.0877028554677963	-0.0664072036743164	0.00256490404717624
-5.69675874710083	-5.52534627914429	-9.2721061706543	-0.0874367579817772	-0.0663373693823814	0.00231013912707567
-5.69304132461548	-5.52467012405396	-9.27937412261963	-0.0873503088951111	-0.0662573501467705	0.00224255910143256
-5.69141483306885	-5.52762222290039	-9.2748327255249	-0.0871562361717224	-0.0661261528730392	0.00203046947717667
-5.68463516235352	-5.53023862838745	-9.27665615081787	-0.087035559117794	-0.0659796148538589	0.00187068502418697
-5.68029689788818	-5.53275871276855	-9.27652168273926	-0.0868641436100006	-0.0658407881855965	0.00174594298005104
-5.67383575439453	-5.52925395965576	-9.27858829498291	-0.0867375656962395	-0.0657512247562408	0.00148695183452219
-5.6692533493042	-5.52700996398926	-9.26950836181641	-0.0865965560078621	-0.0654565021395683	0.00135615363251418
-5.66011571884155	-5.52882671356201	-9.26914501190186	-0.086508497595787	-0.0654877796769142	0.00110386207234114
-5.64970922470093	-5.52453851699829	-9.26773166656494	-0.0864684283733368	-0.0653120204806328	0.000872763921506703
-5.64412069320679	-5.52633857727051	-9.25724601745605	-0.0863484740257263	-0.0652993619441986	0.000649254419840872
-5.64006900787354	-5.52347278594971	-9.25674343109131	-0.0862739309668541	-0.0650334358215332	0.000465030549094081
-5.63595914840698	-5.52576208114624	-9.24797821044922	-0.0862579420208931	-0.0649366304278374	0.000129135922179557
-5.63388061523438	-5.5246000289917	-9.25409603118896	-0.0862371698021889	-0.0647545829415321	-0.000116410919872578
-5.62705039978027	-5.52534055709839	-9.24656677246094	-0.0860591754317284	-0.0645501986145973	-0.000437808514107019
-5.62455320358276	-5.52280616760254	-9.24219608306885	-0.08604896068573	-0.0644257739186287	-0.000654388917610049
-5.61997842788696	-5.52501678466797	-9.23830604553223	-0.0859208106994629	-0.064122349023819	-0.000901728984899819
-5.61926651000977	-5.52277231216431	-9.24511051177979	-0.0858139991760254	-0.0639446303248405	-0.00112206279300153
-5.61241388320923	-5.51643991470337	-9.23198699951172	-0.0857041776180267	-0.0636866539716721	-0.00137440278194845
-5.603271484375	-5.51452159881592	-9.23758888244629	-0.0856701210141182	-0.0635349079966545	-0.00161717273294926
-5.59302091598511	-5.51072788238525	-9.22419834136963	-0.0857797339558601	-0.0633949860930443	-0.00195754901506007
-5.58778858184814	-5.50813341140747	-9.22101211547852	-0.0856766551733017	-0.063182644546032	-0.00218354864045978
-5.58905124664307	-5.50946426391602	-9.21125602722168	-0.0857293978333473	-0.0630513280630112	-0.00250992272049189
-5.58809852600098	-5.50902509689331	-9.21049213409424	-0.0856884345412254	-0.0627765879034996	-0.00274984841234982
-5.58727693557739	-5.50911474227905	-9.20762634277344	-0.0855318084359169	-0.0625602677464485	-0.00311063509434462
-5.5848274230957	-5.50559186935425	-9.21498775482178	-0.0855264514684677	-0.0622485354542732	-0.0033157616853714
-5.57857227325439	-5.50669479370117	-9.20286464691162	-0.0854730010032654	-0.0619652159512043	-0.00366581603884697
-5.57270336151123	-5.50305461883545	-9.19504070281982	-0.0855295956134796	-0.0616894885897636	-0.00387240387499332
-5.56599807739258	-5.49869823455811	-9.18224430084229	-0.0856048464775085	-0.0614254996180534	-0.00420146761462092
-5.56320381164551	-5.50008583068848	-9.17605590820313	-0.0857113227248192	-0.0612713731825352	-0.00446884334087372
-5.56166887283325	-5.49890375137329	-9.17401599884033	-0.085752546787262	-0.0609673224389553	-0.00475721852853894
-5.56130313873291	-5.50195121765137	-9.16474628448486	-0.0857530608773232	-0.0606475025415421	-0.0051289601251483
-5.55892848968506	-5.5008339881897	-9.16367721557617	-0.0857390314340591	-0.0603718422353268	-0.00528791220858693
-5.55433225631714	-5.49813747406006	-9.1540470123291	-0.0857169479131699	-0.059904795140028	-0.00559303676709533
-5.54656076431274	-5.49160432815552	-9.14303684234619	-0.0858132317662239	-0.0596593469381332	-0.00577858882024884
-5.53738355636597	-5.48636627197266	-9.1312198638916	-0.0859543085098267	-0.0594152100384235	-0.00603770278394222
-5.53518104553223	-5.48757123947144	-9.12726020812988	-0.0859992727637291	-0.0591938197612762	-0.00634817220270634
-5.53582239151001	-5.48387670516968	-9.12135696411133	-0.0861506387591362	-0.0588221177458763	-0.00653065880760551
-5.5343222618103	-5.48761606216431	-9.11408710479736	-0.0861300900578499	-0.0585140660405159	-0.00677177170291543
-5.53102254867554	-5.48222637176514	-9.11692333221436	-0.0861454233527184	-0.0581746511161327	-0.00693380134180188
-5.52468729019165	-5.47836780548096	-9.10756397247314	-0.0861999914050102	-0.057998213917017	-0.00708732847124338
-5.51776504516602	-5.47452354431152	-9.09477519989014	-0.0863317176699638	-0.0577909611165524	-0.00728568760678172
-5.51433277130127	-5.47202682495117	-9.09080791473389	-0.0865300074219704	-0.0575612969696522	-0.00745983654633164
-5.51043033599854	-5.47551774978638	-9.08165836334229	-0.0865365117788315	-0.0572927817702293	-0.00772044016048312
-5.51310205459595	-5.47304773330688	-9.08511829376221	-0.0866319239139557	-0.0569551251828671	-0.00785974320024252
-5.50022554397583	-5.46971559524536	-9.07159805297852	-0.0866042897105217	-0.0567259788513184	-0.00799266248941422
-5.49495697021484	-5.46223258972168	-9.05909252166748	-0.0868035331368446	-0.0564725436270237	-0.00809710472822189
-5.48376512527466	-5.45888233184814	-9.04918766021729	-0.0869872272014618	-0.0563630424439907	-0.0081883342936635
-5.47731733322144	-5.45861959457397	-9.04309558868408	-0.0870952904224396	-0.0561141781508923	-0.00831394083797932
-5.47523975372314	-5.45626354217529	-9.04219436645508	-0.087241031229496	-0.0558705441653728	-0.00835532881319523
-5.47104358673096	-5.45912027359009	-9.03790283203125	-0.0871730595827103	-0.0556225962936878	-0.00850106775760651
-5.46932983398438	-5.45674562454224	-9.04311656951904	-0.0870830118656158	-0.0554043874144554	-0.00848120078444481
-5.46079587936401	-5.45188808441162	-9.03558921813965	-0.0871269851922989	-0.0551344566047192	-0.00852670148015022
-5.45225429534912	-5.4507212638855	-9.03703022003174	-0.0871138498187065	-0.054964903742075	-0.00855794548988342
-5.43828439712524	-5.44665956497192	-9.02791023254395	-0.0872095599770546	-0.0548633076250553	-0.00866086035966873
-5.43325805664063	-5.4483642578125	-9.02572250366211	-0.0874362364411354	-0.0546141341328621	-0.00861226115375757
-5.43387079238892	-5.44920444488525	-9.02458000183105	-0.0873682051897049	-0.0545827150344849	-0.0087014464661479
-5.43308162689209	-5.45037412643433	-9.02661895751953	-0.0873188003897667	-0.05428646504879	-0.00863829907029867
-5.43283557891846	-5.4492654800415	-9.03292846679688	-0.0872105360031128	-0.0541062466800213	-0.00865566823631525
-5.42734527587891	-5.44837808609009	-9.03367805480957	-0.0873211398720741	-0.0540308505296707	-0.00858495105057955
-5.41551876068115	-5.44725799560547	-9.03316974639893	-0.0873052105307579	-0.0539990104734898	-0.00853846035897732
-5.41885805130005	-5.4469895362854	-9.0302619934082	-0.0873543918132782	-0.0539347678422928	-0.00851396005600691
-5.42272472381592	-5.45013380050659	-9.03677749633789	-0.0874331817030907	-0.0538963340222836	-0.00839655939489603
-5.42771100997925	-5.45243740081787	-9.0465669631958	-0.087130069732666	-0.0537975989282131	-0.00841983966529369
-5.4299898147583	-5.45311450958252	-9.05768966674805	-0.0872026458382607	-0.0537269748747349	-0.00834178831428289
-5.42473936080933	-5.45338821411133	-9.0562162399292	-0.087175652384758	-0.0537395030260086	-0.00828618463128805
-5.42678689956665	-5.45389556884766	-9.05861568450928	-0.0872438922524452	-0.053766630589962	-0.00822457019239664
-5.43051862716675	-5.45361471176147	-9.0578784942627	-0.087211862206459	-0.0538752861320972	-0.00814810860902071
-5.44282484054565	-5.45855855941772	-9.07319831848145	-0.0871441960334778	-0.0538381040096283	-0.00807454716414213
-5.44763660430908	-5.4618091583252	-9.0773286819458	-0.0870072096586227	-0.053742915391922	-0.00797470007091761
-5.44065999984741	-5.4605770111084	-9.08827209472656	-0.0869567170739174	-0.0537870265543461	-0.0078651076182723
-5.44234418869019	-5.46138429641724	-9.08412075042725	-0.0870989039540291	-0.0539073832333088	-0.00773562770336866
-5.44818782806396	-5.46061038970947	-9.09106826782227	-0.0870443359017372	-0.0540560521185398	-0.00763970566913486
-5.45492362976074	-5.46747779846191	-9.09782695770264	-0.0869953855872154	-0.0540745966136456	-0.00753356143832207
-5.45838403701782	-5.46886873245239	-9.10811614990234	-0.086875207722187	-0.0540459342300892	-0.00735891470685601
-5.45572948455811	-5.46740913391113	-9.11259937286377	-0.0869439095258713	-0.0539847835898399	-0.00718667963519692
-5.45738792419434	-5.46513557434082	-9.1165246963501	-0.0869516283273697	-0.0542920865118504	-0.00702208513393998
-5.45623207092285	-5.46362257003784	-9.11673927307129	-0.086988240480423	-0.0543136596679688	-0.00683951517567039
-5.46580028533936	-5.47081899642944	-9.12110233306885	-0.0870248973369598	-0.054415587335825	-0.00678230822086334
-5.46838235855103	-5.47121715545654	-9.1338996887207	-0.0869935229420662	-0.0544569492340088	-0.00658632861450315
-5.46945953369141	-5.46898555755615	-9.13689422607422	-0.0869064405560493	-0.0543964691460133	-0.00634445808827877
-5.468590259552	-5.46588897705078	-9.13887310028076	-0.0869728177785873	-0.0545810647308826	-0.00618321169167757
-5.47102499008179	-5.46580600738525	-9.13490295410156	-0.0871257111430168	-0.0546044073998928	-0.00604470400139689
-5.4709005355835	-5.4705638885498	-9.13766384124756	-0.0871613398194313	-0.05482492223382	-0.00591500569134951
-5.47952127456665	-5.46539688110352	-9.13794136047363	-0.08731359988451	-0.054877832531929	-0.00574357295408845
-5.48594760894775	-5.47493553161621	-9.14677429199219	-0.0872394219040871	-0.0549000538885593	-0.00560143543407321
-5.4906153678894	-5.46692132949829	-9.15888500213623	-0.087180107831955	-0.0548813939094543	-0.00543598085641861
-5.49195528030396	-5.46169090270996	-9.15443801879883	-0.0871974006295204	-0.055022731423378	-0.00523478398099542
-5.49217844009399	-5.46490812301636	-9.15541744232178	-0.0873865336179733	-0.0552186407148838	-0.00513991387560964
-5.49406099319458	-5.4601845741272	-9.15732669830322	-0.0875446349382401	-0.055265486240387	-0.0050127487629652
-5.50398445129395	-5.46205282211304	-9.15435218811035	-0.0876767933368683	-0.0553705058991909	-0.00489882240071893
-5.51294946670532	-5.46020030975342	-9.16771221160889	-0.0877675265073776	-0.0554407052695751	-0.00475936429575086
-5.51990127563477	-5.4652681350708	-9.16870021820068	-0.0877791121602058	-0.0554517097771168	-0.00467707309871912
-5.53148365020752	-5.46304225921631	-9.16456890106201	-0.0879702344536781	-0.0555356182157993	-0.00449870666489005
-5.53216505050659	-5.4583683013916	-9.16781520843506	-0.0879094302654266	-0.0556409768760204	-0.00441263010725379
-5.53850650787354	-5.45658159255981	-9.16719055175781	-0.0881213843822479	-0.0556522868573666	-0.00427403906360269
-5.53612184524536	-5.45357894897461	-9.15886402130127	-0.0883361920714378	-0.0558013916015625	-0.00417415983974934
-5.54124736785889	-5.45117044448853	-9.16871356964111	-0.0885563343763351	-0.0559088028967381	-0.00399748282507062
-5.54168462753296	-5.44798946380615	-9.15785121917725	-0.0888060927391052	-0.0560526885092258	-0.00397588545456529
-5.54516935348511	-5.4484601020813	-9.16198921203613	-0.0889032334089279	-0.0560688450932503	-0.00380228948779404
-5.5535454750061	-5.44696617126465	-9.1552734375	-0.0890525877475739	-0.0561943352222443	-0.00389177235774696
-5.55873394012451	-5.44473314285278	-9.16277694702148	-0.0892585217952728	-0.0562931634485722	-0.00371480523608625
-5.56119346618652	-5.44553661346436	-9.1576566696167	-0.08919757604599	-0.0563279874622822	-0.00371874123811722
-5.56123208999634	-5.44346714019775	-9.17029476165771	-0.0894071683287621	-0.0563301146030426	-0.0035036422777921
-5.56212043762207	-5.44365787506104	-9.15757656097412	-0.0895425006747246	-0.0563190579414368	-0.00353523413650692
-5.56366968154907	-5.44035148620605	-9.16566848754883	-0.0896986797451973	-0.0564283989369869	-0.00339589710347354
-5.56408071517944	-5.43705701828003	-9.15647220611572	-0.0898695439100266	-0.0563784837722778	-0.00331062870100141
-5.56166839599609	-5.43305683135986	-9.15458393096924	-0.0900123044848442	-0.0565556772053242	-0.00332952803000808
-5.55842256546021	-5.42568778991699	-9.15100288391113	-0.0903358161449432	-0.0566045269370079	-0.00327835092321038
-5.56775856018066	-5.42908573150635	-9.14533424377441	-0.0905193686485291	-0.0568006187677383	-0.00327236391603947
-5.5729398727417	-5.42580413818359	-9.1450252532959	-0.0906669422984123	-0.056807417422533	-0.00330671877600253
-5.57755851745605	-5.42950010299683	-9.15048027038574	-0.0908548459410667	-0.0568798705935478	-0.00327163864858449
-5.58712673187256	-5.42851781845093	-9.15263271331787	-0.0909238830208778	-0.0569096393883228	-0.00324679655022919
-5.58740568161011	-5.42813730239868	-9.15272045135498	-0.0910434052348137	-0.0569218881428242	-0.0032242436427623
-5.59381914138794	-5.42655086517334	-9.14949226379395	-0.0912259593605995	-0.0570329874753952	-0.00319585483521223
-5.58753156661987	-5.42278575897217	-9.14956092834473	-0.0913723036646843	-0.0571382530033588	-0.00321327871643007
-5.58776235580444	-5.42083787918091	-9.14411544799805	-0.0915990024805069	-0.0572395734488964	-0.00325157772749662
-5.5923900604248	-5.42275285720825	-9.1378870010376	-0.0919300690293312	-0.0573977194726467	-0.00334402220323682
-5.59615468978882	-5.42699241638184	-9.13401031494141	-0.0919884815812111	-0.0574500970542431	-0.00345756346359849
-5.60799741744995	-5.42418479919434	-9.14123249053955	-0.0921712443232536	-0.0575212314724922	-0.00345097179524601
-5.61187887191772	-5.42578983306885	-9.13681888580322	-0.0921241343021393	-0.0575126297771931	-0.00354852201417089
-5.61928987503052	-5.42634439468384	-9.15207004547119	-0.0922177955508232	-0.0575563013553619	-0.00357445701956749
-5.61895656585693	-5.42720460891724	-9.14774703979492	-0.0923871323466301	-0.0576561838388443	-0.00364923919551075
-5.62646961212158	-5.42612934112549	-9.15060329437256	-0.0925331488251686	-0.0577125921845436	-0.00369872502051294
-5.6262731552124	-5.42422294616699	-9.14894580841064	-0.09270229190588	-0.057869341224432	-0.00380495516583323
-5.63012886047363	-5.42530250549316	-9.14320087432861	-0.0929381102323532	-0.0579433590173721	-0.00386876217089593
-5.63882160186768	-5.42629241943359	-9.13877964019775	-0.0930340737104416	-0.0581296756863594	-0.00407462660223246
-5.64847612380981	-5.4292426109314	-9.15409755706787	-0.0931700393557549	-0.0581764206290245	-0.00406942423433065
-5.66224956512451	-5.43151807785034	-9.14701557159424	-0.0930985435843468	-0.0582125186920166	-0.00435232929885387
-5.67034482955933	-5.43237400054932	-9.15824031829834	-0.0931078493595123	-0.058289110660553	-0.00435763783752918
-5.67551136016846	-5.43502330780029	-9.16001319885254	-0.0931757092475891	-0.058327104896307	-0.00454207276925445
-5.68923139572144	-5.43493890762329	-9.15793895721436	-0.0933552756905556	-0.0584080889821053	-0.00468454416841269
-5.6909384727478	-5.43623781204224	-9.1608772277832	-0.0933710709214211	-0.0584962852299213	-0.00484472326934338
-5.70464086532593	-5.44138860702515	-9.1591215133667	-0.0935910418629646	-0.0586324818432331	-0.0049941916950047
-5.71205043792725	-5.44212675094604	-9.15748977661133	-0.0937259122729301	-0.058816559612751	-0.00521550560370088
-5.7295446395874	-5.4478816986084	-9.16503524780273	-0.0937983468174934	-0.0589160099625587	-0.00539994752034545
-5.74538898468018	-5.45359802246094	-9.15934658050537	-0.0939207449555397	-0.0590005144476891	-0.00562675297260284
-5.75656700134277	-5.46073961257935	-9.1737003326416	-0.0939179286360741	-0.059155885130167	-0.00584116391837597
-5.77363109588623	-5.46397161483765	-9.1779146194458	-0.0939253643155098	-0.0592054426670074	-0.0060212011449039
-5.78556871414185	-5.47064638137817	-9.18179225921631	-0.0938906967639923	-0.059194304049015	-0.00624530902132392
-5.79896640777588	-5.47789812088013	-9.18597888946533	-0.0939140096306801	-0.0594418458640575	-0.00640217680484056
-5.80812168121338	-5.47810411453247	-9.18684005737305	-0.0940235704183578	-0.0595997348427773	-0.0065624788403511
-5.82438135147095	-5.48726797103882	-9.18593692779541	-0.0940695106983185	-0.0597908608615398	-0.00683653727173805
-5.83286142349243	-5.48691844940186	-9.19114971160889	-0.0941427424550056	-0.0599623396992683	-0.00701242126524448
-5.85010051727295	-5.4963173866272	-9.18100643157959	-0.0941522046923637	-0.0602248534560204	-0.00723338080570102
-5.86080884933472	-5.50423860549927	-9.18805599212646	-0.0941540226340294	-0.0603655390441418	-0.0074354731477797
-5.87752819061279	-5.51400947570801	-9.19893836975098	-0.0940499901771545	-0.0605423748493195	-0.00763708539307117
-5.89647388458252	-5.52073383331299	-9.20147228240967	-0.0939709842205048	-0.0607371293008327	-0.00783196743577719
-5.90777206420898	-5.52597951889038	-9.21711540222168	-0.093738965690136	-0.0607968308031559	-0.00805292744189501
-5.92090225219727	-5.53476858139038	-9.22373294830322	-0.0936726108193398	-0.0611249208450317	-0.00821593403816223
-5.92980766296387	-5.53757953643799	-9.22337436676025	-0.0935227870941162	-0.061264842748642	-0.00845697242766619
-5.94239521026611	-5.54183387756348	-9.23501396179199	-0.0932468846440315	-0.0614992342889309	-0.00867194216698408
-5.94626140594482	-5.54618072509766	-9.23449993133545	-0.0933235734701157	-0.0617193728685379	-0.00889812130481005
-5.94729042053223	-5.54941463470459	-9.24241352081299	-0.0931207686662674	-0.0619556494057179	-0.00912046059966087
-5.95936822891235	-5.55259418487549	-9.23532104492188	-0.0930592864751816	-0.0621989667415619	-0.00936588458716869
-5.96529865264893	-5.56000089645386	-9.25112056732178	-0.0929532274603844	-0.0624026916921139	-0.00957769341766834
-5.97415637969971	-5.56560087203979	-9.24511051177979	-0.0929102823138237	-0.0625689774751663	-0.00985605735331774
-5.97913694381714	-5.56968832015991	-9.25292205810547	-0.092737503349781	-0.0628287345170975	-0.0100705521181226
-5.9919056892395	-5.57511568069458	-9.25548839569092	-0.0925499796867371	-0.0629001408815384	-0.0104888062924147
-5.99674367904663	-5.57942390441895	-9.26242923736572	-0.0923894271254539	-0.062950387597084	-0.0107309520244598
-5.99928617477417	-5.5790958404541	-9.26483631134033	-0.0922931954264641	-0.063063807785511	-0.011056711897254
-6.00251197814941	-5.58206272125244	-9.25757598876953	-0.0921926125884056	-0.0632941424846649	-0.0113835530355573
-6.00461864471436	-5.58118057250977	-9.26157188415527	-0.0922016501426697	-0.063217356801033	-0.0116978036239743
-6.01166582107544	-5.59100341796875	-9.25716876983643	-0.0921518132090569	-0.0635075718164444	-0.0120797781273723
-6.01766061782837	-5.59321641921997	-9.26497554779053	-0.0919836983084679	-0.0635174289345741	-0.0124851018190384
-6.02666807174683	-5.60078144073486	-9.26814556121826	-0.0918037742376328	-0.063526339828968	-0.012876003049314
-6.03299188613892	-5.6058931350708	-9.26817417144775	-0.0916416868567467	-0.0636021867394447	-0.0132597796618938
-6.03507852554321	-5.60726833343506	-9.27990531921387	-0.0913736671209335	-0.0635003000497818	-0.0136159025132656
-6.03428792953491	-5.6104211807251	-9.27122974395752	-0.091344341635704	-0.0636419728398323	-0.01402991078794
-6.03511047363281	-5.60933542251587	-9.27174758911133	-0.091288149356842	-0.0637021660804749	-0.0143893640488386
-6.03937387466431	-5.61910676956177	-9.27097988128662	-0.0911467373371124	-0.063815675675869	-0.0148718701675534
-6.04935646057129	-5.62176752090454	-9.27778816223145	-0.0910502821207047	-0.0637052357196808	-0.0152798602357507
-6.05075550079346	-5.62907409667969	-9.2781867980957	-0.0907326713204384	-0.0636641010642052	-0.0156751070171595
-6.05884742736816	-5.63050937652588	-9.28489017486572	-0.0905202925205231	-0.0635703653097153	-0.0160499811172485
-6.05340433120728	-5.62933778762817	-9.29133319854736	-0.0902691781520844	-0.0635876432061195	-0.0165018867701292
-6.05434608459473	-5.63339281082153	-9.28257846832275	-0.0902173817157745	-0.0635890886187553	-0.0168876610696316
-6.05124950408936	-5.63278198242188	-9.28602123260498	-0.0900323837995529	-0.063656859099865	-0.0174068603664637
-6.05617237091064	-5.63769292831421	-9.28679370880127	-0.090005598962307	-0.0635355412960052	-0.0178043488413095
-6.06464004516602	-5.64178228378296	-9.2872142791748	-0.0897105932235718	-0.0634542927145958	-0.0182714778929949
-6.06329727172852	-5.64261245727539	-9.29363059997559	-0.0893941298127174	-0.0632574334740639	-0.0187600422650576
-6.06675052642822	-5.64157247543335	-9.29867458343506	-0.0892405658960342	-0.0631589740514755	-0.0191317182034254
-6.0590648651123	-5.64336061477661	-9.28523445129395	-0.0890353173017502	-0.0631222054362297	-0.0196500830352306
-6.05523061752319	-5.6423773765564	-9.2973690032959	-0.0889621526002884	-0.0629536882042885	-0.0200319718569517
-6.05133724212646	-5.64214754104614	-9.27691459655762	-0.0889275223016739	-0.0628769770264626	-0.0205537173897028
-6.05651760101318	-5.64994859695435	-9.28796482086182	-0.0887672230601311	-0.0626682490110397	-0.0209218021482229
-6.05911445617676	-5.65428352355957	-9.29070377349854	-0.088409960269928	-0.0625255554914474	-0.0214357860386372
-6.06455278396606	-5.6550555229187	-9.29331874847412	-0.088239848613739	-0.0621886551380157	-0.021817984059453
-6.06034994125366	-5.65984773635864	-9.29256916046143	-0.0880851522088051	-0.062082327902317	-0.0221749525517225
-6.05173969268799	-5.65712690353394	-9.28442001342773	-0.0880148932337761	-0.061938688158989	-0.0226812977343798
-6.05383348464966	-5.66367435455322	-9.28560066223145	-0.0879038497805595	-0.0617494136095047	-0.0230069551616907
-6.0606746673584	-5.6715030670166	-9.28048419952393	-0.087749570608139	-0.0615888945758343	-0.0234657879918814
-6.06668424606323	-5.67607450485229	-9.29446792602539	-0.0874099582433701	-0.0613079816102982	-0.0238069016486406
-6.06955337524414	-5.67999458312988	-9.28603458404541	-0.0871694684028625	-0.0610599555075169	-0.0242064408957958
-6.06856966018677	-5.68577861785889	-9.28762054443359	-0.0870955437421799	-0.0608119741082191	-0.0245032887905836
-6.06040382385254	-5.69084501266479	-9.28414154052734	-0.0868960022926331	-0.0606180317699909	-0.0248435121029615
-6.06462287902832	-5.69562482833862	-9.27331161499023	-0.0868385583162308	-0.0604383237659931	-0.0251790788024664
-6.06842994689941	-5.69957828521729	-9.28116035461426	-0.0867096185684204	-0.0602201633155346	-0.0255081877112389
-6.074294090271	-5.70958280563354	-9.27969646453857	-0.0864903479814529	-0.0600378103554249	-0.0257873702794313
-6.08339643478394	-5.71502017974854	-9.28685855865479	-0.0862604305148125	-0.0597864985466003	-0.0260943714529276
-6.08155822753906	-5.72314977645874	-9.28946781158447	-0.0860866233706474	-0.0595013871788979	-0.0263152718544006
-6.08123826980591	-5.72395467758179	-9.28460025787354	-0.0858742222189903	-0.0594021193683147	-0.0265752635896206
-6.07681703567505	-5.72387838363647	-9.28668212890625	-0.0857784450054169	-0.0591603890061378	-0.0267906337976456
-6.08477592468262	-5.73569822311401	-9.27693939208984	-0.085649237036705	-0.0591323971748352	-0.0270400010049343
-6.09078645706177	-5.74271011352539	-9.28584671020508	-0.0855110287666321	-0.0588792152702808	-0.0272538345307112
-6.09249210357666	-5.74783182144165	-9.2924919128418	-0.0852234065532684	-0.058649268001318	-0.0273615419864655
-6.09174394607544	-5.74946975708008	-9.28849411010742	-0.085072748363018	-0.0585680827498436	-0.0275090150535107
-6.08898782730103	-5.74890661239624	-9.28453063964844	-0.084972970187664	-0.0583825148642063	-0.0276818871498108
-6.0859317779541	-5.75442028045654	-9.27917957305908	-0.0848523899912834	-0.0584545694291592	-0.0278007350862026
-6.0946102142334	-5.75907421112061	-9.29055881500244	-0.0846963748335838	-0.0582003928720951	-0.0279240347445011
-6.09632682800293	-5.76923942565918	-9.28272533416748	-0.0844120234251022	-0.0579532198607922	-0.0279926564544439
-6.09298849105835	-5.76756429672241	-9.29571437835693	-0.0841704234480858	-0.0578836314380169	-0.0280687399208546
-6.09064054489136	-5.76600217819214	-9.29077339172363	-0.0841221734881401	-0.0577330403029919	-0.0281642731279135
-6.08609533309937	-5.77116060256958	-9.28511047363281	-0.0840829610824585	-0.057736087590456	-0.0282501485198736
-6.09066438674927	-5.77184963226318	-9.28994274139404	-0.0840220302343369	-0.0575109422206879	-0.0282301753759384
-6.09131240844727	-5.78007507324219	-9.28482818603516	-0.0839248970150948	-0.0573920756578445	-0.0283195395022631
-6.0956826210022	-5.77949810028076	-9.29523086547852	-0.0838167667388916	-0.0572081319987774	-0.0282485522329807
-6.09001445770264	-5.77901363372803	-9.28998565673828	-0.0835618004202843	-0.0570878647267818	-0.0282751936465502
-6.08505010604858	-5.77762937545776	-9.28850078582764	-0.0835999846458435	-0.0569722391664982	-0.0282545834779739
-6.08435440063477	-5.78242921829224	-9.2775993347168	-0.0837214440107346	-0.0569335743784904	-0.0282395258545876
-6.08532428741455	-5.79036045074463	-9.28373718261719	-0.0835825279355049	-0.0567580237984657	-0.0282394457608461
-6.09469366073608	-5.79112958908081	-9.28885459899902	-0.0835188999772072	-0.0565912425518036	-0.0281501300632954
-6.08949947357178	-5.79273796081543	-9.27567386627197	-0.0833471864461899	-0.0565482787787914	-0.0280709769576788
-6.09064912796021	-5.79129791259766	-9.28452110290527	-0.0833541080355644	-0.0564297921955585	-0.0279743615537882
-6.08678293228149	-5.79321241378784	-9.27182865142822	-0.0833938121795654	-0.0564212575554848	-0.0279322993010283
-6.09512615203857	-5.80031394958496	-9.28000926971436	-0.083361379802227	-0.0563272573053837	-0.0278137754648924
-6.10780048370361	-5.8019905090332	-9.28360652923584	-0.0831453502178192	-0.0561427436769009	-0.0276543647050858
-6.10156869888306	-5.80404472351074	-9.28285503387451	-0.0829321667551994	-0.056258749216795	-0.0275342464447021
-6.10140991210938	-5.80546760559082	-9.28067302703857	-0.0829826220870018	-0.0561518296599388	-0.027398407459259
-6.10977077484131	-5.80647754669189	-9.28979110717773	-0.0828843265771866	-0.0562522225081921	-0.0271863359957933
-6.11329030990601	-5.81281995773315	-9.29409599304199	-0.0827220380306244	-0.0561510920524597	-0.0270674824714661
-6.11933422088623	-5.81241083145142	-9.30710029602051	-0.0826026275753975	-0.0561239384114742	-0.0268439278006554
-6.11105298995972	-5.81254816055298	-9.29105281829834	-0.0825783237814903	-0.0562488362193108	-0.0267176013439894
-6.11610460281372	-5.81244564056396	-9.30001926422119	-0.0827237963676453	-0.0561897866427898	-0.0265241265296936
-6.12306118011475	-5.82070112228394	-9.30326843261719	-0.082626037299633	-0.0563148446381092	-0.0263227391988039
-6.12444400787354	-5.82067155838013	-9.30722236633301	-0.0824756845831871	-0.0561844781041145	-0.0261641629040241
-6.13045358657837	-5.82128381729126	-9.31596755981445	-0.0824094861745834	-0.0562205389142036	-0.0258263014256954
-6.12279748916626	-5.81871557235718	-9.3086519241333	-0.0824523866176605	-0.056316714733839	-0.0256880763918161
-6.12198925018311	-5.81948137283325	-9.31593132019043	-0.0825154334306717	-0.0563665553927422	-0.0253886356949806
-6.12495613098145	-5.82118320465088	-9.30896472930908	-0.0826164484024048	-0.0564369559288025	-0.0252378508448601
-6.1310076713562	-5.82215166091919	-9.31192493438721	-0.0825134888291359	-0.0563538037240505	-0.0248901639133692
-6.13101196289063	-5.82266139984131	-9.31373119354248	-0.0823320373892784	-0.0563340708613396	-0.0246806889772415
-6.12689113616943	-5.8167839050293	-9.32181549072266	-0.0823944434523582	-0.0563138052821159	-0.0243910904973745
-6.12099552154541	-5.81659555435181	-9.32019901275635	-0.0824303850531578	-0.0563518106937408	-0.024077907204628
-6.10981893539429	-5.81317853927612	-9.30722332000732	-0.082598589360714	-0.0563983060419559	-0.0239036399871111
-6.10603141784668	-5.81145334243774	-9.31087112426758	-0.0826034173369408	-0.0564041621983051	-0.0235068816691637
-6.10743761062622	-5.81044006347656	-9.29903507232666	-0.0826485902070999	-0.0563348084688187	-0.02332485280931
-6.10384082794189	-5.80927324295044	-9.31106853485107	-0.0826175436377525	-0.0562416017055511	-0.02296157553792
-6.09498500823975	-5.80745410919189	-9.30558300018311	-0.082593098282814	-0.0560943260788918	-0.0227329973131418
-6.08337163925171	-5.80060243606567	-9.30284881591797	-0.0828242674469948	-0.05605598539114	-0.0223683044314384
-6.06886911392212	-5.79805088043213	-9.29581356048584	-0.0828674957156181	-0.0559884123504162	-0.0220610629767179
-6.06541061401367	-5.79373073577881	-9.28285312652588	-0.0829878449440002	-0.055908415466547	-0.0217878222465515
-6.05959844589233	-5.79276323318481	-9.28923606872559	-0.0830991864204407	-0.0558314360678196	-0.0214285589754581
-6.05341196060181	-5.79168128967285	-9.27554798126221	-0.0830685943365097	-0.0556604117155075	-0.0211812667548656
-6.03883123397827	-5.78497552871704	-9.28461265563965	-0.0832561105489731	-0.0555783659219742	-0.0207888390868902
-6.03001737594604	-5.77982807159424	-9.26317405700684	-0.0834337621927261	-0.0553807727992535	-0.0205640811473131
-6.0213885307312	-5.77508401870728	-9.26043224334717	-0.0836598947644234	-0.0553734302520752	-0.020248219370842
-6.01114463806152	-5.77083396911621	-9.25439929962158	-0.0837407931685448	-0.0552837401628494	-0.0199390836060047
-6.00783729553223	-5.77365255355835	-9.2490758895874	-0.0839310437440872	-0.0552029311656952	-0.0197637025266886
-6.00214862823486	-5.77002000808716	-9.24846267700195	-0.0840718150138855	-0.0550106167793274	-0.0194564238190651
-5.99852180480957	-5.77127742767334	-9.24740123748779	-0.0842090472579002	-0.0547318458557129	-0.0192335341125727
-5.99261856079102	-5.76643562316895	-9.23518371582031	-0.0843402668833733	-0.0546455234289169	-0.0190138556063175
-5.98056364059448	-5.75896644592285	-9.23326778411865	-0.0845423564314842	-0.054513294249773	-0.0187705550342798
-5.97208023071289	-5.75801801681519	-9.2189998626709	-0.0847932547330856	-0.0544807873666286	-0.0185530073940754
-5.97033786773682	-5.75217247009277	-9.21502876281738	-0.0850612595677376	-0.0543102361261845	-0.018393162637949
-5.966637134552	-5.7588062286377	-9.20582866668701	-0.0851991698145866	-0.054254200309515	-0.0182073432952166
-5.96788883209229	-5.75285863876343	-9.21090126037598	-0.0852794945240021	-0.0539921186864376	-0.0180104728788137
-5.96356105804443	-5.75169849395752	-9.20374870300293	-0.0853871032595634	-0.0539286844432354	-0.0177850052714348
-5.95947885513306	-5.74712610244751	-9.19242382049561	-0.0855471342802048	-0.0538133569061756	-0.0176434889435768
-5.95053148269653	-5.74250602722168	-9.18956565856934	-0.0859156474471092	-0.0537897124886513	-0.0175036638975143
-5.95351982116699	-5.74722909927368	-9.18106174468994	-0.0860560461878777	-0.0537123642861843	-0.0174117647111416
-5.95986604690552	-5.7459716796875	-9.19039821624756	-0.0862017422914505	-0.0534922555088997	-0.0171931460499763
-5.95635890960693	-5.74423599243164	-9.18147563934326	-0.0860993042588234	-0.0534565411508083	-0.0171158444136381
-5.94974374771118	-5.74114513397217	-9.18237590789795	-0.0863709226250649	-0.0534100718796253	-0.0168862789869308
-5.94602680206299	-5.73894166946411	-9.16618347167969	-0.0865861624479294	-0.0534254834055901	-0.0168433710932732
-5.94713354110718	-5.7434401512146	-9.16315460205078	-0.0867082551121712	-0.0533463582396507	-0.0168169774115086
-5.95343589782715	-5.74419784545898	-9.16600131988525	-0.0867490172386169	-0.053207203745842	-0.0166563149541616
-5.95411443710327	-5.74338054656982	-9.1622486114502	-0.0868088975548744	-0.0530985221266747	-0.0166168548166752
-5.95268106460571	-5.74639368057251	-9.15750217437744	-0.0869387090206146	-0.0530553869903088	-0.0165359657257795
-5.94743728637695	-5.74719572067261	-9.1507682800293	-0.0871685221791267	-0.0530472248792648	-0.0165681354701519
-5.95509433746338	-5.75269222259521	-9.14924335479736	-0.0872327536344528	-0.0529191754758358	-0.0166001617908478
-5.96348524093628	-5.75500535964966	-9.15927219390869	-0.0872421115636826	-0.0527759715914726	-0.016559636220336
-5.96000623703003	-5.75605773925781	-9.15179061889648	-0.0872431620955467	-0.0528028644621372	-0.0165388509631157
-5.96069431304932	-5.75713014602661	-9.1459379196167	-0.0873533114790916	-0.0527345277369022	-0.0165864676237106
-5.96003913879395	-5.755539894104	-9.14296054840088	-0.0875434130430222	-0.0527994632720947	-0.0166920367628336
-5.96667146682739	-5.76439380645752	-9.13789463043213	-0.0876774787902832	-0.052767638117075	-0.0166998542845249
-5.97523784637451	-5.7673716545105	-9.14193725585938	-0.0876081138849258	-0.0527339056134224	-0.0167756974697113
-5.98087787628174	-5.76726770401001	-9.13630962371826	-0.0875754654407501	-0.0526157468557358	-0.0167793966829777
-5.98075246810913	-5.76995134353638	-9.13830661773682	-0.0875785350799561	-0.0526181235909462	-0.0168748758733273
-5.97414588928223	-5.76889371871948	-9.13037014007568	-0.0876586139202118	-0.052678644657135	-0.0169871561229229
-5.98285961151123	-5.77087593078613	-9.12901592254639	-0.0878826081752777	-0.052636194974184	-0.017044760286808
-5.99405002593994	-5.77601957321167	-9.12839984893799	-0.0878143459558487	-0.0527335032820702	-0.0172001495957375
-6.00106048583984	-5.78010511398315	-9.12684535980225	-0.0876759812235832	-0.0525966808199883	-0.0172143541276455
-6.00206518173218	-5.78038454055786	-9.13238716125488	-0.0875920951366425	-0.0526225939393044	-0.0173228289932013
-6.00623750686646	-5.77927780151367	-9.12479209899902	-0.0876620784401894	-0.0525634661316872	-0.0174947567284107
-5.99994325637817	-5.78224182128906	-9.12698554992676	-0.0876358151435852	-0.0526499822735786	-0.0176508352160454
-6.00464057922363	-5.78252792358398	-9.11722946166992	-0.0876665562391281	-0.0526807196438313	-0.0177900325506926
-6.01296663284302	-5.78986120223999	-9.12017440795898	-0.0876486450433731	-0.0526920035481453	-0.0179323460906744
-6.01950216293335	-5.79520845413208	-9.11485767364502	-0.0874579325318336	-0.0525562576949596	-0.0181639213114977
-6.02169227600098	-5.79959440231323	-9.12624645233154	-0.087433435022831	-0.0524558424949646	-0.0182872693985701
-6.01398468017578	-5.80010509490967	-9.12330627441406	-0.0873438268899918	-0.0524683855473995	-0.018531359732151
-6.01666641235352	-5.80394649505615	-9.11955642700195	-0.0872944965958595	-0.0524518005549908	-0.0186643172055483
-6.01995325088501	-5.80535697937012	-9.11766529083252	-0.0871986448764801	-0.0524111241102219	-0.0188581999391317
-6.02906513214111	-5.8155198097229	-9.11926174163818	-0.0871104821562767	-0.0523774921894073	-0.0189549755305052
-6.03165292739868	-5.82079076766968	-9.12673950195313	-0.0869259238243103	-0.0523144342005253	-0.0191023275256157
-6.03402805328369	-5.82153701782227	-9.12715530395508	-0.0867026969790459	-0.0521906390786171	-0.0193354748189449
-6.03513145446777	-5.82433986663818	-9.12219619750977	-0.0866816639900208	-0.0522507838904858	-0.0195040851831436
-6.04514169692993	-5.82910060882568	-9.124680519104	-0.0866229608654976	-0.052166473120451	-0.0197579506784678
-6.06119871139526	-5.85592174530029	-9.12866115570068	-0.0865597277879715	-0.0521227605640888	-0.0200374871492386
-6.08533048629761	-5.86913728713989	-9.16213607788086	-0.0862038806080818	-0.052160058170557	-0.0203193016350269
-6.09176063537598	-5.87069845199585	-9.17516613006592	-0.0858262032270432	-0.0521389245986938	-0.020480502396822
-6.09520816802979	-5.88173818588257	-9.17218399047852	-0.085644043982029	-0.0522009320557117	-0.0205515529960394
-6.10959243774414	-5.89626264572144	-9.17105293273926	-0.0855810791254044	-0.0522215403616428	-0.0208184104412794
-6.12632036209106	-5.90873146057129	-9.16760635375977	-0.0853504836559296	-0.0522917844355106	-0.0211628917604685
-6.13858222961426	-5.91666173934937	-9.17446517944336	-0.0851709693670273	-0.0522283837199211	-0.0214754678308964
-6.14723348617554	-5.92218828201294	-9.18492221832275	-0.0848792344331741	-0.0521689876914024	-0.0217775516211987
-6.14414644241333	-5.91625881195068	-9.18651008605957	-0.0846998617053032	-0.0523233562707901	-0.0220993347465992
-6.14511442184448	-5.91364049911499	-9.17873954772949	-0.0846909359097481	-0.0523514114320278	-0.0225196834653616
-6.15698146820068	-5.91581439971924	-9.18702602386475	-0.0844348594546318	-0.05235505849123	-0.0229711905121803
-6.15993452072144	-5.90917491912842	-9.19184875488281	-0.0842510312795639	-0.0522990562021732	-0.0233974456787109
-6.15478372573853	-5.89947462081909	-9.19462871551514	-0.0840447321534157	-0.0522347874939442	-0.0237530097365379
-6.14890098571777	-5.88844919204712	-9.1921329498291	-0.0839235857129097	-0.0521880313754082	-0.0241969171911478
-6.14262771606445	-5.87583160400391	-9.1869945526123	-0.0839003399014473	-0.0521666072309017	-0.0246168505400419
-6.13405561447144	-5.87474155426025	-9.17265129089355	-0.0838404968380928	-0.0521126054227352	-0.0249787233769894
-6.13870906829834	-5.86879396438599	-9.17506217956543	-0.0836731269955635	-0.0519076399505138	-0.0254196301102638
-6.13226842880249	-5.86806440353394	-9.17475986480713	-0.0834111869335175	-0.0516778044402599	-0.0258046016097069
-6.12707138061523	-5.85943126678467	-9.17488861083984	-0.0832327380776405	-0.0515137687325478	-0.0261408649384975
-6.11723899841309	-5.85225296020508	-9.16937923431396	-0.0830707252025604	-0.0514089465141296	-0.0265613663941622
-6.11083602905273	-5.85496473312378	-9.17946434020996	-0.0829452872276306	-0.0513446033000946	-0.0269867014139891
-6.11396646499634	-5.85091114044189	-9.18159198760986	-0.0828123167157173	-0.0512444265186787	-0.0273910816758871
-6.11308240890503	-5.85502529144287	-9.19189739227295	-0.082417830824852	-0.0510672405362129	-0.0277346950024366
-6.1071925163269	-5.85640048980713	-9.1881103515625	-0.0822731629014015	-0.0509766638278961	-0.0281659904867411
-6.10023880004883	-5.85410594940186	-9.18537330627441	-0.0821414664387703	-0.0509510785341263	-0.0285181067883968
-6.10470771789551	-5.8597354888916	-9.17789268493652	-0.0819543972611427	-0.0509260706603527	-0.029039703309536
-6.11496067047119	-5.86611890792847	-9.19525146484375	-0.0816677212715149	-0.0507786236703396	-0.0294315535575151
-6.11148881912231	-5.87160968780518	-9.19413185119629	-0.0812578275799751	-0.0506602600216866	-0.0298493430018425
-6.10744047164917	-5.86785268783569	-9.20002174377441	-0.0811411589384079	-0.0506775192916393	-0.0302718300372362
-6.11356258392334	-5.86845445632935	-9.19634437561035	-0.0811154022812843	-0.0506073832511902	-0.0308195576071739
-6.11953687667847	-5.87682247161865	-9.2094144821167	-0.0807496011257172	-0.050592452287674	-0.0312815383076668
-6.12648820877075	-5.88035440444946	-9.21288776397705	-0.0805833861231804	-0.0504580140113831	-0.0316954925656319
-6.11851263046265	-5.87566757202148	-9.2149019241333	-0.0803884491324425	-0.0503738559782505	-0.0321736000478268
-6.11969947814941	-5.87913179397583	-9.20695209503174	-0.0803209915757179	-0.0504803024232388	-0.0326583422720432
-6.13582181930542	-5.87916564941406	-9.22562217712402	-0.0801161825656891	-0.0503340065479279	-0.0331040658056736
-6.13674116134644	-5.87900400161743	-9.22403621673584	-0.0796912387013435	-0.0503483898937702	-0.0336005724966526
-6.13739252090454	-5.87007236480713	-9.23406982421875	-0.0796174332499504	-0.0502660013735294	-0.0339386947453022
-6.13582515716553	-5.8709192276001	-9.22410488128662	-0.0796364992856979	-0.0504417605698109	-0.0343347154557705
-6.14347553253174	-5.87482595443726	-9.23003673553467	-0.0794725939631462	-0.0503083020448685	-0.0348451472818851
-6.15543699264526	-5.87609243392944	-9.24430656433105	-0.0792261883616447	-0.0502227246761322	-0.0351283960044384
-6.15035200119019	-5.86999464035034	-9.23927593231201	-0.0790386646986008	-0.0502619743347168	-0.0354482047259808
-6.14973926544189	-5.86882972717285	-9.2309741973877	-0.0791753232479095	-0.050339113920927	-0.0358818210661411
-6.15765380859375	-5.86855459213257	-9.24312496185303	-0.0791265442967415	-0.0503440722823143	-0.0362373292446136
-6.16133546829224	-5.87294244766235	-9.24344539642334	-0.0788433030247688	-0.0503138601779938	-0.0365755520761013
-6.16555166244507	-5.86497926712036	-9.24614334106445	-0.0787272751331329	-0.0502416454255581	-0.0368861667811871
-6.15860319137573	-5.86380434036255	-9.24020957946777	-0.0787712559103966	-0.0503431409597397	-0.0371960699558258
-6.16602563858032	-5.87123394012451	-9.24405956268311	-0.0787836164236069	-0.0503052398562431	-0.0375661328434944
-6.17410087585449	-5.87032461166382	-9.25244617462158	-0.0785902515053749	-0.0502436868846416	-0.0377231724560261
-6.17009449005127	-5.861403465271	-9.25105381011963	-0.0784263908863068	-0.0502738542854786	-0.0380325838923454
-6.16941738128662	-5.86555624008179	-9.24351787567139	-0.0785630419850349	-0.0504096299409866	-0.0382900610566139
-6.18221616744995	-5.86443758010864	-9.25263023376465	-0.0784039050340652	-0.0503433421254158	-0.0385878793895245
-6.18647956848145	-5.87154674530029	-9.25931358337402	-0.0781615749001503	-0.0503184236586094	-0.0387835912406445
-6.19135761260986	-5.8660626411438	-9.26391315460205	-0.0781185403466225	-0.0503083989024162	-0.038988072425127
-6.19478321075439	-5.86771631240845	-9.257493019104	-0.078178308904171	-0.0504779405891895	-0.0392346903681755
-6.20054626464844	-5.87619924545288	-9.26538753509521	-0.0780772492289543	-0.0504733212292194	-0.0395022593438625
-6.212317943573	-5.87831258773804	-9.27551078796387	-0.0779502168297768	-0.0504251308739185	-0.0396350957453251
-6.21030187606812	-5.87518644332886	-9.27614879608154	-0.077825091779232	-0.0504810363054276	-0.039814755320549
-6.21341562271118	-5.88120079040527	-9.26776885986328	-0.0778363198041916	-0.0505706816911697	-0.0400697439908981
-6.22928762435913	-5.88615417480469	-9.28692245483398	-0.0777644142508507	-0.0506291538476944	-0.0401752255856991
-6.23431730270386	-5.89012384414673	-9.29315662384033	-0.0775317773222923	-0.0506003610789776	-0.0403260365128517
-6.24373769760132	-5.88731718063354	-9.29642868041992	-0.0774639397859573	-0.0505699142813683	-0.0403978489339352
-6.24351024627686	-5.88586473464966	-9.29377841949463	-0.0776142477989197	-0.0507717467844486	-0.0405539721250534
-6.25220775604248	-5.89135932922363	-9.29868602752686	-0.0776747390627861	-0.0508056879043579	-0.0407525673508644
-6.26864290237427	-5.89469861984253	-9.30745029449463	-0.0776877030730248	-0.0509153977036476	-0.040798045694828
-6.27388620376587	-5.89503383636475	-9.30143260955811	-0.0775691792368889	-0.0509135685861111	-0.0409277640283108
-6.27831602096558	-5.89924335479736	-9.30135440826416	-0.0777759104967117	-0.0509476512670517	-0.0409395433962345
-6.285484790802	-5.90051078796387	-9.30440616607666	-0.0778341665863991	-0.0511095374822617	-0.0410977564752102
-6.3045768737793	-5.91379261016846	-9.31318187713623	-0.0778367668390274	-0.0511443316936493	-0.0411539301276207
-6.31997108459473	-5.91958856582642	-9.32959270477295	-0.0777231231331825	-0.0511780269443989	-0.0411016121506691
-6.32090330123901	-5.92026853561401	-9.32871150970459	-0.0777162313461304	-0.0512961186468601	-0.0410797297954559
-6.32840824127197	-5.92644453048706	-9.32500267028809	-0.0778376385569572	-0.0513586848974228	-0.041095644235611
-6.34687805175781	-5.93802213668823	-9.33480358123779	-0.0778476223349571	-0.051565732806921	-0.0410653986036778
-6.36058044433594	-5.94490194320679	-9.35289573669434	-0.0776069387793541	-0.0515890754759312	-0.0410698391497135
-6.36464357376099	-5.94575929641724	-9.35558605194092	-0.0776001140475273	-0.0518473945558071	-0.0408420152962208
-6.36502265930176	-5.94794607162476	-9.35623550415039	-0.0777799040079117	-0.0521598793566227	-0.0407893694937229
-6.37700748443604	-5.95874691009521	-9.35590839385986	-0.0777854099869728	-0.0522996261715889	-0.0406254194676876
-6.38924026489258	-5.96005344390869	-9.35998630523682	-0.0777233392000198	-0.0524149760603905	-0.0403883904218674
-6.38005685806274	-5.95829343795776	-9.366623878479	-0.077643446624279	-0.0527802966535091	-0.0401587188243866
-6.37244653701782	-5.96269845962524	-9.37081241607666	-0.077715739607811	-0.053078755736351	-0.0399005003273487
-6.37131452560425	-5.95557880401611	-9.38430881500244	-0.0776387676596642	-0.053394827991724	-0.0395317673683167
-6.3703441619873	-5.95987224578857	-9.39167785644531	-0.0775246545672417	-0.053596243262291	-0.0392084531486034
-6.36914825439453	-5.95347309112549	-9.40651988983154	-0.0773507505655289	-0.0537993833422661	-0.0386776924133301
-6.35035371780396	-5.94380140304565	-9.39436817169189	-0.0774760097265244	-0.0540441423654556	-0.0382485315203667
-6.34786701202393	-5.94066190719604	-9.39347267150879	-0.0777239352464676	-0.0542142130434513	-0.0377795211970806
-6.34786415100098	-5.94293022155762	-9.39004993438721	-0.0778440684080124	-0.0545049123466015	-0.0373395383358002
-6.34647560119629	-5.93928098678589	-9.40182495117188	-0.077698677778244	-0.0545698590576649	-0.0368283353745937
-6.34832525253296	-5.94112634658813	-9.41026973724365	-0.0776746571063995	-0.0547808408737183	-0.036225076764822
-6.34283924102783	-5.93701124191284	-9.40202045440674	-0.0776994824409485	-0.0549858547747135	-0.0358285531401634
-6.34303855895996	-5.9413104057312	-9.41619110107422	-0.0777656957507133	-0.0552305169403553	-0.0352581329643726
-6.34914636611938	-5.94405460357666	-9.40896701812744	-0.0778743773698807	-0.055498979985714	-0.0349275395274162
-6.36160326004028	-5.94909954071045	-9.42977619171143	-0.0779753178358078	-0.0557593069970608	-0.0343589447438717
-6.3707389831543	-5.95485687255859	-9.4345703125	-0.0778242275118828	-0.0559880249202251	-0.0339622832834721
-6.37731504440308	-5.95473957061768	-9.44537734985352	-0.0778884887695313	-0.0562004931271076	-0.0334508866071701
-6.3799843788147	-5.95940065383911	-9.44412231445313	-0.0780441388487816	-0.0565191693603992	-0.0329463370144367
-6.38573026657104	-5.96029472351074	-9.43661212921143	-0.0781755149364471	-0.0568380914628506	-0.0325363017618656
-6.39557266235352	-5.96542692184448	-9.45100879669189	-0.0782850310206413	-0.0570089779794216	-0.0319637507200241
-6.40580081939697	-5.96958494186401	-9.44638061523438	-0.0782801955938339	-0.0573247410356998	-0.0316367037594318
-6.41269636154175	-5.96707582473755	-9.46921634674072	-0.0782578140497208	-0.057497926056385	-0.0310794468969107
-6.40546226501465	-5.96261596679688	-9.46397304534912	-0.0783018097281456	-0.0578250512480736	-0.0306632407009602
-6.4064769744873	-5.95911121368408	-9.46818256378174	-0.0784466937184334	-0.0581535436213017	-0.0301084630191326
-6.40056848526001	-5.95971250534058	-9.47554874420166	-0.0785511136054993	-0.0584235899150372	-0.0296456590294838
-6.40676879882813	-5.95771026611328	-9.48288059234619	-0.0785841718316078	-0.058673307299614	-0.0292063616216183
-6.40482902526855	-5.95219945907593	-9.49430847167969	-0.0786294564604759	-0.0588125549256802	-0.028677336871624
-6.40118360519409	-5.9444842338562	-9.48429203033447	-0.0786981806159019	-0.058944184333086	-0.0282461103051901
-6.39137601852417	-5.93933153152466	-9.49578285217285	-0.0787540972232819	-0.0591902136802673	-0.027677146717906
-6.38272619247437	-5.92916059494019	-9.48464679718018	-0.0790189653635025	-0.0593417957425117	-0.0272488314658403
-6.38040733337402	-5.92387533187866	-9.48123931884766	-0.0791724473237991	-0.0595176815986633	-0.026728754863143
-6.37171649932861	-5.91927480697632	-9.49095821380615	-0.0791987702250481	-0.0596925802528858	-0.0262918248772621
-6.37289762496948	-5.91754961013794	-9.48740100860596	-0.0793381854891777	-0.0597766824066639	-0.0259152818471193
-6.36594390869141	-5.91097450256348	-9.49681758880615	-0.0793742537498474	-0.0598966591060162	-0.0254145320504904
-6.3612961769104	-5.90828466415405	-9.49312400817871	-0.0794072300195694	-0.0599354654550552	-0.0249567609280348
-6.3566951751709	-5.90046548843384	-9.49699306488037	-0.079548291862011	-0.0601363852620125	-0.0245356652885675
-6.3468542098999	-5.89273881912231	-9.4936056137085	-0.0796993225812912	-0.0602139793336391	-0.0240976344794035
-6.33907794952393	-5.88841152191162	-9.48381233215332	-0.0799077674746513	-0.0603797510266304	-0.0237674787640572
-6.33488368988037	-5.87769889831543	-9.48468780517578	-0.0801652446389198	-0.0604735799133778	-0.0234078802168369
-6.33279657363892	-5.8784441947937	-9.48367977142334	-0.0801907554268837	-0.0607091709971428	-0.0230871196836233
-6.33481979370117	-5.87161684036255	-9.48466396331787	-0.0804317072033882	-0.0606193989515305	-0.0227817334234715
-6.3346529006958	-5.87085151672363	-9.48234081268311	-0.0804431065917015	-0.0606979243457317	-0.0224475916475058
-6.3327579498291	-5.86322212219238	-9.4815502166748	-0.0805984660983086	-0.0607006177306175	-0.0221368465572596
-6.32404899597168	-5.85562372207642	-9.47775363922119	-0.0806953683495522	-0.0608384236693382	-0.0218529924750328
-6.32180643081665	-5.85136795043945	-9.47576808929443	-0.0808810442686081	-0.0608697831630707	-0.0215020757168531
-6.31094694137573	-5.84237289428711	-9.46266555786133	-0.0811039879918098	-0.0609478875994682	-0.0213565696030855
-6.30741786956787	-5.84154319763184	-9.46033573150635	-0.0814497768878937	-0.0609451420605183	-0.0210494585335255
-6.30603647232056	-5.84000015258789	-9.45461654663086	-0.0816078782081604	-0.0609955638647079	-0.0208189617842436
-6.3037314414978	-5.83329963684082	-9.44947910308838	-0.0817517265677452	-0.0609198026359081	-0.0206363312900066
-6.30584573745728	-5.83170509338379	-9.45002365112305	-0.0817708522081375	-0.0609308704733849	-0.0203999858349562
-6.29604148864746	-5.82462167739868	-9.43916797637939	-0.0819587260484695	-0.0608656145632267	-0.0202042106539011
-6.28791952133179	-5.81722593307495	-9.44000625610352	-0.0821340903639793	-0.0608330480754375	-0.0199506171047688
-6.27769088745117	-5.80802965164185	-9.41701602935791	-0.082451194524765	-0.0608418062329292	-0.0198471192270517
-6.27257585525513	-5.80523920059204	-9.41664409637451	-0.0826593264937401	-0.0608351267874241	-0.0195985697209835
-6.27425384521484	-5.80325174331665	-9.40950298309326	-0.0828063786029816	-0.0607221946120262	-0.0194710344076157
-6.27175998687744	-5.79768991470337	-9.39931297302246	-0.0830051898956299	-0.0606315992772579	-0.0192372146993876
-6.26737833023071	-5.79412746429443	-9.39305782318115	-0.0830890089273453	-0.0605089887976646	-0.0191733259707689
-6.25792074203491	-5.78555250167847	-9.39108562469482	-0.0832831040024757	-0.0604343004524708	-0.0188847202807665
-6.2474536895752	-5.77671337127686	-9.37573719024658	-0.0834813341498375	-0.0603369101881981	-0.0188401993364096
-6.23901176452637	-5.77158355712891	-9.36420917510986	-0.0837615132331848	-0.0602097809314728	-0.0185643769800663
-6.23068571090698	-5.76382255554199	-9.34897041320801	-0.0840006172657013	-0.0601682811975479	-0.0184943750500679
-6.23063993453979	-5.75927352905273	-9.34600925445557	-0.0841835662722588	-0.0600614622235298	-0.0184277351945639
-6.22111558914185	-5.75520992279053	-9.34508800506592	-0.0843172967433929	-0.0600822754204273	-0.0183013379573822
-6.21866416931152	-5.7507700920105	-9.33165264129639	-0.0845490470528603	-0.0598515309393406	-0.0182685740292072
-6.21284341812134	-5.74523735046387	-9.32880783081055	-0.0846408382058144	-0.0597115457057953	-0.0181589014828205
-6.20521593093872	-5.73903036117554	-9.32239627838135	-0.0847334563732147	-0.0595321096479893	-0.0180831998586655
-6.19566774368286	-5.73025846481323	-9.31086349487305	-0.0849402546882629	-0.0594757236540318	-0.0180200897157192
-6.18807125091553	-5.72100877761841	-9.30060386657715	-0.0851163193583488	-0.0593826584517956	-0.0179489701986313
-6.17831754684448	-5.72057676315308	-9.28823184967041	-0.0853116065263748	-0.059328731149435	-0.0180064402520657
-6.17822217941284	-5.71239900588989	-9.28468227386475	-0.0855517163872719	-0.0591636896133423	-0.0179779194295406
-6.17480373382568	-5.71678256988525	-9.27687835693359	-0.0856324508786201	-0.0591400973498821	-0.0179804842919111
-6.17806339263916	-5.71698951721191	-9.27442741394043	-0.085758738219738	-0.0588541105389595	-0.0178986713290215
-6.17926025390625	-5.72516059875488	-9.27087879180908	-0.0858834236860275	-0.0586563274264336	-0.0178694315254688
-6.18631410598755	-5.73167276382446	-9.27410793304443	-0.0859886109828949	-0.0586156882345676	-0.0177927762269974
-6.18413639068604	-5.72223377227783	-9.27672004699707	-0.0858306288719177	-0.0586495399475098	-0.0177283212542534
-6.17993116378784	-5.72846794128418	-9.26334762573242	-0.0860111862421036	-0.0584582984447479	-0.0176647119224072
-6.18106460571289	-5.73493432998657	-9.25181484222412	-0.0861101225018501	-0.0584834665060043	-0.0176788903772831
-6.18692827224731	-5.73887634277344	-9.25247192382813	-0.0861966162919998	-0.0584239959716797	-0.0177077651023865
-6.19776964187622	-5.74319314956665	-9.24673175811768	-0.0861864984035492	-0.0582453720271587	-0.0177657548338175
-6.19583177566528	-5.74150276184082	-9.25212478637695	-0.0860474929213524	-0.0582348182797432	-0.0178322773426771
-6.1967945098877	-5.7363076210022	-9.25732421875	-0.0860709026455879	-0.0581813380122185	-0.0178457442671061
-6.18577289581299	-5.73141622543335	-9.24704170227051	-0.0860350206494331	-0.0581865385174751	-0.0179604571312666
-6.18050050735474	-5.71882963180542	-9.23951625823975	-0.0861313045024872	-0.0580724589526653	-0.0179491564631462
-6.17025566101074	-5.71248960494995	-9.22361087799072	-0.0863126069307327	-0.0581802539527416	-0.018138637766242
-6.16924571990967	-5.70718145370483	-9.23482227325439	-0.0863297283649445	-0.058165542781353	-0.0181357096880674
-6.16533327102661	-5.69441175460815	-9.23175716400146	-0.0861319974064827	-0.0581019334495068	-0.0182426702231169
-6.16135549545288	-5.68817806243896	-9.23290824890137	-0.0862226784229279	-0.0579897798597813	-0.0182537864893675
-6.14761304855347	-5.68282604217529	-9.22945690155029	-0.0861538350582123	-0.0580654218792915	-0.0182874482125044
-6.13479423522949	-5.6701488494873	-9.2215518951416	-0.0862076207995415	-0.0580024383962154	-0.0183648653328419
-6.12815809249878	-5.66200160980225	-9.22478294372559	-0.0862396731972694	-0.0579801499843597	-0.0183896739035845
-6.12411117553711	-5.66259765625	-9.21364879608154	-0.0863094478845596	-0.0579378083348274	-0.0184005107730627
-6.12009191513062	-5.65876626968384	-9.22213745117188	-0.0860648155212402	-0.0579287149012089	-0.0184218715876341
-6.12238788604736	-5.66327810287476	-9.23208904266357	-0.0859004482626915	-0.0578237101435661	-0.0185004826635122
-6.12021017074585	-5.66221141815186	-9.23549270629883	-0.0857370793819427	-0.0578194670379162	-0.0185057297348976
-6.10773277282715	-5.65962648391724	-9.24251842498779	-0.0855677500367165	-0.0577510930597782	-0.01853958517313
-6.10625553131104	-5.66443824768066	-9.2348518371582	-0.0856058672070503	-0.0578379333019257	-0.0184609312564135
-6.10179233551025	-5.66577816009521	-9.2333517074585	-0.0855915397405624	-0.0578626841306686	-0.0185862798243761
-6.10766220092773	-5.67043304443359	-9.23811149597168	-0.0854642763733864	-0.0579815991222858	-0.0186540894210339
-6.11253547668457	-5.67224884033203	-9.2420654296875	-0.0853906944394112	-0.0579314902424812	-0.0187721643596888
-6.11542415618896	-5.68205404281616	-9.24793243408203	-0.0852332636713982	-0.0577957481145859	-0.018754780292511
-6.11344242095947	-5.67986488342285	-9.24887561798096	-0.0851154178380966	-0.0578898899257183	-0.0188489723950624
-6.11251258850098	-5.67224740982056	-9.25149631500244	-0.0850421860814095	-0.0577496737241745	-0.0189141575247049
-6.11164093017578	-5.67770099639893	-9.24593639373779	-0.085084043443203	-0.0578981973230839	-0.0189915467053652
-6.11108493804932	-5.67400646209717	-9.23223781585693	-0.0851204395294189	-0.0578682236373425	-0.0191275663673878
-6.11221075057983	-5.67899370193481	-9.23421669006348	-0.0851205810904503	-0.0578590109944344	-0.0192551575601101
-6.11701488494873	-5.68168306350708	-9.23983764648438	-0.0851071029901505	-0.0577698349952698	-0.0193961039185524
-6.11515760421753	-5.68428421020508	-9.24207019805908	-0.0849523097276688	-0.0576454885303974	-0.0193982161581516
-6.11604166030884	-5.67832088470459	-9.24393177032471	-0.084962360560894	-0.057643998414278	-0.0194504056125879
-6.10636138916016	-5.67746925354004	-9.24072265625	-0.0849259570240974	-0.0576313883066177	-0.0194796323776245
-6.10100269317627	-5.6726508140564	-9.23921871185303	-0.0849111378192902	-0.0576747320592403	-0.0195008758455515
-6.10193586349487	-5.6745080947876	-9.22994613647461	-0.0850315019488335	-0.0576400458812714	-0.0195678174495697
-6.09855794906616	-5.68206977844238	-9.23061943054199	-0.0849383175373077	-0.0575222484767437	-0.019614527001977
-6.10262393951416	-5.68141984939575	-9.23349952697754	-0.0848230123519897	-0.05741972848773	-0.0194942578673363
-6.08982706069946	-5.67719507217407	-9.23795032501221	-0.0846747830510139	-0.057414785027504	-0.0195008143782616
-6.08745861053467	-5.67804908752441	-9.23522663116455	-0.0847167149186134	-0.0573838762938976	-0.0193950477987528
-6.07367277145386	-5.67752361297607	-9.22699356079102	-0.0847711265087128	-0.0574870109558105	-0.0193466506898403
-6.07205867767334	-5.68052339553833	-9.23026657104492	-0.0847728475928307	-0.0574235282838345	-0.0192611794918776
-6.07210302352905	-5.68242168426514	-9.22876930236816	-0.0846119374036789	-0.0574193298816681	-0.0191787146031857
-6.06757640838623	-5.68014001846313	-9.24350929260254	-0.0844978094100952	-0.0572569631040096	-0.0190242659300566
-6.06372594833374	-5.68110084533691	-9.24808025360107	-0.0843905135989189	-0.0572590045630932	-0.0188134033232927
-6.04846906661987	-5.67549180984497	-9.23772239685059	-0.0843696072697639	-0.0573382303118706	-0.018810736015439
-6.03998184204102	-5.67297220230103	-9.24183654785156	-0.0844626575708389	-0.0572695434093475	-0.0186243485659361
-6.0333685874939	-5.67191886901855	-9.2315034866333	-0.0844290256500244	-0.0573538355529308	-0.01862115226686
-6.03660249710083	-5.66978883743286	-9.2414026260376	-0.0843540728092194	-0.0572956651449203	-0.0184578951448202
-6.03142261505127	-5.66637372970581	-9.24314022064209	-0.084155336022377	-0.0572008863091469	-0.0184228848665953
-6.02635145187378	-5.66253757476807	-9.25097942352295	-0.0841608271002769	-0.0570874325931072	-0.0182714350521564
-6.01710033416748	-5.65687990188599	-9.25233364105225	-0.0840774923563004	-0.057159747928381	-0.018078638240695
-6.00526714324951	-5.64955854415894	-9.24055767059326	-0.0841307863593102	-0.0572374910116196	-0.0180335864424706
-6.0029821395874	-5.6487455368042	-9.24804401397705	-0.0841565877199173	-0.057225439697504	-0.0178432315587997
-6.00786161422729	-5.65243721008301	-9.24038028717041	-0.0841813087463379	-0.0571416765451431	-0.0178399290889502
-6.00591707229614	-5.64907598495483	-9.25896739959717	-0.0840799883008003	-0.0571569204330444	-0.0176771562546492
-6.00116491317749	-5.64752864837646	-9.2580041885376	-0.08395816385746	-0.0570679530501366	-0.0176174379885197
-5.99575614929199	-5.64459705352783	-9.26315975189209	-0.0839698538184166	-0.0571269206702709	-0.0173626132309437
-5.9863166809082	-5.64133214950562	-9.2576789855957	-0.0838702246546745	-0.0571149289608002	-0.0172116234898567
-5.98604154586792	-5.63985729217529	-9.25574207305908	-0.0839615911245346	-0.0571654699742794	-0.0170627683401108
-5.98035192489624	-5.63981628417969	-9.26180553436279	-0.0838744714856148	-0.0572319105267525	-0.0169883798807859
-5.97597646713257	-5.64281940460205	-9.27073764801025	-0.0837904959917068	-0.057335264980793	-0.0168665815144777
-5.97343969345093	-5.64729309082031	-9.27394771575928	-0.0836184918880463	-0.0571916624903679	-0.0168040636926889
-5.97279739379883	-5.64817237854004	-9.2849588394165	-0.0834973528981209	-0.0571761690080166	-0.0166381280869246
-5.96777153015137	-5.64373302459717	-9.28450298309326	-0.0833375975489616	-0.0571918189525604	-0.0165574979037046
-5.95906019210815	-5.63938903808594	-9.28987216949463	-0.0832890719175339	-0.0572098568081856	-0.0163793247193098
-5.95687913894653	-5.64443111419678	-9.29374885559082	-0.0832561478018761	-0.0575145930051804	-0.0162094198167324
-5.96046781539917	-5.63740253448486	-9.29088401794434	-0.0832124650478363	-0.0574696063995361	-0.0160601977258921
-5.96596097946167	-5.64224720001221	-9.30129146575928	-0.0830909982323647	-0.0575405843555927	-0.0158641748130322
-5.96658325195313	-5.64139986038208	-9.30270671844482	-0.0829933807253838	-0.0575753189623356	-0.0157221909612417
-5.95946979522705	-5.63868999481201	-9.31386566162109	-0.0828622430562973	-0.0574924685060978	-0.015553412027657
-5.95660018920898	-5.63527965545654	-9.3167028427124	-0.0828852131962776	-0.0576227009296417	-0.0153450267389417
-5.95344591140747	-5.62520265579224	-9.31154727935791	-0.0829647332429886	-0.0576565749943256	-0.0152014335617423
-5.948899269104	-5.62629747390747	-9.30845355987549	-0.083032451570034	-0.0577701069414616	-0.0151178203523159
-5.94902086257935	-5.62253332138062	-9.30571269989014	-0.0831727907061577	-0.0577795878052711	-0.0150221036747098
-5.94763040542603	-5.62670469284058	-9.30776596069336	-0.083095096051693	-0.0577693805098534	-0.0149452341720462
-5.94653797149658	-5.619215965271	-9.32512855529785	-0.0830629840493202	-0.0577472522854805	-0.0148355988785625
-5.93979263305664	-5.61651229858398	-9.3147611618042	-0.0829786360263824	-0.0576550029218197	-0.0147707741707563
-5.94105577468872	-5.61181783676147	-9.32129859924316	-0.0829731076955795	-0.0576155856251717	-0.0146456174552441
-5.92934083938599	-5.60588455200195	-9.31427764892578	-0.0831102803349495	-0.0576252341270447	-0.0145560624077916
-5.92822790145874	-5.60845279693604	-9.32010173797607	-0.0832602977752686	-0.0576749555766582	-0.0143723916262388
-5.92553281784058	-5.61421632766724	-9.31915092468262	-0.0832487866282463	-0.0576981119811535	-0.0141663234680891
-5.92550611495972	-5.61372756958008	-9.32459545135498	-0.0833346247673035	-0.0575099103152752	-0.0139805981889367
-5.93053817749023	-5.61841869354248	-9.32538890838623	-0.0833141207695007	-0.0575460232794285	-0.0138619365170598
-5.92982482910156	-5.61611938476563	-9.32113265991211	-0.0832912102341652	-0.0573487468063831	-0.0138533283025026
-5.93157386779785	-5.61355018615723	-9.33384704589844	-0.0832643434405327	-0.0573324337601662	-0.013892749324441
-5.92494440078735	-5.6156907081604	-9.33703708648682	-0.0834763795137405	-0.0573651194572449	-0.0138048836961389
-5.91507816314697	-5.61643314361572	-9.33511734008789	-0.083439327776432	-0.057269599288702	-0.0136995650827885
-5.91523551940918	-5.61794519424438	-9.32526874542236	-0.0836880654096603	-0.057209774851799	-0.0135548822581768
-5.91302871704102	-5.62398958206177	-9.32797145843506	-0.0837458521127701	-0.0571703687310219	-0.0134276896715164
-5.91949272155762	-5.62643098831177	-9.32906150817871	-0.0838150605559349	-0.0570536069571972	-0.0134424148127437
-5.9238452911377	-5.62445449829102	-9.34384346008301	-0.0838141590356827	-0.0569493398070335	-0.0133222127333283
-5.92685890197754	-5.62583541870117	-9.33921241760254	-0.083828292787075	-0.0568334758281708	-0.0134626645594835
-5.92834758758545	-5.62186336517334	-9.34901332855225	-0.0838575586676598	-0.0567931123077869	-0.0134163005277514
-5.92687368392944	-5.61737966537476	-9.34644412994385	-0.0839474052190781	-0.0566892921924591	-0.0134128890931606
-5.92865657806396	-5.61225032806396	-9.34778881072998	-0.0839856192469597	-0.0567092783749104	-0.013431878760457
-5.92898988723755	-5.60537433624268	-9.35056304931641	-0.0841161906719208	-0.0566319972276688	-0.0134334154427052
-5.93263721466064	-5.60993146896362	-9.35151672363281	-0.0843141451478004	-0.0568558163940907	-0.0133787784725428
-5.93349123001099	-5.60558938980103	-9.35599613189697	-0.0843729674816132	-0.056759987026453	-0.0133697213605046
-5.93691301345825	-5.60823106765747	-9.36485195159912	-0.0844665244221687	-0.0568205676972866	-0.0132260471582413
-5.94656229019165	-5.60779428482056	-9.36910152435303	-0.0845357030630112	-0.0567990615963936	-0.0131829120218754
-5.94539642333984	-5.61066246032715	-9.38233661651611	-0.0844576880335808	-0.0566903091967106	-0.013149063102901
-5.95322799682617	-5.60832071304321	-9.3844633102417	-0.0845476910471916	-0.0566713102161884	-0.0130857080221176
-5.949875831604	-5.60680294036865	-9.38542461395264	-0.0845349058508873	-0.0566770695149899	-0.0131024103611708
-5.95216798782349	-5.60444498062134	-9.39306545257568	-0.0846363082528114	-0.0567339360713959	-0.0131067940965295
-5.95051002502441	-5.6062273979187	-9.39180278778076	-0.0846677199006081	-0.056821633130312	-0.0131392003968358
-5.95181035995483	-5.60564517974854	-9.39649772644043	-0.0847802236676216	-0.0568192191421986	-0.0132133010774851
-5.9606556892395	-5.6082444190979	-9.40705299377441	-0.0847561433911324	-0.056871522217989	-0.0132097629830241
-5.96663284301758	-5.61648225784302	-9.41397666931152	-0.0847376361489296	-0.0568704456090927	-0.0132702058181167
-5.97399234771729	-5.61656427383423	-9.43342876434326	-0.0845629349350929	-0.056900717318058	-0.0132142268121243
-5.97092914581299	-5.61851167678833	-9.44049167633057	-0.0845132768154144	-0.0569395609200001	-0.0131707023829222
-5.97823095321655	-5.62132692337036	-9.4463357925415	-0.0844542905688286	-0.0569941699504852	-0.0131253190338612
-5.97557306289673	-5.62301731109619	-9.45379829406738	-0.0844732075929642	-0.0570483915507793	-0.0131044993177056
-5.9800443649292	-5.6237645149231	-9.45417404174805	-0.0845401361584663	-0.0572171695530415	-0.0129733216017485
-5.98720502853394	-5.6262788772583	-9.46220874786377	-0.0845710709691048	-0.0573411844670773	-0.0130151128396392
-6.00062656402588	-5.6300482749939	-9.47845458984375	-0.0845719575881958	-0.0573344044387341	-0.0128648513928056
-6.00531816482544	-5.63022089004517	-9.48101043701172	-0.0844207033514977	-0.0574886426329613	-0.0129542928189039
-6.00513362884521	-5.6326756477356	-9.49312591552734	-0.0844680517911911	-0.0576484203338623	-0.0127617083489895
-6.00895881652832	-5.63265085220337	-9.5010461807251	-0.0844177529215813	-0.0575930289924145	-0.0127811562269926
-6.00952339172363	-5.63101959228516	-9.50175952911377	-0.0844857692718506	-0.0577704161405563	-0.0126708745956421
-6.00542545318604	-5.62589931488037	-9.51851463317871	-0.084350012242794	-0.0577375628054142	-0.0126903001219034
-6.00496816635132	-5.6221661567688	-9.51859951019287	-0.0844405144453049	-0.0579146072268486	-0.0125655317679048
-5.99683380126953	-5.62204027175903	-9.52067565917969	-0.084501251578331	-0.0579970590770245	-0.0126239843666553
-5.99588680267334	-5.62308788299561	-9.52727317810059	-0.0844169184565544	-0.0581610426306725	-0.0125186908990145
-5.99160003662109	-5.61998081207275	-9.53073310852051	-0.0845113396644592	-0.0582000948488712	-0.0125154042616487
-5.98759698867798	-5.62518835067749	-9.54378318786621	-0.0844370126724243	-0.0582625828683376	-0.0124838268384337
-5.98368072509766	-5.62058353424072	-9.55348491668701	-0.0844348296523094	-0.0582261569797993	-0.0124384071677923
-5.97973680496216	-5.62776470184326	-9.55660629272461	-0.0843080431222916	-0.0581518188118935	-0.0123502444475889
-5.97500085830688	-5.62349128723145	-9.56584930419922	-0.0842803493142128	-0.0581113137304783	-0.0122584905475378
-5.97073841094971	-5.62053203582764	-9.57421875	-0.0842010900378227	-0.0581194870173931	-0.0121346283704042
-5.95865917205811	-5.61665058135986	-9.57497501373291	-0.0843004360795021	-0.0582059547305107	-0.0120937088504434
-5.94904088973999	-5.61319446563721	-9.58005142211914	-0.0843710973858833	-0.0581102296710014	-0.0119549902155995
-5.94603204727173	-5.61873531341553	-9.57173156738281	-0.0844936817884445	-0.0581731759011745	-0.0119227301329374
-5.94732904434204	-5.61448764801025	-9.58337593078613	-0.0844825208187103	-0.0581135265529156	-0.01195112708956
-5.94330739974976	-5.62034606933594	-9.59595584869385	-0.0844249725341797	-0.0580471009016037	-0.0119251823052764
-5.94289588928223	-5.61918020248413	-9.59919261932373	-0.0845383554697037	-0.0578902326524258	-0.0118560772389174
-5.93276214599609	-5.6139063835144	-9.60699081420898	-0.0844873636960983	-0.0578329302370548	-0.011889741756022
-5.92766952514648	-5.61254549026489	-9.61329936981201	-0.0845888033509254	-0.0577689334750175	-0.0118063585832715
-5.91333055496216	-5.60462522506714	-9.60795307159424	-0.0846511498093605	-0.057715468108654	-0.0119300018996
-5.90797281265259	-5.60290765762329	-9.61446380615234	-0.0848124697804451	-0.0575858168303967	-0.0118783619254827
-5.90519523620605	-5.59881162643433	-9.61037921905518	-0.0849758088588715	-0.057565625756979	-0.0120620662346482
-5.89669036865234	-5.59478855133057	-9.61390209197998	-0.0850345119833946	-0.0574780888855457	-0.0120436670258641
-5.89813089370728	-5.59177207946777	-9.62200927734375	-0.0850400030612946	-0.0574105978012085	-0.0121825532987714
-5.89612150192261	-5.58797168731689	-9.62292957305908	-0.085179939866066	-0.0571908056735992	-0.0121159628033638
-5.88987016677856	-5.58221006393433	-9.63631153106689	-0.085109569132328	-0.0571104846894741	-0.012192627415061
-5.87901926040649	-5.57595205307007	-9.64437294006348	-0.0852982252836227	-0.0569712892174721	-0.0122506897896528
-5.87009763717651	-5.56847190856934	-9.63651371002197	-0.0854064747691154	-0.0568662099540234	-0.0123527012765408
-5.85951852798462	-5.56473016738892	-9.64256381988525	-0.0855165794491768	-0.0567471869289875	-0.0123232929036021
-5.84638452529907	-5.55962324142456	-9.64065456390381	-0.0857103317975998	-0.0565825253725052	-0.0124473506584764
-5.84390354156494	-5.55636167526245	-9.64004516601563	-0.0858496651053429	-0.0565676316618919	-0.0124978525564075
-5.83301591873169	-5.54891157150269	-9.64719009399414	-0.0858887732028961	-0.0564030334353447	-0.0125614069402218
-5.82963991165161	-5.54837894439697	-9.64986515045166	-0.0860050544142723	-0.0562858134508133	-0.012699356302619
-5.82482719421387	-5.54461574554443	-9.65663909912109	-0.0860958695411682	-0.0560425333678722	-0.0128033794462681
-5.81779146194458	-5.54531240463257	-9.66809844970703	-0.0861135870218277	-0.0558725520968437	-0.0128687340766191
-5.81539392471313	-5.53874015808105	-9.67021465301514	-0.0862123817205429	-0.0556609034538269	-0.0130001315847039
-5.79964923858643	-5.53410530090332	-9.68139457702637	-0.0862138569355011	-0.0554789006710052	-0.0130025343969464
-5.79482316970825	-5.53075695037842	-9.68037509918213	-0.0864467099308968	-0.0553369894623756	-0.0131228119134903
-5.78341388702393	-5.52087259292603	-9.67001533508301	-0.0865466371178627	-0.0551575310528278	-0.0132223954424262
-5.77188873291016	-5.51557636260986	-9.67535495758057	-0.0867127105593681	-0.0551363937556744	-0.0133001273497939
-5.76878976821899	-5.51017141342163	-9.66679000854492	-0.0870063528418541	-0.0550419576466084	-0.0133999511599541
-5.76107501983643	-5.50704097747803	-9.67386245727539	-0.0870986208319664	-0.0548698343336582	-0.0135395526885986
-5.76266002655029	-5.50037145614624	-9.68050193786621	-0.0872216522693634	-0.0546765066683292	-0.0135806798934937
-5.75900459289551	-5.49994468688965	-9.68023777008057	-0.0873180404305458	-0.0545012913644314	-0.0137564903125167
-5.75835275650024	-5.49746465682983	-9.69410419464111	-0.0873762294650078	-0.0542921610176563	-0.0137530714273453
-5.75336456298828	-5.49034786224365	-9.69114112854004	-0.0874304696917534	-0.0540858507156372	-0.0138608124107122
-5.74902629852295	-5.48746681213379	-9.69447135925293	-0.087549589574337	-0.0539472959935665	-0.0139707867056131
-5.74040937423706	-5.48110580444336	-9.69616794586182	-0.087700366973877	-0.0538180731236935	-0.014067112468183
-5.73573541641235	-5.47706985473633	-9.69412612915039	-0.087983138859272	-0.0537277162075043	-0.0140739670023322
-5.73116779327393	-5.47142314910889	-9.68311023712158	-0.0880546122789383	-0.0535848848521709	-0.014271317049861
-5.73175430297852	-5.46932744979858	-9.6910457611084	-0.0882295146584511	-0.0534487776458263	-0.0142328711226583
-5.73627185821533	-5.46975469589233	-9.68902969360352	-0.0883141309022903	-0.0533810816705227	-0.014455147087574
-5.73542070388794	-5.46798610687256	-9.70032215118408	-0.08832698315382	-0.0532156080007553	-0.0144172748550773
-5.7353777885437	-5.46697235107422	-9.69477081298828	-0.0884526148438454	-0.0529294461011887	-0.0145392930135131
-5.7314248085022	-5.46177959442139	-9.69656562805176	-0.088503360748291	-0.0527920462191105	-0.0145435696467757
-5.72533178329468	-5.46175003051758	-9.69860649108887	-0.0885441452264786	-0.0526495724916458	-0.014616402797401
-5.72403478622437	-5.45918703079224	-9.69030094146729	-0.0887963324785233	-0.0526207163929939	-0.0146024711430073
-5.71775674819946	-5.45649290084839	-9.6921215057373	-0.0889326333999634	-0.0524700321257114	-0.0146981403231621
-5.71693325042725	-5.45697689056396	-9.68813419342041	-0.0890179201960564	-0.0524457730352879	-0.0146488789469004
-5.71764087677002	-5.45517539978027	-9.68163871765137	-0.0891127586364746	-0.052293349057436	-0.014656949788332
-5.71760988235474	-5.46137189865112	-9.68945217132568	-0.089095875620842	-0.0521395541727543	-0.0146737610921264
-5.71819305419922	-5.4580864906311	-9.69512748718262	-0.0891359448432922	-0.0520133562386036	-0.0145987002179027
-5.70916271209717	-5.45954895019531	-9.68624782562256	-0.0892067924141884	-0.0518550649285316	-0.0145042343065143
-5.70547342300415	-5.45672416687012	-9.69128131866455	-0.0892343893647194	-0.0518934316933155	-0.014357166364789
-5.69588661193848	-5.45271968841553	-9.67696094512939	-0.0893641710281372	-0.0517809092998505	-0.0143111953511834
-5.69251012802124	-5.45624780654907	-9.67160320281982	-0.0894631370902061	-0.0518485084176064	-0.0142035046592355
-5.69336557388306	-5.45701265335083	-9.677659034729	-0.089560441672802	-0.0517905950546265	-0.0140099795535207
-5.68776512145996	-5.4601845741272	-9.6768045425415	-0.0894431322813034	-0.0517184361815453	-0.0139232305809855
-5.69033765792847	-5.45680904388428	-9.68029594421387	-0.0894588530063629	-0.0516250282526016	-0.0136419432237744
-5.68015718460083	-5.45840167999268	-9.67718601226807	-0.0892788618803024	-0.0516807064414024	-0.0135004343464971
-5.67633581161499	-5.45227003097534	-9.67604160308838	-0.0893678888678551	-0.0515940859913826	-0.013215109705925
-5.66372203826904	-5.45499658584595	-9.66815185546875	-0.0894408747553825	-0.0517655350267887	-0.0129896719008684
-5.65838003158569	-5.45604467391968	-9.66516780853271	-0.0894451215863228	-0.0517180860042572	-0.0127938045188785
-5.65286064147949	-5.45526123046875	-9.66844081878662	-0.0894378274679184	-0.0518521666526794	-0.0125777376815677
-5.65054798126221	-5.45794010162354	-9.6691427230835	-0.0893121063709259	-0.0518307909369469	-0.0123831322416663
-5.65303802490234	-5.46317338943481	-9.67706680297852	-0.0891548916697502	-0.0518733933568001	-0.0122064389288425
-5.64575672149658	-5.46184825897217	-9.68006038665771	-0.0890795812010765	-0.0519020296633244	-0.0120497802272439
-5.63794755935669	-5.46068620681763	-9.68274784088135	-0.0888801664113998	-0.0521014183759689	-0.0120482183992863
-5.62334632873535	-5.45783138275146	-9.68920421600342	-0.0889526754617691	-0.0522440746426582	-0.0120765902101994
-5.62229537963867	-5.46218538284302	-9.68080615997314	-0.0890271365642548	-0.0523631572723389	-0.0119459982961416
-5.61946296691895	-5.46031713485718	-9.67598438262939	-0.0890205726027489	-0.0524753257632256	-0.0119466679170728
-5.62412881851196	-5.46402072906494	-9.68626976013184	-0.0889450460672379	-0.0524805188179016	-0.0116698583588004
-5.63508033752441	-5.4657826423645	-9.67728710174561	-0.088848315179348	-0.0525044873356819	-0.0115773063153028
-5.63838768005371	-5.4642915725708	-9.69450569152832	-0.088811993598938	-0.0525193400681019	-0.0113063557073474
-5.64130973815918	-5.46500730514526	-9.69257736206055	-0.0886848941445351	-0.0525405891239643	-0.0110848862677813
-5.64106512069702	-5.46078062057495	-9.69375324249268	-0.0887816473841667	-0.0526042319834232	-0.0108234994113445
-5.63324546813965	-5.46282768249512	-9.69350337982178	-0.0887976363301277	-0.0526288822293282	-0.0105741890147328
-5.63417482376099	-5.45937395095825	-9.68407726287842	-0.0888059586286545	-0.0528211854398251	-0.010332933627069
-5.62878942489624	-5.45970916748047	-9.68879699707031	-0.0888044163584709	-0.0529714077711105	-0.0100952247157693
-5.629967212677	-5.46224594116211	-9.69758415222168	-0.0886934325098991	-0.0530788004398346	-0.00989307276904583
-5.62425088882446	-5.45716381072998	-9.69610786437988	-0.0886138901114464	-0.0532543733716011	-0.00969564821571112
-5.61736631393433	-5.46504688262939	-9.71060180664063	-0.0884811878204346	-0.0532509721815586	-0.00942610297352076
-5.6098256111145	-5.46128797531128	-9.7161979675293	-0.0883670449256897	-0.053395751863718	-0.00921639148145914
-5.59844398498535	-5.45772981643677	-9.7228479385376	-0.088207446038723	-0.0534199438989162	-0.0089426888152957
-5.5940203666687	-5.45830154418945	-9.726318359375	-0.0881524831056595	-0.0535037219524384	-0.00871855393052101
-5.58256673812866	-5.45164918899536	-9.73128128051758	-0.0881165936589241	-0.0535433031618595	-0.00850276742130518
-5.57622003555298	-5.45314264297485	-9.72512912750244	-0.0881474018096924	-0.0536267980933189	-0.00833321269601583
-5.56800031661987	-5.45241689682007	-9.73428821563721	-0.0881452560424805	-0.053598802536726	-0.00803139619529247
-5.56092596054077	-5.45237445831299	-9.72727298736572	-0.0880104526877403	-0.0535834766924381	-0.00789816398173571
-5.55549478530884	-5.44950580596924	-9.74067401885986	-0.0879557877779007	-0.0536170043051243	-0.00769320968538523
-5.54984760284424	-5.45072650909424	-9.7464075088501	-0.0878394469618797	-0.0535505600273609	-0.00754362437874079
-5.54741811752319	-5.44732284545898	-9.74707698822021	-0.0878094285726547	-0.0534011460840702	-0.00732194166630507
-5.53402280807495	-5.43839263916016	-9.74965858459473	-0.0876806601881981	-0.0533557757735252	-0.00714904488995671
[truncated: 9,843 more rows]
