# Supplementary material for: Identification of Haptic Based Guiding Using Hard Reins
Source: PLoS One. 2015 Jul 22;10(7):e0132020. doi: 10.1371/journal.pone.0132020 (PMC4511788; doi:10.1371/journal.pone.0132020)
Supplement: S6 File — (ZIP) [file pone.0132020.s006.zip › Exp2_ForceData2/Subject6/path2/T1.csv]

Force X (N)	Force Y (N)	Force Z (N)	Torque X (N-m)	Torque Y (N-m)	Torque Z (N-m)	Frequency = 10000	Averaging Level = 16	F/T Serial Number = FT11772	Time Started = 19/02/2013 13:12:57
-6.37010622024536	-7.39674711227417	-6.19676828384399	-0.104257717728615	0.167169481515884	0.00563411740586162
-6.36892414093018	-7.39917182922363	-6.19562864303589	-0.10423419624567	0.167124569416046	0.00569148454815149
-6.36548852920532	-7.39700841903687	-6.20014572143555	-0.104215644299984	0.167277663946152	0.00573097262531519
-6.36609506607056	-7.39803457260132	-6.20428657531738	-0.104223690927029	0.167315810918808	0.00580961722880602
-6.35688304901123	-7.39617872238159	-6.19987440109253	-0.104233279824257	0.167373672127724	0.005856869276613
-6.36074686050415	-7.39790391921997	-6.21046876907349	-0.104219391942024	0.167397871613503	0.00587934115901589
-6.35932159423828	-7.39672327041626	-6.20474815368652	-0.10431145876646	0.167490795254707	0.0059604262933135
-6.35246133804321	-7.39696598052979	-6.2024393081665	-0.104278273880482	0.167403012514114	0.00603221682831645
-6.35284948348999	-7.39420557022095	-6.21174716949463	-0.104282483458519	0.167654350399971	0.00611279113218188
-6.35543251037598	-7.39765453338623	-6.20621204376221	-0.104428425431252	0.167647659778595	0.00608501071110368
-6.34801244735718	-7.39390754699707	-6.2087984085083	-0.104410402476788	0.167638659477234	0.0062191360630095
-6.35021591186523	-7.39267635345459	-6.21884822845459	-0.104302279651165	0.1677455753088	0.00627418514341116
-6.34900903701782	-7.39434051513672	-6.21052885055542	-0.104468166828156	0.167835012078285	0.00628833565860987
-6.34618330001831	-7.39427518844604	-6.2156023979187	-0.104453079402447	0.167825415730476	0.00638051517307758
-6.34455537796021	-7.39096164703369	-6.22290229797363	-0.104485020041466	0.16791507601738	0.00638976320624352
-6.34928750991821	-7.39641523361206	-6.21417903900146	-0.104631848633289	0.167993277311325	0.00645104376599193
-6.3458571434021	-7.3923978805542	-6.22460031509399	-0.104650005698204	0.167985811829567	0.00658462289720774
-6.3473858833313	-7.39585828781128	-6.22745132446289	-0.104626379907131	0.168147623538971	0.00662659900262952
-6.34874391555786	-7.39391326904297	-6.21832132339478	-0.104733295738697	0.168080762028694	0.00668984930962324
-6.34485960006714	-7.39676284790039	-6.22693967819214	-0.104782730340958	0.168000817298889	0.0067932391539216
-6.34974241256714	-7.3955979347229	-6.22360849380493	-0.104815721511841	0.168254047632217	0.00679324148222804
-6.34910726547241	-7.39841794967651	-6.21714305877686	-0.10498370975256	0.168269246816635	0.00685099838301539
-6.3473949432373	-7.39641666412354	-6.22787952423096	-0.105047948658466	0.168186068534851	0.00700641050934792
-6.3484411239624	-7.3952751159668	-6.23349237442017	-0.104968428611755	0.168260008096695	0.00701405480504036
-6.34662103652954	-7.39757204055786	-6.21885681152344	-0.105183005332947	0.168283581733704	0.00709104863926768
-6.34593057632446	-7.39964246749878	-6.22707748413086	-0.105224177241325	0.168229684233665	0.00714845955371857
-6.34194183349609	-7.39428901672363	-6.2249698638916	-0.105289302766323	0.168383285403252	0.00717472191900015
-6.34765481948853	-7.40205717086792	-6.22564935684204	-0.105346478521824	0.16836304962635	0.00727786403149366
-6.34530878067017	-7.39858102798462	-6.22957944869995	-0.105449698865414	0.168358102440834	0.00739041622728109
-6.34305810928345	-7.39748954772949	-6.22586679458618	-0.105451047420502	0.168312773108482	0.00732572376728058
-6.34431838989258	-7.39848852157593	-6.22987651824951	-0.105501286685467	0.168398588895798	0.00746523262932897
-6.34588289260864	-7.39717626571655	-6.2220573425293	-0.105639830231667	0.168390110135078	0.00746636418625712
-6.34485340118408	-7.39775800704956	-6.2250189781189	-0.105721473693848	0.168357640504837	0.00761531805619597
-6.3462176322937	-7.39488744735718	-6.23320055007935	-0.105644159018993	0.168402805924416	0.00764728290960193
-6.34736394882202	-7.39730024337769	-6.22609996795654	-0.105791911482811	0.168542131781578	0.00768156163394451
-6.35158538818359	-7.39609670639038	-6.23103904724121	-0.105830669403076	0.168454691767693	0.00779400765895844
-6.34334373474121	-7.39135456085205	-6.23039722442627	-0.105784729123116	0.168528512120247	0.0078016328625381
-6.35205698013306	-7.39748430252075	-6.23230266571045	-0.105929814279079	0.168569102883339	0.00787032954394817
-6.34775257110596	-7.39546489715576	-6.23274421691895	-0.106108836829662	0.168540880084038	0.00798745732754469
-6.34851694107056	-7.39410781860352	-6.22595357894897	-0.106006532907486	0.168551683425903	0.00802188832312822
-6.34798288345337	-7.3962230682373	-6.23390865325928	-0.106039792299271	0.168657124042511	0.0081007108092308
-6.35250759124756	-7.39640283584595	-6.23212003707886	-0.106184847652912	0.168695002794266	0.00817445106804371
-6.34752511978149	-7.39397525787354	-6.23338460922241	-0.106163315474987	0.168621346354485	0.00830442365258932
-6.35008144378662	-7.39948320388794	-6.23546075820923	-0.1062071621418	0.168660789728165	0.00838380586355925
-6.34909391403198	-7.39564228057861	-6.23027610778809	-0.106349766254425	0.168830886483192	0.00836598314344883
-6.35089874267578	-7.39711046218872	-6.23091650009155	-0.106388881802559	0.16872763633728	0.00848615448921919
-6.34826898574829	-7.39120292663574	-6.24197769165039	-0.106369495391846	0.168823599815369	0.00864842999726534
-6.35711145401001	-7.3954644203186	-6.23941516876221	-0.106532201170921	0.168901681900024	0.00870526023209095
-6.34951734542847	-7.39366054534912	-6.23680448532104	-0.106606639921665	0.168783739209175	0.0088155334815383
-6.3484001159668	-7.39098691940308	-6.24344873428345	-0.106577351689339	0.168849244713783	0.00886599998921156
-6.347412109375	-7.39036178588867	-6.23534917831421	-0.106696970760822	0.168969333171844	0.00893259607255459
-6.3488712310791	-7.39229869842529	-6.23509645462036	-0.106803357601166	0.168908879160881	0.00902711227536201
-6.34464597702026	-7.38669872283936	-6.25097751617432	-0.106759488582611	0.169034123420715	0.00912435445934534
-6.34521341323853	-7.39171171188354	-6.24381446838379	-0.10688991099596	0.169045075774193	0.00920993834733963
-6.34504890441895	-7.38956785202026	-6.24071359634399	-0.10692985355854	0.169076234102249	0.00929419603198767
-6.34194183349609	-7.38910293579102	-6.23195600509644	-0.107011713087559	0.169110164046288	0.00926228705793619
-6.33683490753174	-7.38738679885864	-6.24783992767334	-0.106991037726402	0.169147491455078	0.0094813322648406
-6.33881521224976	-7.38707304000854	-6.24409627914429	-0.107110776007175	0.169175446033478	0.00946255680173635
-6.33472347259521	-7.38927888870239	-6.237717628479	-0.107163317501545	0.169132471084595	0.00958687905222178
-6.33457136154175	-7.3803768157959	-6.24865818023682	-0.107172302901745	0.169181421399117	0.00967621617019176
-6.33006238937378	-7.38439607620239	-6.2434663772583	-0.107227854430676	0.169291988015175	0.00966098811477423
-6.33269262313843	-7.3858699798584	-6.24482154846191	-0.107297256588936	0.169272035360336	0.00985046103596687
-6.32791423797607	-7.38116216659546	-6.24734783172607	-0.107249334454536	0.169282361865044	0.00986343342810869
-6.32544755935669	-7.38269758224487	-6.2397141456604	-0.107380427420139	0.169244021177292	0.00990062952041626
-6.33035469055176	-7.38432312011719	-6.24936532974243	-0.107372090220451	0.169365465641022	0.00996327120810747
-6.32616138458252	-7.38334512710571	-6.2433066368103	-0.107490085065365	0.169310286641121	0.0100048156455159
-6.32461452484131	-7.38270378112793	-6.24849033355713	-0.107370167970657	0.169226840138435	0.0100861545652151
-6.32450437545776	-7.3796215057373	-6.25054883956909	-0.107503809034824	0.169363975524902	0.0100840264931321
-6.32755136489868	-7.38550710678101	-6.24403524398804	-0.107598841190338	0.1694345921278	0.0101380897685885
-6.32231330871582	-7.37960338592529	-6.25783014297485	-0.107561461627483	0.169357508420944	0.0102345179766417
-6.3235330581665	-7.38071918487549	-6.245192527771	-0.107564710080624	0.169403567910194	0.0102085107937455
-6.32710933685303	-7.38056564331055	-6.24823617935181	-0.10757714509964	0.169441536068916	0.0102885272353888
-6.32522964477539	-7.38079929351807	-6.25517654418945	-0.107661001384258	0.169429004192352	0.0103470925241709
-6.32188749313354	-7.37677478790283	-6.24690437316895	-0.107667692005634	0.169394955039024	0.0103833731263876
-6.32496738433838	-7.38040494918823	-6.2552433013916	-0.107713386416435	0.16944432258606	0.0104336813092232
-6.32350873947144	-7.37655401229858	-6.23854494094849	-0.10780306905508	0.169448629021645	0.0104501256719232
-6.31907558441162	-7.38200712203979	-6.24718475341797	-0.107821762561798	0.169410943984985	0.0105201182886958
-6.3195743560791	-7.37422132492065	-6.25741577148438	-0.107751965522766	0.169487819075584	0.0105216102674603
-6.32311201095581	-7.38025903701782	-6.24106502532959	-0.107868105173111	0.169416904449463	0.0105714397504926
-6.32062005996704	-7.37444686889648	-6.24707698822021	-0.107848845422268	0.169408068060875	0.0106775835156441
-6.31759595870972	-7.37598705291748	-6.24915933609009	-0.107788741588593	0.169382780790329	0.0106105478480458
-6.31896781921387	-7.37640237808228	-6.245689868927	-0.107912637293339	0.169489115476608	0.0106953699141741
-6.3188853263855	-7.37743139266968	-6.24715900421143	-0.107941791415215	0.169378116726875	0.010700055398047
-6.31316947937012	-7.37449741363525	-6.24121379852295	-0.107964396476746	0.169333040714264	0.0107600232586265
-6.3203444480896	-7.37790679931641	-6.25326538085938	-0.107906602323055	0.169394060969353	0.0107778133824468
-6.32046985626221	-7.37609720230103	-6.2437891960144	-0.108043573796749	0.169422060251236	0.0107536660507321
-6.32198524475098	-7.38086271286011	-6.23891353607178	-0.108080245554447	0.169334381818771	0.0107923923060298
-6.32464170455933	-7.37332201004028	-6.24860811233521	-0.108023248612881	0.169480264186859	0.0108339143916965
-6.32911443710327	-7.37847375869751	-6.24264478683472	-0.108128875494003	0.1694655418396	0.0107898395508528
-6.33102703094482	-7.37671995162964	-6.25301265716553	-0.108107797801495	0.169403702020645	0.0109096057713032
-6.32830333709717	-7.37547016143799	-6.24763298034668	-0.108136422932148	0.169374629855156	0.0107966614887118
-6.32926416397095	-7.3762731552124	-6.24688625335693	-0.108207881450653	0.169434174895287	0.0108000952750444
-6.33780193328857	-7.3749041557312	-6.25335454940796	-0.108238451182842	0.169394478201866	0.0108403768390417
-6.32889270782471	-7.37487077713013	-6.24790334701538	-0.10821495950222	0.169403940439224	0.0108660096302629
-6.33149003982544	-7.37778091430664	-6.2447681427002	-0.108232401311398	0.169386401772499	0.0108976196497679
-6.33343362808228	-7.37707710266113	-6.24383020401001	-0.108263947069645	0.169374614953995	0.0109321046620607
-6.32797050476074	-7.37550973892212	-6.23970317840576	-0.108260750770569	0.169309660792351	0.0109054073691368
-6.3297176361084	-7.37949800491333	-6.23930978775024	-0.108248382806778	0.169394925236702	0.0109688872471452
-6.33322286605835	-7.37792110443115	-6.24414157867432	-0.10832916945219	0.169351428747177	0.0109746847301722
-6.32532691955566	-7.3757004737854	-6.23611974716187	-0.108329311013222	0.1692945510149	0.0110153751447797
-6.33234357833862	-7.37688827514648	-6.24474430084229	-0.108289577066898	0.169320836663246	0.011061399243772
-6.32784366607666	-7.37888717651367	-6.22917699813843	-0.108401276171207	0.169344216585159	0.0109627330675721
-6.33060264587402	-7.38024234771729	-6.23115539550781	-0.108434572815895	0.169360056519508	0.0110153527930379
-6.32752132415771	-7.37715291976929	-6.24520635604858	-0.108345597982407	0.169369086623192	0.0110378647223115
-6.33637809753418	-7.381019115448	-6.23753356933594	-0.108467116951942	0.169382601976395	0.0109476381912827
-6.33077621459961	-7.38366365432739	-6.24094200134277	-0.108486160635948	0.169287219643593	0.010985535569489
-6.33282852172852	-7.38033485412598	-6.24511861801147	-0.108379431068897	0.169399112462997	0.0109778707846999
-6.33496618270874	-7.38240098953247	-6.23316144943237	-0.108415827155113	0.16949674487114	0.0108660217374563
-6.33968544006348	-7.38441514968872	-6.23927974700928	-0.108566872775555	0.169429823756218	0.0109313623979688
-6.33669757843018	-7.37956857681274	-6.25431346893311	-0.108426503837109	0.16951385140419	0.0109000951051712
-6.34103488922119	-7.38581228256226	-6.24637508392334	-0.108572386205196	0.169577315449715	0.0108440183103085
-6.34185314178467	-7.38366842269897	-6.24950647354126	-0.108543887734413	0.169525995850563	0.0109535120427608
-6.34011459350586	-7.3814525604248	-6.25287628173828	-0.108506083488464	0.169603019952774	0.0108907418325543
-6.33993673324585	-7.38668918609619	-6.24247455596924	-0.108627378940582	0.169676437973976	0.010831349529326
-6.34210777282715	-7.38649463653564	-6.24941349029541	-0.108627259731293	0.169622704386711	0.0109140826389194
-6.33300638198853	-7.38059663772583	-6.25195932388306	-0.108669839799404	0.169678226113319	0.010907000862062
-6.33673048019409	-7.38564682006836	-6.24942016601563	-0.108698576688766	0.169667065143585	0.0109239900484681
-6.33608961105347	-7.38598823547363	-6.24616098403931	-0.108741611242294	0.169815614819527	0.0109162405133247
-6.3298716545105	-7.38352680206299	-6.23446369171143	-0.108806423842907	0.169689550995827	0.0109376413747668
-6.32724380493164	-7.38264656066895	-6.25483465194702	-0.108763448894024	0.169791147112846	0.0109564224258065
-6.32837533950806	-7.38344430923462	-6.23965311050415	-0.108788825571537	0.169742971658707	0.0109155951067805
-6.32640743255615	-7.3909158706665	-6.24020528793335	-0.108912520110607	0.169765204191208	0.0109862992540002
-6.32265901565552	-7.38080644607544	-6.24349117279053	-0.108892805874348	0.169766113162041	0.0109512349590659
-6.32245922088623	-7.38637065887451	-6.23608493804932	-0.108842059969902	0.169932380318642	0.0109913507476449
-6.32724285125732	-7.38754653930664	-6.2461142539978	-0.108985915780067	0.169901713728905	0.0110195316374302
-6.31811046600342	-7.38721942901611	-6.24096632003784	-0.108976379036903	0.169876039028168	0.010974676348269
-6.31762409210205	-7.38621807098389	-6.23978519439697	-0.10895012319088	0.169877037405968	0.0109297195449471
-6.32164335250854	-7.38872337341309	-6.24126720428467	-0.108969166874886	0.170085906982422	0.0109903505071998
-6.32041072845459	-7.38808107376099	-6.23352384567261	-0.109121777117252	0.170034885406494	0.0109490426257253
-6.31686544418335	-7.38702344894409	-6.24261426925659	-0.10903188586235	0.170034110546112	0.0109814358875155
-6.31959915161133	-7.3861403465271	-6.24272871017456	-0.109151884913445	0.170144587755203	0.0109449587762356
-6.31639814376831	-7.39362001419067	-6.22637176513672	-0.109163828194141	0.170121893286705	0.0109471622854471
-6.31517791748047	-7.38450241088867	-6.23806190490723	-0.109163023531437	0.170127019286156	0.0109791290014982
-6.31446075439453	-7.38823318481445	-6.23076677322388	-0.109163105487823	0.170175686478615	0.0109449289739132
-6.31953239440918	-7.39113855361938	-6.22955989837646	-0.109322763979435	0.170206367969513	0.0110134817659855
-6.31264925003052	-7.38451147079468	-6.23740577697754	-0.109216630458832	0.170192077755928	0.0109722027555108
-6.31170511245728	-7.38565015792847	-6.22888231277466	-0.109311684966087	0.17022642493248	0.0110399164259434
-6.31342029571533	-7.38630056381226	-6.2357120513916	-0.109296798706055	0.170315831899643	0.011022106744349
-6.31380128860474	-7.38776683807373	-6.21821594238281	-0.109463699162006	0.170331850647926	0.0110130170360208
-6.31371879577637	-7.38815259933472	-6.22910833358765	-0.109427474439144	0.170175239443779	0.011070454493165
-6.31121826171875	-7.38270235061646	-6.2234058380127	-0.109458915889263	0.170427888631821	0.0110579384490848
-6.3193359375	-7.38793992996216	-6.22863864898682	-0.109534345567226	0.170332849025726	0.011119800619781
-6.31812524795532	-7.38395118713379	-6.21974658966064	-0.10956921428442	0.170430406928062	0.0110763255506754
-6.31736898422241	-7.38878154754639	-6.22214603424072	-0.109665274620056	0.170350387692451	0.0110967475920916
-6.31724500656128	-7.38263750076294	-6.23316621780396	-0.10960204154253	0.170495480298996	0.0111202681437135
-6.32165908813477	-7.38896322250366	-6.21743488311768	-0.109805665910244	0.17049340903759	0.0111042177304626
-6.32144212722778	-7.38948440551758	-6.22154998779297	-0.109780326485634	0.170516610145569	0.011243156157434
-6.32000160217285	-7.38604784011841	-6.21894884109497	-0.109778441488743	0.170560941100121	0.0111580127850175
-6.32001876831055	-7.3884916305542	-6.21339130401611	-0.109917223453522	0.170629128813744	0.0111861415207386
-6.32461595535278	-7.3886079788208	-6.2247953414917	-0.109951511025429	0.17059500515461	0.0112335542216897
-6.31893253326416	-7.38551139831543	-6.21763181686401	-0.109965324401855	0.17065840959549	0.0112327234819531
-6.32234954833984	-7.3888144493103	-6.21377182006836	-0.110067255795002	0.170684099197388	0.0112533727660775
-6.31837606430054	-7.38814258575439	-6.21428680419922	-0.110226809978485	0.170692414045334	0.01129658985883
-6.31349086761475	-7.38423347473145	-6.205979347229	-0.110144026577473	0.170684278011322	0.01126320194453
-6.31513118743896	-7.3862476348877	-6.20820379257202	-0.110170289874077	0.170811221003532	0.0112837124615908
-6.31944799423218	-7.38609266281128	-6.21286392211914	-0.110319636762142	0.170837536454201	0.0113393999636173
-6.31063795089722	-7.3825421333313	-6.20639085769653	-0.110365338623524	0.170815974473953	0.0113315861672163
-6.31694221496582	-7.38824224472046	-6.20677852630615	-0.110406309366226	0.17090517282486	0.0113440146669745
-6.31656885147095	-7.38327884674072	-6.20673847198486	-0.11050721257925	0.170906662940979	0.0113807767629623
-6.31377124786377	-7.38530111312866	-6.20290851593018	-0.110504806041718	0.170947358012199	0.0113622052595019
-6.31716394424438	-7.38385057449341	-6.20239400863647	-0.110535904765129	0.171080991625786	0.0113728661090136
-6.31905221939087	-7.38592529296875	-6.20544767379761	-0.110625952482224	0.17113596200943	0.0113770896568894
-6.31162214279175	-7.38004779815674	-6.2055606842041	-0.110694646835327	0.171127438545227	0.0114055080339313
-6.31949949264526	-7.3843731880188	-6.21089696884155	-0.110660023987293	0.171221002936363	0.0114482892677188
-6.31566190719604	-7.38271999359131	-6.20913791656494	-0.110794551670551	0.171404182910919	0.0114341229200363
-6.31442642211914	-7.38326263427734	-6.19997644424438	-0.110797204077244	0.171257451176643	0.0114275813102722
-6.31370878219604	-7.37656688690186	-6.21649169921875	-0.110771365463734	0.171506986021996	0.0114785199984908
-6.31534433364868	-7.38382863998413	-6.20243310928345	-0.110996715724468	0.171543970704079	0.0114894779399037
-6.31752300262451	-7.38493633270264	-6.20924472808838	-0.111028932034969	0.171637877821922	0.0116130504757166
-6.31065511703491	-7.3791618347168	-6.20310592651367	-0.111062407493591	0.171650245785713	0.01152253895998
-6.31047487258911	-7.38356590270996	-6.20667552947998	-0.11112917214632	0.171746537089348	0.0116276768967509
-6.3150429725647	-7.38182926177979	-6.21424722671509	-0.111204296350479	0.171942085027695	0.0116250943392515
-6.31217861175537	-7.38386344909668	-6.20082378387451	-0.111329384148121	0.171927332878113	0.0116715636104345
-6.31001853942871	-7.37918758392334	-6.21005821228027	-0.111280024051666	0.171971559524536	0.0117606082931161
-6.30870676040649	-7.38118076324463	-6.20398998260498	-0.111413106322289	0.172238916158676	0.011679413728416
-6.30714082717896	-7.38008213043213	-6.19935703277588	-0.111516453325748	0.172150507569313	0.0117650674656034
-6.3013801574707	-7.37858057022095	-6.21373653411865	-0.111419223248959	0.172246098518372	0.0118664707988501
-6.30125665664673	-7.37807559967041	-6.20592880249023	-0.111555010080338	0.172378852963448	0.0118473935872316
-6.30067014694214	-7.38395118713379	-6.20536088943481	-0.111666545271873	0.172470390796661	0.0119634149596095
-6.29485082626343	-7.3738956451416	-6.20411777496338	-0.111684679985046	0.172481551766396	0.0119525659829378
-6.28928709030151	-7.37902307510376	-6.20542049407959	-0.111696846783161	0.172580480575562	0.0120747657492757
-6.28885412216187	-7.377121925354	-6.21191644668579	-0.111793667078018	0.172684609889984	0.0121334893628955
-6.27852058410645	-7.37688875198364	-6.20303535461426	-0.111849315464497	0.172694250941277	0.0121275316923857
-6.27393341064453	-7.37343597412109	-6.19815874099731	-0.111787058413029	0.172791495919228	0.0122193889692426
-6.27306985855103	-7.37630653381348	-6.20162868499756	-0.111853368580341	0.173014834523201	0.0122441174462438
-6.26572799682617	-7.37615203857422	-6.19250154495239	-0.111992552876472	0.173003897070885	0.0123460469767451
-6.2564492225647	-7.37179613113403	-6.20786619186401	-0.111926592886448	0.173005059361458	0.0124156922101974
-6.24947452545166	-7.36797380447388	-6.19297552108765	-0.112004660069942	0.173114597797394	0.0124090099707246
-6.24376583099365	-7.37297344207764	-6.188551902771	-0.111986421048641	0.173273876309395	0.0125065054744482
-6.23679685592651	-7.36428689956665	-6.19310903549194	-0.112057417631149	0.173280090093613	0.0126047655940056
-6.2255163192749	-7.3663158416748	-6.18834590911865	-0.112022958695889	0.173389568924904	0.0125828422605991
-6.2274284362793	-7.36506938934326	-6.19279479980469	-0.112050965428352	0.173439309000969	0.0127590009942651
-6.21562767028809	-7.36105823516846	-6.19303131103516	-0.112065695226192	0.17350772023201	0.0127371298149228
-6.20872592926025	-7.36246395111084	-6.18979358673096	-0.112095102667809	0.173573926091194	0.012785779312253
-6.20828485488892	-7.35858964920044	-6.19488334655762	-0.11208725720644	0.173771277070045	0.0128580182790756
-6.19737339019775	-7.35487127304077	-6.18646478652954	-0.112206488847733	0.173770636320114	0.0128380684182048
-6.18902397155762	-7.35321712493896	-6.18600749969482	-0.11206978559494	0.17376734316349	0.0129005126655102
-6.18430948257446	-7.34372901916504	-6.19291687011719	-0.112055025994778	0.173915877938271	0.0128539334982634
-6.18295097351074	-7.35026931762695	-6.18660163879395	-0.112055741250515	0.17402558028698	0.0128485895693302
-6.17553281784058	-7.34507417678833	-6.19749116897583	-0.112063638865948	0.174096375703812	0.0130051346495748
-6.17754364013672	-7.34655666351318	-6.19797801971436	-0.111966267228127	0.174335688352585	0.0129473861306906
-6.17170238494873	-7.35084247589111	-6.19173526763916	-0.112177602946758	0.174278751015663	0.0130151119083166
-6.16717100143433	-7.34459733963013	-6.20090818405151	-0.112051025032997	0.17435060441494	0.0130805997177958
-6.16114807128906	-7.3435173034668	-6.20078468322754	-0.112027816474438	0.174515664577484	0.0130820581689477
-6.16185808181763	-7.34572410583496	-6.19850969314575	-0.112121641635895	0.17462383210659	0.013241964392364
-6.15188550949097	-7.33870029449463	-6.20566177368164	-0.112184211611748	0.174560442566872	0.0133440298959613
-6.14063882827759	-7.3361120223999	-6.19194841384888	-0.112093277275562	0.174617812037468	0.0134038534015417
-6.13822650909424	-7.33463764190674	-6.20382213592529	-0.112150155007839	0.174692749977112	0.0134868454188108
-6.13718605041504	-7.33720016479492	-6.18699502944946	-0.112263403832912	0.17480356991291	0.0134797058999538
-6.12464714050293	-7.33484649658203	-6.19298458099365	-0.112266413867474	0.174697086215019	0.0136657161638141
-6.12245273590088	-7.33337497711182	-6.18880367279053	-0.112147428095341	0.174826264381409	0.013695202767849
-6.11261510848999	-7.33249759674072	-6.17795038223267	-0.112205043435097	0.174818634986877	0.0137316696345806
-6.10647010803223	-7.33463335037231	-6.18991088867188	-0.112227596342564	0.174745172262192	0.0137809608131647
-6.0986647605896	-7.32908248901367	-6.18630599975586	-0.112137384712696	0.174818694591522	0.0137999104335904
-6.09596395492554	-7.33886861801147	-6.1858057975769	-0.112219139933586	0.174828305840492	0.0138630652800202
-6.088303565979	-7.33351373672485	-6.18967771530151	-0.112293541431427	0.174845904111862	0.0139533700421453
-6.08331537246704	-7.33291244506836	-6.18699598312378	-0.112107239663601	0.174872174859047	0.0138902524486184
-6.08072948455811	-7.33132791519165	-6.18779134750366	-0.112111881375313	0.174935638904572	0.0139759602025151
-6.08480930328369	-7.33432102203369	-6.18955039978027	-0.112169146537781	0.174960449337959	0.0139803495258093
-6.07263422012329	-7.33121681213379	-6.18618726730347	-0.11211147159338	0.174877285957336	0.0139912171289325
-6.07346153259277	-7.33083534240723	-6.20032405853271	-0.112023286521435	0.174901872873306	0.0140306754037738
-6.07138967514038	-7.33225584030151	-6.18681240081787	-0.112057484686375	0.175004899501801	0.0140221090987325
-6.06859254837036	-7.33332490921021	-6.1925950050354	-0.112036094069481	0.174910828471184	0.0140605410560966
-6.0618462562561	-7.32811689376831	-6.20071506500244	-0.111916363239288	0.174994245171547	0.0141167873516679
-6.06272792816162	-7.33460521697998	-6.19208431243896	-0.111946061253548	0.175015464425087	0.0140488836914301
-6.06049633026123	-7.33439826965332	-6.19775581359863	-0.111953966319561	0.174978956580162	0.0141611425206065
-6.05512475967407	-7.33258104324341	-6.19424629211426	-0.111864879727364	0.17494897544384	0.0140391467139125
-6.05636358261108	-7.33179569244385	-6.20184993743896	-0.111832767724991	0.175066590309143	0.0141205964609981
-6.0559139251709	-7.33252906799316	-6.20074892044067	-0.111901640892029	0.175115570425987	0.0140844695270061
-6.05150842666626	-7.33729076385498	-6.20078659057617	-0.111856020987034	0.175046905875206	0.0140774045139551
-6.05401420593262	-7.33291339874268	-6.20743322372437	-0.111778423190117	0.175038531422615	0.0141558479517698
-6.04821729660034	-7.33508920669556	-6.20411062240601	-0.111812926828861	0.175167918205261	0.014065396040678
-6.05219697952271	-7.3352108001709	-6.20778703689575	-0.111871346831322	0.175057888031006	0.0141355926170945
-6.04625082015991	-7.33384084701538	-6.20289993286133	-0.111772760748863	0.175088167190552	0.014086127281189
-6.04242992401123	-7.33193159103394	-6.20429801940918	-0.111757256090641	0.174993023276329	0.0140885282307863
-6.04527282714844	-7.33742809295654	-6.20913696289063	-0.111761927604675	0.175146654248238	0.0141897993162274
-6.04206371307373	-7.33404350280762	-6.20500946044922	-0.11179967969656	0.175069272518158	0.0141372010111809
-6.03841876983643	-7.33601140975952	-6.21234178543091	-0.111661769449711	0.175023451447487	0.0142047135159373
-6.03372859954834	-7.33608055114746	-6.21120929718018	-0.1116773635149	0.175058141350746	0.0141195124015212
-6.03854036331177	-7.33869075775146	-6.19898414611816	-0.111756108701229	0.175028845667839	0.0141742844134569
-6.03222942352295	-7.33329963684082	-6.21139574050903	-0.111692100763321	0.174961060285568	0.014201289974153
-6.03135013580322	-7.33683824539185	-6.19606161117554	-0.111589699983597	0.17488956451416	0.0141860190778971
-6.03039312362671	-7.33237743377686	-6.21306943893433	-0.111571826040745	0.174919351935387	0.0141821755096316
-6.03279161453247	-7.33884000778198	-6.1944899559021	-0.111640654504299	0.174994021654129	0.014150433242321
-6.02654695510864	-7.33798456192017	-6.20434331893921	-0.111627995967865	0.174874797463417	0.0142484717071056
-6.02644729614258	-7.33390808105469	-6.20547723770142	-0.111466474831104	0.174945801496506	0.0141845820471644
-6.0266227722168	-7.33853006362915	-6.19555854797363	-0.11153694242239	0.174834176898003	0.0141479643061757
-6.02909278869629	-7.33910989761353	-6.20697450637817	-0.11152570694685	0.174797728657722	0.0142337623983622
-6.02473926544189	-7.33672714233398	-6.20270872116089	-0.111445039510727	0.174806445837021	0.014189031906426
-6.02724504470825	-7.34262847900391	-6.20254039764404	-0.111472092568874	0.174701362848282	0.0142096765339375
-6.02653741836548	-7.33977556228638	-6.19856882095337	-0.111447922885418	0.174708724021912	0.0141982631757855
-6.02698087692261	-7.33933162689209	-6.19379568099976	-0.111383937299252	0.174597099423409	0.0141417486593127
-6.02588319778442	-7.33817720413208	-6.20073509216309	-0.111274316906929	0.174616605043411	0.0141681665554643
-6.02793645858765	-7.34105253219604	-6.20183229446411	-0.111414097249508	0.174616038799286	0.0141587210819125
-6.02384519577026	-7.33937644958496	-6.19514656066895	-0.111320324242115	0.174468606710434	0.0141843445599079
-6.02391195297241	-7.34027004241943	-6.20209503173828	-0.111196905374527	0.174451917409897	0.0141765167936683
-6.02252244949341	-7.33899641036987	-6.19147348403931	-0.111237160861492	0.174483686685562	0.0141175510361791
-6.02328872680664	-7.34211158752441	-6.19517803192139	-0.111258760094643	0.174395710229874	0.0141804590821266
-6.01740026473999	-7.33460235595703	-6.19365215301514	-0.111131712794304	0.174300894141197	0.0141330463811755
-6.01846599578857	-7.34090852737427	-6.18132829666138	-0.111143946647644	0.174228116869926	0.0141374273225665
-6.01514577865601	-7.3411922454834	-6.18798494338989	-0.111105769872665	0.174082383513451	0.0141987018287182
-6.01028537750244	-7.33781671524048	-6.18062162399292	-0.111047387123108	0.174019575119019	0.0140774827450514
-6.00820875167847	-7.33721780776978	-6.18192720413208	-0.111023269593716	0.173992082476616	0.0141126969829202
-6.01426792144775	-7.33818054199219	-6.18454885482788	-0.111052513122559	0.173942923545837	0.0141461193561554
-6.00527715682983	-7.33726835250854	-6.17607879638672	-0.110999643802643	0.173824086785316	0.0140709336847067
-6.00957441329956	-7.33631420135498	-6.17564678192139	-0.110893838107586	0.173735544085503	0.0141254374757409
-6.00491666793823	-7.33677101135254	-6.17084360122681	-0.110902011394501	0.173737525939941	0.0140718128532171
-6.00636100769043	-7.33481740951538	-6.16623210906982	-0.110819168388844	0.173557698726654	0.0140891503542662
-6.00208425521851	-7.332359790802	-6.17509984970093	-0.110783003270626	0.173561155796051	0.0141190113499761
-6.00905799865723	-7.33460283279419	-6.17287158966064	-0.110819809138775	0.173550322651863	0.0140587324276567
-6.00787973403931	-7.3359580039978	-6.16865873336792	-0.110732071101665	0.173403918743134	0.0140803577378392
-6.00898933410645	-7.3293309211731	-6.16601848602295	-0.11070704460144	0.173322975635529	0.0140779642388225
-6.01038646697998	-7.33180570602417	-6.16105842590332	-0.110742025077343	0.173370689153671	0.0140286311507225
-6.01784706115723	-7.33437967300415	-6.16775417327881	-0.110772125422955	0.173155263066292	0.014040706679225
-6.01486968994141	-7.33198404312134	-6.16606903076172	-0.110645025968552	0.173176050186157	0.0139996465295553
-6.0168194770813	-7.33067893981934	-6.16509580612183	-0.110534988343716	0.173005506396294	0.0140187321230769
-6.02373552322388	-7.33420753479004	-6.16278314590454	-0.110600657761097	0.173073634505272	0.0139770898967981
-6.02161359786987	-7.33244657516479	-6.15556621551514	-0.110658943653107	0.173006683588028	0.0139491809532046
-6.02346134185791	-7.33142185211182	-6.16868543624878	-0.110525831580162	0.172867357730865	0.0139995831996202
-6.027099609375	-7.33145713806152	-6.16443204879761	-0.110561862587929	0.172901391983032	0.0139095587655902
-6.02621221542358	-7.33364057540894	-6.16211366653442	-0.110539436340332	0.172726511955261	0.0139016509056091
-6.02838373184204	-7.32948303222656	-6.16615772247314	-0.110545367002487	0.172670945525169	0.013956812210381
-6.02880573272705	-7.32916641235352	-6.15968799591064	-0.110455952584744	0.172712996602058	0.013881791383028
-6.03057336807251	-7.33227348327637	-6.15283012390137	-0.110568560659885	0.172597780823708	0.0139378653839231
-6.02636861801147	-7.32807016372681	-6.17147779464722	-0.110396705567837	0.172489151358604	0.0139784412458539
-6.02993249893188	-7.33109092712402	-6.15819692611694	-0.110473170876503	0.172439306974411	0.0138644659891725
-6.03372430801392	-7.3334527015686	-6.14927291870117	-0.110432386398315	0.172469303011894	0.0139346634969115
-6.0307469367981	-7.32661819458008	-6.15185928344727	-0.110437832772732	0.172271519899368	0.0139022832736373
-6.02923250198364	-7.32780838012695	-6.1446533203125	-0.110365718603134	0.172246590256691	0.013901081867516
-6.0343279838562	-7.33101367950439	-6.1547532081604	-0.110364675521851	0.172187954187393	0.0139449452981353
-6.03600978851318	-7.33150482177734	-6.13792657852173	-0.110348775982857	0.172150060534477	0.0138764400035143
-6.03434133529663	-7.32562208175659	-6.14653730392456	-0.110400877892971	0.171959102153778	0.0139270657673478
-6.04092264175415	-7.32717227935791	-6.15059471130371	-0.110291369259357	0.172070026397705	0.013897642493248
-6.04300594329834	-7.32896184921265	-6.14087152481079	-0.11044904589653	0.171922773122787	0.0138387074694037
-6.04381322860718	-7.32597827911377	-6.1454815864563	-0.110272191464901	0.171788841485977	0.0139196999371052
-6.04334115982056	-7.32301378250122	-6.14633131027222	-0.110327161848545	0.171759113669395	0.0137665821239352
-6.05451631546021	-7.3280930519104	-6.14169692993164	-0.110315851867199	0.171790793538094	0.0138585455715656
-6.05315494537354	-7.32052803039551	-6.15255069732666	-0.110294885933399	0.171629205346107	0.013893211260438
-6.05265855789185	-7.3246808052063	-6.14484596252441	-0.110308848321438	0.171588629484177	0.013838367536664
-6.05624485015869	-7.32462549209595	-6.14438772201538	-0.110260382294655	0.171512722969055	0.0138683440163732
-6.0587477684021	-7.32372283935547	-6.14437580108643	-0.110251136124134	0.171500816941261	0.013870982453227
-6.05703926086426	-7.31961011886597	-6.1411395072937	-0.110228657722473	0.171350806951523	0.0138352885842323
-6.06414890289307	-7.32596254348755	-6.14364385604858	-0.110223114490509	0.171364158391953	0.0138910254463553
-6.06457853317261	-7.32042598724365	-6.14305543899536	-0.110323019325733	0.171238780021667	0.0138704692944884
-6.06109142303467	-7.32440042495728	-6.13992071151733	-0.11020739376545	0.17103323340416	0.0139036662876606
-6.06833362579346	-7.31887102127075	-6.14741945266724	-0.110202118754387	0.171139270067215	0.0138800526037812
-6.07231950759888	-7.32300329208374	-6.13611888885498	-0.110326677560806	0.171097815036774	0.0138391880318522
-6.07183218002319	-7.31978225708008	-6.14440250396729	-0.110255122184753	0.170955643057823	0.0140079576522112
-6.07756757736206	-7.31666231155396	-6.13914585113525	-0.110256999731064	0.170894935727119	0.013923249207437
-6.08119583129883	-7.32016229629517	-6.13083505630493	-0.110326707363129	0.170936122536659	0.0139243798330426
-6.08361148834229	-7.31890869140625	-6.14196109771729	-0.110323511064053	0.170797511935234	0.0139359813183546
-6.08182907104492	-7.31479024887085	-6.13235378265381	-0.110396102070808	0.17075289785862	0.0139552019536495
-6.09074783325195	-7.321852684021	-6.14407396316528	-0.110359139740467	0.170659407973289	0.0140034463256598
-6.08835697174072	-7.31734752655029	-6.13093948364258	-0.110378779470921	0.170659437775612	0.0139749320223927
-6.08970308303833	-7.32057285308838	-6.12849521636963	-0.110409565269947	0.170478284358978	0.0139930546283722
-6.09438037872314	-7.31547069549561	-6.14200687408447	-0.110282279551029	0.170608147978783	0.014055710285902
-6.0971999168396	-7.32255983352661	-6.13190889358521	-0.110425941646099	0.170513853430748	0.0140446927398443
-6.09768152236938	-7.32033538818359	-6.13144063949585	-0.11043343693018	0.170380726456642	0.0141172492876649
-6.09711360931396	-7.31912899017334	-6.12340450286865	-0.110473401844501	0.170364812016487	0.0140402484685183
-6.0984001159668	-7.31782531738281	-6.12972116470337	-0.110455274581909	0.170305997133255	0.0141462348401546
-6.10885286331177	-7.31729030609131	-6.13522291183472	-0.110590554773808	0.170302182435989	0.0141653753817081
-6.10495662689209	-7.3211932182312	-6.12328481674194	-0.110592111945152	0.170214176177979	0.0141319977119565
-6.11082315444946	-7.3147177696228	-6.13449573516846	-0.110427439212799	0.170108392834663	0.0142166819423437
-6.11282348632813	-7.31852293014526	-6.12469720840454	-0.110546179115772	0.170226067304611	0.0141801433637738
-6.1164870262146	-7.31743478775024	-6.13109350204468	-0.110679693520069	0.170042037963867	0.0142780905589461
-6.11543226242065	-7.31584358215332	-6.13127946853638	-0.110583260655403	0.170027583837509	0.0142309116199613
-6.11569309234619	-7.31574583053589	-6.12709426879883	-0.11062715947628	0.16992874443531	0.0143104968592525
-6.12248992919922	-7.31841802597046	-6.13041543960571	-0.110651016235352	0.170060500502586	0.0144141754135489
-6.12414693832397	-7.31413125991821	-6.12066221237183	-0.110687457025051	0.16995196044445	0.0143770584836602
-6.1198091506958	-7.31646823883057	-6.12428665161133	-0.110613286495209	0.169959411025047	0.0144506525248289
-6.12338733673096	-7.3124885559082	-6.12536191940308	-0.110674910247326	0.16989454627037	0.0144310314208269
-6.12408781051636	-7.31775140762329	-6.1125659942627	-0.110766857862473	0.169804483652115	0.0144377574324608
-6.12369871139526	-7.31201362609863	-6.12179231643677	-0.110694505274296	0.169728457927704	0.0145616242662072
-6.12444543838501	-7.31451988220215	-6.11656951904297	-0.110766194760799	0.169749438762665	0.0145362382754683
-6.12615489959717	-7.31594562530518	-6.11488914489746	-0.11081113666296	0.169607058167458	0.0146329682320356
-6.12586355209351	-7.31451654434204	-6.11663341522217	-0.110813237726688	0.169680163264275	0.0146182831376791
-6.1231689453125	-7.31035280227661	-6.11117029190063	-0.110814884305	0.169522702693939	0.0146484142169356
-6.13149738311768	-7.3128867149353	-6.11736106872559	-0.110782101750374	0.169591635465622	0.014715095050633
-6.12769460678101	-7.31117868423462	-6.10242891311646	-0.11089950054884	0.169510915875435	0.0146774798631668
-6.12797594070435	-7.31304979324341	-6.10362863540649	-0.110841169953346	0.169418498873711	0.0147686442360282
-6.12564182281494	-7.3048243522644	-6.11233568191528	-0.110836990177631	0.169456794857979	0.0147884897887707
-6.13029527664185	-7.31329965591431	-6.10429096221924	-0.110969871282578	0.169491291046143	0.0147945443168283
-6.12964820861816	-7.3083963394165	-6.10745096206665	-0.11097227782011	0.169396355748177	0.0149216605350375
-6.12890815734863	-7.30965948104858	-6.10344266891479	-0.110958345234394	0.169371649622917	0.0148806618526578
-6.1319375038147	-7.30786657333374	-6.10818099975586	-0.110982999205589	0.169388502836227	0.0149975409731269
-6.13585233688354	-7.31010341644287	-6.10399389266968	-0.11103330552578	0.169402986764908	0.0149839455261827
-6.12979698181152	-7.30910968780518	-6.10479736328125	-0.111038208007813	0.169306412339211	0.0151168145239353
-6.13132762908936	-7.3097825050354	-6.11057376861572	-0.111010231077671	0.169262439012527	0.0151168331503868
-6.13137483596802	-7.30675935745239	-6.09252643585205	-0.111097916960716	0.169317290186882	0.015151153318584
-6.13328456878662	-7.31027936935425	-6.09524917602539	-0.111175842583179	0.169234469532967	0.0152566274628043
-6.12832164764404	-7.30290412902832	-6.09912204742432	-0.11113490909338	0.16924911737442	0.0152528109028935
-6.13312530517578	-7.30720615386963	-6.09357404708862	-0.111186541616917	0.169232428073883	0.015265797264874
-6.13396787643433	-7.30691576004028	-6.0973014831543	-0.111199274659157	0.169244378805161	0.0153480367735028
-6.13044404983521	-7.30605888366699	-6.09011888504028	-0.111272402107716	0.169163927435875	0.0152871953323483
-6.13396406173706	-7.30360221862793	-6.09179258346558	-0.111186638474464	0.169164404273033	0.0153723042458296
-6.13733673095703	-7.30203294754028	-6.10467672348022	-0.111316479742527	0.169181287288666	0.0153986383229494
-6.13291358947754	-7.30254030227661	-6.09311676025391	-0.111345417797565	0.169146299362183	0.015431122854352
-6.13372373580933	-7.30232620239258	-6.09863376617432	-0.111226983368397	0.16912567615509	0.0155460759997368
-6.13636445999146	-7.30086135864258	-6.0968279838562	-0.111367993056774	0.169194310903549	0.0155055793002248
-6.13444519042969	-7.30016946792603	-6.08844137191772	-0.111366413533688	0.169022724032402	0.015596142038703
-6.13099384307861	-7.29861354827881	-6.096022605896	-0.111435316503048	0.169074773788452	0.0156981721520424
-6.13765621185303	-7.30041265487671	-6.09098529815674	-0.111495137214661	0.169174000620842	0.0156363658607006
-6.12848997116089	-7.30352735519409	-6.08257246017456	-0.111520878970623	0.169040024280548	0.01575100235641
-6.126305103302	-7.29643392562866	-6.09449672698975	-0.111494429409504	0.168969109654427	0.0157775077968836
-6.12343597412109	-7.29812097549438	-6.07650899887085	-0.11154904961586	0.169077977538109	0.0157449264079332
-6.12653303146362	-7.29725456237793	-6.07839250564575	-0.111616641283035	0.168900310993195	0.0159070063382387
-6.11691188812256	-7.29577779769897	-6.08923959732056	-0.111493736505508	0.168950095772743	0.015992034226656
-6.12050437927246	-7.29532527923584	-6.0739221572876	-0.111636683344841	0.168976739048958	0.0159581173211336
-6.11490774154663	-7.29764699935913	-6.07856512069702	-0.111644320189953	0.168866395950317	0.0160487983375788
-6.10887718200684	-7.29172658920288	-6.07511377334595	-0.111651219427586	0.168835818767548	0.0160499829798937
-6.10664987564087	-7.29520893096924	-6.06729316711426	-0.111652903258801	0.168865382671356	0.0161148514598608
-6.1071629524231	-7.29448652267456	-6.07179975509644	-0.111751481890678	0.168844982981682	0.0162142310291529
-6.09981727600098	-7.2909951210022	-6.07480955123901	-0.111701712012291	0.168768808245659	0.016207056120038
-6.1013617515564	-7.29031467437744	-6.06764364242554	-0.111638441681862	0.168741345405579	0.0163320675492287
-6.09973049163818	-7.29231739044189	-6.06918096542358	-0.111657664179802	0.168870344758034	0.0162579733878374
-6.0986270904541	-7.29210948944092	-6.05763339996338	-0.111755937337875	0.168730959296227	0.0163916870951653
-6.09190845489502	-7.28754234313965	-6.07168483734131	-0.111687265336514	0.168684184551239	0.0164681747555733
-6.09268856048584	-7.28954553604126	-6.06609201431274	-0.111750356853008	0.168708056211472	0.0164090376347303
-6.09420728683472	-7.29278039932251	-6.06079959869385	-0.111690238118172	0.168680042028427	0.0165175292640924
-6.09116506576538	-7.28623723983765	-6.06130599975586	-0.111761994659901	0.168614968657494	0.0165420472621918
-6.08794498443604	-7.28586721420288	-6.06186532974243	-0.111675918102264	0.168590798974037	0.0165398232638836
-6.08574867248535	-7.28394079208374	-6.06565523147583	-0.111745990812778	0.16867496073246	0.0165793914347887
-6.08623027801514	-7.28845453262329	-6.05209398269653	-0.111742407083511	0.168577790260315	0.0165927354246378
-6.07725620269775	-7.28244543075562	-6.06151676177979	-0.111781537532806	0.168438911437988	0.0167628340423107
-6.07983207702637	-7.28123950958252	-6.06058740615845	-0.111689910292625	0.168568283319473	0.0166833736002445
-6.07729911804199	-7.28827619552612	-6.0458550453186	-0.111899465322495	0.168525189161301	0.0167923476547003
-6.07418155670166	-7.28244018554688	-6.06239604949951	-0.111730396747589	0.168398335576057	0.016819192096591
-6.07058763504028	-7.28056716918945	-6.05672454833984	-0.111760139465332	0.168554857373238	0.0167579129338264
-6.07667970657349	-7.28679037094116	-6.04646348953247	-0.111879050731659	0.168532833456993	0.0168593637645245
-6.06743049621582	-7.27792167663574	-6.05529260635376	-0.111861065030098	0.168416708707809	0.016899798065424
-6.06838130950928	-7.28093290328979	-6.05404996871948	-0.111856244504452	0.168546438217163	0.0169690474867821
-6.07076358795166	-7.28177404403687	-6.05087327957153	-0.111995473504066	0.168374508619308	0.0170046966522932
-6.06866884231567	-7.2781867980957	-6.05888223648071	-0.111937046051025	0.168402209877968	0.0170405190438032
-6.06411170959473	-7.27568960189819	-6.04734563827515	-0.112020097672939	0.168393954634666	0.0170574393123388
-6.06830167770386	-7.27871751785278	-6.05407524108887	-0.112024709582329	0.168447002768517	0.0172214340418577
-6.06582069396973	-7.27422857284546	-6.05087471008301	-0.112137913703918	0.16836841404438	0.017239036038518
-6.06506729125977	-7.276526927948	-6.0529351234436	-0.112095072865486	0.168325871229172	0.0173130072653294
-6.06648349761963	-7.27225828170776	-6.0621132850647	-0.11215116083622	0.168454542756081	0.0173176657408476
-6.0681037902832	-7.27793121337891	-6.04727745056152	-0.112263441085815	0.168433636426926	0.0173742529004812
-6.06647348403931	-7.27408456802368	-6.06029081344604	-0.112198367714882	0.168325275182724	0.017536973580718
-6.06190776824951	-7.27562093734741	-6.05303335189819	-0.112285502254963	0.168322861194611	0.0174939557909966
-6.0655665397644	-7.27532386779785	-6.06119251251221	-0.112263701856136	0.16841858625412	0.0176060721278191
-6.06964874267578	-7.27666187286377	-6.05965089797974	-0.112412296235561	0.16843070089817	0.017643716186285
-6.06401491165161	-7.27501153945923	-6.05475234985352	-0.112419821321964	0.168314650654793	0.0177234392613173
-6.06467056274414	-7.27338218688965	-6.06176614761353	-0.112410061061382	0.168309137225151	0.0177833046764135
-6.06724214553833	-7.27521276473999	-6.0514030456543	-0.112605534493923	0.168410941958427	0.0178255997598171
-6.06612348556519	-7.27879476547241	-6.0499005317688	-0.112706556916237	0.168298661708832	0.0179089866578579
-6.06278991699219	-7.2714056968689	-6.06778812408447	-0.112557150423527	0.168348759412766	0.0180410668253899
-6.06882905960083	-7.27527523040771	-6.05763816833496	-0.112713195383549	0.16839911043644	0.0180516894906759
-6.06916093826294	-7.27489995956421	-6.05759954452515	-0.112758167088032	0.168346136808395	0.0182323455810547
-6.0664267539978	-7.26968145370483	-6.05800437927246	-0.112826228141785	0.168360590934753	0.0181349627673626
-6.06659841537476	-7.27146005630493	-6.06269359588623	-0.112823210656643	0.168444097042084	0.0182823091745377
-6.07485628128052	-7.27193975448608	-6.06989812850952	-0.112888783216476	0.168491214513779	0.0183587335050106
-6.06895875930786	-7.27222871780396	-6.06468296051025	-0.113008692860603	0.168481960892677	0.0184035189449787
-6.072922706604	-7.27084159851074	-6.07440710067749	-0.112973511219025	0.168415546417236	0.0185071267187595
-6.07165431976318	-7.270836353302	-6.06902503967285	-0.113040074706078	0.16863015294075	0.01847018674016
-6.07727336883545	-7.27453184127808	-6.06489086151123	-0.113150008022785	0.168531104922295	0.0186922922730446
-6.06946802139282	-7.27230024337769	-6.07415199279785	-0.113183230161667	0.168481722474098	0.0187447648495436
-6.07053995132446	-7.27197170257568	-6.06357860565186	-0.113186948001385	0.168495565652847	0.0188051052391529
-6.07599306106567	-7.27536582946777	-6.07742977142334	-0.113334238529205	0.168688341975212	0.0189533662050962
-6.07109403610229	-7.27108287811279	-6.06927537918091	-0.113461643457413	0.168600231409073	0.0190119836479425
-6.06630659103394	-7.2729058265686	-6.07706260681152	-0.113368585705757	0.168587788939476	0.0192082319408655
-6.06309270858765	-7.27079248428345	-6.08284139633179	-0.113454170525074	0.168733537197113	0.0191920436918736
-6.06490182876587	-7.27463102340698	-6.07284688949585	-0.113510236144066	0.168778970837593	0.019365731626749
-6.06002712249756	-7.26712226867676	-6.08625841140747	-0.113573610782623	0.168756738305092	0.0195380412042141
-6.05678749084473	-7.27474784851074	-6.07981109619141	-0.113647550344467	0.168837711215019	0.0195971932262182
-6.05678224563599	-7.27633762359619	-6.08273220062256	-0.113718964159489	0.168816223740578	0.0197594277560711
-6.05271816253662	-7.27417802810669	-6.08524036407471	-0.113776154816151	0.16888989508152	0.0198327265679836
-6.04678583145142	-7.27281808853149	-6.08697986602783	-0.113892510533333	0.168903455138206	0.0199834108352661
-6.04981899261475	-7.27324056625366	-6.09601497650146	-0.113808453083038	0.169091552495956	0.0201054625213146
-6.04553604125977	-7.27560377120972	-6.0825138092041	-0.113996908068657	0.169091612100601	0.0201786607503891
-6.04288959503174	-7.27592372894287	-6.09215402603149	-0.114019617438316	0.16905777156353	0.0203543584793806
-6.03605794906616	-7.26890802383423	-6.09628009796143	-0.114067755639553	0.16924960911274	0.0204185582697392
-6.03953742980957	-7.27703714370728	-6.0928430557251	-0.114153258502483	0.169360160827637	0.0205433126538992
-6.03412294387817	-7.27280330657959	-6.10537195205688	-0.114219479262829	0.169315174221992	0.0206983536481857
-6.03240871429443	-7.27618551254272	-6.09963226318359	-0.114293985068798	0.169394671916962	0.020748533308506
-6.02410793304443	-7.26968812942505	-6.11254692077637	-0.114215947687626	0.169479340314865	0.0209102593362331
-6.02554225921631	-7.27246713638306	-6.10116481781006	-0.114347167313099	0.169602409005165	0.0209531933069229
-6.02779245376587	-7.27496671676636	-6.11224317550659	-0.114320009946823	0.169744327664375	0.0210986100137234
-6.0247278213501	-7.27352571487427	-6.10673093795776	-0.114538960158825	0.16972953081131	0.0211349651217461
-6.02142143249512	-7.27226829528809	-6.1219654083252	-0.114557035267353	0.169787719845772	0.0213040541857481
-6.02076482772827	-7.27178573608398	-6.11702823638916	-0.114610463380814	0.169871836900711	0.0212828498333693
-6.0225043296814	-7.27746820449829	-6.12024927139282	-0.114676468074322	0.169934988021851	0.0214611794799566
-6.01928567886353	-7.27088832855225	-6.12731647491455	-0.11478529125452	0.169978320598602	0.0215027071535587
-6.01597261428833	-7.27431726455688	-6.13012266159058	-0.11480437964201	0.169947981834412	0.0216326043009758
-6.01620197296143	-7.26838064193726	-6.1391487121582	-0.114763781428337	0.17015340924263	0.0216795448213816
-6.01803016662598	-7.27562999725342	-6.13424396514893	-0.114933833479881	0.170236766338348	0.0217566471546888
-6.01423692703247	-7.2689790725708	-6.14104509353638	-0.114977471530437	0.17023678123951	0.0218995288014412
-6.01358890533447	-7.27460336685181	-6.1361722946167	-0.115026988089085	0.170272380113602	0.0219201426953077
-6.01121664047241	-7.27144289016724	-6.15406942367554	-0.114982813596725	0.170370683073997	0.0220669209957123
-6.01761198043823	-7.27371215820313	-6.14480543136597	-0.115185290575027	0.1704480946064	0.0220353528857231
-6.01630640029907	-7.27457666397095	-6.15317535400391	-0.115201964974403	0.170478448271751	0.0221716873347759
-6.01715469360352	-7.26962804794312	-6.15230083465576	-0.115232676267624	0.170539185404778	0.0222176089882851
-6.01700639724731	-7.27302694320679	-6.16471195220947	-0.115216732025146	0.17055256664753	0.0223487336188555
-6.02246427536011	-7.27249479293823	-6.17313385009766	-0.115316450595856	0.17073580622673	0.0223099049180746
-6.02291440963745	-7.27933502197266	-6.1677417755127	-0.115371733903885	0.170761048793793	0.022372629493475
-6.02606058120728	-7.27194881439209	-6.17735147476196	-0.115372359752655	0.170812606811523	0.0224467217922211
-6.0258846282959	-7.27687740325928	-6.1795825958252	-0.115335427224636	0.170875534415245	0.0224936064332724
-6.03382110595703	-7.276930809021	-6.18993997573853	-0.11546266824007	0.170917600393295	0.0225836411118507
-6.03577709197998	-7.27720880508423	-6.18783950805664	-0.115467749536037	0.171033665537834	0.0225070621818304
-6.03704452514648	-7.2781138420105	-6.19845390319824	-0.115513496100903	0.1710454672575	0.0226832516491413
-6.03547334671021	-7.27840375900269	-6.20667743682861	-0.115385510027409	0.171181440353394	0.022690312936902
-6.04219961166382	-7.2783203125	-6.19615268707275	-0.115454398095608	0.171139374375343	0.0227794833481312
-6.04733467102051	-7.28325939178467	-6.20997476577759	-0.115595281124115	0.171235367655754	0.0227813608944416
-6.04102468490601	-7.28107118606567	-6.20587015151978	-0.115485481917858	0.171236947178841	0.0228177737444639
-6.04421138763428	-7.27928972244263	-6.2178053855896	-0.115449726581573	0.171283513307571	0.0228621568530798
-6.04150915145874	-7.28360509872437	-6.20952606201172	-0.115539394319057	0.171382993459702	0.02287432923913
-6.04930305480957	-7.28627490997314	-6.22586917877197	-0.11559546738863	0.171436578035355	0.0229790639132261
-6.04330635070801	-7.28663444519043	-6.22020626068115	-0.115594379603863	0.17143277823925	0.0229510515928268
-6.04406070709229	-7.28417539596558	-6.23471736907959	-0.115516074001789	0.171491473913193	0.023051967844367
-6.04437446594238	-7.28682279586792	-6.22959280014038	-0.115500584244728	0.171533465385437	0.0230076517909765
-6.04802846908569	-7.28895378112793	-6.24135780334473	-0.11547989398241	0.171635955572128	0.0231091920286417
-6.04768848419189	-7.29401922225952	-6.22753953933716	-0.115560568869114	0.171709418296814	0.0230764858424664
-6.04588985443115	-7.29083776473999	-6.24102687835693	-0.115487836301327	0.171668589115143	0.0231892317533493
-6.04284572601318	-7.29386854171753	-6.23125553131104	-0.115469709038734	0.171666577458382	0.0231378562748432
-6.04093790054321	-7.29056787490845	-6.24907970428467	-0.11538215726614	0.171730250120163	0.023203082382679
-6.04562568664551	-7.29367351531982	-6.24421977996826	-0.115422785282135	0.171889543533325	0.0231779534369707
-6.04248189926147	-7.29750394821167	-6.24493360519409	-0.115468472242355	0.171814560890198	0.0232513844966888
-6.0390453338623	-7.29245233535767	-6.24650430679321	-0.115391373634338	0.171849489212036	0.0231795608997345
-6.03901243209839	-7.29744672775269	-6.25084209442139	-0.115308403968811	0.171890452504158	0.0232837069779634
-6.04107284545898	-7.29965257644653	-6.25764656066895	-0.115304954349995	0.17197659611702	0.0232544783502817
-6.03636407852173	-7.3004846572876	-6.25070142745972	-0.115269057452679	0.171947926282883	0.0232313275337219
-6.0364785194397	-7.2970666885376	-6.25906419754028	-0.115173883736134	0.172016054391861	0.0233188159763813
-6.03449010848999	-7.30040121078491	-6.25773191452026	-0.115115717053413	0.172153562307358	0.0231812447309494
-6.03921031951904	-7.30474615097046	-6.26560497283936	-0.115183241665363	0.172236889600754	0.0232141241431236
-6.03643941879272	-7.30512380599976	-6.26970148086548	-0.115068331360817	0.17225307226181	0.0231205988675356
-6.03641033172607	-7.30287837982178	-6.26660871505737	-0.115085586905479	0.172206461429596	0.0232256017625332
-6.03271198272705	-7.3043646812439	-6.27326965332031	-0.11494080722332	0.172268927097321	0.0231420695781708
-6.03411149978638	-7.3053035736084	-6.26938724517822	-0.114934094250202	0.172380685806274	0.0231269113719463
-6.03820419311523	-7.30715370178223	-6.27790403366089	-0.114967435598373	0.172438859939575	0.0230576191097498
-6.02734899520874	-7.30829858779907	-6.27166604995728	-0.114923387765884	0.172364711761475	0.0230582263320684
-6.02416658401489	-7.30618190765381	-6.28060531616211	-0.114822179079056	0.172424241900444	0.02304975874722
-6.0236611366272	-7.30833339691162	-6.27119636535645	-0.114801369607449	0.172480806708336	0.0230282973498106
-6.02165985107422	-7.31019449234009	-6.27845478057861	-0.114806190133095	0.17248360812664	0.023032957687974
-6.01245737075806	-7.30986881256104	-6.26933145523071	-0.114708498120308	0.172466978430748	0.0229758210480213
-6.01103925704956	-7.30795669555664	-6.27646350860596	-0.1146155372262	0.172421276569366	0.0230324044823647
-6.00548458099365	-7.30953216552734	-6.27236318588257	-0.114616088569164	0.172515958547592	0.0229152254760265
-6.00623273849487	-7.31489706039429	-6.26592206954956	-0.114671289920807	0.172416284680367	0.0229972768574953
-5.9951376914978	-7.30933570861816	-6.27810955047607	-0.114557579159737	0.17238974571228	0.022944089025259
-5.99081707000732	-7.3061318397522	-6.26602697372437	-0.114457793533802	0.172409102320671	0.0228416733443737
-5.99354028701782	-7.31159210205078	-6.26857709884644	-0.114437401294708	0.17247049510479	0.0229244753718376
-5.98806571960449	-7.30939388275146	-6.25566434860229	-0.114480093121529	0.17244091629982	0.0228805597871542
-5.98622512817383	-7.30991506576538	-6.26740646362305	-0.114321276545525	0.172337636351585	0.022866390645504
-5.97968578338623	-7.30557060241699	-6.26123189926147	-0.114317938685417	0.172523155808449	0.022780766710639
-5.98503303527832	-7.30870389938354	-6.2752571105957	-0.114208735525608	0.172374978661537	0.0228509549051523
-5.98176670074463	-7.30744934082031	-6.25981569290161	-0.114220395684242	0.172470763325691	0.0227414648979902
-5.97847366333008	-7.30905437469482	-6.26265859603882	-0.114260971546173	0.172403305768967	0.022687716409564
-5.97903060913086	-7.30308198928833	-6.27378845214844	-0.11407595127821	0.172486364841461	0.0227065235376358
-5.98152542114258	-7.3079137802124	-6.26444482803345	-0.114211536943913	0.172477886080742	0.022633446380496
-5.97751426696777	-7.30908679962158	-6.26873970031738	-0.114151582121849	0.172398909926414	0.0227017533034086
-5.97617292404175	-7.30454158782959	-6.26323699951172	-0.114131458103657	0.172404274344444	0.02257389575243
-5.97369766235352	-7.30327177047729	-6.26820945739746	-0.114055573940277	0.172464042901993	0.0226218458265066
-5.97266149520874	-7.30338096618652	-6.26660585403442	-0.1141092851758	0.172466218471527	0.0225091706961393
-5.97266578674316	-7.30821132659912	-6.25847148895264	-0.114125795662403	0.172438085079193	0.0226069986820221
-5.96903324127197	-7.29849052429199	-6.26385021209717	-0.114117011427879	0.172428250312805	0.0225967634469271
-5.96334218978882	-7.30433893203735	-6.25831317901611	-0.114053711295128	0.172386527061462	0.0226069558411837
-5.96484851837158	-7.30307531356812	-6.26919221878052	-0.114116370677948	0.172412663698196	0.0225870367139578
-5.96203279495239	-7.30578231811523	-6.24932241439819	-0.114160478115082	0.172390505671501	0.022531270980835
-5.96007966995239	-7.29875469207764	-6.25691223144531	-0.114082016050816	0.172318950295448	0.0226351637393236
-5.95647430419922	-7.30027103424072	-6.25328969955444	-0.113986425101757	0.172371998429298	0.0225278772413731
-5.95803594589233	-7.30050325393677	-6.25534296035767	-0.114026509225369	0.172380670905113	0.022547660395503
-5.9583911895752	-7.30206251144409	-6.25319337844849	-0.1141636967659	0.172380745410919	0.0224370397627354
-5.95559930801392	-7.30084276199341	-6.25051164627075	-0.114199750125408	0.172315582633018	0.0225605592131615
-5.95724964141846	-7.29620313644409	-6.25400066375732	-0.114070735871792	0.172341451048851	0.0224688276648521
-5.95585584640503	-7.29925060272217	-6.24617624282837	-0.114161513745785	0.172366693615913	0.0224731806665659
-5.96422624588013	-7.30007696151733	-6.25415229797363	-0.114223517477512	0.172412529587746	0.0224426761269569
-5.96198034286499	-7.30201482772827	-6.24944257736206	-0.114216670393944	0.17238537967205	0.0224505793303251
-5.96448707580566	-7.29676818847656	-6.25954866409302	-0.114216789603233	0.17234505712986	0.0224626380950212
-5.96604108810425	-7.29865169525146	-6.25437784194946	-0.114276841282845	0.17248959839344	0.0223855003714561
-5.9736475944519	-7.30104160308838	-6.2586407661438	-0.11430649459362	0.172394052147865	0.0224456787109375
-5.9708685874939	-7.29769039154053	-6.26052045822144	-0.114280708134174	0.172410130500793	0.0224046595394611
-5.97445249557495	-7.29485893249512	-6.26223611831665	-0.11434668302536	0.172464787960052	0.0223477352410555
-5.98245716094971	-7.30103206634521	-6.26404762268066	-0.114356100559235	0.172624558210373	0.0224044993519783
-5.98504543304443	-7.29800128936768	-6.26164150238037	-0.11449359357357	0.17255736887455	0.0223760586231947
-5.98716163635254	-7.29912900924683	-6.26851224899292	-0.114425152540207	0.172512143850327	0.0223709251731634
-5.98866271972656	-7.29607915878296	-6.27665090560913	-0.11455250531435	0.172639772295952	0.0222843028604984
-5.99825477600098	-7.30405712127686	-6.26584815979004	-0.114646226167679	0.17269840836525	0.0224189423024654
-5.99874496459961	-7.29873132705688	-6.27226877212524	-0.114711098372936	0.172688379883766	0.0224437583237886
-5.99969863891602	-7.30110645294189	-6.27035522460938	-0.114726603031158	0.172625169157982	0.0223876498639584
-6.00494813919067	-7.29871320724487	-6.27909708023071	-0.114870466291904	0.172796070575714	0.022435063496232
-6.01083612442017	-7.30274057388306	-6.26859951019287	-0.114963591098785	0.172852218151093	0.0224230103194714
-6.00989103317261	-7.30338668823242	-6.28046798706055	-0.115120977163315	0.172755092382431	0.0225919988006353
-6.01583957672119	-7.3024845123291	-6.27752161026001	-0.115047998726368	0.172925218939781	0.0225252248346806
-6.01658773422241	-7.30581521987915	-6.27635526657104	-0.11524823307991	0.172900661826134	0.0225834548473358
-6.02491903305054	-7.30379486083984	-6.28297472000122	-0.115334235131741	0.172995358705521	0.0226286705583334
-6.02123832702637	-7.30854034423828	-6.27748203277588	-0.1154655367136	0.172984108328819	0.0226292386651039
-6.02391338348389	-7.30583524703979	-6.2853102684021	-0.115489445626736	0.173083156347275	0.0226764287799597
-6.02796363830566	-7.30905151367188	-6.28210735321045	-0.115506045520306	0.173235908150673	0.0227188877761364
-6.02954816818237	-7.31122064590454	-6.28916788101196	-0.11566573381424	0.173164442181587	0.0227418597787619
-6.03036546707153	-7.31307792663574	-6.28198432922363	-0.115734077990055	0.173238426446915	0.0227474831044674
-6.02567386627197	-7.30886077880859	-6.29390954971313	-0.115772902965546	0.173212170600891	0.0228809397667646
-6.02713298797607	-7.3134126663208	-6.28417110443115	-0.115771189332008	0.173381268978119	0.0228655021637678
-6.02982378005981	-7.31326103210449	-6.2918438911438	-0.115878060460091	0.173373594880104	0.022959727793932
-6.03016138076782	-7.312096118927	-6.28093814849854	-0.115869365632534	0.173463702201843	0.0229609236121178
-6.02358865737915	-7.31270694732666	-6.2874116897583	-0.115959890186787	0.173434376716614	0.0230932179838419
-6.02154636383057	-7.31189775466919	-6.28531074523926	-0.115914031863213	0.173491477966309	0.0231197103857994
-6.01733875274658	-7.31521129608154	-6.28491592407227	-0.115964591503143	0.173581421375275	0.0232167318463326
-6.01680183410645	-7.31309270858765	-6.28514385223389	-0.115993745625019	0.173681735992432	0.0232057180255651
-6.01031684875488	-7.31826639175415	-6.27663803100586	-0.116075895726681	0.173610866069794	0.0232888590544462
-6.00343179702759	-7.30755710601807	-6.28309869766235	-0.11603868752718	0.17363141477108	0.023332167416811
-5.99730682373047	-7.31227159500122	-6.28456020355225	-0.115954540669918	0.17371866106987	0.0234083365648985
-5.99539709091187	-7.30740261077881	-6.28730773925781	-0.115917414426804	0.17379005253315	0.0233699642121792
-5.9912805557251	-7.31328344345093	-6.27321720123291	-0.115969337522984	0.173771575093269	0.023445064201951
-5.98518323898315	-7.30621528625488	-6.28122806549072	-0.115908332169056	0.173793807625771	0.023575646802783
-5.97700881958008	-7.30577898025513	-6.27486944198608	-0.115763731300831	0.173801675438881	0.0235513169318438
-5.97295808792114	-7.29898309707642	-6.28405952453613	-0.115722626447678	0.173851311206818	0.0235493164509535
-5.96924734115601	-7.30666494369507	-6.26823568344116	-0.115790970623493	0.17389053106308	0.0235933996737003
-5.96366930007935	-7.3017463684082	-6.28161954879761	-0.115726113319397	0.173871368169785	0.0236766953021288
-5.95520925521851	-7.29861974716187	-6.26996088027954	-0.115633718669415	0.173802018165588	0.0236297659575939
-5.94681549072266	-7.29653120040894	-6.28330516815186	-0.115586206316948	0.173860937356949	0.0237129889428616
-5.94532632827759	-7.29339599609375	-6.27106237411499	-0.115583010017872	0.173899486660957	0.0236380081623793
-5.94202327728271	-7.29934597015381	-6.27219390869141	-0.11552806198597	0.173927515745163	0.0237446632236242
-5.93221473693848	-7.29041719436646	-6.27278661727905	-0.115551069378853	0.17387481033802	0.0236693397164345
-5.92585182189941	-7.29251909255981	-6.27752780914307	-0.115396454930305	0.173824295401573	0.0237960629165173
-5.92197036743164	-7.28801393508911	-6.2750563621521	-0.115344934165478	0.173941522836685	0.023673178628087
-5.92139911651611	-7.29082107543945	-6.26569414138794	-0.115311063826084	0.17393533885479	0.0237931367009878
-5.91179847717285	-7.28442811965942	-6.26933431625366	-0.115310274064541	0.173864126205444	0.0238277558237314
-5.90661430358887	-7.2839560508728	-6.26313066482544	-0.115194618701935	0.173872411251068	0.0237980838865042
-5.89926481246948	-7.28012895584106	-6.27295875549316	-0.115085124969482	0.173870727419853	0.0238488651812077
-5.89759635925293	-7.28420352935791	-6.26106643676758	-0.115166038274765	0.173843547701836	0.0238582473248243
-5.88989782333374	-7.28354549407959	-6.26221323013306	-0.115122213959694	0.173764809966087	0.0239317920058966
-5.88021612167358	-7.28045272827148	-6.25444221496582	-0.115046434104443	0.173756331205368	0.0238492228090763
-5.8735613822937	-7.2779803276062	-6.25799131393433	-0.114962212741375	0.173741817474365	0.0239169020205736
-5.87712287902832	-7.27726316452026	-6.25683736801147	-0.115011923015118	0.173787832260132	0.023914335295558
-5.86440467834473	-7.27739143371582	-6.24888896942139	-0.114958927035332	0.173597633838654	0.0239714737981558
-5.86091279983521	-7.27326107025146	-6.25620222091675	-0.114871166646481	0.173606470227242	0.0239249244332314
-5.85604619979858	-7.27413606643677	-6.24923706054688	-0.114802598953247	0.173675656318665	0.0239282045513391
-5.85601806640625	-7.27461528778076	-6.25149917602539	-0.114834293723106	0.173548713326454	0.0239913854748011
-5.85019779205322	-7.27221727371216	-6.24263572692871	-0.114738956093788	0.173497140407562	0.0238942187279463
-5.847496509552	-7.26682233810425	-6.24721622467041	-0.114661172032356	0.173481747508049	0.023985717445612
-5.84491157531738	-7.26699686050415	-6.24496603012085	-0.114626981317997	0.173479288816452	0.0239528566598892
-5.84520053863525	-7.26984453201294	-6.24364757537842	-0.114574305713177	0.173375487327576	0.0239884164184332
-5.84520483016968	-7.26623582839966	-6.2346305847168	-0.114580154418945	0.173412084579468	0.0238838102668524
-5.83986663818359	-7.26498651504517	-6.24408340454102	-0.114549711346626	0.17328517138958	0.0239686258137226
-5.83872699737549	-7.26257610321045	-6.24127149581909	-0.114446423947811	0.173351913690567	0.0239304807037115
-5.83916234970093	-7.2663140296936	-6.23453378677368	-0.114502973854542	0.173299580812454	0.0239257048815489
-5.84420824050903	-7.26656866073608	-6.23364591598511	-0.114450447261333	0.173328757286072	0.023923072963953
-5.83858251571655	-7.27091979980469	-6.2333836555481	-0.114451140165329	0.173210173845291	0.0239799730479717
-5.83450508117676	-7.25769901275635	-6.23661613464355	-0.114398941397667	0.173115596175194	0.0238999351859093
-5.83289623260498	-7.26452875137329	-6.2343373298645	-0.114341206848621	0.173023954033852	0.0239866133779287
-5.83493804931641	-7.25928163528442	-6.23862266540527	-0.114331364631653	0.173110321164131	0.0238563101738691
-5.84066724777222	-7.26612710952759	-6.22084093093872	-0.11435355246067	0.173045456409454	0.0238800086081028
-5.83658027648926	-7.25896501541138	-6.22722959518433	-0.114339478313923	0.172915056347847	0.0239074546843767
-5.83702611923218	-7.26226329803467	-6.22079420089722	-0.114334918558598	0.172755002975464	0.0238961949944496
-5.83496236801147	-7.25550937652588	-6.22602128982544	-0.11425407230854	0.172804832458496	0.023818239569664
-5.84374809265137	-7.26179695129395	-6.21931314468384	-0.1142962500453	0.172772377729416	0.0238400064408779
-5.84462690353394	-7.25731039047241	-6.21878862380981	-0.114373229444027	0.172845840454102	0.023736260831356
-5.84908771514893	-7.26101064682007	-6.21677827835083	-0.114392884075642	0.172625988721848	0.0237213578075171
-5.85015678405762	-7.2583646774292	-6.22167348861694	-0.114298865199089	0.172611624002457	0.0236624404788017
-5.85245943069458	-7.2564549446106	-6.21838521957397	-0.114231243729591	0.172410279512405	0.0236324556171894
-5.85876846313477	-7.25649499893188	-6.21574783325195	-0.114266723394394	0.172561049461365	0.0235715564340353
-5.85841131210327	-7.26016807556152	-6.20920467376709	-0.114316269755363	0.172424718737602	0.0236098561435938
-5.86190509796143	-7.25753688812256	-6.21594572067261	-0.114318184554577	0.172322168946266	0.0235346835106611
-5.86443758010864	-7.25578022003174	-6.20695972442627	-0.114298358559608	0.17232047021389	0.0235453620553017
-5.86988353729248	-7.25440454483032	-6.21423959732056	-0.114272125065327	0.172203317284584	0.0235356483608484
-5.86719131469727	-7.25630950927734	-6.20275020599365	-0.114345148205757	0.172145918011665	0.0234451424330473
-5.87295436859131	-7.25729894638062	-6.199951171875	-0.114279605448246	0.171985730528831	0.0234504528343678
-5.87099123001099	-7.25423812866211	-6.20502281188965	-0.114301092922688	0.172022879123688	0.0233733933418989
-5.87888383865356	-7.25842189788818	-6.19933557510376	-0.114328637719154	0.171867489814758	0.0233314465731382
-5.87821292877197	-7.25800323486328	-6.20276308059692	-0.11439410597086	0.171889245510101	0.0232933163642883
-5.88092756271362	-7.25499773025513	-6.18609762191772	-0.114308759570122	0.171688333153725	0.0232046004384756
-5.87945604324341	-7.25412797927856	-6.19964170455933	-0.114228397607803	0.171736240386963	0.0232294257730246
-5.88624620437622	-7.25366401672363	-6.19032049179077	-0.114223457872868	0.171692386269569	0.023096576333046
-5.88602352142334	-7.26022052764893	-6.18356466293335	-0.114258468151093	0.171562567353249	0.0231004767119884
-5.88833999633789	-7.25044679641724	-6.18879461288452	-0.114219062030315	0.17146110534668	0.0230074282735586
-5.88548851013184	-7.25497245788574	-6.1845817565918	-0.114132329821587	0.171439826488495	0.0229849740862846
-5.89550256729126	-7.25436449050903	-6.18943691253662	-0.114215783774853	0.171358838677406	0.022889506071806
-5.89937686920166	-7.26014757156372	-6.17453336715698	-0.11418542265892	0.171300053596497	0.0227369144558907
-5.89726638793945	-7.2540979385376	-6.18816232681274	-0.114151626825333	0.171132117509842	0.0227733757346869
-5.90672779083252	-7.25474262237549	-6.18353080749512	-0.11409779638052	0.171241238713264	0.0226205941289663
-5.91296243667603	-7.25815629959106	-6.18329477310181	-0.114027060568333	0.171072572469711	0.0225957818329334
-5.91572761535645	-7.2558970451355	-6.18624925613403	-0.114025764167309	0.170985653996468	0.0224709026515484
-5.91906404495239	-7.25572729110718	-6.17724466323853	-0.113972619175911	0.170981302857399	0.0223187487572432
-5.92844390869141	-7.26225185394287	-6.18470335006714	-0.113964207470417	0.170998141169548	0.0223209131509066
-5.93146753311157	-7.25667524337769	-6.177001953125	-0.114021323621273	0.170911803841591	0.0221675354987383
-5.9321026802063	-7.26263046264648	-6.17857360839844	-0.113937377929688	0.170810654759407	0.0220902264118195
-5.93618011474609	-7.2584171295166	-6.18321228027344	-0.113904558122158	0.170899912714958	0.0219968631863594
-5.94293212890625	-7.26548099517822	-6.17116689682007	-0.113922081887722	0.17081418633461	0.0218757595866919
-5.94562721252441	-7.25933694839478	-6.18172359466553	-0.113911002874374	0.170760855078697	0.0218890365213156
-5.94917869567871	-7.26307773590088	-6.17834997177124	-0.113765954971313	0.170693665742874	0.0216967295855284
-5.95268821716309	-7.26388835906982	-6.17514610290527	-0.113784730434418	0.170718088746071	0.0216255616396666
-5.95684099197388	-7.26711750030518	-6.17856073379517	-0.113757885992527	0.170691311359406	0.0215634200721979
-5.95341777801514	-7.27021455764771	-6.17189836502075	-0.113690420985222	0.17052535712719	0.0214813109487295
-5.95527410507202	-7.26623678207397	-6.16875505447388	-0.113650992512703	0.170560151338577	0.021315747871995
-5.95645093917847	-7.26898765563965	-6.16863775253296	-0.113610476255417	0.170466691255569	0.0212270859628916
-5.96488285064697	-7.26988840103149	-6.1752986907959	-0.113566368818283	0.170479282736778	0.0211275238543749
-5.96347665786743	-7.27375078201294	-6.16289949417114	-0.113490365445614	0.170302554965019	0.0209886468946934
-5.96597099304199	-7.27110290527344	-6.17471742630005	-0.113486811518669	0.170289099216461	0.020961407572031
-5.96808195114136	-7.2714319229126	-6.16452264785767	-0.113355241715908	0.170343026518822	0.0207854378968477
-5.97383260726929	-7.27791357040405	-6.16695642471313	-0.1133628860116	0.17022904753685	0.020749744027853
-5.97223663330078	-7.27254867553711	-6.16824150085449	-0.113265007734299	0.170181751251221	0.020574726164341
-5.97290372848511	-7.27432060241699	-6.16815567016602	-0.113179571926594	0.170089900493622	0.0205120611935854
-5.97914218902588	-7.27490329742432	-6.17322254180908	-0.113006569445133	0.170100837945938	0.0204347260296345
-5.97845935821533	-7.27729082107544	-6.15939664840698	-0.113109268248081	0.170052751898766	0.0202810261398554
-5.98169088363647	-7.27607345581055	-6.16650438308716	-0.112905420362949	0.169936373829842	0.0202115308493376
-5.98131704330444	-7.27470636367798	-6.16244173049927	-0.112894132733345	0.170059904456139	0.0200514923781157
-5.98850059509277	-7.28268575668335	-6.15955972671509	-0.112808741629124	0.169942632317543	0.0200153049081564
-5.98724460601807	-7.27876138687134	-6.16481494903564	-0.112848833203316	0.169904872775078	0.0199671909213066
-5.98310852050781	-7.27971458435059	-6.15597724914551	-0.11271908134222	0.169792965054512	0.0198150631040335
-5.98834085464478	-7.27944946289063	-6.16692018508911	-0.112627394497395	0.169877931475639	0.0197864528745413
-5.99062061309814	-7.28389883041382	-6.15707015991211	-0.112706139683723	0.169824063777924	0.0196598991751671
-5.98708438873291	-7.28171062469482	-6.15998077392578	-0.112630546092987	0.169696599245071	0.0196965225040913
-5.9869647026062	-7.28034591674805	-6.16202163696289	-0.112458668649197	0.169623553752899	0.0195833910256624
-5.98792457580566	-7.28424787521362	-6.14856195449829	-0.112471476197243	0.169653043150902	0.0194895081222057
-5.99367618560791	-7.28317832946777	-6.15653228759766	-0.112355887889862	0.169618859887123	0.0194817017763853
-5.99137306213379	-7.28146314620972	-6.15181875228882	-0.112335734069347	0.169565185904503	0.0193874482065439
-5.99233245849609	-7.28367233276367	-6.15922451019287	-0.112212963402271	0.169507518410683	0.0193326938897371
-5.99448442459106	-7.28347253799438	-6.15247821807861	-0.112209834158421	0.169651448726654	0.0192135628312826
-5.99748659133911	-7.28741693496704	-6.14664649963379	-0.112201035022736	0.169432893395424	0.0192072782665491
-5.99420547485352	-7.28348016738892	-6.16278982162476	-0.112034551799297	0.169416949152946	0.0191671531647444
-5.99864768981934	-7.28452730178833	-6.15008115768433	-0.111996173858643	0.169355064630508	0.0190360080450773
-6.00457191467285	-7.29091167449951	-6.1522274017334	-0.111995711922646	0.169484153389931	0.0190279763191938
-6.0049352645874	-7.28477621078491	-6.14798164367676	-0.111988961696625	0.169323056936264	0.0189406108111143
-6.00516843795776	-7.28896236419678	-6.15490102767944	-0.111777111887932	0.169383466243744	0.0189583860337734
-6.00896072387695	-7.29078817367554	-6.15937519073486	-0.111797250807285	0.169310882687569	0.0189025085419416
-6.00883865356445	-7.29115104675293	-6.14860963821411	-0.111775420606136	0.169265702366829	0.0188037250190973
-6.00735902786255	-7.28763675689697	-6.15630054473877	-0.111667990684509	0.169204294681549	0.0187898520380259
-6.01303291320801	-7.29157590866089	-6.15336465835571	-0.111678689718246	0.169311165809631	0.0187722146511078
-6.01235866546631	-7.29294776916504	-6.14739418029785	-0.11167361587286	0.169198825955391	0.0187643133103848
-6.01235055923462	-7.29140758514404	-6.16068744659424	-0.111491307616234	0.169181749224663	0.0187209695577621
-6.01238822937012	-7.29118251800537	-6.14789628982544	-0.111417837440968	0.169142186641693	0.0185719132423401
-6.0161452293396	-7.29539728164673	-6.15781736373901	-0.111331932246685	0.169164344668388	0.0186345297843218
-6.01269483566284	-7.29007434844971	-6.15001440048218	-0.111310936510563	0.169082850217819	0.018512075766921
-6.01324558258057	-7.29393672943115	-6.15667867660522	-0.111255094408989	0.169009119272232	0.0184758324176073
-6.01404285430908	-7.29014492034912	-6.15686368942261	-0.111186511814594	0.169115349650383	0.0184046048671007
-6.01776647567749	-7.29815053939819	-6.14887714385986	-0.111195251345634	0.169052615761757	0.0183104407042265
-6.01598834991455	-7.29365110397339	-6.15455102920532	-0.111143156886101	0.168981418013573	0.0183506719768047
-6.01435232162476	-7.29405403137207	-6.15206575393677	-0.111003860831261	0.168999090790749	0.0182203631848097
-6.01381063461304	-7.29429721832275	-6.15488481521606	-0.110953725874424	0.169024378061295	0.0182224679738283
-6.02168130874634	-7.29433441162109	-6.15691232681274	-0.111023880541325	0.169042766094208	0.0181741397827864
-6.01491212844849	-7.29441404342651	-6.15757751464844	-0.110889501869678	0.168939426541328	0.0181660987436771
-6.01878833770752	-7.29222726821899	-6.16053581237793	-0.11080326884985	0.16895104944706	0.0180699657648802
-6.01535606384277	-7.29462146759033	-6.14820098876953	-0.110803909599781	0.169025287032127	0.0180040467530489
-6.02332305908203	-7.29551410675049	-6.16146564483643	-0.110850594937801	0.169057562947273	0.0180376060307026
-6.01512622833252	-7.29265451431274	-6.16340351104736	-0.110643900930882	0.169028550386429	0.0179630611091852
-6.01889944076538	-7.29659938812256	-6.16363525390625	-0.11067222058773	0.16899049282074	0.0180080235004425
-6.01956796646118	-7.29517555236816	-6.16533136367798	-0.110631883144379	0.169052168726921	0.0178808569908142
-6.02166271209717	-7.29924583435059	-6.15450143814087	-0.110757105052471	0.16901707649231	0.0178255718201399
-6.01818466186523	-7.29472064971924	-6.16895723342896	-0.110523231327534	0.16899710893631	0.0178233422338963
-6.01937007904053	-7.29700231552124	-6.16343545913696	-0.110566794872284	0.169037535786629	0.0177099388092756
-6.02524757385254	-7.29981660842896	-6.16352510452271	-0.110546179115772	0.169079184532166	0.0177124030888081
-6.02651119232178	-7.29789924621582	-6.16168260574341	-0.110560476779938	0.169137850403786	0.0176414661109447
-6.02254104614258	-7.2984185218811	-6.1668119430542	-0.110408790409565	0.169029369950294	0.0176317561417818
-6.02594423294067	-7.29656076431274	-6.17222213745117	-0.110472731292248	0.169250383973122	0.017494210973382
-6.03386259078979	-7.30393743515015	-6.1673264503479	-0.11044829338789	0.169217497110367	0.0174758620560169
-6.02860403060913	-7.29870510101318	-6.17432832717896	-0.110394068062305	0.169189184904099	0.0175247322767973
-6.02770519256592	-7.30124378204346	-6.16359615325928	-0.110345736145973	0.169226735830307	0.0173842441290617
-6.02860164642334	-7.3029203414917	-6.17545032501221	-0.110391333699226	0.169313848018646	0.0174075737595558
-6.03191471099854	-7.30101537704468	-6.16938161849976	-0.110453069210052	0.169230923056602	0.0172591768205166
-6.03019714355469	-7.30084323883057	-6.1743278503418	-0.110348455607891	0.169205918908119	0.0173359885811806
-6.03075504302979	-7.30195903778076	-6.17745637893677	-0.110297113656998	0.169228807091713	0.0172393787652254
-6.03359985351563	-7.30756902694702	-6.17139387130737	-0.110358290374279	0.169303387403488	0.017133429646492
-6.03725337982178	-7.3070011138916	-6.17078542709351	-0.110307604074478	0.169265285134315	0.0171153638511896
-6.03534698486328	-7.30397033691406	-6.17891693115234	-0.11029015481472	0.169355243444443	0.0170056503266096
-6.04195928573608	-7.31106042861938	-6.1665678024292	-0.110299035906792	0.169365271925926	0.0169488582760096
-6.03953123092651	-7.30955743789673	-6.17941570281982	-0.110336862504482	0.169306382536888	0.0169704370200634
-6.04238891601563	-7.3077449798584	-6.16903877258301	-0.110223516821861	0.169319808483124	0.0167846158146858
-6.04654502868652	-7.31007480621338	-6.18418264389038	-0.110170319676399	0.169354692101479	0.0167741887271404
-6.0546612739563	-7.31320524215698	-6.1781063079834	-0.110212132334709	0.16939140856266	0.016674967482686
-6.05139207839966	-7.31527948379517	-6.17749166488647	-0.110212460160255	0.169341057538986	0.0166675988584757
-6.05802726745605	-7.31091785430908	-6.18651676177979	-0.110052101314068	0.169359818100929	0.0165600795298815
-6.05376100540161	-7.31420040130615	-6.17478275299072	-0.110140517354012	0.169436231255531	0.0164636392146349
-6.06058073043823	-7.31600141525269	-6.17591762542725	-0.110176540911198	0.16929891705513	0.0164767298847437
-6.05721139907837	-7.31290721893311	-6.18394947052002	-0.110014967620373	0.169274806976318	0.0164094101637602
-6.05703926086426	-7.31610059738159	-6.17397451400757	-0.110033117234707	0.169233426451683	0.0162951573729515
-6.05953645706177	-7.31835174560547	-6.17826700210571	-0.109971955418587	0.169325441122055	0.0162534713745117
-6.05865716934204	-7.31852531433105	-6.16552734375	-0.109973460435867	0.169256240129471	0.0161911323666573
-6.05550909042358	-7.31884384155273	-6.17294597625732	-0.109850578010082	0.169150277972221	0.0162072386592627
-6.05683422088623	-7.31835985183716	-6.16778326034546	-0.109809137880802	0.169208198785782	0.0160707850009203
-6.05613613128662	-7.32270860671997	-6.16653347015381	-0.109787575900555	0.169165715575218	0.016010595485568
-6.05326461791992	-7.31567049026489	-6.16922950744629	-0.109707966446877	0.16912205517292	0.0159294679760933
-6.0473747253418	-7.32136011123657	-6.16104364395142	-0.10963187366724	0.169021666049957	0.0158553645014763
-6.05069351196289	-7.31959104537964	-6.16858434677124	-0.109587326645851	0.169041246175766	0.0158294755965471
-6.0502142906189	-7.32457447052002	-6.151780128479	-0.109603546559811	0.169000566005707	0.0156817343086004
-6.0471305847168	-7.32054662704468	-6.15447950363159	-0.109483785927296	0.16886679828167	0.0157686956226826
-6.04557800292969	-7.32015466690063	-6.1550440788269	-0.109386667609215	0.168938979506493	0.0155678195878863
-6.04652547836304	-7.31945896148682	-6.14415836334229	-0.109415575861931	0.16883473098278	0.0155410645529628
-6.0455150604248	-7.32119607925415	-6.14962100982666	-0.109388388693333	0.168715804815292	0.0154731934890151
-6.04429912567139	-7.31453275680542	-6.13805723190308	-0.109247453510761	0.168774157762527	0.0153354546055198
-6.05075263977051	-7.32475757598877	-6.14164686203003	-0.109281703829765	0.168727517127991	0.0153124583885074
-6.04833126068115	-7.31791400909424	-6.14125490188599	-0.109177850186825	0.168659284710884	0.0153178349137306
-6.04780673980713	-7.31864595413208	-6.13562393188477	-0.10907343775034	0.168604418635368	0.0151054505258799
-6.05101776123047	-7.32112407684326	-6.13000106811523	-0.109052397310734	0.16864076256752	0.0150924911722541
-6.04796409606934	-7.31825542449951	-6.13389158248901	-0.109068177640438	0.168482899665833	0.0149762025102973
-6.04420900344849	-7.31831073760986	-6.12543296813965	-0.108996883034706	0.168455928564072	0.0149913048371673
-6.04394435882568	-7.31876420974731	-6.13585710525513	-0.108889482915401	0.168409436941147	0.0149445617571473
-6.03714466094971	-7.31881999969482	-6.1215181350708	-0.108939900994301	0.16841946542263	0.0148153360933065
-6.03533601760864	-7.32069778442383	-6.11872673034668	-0.108803294599056	0.168199241161346	0.0147728510200977
-6.02843809127808	-7.31501245498657	-6.12437582015991	-0.108714655041695	0.168213292956352	0.0147479912266135
-6.03133678436279	-7.31888628005981	-6.109290599823	-0.108714088797569	0.168161854147911	0.0145860835909843
-6.02672100067139	-7.32057094573975	-6.11383152008057	-0.108663342893124	0.168061703443527	0.0146239828318357
-6.02917242050171	-7.32173681259155	-6.11004400253296	-0.108577594161034	0.168083041906357	0.0145853152498603
-6.02640390396118	-7.32024526596069	-6.0997576713562	-0.108610600233078	0.167983993887901	0.0144706293940544
-6.02216958999634	-7.32171535491943	-6.09376811981201	-0.108513280749321	0.167839273810387	0.0144127206876874
-6.02554893493652	-7.3205738067627	-6.09876394271851	-0.108445361256599	0.167925953865051	0.014366252347827
-6.026695728302	-7.32551145553589	-6.08424043655396	-0.108491040766239	0.167902708053589	0.0142363822087646
-6.02555322647095	-7.31964540481567	-6.08928442001343	-0.108430750668049	0.167783096432686	0.0142923602834344
-6.02576923370361	-7.32167291641235	-6.09436273574829	-0.108397029340267	0.167814210057259	0.0141547853127122
-6.02818155288696	-7.32120370864868	-6.08017683029175	-0.108506128191948	0.167741075158119	0.0141221210360527
-6.02697134017944	-7.32194471359253	-6.0854287147522	-0.108436584472656	0.16760678589344	0.0140979019924998
-6.02947521209717	-7.31822395324707	-6.08409118652344	-0.108468741178513	0.167715519666672	0.0139574967324734
-6.03473281860352	-7.32514667510986	-6.0731725692749	-0.108491636812687	0.167665466666222	0.0139704775065184
-6.03305530548096	-7.32059288024902	-6.07879018783569	-0.108512714505196	0.167627900838852	0.0139999771490693
-6.0351357460022	-7.32294416427612	-6.07921695709229	-0.108442507684231	0.167518481612206	0.0138378869742155
-6.0390944480896	-7.33105945587158	-6.07020950317383	-0.108640901744366	0.167600229382515	0.0138908196240664
-6.04276466369629	-7.32634496688843	-6.07370805740356	-0.108548730611801	0.167413845658302	0.0137766562402248
-6.04108619689941	-7.32624959945679	-6.07127904891968	-0.108531713485718	0.167464822530746	0.0136895077303052
-6.04922103881836	-7.33377408981323	-6.06304407119751	-0.108540967106819	0.167419597506523	0.0137491077184677
-6.04615020751953	-7.32722091674805	-6.07154417037964	-0.108578607439995	0.167278498411179	0.0137462709099054
-6.04646873474121	-7.32976198196411	-6.05509042739868	-0.10855333507061	0.167286828160286	0.0137061420828104
-6.04408884048462	-7.32840538024902	-6.06435394287109	-0.10858016461134	0.167241021990776	0.0136895766481757
-6.04839086532593	-7.33500480651855	-6.052894115448	-0.108633302152157	0.167247340083122	0.0136075122281909
-6.04662418365479	-7.33078098297119	-6.05893325805664	-0.108633525669575	0.167064890265465	0.0136730931699276
-6.05064678192139	-7.33406639099121	-6.05766820907593	-0.108535312116146	0.167219758033752	0.0136135695502162
-6.05240106582642	-7.33743095397949	-6.04445314407349	-0.108693227171898	0.167166441679001	0.0135767431929708
-6.05592489242554	-7.33899211883545	-6.05489587783813	-0.10872358828783	0.167044535279274	0.0135460384190083
-6.05325651168823	-7.33260583877563	-6.05542898178101	-0.108614146709442	0.167044967412949	0.0134849902242422
-6.06143999099731	-7.34287071228027	-6.05181694030762	-0.10873045027256	0.167047142982483	0.0134917376562953
-6.06420087814331	-7.33942365646362	-6.05692768096924	-0.108762450516224	0.167100936174393	0.0134994657710195
-6.0647292137146	-7.3432183265686	-6.04978895187378	-0.10871621966362	0.167023479938507	0.0133745307102799
-6.06878900527954	-7.34187698364258	-6.04985857009888	-0.108728729188442	0.167130067944527	0.0134394532069564
-6.07382535934448	-7.34329891204834	-6.05811929702759	-0.108760863542557	0.167039647698402	0.0134218744933605
-6.06665372848511	-7.3368878364563	-6.05788946151733	-0.108734533190727	0.166971161961555	0.0134608782827854
-6.07078647613525	-7.34331274032593	-6.06132984161377	-0.108721807599068	0.166985929012299	0.0134885795414448
-6.07046794891357	-7.33971118927002	-6.05961465835571	-0.108766615390778	0.167036265134811	0.0135074369609356
-6.06676578521729	-7.34045791625977	-6.05230665206909	-0.108689688146114	0.166926667094231	0.0134630547836423
-6.06483268737793	-7.3444676399231	-6.04654502868652	-0.10871846973896	0.166983544826508	0.0135582769289613
-6.06425809860229	-7.34027481079102	-6.05441808700562	-0.108676858246326	0.166885361075401	0.0135301947593689
-6.05595779418945	-7.34184551239014	-6.0463285446167	-0.108699075877666	0.166961669921875	0.0135415736585855
-6.06093788146973	-7.34338474273682	-6.05646514892578	-0.108628340065479	0.166974276304245	0.013617230579257
-6.05224943161011	-7.33997249603271	-6.05079984664917	-0.108655527234077	0.166884317994118	0.0136672854423523
-6.04750061035156	-7.34253692626953	-6.04304313659668	-0.108546949923038	0.166865333914757	0.0136323953047395
-6.04505062103271	-7.34050464630127	-6.05556917190552	-0.108438640832901	0.166832447052002	0.0136748300865293
-6.04415416717529	-7.34287643432617	-6.04586935043335	-0.108437150716782	0.166884571313858	0.0137024680152535
-6.03527784347534	-7.34072494506836	-6.04744625091553	-0.108468048274517	0.166792243719101	0.0137606104835868
-6.03603267669678	-7.33943700790405	-6.05454111099243	-0.108305893838406	0.16696609556675	0.013827876187861
-6.03156900405884	-7.33939695358276	-6.04368877410889	-0.108361445367336	0.16677437722683	0.0138204777613282
-6.02642679214478	-7.34385538101196	-6.05096435546875	-0.108249880373478	0.166720643639565	0.0138982217758894
-6.02618312835693	-7.33732509613037	-6.05651521682739	-0.108179204165936	0.166887894272804	0.0138549963012338
-6.0289568901062	-7.34363508224487	-6.04797077178955	-0.108224973082542	0.166925117373466	0.0138587653636932
-6.02378797531128	-7.34085988998413	-6.05787420272827	-0.108149722218513	0.16684727370739	0.0139689929783344
-6.02198600769043	-7.34024095535278	-6.06110429763794	-0.108048319816589	0.166990920901299	0.0138585120439529
-6.02100610733032	-7.34114360809326	-6.05945730209351	-0.108080789446831	0.167020618915558	0.0139492144808173
-6.02527523040771	-7.34289741516113	-6.07303953170776	-0.108060672879219	0.167043671011925	0.013975833542645
-6.01800394058228	-7.33588075637817	-6.06691932678223	-0.10796882212162	0.167151048779488	0.0139645487070084
-6.02261638641357	-7.34577798843384	-6.06858682632446	-0.107944130897522	0.167140200734138	0.0139979897066951
-6.01700878143311	-7.34236812591553	-6.07517910003662	-0.107970252633095	0.167187854647636	0.0141161940991879
-6.01372194290161	-7.34409618377686	-6.07092332839966	-0.107844702899456	0.167189955711365	0.0140248592942953
-6.01448249816895	-7.34728384017944	-6.06851291656494	-0.107947036623955	0.167246803641319	0.014108651317656
-6.01109647750854	-7.34391260147095	-6.08340978622437	-0.1078896895051	0.167190656065941	0.0141336619853973
-6.00469017028809	-7.34289455413818	-6.08359479904175	-0.10783639550209	0.167303279042244	0.0140916937962174
-6.00963592529297	-7.34916496276855	-6.07308053970337	-0.107822753489017	0.167346969246864	0.0141471466049552
-6.00211572647095	-7.34637641906738	-6.08820486068726	-0.107883006334305	0.167346835136414	0.0142809646204114
-5.99884128570557	-7.34874486923218	-6.0817232131958	-0.10773341357708	0.167392894625664	0.0142585067078471
-5.99876642227173	-7.35120487213135	-6.08566904067993	-0.107761576771736	0.1673713773489	0.0143048800528049
-5.99839496612549	-7.34867334365845	-6.08879947662354	-0.107694052159786	0.167478486895561	0.0142663912847638
-5.99585151672363	-7.350426197052	-6.08620738983154	-0.10765515267849	0.167411476373672	0.0143264560028911
-6.00311803817749	-7.35396718978882	-6.09874868392944	-0.107653371989727	0.167590394616127	0.0144076235592365
-5.99824666976929	-7.34967279434204	-6.10384225845337	-0.107644334435463	0.167579874396324	0.0143911112099886
-5.99594354629517	-7.35549068450928	-6.10677719116211	-0.107600703835487	0.167577803134918	0.014413851313293
-6.00695943832397	-7.35264110565186	-6.12089395523071	-0.107514031231403	0.167722254991531	0.0143733443692327
-6.00689268112183	-7.36197853088379	-6.10554027557373	-0.107550926506519	0.167802646756172	0.014335922896862
-6.00778770446777	-7.35930871963501	-6.12277555465698	-0.107531443238258	0.167763277888298	0.0144583657383919
-6.00748348236084	-7.3622350692749	-6.12565565109253	-0.107420943677425	0.167907103896141	0.0143964365124702
-6.01368951797485	-7.36433887481689	-6.11841344833374	-0.107469752430916	0.167969688773155	0.0144014256075025
-6.01238298416138	-7.36555624008179	-6.13508796691895	-0.107420578598976	0.167858093976974	0.0144591582939029
-6.00922775268555	-7.36283731460571	-6.14078235626221	-0.107433699071407	0.168086588382721	0.0143847530707717
-6.018235206604	-7.37107563018799	-6.1466703414917	-0.107339471578598	0.168081402778625	0.0144874202087522
-6.01880264282227	-7.3696665763855	-6.14891338348389	-0.107444979250431	0.168183565139771	0.0145018761977553
-6.01748847961426	-7.37151288986206	-6.14773511886597	-0.107311457395554	0.168073385953903	0.014514246955514
-6.01800060272217	-7.37030649185181	-6.1626877784729	-0.107308886945248	0.168273597955704	0.0145171610638499
-6.02344417572021	-7.37456035614014	-6.15744876861572	-0.107358351349831	0.16836154460907	0.0144331138581038
-6.02344512939453	-7.3764705657959	-6.16906309127808	-0.10730317980051	0.16830886900425	0.0145734241232276
-6.01957941055298	-7.37460517883301	-6.17781972885132	-0.10722478479147	0.16831411421299	0.014536471106112
-6.02245235443115	-7.37746095657349	-6.17086696624756	-0.107261419296265	0.168412387371063	0.0145110478624702
-6.02510070800781	-7.37686252593994	-6.17890977859497	-0.107249513268471	0.168320953845978	0.0145812071859837
-6.01829814910889	-7.37577152252197	-6.18366384506226	-0.107113510370255	0.168424129486084	0.014541270211339
-6.02467918395996	-7.38036870956421	-6.17970371246338	-0.107181429862976	0.168482273817062	0.0146092968061566
-6.02599859237671	-7.3789701461792	-6.19552373886108	-0.107179097831249	0.168508142232895	0.0146214533597231
-6.02348184585571	-7.37928581237793	-6.18723583221436	-0.107182532548904	0.168534725904465	0.0145939337089658
-6.02296447753906	-7.3801417350769	-6.20757007598877	-0.10708586871624	0.16851182281971	0.0146504603326321
-6.03149747848511	-7.38079738616943	-6.20008659362793	-0.107131868600845	0.168594941496849	0.0146696390584111
-6.02635812759399	-7.38449621200562	-6.20002222061157	-0.107169382274151	0.168582409620285	0.0147016793489456
-6.03005218505859	-7.37649488449097	-6.21078205108643	-0.107111066579819	0.168569386005402	0.0147665906697512
-6.02857494354248	-7.37975025177002	-6.20578575134277	-0.107027627527714	0.168702691793442	0.0146640492603183
-6.03230667114258	-7.38485288619995	-6.21243381500244	-0.107155695557594	0.168614894151688	0.0148050151765347
-6.02608346939087	-7.38323545455933	-6.21609401702881	-0.107043191790581	0.168626606464386	0.0147824585437775
-6.02663612365723	-7.38212251663208	-6.20850276947021	-0.107128411531448	0.168646246194839	0.0148137044161558
-6.0312557220459	-7.38531827926636	-6.21903276443481	-0.107058472931385	0.168752282857895	0.0148829305544496
-6.02733469009399	-7.38076972961426	-6.21051406860352	-0.107132397592068	0.168676689267159	0.0149195156991482
-6.02232122421265	-7.38367938995361	-6.22434616088867	-0.107039362192154	0.168644830584526	0.0150618758052588
-6.02412462234497	-7.38168001174927	-6.21834325790405	-0.10710771381855	0.168704926967621	0.0150243854150176
-6.01984882354736	-7.38315105438232	-6.21467685699463	-0.107110850512981	0.168642938137054	0.0150818759575486
-6.02086162567139	-7.37965250015259	-6.22166109085083	-0.107114791870117	0.168630182743073	0.0151792680844665
-6.01752138137817	-7.38162040710449	-6.21614265441895	-0.107054829597473	0.168737813830376	0.0151779912412167
-6.02492141723633	-7.38595724105835	-6.21597051620483	-0.107150383293629	0.168709352612495	0.0152820460498333
-6.01567697525024	-7.38114976882935	-6.2212381362915	-0.107119143009186	0.168635711073875	0.0152068287134171
-6.01660203933716	-7.37876987457275	-6.22472047805786	-0.107117600739002	0.16872364282608	0.0153423873707652
-6.01836252212524	-7.38440704345703	-6.23289442062378	-0.107090018689632	0.168832764029503	0.015382282435894
-6.01894330978394	-7.38248538970947	-6.22383689880371	-0.107213079929352	0.168766066431999	0.0153851509094238
-6.01553058624268	-7.37897443771362	-6.23275375366211	-0.10709960013628	0.16866347193718	0.0154492948204279
-6.01659202575684	-7.37536239624023	-6.23574829101563	-0.107083797454834	0.168869972229004	0.0154696311801672
-6.02135324478149	-7.38450813293457	-6.22798776626587	-0.107131540775299	0.16885931789875	0.0154750384390354
-6.01802158355713	-7.37830400466919	-6.24831676483154	-0.107130736112595	0.168762028217316	0.0156101221218705
-6.01718187332153	-7.37662124633789	-6.2395191192627	-0.107037909328938	0.168857783079147	0.0155428554862738
-6.01867341995239	-7.38078546524048	-6.23941659927368	-0.107117228209972	0.168878853321075	0.0156629756093025
-6.0203652381897	-7.38029050827026	-6.23976182937622	-0.107250966131687	0.168851524591446	0.0156296100467443
-6.0126748085022	-7.37950611114502	-6.23827314376831	-0.107191123068333	0.168809935450554	0.0157652087509632
-6.01327848434448	-7.37659358978271	-6.24305295944214	-0.107165940105915	0.168832123279572	0.0157556533813477
-6.01141214370728	-7.37912940979004	-6.23247003555298	-0.107196092605591	0.168865725398064	0.015793826431036
-6.01522493362427	-7.37711620330811	-6.24348926544189	-0.107204124331474	0.168877303600311	0.0158576406538486
-6.00816106796265	-7.37764310836792	-6.22851705551147	-0.107283405959606	0.168845489621162	0.015874344855547
-6.00803232192993	-7.37335872650146	-6.23969602584839	-0.107210010290146	0.168775379657745	0.0159547403454781
-6.0081615447998	-7.37490749359131	-6.23026752471924	-0.107229560613632	0.168971821665764	0.0159015506505966
-6.01191091537476	-7.3783221244812	-6.23342514038086	-0.107330687344074	0.168885618448257	0.0159667376428843
-6.00768899917603	-7.37444686889648	-6.24136161804199	-0.107217498123646	0.16895791888237	0.0159481056034565
-6.00801944732666	-7.37506628036499	-6.23914003372192	-0.107308857142925	0.168911561369896	0.0159452650696039
-6.01691389083862	-7.37423324584961	-6.25099515914917	-0.107332028448582	0.169095411896706	0.0159160792827606
-6.01852226257324	-7.37919139862061	-6.23427629470825	-0.107470862567425	0.169032767415047	0.0159379616379738
-6.02198123931885	-7.37680768966675	-6.25667524337769	-0.107388600707054	0.168963581323624	0.0158821009099483
-6.02418804168701	-7.37440395355225	-6.24617910385132	-0.10747666656971	0.16909384727478	0.0158217921853065
-6.03797149658203	-7.3806791305542	-6.25833988189697	-0.10752871632576	0.169172137975693	0.0159035138785839
-6.03752279281616	-7.37895393371582	-6.26244831085205	-0.107599534094334	0.169226318597794	0.0158416330814362
-6.03855180740356	-7.38121366500854	-6.25840997695923	-0.107556641101837	0.169205889105797	0.0158094819635153
-6.04149770736694	-7.37852668762207	-6.26501178741455	-0.107638962566853	0.169290825724602	0.0157708115875721
-6.05107736587524	-7.38312196731567	-6.25646066665649	-0.107749424874783	0.169372454285622	0.0156775582581759
-6.05200099945068	-7.38296222686768	-6.2667875289917	-0.107789762318134	0.169342532753944	0.0157714188098907
-6.05428791046143	-7.38289403915405	-6.26605892181396	-0.107829116284847	0.169355764985085	0.0156166953966022
-6.06210565567017	-7.38378810882568	-6.26465559005737	-0.107870496809483	0.169385239481926	0.0155804790556431
-6.06988382339478	-7.3852744102478	-6.27808141708374	-0.107954226434231	0.169447034597397	0.015619607642293
-6.06482362747192	-7.38609075546265	-6.27216815948486	-0.10802236199379	0.169425487518311	0.0155597506090999
-6.07061815261841	-7.38534355163574	-6.27787590026855	-0.108000464737415	0.169463783502579	0.0155704375356436
-6.0746488571167	-7.38681840896606	-6.27632331848145	-0.108124502003193	0.169609576463699	0.0154422968626022
-6.08265113830566	-7.38947010040283	-6.2769627571106	-0.108207143843174	0.169452354311943	0.0154558559879661
-6.07969999313354	-7.38394403457642	-6.28720235824585	-0.108105458319187	0.169534891843796	0.0154772317036986
-6.0869927406311	-7.387282371521	-6.27156734466553	-0.108248956501484	0.169537082314491	0.0154351340606809
-6.08607196807861	-7.39240980148315	-6.27635335922241	-0.108255453407764	0.169513389468193	0.0154796205461025
-6.08980226516724	-7.38797616958618	-6.27429962158203	-0.108276173472404	0.169567435979843	0.0154099706560373
-6.0903787612915	-7.38952779769897	-6.26970624923706	-0.108369611203671	0.169531017541885	0.0154034905135632
-6.0988187789917	-7.3916220664978	-6.28207159042358	-0.108426049351692	0.169609606266022	0.0154357776045799
-6.09512948989868	-7.39059162139893	-6.26855278015137	-0.108448915183544	0.169422075152397	0.0153635945171118
-6.09661626815796	-7.39156866073608	-6.27291488647461	-0.108422435820103	0.169431567192078	0.0154552720487118
-6.09835910797119	-7.39136266708374	-6.27360534667969	-0.108480341732502	0.169582068920135	0.015338983386755
-6.10515260696411	-7.39509868621826	-6.27204704284668	-0.108545549213886	0.169518902897835	0.0153943989425898
-6.10212469100952	-7.38856649398804	-6.28428745269775	-0.108431078493595	0.169433578848839	0.0154036460444331
-6.09989881515503	-7.38986968994141	-6.26662015914917	-0.108461454510689	0.169428050518036	0.0153169240802526
-6.10775995254517	-7.3935432434082	-6.26932621002197	-0.108456484973431	0.169507265090942	0.0154014201834798
-6.10410261154175	-7.3869194984436	-6.27185201644897	-0.108555994927883	0.169432818889618	0.0153401847928762
-6.10313653945923	-7.38923120498657	-6.27105760574341	-0.108458437025547	0.169327273964882	0.0153517061844468
-6.10571479797363	-7.38398265838623	-6.27524185180664	-0.108451060950756	0.16943359375	0.0152911953628063
-6.10427188873291	-7.39164590835571	-6.25882387161255	-0.108477838337421	0.169353932142258	0.0153196351602674
-6.10174894332886	-7.38637685775757	-6.26738214492798	-0.108524858951569	0.169236809015274	0.0154060879722238
-6.10368680953979	-7.38436126708984	-6.26646995544434	-0.108370773494244	0.169356539845467	0.015374256297946
-6.10057401657104	-7.38811159133911	-6.26116991043091	-0.108584247529507	0.169254764914513	0.0153568340465426
-6.10053491592407	-7.38379192352295	-6.26354885101318	-0.108395174145699	0.169159784913063	0.0153711931779981
-6.09733009338379	-7.38050174713135	-6.26415061950684	-0.108377121388912	0.169298425316811	0.0153059624135494
-6.09996223449707	-7.38527154922485	-6.25090408325195	-0.108428992331028	0.169243201613426	0.0153384227305651
-6.09119987487793	-7.37813234329224	-6.26156425476074	-0.108395263552666	0.169109508395195	0.0154375061392784
-6.09241819381714	-7.3805775642395	-6.26504707336426	-0.108311526477337	0.169210761785507	0.0153836943209171
-6.09192991256714	-7.38301610946655	-6.25256872177124	-0.108357898890972	0.16909559071064	0.0153953302651644
-6.08776950836182	-7.37653017044067	-6.26139974594116	-0.108257256448269	0.169094130396843	0.0153844133019447
-6.08180046081543	-7.37498140335083	-6.25080823898315	-0.108248263597488	0.169047459959984	0.0154000567272305
-6.0829873085022	-7.37979650497437	-6.25321674346924	-0.108194157481194	0.169053986668587	0.0154825495555997
-6.07871389389038	-7.37442874908447	-6.24436378479004	-0.108246050775051	0.169009819626808	0.0154699645936489
-6.07280969619751	-7.37408113479614	-6.24389553070068	-0.108114659786224	0.168894901871681	0.0155086303129792
-6.07237911224365	-7.37336206436157	-6.25201225280762	-0.108115084469318	0.169061616063118	0.0155091574415565
-6.06792259216309	-7.37345314025879	-6.23633766174316	-0.108132570981979	0.168918147683144	0.0154400076717138
-6.06202220916748	-7.36927032470703	-6.24001598358154	-0.108080141246319	0.168809309601784	0.0155832516029477
-6.05710077285767	-7.36646032333374	-6.24091672897339	-0.107954919338226	0.168866187334061	0.0155479041859508
-6.05743408203125	-7.36782312393188	-6.2299370765686	-0.107958875596523	0.168831691145897	0.0155817503109574
-6.05552053451538	-7.3697624206543	-6.23963832855225	-0.108061365783215	0.168827757239342	0.015617972239852
-6.04635095596313	-7.36287069320679	-6.22844076156616	-0.107933431863785	0.168798133730888	0.0156245557591319
-6.05166816711426	-7.36843919754028	-6.23789119720459	-0.107878424227238	0.168780907988548	0.0156690068542957
-6.04578113555908	-7.36560297012329	-6.22452545166016	-0.107933945953846	0.168872937560081	0.0156325846910477
-6.04488134384155	-7.36713552474976	-6.22587299346924	-0.107892759144306	0.168709889054298	0.0156217413023114
-6.04304218292236	-7.35867214202881	-6.23414659500122	-0.107817307114601	0.168831557035446	0.0156802404671907
-6.04548358917236	-7.36503028869629	-6.22582101821899	-0.107982397079468	0.16880439221859	0.0156112564727664
-6.04586744308472	-7.3638277053833	-6.22947120666504	-0.107858665287495	0.168749526143074	0.0157065372914076
-6.04414892196655	-7.35832023620605	-6.23187637329102	-0.107857458293438	0.168736502528191	0.0155936656519771
-6.04355335235596	-7.36045932769775	-6.22261619567871	-0.107876531779766	0.168844312429428	0.0155887445434928
-6.04728937149048	-7.35911273956299	-6.23505210876465	-0.107963636517525	0.168762102723122	0.0156681425869465
-6.03951072692871	-7.35605812072754	-6.22960329055786	-0.10785049200058	0.168771043419838	0.0156122567132115
-6.03983306884766	-7.35822343826294	-6.22731733322144	-0.107871301472187	0.168817713856697	0.0156733393669128
-6.04143238067627	-7.35645532608032	-6.22917127609253	-0.107973255217075	0.16876195371151	0.0156765095889568
-6.03480386734009	-7.35352516174316	-6.21933269500732	-0.107899107038975	0.168704450130463	0.0156763289123774
-6.03307867050171	-7.35462617874146	-6.22057294845581	-0.107918113470078	0.168726727366447	0.0156987681984901
-6.03658103942871	-7.3553671836853	-6.22186231613159	-0.108036540448666	0.168774753808975	0.015727911144495
-6.03112125396729	-7.35666227340698	-6.21630477905273	-0.108090735971928	0.168628364801407	0.015749653801322
-6.03176975250244	-7.34978818893433	-6.21902894973755	-0.107982710003853	0.168656557798386	0.0157840140163898
-6.0256462097168	-7.35107803344727	-6.20239686965942	-0.108073525130749	0.168767988681793	0.0157106872648001
-6.03131723403931	-7.35292911529541	-6.20658779144287	-0.108157739043236	0.168554320931435	0.0158365685492754
-6.02407932281494	-7.34811115264893	-6.21331596374512	-0.108052372932434	0.168536394834518	0.015812573954463
-6.02400827407837	-7.34777355194092	-6.20349836349487	-0.108090408146381	0.168506413698196	0.0157758928835392
-6.0272159576416	-7.35145425796509	-6.20501470565796	-0.108154833316803	0.168538793921471	0.0157958064228296
-6.02436590194702	-7.34335136413574	-6.20351552963257	-0.108166418969631	0.168463811278343	0.0157754067331553
-6.02139616012573	-7.34614562988281	-6.19536828994751	-0.108112439513206	0.168423056602478	0.0158247705549002
-6.02590274810791	-7.34209203720093	-6.20901155471802	-0.108121886849403	0.168500944972038	0.0158540699630976
-6.02301931381226	-7.34304618835449	-6.192542552948	-0.1081737652421	0.168399661779404	0.0158469825983047
-6.02305030822754	-7.33722877502441	-6.20184516906738	-0.108187101781368	0.168336614966393	0.0158461257815361
-6.02494382858276	-7.34047269821167	-6.19410419464111	-0.108146846294403	0.168413400650024	0.0158278439193964
-6.03103971481323	-7.33994340896606	-6.19142150878906	-0.108203925192356	0.168256893754005	0.0158433318138123
-6.02639102935791	-7.33523273468018	-6.19785404205322	-0.108122684061527	0.16829289495945	0.0158297251909971
-6.0295557975769	-7.3370304107666	-6.18546628952026	-0.108198173344135	0.168171271681786	0.0157184712588787
-6.03638315200806	-7.34032487869263	-6.18334579467773	-0.108194559812546	0.168179243803024	0.0157537292689085
-6.03611278533936	-7.33511447906494	-6.18726634979248	-0.108275108039379	0.168054819107056	0.0157372374087572
-6.03952598571777	-7.33532333374023	-6.18414115905762	-0.108227387070656	0.168165370821953	0.0156456604599953
-6.04533910751343	-7.33756923675537	-6.18481683731079	-0.108348324894905	0.167970225214958	0.015639616176486
-6.04020690917969	-7.33268547058105	-6.18837547302246	-0.108302660286427	0.16801218688488	0.0156829748302698
-6.04218912124634	-7.33170795440674	-6.17822313308716	-0.108329840004444	0.16788125038147	0.0155804846435785
-6.05040884017944	-7.33303308486938	-6.18851947784424	-0.108306787908077	0.168062552809715	0.0156107889488339
-6.05014944076538	-7.33202600479126	-6.18163251876831	-0.108456000685692	0.167895510792732	0.0155809437856078
-6.04880332946777	-7.33244562149048	-6.18680429458618	-0.108388371765614	0.167881458997726	0.015610315836966
-6.04779052734375	-7.32771825790405	-6.18024253845215	-0.108351849019527	0.167886584997177	0.0154848909005523
-6.05399084091187	-7.33423519134521	-6.17263269424438	-0.10846334695816	0.167837873101234	0.0155225088819861
-6.05499315261841	-7.32697534561157	-6.1716194152832	-0.1085145175457	0.167817860841751	0.0155354449525476
-6.05311727523804	-7.33187627792358	-6.16783428192139	-0.108453571796417	0.167746752500534	0.0154875433072448
-6.05661725997925	-7.32901811599731	-6.17451190948486	-0.108493849635124	0.167661383748055	0.0154376747086644
-6.06014156341553	-7.33202457427979	-6.16810369491577	-0.108527772128582	0.167659178376198	0.0153255462646484
-6.05823469161987	-7.33055448532104	-6.16763877868652	-0.108549922704697	0.167559653520584	0.015395543538034
-6.06629848480225	-7.32853555679321	-6.17783212661743	-0.108499422669411	0.167709723114967	0.0154083343222737
-6.06602573394775	-7.32674598693848	-6.15886354446411	-0.108614802360535	0.167581975460052	0.0153177157044411
-6.06998014450073	-7.32994651794434	-6.16871356964111	-0.10849218070507	0.167474672198296	0.0153234042227268
-6.07361555099487	-7.32586336135864	-6.17631435394287	-0.108533143997192	0.167517974972725	0.015216470696032
-6.08278656005859	-7.33584308624268	-6.16412496566772	-0.108587816357613	0.167566940188408	0.0150954220443964
-6.08655023574829	-7.33245134353638	-6.17242336273193	-0.108556732535362	0.167438313364983	0.0151785695925355
-6.09206867218018	-7.333251953125	-6.17663478851318	-0.108483731746674	0.167505621910095	0.0150292804464698
-6.09829759597778	-7.33740186691284	-6.16558933258057	-0.108586817979813	0.16752602159977	0.0149360205978155
-6.1049690246582	-7.34110593795776	-6.17732191085815	-0.108585260808468	0.167430728673935	0.0148522183299065
-6.10150766372681	-7.33365869522095	-6.17232894897461	-0.108526341617107	0.167513936758041	0.0147401262074709
-6.11325025558472	-7.34269285202026	-6.17866945266724	-0.108499757945538	0.167484387755394	0.0147381220012903
-6.11309576034546	-7.33995580673218	-6.17554521560669	-0.108577124774456	0.167505070567131	0.0146550256758928
-6.11303901672363	-7.34347009658813	-6.16795921325684	-0.108523346483707	0.167428091168404	0.0145617639645934
-6.11620283126831	-7.34298753738403	-6.1776270866394	-0.108446329832077	0.167475715279579	0.0145469848066568
-6.12024354934692	-7.34433889389038	-6.17738056182861	-0.10853485763073	0.167480260133743	0.0144487945362926
-6.1155834197998	-7.34384965896606	-6.17430973052979	-0.108454063534737	0.167357757687569	0.0144701637327671
-6.12170362472534	-7.34280633926392	-6.18482065200806	-0.108421951532364	0.16743665933609	0.0144066391512752
-6.12015676498413	-7.34591913223267	-6.17075300216675	-0.108446888625622	0.167467817664146	0.0143143655732274
-6.11878633499146	-7.34743690490723	-6.16917181015015	-0.108366951346397	0.167371734976768	0.014273221604526
-6.11713552474976	-7.34157562255859	-6.17789506912231	-0.108217857778072	0.167435616254807	0.0141650149598718
-6.11990451812744	-7.34751272201538	-6.1649808883667	-0.108261667191982	0.167398154735565	0.0140874087810516
-6.12068700790405	-7.34832620620728	-6.17526197433472	-0.10820984095335	0.167308017611504	0.0141073120757937
-6.12182903289795	-7.34458017349243	-6.17575597763062	-0.108101882040501	0.167391717433929	0.0139849754050374
-6.12353944778442	-7.34914922714233	-6.16471195220947	-0.108074799180031	0.167337045073509	0.0138639975339174
-6.12739324569702	-7.35103225708008	-6.17927885055542	-0.108022041618824	0.167301803827286	0.0138214007019997
-6.12415027618408	-7.34634256362915	-6.17354726791382	-0.108008310198784	0.16735602915287	0.0137179158627987
-6.128990650177	-7.35437726974487	-6.17531394958496	-0.107927843928337	0.167360529303551	0.0137336039915681
-6.13263368606567	-7.34927272796631	-6.18091201782227	-0.107865363359451	0.167345210909843	0.0136102978140116
-6.12713003158569	-7.35315990447998	-6.17406988143921	-0.107816763222218	0.167320057749748	0.0134797496721148
-6.12846851348877	-7.35069465637207	-6.18190336227417	-0.107671491801739	0.167340293526649	0.0134921716526151
-6.13599824905396	-7.35701942443848	-6.17496538162231	-0.10770358145237	0.167353585362434	0.0133685721084476
-6.13028478622437	-7.35528421401978	-6.17325782775879	-0.107628755271435	0.167214274406433	0.0133539354428649
-6.13435888290405	-7.35117721557617	-6.18146944046021	-0.107458651065826	0.167214617133141	0.013247998431325
-6.13597345352173	-7.35410261154175	-6.1713342666626	-0.107445113360882	0.167272239923477	0.0130826504901052
-6.13664627075195	-7.35770225524902	-6.17321443557739	-0.107451431453228	0.167161107063293	0.013073293492198
-6.13344240188599	-7.35463857650757	-6.18130159378052	-0.107202015817165	0.16720350086689	0.0130084613338113
-6.13744115829468	-7.36042594909668	-6.17170572280884	-0.10724800080061	0.167155936360359	0.0128330066800117
-6.13551378250122	-7.35982465744019	-6.17647790908813	-0.107143998146057	0.167089477181435	0.0128918690606952
-6.13508081436157	-7.35508346557617	-6.17349100112915	-0.107018530368805	0.16703037917614	0.0127101792022586
-6.13391876220703	-7.35981035232544	-6.17033624649048	-0.106966331601143	0.167062491178513	0.0126439556479454
-6.13570976257324	-7.35876703262329	-6.17793607711792	-0.10688953846693	0.167030483484268	0.0126066310331225
-6.13052845001221	-7.35989475250244	-6.16783380508423	-0.106776781380177	0.166938737034798	0.0124353067949414
-6.13205766677856	-7.35897064208984	-6.17269611358643	-0.106621079146862	0.166868701577187	0.0124238794669509
-6.13073492050171	-7.35996007919312	-6.16988039016724	-0.106641128659248	0.166956037282944	0.0122558642178774
-6.13072061538696	-7.35916662216187	-6.16174554824829	-0.106538683176041	0.166805759072304	0.0121917873620987
-6.12710094451904	-7.35565900802612	-6.17299127578735	-0.106332339346409	0.166821405291557	0.0121530974283814
-6.12890958786011	-7.3562593460083	-6.16379022598267	-0.106323853135109	0.166800081729889	0.0119646526873112
-6.12688589096069	-7.36386060714722	-6.16169166564941	-0.10622276365757	0.1667340695858	0.0119260577484965
-6.12881231307983	-7.35557222366333	-6.16785192489624	-0.106098048388958	0.166730135679245	0.0118012884631753
-6.12741994857788	-7.36038875579834	-6.16379642486572	-0.105961933732033	0.166802555322647	0.0116540445014834
-6.13399982452393	-7.36074686050415	-6.16777849197388	-0.10599971562624	0.166693136096001	0.0116330180317163
-6.12783861160278	-7.35891580581665	-6.17632532119751	-0.105795077979565	0.16671559214592	0.0115310298278928
-6.13248682022095	-7.36380958557129	-6.1655101776123	-0.105726718902588	0.166763037443161	0.0113734975457191
-6.13260793685913	-7.36648178100586	-6.17456912994385	-0.105645887553692	0.166651740670204	0.0113480854779482
-6.1323447227478	-7.36139965057373	-6.17543506622314	-0.105482339859009	0.166676580905914	0.0111818183213472
-6.13197946548462	-7.36230945587158	-6.17623281478882	-0.105421923100948	0.166785880923271	0.0110747879371047
-6.14043617248535	-7.36859893798828	-6.18335914611816	-0.105394504964352	0.166778713464737	0.0110295852646232
-6.13397312164307	-7.36582565307617	-6.18793201446533	-0.10520289093256	0.16671185195446	0.0108766620978713
-6.13641834259033	-7.3728985786438	-6.18205070495605	-0.105173908174038	0.166755154728889	0.0108480900526047
-6.13747262954712	-7.36903142929077	-6.18283128738403	-0.105101853609085	0.166768535971642	0.0106564983725548
-6.13654899597168	-7.37276411056519	-6.17502355575562	-0.105080500245094	0.16672545671463	0.0105484118685126
-6.13892698287964	-7.37375116348267	-6.19051361083984	-0.104895584285259	0.166755884885788	0.0105617633089423
-6.13747262954712	-7.37101888656616	-6.18697738647461	-0.104833923280239	0.166785076260567	0.0104036843404174
-6.13699817657471	-7.37619304656982	-6.18357086181641	-0.10481359064579	0.166724607348442	0.0103448368608952
-6.13730239868164	-7.3687686920166	-6.19137477874756	-0.104678556323051	0.166714042425156	0.0102886324748397
-6.13420295715332	-7.37655925750732	-6.18463850021362	-0.104611463844776	0.166814923286438	0.0101560978218913
-6.13838577270508	-7.37901639938354	-6.18963193893433	-0.104503206908703	0.166680470108986	0.0101116141304374
-6.13499641418457	-7.37470769882202	-6.19254016876221	-0.104440078139305	0.166761815547943	0.00997057184576988
-6.13447570800781	-7.37594938278198	-6.18913888931274	-0.104322768747807	0.166741371154785	0.00985363498330116
-6.13749885559082	-7.38066244125366	-6.189537525177	-0.104241169989109	0.166820019483566	0.00982156209647655
-6.13421773910522	-7.37540912628174	-6.19154644012451	-0.104229241609573	0.166728273034096	0.00971540808677673
-6.13322401046753	-7.37945365905762	-6.19159364700317	-0.103947557508945	0.166762471199036	0.00965061224997044
-6.13595390319824	-7.37859773635864	-6.19407272338867	-0.103899456560612	0.16676165163517	0.00956474896520376
-6.13125371932983	-7.3829402923584	-6.19402885437012	-0.10389194637537	0.16667115688324	0.00943914242088795
-6.13045310974121	-7.37890338897705	-6.19090986251831	-0.103730261325836	0.166637077927589	0.00937690772116184
-6.13498878479004	-7.3820424079895	-6.1941967010498	-0.103649482131004	0.16677363216877	0.00925689656287432
-6.13462018966675	-7.37773036956787	-6.18888902664185	-0.103565141558647	0.166698634624481	0.00918650068342686
-6.13502740859985	-7.38082790374756	-6.20087242126465	-0.10339593142271	0.166651606559753	0.00908894743770361
-6.13965034484863	-7.38246202468872	-6.19933319091797	-0.103446915745735	0.166768148541451	0.00899601448327303
-6.13563442230225	-7.38446283340454	-6.1927375793457	-0.103361830115318	0.166618913412094	0.00889149680733681
-6.1388201713562	-7.37986898422241	-6.20553159713745	-0.103243738412857	0.16662061214447	0.00886697601526976
-6.14014482498169	-7.38178253173828	-6.20173645019531	-0.103112004697323	0.166685789823532	0.00868980213999748
-6.14534568786621	-7.38623428344727	-6.20289993286133	-0.103075325489044	0.16661536693573	0.00870161317288876
-6.13909196853638	-7.38444471359253	-6.20881652832031	-0.102974198758602	0.166566669940948	0.0085902139544487
-6.14198064804077	-7.38558483123779	-6.20228815078735	-0.102964743971825	0.166561394929886	0.00846665166318417
-6.14617919921875	-7.39119338989258	-6.20095491409302	-0.10285634547472	0.166566237807274	0.00845379568636417
-6.14306354522705	-7.38357830047607	-6.19947957992554	-0.10289840400219	0.16648456454277	0.00839028973132372
-6.14072704315186	-7.39007234573364	-6.20201539993286	-0.102694042026997	0.166434764862061	0.00832704734057188
-6.14189958572388	-7.38794708251953	-6.20426845550537	-0.102626696228981	0.166380479931831	0.00830754078924656
-6.13854837417603	-7.39050531387329	-6.19294309616089	-0.102585628628731	0.16639344394207	0.00815205089747906
-6.13415431976318	-7.38492870330811	-6.18939304351807	-0.102488875389099	0.166198655962944	0.00813397206366062
-6.14004850387573	-7.38937473297119	-6.19525814056396	-0.102508410811424	0.166303232312202	0.00807773787528276
-6.13578414916992	-7.38788318634033	-6.18336248397827	-0.102474682033062	0.166144922375679	0.00795315578579903
-6.13290071487427	-7.38842821121216	-6.19487190246582	-0.102236934006214	0.166073188185692	0.00801461096853018
-6.13422870635986	-7.38421535491943	-6.18830633163452	-0.1021778434515	0.16608040034771	0.00787580665200949
-6.13297843933105	-7.3893609046936	-6.17315483093262	-0.102151624858379	0.165990516543388	0.00781701691448689
-6.12862491607666	-7.38580942153931	-6.18199157714844	-0.102026760578156	0.165887668728828	0.00779241509735584
-6.13152647018433	-7.38852167129517	-6.17912006378174	-0.10195592045784	0.165913939476013	0.00766954803839326
-6.12993144989014	-7.38647508621216	-6.16831207275391	-0.101978302001953	0.165763676166534	0.00763991428539157
-6.12682294845581	-7.3843731880188	-6.1787748336792	-0.101678036153316	0.165676951408386	0.00759683828800917
-6.12633419036865	-7.38413763046265	-6.16960525512695	-0.101625718176365	0.165605664253235	0.00745742535218596
-6.12371110916138	-7.3844256401062	-6.1673526763916	-0.101573064923286	0.165519431233406	0.00745080038905144
-6.12345027923584	-7.37885713577271	-6.17351055145264	-0.101451106369495	0.165398493409157	0.00732875801622868
-6.1240668296814	-7.38220834732056	-6.16691446304321	-0.101291306316853	0.165518119931221	0.0071678371168673
-6.1250262260437	-7.38534593582153	-6.16195726394653	-0.10135218501091	0.165271937847137	0.00713570369407535
-6.12228488922119	-7.37813854217529	-6.17140817642212	-0.101134151220322	0.165213525295258	0.00705424137413502
-6.12180614471436	-7.37861108779907	-6.16006898880005	-0.101107120513916	0.165144503116608	0.00691116461530328
-6.12441730499268	-7.38330841064453	-6.16046237945557	-0.101014971733093	0.165059417486191	0.00691933464258909
-6.12565517425537	-7.37611198425293	-6.16504430770874	-0.100950591266155	0.164966449141502	0.00682247942313552
-6.12620830535889	-7.37913274765015	-6.1528525352478	-0.100800573825836	0.165016770362854	0.00669640628620982
-6.13090229034424	-7.37785959243774	-6.15989303588867	-0.100795611739159	0.16479367017746	0.00671359058469534
-6.12304973602295	-7.37563943862915	-6.1667103767395	-0.10063498467207	0.164774730801582	0.00662709260359406
-6.12308025360107	-7.37456560134888	-6.14902210235596	-0.10053775459528	0.1646339148283	0.00650308607146144
-6.12440061569214	-7.37908792495728	-6.15445041656494	-0.100531473755836	0.164690315723419	0.00652742804959416
-6.12257242202759	-7.37056589126587	-6.15407943725586	-0.100397065281868	0.164530321955681	0.00639668013900518
-6.11861991882324	-7.37480401992798	-6.14290428161621	-0.100260831415653	0.164511144161224	0.00634578056633472
-6.12320041656494	-7.3768367767334	-6.14257526397705	-0.100301921367645	0.164331451058388	0.00635678507387638
-6.11605262756348	-7.37215662002563	-6.15025615692139	-0.10014845430851	0.16427381336689	0.00629024626687169
-6.12322235107422	-7.375807762146	-6.13799953460693	-0.100183725357056	0.164209023118019	0.00619462551549077
-6.11761903762817	-7.37334585189819	-6.13977384567261	-0.100022599101067	0.164098173379898	0.00619724486023188
-6.11639738082886	-7.37075805664063	-6.14617204666138	-0.0999233275651932	0.164043307304382	0.00616795849055052
-6.1124005317688	-7.36842203140259	-6.12843751907349	-0.0999195724725723	0.164038747549057	0.0060586822219193
-6.11444807052612	-7.37136936187744	-6.129967212677	-0.0997720658779144	0.163930371403694	0.00608643749728799
-6.11482191085815	-7.36585330963135	-6.14191389083862	-0.0996957495808601	0.163908541202545	0.00607274239882827
-6.11731147766113	-7.36863851547241	-6.12741088867188	-0.0997288152575493	0.163861721754074	0.00595403322950006
-6.11439323425293	-7.36755895614624	-6.12422275543213	-0.0996314436197281	0.16377118229866	0.00606389809399843
-6.11257791519165	-7.36301469802856	-6.13015508651733	-0.0995164439082146	0.163731828331947	0.00593724008649588
-6.11048746109009	-7.36385250091553	-6.12091493606567	-0.0995523259043694	0.163706824183464	0.00595974456518888
-6.11615800857544	-7.36439847946167	-6.13280439376831	-0.0995240658521652	0.163616091012955	0.00599612621590495
-6.10788536071777	-7.3608078956604	-6.12260770797729	-0.0994634628295898	0.163661763072014	0.00594341149553657
-6.10718011856079	-7.36324548721313	-6.118971824646	-0.0993808880448341	0.163476958870888	0.00599942822009325
-6.10495042800903	-7.36047601699829	-6.12160015106201	-0.0994116812944412	0.163376733660698	0.00600789114832878
-6.10306596755981	-7.35861825942993	-6.11473083496094	-0.0993172228336334	0.163352251052856	0.00597131485119462
-6.09784650802612	-7.36018466949463	-6.10152292251587	-0.099342904984951	0.163236916065216	0.00596025912091136
-6.09591674804688	-7.36173295974731	-6.10539245605469	-0.0992627888917923	0.16315683722496	0.00601223669946194
-6.09427976608276	-7.35326719284058	-6.10347318649292	-0.099241741001606	0.163133159279823	0.00599149335175753
-6.09523773193359	-7.35716772079468	-6.0906023979187	-0.0992324128746986	0.163116216659546	0.0059614428319037
-6.09140062332153	-7.35546970367432	-6.10083198547363	-0.0992264375090599	0.16303913295269	0.00607495522126555
-6.09189939498901	-7.35396099090576	-6.10088443756104	-0.0991082191467285	0.162950247526169	0.00597154162824154
-6.09148693084717	-7.35305738449097	-6.09024047851563	-0.0991371423006058	0.162904128432274	0.00593411037698388
-6.09280014038086	-7.35160875320435	-6.10104322433472	-0.0990025550127029	0.162816926836967	0.00596073176711798
-6.09182119369507	-7.34828805923462	-6.09583902359009	-0.0989617705345154	0.16293129324913	0.00591409765183926
-6.09709119796753	-7.35314846038818	-6.08953475952148	-0.0989734455943108	0.162849053740501	0.00587089732289314
-6.09606075286865	-7.34927415847778	-6.09937477111816	-0.0989630445837975	0.162702545523643	0.00596684496849775
-6.09533548355103	-7.34550189971924	-6.09014272689819	-0.0987729579210281	0.162691205739975	0.00584361050277948
-6.09649419784546	-7.35042428970337	-6.08988666534424	-0.0988997966051102	0.162706613540649	0.00587762705981731
-6.09708547592163	-7.34728527069092	-6.0930438041687	-0.0988602116703987	0.162564173340797	0.00583378598093987
-6.09492874145508	-7.34568023681641	-6.09098958969116	-0.0988343432545662	0.162578895688057	0.00582762248814106
-6.10193347930908	-7.34706687927246	-6.09466457366943	-0.0988013669848442	0.162556752562523	0.00589722348377109
-6.09690761566162	-7.34416341781616	-6.09049558639526	-0.0988445207476616	0.162381306290627	0.00590138416737318
-6.09582996368408	-7.34215831756592	-6.08278131484985	-0.0987362265586853	0.162295013666153	0.00586770148947835
-6.09891986846924	-7.34137201309204	-6.09050273895264	-0.0986905917525291	0.162275284528732	0.005862966645509
-6.10029983520508	-7.34232997894287	-6.08252859115601	-0.0987227186560631	0.162264466285706	0.00586086371913552
-6.09836339950562	-7.34062671661377	-6.0822377204895	-0.098661445081234	0.162124827504158	0.00585871608927846
-6.10739278793335	-7.34276151657104	-6.08585977554321	-0.0986867323517799	0.162104800343513	0.0058970907703042
-6.10415315628052	-7.33814382553101	-6.08135890960693	-0.0986594259738922	0.161992967128754	0.00586824584752321
-6.10216045379639	-7.34245824813843	-6.07954597473145	-0.0986583828926086	0.161891639232635	0.00592623976990581
-6.10568332672119	-7.33576059341431	-6.08396291732788	-0.0986017063260078	0.161865562200546	0.00591385085135698
-6.1101861000061	-7.34040832519531	-6.06806468963623	-0.0986406952142715	0.161815196275711	0.00583157083019614
-6.11018466949463	-7.33804702758789	-6.07801055908203	-0.0986624285578728	0.161689713597298	0.00595676526427269
-6.11055135726929	-7.33539009094238	-6.0863823890686	-0.0985809117555618	0.161653742194176	0.00585760688409209
-6.11681127548218	-7.33882808685303	-6.07197427749634	-0.0986423194408417	0.161655023694038	0.00592729216441512
-6.12401390075684	-7.33844518661499	-6.07762241363525	-0.0986875370144844	0.161525771021843	0.00594355445355177
-6.12090253829956	-7.33374977111816	-6.08055877685547	-0.0986292064189911	0.161474213004112	0.00596811296418309
-6.12968063354492	-7.33793115615845	-6.08398818969727	-0.098613403737545	0.161380112171173	0.00600246945396066
-6.13158512115479	-7.33405160903931	-6.07875394821167	-0.0986736416816711	0.161419913172722	0.00606855424121022
-6.1320915222168	-7.33581829071045	-6.07674026489258	-0.0985899418592453	0.1611657589674	0.00603131530806422
-6.13502740859985	-7.33331727981567	-6.08862590789795	-0.0985753834247589	0.161316230893135	0.00609864247962832
-6.13715362548828	-7.33441543579102	-6.07933330535889	-0.0987045764923096	0.161155104637146	0.0060680890455842
-6.13665580749512	-7.33572435379028	-6.07462596893311	-0.0987249463796616	0.160993546247482	0.00623635062947869
-6.13953590393066	-7.33262920379639	-6.08694505691528	-0.0985749810934067	0.160960227251053	0.00625709677115083
-6.14237689971924	-7.33168506622314	-6.07039499282837	-0.0986630693078041	0.160913646221161	0.00624617654830217
-6.14038705825806	-7.33192014694214	-6.07050752639771	-0.0986605659127235	0.160798028111458	0.00636401074007154
-6.14180612564087	-7.32903575897217	-6.07951164245605	-0.098661944270134	0.160765290260315	0.00637800712138414
-6.14906311035156	-7.3327784538269	-6.06921529769897	-0.0986971259117126	0.160748571157455	0.00641589472070336
-6.1449556350708	-7.32940578460693	-6.07180881500244	-0.098660372197628	0.160601168870926	0.00653418991714716
-6.1539478302002	-7.32743883132935	-6.07946538925171	-0.0985777974128723	0.160567924380302	0.00656082946807146
-6.14836931228638	-7.3284478187561	-6.06870698928833	-0.0986891686916351	0.160511001944542	0.00658797146752477
-6.14754486083984	-7.33034706115723	-6.07053565979004	-0.0986426621675491	0.160308688879013	0.00670926878228784
-6.15121650695801	-7.32286024093628	-6.07490730285645	-0.0985576659440994	0.16038803756237	0.00674653751775622
-6.15386438369751	-7.32696676254272	-6.07237958908081	-0.0986335128545761	0.160356149077415	0.00675190053880215
-6.15198564529419	-7.32423210144043	-6.07329416275024	-0.0986382886767387	0.160204783082008	0.0069534252397716
-6.15323114395142	-7.32217216491699	-6.0797905921936	-0.0985318273305893	0.160225585103035	0.00697594229131937
-6.15167284011841	-7.32351207733154	-6.06718683242798	-0.0986705347895622	0.160191193223	0.00703986966982484
-6.15055990219116	-7.32262277603149	-6.07447528839111	-0.0985631719231606	0.159994676709175	0.00715553434565663
-6.15090703964233	-7.32042455673218	-6.07525396347046	-0.0986123085021973	0.160075441002846	0.00719855399802327
-6.15099382400513	-7.3231520652771	-6.06486988067627	-0.0986048802733421	0.159987598657608	0.0072692446410656
-6.14479303359985	-7.31825304031372	-6.07042646408081	-0.0986281931400299	0.159910351037979	0.00740597257390618
-6.14899206161499	-7.31845617294312	-6.07226371765137	-0.0985388457775116	0.159969910979271	0.00747963460162282
-6.1489782333374	-7.31888818740845	-6.06237459182739	-0.0986826792359352	0.159813523292542	0.00760670192539692
-6.14568567276001	-7.31614065170288	-6.07571125030518	-0.0985212773084641	0.159758701920509	0.00774289947003126
-6.14513921737671	-7.31303310394287	-6.07916069030762	-0.09859349578619	0.159807801246643	0.00771419424563646
-6.14504766464233	-7.31602191925049	-6.06698369979858	-0.0986571088433266	0.159656688570976	0.00780734932050109
-6.13971996307373	-7.31175994873047	-6.07014942169189	-0.0986286550760269	0.159618496894836	0.00798699911683798
-6.14476156234741	-7.31235933303833	-6.07538509368896	-0.0986364483833313	0.159734800457954	0.00799044873565435
-6.14639186859131	-7.31336402893066	-6.06461715698242	-0.0987584441900253	0.159604638814926	0.00812030304223299
-6.14263486862183	-7.30950117111206	-6.08173370361328	-0.0986239165067673	0.159512653946877	0.00832174532115459
-6.14461946487427	-7.3074836730957	-6.08148527145386	-0.0987372621893883	0.159507259726524	0.00827825162559748
-6.13946008682251	-7.30825233459473	-6.0694465637207	-0.0987276434898376	0.159445658326149	0.00838552135974169
-6.14177179336548	-7.3064079284668	-6.07477331161499	-0.0987548828125	0.159443750977516	0.00855644606053829
-6.14099550247192	-7.30481195449829	-6.07754373550415	-0.0988021194934845	0.159538105130196	0.0085504911839962
-6.14044952392578	-7.30415344238281	-6.06939792633057	-0.0989458411931992	0.159323215484619	0.0086815906688571
-6.13593721389771	-7.30391597747803	-6.07705593109131	-0.0988329276442528	0.159365266561508	0.0088407639414072
-6.13850259780884	-7.30312395095825	-6.07823038101196	-0.0989032238721848	0.159335419535637	0.00886704213917255
-6.13049650192261	-7.30501890182495	-6.07001781463623	-0.098946750164032	0.159274607896805	0.00897384155541658
-6.13113498687744	-7.30034637451172	-6.07346391677856	-0.0988608077168465	0.15909942984581	0.00909873470664024
-6.12611818313599	-7.3006157875061	-6.06522178649902	-0.0989629030227661	0.159223541617393	0.00915193278342485
-6.13004398345947	-7.29672956466675	-6.06001663208008	-0.0990173146128654	0.159018903970718	0.00921155512332916
-6.12383079528809	-7.29809617996216	-6.07210302352905	-0.0989930629730225	0.159042999148369	0.00936091225594282
-6.12900829315186	-7.29934549331665	-6.06611633300781	-0.099073700606823	0.159059390425682	0.00939607433974743
-6.1180944442749	-7.2963662147522	-6.05549430847168	-0.0990667194128037	0.158897757530212	0.00952599104493856
-6.12178039550781	-7.29963827133179	-6.06325769424438	-0.0990306511521339	0.158917248249054	0.00958331767469645
-6.12299489974976	-7.29516506195068	-6.05874872207642	-0.0991091877222061	0.158895283937454	0.00959501322358847
-6.1222972869873	-7.29889822006226	-6.05829095840454	-0.0991895943880081	0.15881834924221	0.00970078352838755
-6.12128734588623	-7.29080390930176	-6.06975984573364	-0.0990836173295975	0.158767357468605	0.00980246625840664
-6.12822532653809	-7.2957615852356	-6.06525039672852	-0.0992511585354805	0.15887662768364	0.00987949129194021
-6.12000370025635	-7.28985977172852	-6.06200075149536	-0.0992087870836258	0.158711910247803	0.00996807869523764
-6.12311553955078	-7.28931665420532	-6.07290458679199	-0.0991275459527969	0.158692196011543	0.0100055746734142
-6.12208938598633	-7.2908296585083	-6.06415319442749	-0.0992366820573807	0.158702030777931	0.0100732510909438
-6.12471723556519	-7.28898286819458	-6.06516218185425	-0.0992789268493652	0.15855897963047	0.0101113012060523
-6.12245798110962	-7.28518056869507	-6.06972742080688	-0.0991488620638847	0.158586636185646	0.01021708548069
-6.12350177764893	-7.28692770004272	-6.06234693527222	-0.099371150135994	0.158599138259888	0.010282700881362
-6.118004322052	-7.28629016876221	-6.06706523895264	-0.0993194952607155	0.158457145094872	0.0103986356407404
-6.12315130233765	-7.28478908538818	-6.06963777542114	-0.0993420779705048	0.158508405089378	0.010506359860301
-6.12005567550659	-7.28155565261841	-6.06864309310913	-0.0993649885058403	0.158448204398155	0.0105194253847003
-6.1155424118042	-7.28025054931641	-6.06912755966187	-0.0993527770042419	0.158346340060234	0.0105645945295691
-6.11894464492798	-7.27982568740845	-6.06892013549805	-0.0993694588541985	0.158352732658386	0.0106869097799063
-6.11697006225586	-7.28038024902344	-6.06587886810303	-0.0994160547852516	0.158356711268425	0.0107059730216861
-6.11598587036133	-7.27675247192383	-6.0660285949707	-0.099459707736969	0.15830010175705	0.0107966205105186
-6.1198525428772	-7.28100776672363	-6.06787157058716	-0.0994712933897972	0.158322677016258	0.0109198000282049
-6.11551189422607	-7.27344512939453	-6.0693998336792	-0.0995525345206261	0.158211633563042	0.0110092489048839
-6.11712884902954	-7.27643537521362	-6.06817007064819	-0.099543884396553	0.158287554979324	0.0110718328505754
-6.12030076980591	-7.27940845489502	-6.06566143035889	-0.0997005850076675	0.158208966255188	0.0111947124823928
-6.11753225326538	-7.27413368225098	-6.07673120498657	-0.099565401673317	0.158176019787788	0.011269835755229
-6.11741065979004	-7.27457857131958	-6.07152462005615	-0.0996836125850677	0.15812560915947	0.011248423717916
-6.12062311172485	-7.27817106246948	-6.06447172164917	-0.0998076125979424	0.158140763640404	0.0114103145897388
-6.12111234664917	-7.2706732749939	-6.07653999328613	-0.0997466519474983	0.158047065138817	0.0114965820685029
-6.12262916564941	-7.27251291275024	-6.06358671188354	-0.0998005196452141	0.158244132995605	0.011480743996799
-6.12233066558838	-7.27305603027344	-6.06779718399048	-0.0999054461717606	0.158154129981995	0.0116433463990688
-6.11715793609619	-7.26830005645752	-6.08220434188843	-0.0998347550630569	0.158113464713097	0.0117646483704448
-6.11898946762085	-7.27075433731079	-6.07074546813965	-0.0998991131782532	0.158081501722336	0.0117645729333162
-6.11782646179199	-7.27581405639648	-6.07250928878784	-0.100002117455006	0.15805758535862	0.0119393384084105
-6.11591863632202	-7.26848936080933	-6.07473802566528	-0.0999591946601868	0.158035427331924	0.0120248906314373
-6.11301469802856	-7.26989936828613	-6.0702953338623	-0.100103534758091	0.158193156123161	0.0120455073192716
-6.117751121521	-7.26913356781006	-6.06380939483643	-0.100150115787983	0.158071056008339	0.0122136566787958
-6.10978364944458	-7.26455497741699	-6.07347726821899	-0.10014271736145	0.158033430576324	0.0123456083238125
-6.11299133300781	-7.26880550384521	-6.06332874298096	-0.100320607423782	0.158109933137894	0.012361322529614
-6.10602474212646	-7.26984357833862	-6.06092500686646	-0.10028525441885	0.158022597432137	0.0125015499070287
-6.10545873641968	-7.26486968994141	-6.06879806518555	-0.100315913558006	0.158062264323235	0.0125843621790409
-6.09976720809937	-7.26610708236694	-6.05737018585205	-0.100374266505241	0.158118784427643	0.0126530230045319
-6.10083532333374	-7.26453924179077	-6.06455659866333	-0.100411929190159	0.157932832837105	0.0127337332814932
-6.09558820724487	-7.25893068313599	-6.0639910697937	-0.100310683250427	0.158059254288673	0.0128610208630562
-6.09783124923706	-7.26345109939575	-6.05747413635254	-0.100569121539593	0.158034548163414	0.0128481956198812
-6.09239530563354	-7.26197338104248	-6.05716514587402	-0.100549697875977	0.157971277832985	0.0130285630002618
-6.09435606002808	-7.25827550888062	-6.06084108352661	-0.100424721837044	0.158019229769707	0.0131054203957319
-6.09121465682983	-7.25954008102417	-6.05191135406494	-0.100616298615932	0.158040761947632	0.013114363886416
-6.08725070953369	-7.26069307327271	-6.05929803848267	-0.100638493895531	0.157990947365761	0.0132141187787056
-6.08312845230103	-7.25155115127563	-6.06460809707642	-0.100584790110588	0.158103466033936	0.0132686858996749
-6.0873556137085	-7.25666189193726	-6.05214929580688	-0.100662894546986	0.158145070075989	0.0133013166487217
-6.08102703094482	-7.25378227233887	-6.06282758712769	-0.100694246590137	0.158061802387238	0.0134171824902296
-6.08174896240234	-7.25015115737915	-6.06671142578125	-0.100680232048035	0.158097684383392	0.013439035974443
-6.07995891571045	-7.25329303741455	-6.06036758422852	-0.100783303380013	0.158062145113945	0.0134598715230823
-6.07385587692261	-7.2521185874939	-6.0567421913147	-0.100729905068874	0.15802076458931	0.0135776223614812
-6.07042741775513	-7.24404287338257	-6.06350421905518	-0.100791782140732	0.158121794462204	0.0135684069246054
-6.07183361053467	-7.25043439865112	-6.05315732955933	-0.100869067013264	0.158198148012161	0.013631284236908
-6.06709575653076	-7.24393892288208	-6.06318712234497	-0.100900813937187	0.15808841586113	0.0137893073260784
-6.06354188919067	-7.24459934234619	-6.05733013153076	-0.100840084254742	0.158176720142365	0.013741803355515
-6.06269884109497	-7.24312543869019	-6.04964590072632	-0.101006142795086	0.158206790685654	0.0138105535879731
-6.06244373321533	-7.24526739120483	-6.05647850036621	-0.101035535335541	0.158108398318291	0.0137873664498329
-6.058434009552	-7.23488903045654	-6.05834722518921	-0.101030506193638	0.15828175842762	0.0138310277834535
-6.06360673904419	-7.24338579177856	-6.05077791213989	-0.101067572832108	0.158193871378899	0.013876530341804
-6.05789566040039	-7.23855257034302	-6.06075239181519	-0.101174078881741	0.158210262656212	0.0139969298616052
-6.05770349502563	-7.23884868621826	-6.05935955047607	-0.101106099784374	0.158229202032089	0.0139555605128407
-6.05782794952393	-7.23998212814331	-6.05168581008911	-0.101262100040913	0.158284336328506	0.0139710186049342
-6.05696487426758	-7.23526477813721	-6.06093645095825	-0.101178050041199	0.158288195729256	0.0140637122094631
-6.05320405960083	-7.23185253143311	-6.06003093719482	-0.101241677999496	0.158364325761795	0.0139671992510557
-6.05818128585815	-7.23943376541138	-6.05145168304443	-0.101325981318951	0.158394679427147	0.0141012435778975
-6.05571508407593	-7.231858253479	-6.06399536132813	-0.101314932107925	0.158291712403297	0.0141505980864167
-6.05250978469849	-7.23384571075439	-6.05176067352295	-0.101377218961716	0.158399268984795	0.0141312889754772
-6.05332517623901	-7.23528718948364	-6.05857610702515	-0.101493589580059	0.15837736427784	0.014220773242414
-6.05332040786743	-7.23480224609375	-6.05897092819214	-0.101454004645348	0.158384338021278	0.0142800156027079
-6.05118846893311	-7.23186159133911	-6.05687427520752	-0.101521611213684	0.158406749367714	0.0142612373456359
-6.05376434326172	-7.23462915420532	-6.05636739730835	-0.101608201861382	0.158432275056839	0.0143645191565156
-6.0515775680542	-7.22927236557007	-6.06296014785767	-0.101679928600788	0.158432394266129	0.0144462017342448
-6.0465259552002	-7.22906970977783	-6.05470371246338	-0.101703010499477	0.158450201153755	0.0144159998744726
-6.05174160003662	-7.23295545578003	-6.05730152130127	-0.101766794919968	0.158496394753456	0.0145712969824672
-6.04665994644165	-7.22927474975586	-6.05963277816772	-0.10174572467804	0.158444091677666	0.0145479897037148
-6.04627084732056	-7.22670650482178	-6.05463218688965	-0.101789683103561	0.158473759889603	0.0146180018782616
-6.05196714401245	-7.23057317733765	-6.05946111679077	-0.101826220750809	0.158540144562721	0.0147099737077951
-6.05042457580566	-7.22595596313477	-6.05946016311646	-0.101947799324989	0.158503577113152	0.0147133553400636
-6.05197381973267	-7.22738122940063	-6.06200122833252	-0.101845808327198	0.158635646104813	0.014748596586287
-6.05923557281494	-7.22726106643677	-6.06270837783813	-0.10201757401228	0.158586084842682	0.0148485712707043
-6.05406284332275	-7.22485876083374	-6.06646490097046	-0.101991564035416	0.15859979391098	0.0148605778813362
-6.05398750305176	-7.22327852249146	-6.0628776550293	-0.102073512971401	0.158558011054993	0.0149640208110213
-6.05973625183105	-7.22518634796143	-6.06773328781128	-0.102106891572475	0.158801913261414	0.0150381391867995
-6.05723524093628	-7.22050714492798	-6.06323528289795	-0.102236770093441	0.158650755882263	0.0150687452405691
-6.05787563323975	-7.22585773468018	-6.07281970977783	-0.102203778922558	0.158680319786072	0.0152104077860713
-6.05903196334839	-7.21866893768311	-6.07396841049194	-0.102256201207638	0.158758118748665	0.0151880793273449
-6.05684852600098	-7.22291326522827	-6.06216907501221	-0.102395422756672	0.158687129616737	0.0152638554573059
-6.05173969268799	-7.21552324295044	-6.063889503479	-0.102453649044037	0.158616855740547	0.0153868058696389
-6.05760622024536	-7.22134637832642	-6.06577444076538	-0.102438099682331	0.158805206418037	0.0154265156015754
-6.05622959136963	-7.21993684768677	-6.05826091766357	-0.102609381079674	0.15869066119194	0.0155518008396029
-6.05444049835205	-7.21719169616699	-6.07666015625	-0.102529749274254	0.158651739358902	0.0156710278242826
-6.05518579483032	-7.21529817581177	-6.06421279907227	-0.102636337280273	0.158769100904465	0.0156299769878387
-6.05312013626099	-7.21939277648926	-6.05971145629883	-0.102716818451881	0.158737808465958	0.0157214179635048
-6.0507116317749	-7.21216869354248	-6.06874990463257	-0.102723114192486	0.158690065145493	0.0158101748675108
-6.05059242248535	-7.21437215805054	-6.06240797042847	-0.102711960673332	0.158881053328514	0.015869602560997
-6.05405139923096	-7.21478128433228	-6.06251955032349	-0.102861166000366	0.158866599202156	0.0159782730042934
-6.04811716079712	-7.21149778366089	-6.07266283035278	-0.102866634726524	0.158835873007774	0.0160210989415646
-6.04872465133667	-7.21138477325439	-6.07007837295532	-0.102884396910667	0.158870875835419	0.0160121899098158
-6.05082607269287	-7.2137188911438	-6.06481599807739	-0.10295993834734	0.158958435058594	0.0161640010774136
-6.04591035842896	-7.20765542984009	-6.07070302963257	-0.103019841015339	0.158891126513481	0.0161840729415417
-6.04482889175415	-7.20835638046265	-6.06633472442627	-0.102966494858265	0.158997997641563	0.0162783116102219
-6.04748153686523	-7.21082448959351	-6.07868242263794	-0.103078328073025	0.158967420458794	0.0163625162094831
-6.04143571853638	-7.20660638809204	-6.07230949401855	-0.103113561868668	0.159070312976837	0.0164122227579355
-6.03692817687988	-7.20599412918091	-6.07106447219849	-0.103108733892441	0.159029319882393	0.0164485853165388
-6.04009389877319	-7.20381307601929	-6.07484292984009	-0.103102751076221	0.15923598408699	0.0164764616638422
-6.03594064712524	-7.20436525344849	-6.06882286071777	-0.103338226675987	0.159136027097702	0.016561871394515
-6.03033638000488	-7.20314693450928	-6.07873106002808	-0.103204786777496	0.15909606218338	0.0166855212301016
-6.02535152435303	-7.19979381561279	-6.07754182815552	-0.103236109018326	0.159282147884369	0.0166637133806944
-6.02946424484253	-7.20433568954468	-6.07317018508911	-0.103316977620125	0.15934157371521	0.0167346056550741
-6.02211952209473	-7.19512128829956	-6.08058023452759	-0.103342622518539	0.159347832202911	0.0168184190988541
-6.01804351806641	-7.19686269760132	-6.07667779922485	-0.103348217904568	0.15941908955574	0.0168663784861565
-6.01677179336548	-7.19953680038452	-6.08024311065674	-0.103472366929054	0.15942744910717	0.0169845037162304
-6.01409721374512	-7.19684410095215	-6.07768726348877	-0.103461943566799	0.159470364451408	0.0170426573604345
-6.00952482223511	-7.19322156906128	-6.07563209533691	-0.103520765900612	0.15948922932148	0.0170338414609432
-6.01548433303833	-7.19577646255493	-6.08059978485107	-0.103501491248608	0.159675732254982	0.0172222126275301
-6.0078649520874	-7.19208383560181	-6.08765077590942	-0.103639639914036	0.159642398357391	0.0172764249145985
-6.00280380249023	-7.19283151626587	-6.08190202713013	-0.103609405457973	0.159654766321182	0.0173177607357502
-6.00731945037842	-7.19440174102783	-6.08650255203247	-0.103719763457775	0.159775644540787	0.0174082573503256
-6.00287008285522	-7.19073390960693	-6.08722972869873	-0.103744879364967	0.15983472764492	0.0174153577536345
-6.0014500617981	-7.18957996368408	-6.09589242935181	-0.103811874985695	0.159847408533096	0.0174867734313011
-6.00394248962402	-7.1886887550354	-6.09935522079468	-0.103815875947475	0.160053193569183	0.0175784025341272
-6.00188589096069	-7.18902921676636	-6.0822901725769	-0.103986799716949	0.160089120268822	0.0176043398678303
-6.00095272064209	-7.19071912765503	-6.1019492149353	-0.103900395333767	0.160001710057259	0.0176809262484312
-5.99844932556152	-7.18325424194336	-6.09761571884155	-0.103993639349937	0.160281971096992	0.0177520588040352
-6.0042929649353	-7.19315767288208	-6.09815168380737	-0.104041449725628	0.16024161875248	0.0177774224430323
-6.00094079971313	-7.18719863891602	-6.10700082778931	-0.10415280610323	0.160265207290649	0.0179269388318062
-5.99827480316162	-7.18732881546021	-6.10535430908203	-0.104118436574936	0.160294115543365	0.0179227255284786
-5.99936056137085	-7.18671274185181	-6.10025119781494	-0.104212634265423	0.160401120781898	0.0179843436926603
-5.9991192817688	-7.19127178192139	-6.10545587539673	-0.104258619248867	0.160389050841331	0.0180079936981201
-5.99358415603638	-7.18805932998657	-6.10414600372314	-0.104332111775875	0.160449340939522	0.0180754195898771
-5.99905443191528	-7.18752431869507	-6.11378812789917	-0.104307919740677	0.160517200827599	0.0181893948465586
-5.99323749542236	-7.18398857116699	-6.11144638061523	-0.104403935372829	0.160516783595085	0.0182268433272839
-5.99075126647949	-7.1872444152832	-6.10649919509888	-0.104358099400997	0.160447686910629	0.0182707272469997
-5.98602485656738	-7.18014049530029	-6.11088275909424	-0.104382984340191	0.160554856061935	0.0183082353323698
-5.98918581008911	-7.18499994277954	-6.10464382171631	-0.104417100548744	0.160586535930634	0.0183744486421347
-5.98688697814941	-7.1844630241394	-6.11357879638672	-0.104444563388824	0.160512983798981	0.0184404104948044
-5.98175430297852	-7.18227529525757	-6.10348176956177	-0.104398727416992	0.160513117909431	0.0184211935847998
-5.98228597640991	-7.183669090271	-6.11343288421631	-0.104409724473953	0.160644292831421	0.0184525530785322
-5.98751783370972	-7.18227577209473	-6.11319160461426	-0.104421213269234	0.16064465045929	0.0184273049235344
-5.97899007797241	-7.1834716796875	-6.10336351394653	-0.104433707892895	0.160546392202377	0.018499955534935
-5.981285572052	-7.17858266830444	-6.11543130874634	-0.104356668889523	0.160534545779228	0.0185289885848761
-5.97951984405518	-7.18174457550049	-6.10771608352661	-0.104360409080982	0.160612210631371	0.0185002610087395
-5.98535537719727	-7.17942476272583	-6.1096043586731	-0.104431964457035	0.160533428192139	0.0186316706240177
-5.97449541091919	-7.17442560195923	-6.11866426467896	-0.104341916739941	0.160487502813339	0.0186615157872438
-5.98011875152588	-7.17616844177246	-6.10892534255981	-0.104392819106579	0.160592764616013	0.018612252548337
-5.97845268249512	-7.17637300491333	-6.11461305618286	-0.10438197106123	0.160616025328636	0.0187028869986534
-5.97603034973145	-7.17045879364014	-6.11712503433228	-0.104417711496353	0.160568237304688	0.0186694208532572
-5.97777509689331	-7.17551517486572	-6.11409616470337	-0.104363083839417	0.160646989941597	0.0186308398842812
-5.98384475708008	-7.17574167251587	-6.12459659576416	-0.104419052600861	0.160665303468704	0.0186778400093317
-5.97798013687134	-7.17719221115112	-6.1155858039856	-0.104417346417904	0.16054268181324	0.0185901485383511
-5.980544090271	-7.1803674697876	-6.11634111404419	-0.104369878768921	0.160627737641335	0.018617769703269
-5.98282480239868	-7.17794227600098	-6.11637020111084	-0.104390904307365	0.160812839865685	0.0185615308582783
-5.98220062255859	-7.1806435585022	-6.11281776428223	-0.104490421712399	0.160703986883163	0.0185815785080194
-5.97884178161621	-7.17755079269409	-6.12784862518311	-0.104459017515182	0.160684049129486	0.018642645329237
-5.97926235198975	-7.17913055419922	-6.12101793289185	-0.10446560382843	0.160777509212494	0.0185858923941851
-5.98023843765259	-7.18193578720093	-6.11589527130127	-0.104486271739006	0.160809129476547	0.0186772588640451
-5.97731781005859	-7.17389488220215	-6.12120771408081	-0.104501187801361	0.160757079720497	0.0186781603842974
-5.97722148895264	-7.17556285858154	-6.11480140686035	-0.104518085718155	0.160901620984077	0.0186130870133638
-5.97924661636353	-7.17857599258423	-6.11682796478271	-0.104632392525673	0.160784408450127	0.0187474116683006
-5.97337532043457	-7.17735195159912	-6.12000036239624	-0.10461413115263	0.16086608171463	0.0186892803758383
-5.97319602966309	-7.17401885986328	-6.11643695831299	-0.104611270129681	0.160852819681168	0.0186839122325182
-5.97777223587036	-7.18019819259644	-6.11533880233765	-0.104631684720516	0.161001175642014	0.0187037363648415
-5.9755654335022	-7.17401456832886	-6.11528158187866	-0.104671753942966	0.160923451185226	0.0186737943440676
-5.97267436981201	-7.17933034896851	-6.11472177505493	-0.10468690097332	0.160968542098999	0.0187203623354435
-5.9773120880127	-7.1786732673645	-6.12004852294922	-0.104703038930893	0.161014199256897	0.0186768732964993
-5.97315454483032	-7.1770806312561	-6.11623096466064	-0.104772657155991	0.161018162965775	0.0186704788357019
-5.97284841537476	-7.17724657058716	-6.11629819869995	-0.104697398841381	0.161009207367897	0.0186708904802799
-5.97621440887451	-7.17989635467529	-6.12231016159058	-0.104771845042706	0.161110743880272	0.0186838917434216
-5.97226285934448	-7.17554092407227	-6.11387586593628	-0.104787185788155	0.161168321967125	0.0186715628951788
-5.97076606750488	-7.17647981643677	-6.12481021881104	-0.104722335934639	0.161153718829155	0.0187031906098127
-5.97460317611694	-7.17729234695435	-6.12727928161621	-0.104762904345989	0.161312088370323	0.0186765156686306
-5.96538257598877	-7.17642021179199	-6.11748170852661	-0.104710400104523	0.161223739385605	0.0186335928738117
-5.96816492080688	-7.17527866363525	-6.12170362472534	-0.104672469198704	0.161288499832153	0.0186816602945328
-5.96947717666626	-7.17348670959473	-6.1172924041748	-0.104706764221191	0.16145171225071	0.018579687923193
-5.97049522399902	-7.17744874954224	-6.11536836624146	-0.104772388935089	0.161343529820442	0.0186521671712399
-5.96615314483643	-7.17294311523438	-6.13246393203735	-0.104645855724812	0.161383137106895	0.0186902191489935
-5.96662473678589	-7.17286348342896	-6.12536811828613	-0.10467753559351	0.161452978849411	0.0185130834579468
-5.96967887878418	-7.17888736724854	-6.11898565292358	-0.104672357439995	0.161452680826187	0.0185396447777748
-5.96585416793823	-7.17183876037598	-6.12910223007202	-0.104635469615459	0.161412566900253	0.0184943713247776
-5.96679162979126	-7.17153263092041	-6.12197017669678	-0.104522325098515	0.161571905016899	0.0184277687221766
-5.97173261642456	-7.17627573013306	-6.12705421447754	-0.104658119380474	0.161508038640022	0.0184341575950384
-5.96314287185669	-7.17182111740112	-6.13272523880005	-0.104540541768074	0.161542877554893	0.0184094943106174
-5.96246671676636	-7.1726131439209	-6.12395143508911	-0.104578576982021	0.161485314369202	0.0183901432901621
-5.96955442428589	-7.17279243469238	-6.12881660461426	-0.104504704475403	0.161697879433632	0.0183731056749821
-5.96553325653076	-7.17339658737183	-6.11965751647949	-0.104576788842678	0.161620020866394	0.01833775639534
-5.95886468887329	-7.1713662147522	-6.13046646118164	-0.104434125125408	0.16153958439827	0.0182907227426767
-5.9536771774292	-7.16948699951172	-6.1209888458252	-0.104430668056011	0.161649629473686	0.0182413645088673
-5.95911026000977	-7.17422533035278	-6.12545919418335	-0.104438737034798	0.161700785160065	0.0182906109839678
-5.95240163803101	-7.16648244857788	-6.12126541137695	-0.104371644556522	0.16162446141243	0.0182914193719625
-5.94882106781006	-7.16907167434692	-6.1190824508667	-0.104321494698524	0.161677107214928	0.0181861706078053
-5.9467511177063	-7.17118978500366	-6.10982131958008	-0.104308545589447	0.161568075418472	0.0182527806609869
-5.94609498977661	-7.16864395141602	-6.11567783355713	-0.104189328849316	0.16162396967411	0.0181345771998167
-5.9400463104248	-7.16474580764771	-6.11136913299561	-0.104158215224743	0.161557391285896	0.0181396175175905
-5.94083261489868	-7.16616106033325	-6.11776781082153	-0.104074135422707	0.161612659692764	0.0181769374758005
-5.93801355361938	-7.16452693939209	-6.10431671142578	-0.104049384593964	0.161621183156967	0.0180537290871143
-5.93642616271973	-7.16401958465576	-6.11360216140747	-0.103997848927975	0.161552026867867	0.0180559381842613
-5.9343900680542	-7.15714073181152	-6.11092519760132	-0.103870838880539	0.161633849143982	0.0179960951209068
-5.93850564956665	-7.16421222686768	-6.11138725280762	-0.103889420628548	0.161646723747253	0.0179812740534544
-5.93692636489868	-7.16194438934326	-6.1098895072937	-0.103839263319969	0.161706149578094	0.017884673550725
-5.93649768829346	-7.1630687713623	-6.10553598403931	-0.10376612842083	0.16161698102951	0.0178252179175615
-5.93300008773804	-7.1572847366333	-6.11348247528076	-0.103666417300701	0.16167314350605	0.0178112164139748
-5.94064903259277	-7.16012907028198	-6.11084794998169	-0.103685118257999	0.161673948168755	0.0177272483706474
-5.93499517440796	-7.15891170501709	-6.10744476318359	-0.103570766746998	0.161579117178917	0.0177127234637737
-5.93604755401611	-7.15551090240479	-6.11586570739746	-0.103420831263065	0.161550730466843	0.0176239162683487
-5.93355226516724	-7.15590143203735	-6.1043062210083	-0.10350202023983	0.16169898211956	0.0175732038915157
-5.93181705474854	-7.15944623947144	-6.10245084762573	-0.103454224765301	0.16155119240284	0.0175408273935318
-5.92966985702515	-7.14996767044067	-6.11349439620972	-0.103303007781506	0.161579236388206	0.0175211802124977
-5.9315037727356	-7.15777444839478	-6.09667158126831	-0.103354290127754	0.161541968584061	0.0174693316221237
-5.92734336853027	-7.1550464630127	-6.1006646156311	-0.103291817009449	0.161475479602814	0.017491951584816
-5.92364740371704	-7.15371751785278	-6.09716892242432	-0.103183090686798	0.161407291889191	0.0173533093184233
-5.92270278930664	-7.1551570892334	-6.08579730987549	-0.103223584592342	0.161572262644768	0.0173170398920774
-5.92390871047974	-7.1549916267395	-6.09555673599243	-0.103135205805302	0.161368042230606	0.0172910913825035
-5.91682910919189	-7.14929866790771	-6.09181833267212	-0.103072218596935	0.16147792339325	0.0172161385416985
-5.91943836212158	-7.15201425552368	-6.0915412902832	-0.103042595088482	0.161415547132492	0.0172287821769714
-5.9199366569519	-7.15053939819336	-6.08761024475098	-0.103006973862648	0.161365941166878	0.0171685386449099
-5.91603231430054	-7.14871168136597	-6.07740926742554	-0.102944269776344	0.161294668912888	0.0170664396136999
-5.9151291847229	-7.14976739883423	-6.08881807327271	-0.102819249033928	0.161330446600914	0.0170868672430515
-5.92222833633423	-7.14843130111694	-6.08119535446167	-0.10284011811018	0.161316946148872	0.0169507265090942
-5.91845893859863	-7.15058946609497	-6.08319282531738	-0.102807246148586	0.161226391792297	0.0169413238763809
-5.92185163497925	-7.14665174484253	-6.08483982086182	-0.102741658687592	0.161205276846886	0.016888065263629
-5.92269039154053	-7.14652156829834	-6.08201551437378	-0.102687388658524	0.161314338445663	0.0167649872601032
-5.93311357498169	-7.14873647689819	-6.07928800582886	-0.102733708918095	0.161202162504196	0.016730846837163
-5.92564868927002	-7.14717817306519	-6.08962392807007	-0.10267386585474	0.16117450594902	0.0166565533727407
-5.93027591705322	-7.14599800109863	-6.07690334320068	-0.102589644491673	0.161160692572594	0.0165890380740166
-5.93572950363159	-7.15000438690186	-6.08894443511963	-0.102643340826035	0.161260634660721	0.0165439955890179
-5.93928718566895	-7.14668750762939	-6.08446550369263	-0.102717734873295	0.161162286996841	0.0165036153048277
-5.93806648254395	-7.14655351638794	-6.09126710891724	-0.102522037923336	0.1611437946558	0.0165210608392954
-5.94116306304932	-7.14717674255371	-6.08640289306641	-0.102577701210976	0.161252543330193	0.016378827393055
-5.94107580184937	-7.15165996551514	-6.08227205276489	-0.10261707752943	0.161170363426208	0.016354039311409
-5.94304275512695	-7.14663648605347	-6.08706521987915	-0.102554768323898	0.161147981882095	0.0163806565105915
-5.93925619125366	-7.14919900894165	-6.08405113220215	-0.102529719471931	0.161258488893509	0.0162319038063288
-5.9484543800354	-7.15347385406494	-6.07869482040405	-0.102681592106819	0.161152735352516	0.0163285564631224
-5.94250869750977	-7.14579916000366	-6.08960008621216	-0.102529756724834	0.161144331097603	0.0162713117897511
-5.94530725479126	-7.1461033821106	-6.0804591178894	-0.102533519268036	0.161097824573517	0.0161929484456778
-5.9514045715332	-7.15274333953857	-6.0801248550415	-0.102628231048584	0.161166563630104	0.0162237249314785
-5.95036029815674	-7.14889430999756	-6.07705020904541	-0.102693140506744	0.161098554730415	0.0161480847746134
-5.95446825027466	-7.15062189102173	-6.087486743927	-0.102633275091648	0.16109311580658	0.0161576978862286
-5.9595513343811	-7.14992761611938	-6.09290313720703	-0.102640725672245	0.161186799407005	0.0160386171191931
-5.9640417098999	-7.15983200073242	-6.07827186584473	-0.102739088237286	0.161215111613274	0.0160144921392202
-5.96716737747192	-7.1536021232605	-6.09352159500122	-0.102693326771259	0.161141514778137	0.0160626769065857
-5.97381639480591	-7.15460443496704	-6.08976078033447	-0.102651707828045	0.161233231425285	0.0159173980355263
-5.97804021835327	-7.15922403335571	-6.08799505233765	-0.102827697992325	0.161247357726097	0.0158970504999161
-5.9818754196167	-7.15764474868774	-6.0906662940979	-0.102762207388878	0.161183536052704	0.0158488769084215
-5.98388814926147	-7.1569938659668	-6.09148931503296	-0.102881252765656	0.161315068602562	0.0157606229186058
-5.99690580368042	-7.15995073318481	-6.10363578796387	-0.102817960083485	0.161371901631355	0.0158204063773155
-5.99713039398193	-7.15591049194336	-6.09835958480835	-0.102893225848675	0.16129794716835	0.0157757773995399
-5.99794435501099	-7.16157293319702	-6.09531021118164	-0.102939248085022	0.161258548498154	0.0157043393701315
-6.00397968292236	-7.16168308258057	-6.09821176528931	-0.102964818477631	0.161295369267464	0.0156881660223007
-6.00744104385376	-7.16450691223145	-6.09629821777344	-0.102921225130558	0.161307528614998	0.015628332272172
-6.00634241104126	-7.16137933731079	-6.09463834762573	-0.102986805140972	0.161259233951569	0.0156055549159646
-6.01655721664429	-7.16477632522583	-6.09977388381958	-0.102952726185322	0.161404058337212	0.0156177580356598
-6.01847505569458	-7.16349792480469	-6.08636999130249	-0.103082694113255	0.161326885223389	0.0154770817607641
-6.01791667938232	-7.16989850997925	-6.09352684020996	-0.10309637337923	0.161322101950645	0.0154777346178889
-6.02889394760132	-7.16893672943115	-6.10279941558838	-0.103141590952873	0.161403387784958	0.0154402228072286
-6.02649307250977	-7.17058134078979	-6.10145044326782	-0.103142961859703	0.161358058452606	0.0153301395475864
-6.02940654754639	-7.17138147354126	-6.09809827804565	-0.103203259408474	0.161298498511314	0.0153684969991446
-6.03666591644287	-7.17263746261597	-6.10833597183228	-0.103137977421284	0.161457866430283	0.0153171317651868
-6.04175662994385	-7.17541360855103	-6.09444046020508	-0.103315770626068	0.161423951387405	0.0152665935456753
-6.04491710662842	-7.17633485794067	-6.1011209487915	-0.103266939520836	0.161334201693535	0.0152276251465082
-6.04443407058716	-7.16951847076416	-6.10217189788818	-0.103258647024632	0.161443755030632	0.0151627128943801
-6.05818796157837	-7.18122911453247	-6.098961353302	-0.103334650397301	0.16143611073494	0.0151375709101558
-6.05424976348877	-7.17653179168701	-6.1064019203186	-0.10345334559679	0.161409825086594	0.0152073847129941
-6.0585880279541	-7.1779670715332	-6.10124158859253	-0.103328853845596	0.161388874053955	0.015077575109899
-6.06328964233398	-7.17894077301025	-6.10724973678589	-0.103433169424534	0.161483198404312	0.0150837656110525
-6.07056856155396	-7.1791205406189	-6.10504722595215	-0.103510476648808	0.161459311842918	0.0150015624240041
-6.06569671630859	-7.18135404586792	-6.10457324981689	-0.103484429419041	0.161419734358788	0.0150841204449534
-6.07238531112671	-7.18053197860718	-6.11490726470947	-0.103419609367847	0.161471232771873	0.0150073356926441
-6.07347440719604	-7.18466520309448	-6.10412645339966	-0.103568367660046	0.161560356616974	0.0148877473548055
-6.07718276977539	-7.18677282333374	-6.1063928604126	-0.103534422814846	0.161462977528572	0.0149254640564322
-6.07406949996948	-7.18444871902466	-6.10898494720459	-0.10348155349493	0.161522418260574	0.0148288290947676
-6.08255290985107	-7.1876106262207	-6.10658168792725	-0.103546649217606	0.161532834172249	0.0148551221936941
-6.08177328109741	-7.18989229202271	-6.10610866546631	-0.10364256054163	0.161580130457878	0.0147951571270823
-6.08076572418213	-7.18948793411255	-6.09957647323608	-0.10368026047945	0.161471202969551	0.0147217204794288
-6.07807540893555	-7.1882848739624	-6.11328935623169	-0.10362321138382	0.161568969488144	0.0147769851610065
-6.08337593078613	-7.1917872428894	-6.09880781173706	-0.103595219552517	0.161551892757416	0.0146375289186835
-6.08544540405273	-7.19877576828003	-6.10092210769653	-0.103668890893459	0.161562070250511	0.0146557176485658
-6.08279943466187	-7.19094848632813	-6.10623788833618	-0.10369423776865	0.16152723133564	0.0146384509280324
-6.08234024047852	-7.19393634796143	-6.1054048538208	-0.103598743677139	0.161627873778343	0.0146333873271942
-6.08943128585815	-7.19570875167847	-6.10324954986572	-0.103690169751644	0.161597967147827	0.0146553348749876
-6.08001232147217	-7.1953010559082	-6.09999370574951	-0.103701464831829	0.161566376686096	0.0146288126707077
-6.08051109313965	-7.19399499893188	-6.09934377670288	-0.103700287640095	0.161590442061424	0.0146454144269228
-6.08479499816895	-7.19591283798218	-6.10146045684814	-0.103697925806046	0.161711066961288	0.0145732201635838
-6.08281898498535	-7.2006139755249	-6.09374189376831	-0.103814706206322	0.161592096090317	0.0146501315757632
-6.07634735107422	-7.19696140289307	-6.10229969024658	-0.103687427937984	0.161573871970177	0.0146919162943959
-6.07626247406006	-7.19598960876465	-6.09317398071289	-0.103740908205509	0.161585241556168	0.0146083384752274
-6.07485914230347	-7.20247507095337	-6.08906507492065	-0.103792168200016	0.161647245287895	0.0146958092227578
-6.07305240631104	-7.19530963897705	-6.09390926361084	-0.103765584528446	0.161620080471039	0.0147285060957074
-6.06715869903564	-7.19742918014526	-6.0828595161438	-0.103814095258713	0.161629468202591	0.0146688558161259
-6.07013511657715	-7.1997389793396	-6.08833026885986	-0.10392814874649	0.161619961261749	0.0147697106003761
-6.06417465209961	-7.19740629196167	-6.08198165893555	-0.103839203715324	0.161589309573174	0.0147084379568696
-6.05997657775879	-7.19740390777588	-6.07931232452393	-0.103873454034328	0.161521002650261	0.0148225482553244
-6.06487035751343	-7.19843673706055	-6.08929109573364	-0.103835001587868	0.161659672856331	0.01482052821666
-6.05946588516235	-7.19880628585815	-6.0721116065979	-0.104006767272949	0.161557734012604	0.0148237701505423
-6.05245208740234	-7.19705247879028	-6.07605361938477	-0.103940844535828	0.161428973078728	0.014917217195034
-6.04923343658447	-7.19420957565308	-6.07386445999146	-0.103934772312641	0.161600559949875	0.0148402759805322
-6.05082702636719	-7.20072984695435	-6.06139087677002	-0.103999175131321	0.161517813801765	0.0149212339892983
-6.04437828063965	-7.19327020645142	-6.07206773757935	-0.10405795276165	0.161534652113914	0.0150711005553603
-6.03987741470337	-7.19279527664185	-6.0644907951355	-0.103899523615837	0.161509677767754	0.0149697456508875
-6.03634023666382	-7.19510412216187	-6.05144500732422	-0.104022964835167	0.161483064293861	0.0150614343583584
-6.0340690612793	-7.19133377075195	-6.05691576004028	-0.104011557996273	0.16136422753334	0.0150675410404801
-6.02530860900879	-7.18871831893921	-6.05103778839111	-0.104019857943058	0.161405235528946	0.015099324285984
-6.02705669403076	-7.19244766235352	-6.05275821685791	-0.103999055922031	0.161411076784134	0.015205193310976
-6.02086210250854	-7.18744134902954	-6.04966878890991	-0.104028314352036	0.16128334403038	0.0152464564889669
-6.01148557662964	-7.18720054626465	-6.04108285903931	-0.103927299380302	0.161241129040718	0.0152804953977466
-6.00941753387451	-7.18149280548096	-6.05295372009277	-0.103906132280827	0.161280572414398	0.0153096066787839
-6.00807809829712	-7.18463516235352	-6.03084278106689	-0.103939116001129	0.161232858896255	0.0153240012004972
-6.00208473205566	-7.18111944198608	-6.04214715957642	-0.10400914400816	0.161100402474403	0.015438430942595
-5.99667978286743	-7.17557573318481	-6.03047943115234	-0.103859722614288	0.161100074648857	0.0154288290068507
-5.99371576309204	-7.17622470855713	-6.02358388900757	-0.103903785347939	0.161051511764526	0.0154680162668228
-5.99361371994019	-7.17544221878052	-6.02650022506714	-0.103925861418247	0.160971149802208	0.01554034370929
-5.98483276367188	-7.16953277587891	-6.02142810821533	-0.103900834918022	0.160953104496002	0.0155192511156201
-5.98591136932373	-7.17158603668213	-6.02153587341309	-0.10385924577713	0.160957545042038	0.0155915841460228
-5.9782886505127	-7.1673002243042	-6.01543188095093	-0.103908360004425	0.160830810666084	0.0156405214220285
-5.97386455535889	-7.16515111923218	-6.01346206665039	-0.103883258998394	0.160774752497673	0.0156092075631022
-5.97119903564453	-7.16257238388062	-6.01408720016479	-0.103839598596096	0.160822942852974	0.0157114714384079
-5.97368574142456	-7.16071796417236	-6.01376533508301	-0.103941038250923	0.160821124911308	0.0157268736511469
-5.962730884552	-7.15813255310059	-6.00632762908936	-0.103851661086082	0.160683259367943	0.0157538075000048
-5.96329832077026	-7.15805339813232	-6.00826358795166	-0.10381968319416	0.160602584481239	0.0157741755247116
-5.96186065673828	-7.15758752822876	-5.99794626235962	-0.10388270765543	0.160694867372513	0.015778349712491
-5.95727396011353	-7.15578699111938	-5.99439859390259	-0.103904210031033	0.16052670776844	0.0157922636717558
-5.95482158660889	-7.14941787719727	-5.99931907653809	-0.103739969432354	0.160643726587296	0.015834541991353
-5.95642232894897	-7.15281772613525	-5.98807191848755	-0.103843167424202	0.16058823466301	0.0158034954220057
-5.95361518859863	-7.15163087844849	-5.99191188812256	-0.103824339807034	0.16047939658165	0.0158887282013893
-5.95304346084595	-7.14603519439697	-5.99634647369385	-0.10378497838974	0.160487651824951	0.0158756356686354
-5.95321750640869	-7.14754152297974	-5.98504781723022	-0.103855580091476	0.160554096102715	0.0157614704221487
-5.96019601821899	-7.14774370193481	-5.99263954162598	-0.103834487497807	0.160510778427124	0.0157898459583521
-5.95603847503662	-7.14526891708374	-5.99236440658569	-0.103842318058014	0.160604655742645	0.0157312024384737
-5.95806694030762	-7.14842081069946	-5.98951625823975	-0.10382441431284	0.160523414611816	0.0157410595566034
-5.96189451217651	-7.14767694473267	-5.99367904663086	-0.103904381394386	0.160585880279541	0.0157372299581766
-5.96356439590454	-7.14551639556885	-5.98809719085693	-0.103824853897095	0.160518899559975	0.015659186989069
-5.96125221252441	-7.14433908462524	-6.0032525062561	-0.103865116834641	0.160572379827499	0.0156940668821335
-5.97218799591064	-7.14557695388794	-5.99333620071411	-0.103911079466343	0.160651072859764	0.0155723262578249
-5.97455024719238	-7.15019559860229	-5.99469375610352	-0.103912994265556	0.160569205880165	0.0156030599027872
-5.97368764877319	-7.14489650726318	-6.00085306167603	-0.103924952447414	0.160635396838188	0.0155352288857102
-5.97965002059937	-7.14935731887817	-5.99858427047729	-0.103911049664021	0.16074825823307	0.0155023625120521
-5.98570442199707	-7.14952611923218	-6.00699138641357	-0.103982590138912	0.160798981785774	0.0154975410550833
-5.98347663879395	-7.15219736099243	-6.00090217590332	-0.104035146534443	0.160715386271477	0.0153691470623016
-5.98480558395386	-7.15032243728638	-6.00399351119995	-0.104063615202904	0.160751491785049	0.0154499942436814
-5.99076700210571	-7.15151643753052	-6.01123666763306	-0.104093603789806	0.160924062132835	0.0153467888012528
-5.99645805358887	-7.15701961517334	-6.00475215911865	-0.104197025299072	0.160894617438316	0.0153627572581172
-5.99566888809204	-7.15544748306274	-6.01170587539673	-0.10410076379776	0.160962805151939	0.0153641384094954
-5.99752759933472	-7.15667343139648	-6.00852537155151	-0.104220569133759	0.160979107022285	0.0152188334614038
-6.00126266479492	-7.16110944747925	-6.00511074066162	-0.104273460805416	0.160980954766273	0.0152421100065112
-6.00252151489258	-7.15740919113159	-6.01348304748535	-0.104326449334621	0.161052286624908	0.0152110513299704
-6.00395154953003	-7.16435050964355	-6.00962114334106	-0.104263789951801	0.161083176732063	0.0151458866894245
-6.01196908950806	-7.16679620742798	-6.01218271255493	-0.104341685771942	0.161228105425835	0.0151230022311211
-6.01084280014038	-7.1627459526062	-6.01690435409546	-0.104357466101646	0.161230877041817	0.0149983838200569
-6.00987911224365	-7.16618871688843	-6.00791120529175	-0.104359179735184	0.161276310682297	0.0149587411433458
-6.0188364982605	-7.17175531387329	-6.01937913894653	-0.104364141821861	0.161358162760735	0.0150053603574634
-6.018630027771	-7.16814374923706	-6.01580905914307	-0.104507483541965	0.16143037378788	0.0148961655795574
-6.01878213882446	-7.17345523834229	-6.02644777297974	-0.104435086250305	0.161389768123627	0.0149218151345849
-6.0239086151123	-7.17104244232178	-6.02652502059937	-0.104421086609364	0.161511346697807	0.0148294800892472
-6.02529191970825	-7.17861604690552	-6.01761102676392	-0.104481384158134	0.161605834960938	0.0147653501480818
-6.02648448944092	-7.17383575439453	-6.02338457107544	-0.104439094662666	0.161639630794525	0.0148463789373636
-6.02884483337402	-7.17760705947876	-6.03158044815063	-0.104414448142052	0.161756455898285	0.0147150699049234
-6.02713680267334	-7.17963695526123	-6.02587175369263	-0.104578733444214	0.161733135581017	0.0147119658067822
-6.02769327163696	-7.1782488822937	-6.03286170959473	-0.104475930333138	0.16167277097702	0.0146907651796937
-6.02717113494873	-7.17766857147217	-6.03662967681885	-0.104450285434723	0.161820814013481	0.0145961754024029
-6.03474569320679	-7.18250799179077	-6.02829837799072	-0.104470148682594	0.161799609661102	0.0145941060036421
-6.02732610702515	-7.17682600021362	-6.04067039489746	-0.104500077664852	0.161774516105652	0.0145973796024919
-6.02796220779419	-7.17900085449219	-6.02922439575195	-0.104406088590622	0.161841779947281	0.0145299974828959
-6.03076791763306	-7.1837363243103	-6.03781080245972	-0.104475930333138	0.161809340119362	0.014536221511662
-6.03133916854858	-7.18486309051514	-6.03896284103394	-0.104437187314034	0.161895558238029	0.0144634786993265
-6.02990913391113	-7.1829948425293	-6.03322887420654	-0.10443053394556	0.161871716380119	0.0144790885969996
-6.03550291061401	-7.18498706817627	-6.04342126846313	-0.104365937411785	0.161944180727005	0.014484397135675
-6.03290033340454	-7.18418598175049	-6.02832508087158	-0.104460954666138	0.161901772022247	0.0143901770934463
-6.03398847579956	-7.1869330406189	-6.0385570526123	-0.104380123317242	0.161859810352325	0.0144316712394357
-6.03498077392578	-7.18267059326172	-6.04270124435425	-0.10443364828825	0.161948084831238	0.0143670756369829
-6.04017972946167	-7.19233846664429	-6.03612565994263	-0.104419961571693	0.161886975169182	0.0143184484913945
-6.03996562957764	-7.18519687652588	-6.04561376571655	-0.104425773024559	0.161816313862801	0.0143681755289435
-6.04250001907349	-7.18678379058838	-6.04770231246948	-0.10434328764677	0.161899387836456	0.0142313353717327
-6.04131174087524	-7.19109964370728	-6.02870988845825	-0.10441330820322	0.161906093358994	0.0142664825543761
-6.04625272750854	-7.19178533554077	-6.04522037506104	-0.104370877146721	0.161752268671989	0.0142253404483199
-6.0423378944397	-7.18287706375122	-6.04163265228271	-0.104318760335445	0.161833077669144	0.0142079694196582
-6.0523419380188	-7.19526290893555	-6.0443639755249	-0.10419224947691	0.161799564957619	0.0142252603545785
-6.05007600784302	-7.19097900390625	-6.04053497314453	-0.104245617985725	0.161752268671989	0.0142634091898799
-6.0465030670166	-7.18997383117676	-6.03849077224731	-0.104171276092529	0.161590337753296	0.014143873937428
-6.04974222183228	-7.18894290924072	-6.0418438911438	-0.104106374084949	0.16167987883091	0.0142104728147388
-6.05187273025513	-7.19179248809814	-6.0418119430542	-0.104184672236443	0.161572605371475	0.0141345495358109
-6.04618358612061	-7.19323301315308	-6.03473234176636	-0.104126051068306	0.161394029855728	0.0142585737630725
-6.0488748550415	-7.18856191635132	-6.04655361175537	-0.103934742510319	0.161394014954567	0.0142123019322753
-6.04756021499634	-7.18988943099976	-6.03092956542969	-0.103982791304588	0.161398619413376	0.0141785657033324
-6.04751253128052	-7.19148731231689	-6.0337233543396	-0.103901088237762	0.161186620593071	0.0142334718257189
-6.04338264465332	-7.1834659576416	-6.04208946228027	-0.103847026824951	0.161211252212524	0.0142376236617565
-6.04744338989258	-7.19104099273682	-6.02758550643921	-0.103842996060848	0.161073267459869	0.0142434183508158
-6.04275226593018	-7.18773984909058	-6.03452062606812	-0.103791877627373	0.160933896899223	0.0143263228237629
-6.04192113876343	-7.18883848190308	-6.03358268737793	-0.103627376258373	0.160917818546295	0.0143300704658031
-6.04162931442261	-7.19036960601807	-6.0197925567627	-0.103733234107494	0.160852089524269	0.0143268592655659
-6.0424919128418	-7.19290351867676	-6.02490186691284	-0.103637866675854	0.16065214574337	0.0143967559561133
-6.04295301437378	-7.18453741073608	-6.02854347229004	-0.103546358644962	0.160672277212143	0.0143946288153529
-6.04625177383423	-7.19178819656372	-6.01810264587402	-0.103556878864765	0.160633012652397	0.0143915014341474
-6.04429340362549	-7.18878602981567	-6.0259575843811	-0.103532917797565	0.160471186041832	0.0145439468324184
-6.04089164733887	-7.18712377548218	-6.02492427825928	-0.103434607386589	0.160489693284035	0.0144702168181539
-6.04389429092407	-7.18894386291504	-6.0193886756897	-0.103482142090797	0.160447984933853	0.0145338382571936
-6.04312038421631	-7.18906784057617	-6.02581357955933	-0.103407889604568	0.160255298018456	0.0146137224510312
-6.04043531417847	-7.18414831161499	-6.02537298202515	-0.103307500481606	0.160430461168289	0.0145963924005628
-6.04903125762939	-7.19208335876465	-6.02180528640747	-0.103330001235008	0.160287871956825	0.0146809229627252
-6.04640054702759	-7.18974113464355	-6.023681640625	-0.103356808423996	0.160207524895668	0.0147751457989216
-6.04729127883911	-7.18907594680786	-6.01803112030029	-0.103237226605415	0.160219386219978	0.0147544741630554
-6.04713678359985	-7.19391202926636	-6.01412487030029	-0.103379175066948	0.160205200314522	0.0148071935400367
-6.04833173751831	-7.19367742538452	-6.02132225036621	-0.103317886590958	0.160116881132126	0.0149140115827322
-6.04681491851807	-7.19203948974609	-6.02226448059082	-0.103328749537468	0.160184383392334	0.0148671772330999
-6.05113840103149	-7.19678831100464	-6.00850582122803	-0.103330940008163	0.16019444167614	0.0149727202951908
-6.04789304733276	-7.19129657745361	-6.02136325836182	-0.103355385363102	0.160053864121437	0.0150740668177605
-6.05192899703979	-7.19419574737549	-6.02000093460083	-0.10331604629755	0.160242304205894	0.015050770714879
-6.05503797531128	-7.19684982299805	-6.01711750030518	-0.103461191058159	0.160056680440903	0.0151586895808578
-6.0556902885437	-7.19329738616943	-6.03003644943237	-0.103364884853363	0.160075038671494	0.0151997748762369
-6.06066513061523	-7.19312047958374	-6.02288770675659	-0.103432275354862	0.160099282860756	0.0151681657880545
-6.06017255783081	-7.19952917098999	-6.02277946472168	-0.103528052568436	0.160134986042976	0.0152687188237906
-6.06263589859009	-7.1904239654541	-6.03555488586426	-0.103598065674305	0.160112172365189	0.0153742525726557
-6.06227731704712	-7.19509220123291	-6.03060007095337	-0.103569634258747	0.160184964537621	0.0153486048802733
-6.0661301612854	-7.1968846321106	-6.03664922714233	-0.103686265647411	0.160181388258934	0.0154966367408633
-6.06593656539917	-7.19213676452637	-6.04058456420898	-0.103659436106682	0.160086706280708	0.0155291557312012
-6.06772756576538	-7.19147825241089	-6.03427982330322	-0.10374366492033	0.16010782122612	0.0155380805954337
-6.07535314559937	-7.19446659088135	-6.04292821884155	-0.103810727596283	0.160134121775627	0.0156313944607973
-6.07189846038818	-7.1915454864502	-6.04055023193359	-0.103942550718784	0.160111129283905	0.0156424529850483
-6.07266616821289	-7.19268703460693	-6.0423583984375	-0.103910334408283	0.160012096166611	0.0157486815005541
-6.07834243774414	-7.19168281555176	-6.0462007522583	-0.104006357491016	0.160124719142914	0.0157956872135401
-6.08276700973511	-7.19600915908813	-6.03734254837036	-0.104127682745457	0.160040453076363	0.0158542636781931
-6.0813193321228	-7.18739986419678	-6.04574060440063	-0.104079313576221	0.159919545054436	0.0159996654838324
-6.08779621124268	-7.19048500061035	-6.05215406417847	-0.104179367423058	0.160024985671043	0.015974598005414
-6.08956384658813	-7.19258737564087	-6.03796625137329	-0.104280404746532	0.15994855761528	0.0160915423184633
-6.0939507484436	-7.18842172622681	-6.04736328125	-0.10428449511528	0.159794300794601	0.0161350201815367
-6.09091377258301	-7.18381547927856	-6.04379606246948	-0.104316361248493	0.159885942935944	0.0161429103463888
-6.09747266769409	-7.18741464614868	-6.04020595550537	-0.10441730171442	0.15984420478344	0.0162598118185997
-6.09609603881836	-7.18085670471191	-6.04519748687744	-0.104432433843613	0.159704491496086	0.0163211617618799
-6.09925127029419	-7.18147897720337	-6.04178237915039	-0.104419440031052	0.159702241420746	0.0162809994071722
-6.10409832000732	-7.18115234375	-6.04870843887329	-0.104428961873055	0.159559547901154	0.0163526777178049
-6.10474061965942	-7.18107128143311	-6.03544616699219	-0.104492872953415	0.159561708569527	0.0163004323840141
-6.1031174659729	-7.17638111114502	-6.04037618637085	-0.104447662830353	0.159414812922478	0.016430301591754
-6.10878276824951	-7.17858123779297	-6.04389381408691	-0.10440531373024	0.159458711743355	0.0164535641670227
-6.10900831222534	-7.17918348312378	-6.03184461593628	-0.104557059705257	0.159283652901649	0.0164184011518955
-6.11431503295898	-7.17861223220825	-6.03565120697021	-0.104528822004795	0.159141704440117	0.0164438970386982
-6.11074495315552	-7.17102909088135	-6.03498506546021	-0.104406915605068	0.159084096550941	0.0163593422621489
-6.11965894699097	-7.17628335952759	-6.03275394439697	-0.10446735471487	0.159022107720375	0.0163984261453152
-6.11720371246338	-7.17260932922363	-6.02929019927979	-0.104478478431702	0.158906698226929	0.0163477547466755
-6.12037897109985	-7.17382192611694	-6.02467203140259	-0.104459077119827	0.158793792128563	0.0162553358823061
-6.12254524230957	-7.16761779785156	-6.026535987854	-0.104350157082081	0.158706933259964	0.0162839442491531
-6.13419771194458	-7.16946458816528	-6.02830171585083	-0.10443788766861	0.158727422356606	0.0161935985088348
-6.12672901153564	-7.1655445098877	-6.02322769165039	-0.104402787983418	0.158445119857788	0.0161772165447474
-6.13238954544067	-7.16537094116211	-6.0242280960083	-0.104314051568508	0.158383056521416	0.0160726364701986
-6.13780212402344	-7.16683912277222	-6.01153945922852	-0.104415237903595	0.158412605524063	0.0159695632755756
-6.14577198028564	-7.16939735412598	-6.01829147338867	-0.104411698877811	0.158203974366188	0.0159542299807072
-6.14371061325073	-7.1596474647522	-6.02003526687622	-0.104265242815018	0.15816131234169	0.0158538110554218
-6.15239143371582	-7.16732501983643	-6.01245260238647	-0.104258023202419	0.158122733235359	0.015736123546958
-6.15680027008057	-7.16470909118652	-6.00823354721069	-0.104256391525269	0.157999381422997	0.0156944654881954
-6.15895462036133	-7.16411209106445	-6.00890493392944	-0.104249186813831	0.157853648066521	0.0155121497809887
-6.16330003738403	-7.16557598114014	-6.01013612747192	-0.104133389890194	0.157786592841148	0.0154032446444035
-6.17305517196655	-7.16522169113159	-6.00988149642944	-0.104200541973114	0.157744988799095	0.015293144620955
-6.17364406585693	-7.1683144569397	-6.00236797332764	-0.104123070836067	0.157665193080902	0.0151578420773149
-6.17847299575806	-7.16475009918213	-6.00474834442139	-0.104009017348289	0.15747295320034	0.0150683959946036
-6.18317794799805	-7.16586589813232	-5.99607563018799	-0.104067176580429	0.157589748501778	0.0148647604510188
-6.18960952758789	-7.16926908493042	-5.99482393264771	-0.104050897061825	0.157321557402611	0.0147711532190442
-6.18861722946167	-7.16789245605469	-6.00253486633301	-0.103967756032944	0.157283082604408	0.0146864885464311
-6.19897937774658	-7.16860437393188	-5.98538637161255	-0.103949353098869	0.157138884067535	0.0144510976970196
-6.20309209823608	-7.17245531082153	-5.9798436164856	-0.10394087433815	0.157022669911385	0.0143580250442028
-6.20636987686157	-7.16576147079468	-5.98363494873047	-0.103832833468914	0.156920209527016	0.0142110241577029
-6.20804643630981	-7.17049169540405	-5.97200870513916	-0.103807613253593	0.156937375664711	0.0140283321961761
-6.21904802322388	-7.17391681671143	-5.97231245040894	-0.10388357937336	0.156647607684135	0.0139475585892797
-6.21508693695068	-7.16928005218506	-5.97580480575562	-0.103726372122765	0.156562775373459	0.013780158944428
-6.22189283370972	-7.17190313339233	-5.96306800842285	-0.103717565536499	0.156550690531731	0.0135962516069412
-6.22937965393066	-7.17452764511108	-5.96386957168579	-0.103748895227909	0.1563720703125	0.013523886911571
-6.22925710678101	-7.16931343078613	-5.95160627365112	-0.103693149983883	0.156219333410263	0.013372240588069
-6.22936534881592	-7.17297458648682	-5.9406795501709	-0.103558003902435	0.156152948737144	0.0132640553638339
-6.24033451080322	-7.17248439788818	-5.9509391784668	-0.103635519742966	0.156038388609886	0.0131211215630174
-6.23690271377563	-7.17223978042603	-5.93315744400024	-0.103587053716183	0.15581126511097	0.0129064526408911
-6.24312353134155	-7.17171049118042	-5.93631219863892	-0.103444017469883	0.155739292502403	0.0128264473751187
-6.24854612350464	-7.16880941390991	-5.92774486541748	-0.103423230350018	0.155660912394524	0.0126693192869425
-6.24952459335327	-7.17155790328979	-5.91483211517334	-0.103488884866238	0.155384615063667	0.0125053999945521
-6.25410318374634	-7.171546459198	-5.91804313659668	-0.10341614484787	0.155341282486916	0.0125098861753941
-6.2608585357666	-7.1708025932312	-5.91268682479858	-0.103425100445747	0.155249297618866	0.0122886290773749
-6.26430225372314	-7.17538642883301	-5.89629364013672	-0.103393040597439	0.155028626322746	0.0121759520843625
-6.26559162139893	-7.16811227798462	-5.90133094787598	-0.103257358074188	0.154873862862587	0.0121160252019763
-6.26774978637695	-7.17147207260132	-5.88923645019531	-0.103300616145134	0.154883489012718	0.0119330957531929
-6.27522039413452	-7.17109441757202	-5.88752031326294	-0.103339664638042	0.154663413763046	0.0118646956980228
-6.26963901519775	-7.16757583618164	-5.87508773803711	-0.103247247636318	0.154569059610367	0.0117305349558592
-6.26950454711914	-7.16815280914307	-5.86982011795044	-0.103252068161964	0.154329136013985	0.0116914743557572
-6.27552556991577	-7.16939878463745	-5.86330842971802	-0.103283926844597	0.154337450861931	0.0116579020395875
-6.27266025543213	-7.16370010375977	-5.85272026062012	-0.103290110826492	0.154120832681656	0.0115394555032253
-6.26907682418823	-7.16807556152344	-5.84614849090576	-0.103193081915379	0.154031172394753	0.0115480273962021
-6.27263927459717	-7.16525554656982	-5.83927726745605	-0.103293634951115	0.15382245182991	0.0115300742909312
-6.26476430892944	-7.16287708282471	-5.83043336868286	-0.103219114243984	0.153577268123627	0.0114529775455594
-6.26580333709717	-7.16238212585449	-5.81333780288696	-0.103310406208038	0.153467267751694	0.0113863172009587
-6.26664257049561	-7.16427803039551	-5.80670881271362	-0.103289447724819	0.153383910655975	0.0113739818334579
-6.26536512374878	-7.15952920913696	-5.79685401916504	-0.103293627500534	0.153180912137032	0.0113214673474431
-6.26699542999268	-7.15954780578613	-5.79047346115112	-0.103275120258331	0.153188854455948	0.011283989995718
-6.27230501174927	-7.16255664825439	-5.78427267074585	-0.103425338864326	0.15303635597229	0.0112703442573547
-6.26830148696899	-7.15546417236328	-5.78681468963623	-0.103315316140652	0.152960881590843	0.01117960549891
-6.27286148071289	-7.16027975082397	-5.77735805511475	-0.103381954133511	0.15281218290329	0.0110708056017756
-6.27621078491211	-7.1601505279541	-5.77084589004517	-0.103403240442276	0.152717500925064	0.0111095225438476
-6.27811145782471	-7.15545463562012	-5.76909589767456	-0.103413768112659	0.152685552835464	0.0110121089965105
-6.28322172164917	-7.16152572631836	-5.75968742370605	-0.103557586669922	0.152634873986244	0.0109463566914201
-6.29259872436523	-7.15972948074341	-5.76539278030396	-0.103555135428905	0.152573898434639	0.0109359817579389
-6.28710651397705	-7.15518617630005	-5.76212310791016	-0.103651978075504	0.152535483241081	0.010876533575356
-6.2982439994812	-7.16124677658081	-5.75306034088135	-0.103677049279213	0.152545288205147	0.0108820470049977
-6.30058765411377	-7.15958642959595	-5.75736999511719	-0.103869825601578	0.152402803301811	0.0109134586527944
-6.30516910552979	-7.1546835899353	-5.75450086593628	-0.103854097425938	0.152451917529106	0.0108347125351429
-6.31092596054077	-7.15957689285278	-5.73494815826416	-0.104042664170265	0.152373626828194	0.0108217792585492
-6.31628322601318	-7.15789794921875	-5.74269342422485	-0.104142859578133	0.152301967144012	0.01086400821805
-6.31585311889648	-7.15374231338501	-5.73480033874512	-0.104249104857445	0.152339994907379	0.0108306016772985
-6.32624435424805	-7.16254854202271	-5.73198461532593	-0.104417227208614	0.152328655123711	0.0108466828241944
-6.32810974121094	-7.15576553344727	-5.73462963104248	-0.104600928723812	0.152260676026344	0.0109138637781143
-6.33207130432129	-7.15768814086914	-5.73414421081543	-0.104652896523476	0.15228696167469	0.0108503960072994
-6.3385157585144	-7.15902280807495	-5.72259855270386	-0.104910157620907	0.152301624417305	0.0109171904623508
-6.34388875961304	-7.15746116638184	-5.72867822647095	-0.104977034032345	0.152164652943611	0.0109530994668603
-6.34517621994019	-7.15126037597656	-5.72256851196289	-0.105181857943535	0.152341187000275	0.0109553085640073
-6.35474634170532	-7.16009330749512	-5.71047735214233	-0.105343393981457	0.152249485254288	0.0110569288954139
-6.35309505462646	-7.15581941604614	-5.71669769287109	-0.105505466461182	0.152200132608414	0.0111895762383938
-6.36379528045654	-7.15648126602173	-5.71622610092163	-0.105630472302437	0.152349397540092	0.0111592849716544
-6.36658811569214	-7.15601301193237	-5.70240259170532	-0.105909056961536	0.152232557535172	0.0112363994121552
-6.36816310882568	-7.15775346755981	-5.71052217483521	-0.106014564633369	0.152203992009163	0.011305850930512
-6.37815809249878	-7.15687036514282	-5.71018648147583	-0.106185413897038	0.15229257941246	0.011345817707479
-6.38217973709106	-7.16193628311157	-5.69588088989258	-0.106430262327194	0.152231350541115	0.0113895609974861
-6.38572454452515	-7.15730857849121	-5.698646068573	-0.106563560664654	0.152165561914444	0.0115157961845398
-6.39610290527344	-7.15991592407227	-5.69631099700928	-0.106729507446289	0.152328908443451	0.0115537764504552
-6.40105247497559	-7.1570897102356	-5.69111394882202	-0.106957763433456	0.152237325906754	0.0116162924095988
-6.40604543685913	-7.16103219985962	-5.70274257659912	-0.107021123170853	0.15217787027359	0.0117521379143
-6.418532371521	-7.15787887573242	-5.70385456085205	-0.107248619198799	0.152280762791634	0.0117955133318901
-6.41921234130859	-7.15803337097168	-5.69660711288452	-0.107398018240929	0.152231603860855	0.0118396710604429
-6.42799997329712	-7.1572585105896	-5.69565773010254	-0.107495464384556	0.152187019586563	0.0119379544630647
-6.43629789352417	-7.15638828277588	-5.6946873664856	-0.107710003852844	0.152277156710625	0.0119604673236609
-6.43871736526489	-7.15711402893066	-5.69360160827637	-0.107873700559139	0.152214184403419	0.0120042497292161
-6.44447469711304	-7.15682649612427	-5.69352388381958	-0.108003407716751	0.152255415916443	0.012082458473742
-6.45715665817261	-7.15927219390869	-5.69752073287964	-0.108217522501945	0.152241036295891	0.0121590308845043
-6.45421934127808	-7.15645217895508	-5.69213104248047	-0.108309231698513	0.152145773172379	0.0122146895155311
-6.46338987350464	-7.15868473052979	-5.69052505493164	-0.108365952968597	0.15221132338047	0.0122905652970076
-6.46692085266113	-7.15488624572754	-5.68978881835938	-0.108507886528969	0.152162447571754	0.0122904488816857
-6.46578931808472	-7.15333080291748	-5.68564748764038	-0.10862448066473	0.152108892798424	0.0123126143589616
-6.47281551361084	-7.15483665466309	-5.6861572265625	-0.108738757669926	0.152136296033859	0.0124083505943418
-6.47996139526367	-7.15393447875977	-5.68867444992065	-0.108884997665882	0.152055189013481	0.0124635957181454
-6.47212553024292	-7.15428972244263	-5.67540645599365	-0.108965955674648	0.151948213577271	0.0125077227130532
-6.47892999649048	-7.15106916427612	-5.68670654296875	-0.108917586505413	0.151978433132172	0.0125378938391805
-6.47665357589722	-7.1510272026062	-5.66859102249146	-0.109119839966297	0.151959612965584	0.0125428494066
-6.48118829727173	-7.15313673019409	-5.66724348068237	-0.10923757404089	0.151836708188057	0.0126216327771544
-6.47841596603394	-7.14803791046143	-5.68054533004761	-0.109100736677647	0.151800781488419	0.0126228407025337
-6.48276376724243	-7.15072965621948	-5.66875076293945	-0.109245248138905	0.15186533331871	0.0126209342852235
-6.47588348388672	-7.14745187759399	-5.66518640518188	-0.109231777489185	0.151700288057327	0.0127186570316553
-6.47281551361084	-7.14566087722778	-5.66476345062256	-0.109181471168995	0.151721835136414	0.01263493206352
-6.47208070755005	-7.14589071273804	-5.65922880172729	-0.109156303107738	0.151787847280502	0.0126232905313373
-6.47486209869385	-7.14690494537354	-5.6636815071106	-0.109253726899624	0.151712521910667	0.0127266198396683
-6.46539306640625	-7.14362287521362	-5.65962028503418	-0.109142728149891	0.151622325181961	0.0126219168305397
-6.46433544158936	-7.14610290527344	-5.65589714050293	-0.109074078500271	0.151645228266716	0.0127109587192535
-6.46328258514404	-7.14429235458374	-5.65477657318115	-0.109071619808674	0.151668936014175	0.01261649094522
-6.46098279953003	-7.14362478256226	-5.65697622299194	-0.109092518687248	0.15154492855072	0.0126069523394108
-6.45866632461548	-7.14422941207886	-5.64970684051514	-0.108929917216301	0.15157662332058	0.0125554660335183
-6.45894956588745	-7.14477443695068	-5.65567970275879	-0.108944319188595	0.151509284973145	0.0125581612810493
-6.45005130767822	-7.14012956619263	-5.65702438354492	-0.108896136283875	0.151552647352219	0.0125303203240037
-6.45117568969727	-7.14429807662964	-5.64763212203979	-0.108781397342682	0.151553481817245	0.0125208925455809
-6.44787931442261	-7.1437087059021	-5.65113973617554	-0.108798310160637	0.151569411158562	0.0124839311465621
-6.44158124923706	-7.14185762405396	-5.64162015914917	-0.108721412718296	0.1515102237463	0.0123840644955635
-6.43832540512085	-7.14110946655273	-5.64713048934937	-0.108597122132778	0.151554614305496	0.0123802106827497
-6.44076585769653	-7.14764165878296	-5.65357351303101	-0.108653545379639	0.151630446314812	0.0123626058921218
-6.43068408966064	-7.14347171783447	-5.6466646194458	-0.108546905219555	0.151560574769974	0.0123242968693376
-6.43405342102051	-7.14665126800537	-5.6469931602478	-0.108492851257324	0.151622146368027	0.0123493885621428
-6.43080759048462	-7.14430665969849	-5.6450777053833	-0.10846734046936	0.151665687561035	0.012251197360456
-6.42402124404907	-7.14945602416992	-5.64581203460693	-0.108461558818817	0.151562765240669	0.0121989212930202
-6.42140817642212	-7.14661121368408	-5.65429162979126	-0.108325853943825	0.151691541075706	0.012234247289598
-6.42345142364502	-7.15283727645874	-5.6450400352478	-0.108406089246273	0.151745766401291	0.0121028637513518
-6.41850709915161	-7.15694522857666	-5.64873266220093	-0.108323439955711	0.151685833930969	0.0121204638853669
-6.4131965637207	-7.15198230743408	-5.65024948120117	-0.108302615582943	0.151743143796921	0.0120687959715724
-6.40879678726196	-7.15613317489624	-5.64448308944702	-0.108270168304443	0.151826024055481	0.012061114422977
-6.41143989562988	-7.16154718399048	-5.6451473236084	-0.108313798904419	0.151850864291191	0.0120749808847904
-6.40245485305786	-7.15791034698486	-5.65070724487305	-0.10811298340559	0.151924058794975	0.0120136272162199
-6.40324354171753	-7.16399908065796	-5.64258241653442	-0.108210772275925	0.152015462517738	0.0120052555575967
-6.3996319770813	-7.1655068397522	-5.64840984344482	-0.108174853026867	0.152020081877708	0.0120077561587095
-6.39686107635498	-7.16493511199951	-5.65145921707153	-0.108082540333271	0.152055636048317	0.0118902185931802
-6.40059900283813	-7.17040824890137	-5.645920753479	-0.1081702709198	0.152215301990509	0.0118393274024129
-6.3987512588501	-7.17399501800537	-5.65586805343628	-0.108196407556534	0.152223572134972	0.0118772042915225
-6.39641427993774	-7.17147827148438	-5.65700387954712	-0.108060337603092	0.152360200881958	0.0117892017588019
-6.40058660507202	-7.17797565460205	-5.65410280227661	-0.108057588338852	0.152358368039131	0.0117484694346786
-6.40052652359009	-7.17971897125244	-5.66185998916626	-0.108125254511833	0.152442514896393	0.0117925154045224
-6.39588785171509	-7.18003225326538	-5.65818929672241	-0.108072601258755	0.152554005384445	0.0117157911881804
-6.39486789703369	-7.18492841720581	-5.66501665115356	-0.108063854277134	0.152616649866104	0.0116696264594793
-6.40220069885254	-7.18585729598999	-5.67127561569214	-0.108078517019749	0.152742847800255	0.0116750579327345
-6.39518451690674	-7.18844270706177	-5.66729164123535	-0.108010843396187	0.152791246771812	0.0116902878507972
-6.39688920974731	-7.1928505897522	-5.67392301559448	-0.108056008815765	0.15291939675808	0.0117317074909806
-6.39544296264648	-7.19055128097534	-5.66893148422241	-0.108076766133308	0.15309776365757	0.0116263804957271
-6.39571475982666	-7.19590950012207	-5.67088079452515	-0.108099512755871	0.153114438056946	0.0116813145577908
-6.39561414718628	-7.19504165649414	-5.68195581436157	-0.108028195798397	0.153273925185204	0.0117599666118622
-6.39922666549683	-7.20096158981323	-5.68834590911865	-0.108209379017353	0.153379783034325	0.0116907600313425
-6.39085578918457	-7.19957685470581	-5.68411588668823	-0.10815642029047	0.153398290276527	0.0117977987974882
-6.39218235015869	-7.20164632797241	-5.69478988647461	-0.108088128268719	0.153474137187004	0.0118074724450707
-6.39060115814209	-7.20139837265015	-5.68636178970337	-0.108217537403107	0.153686866164207	0.0117769557982683
-6.3884391784668	-7.20504760742188	-5.69208812713623	-0.108179375529289	0.15359602868557	0.0118288639932871
-6.38714647293091	-7.20268678665161	-5.70015430450439	-0.108140483498573	0.153810650110245	0.0119229024276137
-6.38866281509399	-7.20610857009888	-5.69503927230835	-0.108250588178635	0.153887927532196	0.0119256461039186
-6.38112449645996	-7.2060866355896	-5.69623422622681	-0.108262076973915	0.153884127736092	0.0120731797069311
-6.38313627243042	-7.20655536651611	-5.70668697357178	-0.108178861439228	0.154012754559517	0.0121064400300384
-6.38173818588257	-7.20723819732666	-5.69958114624023	-0.108210749924183	0.154021248221397	0.0121266730129719
-6.37659692764282	-7.20629358291626	-5.70020294189453	-0.108188942074776	0.154013887047768	0.0122272726148367
-6.3717679977417	-7.20419836044312	-5.71134614944458	-0.108259104192257	0.15406545996666	0.0122414799407125
-6.37460136413574	-7.20720720291138	-5.70064353942871	-0.108299240469933	0.154173538088799	0.0122985458001494
-6.36486434936523	-7.20373153686523	-5.71217060089111	-0.10829209536314	0.154126733541489	0.0124881565570831
-6.36409091949463	-7.20329570770264	-5.71703433990479	-0.108260035514832	0.154254987835884	0.0125509137287736
-6.36065196990967	-7.20233058929443	-5.69920778274536	-0.108335129916668	0.154199406504631	0.0126145901158452
-6.35431003570557	-7.20374393463135	-5.70334100723267	-0.108350455760956	0.154162779450417	0.0127756912261248
-6.350905418396	-7.19513177871704	-5.71187686920166	-0.108266107738018	0.154314994812012	0.0128162670880556
-6.34984397888184	-7.19964218139648	-5.70646286010742	-0.108379058539867	0.154307723045349	0.0129110692068934
-6.3415904045105	-7.19381856918335	-5.71049737930298	-0.108385883271694	0.154257640242577	0.0131111769005656
-6.34114551544189	-7.19520998001099	-5.71687316894531	-0.108311854302883	0.154384672641754	0.0131631437689066
-6.33392238616943	-7.19333457946777	-5.70431089401245	-0.108468815684319	0.154356122016907	0.0132877109572291
-6.32865953445435	-7.1918420791626	-5.70865345001221	-0.108317770063877	0.154232650995255	0.0134384725242853
-6.32699155807495	-7.19047546386719	-5.71598148345947	-0.108415044844151	0.154359593987465	0.0135177718475461
-6.3279504776001	-7.19200944900513	-5.70249366760254	-0.108508333563805	0.154392570257187	0.0135948350653052
-6.31978273391724	-7.18432998657227	-5.71582412719727	-0.108446635305882	0.154308661818504	0.0137958489358425
-6.32265377044678	-7.18717432022095	-5.71743774414063	-0.108500882983208	0.154469266533852	0.0139109548181295
-6.31801795959473	-7.18414545059204	-5.71963405609131	-0.108680583536625	0.154425159096718	0.0140143055468798
-6.31531000137329	-7.18299531936646	-5.72530221939087	-0.108545742928982	0.154410257935524	0.0142411440610886
-6.31393146514893	-7.17701578140259	-5.73082113265991	-0.108648389577866	0.154528334736824	0.0142880389466882
-6.31467771530151	-7.18012428283691	-5.72203350067139	-0.10868313908577	0.154572919011116	0.0143882911652327
-6.31006240844727	-7.17357635498047	-5.73212003707886	-0.108791001141071	0.154548689723015	0.0146078839898109
-6.30815744400024	-7.17333030700684	-5.72417116165161	-0.108766086399555	0.154576182365417	0.0146712521091104
-6.31076097488403	-7.17703866958618	-5.73382616043091	-0.108930066227913	0.154531672596931	0.0148041527718306
-6.30846548080444	-7.17478942871094	-5.73966836929321	-0.108988583087921	0.154604345560074	0.0149283027276397
-6.30392599105835	-7.16946649551392	-5.73125982284546	-0.109116941690445	0.154630199074745	0.0150131694972515
-6.31226825714111	-7.17166376113892	-5.74323272705078	-0.109139814972878	0.154763877391815	0.0152029683813453
-6.31162405014038	-7.16672372817993	-5.7319507598877	-0.109320096671581	0.154752284288406	0.0152818216010928
-6.30793285369873	-7.16877937316895	-5.73669910430908	-0.109276659786701	0.154729649424553	0.0154648404568434
-6.31198740005493	-7.16473054885864	-5.75074481964111	-0.109399132430553	0.154898464679718	0.0155991213396192
-6.31466054916382	-7.17038726806641	-5.73778581619263	-0.109547965228558	0.154947131872177	0.0156480837613344
-6.3106689453125	-7.16682863235474	-5.74967575073242	-0.10968067497015	0.154911920428276	0.0159007869660854
-6.30843114852905	-7.16729116439819	-5.75130939483643	-0.10968479514122	0.155042886734009	0.0159588102251291
-6.31161308288574	-7.16900682449341	-5.74659109115601	-0.10991832613945	0.155135035514832	0.0160762183368206
-6.31035280227661	-7.16777229309082	-5.75967693328857	-0.109996348619461	0.155118674039841	0.0161990337073803
-6.30592823028564	-7.16251420974731	-5.75275564193726	-0.110119998455048	0.155284106731415	0.0162730533629656
-6.3133020401001	-7.17284965515137	-5.75685596466064	-0.110242173075676	0.15531961619854	0.0164414998143911
-6.30665969848633	-7.16911649703979	-5.75649166107178	-0.110343083739281	0.155372619628906	0.0166099388152361
-6.30387163162231	-7.16730928421021	-5.75739574432373	-0.110377565026283	0.155413195490837	0.0165983997285366
-6.30627584457397	-7.16814422607422	-5.75469732284546	-0.110481508076191	0.155524298548698	0.0167479738593102
-6.305335521698	-7.16802883148193	-5.75777912139893	-0.110618449747562	0.155538588762283	0.0167658552527428
-6.30117750167847	-7.17038059234619	-5.7557430267334	-0.110764309763908	0.155665338039398	0.0169183928519487
-6.30390119552612	-7.1708197593689	-5.76021146774292	-0.110762558877468	0.155817270278931	0.017051350325346
-6.2986102104187	-7.16973304748535	-5.76136922836304	-0.11091747879982	0.155854851007462	0.0171138122677803
-6.29579973220825	-7.17202949523926	-5.76147794723511	-0.110897608101368	0.15591087937355	0.0172016657888889
-6.2962794303894	-7.17040348052979	-5.77459287643433	-0.110965274274349	0.156075537204742	0.0172686390578747
-6.29837703704834	-7.17349576950073	-5.77118492126465	-0.111064463853836	0.156199514865875	0.0172751750797033
-6.29544878005981	-7.17188405990601	-5.77615594863892	-0.111135542392731	0.156228914856911	0.0174074415117502
-6.29921388626099	-7.1733775138855	-5.79122924804688	-0.111106485128403	0.156435012817383	0.0174279902130365
-6.30044078826904	-7.17586660385132	-5.78076219558716	-0.111244931817055	0.156471312046051	0.0174371488392353
-6.30123949050903	-7.1740460395813	-5.79261064529419	-0.111234530806541	0.156589508056641	0.0175496321171522
-6.29282140731812	-7.17190933227539	-5.80126762390137	-0.111307166516781	0.156734615564346	0.0175223741680384
-6.29918909072876	-7.17878580093384	-5.79848909378052	-0.11133299767971	0.156896904110909	0.0176531821489334
-6.29325723648071	-7.1749324798584	-5.80518960952759	-0.111397288739681	0.15695758163929	0.0176656357944012
-6.29456567764282	-7.17745208740234	-5.80363512039185	-0.111411295831203	0.157044783234596	0.0176390502601862
-6.29013776779175	-7.17519521713257	-5.81029033660889	-0.111404612660408	0.157175332307816	0.0176865253597498
-6.29265594482422	-7.17703628540039	-5.81267595291138	-0.111453868448734	0.157311707735062	0.0177239496260881
-6.28522205352783	-7.1736478805542	-5.81391000747681	-0.111420936882496	0.157380104064941	0.0177359562367201
-6.28557682037354	-7.17808437347412	-5.82366752624512	-0.111381277441978	0.157463207840919	0.0177525952458382
-6.28526592254639	-7.17685842514038	-5.81765937805176	-0.111458197236061	0.157568827271461	0.0177177898585796
-6.27961158752441	-7.17848062515259	-5.81598711013794	-0.111408285796642	0.157549604773521	0.0177630521357059
-6.27857494354248	-7.17629671096802	-5.83181810379028	-0.111333526670933	0.157743766903877	0.0178301502019167
-6.27735614776611	-7.18121385574341	-5.82680892944336	-0.111422643065453	0.157782882452011	0.0177778042852879
-6.27110433578491	-7.17725658416748	-5.82697153091431	-0.111367180943489	0.15778823196888	0.0178105309605598
-6.27426528930664	-7.17972040176392	-5.83205938339233	-0.111267320811749	0.157944887876511	0.0178238805383444
-6.26752185821533	-7.17698764801025	-5.8362603187561	-0.111285895109177	0.157931372523308	0.0178171116858721
-6.25992822647095	-7.18019866943359	-5.83289003372192	-0.11115188896656	0.15791217982769	0.0177384130656719
-6.25834083557129	-7.18080615997314	-5.84152984619141	-0.111096456646919	0.158092558383942	0.0176931601017714
-6.25730514526367	-7.18012714385986	-5.83909225463867	-0.111055299639702	0.158246010541916	0.0176172442734241
-6.24934482574463	-7.18059253692627	-5.8496880531311	-0.111011683940887	0.158161953091621	0.0176502969115973
-6.24665880203247	-7.17966604232788	-5.8533763885498	-0.110771700739861	0.158362597227097	0.0176169332116842
-6.2408504486084	-7.1832709312439	-5.84222507476807	-0.110700190067291	0.15834441781044	0.0175320077687502
-6.23631906509399	-7.18299627304077	-5.85372686386108	-0.1106251552701	0.158422529697418	0.0174974948167801
-6.22469043731689	-7.17520999908447	-5.85144519805908	-0.110466569662094	0.158431336283684	0.0174439009279013
-6.22374725341797	-7.18221187591553	-5.85493612289429	-0.110307246446609	0.158439919352531	0.0174092017114162
-6.21618890762329	-7.17935514450073	-5.85482501983643	-0.110213473439217	0.158464536070824	0.0173413082957268
-6.20798015594482	-7.18074989318848	-5.84659433364868	-0.110054895281792	0.158470645546913	0.0172591004520655
-6.20184421539307	-7.17572402954102	-5.85873031616211	-0.10982657968998	0.158564120531082	0.0172468423843384
-6.20170497894287	-7.17558336257935	-5.85786056518555	-0.109702095389366	0.158650815486908	0.0171626918017864
-6.18436574935913	-7.17267465591431	-5.85371017456055	-0.109505318105221	0.158593907952309	0.0170943532139063
-6.18295955657959	-7.17445755004883	-5.86422824859619	-0.109260216355324	0.158662393689156	0.017044797539711
-6.17583322525024	-7.17423439025879	-5.85511350631714	-0.109190836548805	0.158756479620934	0.0169215947389603
-6.17305755615234	-7.17604970932007	-5.8648738861084	-0.109122768044472	0.158738166093826	0.0168710257858038
-6.16245460510254	-7.16884660720825	-5.874831199646	-0.108799792826176	0.158759266138077	0.0167036801576614
-6.16043138504028	-7.17650651931763	-5.86816120147705	-0.108764067292213	0.158814802765846	0.016664657741785
-6.15240478515625	-7.17601871490479	-5.87222337722778	-0.108543790876865	0.158898904919624	0.0165601447224617
-6.15099906921387	-7.17236518859863	-5.8702826499939	-0.108424730598927	0.158851906657219	0.0163857750594616
-6.14704608917236	-7.17243099212646	-5.87332201004028	-0.108232870697975	0.158962711691856	0.0163388531655073
-6.14895534515381	-7.17423677444458	-5.87842750549316	-0.108096607029438	0.159027442336082	0.0162288080900908
-6.13860750198364	-7.17262315750122	-5.88358402252197	-0.107934780418873	0.159038886427879	0.0161161907017231
-6.13842725753784	-7.17521333694458	-5.88570261001587	-0.107766531407833	0.159042507410049	0.0160428360104561
-6.13262271881104	-7.17645263671875	-5.88233375549316	-0.107769310474396	0.159192010760307	0.0158521588891745
-6.13352680206299	-7.17775058746338	-5.88041257858276	-0.107547573745251	0.159181654453278	0.0158028937876225
-6.12640905380249	-7.17679166793823	-5.8906135559082	-0.107399798929691	0.159191563725471	0.0157091114670038
-6.12799644470215	-7.17983627319336	-5.88867139816284	-0.107319943606853	0.15927529335022	0.0155334994196892
-6.12287282943726	-7.18449783325195	-5.89246082305908	-0.107200987637043	0.159196734428406	0.0154953375458717
-6.12314462661743	-7.1768593788147	-5.89480400085449	-0.107050701975822	0.159255370497704	0.0153619637712836
-6.12083721160889	-7.18019533157349	-5.89184188842773	-0.106989942491055	0.159377783536911	0.0151666896417737
-6.1258807182312	-7.18608331680298	-5.89012813568115	-0.106949761509895	0.159307762980461	0.015067738480866
-6.12346744537354	-7.1846981048584	-5.9060845375061	-0.106776095926762	0.159317910671234	0.01496203802526
-6.13151264190674	-7.18898153305054	-5.89613199234009	-0.106777183711529	0.159440845251083	0.01471246778965
-6.12698841094971	-7.18773889541626	-5.90223693847656	-0.106634818017483	0.159321427345276	0.014632498845458
-6.13300371170044	-7.18959617614746	-5.91055011749268	-0.106515370309353	0.159367576241493	0.014469894580543
-6.13760185241699	-7.19041776657104	-5.9070839881897	-0.106529228389263	0.159472063183784	0.0142457131296396
-6.13965320587158	-7.19644165039063	-5.91156053543091	-0.106445625424385	0.159359782934189	0.014054499566555
-6.14862680435181	-7.19630575180054	-5.91616678237915	-0.106360241770744	0.159484937787056	0.0139071401208639
-6.15725231170654	-7.19706964492798	-5.91396427154541	-0.106361858546734	0.159471288323402	0.0136816529557109
-6.15790176391602	-7.20099258422852	-5.91775226593018	-0.106319904327393	0.15947288274765	0.0135280266404152
-6.17294597625732	-7.20264196395874	-5.92547178268433	-0.106238171458244	0.159564837813377	0.013367029838264
-6.17575788497925	-7.20558071136475	-5.92075157165527	-0.10620192438364	0.159491002559662	0.0131710339337587
-6.17806529998779	-7.20502233505249	-5.91985368728638	-0.10606811195612	0.159470662474632	0.0129393823444843
-6.1898717880249	-7.20906352996826	-5.925705909729	-0.10615786164999	0.159374937415123	0.0128150917589664
-6.19450902938843	-7.2127366065979	-5.92785263061523	-0.105997152626514	0.159399405121803	0.0126428967341781
-6.2015552520752	-7.21250343322754	-5.92587041854858	-0.105991065502167	0.159417062997818	0.0124446107074618
-6.21302604675293	-7.21905851364136	-5.92088317871094	-0.105973795056343	0.159409433603287	0.0122914602980018
-6.21979570388794	-7.21479749679565	-5.93803119659424	-0.105977922677994	0.159282460808754	0.0120956506580114
-6.23090696334839	-7.21741962432861	-5.93160820007324	-0.105815947055817	0.159412264823914	0.0118619604036212
-6.23838138580322	-7.22621393203735	-5.92692136764526	-0.105903021991253	0.159298330545425	0.0117670809850097
-6.24593353271484	-7.22235536575317	-5.94173097610474	-0.105744451284409	0.159249275922775	0.011645576916635
-6.25687885284424	-7.22729110717773	-5.93790817260742	-0.105771265923977	0.159282058477402	0.0114097595214844
-6.26058053970337	-7.22950458526611	-5.93742847442627	-0.105742163956165	0.159158602356911	0.0112464157864451
-6.27324867248535	-7.23029947280884	-5.94283962249756	-0.105670735239983	0.159079223871231	0.0111064547672868
-6.28030490875244	-7.2346453666687	-5.94328212738037	-0.105735562741756	0.159124553203583	0.0109037030488253
-6.28505563735962	-7.23743677139282	-5.92789316177368	-0.105654150247574	0.158928081393242	0.0107138017192483
-6.29244470596313	-7.24056005477905	-5.9397144317627	-0.105555713176727	0.158964529633522	0.0106074083596468
-6.30711650848389	-7.24457454681396	-5.94646787643433	-0.105537764728069	0.158932849764824	0.0104801133275032
-6.30511283874512	-7.24093914031982	-5.93719100952148	-0.105458214879036	0.158833339810371	0.0103427330031991
-6.31643772125244	-7.24760723114014	-5.93587875366211	-0.105374231934547	0.158809646964073	0.0102081475779414
-6.3190803527832	-7.24681186676025	-5.93494939804077	-0.105451367795467	0.158707395195961	0.010039459913969
-6.32265520095825	-7.25015068054199	-5.92680215835571	-0.105358496308327	0.158586412668228	0.00987762119621038
-6.3278489112854	-7.24660348892212	-5.93532133102417	-0.105276510119438	0.158623442053795	0.00978097319602966
-6.3370156288147	-7.25181341171265	-5.9347095489502	-0.105231165885925	0.158562064170837	0.00962272100150585
-6.33317565917969	-7.24773502349854	-5.93009901046753	-0.105170473456383	0.15839971601963	0.00954023189842701
-6.34448528289795	-7.25667572021484	-5.93491888046265	-0.105079896748066	0.158331260085106	0.00944276619702578
-6.34404230117798	-7.2517032623291	-5.93681955337524	-0.105036921799183	0.158204019069672	0.00941415969282389
-6.34751415252686	-7.25481081008911	-5.93136405944824	-0.104867197573185	0.158126696944237	0.00920403283089399
-6.35362005233765	-7.2574462890625	-5.92404937744141	-0.104967691004276	0.158058941364288	0.00907283276319504
-6.35548877716064	-7.25480031967163	-5.92362833023071	-0.104853995144367	0.15789882838726	0.00901449657976627
-6.35623931884766	-7.25548315048218	-5.92628049850464	-0.104690931737423	0.157939866185188	0.00886473245918751
-6.36475133895874	-7.25884008407593	-5.91166353225708	-0.104696094989777	0.157828345894814	0.00879092141985893
-6.36159086227417	-7.25611114501953	-5.92323303222656	-0.104620411992073	0.157658696174622	0.00875631161034107
-6.3700704574585	-7.26068115234375	-5.92500877380371	-0.104535885155201	0.15768301486969	0.00860137492418289
-6.37465858459473	-7.25681686401367	-5.91166687011719	-0.10457669198513	0.157546401023865	0.00848825369030237
-6.37286043167114	-7.25829935073853	-5.91804361343384	-0.104441501200199	0.157429546117783	0.00845860317349434
-6.37707853317261	-7.25830698013306	-5.914710521698	-0.104442983865738	0.157369956374168	0.00834833923727274
-6.37783718109131	-7.26054382324219	-5.91068315505981	-0.104293316602707	0.157261833548546	0.00822604540735483
-6.37851619720459	-7.26308298110962	-5.91057586669922	-0.104220740497112	0.157113045454025	0.00816987082362175
-6.3818507194519	-7.26375150680542	-5.91058826446533	-0.104198709130287	0.157109946012497	0.00812833197414875
-6.38172626495361	-7.26289796829224	-5.90105819702148	-0.10418812930584	0.15692426264286	0.00792833231389523
-6.38393259048462	-7.26613283157349	-5.89594984054565	-0.104116573929787	0.156907811760902	0.0078886030241847
-6.39073753356934	-7.26446914672852	-5.89946126937866	-0.104042328894138	0.156739041209221	0.00784257985651493
-6.38122653961182	-7.26085662841797	-5.89326429367065	-0.103957340121269	0.156671524047852	0.00771840149536729
-6.38735246658325	-7.2663779258728	-5.88721084594727	-0.103919968008995	0.156528398394585	0.00766989449039102
-6.38363122940063	-7.2642560005188	-5.8882737159729	-0.103909805417061	0.15642574429512	0.00759689556434751
-6.38191175460815	-7.26418590545654	-5.88458728790283	-0.103761777281761	0.156389772891998	0.00742233218625188
-6.3829174041748	-7.26730823516846	-5.86715698242188	-0.103726364672184	0.156237125396729	0.00732312863692641
-6.38461780548096	-7.26864576339722	-5.87085437774658	-0.103639669716358	0.156022027134895	0.00732857175171375
-6.38530206680298	-7.26235389709473	-5.87543630599976	-0.103612847626209	0.156124144792557	0.00717108976095915
-6.38833618164063	-7.26973342895508	-5.86238861083984	-0.103608779609203	0.155957445502281	0.00705783627927303
-6.38821792602539	-7.26395416259766	-5.86328458786011	-0.103451564908028	0.155864432454109	0.00705929985269904
-6.39472579956055	-7.26982450485229	-5.86527156829834	-0.10333775728941	0.15582849085331	0.00693986751139164
-6.39193868637085	-7.26789474487305	-5.86128997802734	-0.103453040122986	0.155690804123878	0.00687127141281962
-6.39748859405518	-7.27017211914063	-5.86223173141479	-0.10331954061985	0.155632674694061	0.00680986745283008
-6.40547466278076	-7.26956272125244	-5.86337518692017	-0.103278815746307	0.155531451106071	0.00671467650681734
-6.40242719650269	-7.26733541488647	-5.85833597183228	-0.103164449334145	0.155443280935287	0.00662333983927965
-6.40399694442749	-7.26685476303101	-5.85245323181152	-0.10315815359354	0.155368715524673	0.00654156319797039
-6.41255474090576	-7.2753734588623	-5.85464096069336	-0.103149265050888	0.155365243554115	0.00646608276292682
-6.41114187240601	-7.27042388916016	-5.85850381851196	-0.103130780160427	0.155159711837769	0.00641442416235805
-6.41301679611206	-7.27118492126465	-5.84692287445068	-0.103028543293476	0.155187919735909	0.00630065426230431
-6.41949701309204	-7.27481698989868	-5.84213161468506	-0.103084705770016	0.155069902539253	0.00622388441115618
-6.41748189926147	-7.27374267578125	-5.85233020782471	-0.102944888174534	0.155020818114281	0.00624969135969877
-6.42687129974365	-7.27534580230713	-5.84625768661499	-0.103005386888981	0.155070528388023	0.00614033406600356
-6.41766786575317	-7.27497434616089	-5.83975839614868	-0.102936267852783	0.154814183712006	0.00605509802699089
-6.42535924911499	-7.27781581878662	-5.83758687973022	-0.102831818163395	0.154726207256317	0.00604032259434462
-6.42339754104614	-7.27682590484619	-5.82950925827026	-0.102907091379166	0.154719188809395	0.00598284509032965
-6.4247899055481	-7.27812337875366	-5.82491731643677	-0.102848522365093	0.154527768492699	0.00592588819563389
-6.42618703842163	-7.27880620956421	-5.82338762283325	-0.102790221571922	0.154510498046875	0.00596874253824353
-6.42851114273071	-7.2781662940979	-5.82158231735229	-0.102806940674782	0.15440234541893	0.00586061086505651
-6.42256879806519	-7.27685832977295	-5.81987190246582	-0.102728709578514	0.154292896389961	0.00584288360551
-6.42982816696167	-7.28026247024536	-5.81425905227661	-0.102649599313736	0.154277443885803	0.00581056904047728
-6.42604923248291	-7.27833986282349	-5.81263589859009	-0.102688916027546	0.154166236519814	0.00579905137419701
-6.4238133430481	-7.28160619735718	-5.80848217010498	-0.102573961019516	0.15416319668293	0.00575650809332728
-6.42906475067139	-7.28141975402832	-5.80689811706543	-0.102633520960808	0.154018968343735	0.00575046986341476
-6.42579507827759	-7.28066492080688	-5.81351613998413	-0.102511398494244	0.153939634561539	0.00573365017771721
-6.4274959564209	-7.27892827987671	-5.79867792129517	-0.102502271533012	0.153964340686798	0.00563190644606948
-6.43030691146851	-7.28321170806885	-5.79400157928467	-0.102529384195805	0.153856232762337	0.00568328984081745
-6.42802810668945	-7.27855682373047	-5.80303192138672	-0.102436900138855	0.153712213039398	0.00565226515755057
-6.42898941040039	-7.27753829956055	-5.79252910614014	-0.102331712841988	0.153794825077057	0.00556092150509357
-6.42844009399414	-7.27973127365112	-5.79059219360352	-0.102385304868221	0.153594106435776	0.00553742563351989
-6.42886400222778	-7.27913808822632	-5.79335498809814	-0.102335460484028	0.153563305735588	0.00559560721740127
-6.43450021743774	-7.27905559539795	-5.79849243164063	-0.102299235761166	0.153588905930519	0.00555285578593612
-6.42795705795288	-7.28144359588623	-5.78831577301025	-0.102305449545383	0.153451487421989	0.00553317787125707
-6.43078184127808	-7.28143930435181	-5.7922306060791	-0.102209515869617	0.153438955545425	0.00551780126988888
-6.42736005783081	-7.27801179885864	-5.78609848022461	-0.102253116667271	0.153392761945724	0.00552321877330542
-6.4262752532959	-7.27606296539307	-5.78448104858398	-0.102105744183064	0.153302922844887	0.00543215731158853
-6.42679405212402	-7.27911949157715	-5.77902364730835	-0.102128058671951	0.153282061219215	0.00545724527910352
-6.4251880645752	-7.28034257888794	-5.77927923202515	-0.102088786661625	0.153165832161903	0.00546841695904732
-6.42266654968262	-7.27192878723145	-5.78704309463501	-0.102041803300381	0.153245896100998	0.00541614182293415
-6.4256591796875	-7.27922439575195	-5.77615547180176	-0.102107845246792	0.153219863772392	0.00539031950756907
-6.42423152923584	-7.2746467590332	-5.77921724319458	-0.102002449333668	0.153093039989471	0.0055075827986002
-6.422776222229	-7.27488422393799	-5.7833194732666	-0.101868323981762	0.153157845139503	0.00540236104279757
-6.42205619812012	-7.27606439590454	-5.77104806900024	-0.102003037929535	0.153083100914955	0.00537300668656826
-6.41916847229004	-7.27798128128052	-5.77708005905151	-0.101952768862247	0.152975231409073	0.00539497705176473
-6.41938924789429	-7.27482891082764	-5.78002119064331	-0.101869165897369	0.153050571680069	0.00535582192242146
-6.42054796218872	-7.27516937255859	-5.77107191085815	-0.101867735385895	0.153029933571815	0.00531354267150164
-6.41324424743652	-7.26970720291138	-5.77060604095459	-0.101855210959911	0.152889758348465	0.00535921007394791
-6.41847896575928	-7.27433490753174	-5.77297687530518	-0.101830706000328	0.153107076883316	0.00537809589877725
-6.41395378112793	-7.27053165435791	-5.76935291290283	-0.101838514208794	0.152918770909309	0.00532377976924181
-6.41278696060181	-7.27210998535156	-5.76707935333252	-0.101692900061607	0.153021335601807	0.00533550325781107
-6.41075277328491	-7.27259159088135	-5.76747560501099	-0.101760014891624	0.152961030602455	0.00533836474642158
-6.40016603469849	-7.26899099349976	-5.77016115188599	-0.101659215986729	0.152863055467606	0.00532425567507744
-6.40236043930054	-7.27230644226074	-5.7561936378479	-0.101705335080624	0.152977466583252	0.00525362603366375
-6.39685392379761	-7.27409887313843	-5.76062774658203	-0.101728372275829	0.15286448597908	0.00533719221130013
-6.39045381546021	-7.26644659042358	-5.76276063919067	-0.10156536847353	0.152929365634918	0.00528165977448225
-6.38655614852905	-7.2692551612854	-5.7537956237793	-0.101573877036572	0.152953281998634	0.005259501747787
-6.38848686218262	-7.27091217041016	-5.75723552703857	-0.10162092000246	0.152937427163124	0.00534194055944681
-6.37954759597778	-7.26547193527222	-5.76705026626587	-0.101464934647083	0.153009086847305	0.00529309175908566
-6.38048553466797	-7.26947116851807	-5.75919771194458	-0.101575337350369	0.153042376041412	0.00526599586009979
-6.37270164489746	-7.26802492141724	-5.7556471824646	-0.10151207447052	0.152975007891655	0.00535659911110997
[truncated: 9,347 more rows]
