# Supplementary material for: Identification of Haptic Based Guiding Using Hard Reins
Source: PLoS One. 2015 Jul 22;10(7):e0132020. doi: 10.1371/journal.pone.0132020 (PMC4511788; doi:10.1371/journal.pone.0132020)
Supplement: S6 File — (ZIP) [file pone.0132020.s006.zip › Exp2_ForceData2/Subject6/path2/T10.csv]

Force X (N)	Force Y (N)	Force Z (N)	Torque X (N-m)	Torque Y (N-m)	Torque Z (N-m)	Frequency = 10000	Averaging Level = 16	F/T Serial Number = FT11772	Time Started = 19/02/2013 13:35:43
-3.01303219795227	-9.01901817321777	-5.93973970413208	-0.177705571055412	-0.0130558386445045	0.0603424496948719
-3.01380372047424	-9.01583766937256	-5.93849992752075	-0.17774324119091	-0.0130194304510951	0.0603127628564835
-3.01626205444336	-9.01761150360107	-5.92873620986938	-0.177874967455864	-0.0130614629015327	0.0601143129169941
-3.02467751502991	-9.01972389221191	-5.93159532546997	-0.177838280797005	-0.0128770638257265	0.0600987039506435
-3.03485083580017	-9.0204553604126	-5.92856740951538	-0.177711367607117	-0.0128046553581953	0.0599076114594936
-3.03478693962097	-9.0200834274292	-5.93942928314209	-0.177709475159645	-0.0127309067174792	0.0599439367651939
-3.0289466381073	-9.02223682403564	-5.92711591720581	-0.177761420607567	-0.0127163203433156	0.0598637945950031
-3.03317499160767	-9.01888751983643	-5.9282021522522	-0.177820697426796	-0.012725924141705	0.0598115436732769
-3.03584671020508	-9.02588081359863	-5.91707515716553	-0.177918493747711	-0.0127823492512107	0.0597967207431793
-3.0451328754425	-9.02845001220703	-5.92949199676514	-0.177719041705132	-0.0127528309822083	0.0596143044531345
-3.04917502403259	-9.03157138824463	-5.93857049942017	-0.177785485982895	-0.0126926181837916	0.0597385242581367
-3.04676342010498	-9.02881717681885	-5.93164300918579	-0.177674487233162	-0.0127568067982793	0.0596124641597271
-3.04206109046936	-9.03132629394531	-5.93426656723022	-0.177765160799026	-0.012854652479291	0.0597073398530483
-3.0410943031311	-9.03117752075195	-5.92936325073242	-0.177819401025772	-0.012929025106132	0.059679452329874
-3.04798889160156	-9.03627490997314	-5.93965530395508	-0.177852615714073	-0.012984455563128	0.059670478105545
-3.05079936981201	-9.04120922088623	-5.94496631622314	-0.177755922079086	-0.0130197545513511	0.0596710219979286
-3.04692220687866	-9.03903484344482	-5.95003700256348	-0.177651837468147	-0.0129275536164641	0.0596832185983658
-3.04491996765137	-9.03911781311035	-5.94540596008301	-0.17777082324028	-0.0130549985915422	0.0597507879137993
-3.04016065597534	-9.03923606872559	-5.94129800796509	-0.177749410271645	-0.0131014874204993	0.0596873424947262
-3.04245281219482	-9.0435094833374	-5.94331169128418	-0.17777045071125	-0.0132407927885652	0.0597080215811729
-3.04660582542419	-9.04306221008301	-5.9469108581543	-0.17783959209919	-0.0132403187453747	0.0596515573561192
-3.0520133972168	-9.04723358154297	-5.95578527450562	-0.177708208560944	-0.0130764106288552	0.0596878193318844
-3.04344892501831	-9.04689693450928	-5.95394849777222	-0.177739694714546	-0.0132077746093273	0.0597137995064259
-3.03975987434387	-9.04101085662842	-5.95004558563232	-0.177825823426247	-0.0131892375648022	0.0596464723348618
-3.04329514503479	-9.04776096343994	-5.94278001785278	-0.177898943424225	-0.0134233962744474	0.0596598610281944
-3.04753661155701	-9.04518604278564	-5.94848346710205	-0.177887842059135	-0.0132846962660551	0.059524230659008
-3.04724073410034	-9.05452442169189	-5.95236587524414	-0.177874878048897	-0.0132573032751679	0.0595472417771816
-3.05514883995056	-9.05346202850342	-5.94976186752319	-0.177798941731453	-0.0131827304139733	0.0595453977584839
-3.04881477355957	-9.05051517486572	-5.955237865448	-0.177835196256638	-0.0131101831793785	0.0595198944211006
-3.04327034950256	-9.05430316925049	-5.94929695129395	-0.177943184971809	-0.0132802138105035	0.0594388619065285
-3.05261468887329	-9.05119514465332	-5.94805717468262	-0.178038313984871	-0.0132100638002157	0.0594393238425255
-3.05522871017456	-9.06091499328613	-5.9492826461792	-0.177965715527534	-0.0131936650723219	0.0593679435551167
-3.05872344970703	-9.05925273895264	-5.95890283584595	-0.177921995520592	-0.0130958631634712	0.0593749471008778
-3.05555534362793	-9.05688095092773	-5.95404481887817	-0.177977442741394	-0.0131406551226974	0.0593608319759369
-3.05187511444092	-9.05800533294678	-5.94749593734741	-0.178067564964294	-0.0132430074736476	0.0592721253633499
-3.06031250953674	-9.06045055389404	-5.95686388015747	-0.178171768784523	-0.0131865059956908	0.0592724569141865
-3.06165766716003	-9.06788730621338	-5.95283889770508	-0.178057357668877	-0.0131195476278663	0.0591900050640106
-3.068519115448	-9.06589221954346	-5.95849847793579	-0.178079888224602	-0.0130788562819362	0.0592139773070812
-3.06119465827942	-9.06581401824951	-5.95337438583374	-0.178058564662933	-0.0131471762433648	0.0591414980590343
-3.06045198440552	-9.06358242034912	-5.94851350784302	-0.178135886788368	-0.0131209595128894	0.0590767450630665
-3.06282663345337	-9.06296443939209	-5.9458966255188	-0.178326413035393	-0.0132292658090591	0.0589831136167049
-3.0692765712738	-9.07308197021484	-5.94550275802612	-0.17831027507782	-0.0130678964778781	0.0589010789990425
-3.07682228088379	-9.07241821289063	-5.94629669189453	-0.17825810611248	-0.012975531630218	0.0588985234498978
-3.07280826568604	-9.06924343109131	-5.94660758972168	-0.178155511617661	-0.012893071398139	0.0587981827557087
-3.07496476173401	-9.0714225769043	-5.94535398483276	-0.178270533680916	-0.0128326062113047	0.0588022284209728
-3.06874060630798	-9.06871509552002	-5.93382692337036	-0.178393736481667	-0.0128819635137916	0.0586406923830509
-3.07413792610168	-9.06934356689453	-5.93553304672241	-0.178541168570518	-0.0128575665876269	0.0586418807506561
-3.08246850967407	-9.07255935668945	-5.93293809890747	-0.178528964519501	-0.0127655565738678	0.0585221126675606
-3.08405303955078	-9.07248878479004	-5.93779897689819	-0.178437918424606	-0.0126315522938967	0.0584260188043118
-3.08941125869751	-9.07345294952393	-5.93877553939819	-0.178428918123245	-0.0125732952728868	0.0584250725805759
-3.07702207565308	-9.06811618804932	-5.92827606201172	-0.178458631038666	-0.0125571805983782	0.0582851618528366
-3.07771015167236	-9.06968402862549	-5.93081378936768	-0.178674876689911	-0.01246053352952	0.0582876652479172
-3.08594560623169	-9.06917095184326	-5.91915416717529	-0.178676068782806	-0.0124202324077487	0.0581111051142216
-3.08856868743896	-9.07061958312988	-5.92735958099365	-0.178707405924797	-0.0123410383239388	0.0581392794847488
-3.09202122688293	-9.07250785827637	-5.92267990112305	-0.178532510995865	-0.0121740773320198	0.0579778179526329
-3.08297181129456	-9.06759357452393	-5.9195818901062	-0.178690508008003	-0.0121229635551572	0.0579427145421505
-3.08434391021729	-9.06841087341309	-5.9128885269165	-0.178795680403709	-0.0120909968391061	0.0578875690698624
-3.09312438964844	-9.06914234161377	-5.91274785995483	-0.178759977221489	-0.0120893120765686	0.0577466897666454
-3.09565925598145	-9.06958103179932	-5.9137749671936	-0.178747609257698	-0.0118858283385634	0.0577251762151718
-3.09568738937378	-9.07002544403076	-5.91569757461548	-0.178665697574615	-0.011851591989398	0.057601734995842
-3.09293651580811	-9.06674957275391	-5.90890169143677	-0.178842470049858	-0.0117825856432319	0.0575069896876812
-3.08678126335144	-9.06753349304199	-5.9038348197937	-0.178871348500252	-0.0117602990940213	0.0574859343469143
-3.09236741065979	-9.06714534759521	-5.89265108108521	-0.178946971893311	-0.0117104947566986	0.0574178509414196
-3.10020875930786	-9.06823825836182	-5.90022325515747	-0.179025903344154	-0.0116902990266681	0.0573627613484859
-3.10532164573669	-9.06953048706055	-5.90302515029907	-0.178839936852455	-0.0116213634610176	0.057217251509428
-3.10967803001404	-9.06994533538818	-5.90540933609009	-0.178864672780037	-0.0115424050018191	0.0572810955345631
-3.10498547554016	-9.07150459289551	-5.9049334526062	-0.178867340087891	-0.0114929508417845	0.0571701414883137
-3.10369467735291	-9.07035350799561	-5.90332889556885	-0.178912565112114	-0.0115376180037856	0.0572606585919857
-3.10419201850891	-9.06833076477051	-5.89467477798462	-0.178956553339958	-0.0115945367142558	0.0571683160960674
-3.11239147186279	-9.07438468933105	-5.89984369277954	-0.17897954583168	-0.0116383861750364	0.0571264289319515
-3.11422896385193	-9.07630062103271	-5.90822172164917	-0.178861290216446	-0.0115890009328723	0.0571266710758209
-3.11185741424561	-9.07684135437012	-5.91064882278442	-0.17881952226162	-0.0116020618006587	0.057116337120533
-3.10939693450928	-9.07834720611572	-5.90706205368042	-0.178916305303574	-0.0116734113544226	0.0571965277194977
-3.10778522491455	-9.07801532745361	-5.91075849533081	-0.178978353738785	-0.0118260057643056	0.0571520961821079
-3.111332654953	-9.08119773864746	-5.91279745101929	-0.17896281182766	-0.0119068454951048	0.0571703761816025
-3.11347651481628	-9.08204460144043	-5.91434574127197	-0.178905248641968	-0.0119557278230786	0.0571410469710827
-3.11708688735962	-9.08647537231445	-5.92529916763306	-0.178814947605133	-0.0118541223928332	0.0572234727442265
-3.11411070823669	-9.08731174468994	-5.92539501190186	-0.178789705038071	-0.0119662173092365	0.0572022050619125
-3.1076967716217	-9.08076763153076	-5.92121934890747	-0.178860411047935	-0.0119758667424321	0.0572351068258286
-3.11147856712341	-9.08870887756348	-5.91846752166748	-0.178919717669487	-0.0120895877480507	0.0572039820253849
-3.11451053619385	-9.08854007720947	-5.92249870300293	-0.178975835442543	-0.0120522435754538	0.0571559630334377
-3.12016630172729	-9.09170532226563	-5.93516540527344	-0.178804740309715	-0.0120123755186796	0.0571265369653702
-3.12187242507935	-9.09248352050781	-5.92507886886597	-0.178838908672333	-0.0120304450392723	0.0571006834506989
-3.12005209922791	-9.09239387512207	-5.93487644195557	-0.178787082433701	-0.011979510076344	0.057184737175703
-3.11773610115051	-9.09312629699707	-5.93154668807983	-0.178819313645363	-0.012085453607142	0.0571188628673553
-3.118896484375	-9.08732604980469	-5.92515563964844	-0.178903162479401	-0.0120870321989059	0.0571092404425144
-3.12144613265991	-9.0975227355957	-5.91862058639526	-0.178902238607407	-0.0122206332162023	0.0570501163601875
-3.13015389442444	-9.09707260131836	-5.92911767959595	-0.178914904594421	-0.0120475273579359	0.0570869408547878
-3.13339066505432	-9.10167503356934	-5.93424892425537	-0.178788810968399	-0.0120795182883739	0.0570801235735416
-3.13115000724792	-9.09991931915283	-5.92793655395508	-0.178752943873405	-0.0120883723720908	0.0570704005658627
-3.12613868713379	-9.09594440460205	-5.92989635467529	-0.178903952240944	-0.0121442470699549	0.0570593848824501
-3.12930369377136	-9.103196144104	-5.9193000793457	-0.178908318281174	-0.0122302621603012	0.0570219494402409
-3.1409707069397	-9.10526847839355	-5.93640375137329	-0.178856715559959	-0.0120957223698497	0.0570599846541882
-3.13710498809814	-9.10602378845215	-5.93143367767334	-0.17874039709568	-0.0121526978909969	0.0570485405623913
-3.13725399971008	-9.10014915466309	-5.93383502960205	-0.178742066025734	-0.0120863523334265	0.0570800602436066
-3.13378024101257	-9.10219383239746	-5.92804384231567	-0.178829729557037	-0.0122871939092875	0.0570702813565731
-3.13473081588745	-9.10640335083008	-5.92622184753418	-0.178899049758911	-0.0121888304129243	0.0570278689265251
-3.14223527908325	-9.10597801208496	-5.93932342529297	-0.178913354873657	-0.0122674833983183	0.0570828430354595
-3.14459228515625	-9.10999393463135	-5.93625593185425	-0.178770422935486	-0.0122494297102094	0.056982297450304
-3.14624977111816	-9.10766983032227	-5.94201183319092	-0.178683936595917	-0.0121465539559722	0.0570579208433628
-3.13485503196716	-9.10295104980469	-5.93503856658936	-0.178769364953041	-0.0123448288068175	0.0569798015058041
-3.13926863670349	-9.10595893859863	-5.93864059448242	-0.178914561867714	-0.0123626003041863	0.056990522891283
-3.14546728134155	-9.11194801330566	-5.94000434875488	-0.178861543536186	-0.0124245677143335	0.0569901838898659
-3.14824104309082	-9.10960674285889	-5.9477105140686	-0.17861895263195	-0.0123921073973179	0.0569799430668354
-3.14218854904175	-9.10874080657959	-5.95148038864136	-0.178662702441216	-0.0123036466538906	0.0570813417434692
-3.13633465766907	-9.10353183746338	-5.94221782684326	-0.178818717598915	-0.0125393318012357	0.0570254921913147
-3.13821721076965	-9.11003303527832	-5.9467453956604	-0.178843557834625	-0.0125922113656998	0.0570467785000801
-3.14554452896118	-9.11176776885986	-5.9553017616272	-0.178703844547272	-0.0125087769702077	0.0570267923176289
-3.14049506187439	-9.10963344573975	-5.95150470733643	-0.178706407546997	-0.0125264655798674	0.0570699758827686
-3.1337206363678	-9.10847091674805	-5.95041847229004	-0.178803533315659	-0.0125324502587318	0.0571088343858719
-3.13182020187378	-9.10925388336182	-5.94661569595337	-0.178887650370598	-0.012646927498281	0.0570390671491623
-3.13355207443237	-9.10855674743652	-5.95183944702148	-0.178798362612724	-0.0125665245577693	0.0570085644721985
-3.1409854888916	-9.10887145996094	-5.96266984939575	-0.178695425391197	-0.0125723583623767	0.0570575818419456
-3.12738108634949	-9.1025505065918	-5.95272207260132	-0.178703963756561	-0.0125981401652098	0.0570387952029705
-3.12264776229858	-9.10271644592285	-5.95323085784912	-0.178895846009254	-0.0126093346625566	0.057064488530159
-3.12731218338013	-9.10358905792236	-5.95612859725952	-0.178841337561607	-0.0125982202589512	0.0569436550140381
-3.12767934799194	-9.10207366943359	-5.95737838745117	-0.178768828511238	-0.0125285759568214	0.0570277683436871
-3.12112712860107	-9.09780883789063	-5.95668363571167	-0.178745985031128	-0.0124601386487484	0.0570369735360146
-3.11191534996033	-9.0953950881958	-5.95021629333496	-0.178853005170822	-0.0125251347199082	0.056976705789566
-3.11511850357056	-9.09422874450684	-5.94184684753418	-0.178894892334938	-0.0124543672427535	0.0569397881627083
-3.12520670890808	-9.09801197052002	-5.95259666442871	-0.178834795951843	-0.0124032432213426	0.0569373592734337
-3.11872386932373	-9.09288120269775	-5.94699001312256	-0.178798526525497	-0.0122843282297254	0.0569532103836536
-3.1101062297821	-9.08830451965332	-5.95028114318848	-0.178825363516808	-0.0123311281204224	0.0570355094969273
-3.10681080818176	-9.0875129699707	-5.9390664100647	-0.178979277610779	-0.0123403202742338	0.0568794794380665
-3.11265802383423	-9.08980369567871	-5.94734716415405	-0.178967237472534	-0.0122752916067839	0.0570027753710747
-3.11285519599915	-9.08850383758545	-5.94393062591553	-0.178756475448608	-0.0122088212519884	0.056978240609169
-3.10287690162659	-9.08464908599854	-5.94294309616089	-0.17888355255127	-0.0121805211529136	0.0569852143526077
-3.09710955619812	-9.08456516265869	-5.9381308555603	-0.179065108299255	-0.0122380061075091	0.0570180974900723
-3.10504126548767	-9.08580207824707	-5.95223617553711	-0.178958281874657	-0.0122369658201933	0.0569989383220673
-3.09911775588989	-9.0841817855835	-5.94295740127563	-0.178836584091187	-0.0121759828180075	0.0570543594658375
-3.09431934356689	-9.0811710357666	-5.95448160171509	-0.17891301214695	-0.0121996020898223	0.0571233034133911
-3.0870041847229	-9.07972145080566	-5.93985748291016	-0.17906491458416	-0.0122138001024723	0.0570125356316566
-3.09623026847839	-9.08298206329346	-5.95025491714478	-0.179013445973396	-0.01220001000911	0.0571368969976902
-3.09328103065491	-9.08135318756104	-5.95264101028442	-0.178838476538658	-0.0121816862374544	0.0571120642125607
-3.08293628692627	-9.07577514648438	-5.94979000091553	-0.178919240832329	-0.0122085036709905	0.0571388676762581
-3.08073568344116	-9.07729625701904	-5.94352769851685	-0.179113447666168	-0.0122860502451658	0.0572369396686554
-3.08901429176331	-9.08288669586182	-5.95374965667725	-0.179020896553993	-0.0123516581952572	0.0571781545877457
-3.09109210968018	-9.08267974853516	-5.96014976501465	-0.178952023386955	-0.0122677143663168	0.0572072863578796
-3.0876522064209	-9.07912826538086	-5.96614217758179	-0.178768470883369	-0.012353447265923	0.0572618097066879
-3.08324813842773	-9.0798282623291	-5.95802021026611	-0.179048120975494	-0.0124374469742179	0.0572846122086048
-3.08150315284729	-9.0825891494751	-5.96162796020508	-0.179011031985283	-0.012539941817522	0.0573289059102535
-3.08633828163147	-9.08664989471436	-5.960768699646	-0.178893953561783	-0.0125352600589395	0.0573007687926292
-3.09115529060364	-9.08767127990723	-5.96974658966064	-0.178939238190651	-0.0125431083142757	0.0573807284235954
-3.08867692947388	-9.08929920196533	-5.97325706481934	-0.178793117403984	-0.0125830471515656	0.0574216246604919
-3.08221435546875	-9.08814430236816	-5.96536731719971	-0.179003268480301	-0.0126611534506083	0.0573553368449211
-3.08613324165344	-9.08799076080322	-5.9709210395813	-0.178992941975594	-0.0127196563407779	0.0575074218213558
-3.09390091896057	-9.09268474578857	-5.97179460525513	-0.178921267390251	-0.0127124106511474	0.0573898106813431
-3.09337568283081	-9.09124946594238	-5.98142051696777	-0.178852170705795	-0.0126946335658431	0.0574616864323616
-3.08293700218201	-9.09067440032959	-5.98574066162109	-0.178944110870361	-0.0128067322075367	0.0575059987604618
-3.08774185180664	-9.09010887145996	-5.97387838363647	-0.179011270403862	-0.0129274735227227	0.0575078763067722
-3.09399080276489	-9.09504699707031	-5.98245191574097	-0.179041177034378	-0.0129361264407635	0.0575088039040565
-3.09357762336731	-9.0959997177124	-5.98861169815063	-0.178820997476578	-0.0129092494025826	0.0575118958950043
-3.08934473991394	-9.09402179718018	-5.9885368347168	-0.178857401013374	-0.0128836231306195	0.0576177686452866
-3.08272433280945	-9.09150981903076	-5.98713779449463	-0.178928703069687	-0.0129493027925491	0.0576078519225121
-3.08371257781982	-9.09201145172119	-5.97850751876831	-0.179015874862671	-0.0130392936989665	0.0576004683971405
-3.08607149124146	-9.09045028686523	-5.9862117767334	-0.178966194391251	-0.0130522325634956	0.0576309040188789
-3.08840227127075	-9.09598922729492	-5.99256658554077	-0.178940385580063	-0.0130715761333704	0.057598564773798
-3.08885526657104	-9.09509944915771	-5.99560499191284	-0.178852811455727	-0.0130583783611655	0.0576300844550133
-3.08079791069031	-9.09266471862793	-5.99533843994141	-0.178745687007904	-0.0130087211728096	0.0576907731592655
-3.07992219924927	-9.09073162078857	-5.98989915847778	-0.178884163498878	-0.0131019167602062	0.0577187761664391
-3.07371854782104	-9.08738040924072	-5.98785543441772	-0.178966596722603	-0.0130867501720786	0.0576990358531475
-3.07525658607483	-9.09132480621338	-5.98968839645386	-0.178946524858475	-0.0132190259173512	0.0577335357666016
-3.0801260471344	-9.09234046936035	-5.99378442764282	-0.178876921534538	-0.0132110547274351	0.0576869286596775
-3.08259701728821	-9.09436321258545	-5.99923229217529	-0.178814381361008	-0.0130444187670946	0.0577421337366104
-3.07519459724426	-9.09140300750732	-6.00079584121704	-0.178880006074905	-0.0131328897550702	0.0577806942164898
-3.06873941421509	-9.08513069152832	-5.99174451828003	-0.178934767842293	-0.0130779519677162	0.0577753894031048
-3.07945537567139	-9.08866024017334	-5.98857116699219	-0.178951144218445	-0.0132272876799107	0.0577606447041035
-3.08174800872803	-9.08937644958496	-5.99758863449097	-0.178924441337585	-0.0131319835782051	0.0577044077217579
-3.08120656013489	-9.08799457550049	-6.00439167022705	-0.178862705826759	-0.0129818366840482	0.0577854290604591
-3.07992839813232	-9.08629417419434	-5.99409341812134	-0.178887456655502	-0.0129828602075577	0.0578283257782459
-3.07898116111755	-9.08350372314453	-5.98742485046387	-0.179070949554443	-0.0130242332816124	0.0577878467738628
-3.08124947547913	-9.08899593353271	-5.99339389801025	-0.178975224494934	-0.0129847805947065	0.0577620901167393
-3.08451461791992	-9.08710479736328	-5.99931716918945	-0.17898778617382	-0.0129404971376061	0.0577916949987412
-3.08300113677979	-9.08403587341309	-5.9971170425415	-0.178908869624138	-0.0128175877034664	0.0577647872269154
-3.07986545562744	-9.08584022521973	-5.9942774772644	-0.178946450352669	-0.0129366600885987	0.0578123927116394
-3.07788348197937	-9.07703685760498	-5.99052810668945	-0.17909774184227	-0.0129493875429034	0.0577752739191055
-3.08138179779053	-9.08681297302246	-5.99757719039917	-0.179088577628136	-0.0129160201177001	0.057780496776104
-3.08457350730896	-9.0848913192749	-5.99333620071411	-0.178991988301277	-0.0128130931407213	0.0577929802238941
-3.0775146484375	-9.07774448394775	-5.99910068511963	-0.178995653986931	-0.0128193339332938	0.0578092597424984
-3.07925319671631	-9.07910537719727	-5.98687410354614	-0.179080918431282	-0.0129755949601531	0.0577602684497833
-3.08380627632141	-9.0806999206543	-5.99399042129517	-0.179171413183212	-0.012782302685082	0.0577234365046024
-3.08479809761047	-9.08143138885498	-5.99579572677612	-0.178949221968651	-0.0127432979643345	0.0577738657593727
-3.07851052284241	-9.07963562011719	-5.99769306182861	-0.179036140441895	-0.0127809904515743	0.0578363463282585
-3.07507801055908	-9.07173633575439	-5.99418830871582	-0.179159313440323	-0.0128149827942252	0.057800404727459
-3.07814359664917	-9.07892417907715	-5.996422290802	-0.179138407111168	-0.0129220969974995	0.0577913112938404
-3.0865523815155	-9.08052253723145	-5.99841356277466	-0.179110407829285	-0.0128136947751045	0.057797335088253
-3.08283472061157	-9.07932090759277	-6.00364828109741	-0.178943917155266	-0.0127384988591075	0.057879239320755
-3.07918810844421	-9.0766487121582	-6.00008869171143	-0.17900313436985	-0.012890069745481	0.0578760765492916
-3.07301497459412	-9.07092475891113	-5.99711513519287	-0.179150968790054	-0.0129484375938773	0.0579140335321426
-3.07815027236938	-9.0817232131958	-5.99522304534912	-0.179091140627861	-0.0130330203101039	0.0579025261104107
-3.08208727836609	-9.07850551605225	-6.00611162185669	-0.179063245654106	-0.0129005536437035	0.0579228065907955
-3.08362197875977	-9.07783508300781	-6.00570249557495	-0.178875014185905	-0.0129226241260767	0.0580333843827248
-3.07767701148987	-9.07748985290527	-6.00145483016968	-0.178945496678352	-0.0129983564838767	0.0580409988760948
-3.07586193084717	-9.07297801971436	-6.00715303421021	-0.179047852754593	-0.0131499730050564	0.0581393204629421
-3.07963347434998	-9.08135032653809	-6.00686693191528	-0.178981736302376	-0.0132289361208677	0.058094147592783
-3.08771538734436	-9.08102416992188	-6.0188889503479	-0.178924337029457	-0.0131353065371513	0.0581729002296925
-3.08077716827393	-9.08338260650635	-6.01237773895264	-0.178814679384232	-0.0132178198546171	0.0582070983946323
-3.07587838172913	-9.07688331604004	-6.02014207839966	-0.178905248641968	-0.0133201722055674	0.0582556948065758
-3.07256674766541	-9.07815265655518	-6.01219320297241	-0.179044470191002	-0.0134183019399643	0.0582198090851307
-3.07747435569763	-9.08336544036865	-6.01619911193848	-0.178957834839821	-0.0134260812774301	0.05819958075881
-3.08581185340881	-9.08447742462158	-6.02649068832397	-0.178867742419243	-0.0134168127551675	0.058305598795414
-3.08227705955505	-9.08039855957031	-6.02694606781006	-0.17878346145153	-0.0133996242657304	0.0582651533186436
-3.08295512199402	-9.07951354980469	-6.02534627914429	-0.178781226277351	-0.0133509319275618	0.0583455003798008
-3.07269692420959	-9.07674026489258	-6.01105356216431	-0.178889751434326	-0.0134838698431849	0.0582386516034603
-3.08029580116272	-9.07960891723633	-6.02098941802979	-0.179015308618546	-0.0133475037291646	0.0582742542028427
-3.08800268173218	-9.08390617370605	-6.02451658248901	-0.178953528404236	-0.0132725238800049	0.0582485757768154
-3.08830189704895	-9.0801944732666	-6.0212984085083	-0.178778514266014	-0.0131692942231894	0.0582386963069439
-3.0837869644165	-9.07769012451172	-6.01898050308228	-0.178886279463768	-0.013142148964107	0.0582172274589539
-3.07909965515137	-9.07115745544434	-6.00780344009399	-0.178978368639946	-0.0131378117948771	0.0581680797040462
-3.08529758453369	-9.0765438079834	-6.00421524047852	-0.17902497947216	-0.0129705788567662	0.0580985732376575
-3.09532904624939	-9.07388782501221	-6.01292562484741	-0.178942635655403	-0.0128292525187135	0.058110561221838
-3.09190797805786	-9.07217788696289	-6.00172853469849	-0.178872108459473	-0.0127069735899568	0.0580898113548756
-3.08899283409119	-9.07052612304688	-6.00324869155884	-0.178944393992424	-0.0126349832862616	0.0580672733485699
-3.08083534240723	-9.06174468994141	-5.99155616760254	-0.179038375616074	-0.0126196118071675	0.0579832643270493
-3.08202171325684	-9.06351852416992	-5.98621511459351	-0.179210186004639	-0.0124991843476892	0.0579744391143322
-3.09170913696289	-9.06214714050293	-5.99116849899292	-0.179095432162285	-0.0124089242890477	0.0579265803098679
-3.0898802280426	-9.05985927581787	-5.97955656051636	-0.179034516215324	-0.0121597070246935	0.0578607581555843
-3.08423519134521	-9.05602931976318	-5.98417186737061	-0.179034650325775	-0.0121182883158326	0.0578729137778282
-3.07715606689453	-9.04972171783447	-5.97126913070679	-0.179211601614952	-0.0121172145009041	0.0578006356954575
-3.07945656776428	-9.04897689819336	-5.96857404708862	-0.17930468916893	-0.0120284026488662	0.0578101053833961
-3.0805447101593	-9.04938507080078	-5.96730279922485	-0.17918549478054	-0.0119995819404721	0.0576901212334633
-3.0808961391449	-9.04856014251709	-5.96825075149536	-0.179263651371002	-0.0118991173803806	0.0577257238328457
-3.08018040657043	-9.04666042327881	-5.97207164764404	-0.179120361804962	-0.0117958066985011	0.0576979219913483
-3.07189106941223	-9.03996753692627	-5.95147800445557	-0.179262489080429	-0.0117554310709238	0.0576522126793861
-3.0680820941925	-9.03826999664307	-5.95441579818726	-0.179321870207787	-0.0117151821032166	0.0577172748744488
-3.07265830039978	-9.03985691070557	-5.94676876068115	-0.17927710711956	-0.0117389392107725	0.0576358251273632
-3.07400846481323	-9.03778457641602	-5.95904111862183	-0.179192006587982	-0.011701381765306	0.0576406978070736
-3.07264757156372	-9.03728675842285	-5.9567928314209	-0.179123714566231	-0.0116140590980649	0.0576129443943501
-3.06614899635315	-9.03320217132568	-5.95683479309082	-0.179228782653809	-0.0116737810894847	0.0576449483633041
-3.05989503860474	-9.03550243377686	-5.95109939575195	-0.179228022694588	-0.0117983873933554	0.0576679743826389
-3.06341934204102	-9.03642654418945	-5.94253206253052	-0.179249882698059	-0.0118450494483113	0.0576151311397552
-3.06665205955505	-9.03534603118896	-5.95554161071777	-0.179177492856979	-0.0118805998936296	0.0576829053461552
-3.06541061401367	-9.03878307342529	-5.95373010635376	-0.179065570235252	-0.0119386566802859	0.0576420463621616
-3.06148457527161	-9.03997039794922	-5.96920776367188	-0.179059401154518	-0.0120589546859264	0.0578024238348007
-3.05538439750671	-9.03493976593018	-5.95288324356079	-0.179040357470512	-0.0121322516351938	0.0578450225293636
-3.06199836730957	-9.03996658325195	-5.9571270942688	-0.179053246974945	-0.0123590677976608	0.0579245239496231
-3.06456232070923	-9.04499912261963	-5.96819257736206	-0.178910672664642	-0.0124323358759284	0.0579812005162239
-3.06029343605042	-9.04587459564209	-5.97472476959229	-0.178827807307243	-0.0125576108694077	0.0580007508397102
-3.06219267845154	-9.0493049621582	-5.97402286529541	-0.178855180740356	-0.0127697382122278	0.0581620559096336
-3.0563497543335	-9.04918575286865	-5.97047710418701	-0.178858876228333	-0.0129508562386036	0.0581788793206215
-3.06217408180237	-9.05531978607178	-5.97947072982788	-0.178881570696831	-0.0131635386496782	0.0582083463668823
-3.06790685653687	-9.0571756362915	-5.98708915710449	-0.178744450211525	-0.0132423127070069	0.0582918114960194
-3.06815576553345	-9.05964183807373	-5.99083662033081	-0.178656175732613	-0.0132674798369408	0.0584012418985367
-3.06268405914307	-9.06073093414307	-5.99122762680054	-0.178670987486839	-0.013545517809689	0.058506578207016
-3.06101489067078	-9.06086826324463	-5.99655246734619	-0.178680300712585	-0.0136704156175256	0.0585528574883938
-3.07088541984558	-9.06867980957031	-5.99591493606567	-0.178658992052078	-0.0138674415647984	0.0585449263453484
-3.07577896118164	-9.07176971435547	-6.00154685974121	-0.178511083126068	-0.0138673624023795	0.0586640648543835
-3.073646068573	-9.07201957702637	-6.00780057907104	-0.178400114178658	-0.0138691226020455	0.058720625936985
-3.06981325149536	-9.06992530822754	-6.00904655456543	-0.178461804986	-0.0140339685603976	0.0588049851357937
-3.06939816474915	-9.06904315948486	-6.00272703170776	-0.178529843688011	-0.01406145747751	0.0588717199862003
-3.06910538673401	-9.07192516326904	-6.00729274749756	-0.178434684872627	-0.014222371391952	0.0588646084070206
-3.07542061805725	-9.07442188262939	-6.01199102401733	-0.178411826491356	-0.0141419982537627	0.0589403137564659
-3.07381153106689	-9.07046222686768	-6.00885820388794	-0.178296267986298	-0.0140952160581946	0.0590252839028835
-3.06989717483521	-9.07004261016846	-6.00632238388062	-0.178272947669029	-0.0142477573826909	0.0590880177915096
-3.06690239906311	-9.0637674331665	-6.00089836120605	-0.178396880626678	-0.014170665293932	0.0590019784867764
-3.06968569755554	-9.06917095184326	-6.0109920501709	-0.178310811519623	-0.0142439361661673	0.0591057874262333
-3.07056093215942	-9.06577301025391	-6.00781488418579	-0.17830154299736	-0.0141710424795747	0.0591141618788242
-3.06520676612854	-9.06206130981445	-6.01435470581055	-0.178162083029747	-0.0140362735837698	0.0592047683894634
-3.06217074394226	-9.05880737304688	-6.00218963623047	-0.178209245204926	-0.0141095342114568	0.0592380911111832
-3.0547993183136	-9.05490398406982	-5.99621963500977	-0.178282469511032	-0.0141103360801935	0.0593075193464756
-3.05248141288757	-9.05414962768555	-5.99309015274048	-0.178184166550636	-0.0141723975539207	0.0593575723469257
-3.05650544166565	-9.05623817443848	-5.99712038040161	-0.178329050540924	-0.01400285679847	0.0593577176332474
-3.05640006065369	-9.05679416656494	-5.99995803833008	-0.178111881017685	-0.0140039566904306	0.0594548359513283
-3.05552363395691	-9.05136966705322	-5.99805545806885	-0.178105011582375	-0.013835764490068	0.0595029927790165
-3.0439567565918	-9.04218196868896	-5.99763870239258	-0.178118467330933	-0.0137487128376961	0.0595578067004681
-3.04194402694702	-9.04308891296387	-5.98352384567261	-0.178319379687309	-0.0137618826702237	0.0595984645187855
-3.04034280776978	-9.04032897949219	-5.98493814468384	-0.178317487239838	-0.0137716252356768	0.0595525316894054
-3.03803730010986	-9.04176425933838	-5.98499774932861	-0.178166300058365	-0.0135431056842208	0.0595809407532215
-3.03956270217896	-9.0315523147583	-5.98370361328125	-0.178171247243881	-0.0133959390223026	0.0596910081803799
-3.02363801002502	-9.0247745513916	-5.97828674316406	-0.178193867206573	-0.0133876819163561	0.0596586354076862
-3.01705098152161	-9.02337646484375	-5.96910095214844	-0.178291022777557	-0.0132648702710867	0.0596552938222885
-3.01753354072571	-9.01402568817139	-5.96403932571411	-0.178337335586548	-0.0132493814453483	0.0596891604363918
-3.01850819587708	-9.01724815368652	-5.96481847763062	-0.178356260061264	-0.0130423316732049	0.0596511997282505
-3.01531863212585	-9.0112886428833	-5.97404289245605	-0.178191393613815	-0.0129488045349717	0.0596794635057449
-3.00525236129761	-9.00405120849609	-5.96656274795532	-0.178237274289131	-0.0127965537831187	0.0596617422997952
-2.99598908424377	-8.99592399597168	-5.953209400177	-0.178353399038315	-0.0127155929803848	0.0596869997680187
-2.98701453208923	-8.98805332183838	-5.94200420379639	-0.178358003497124	-0.012715776450932	0.0596160627901554
-2.98214149475098	-8.98591613769531	-5.93878746032715	-0.178488001227379	-0.0124642327427864	0.0595798976719379
-2.98993182182312	-8.98171520233154	-5.94166469573975	-0.17835858464241	-0.0123777817934752	0.0595525167882442
-2.9789559841156	-8.97472381591797	-5.92149257659912	-0.178299233317375	-0.0123127596452832	0.0595103427767754
-2.96829080581665	-8.9668140411377	-5.92085552215576	-0.178325265645981	-0.0122555615380406	0.0595386773347855
-2.96228718757629	-8.96528148651123	-5.90462303161621	-0.178416237235069	-0.0121884699910879	0.0593623109161854
-2.96790313720703	-8.96285820007324	-5.90375137329102	-0.17835833132267	-0.0120983319357038	0.0593725703656673
-2.96664261817932	-8.9603271484375	-5.89692401885986	-0.178160339593887	-0.0119702387601137	0.0593533553183079
-2.96016788482666	-8.95203399658203	-5.89822340011597	-0.178235858678818	-0.0117797590792179	0.0592794418334961
-2.95491909980774	-8.94872379302979	-5.88787746429443	-0.178381592035294	-0.0117789711803198	0.0593446455895901
-2.9575412273407	-8.94946956634521	-5.87946033477783	-0.178435191512108	-0.0117175951600075	0.0591462254524231
-2.9643247127533	-8.94804000854492	-5.87859296798706	-0.178428158164024	-0.0115153091028333	0.0592477060854435
-2.96421122550964	-8.94409465789795	-5.87375593185425	-0.178313985466957	-0.0113904289901257	0.0591264776885509
-2.96183633804321	-8.94105243682861	-5.87046384811401	-0.178387776017189	-0.0112287160009146	0.0591876916587353
-2.95615720748901	-8.93787097930908	-5.86465644836426	-0.178465411067009	-0.0112121058627963	0.0590933300554752
-2.95919561386108	-8.94043445587158	-5.8569164276123	-0.178524345159531	-0.0112210856750607	0.0590151846408844
-2.96816492080688	-8.9417200088501	-5.85751056671143	-0.17848514020443	-0.0110508883371949	0.059108778834343
-2.96723246574402	-8.94228363037109	-5.8611307144165	-0.178297147154808	-0.0109903272241354	0.0590736046433449
-2.9586808681488	-8.93668270111084	-5.85152721405029	-0.178524240851402	-0.0109447464346886	0.059065006673336
-2.95875692367554	-8.93753910064697	-5.85484981536865	-0.178518369793892	-0.0110386302694678	0.059150904417038
-2.96755194664001	-8.93920993804932	-5.8379111289978	-0.178527608513832	-0.0110201053321362	0.0590497329831123
-2.97055411338806	-8.9386100769043	-5.85361385345459	-0.178516983985901	-0.0109004154801369	0.059118490666151
-2.96130228042603	-8.93595790863037	-5.84596729278564	-0.178384736180305	-0.0109184384346008	0.0591360367834568
-2.96106576919556	-8.93735408782959	-5.84041261672974	-0.178526103496552	-0.0109502784907818	0.0591905526816845
-2.96404337882996	-8.9393196105957	-5.83725070953369	-0.178534299135208	-0.011043262667954	0.0592715181410313
-2.96940684318542	-8.94109058380127	-5.84257411956787	-0.178334608674049	-0.0110506443306804	0.0591749027371407
-2.9659857749939	-8.94014263153076	-5.85247230529785	-0.178363919258118	-0.0109812505543232	0.0593218393623829
-2.95595359802246	-8.93840026855469	-5.84630632400513	-0.178430989384651	-0.0110949762165546	0.0593966320157051
-2.96193289756775	-8.94120788574219	-5.84001731872559	-0.178409397602081	-0.0111993355676532	0.0593887306749821
-2.96276998519897	-8.93897151947021	-5.85010576248169	-0.178292274475098	-0.0112200519070029	0.0594675578176975
-2.96381855010986	-8.94258880615234	-5.84870386123657	-0.178271666169167	-0.0112089356407523	0.0595122650265694
-2.96197366714478	-8.93943786621094	-5.85232305526733	-0.178272232413292	-0.0113045359030366	0.0596041232347488
-2.95501971244812	-8.94125175476074	-5.84677267074585	-0.178277552127838	-0.0114861782640219	0.0596686117351055
-2.95901942253113	-8.94144439697266	-5.84317874908447	-0.178261503577232	-0.0115501349791884	0.0596073493361473
-2.96350789070129	-8.94440269470215	-5.85200643539429	-0.178137004375458	-0.0115932440385222	0.0597344785928726
-2.95857334136963	-8.94242668151855	-5.84704780578613	-0.178076967597008	-0.0115869268774986	0.0597160272300243
-2.9542863368988	-8.94360733032227	-5.85351181030273	-0.178138539195061	-0.011676974594593	0.0598523952066898
-2.94978284835815	-8.94169998168945	-5.84397172927856	-0.178138554096222	-0.0117913633584976	0.0598756410181522
-2.95744824409485	-8.94607162475586	-5.85194778442383	-0.178108215332031	-0.0119913630187511	0.059902660548687
-2.95815086364746	-8.95069599151611	-5.85699558258057	-0.177985802292824	-0.0120309870690107	0.0599885545670986
-2.94773173332214	-8.94642639160156	-5.8631534576416	-0.17796316742897	-0.0121017461642623	0.0600558593869209
-2.95122599601746	-8.94663429260254	-5.85156583786011	-0.178010314702988	-0.0123004904016852	0.0600383691489697
-2.95410418510437	-8.95297241210938	-5.8650598526001	-0.177956208586693	-0.0124472621828318	0.060134582221508
-2.95757794380188	-8.95578765869141	-5.86639022827148	-0.177842319011688	-0.0124207604676485	0.0600938312709332
-2.95442175865173	-8.9581470489502	-5.88121843338013	-0.177842035889626	-0.0125786550343037	0.0602371953427792
-2.94599270820618	-8.95620250701904	-5.87378358840942	-0.177830576896667	-0.0128630371764302	0.0601930245757103
-2.94942164421082	-8.96243572235107	-5.88147115707397	-0.177860528230667	-0.0131094697862864	0.0602654777467251
-2.95034575462341	-8.96630382537842	-5.8906569480896	-0.177739366889	-0.0132490815594792	0.0603160783648491
-2.94882798194885	-8.96538829803467	-5.89351272583008	-0.177615880966187	-0.0132303750142455	0.0603681020438671
-2.94370269775391	-8.96467113494873	-5.8903956413269	-0.177770540118217	-0.0134699307382107	0.0604600980877876
-2.94434571266174	-8.964280128479	-5.89016151428223	-0.177760809659958	-0.0135945556685328	0.060499794781208
-2.94728469848633	-8.97239303588867	-5.89221858978271	-0.177677869796753	-0.0137075511738658	0.0604928247630596
-2.94861936569214	-8.96937465667725	-5.90196990966797	-0.177672490477562	-0.013662975281477	0.0605897642672062
-2.94333600997925	-8.96652507781982	-5.89590072631836	-0.177604839205742	-0.0136075774207711	0.0606182403862476
-2.9375638961792	-8.96300792694092	-5.89298152923584	-0.177651181817055	-0.0137343276292086	0.0606568604707718
-2.93392419815063	-8.96245098114014	-5.89433526992798	-0.177710682153702	-0.0137855354696512	0.0606159679591656
-2.94159245491028	-8.96465015411377	-5.88669013977051	-0.177731826901436	-0.0137486569583416	0.0606051050126553
-2.93873286247253	-8.96516704559326	-5.89702272415161	-0.177659288048744	-0.0137609019875526	0.0606316812336445
-2.9330267906189	-8.96190929412842	-5.89439964294434	-0.177581951022148	-0.0135223157703876	0.0606325455009937
-2.93031930923462	-8.95586776733398	-5.89438772201538	-0.177577957510948	-0.0135260298848152	0.0605895817279816
-2.92333006858826	-8.9482536315918	-5.88402509689331	-0.177757248282433	-0.0134454434737563	0.0605429075658321
-2.92173933982849	-8.94800567626953	-5.87834119796753	-0.177775025367737	-0.0134970545768738	0.0604843720793724
-2.92573595046997	-8.94495105743408	-5.88188648223877	-0.177694454789162	-0.0132909696549177	0.0604111738502979
-2.9226233959198	-8.94534015655518	-5.87098741531372	-0.177646994590759	-0.0131794307380915	0.0604469031095505
-2.91685509681702	-8.93989849090576	-5.87032270431519	-0.17765736579895	-0.0131010059267282	0.0604158006608486
-2.90652632713318	-8.93126392364502	-5.86310243606567	-0.177713647484779	-0.0130092548206449	0.0603851079940796
-2.90569424629211	-8.93393421173096	-5.8562970161438	-0.177752643823624	-0.0131364334374666	0.0603165365755558
-2.91078090667725	-8.93075466156006	-5.85822725296021	-0.177756235003471	-0.0129145942628384	0.0602668076753616
-2.91041994094849	-8.93342018127441	-5.86109638214111	-0.177555695176125	-0.0127357197925448	0.0602739378809929
-2.9086058139801	-8.92623138427734	-5.86012315750122	-0.177583828568459	-0.0127826128154993	0.0603059679269791
-2.90020513534546	-8.91876983642578	-5.8542332649231	-0.177633866667747	-0.0126916347071528	0.0602052919566631
-2.89680862426758	-8.92162036895752	-5.84759616851807	-0.177699491381645	-0.0127765070647001	0.060173898935318
-2.90191721916199	-8.9188928604126	-5.85225343704224	-0.177737414836884	-0.0127321081236005	0.0601630210876465
-2.9049072265625	-8.92586898803711	-5.85572290420532	-0.177512660622597	-0.0126451710239053	0.0601357221603394
-2.90538954734802	-8.92213821411133	-5.85601854324341	-0.17749260365963	-0.0125871784985065	0.0601234622299671
-2.89700984954834	-8.91538906097412	-5.85299158096313	-0.17751108109951	-0.0126180807128549	0.0601575262844563
-2.89830851554871	-8.91906833648682	-5.84349918365479	-0.177640974521637	-0.0126372566446662	0.0600679963827133
-2.908935546875	-8.91721630096436	-5.85042524337769	-0.177523419260979	-0.0125422505661845	0.0599797330796719
-2.90694904327393	-8.92294025421143	-5.84853982925415	-0.177421912550926	-0.0125050647184253	0.0599529631435871
-2.91563105583191	-8.91905498504639	-5.8578667640686	-0.177394032478333	-0.0124008925631642	0.0599853098392487
-2.90942931175232	-8.91603946685791	-5.84377098083496	-0.177416875958443	-0.0125244790688157	0.0599083192646503
-2.90817356109619	-8.91612815856934	-5.84128093719482	-0.1774892359972	-0.0124742658808827	0.0598024725914001
-2.92022228240967	-8.91680145263672	-5.84935140609741	-0.177570000290871	-0.0123974643647671	0.0598111972212791
-2.92473316192627	-8.92001914978027	-5.84380722045898	-0.17741322517395	-0.0123635632917285	0.0596334040164948
-2.9296772480011	-8.92018985748291	-5.84965562820435	-0.177323818206787	-0.0122122038155794	0.0597288124263287
-2.91895818710327	-8.91507530212402	-5.8366847038269	-0.177347078919411	-0.0122341103851795	0.0596715323626995
-2.92265462875366	-8.9157133102417	-5.83988952636719	-0.177489385008812	-0.0121740074828267	0.0596898607909679
-2.93286633491516	-8.92132472991943	-5.83278894424438	-0.177412748336792	-0.0121409883722663	0.0595784261822701
-2.93392109870911	-8.91884231567383	-5.8367486000061	-0.177329316735268	-0.0120483869686723	0.0595591031014919
-2.93222665786743	-8.91494655609131	-5.84189176559448	-0.177305907011032	-0.0119578633457422	0.0596280992031097
-2.92712998390198	-8.91408157348633	-5.83395481109619	-0.17739799618721	-0.0121036404743791	0.0595006495714188
-2.93007636070251	-8.91795444488525	-5.82753038406372	-0.177521362900734	-0.0121222361922264	0.0595073029398918
-2.93569326400757	-8.92078018188477	-5.83120679855347	-0.177360966801643	-0.0120618129149079	0.0594751760363579
-2.93561959266663	-8.91984081268311	-5.83508157730103	-0.177371546626091	-0.0120150754228234	0.0594562441110611
-2.93515682220459	-8.9181022644043	-5.83818101882935	-0.177289381623268	-0.0119709670543671	0.0594531707465649
-2.92526435852051	-8.91739845275879	-5.82277965545654	-0.177430137991905	-0.0121553773060441	0.0593298263847828
-2.93001985549927	-8.916428565979	-5.82155323028564	-0.177459254860878	-0.0121020069345832	0.0593872927129269
-2.93960928916931	-8.92461585998535	-5.83020401000977	-0.177356466650963	-0.0120909716933966	0.0593324638903141
-2.94013595581055	-8.92126560211182	-5.82840776443481	-0.177249595522881	-0.0120747648179531	0.0593415573239326
-2.93540716171265	-8.91861820220947	-5.83380746841431	-0.177199363708496	-0.0121602956205606	0.0594370700418949
-2.93325710296631	-8.91812801361084	-5.82180070877075	-0.177359461784363	-0.0122132189571857	0.0593860596418381
-2.93707752227783	-8.92042446136475	-5.82914972305298	-0.177256405353546	-0.0122320652008057	0.0594956874847412
-2.93996834754944	-8.92471122741699	-5.82860422134399	-0.177177503705025	-0.0123604787513614	0.0593996793031693
-2.9414484500885	-8.9205322265625	-5.83034229278564	-0.177092328667641	-0.0123768141493201	0.0594816617667675
-2.93721175193787	-8.92204284667969	-5.8330864906311	-0.17702516913414	-0.0124236373230815	0.0595896132290363
-2.92824149131775	-8.91813373565674	-5.82715940475464	-0.177068799734116	-0.0125343687832355	0.0595087707042694
-2.92922616004944	-8.91926288604736	-5.83591890335083	-0.177054241299629	-0.0126198027282953	0.0596842989325523
-2.93673872947693	-8.92198371887207	-5.83830308914185	-0.176924809813499	-0.0127201676368713	0.0596423372626305
-2.93493914604187	-8.92368507385254	-5.84703779220581	-0.176790058612823	-0.0127924960106611	0.0597710534930229
-2.92642045021057	-8.92211532592773	-5.84398365020752	-0.176766365766525	-0.0128833092749119	0.0597933866083622
-2.92316913604736	-8.91802978515625	-5.83792543411255	-0.176813885569572	-0.0130218882113695	0.0599271766841412
-2.92280864715576	-8.92200088500977	-5.84340190887451	-0.176800563931465	-0.0131783867254853	0.0599765330553055
-2.92376065254211	-8.92574977874756	-5.84790325164795	-0.176731944084167	-0.0132116759195924	0.0599583499133587
-2.92502999305725	-8.92380714416504	-5.86108016967773	-0.176640182733536	-0.013217544183135	0.060105949640274
-2.91635823249817	-8.92204856872559	-5.85192918777466	-0.176511883735657	-0.0133297331631184	0.0601213127374649
-2.91040849685669	-8.92128849029541	-5.85457277297974	-0.176578298211098	-0.0134861562401056	0.0602840185165405
-2.91075706481934	-8.92005348205566	-5.84951829910278	-0.176583275198936	-0.0135787753388286	0.060244120657444
-2.91609644889832	-8.92344284057617	-5.85685205459595	-0.176510006189346	-0.0136097418144345	0.0603157617151737
-2.91626000404358	-8.92389488220215	-5.86688423156738	-0.176410704851151	-0.013649613596499	0.0604001879692078
-2.90641283988953	-8.91862964630127	-5.86417627334595	-0.176267892122269	-0.0135852647945285	0.0604422390460968
-2.90526866912842	-8.9192533493042	-5.86110353469849	-0.176406815648079	-0.0137404063716531	0.0606059841811657
-2.90156483650208	-8.91624927520752	-5.86341190338135	-0.176388412714005	-0.0138474460691214	0.0605823248624802
-2.90693330764771	-8.91996383666992	-5.86588430404663	-0.176323592662811	-0.0138653516769409	0.0605935081839561
-2.90519213676453	-8.92026329040527	-5.87088584899902	-0.176203891634941	-0.0138499327003956	0.0606239326298237
-2.89978241920471	-8.91681098937988	-5.87069082260132	-0.17615033686161	-0.0138207897543907	0.0607497021555901
-2.89513158798218	-8.91779708862305	-5.86848735809326	-0.176193252205849	-0.0139217739924788	0.0608238689601421
-2.8870210647583	-8.91174221038818	-5.87033414840698	-0.176232486963272	-0.0140787158161402	0.0608861558139324
-2.89477920532227	-8.91723728179932	-5.86556625366211	-0.176167458295822	-0.0141350477933884	0.0608248673379421
-2.89667677879334	-8.91856479644775	-5.87786197662354	-0.176167204976082	-0.0141298910602927	0.060874842107296
-2.89385318756104	-8.9206485748291	-5.87574291229248	-0.176008865237236	-0.0140898134559393	0.0609631538391113
-2.89106130599976	-8.91538238525391	-5.87390947341919	-0.176038190722466	-0.0142242470756173	0.0609940998256207
-2.88422417640686	-8.91316223144531	-5.86985111236572	-0.17615370452404	-0.0142790097743273	0.0610244311392307
-2.88542461395264	-8.91928863525391	-5.87538576126099	-0.176155373454094	-0.0144125046208501	0.0609658174216747
-2.89159321784973	-8.92019844055176	-5.88149929046631	-0.176077961921692	-0.0143922166898847	0.0610078722238541
-2.88800263404846	-8.91952323913574	-5.88065624237061	-0.176015734672546	-0.0142394201830029	0.0610665306448936
-2.88368391990662	-8.91817188262939	-5.87690496444702	-0.176009297370911	-0.0143790133297443	0.0610788390040398
-2.87974166870117	-8.9127893447876	-5.86978626251221	-0.176076680421829	-0.0143883898854256	0.0610287003219128
-2.88150525093079	-8.91892719268799	-5.87394618988037	-0.17613922059536	-0.0144958971068263	0.060990497469902
-2.88732361793518	-8.91982078552246	-5.87155103683472	-0.176072239875793	-0.0143829453736544	0.0609765015542507
-2.88649249076843	-8.91760921478271	-5.87932348251343	-0.175957247614861	-0.0142745980992913	0.0610245130956173
-2.87817335128784	-8.91591548919678	-5.87108325958252	-0.176021710038185	-0.0143364807590842	0.0610223971307278
-2.87864756584167	-8.91000556945801	-5.86587762832642	-0.17623670399189	-0.0143021056428552	0.0610034763813019
-2.88245725631714	-8.91802787780762	-5.86857891082764	-0.176081404089928	-0.0143135450780392	0.0608505606651306
-2.88278126716614	-8.91452980041504	-5.87446784973145	-0.176037192344666	-0.014243739657104	0.0609973706305027
-2.87752056121826	-8.90917205810547	-5.86623525619507	-0.176172837615013	-0.0142033286392689	0.0609427578747272
-2.8758385181427	-8.91020393371582	-5.85970783233643	-0.17615707218647	-0.0143693257123232	0.0608982667326927
-2.88045072555542	-8.90898036956787	-5.87209367752075	-0.176240503787994	-0.0143067045137286	0.0608163252472878
-2.88310813903809	-8.91385459899902	-5.86862707138062	-0.176107451319695	-0.0142776798456907	0.0608398169279099
-2.88442134857178	-8.91462707519531	-5.86658811569214	-0.176077544689178	-0.0142123671248555	0.0609162747859955
-2.87555742263794	-8.90633678436279	-5.86589002609253	-0.176088124513626	-0.0142966574057937	0.0608388669788837
-2.87487006187439	-8.90826892852783	-5.85982322692871	-0.176137447357178	-0.0144436024129391	0.0608682632446289
-2.88202261924744	-8.90930652618408	-5.86912393569946	-0.176195114850998	-0.0144051071256399	0.0608198903501034
-2.88386297225952	-8.91874980926514	-5.86646175384521	-0.176096171140671	-0.014445030130446	0.0608152449131012
-2.88490462303162	-8.9127779006958	-5.87173175811768	-0.175990045070648	-0.0143884811550379	0.0608453080058098
-2.87974166870117	-8.90939617156982	-5.87317371368408	-0.17596746981144	-0.0144392093643546	0.0608462132513523
-2.87798762321472	-8.91305637359619	-5.86213636398315	-0.176094233989716	-0.0145666971802711	0.0608466789126396
-2.8795747756958	-8.91017055511475	-5.86746072769165	-0.176190182566643	-0.01461929269135	0.0608308464288712
-2.88257598876953	-8.91597270965576	-5.86724662780762	-0.176019087433815	-0.0146313272416592	0.0608345344662666
-2.89063405990601	-8.91256999969482	-5.87258291244507	-0.17591418325901	-0.0146198282018304	0.0608739256858826
-2.88417506217957	-8.91528129577637	-5.87177419662476	-0.175882816314697	-0.0146505646407604	0.0608956553041935
-2.87937903404236	-8.91113758087158	-5.86696004867554	-0.175904482603073	-0.0147257065400481	0.0609175115823746
-2.87886071205139	-8.91057872772217	-5.86685705184937	-0.176049932837486	-0.0148654617369175	0.0609344094991684
-2.88194632530212	-8.91916942596436	-5.87250804901123	-0.176022380590439	-0.0148599818348885	0.0608981065452099
-2.88817739486694	-8.917799949646	-5.88288402557373	-0.175809964537621	-0.0149229345843196	0.060918290168047
-2.88203620910645	-8.91479873657227	-5.87533903121948	-0.17573469877243	-0.015001131221652	0.0609657131135464
-2.87787103652954	-8.91213226318359	-5.88126134872437	-0.175813347101212	-0.0149446511641145	0.0610413700342178
-2.87435150146484	-8.91440486907959	-5.87134647369385	-0.175807937979698	-0.0151824215427041	0.0609740056097507
-2.87821125984192	-8.91749668121338	-5.87824678421021	-0.175853416323662	-0.0151693485677242	0.0609830617904663
-2.88535618782043	-8.92025279998779	-5.89058542251587	-0.17566879093647	-0.0152326123788953	0.0610574372112751
-2.88131809234619	-8.91923713684082	-5.88495063781738	-0.175576284527779	-0.0152841443195939	0.061073936522007
-2.8760507106781	-8.91841602325439	-5.89055728912354	-0.175551936030388	-0.0153432348743081	0.0611338540911675
-2.86898231506348	-8.91735363006592	-5.87687921524048	-0.175721943378448	-0.0155555531382561	0.0611296072602272
-2.87344264984131	-8.91967487335205	-5.88662433624268	-0.175631254911423	-0.0155642135068774	0.0611879527568817
-2.87747812271118	-8.92111110687256	-5.89080619812012	-0.175468921661377	-0.0156624093651772	0.0611557886004448
-2.87502360343933	-8.92024326324463	-5.90127801895142	-0.1754409968853	-0.0155783332884312	0.0612115524709225
-2.87003540992737	-8.92209815979004	-5.89751958847046	-0.175483047962189	-0.0156113347038627	0.0613131858408451
-2.86292481422424	-8.91528224945068	-5.88591766357422	-0.175449222326279	-0.0157136134803295	0.0612233318388462
-2.86577653884888	-8.91660213470459	-5.89484405517578	-0.175524070858955	-0.0157364998012781	0.0613429993391037
-2.86974191665649	-8.91903781890869	-5.87931966781616	-0.175482273101807	-0.0156796723604202	0.0612104423344135
-2.86833357810974	-8.9182186126709	-5.89434194564819	-0.175337329506874	-0.0156754311174154	0.0613001994788647
-2.85933637619019	-8.91757202148438	-5.88872098922729	-0.175369545817375	-0.0155914723873138	0.0612493976950645
-2.85826969146729	-8.91417598724365	-5.88594675064087	-0.175451204180717	-0.0157081317156553	0.0612646415829659
-2.85912561416626	-8.91759014129639	-5.88867235183716	-0.175460204482079	-0.0157260354608297	0.0612480826675892
-2.8639657497406	-8.91729831695557	-5.88857221603394	-0.175325974822044	-0.0156801175326109	0.0611933246254921
-2.86426949501038	-8.91855335235596	-5.90362358093262	-0.175362929701805	-0.015627209097147	0.061250239610672
-2.85388612747192	-8.9153528213501	-5.88844728469849	-0.175439804792404	-0.015587261877954	0.0611695162951946
-2.8530855178833	-8.91822052001953	-5.87973117828369	-0.17555944621563	-0.015602944418788	0.0611843094229698
-2.85617399215698	-8.91908550262451	-5.88594818115234	-0.175551146268845	-0.0155584095045924	0.0611272528767586
-2.86529588699341	-8.91785621643066	-5.88665580749512	-0.17548979818821	-0.0154624953866005	0.0610188730061054
-2.86314272880554	-8.91953372955322	-5.88442993164063	-0.175524145364761	-0.0154559863731265	0.0610643029212952
-2.85806846618652	-8.91929149627686	-5.88439178466797	-0.175471439957619	-0.0153552079573274	0.0610046461224556
-2.85873508453369	-8.9155912399292	-5.87149953842163	-0.175701946020126	-0.015325958840549	0.0609306953847408
-2.86296772956848	-8.91712093353271	-5.87209463119507	-0.175696313381195	-0.015323281288147	0.0609037317335606
-2.86819458007813	-8.92374992370605	-5.87513875961304	-0.175661846995354	-0.01522287260741	0.0607228837907314
-2.87106561660767	-8.92054271697998	-5.87943172454834	-0.175659015774727	-0.0151210157200694	0.0607119724154472
-2.86763310432434	-8.91790008544922	-5.87506484985352	-0.175684303045273	-0.0149844773113728	0.060649286955595
-2.86774182319641	-8.91581153869629	-5.86230754852295	-0.175767332315445	-0.0150929456576705	0.0605729334056377
-2.87189531326294	-8.91573524475098	-5.86830186843872	-0.175789937376976	-0.0150659661740065	0.060505747795105
-2.87881255149841	-8.9196720123291	-5.86414861679077	-0.175837934017181	-0.0148797109723091	0.0603841617703438
-2.87811493873596	-8.91897583007813	-5.86634874343872	-0.175822883844376	-0.0148183489218354	0.0603549927473068
-2.87403464317322	-8.91214179992676	-5.85737037658691	-0.175789088010788	-0.0146586373448372	0.0603195764124393
-2.87383079528809	-8.91207122802734	-5.8537859916687	-0.175837263464928	-0.0147605687379837	0.060262456536293
-2.88091278076172	-8.91081714630127	-5.85169458389282	-0.175929680466652	-0.014666611328721	0.0600863806903362
-2.88165378570557	-8.91667366027832	-5.86042451858521	-0.175855174660683	-0.0145794712007046	0.0600674822926521
-2.8815393447876	-8.9135856628418	-5.86355590820313	-0.175820797681808	-0.0145223392173648	0.0600191950798035
-2.87526607513428	-8.90693187713623	-5.85474491119385	-0.175867050886154	-0.0145049262791872	0.0600077956914902
-2.87930870056152	-8.91374492645264	-5.84605979919434	-0.175920307636261	-0.0146214151754975	0.0599493309855461
-2.88032603263855	-8.91300773620605	-5.85179853439331	-0.175877138972282	-0.0145853562280536	0.0598323009908199
-2.88430285453796	-8.9138650894165	-5.86220932006836	-0.17581632733345	-0.0144815435633063	0.0598612502217293
-2.88410425186157	-8.9129056930542	-5.8570556640625	-0.175808027386665	-0.0144772157073021	0.0598967224359512
-2.87875699996948	-8.90785026550293	-5.85359668731689	-0.175849691033363	-0.0145557364448905	0.059867687523365
-2.88155388832092	-8.91377067565918	-5.85266590118408	-0.17589507997036	-0.0147261936217546	0.0598070621490479
-2.88944530487061	-8.91293239593506	-5.86246013641357	-0.175832584500313	-0.0146266296505928	0.0597981996834278
-2.88870215415955	-8.91870498657227	-5.86610126495361	-0.175662830471992	-0.0146279837936163	0.0598387680947781
-2.88830924034119	-8.9191312789917	-5.87076234817505	-0.175669923424721	-0.0147716952487826	0.0598893910646439
-2.88092112541199	-8.91488552093506	-5.8651123046875	-0.175777792930603	-0.0148636437952518	0.0598695129156113
-2.88672828674316	-8.92270946502686	-5.87695550918579	-0.175697132945061	-0.015049765817821	0.0598878748714924
-2.89386796951294	-8.92614936828613	-5.87769508361816	-0.17563085258007	-0.0149708166718483	0.0598869994282722
-2.88991403579712	-8.92379665374756	-5.88481664657593	-0.175595134496689	-0.0149513492360711	0.059936136007309
-2.88626885414124	-8.92777061462402	-5.87994432449341	-0.175656571984291	-0.0152243608608842	0.0598799362778664
-2.89812159538269	-8.92704486846924	-5.88210725784302	-0.175653219223022	-0.0151907010003924	0.0599084310233593
-2.89997887611389	-8.9334774017334	-5.89085054397583	-0.175501331686974	-0.0151717653498054	0.0599219314754009
-2.89943099021912	-8.93167304992676	-5.89065217971802	-0.175497651100159	-0.0151779688894749	0.0599444769322872
-2.89633536338806	-8.92918491363525	-5.87936973571777	-0.175604224205017	-0.0152686135843396	0.0599083229899406
-2.90200614929199	-8.93394947052002	-5.88636636734009	-0.175618410110474	-0.0153259178623557	0.0598281435668468
-2.91081190109253	-8.93747425079346	-5.88321781158447	-0.175567716360092	-0.0151799423620105	0.0598168186843395
-2.91003608703613	-8.93515205383301	-5.8961820602417	-0.175411775708199	-0.0151505218818784	0.0598595999181271
-2.91388297080994	-8.93293190002441	-5.88726329803467	-0.175370961427689	-0.0151356291025877	0.0598204880952835
-2.90805459022522	-8.92876529693604	-5.88726997375488	-0.175558120012283	-0.0151639049872756	0.0598140768706799
-2.9081289768219	-8.93201732635498	-5.88319206237793	-0.175633743405342	-0.0152449896559119	0.0597369894385338
-2.91910529136658	-8.93425941467285	-5.89137077331543	-0.175663650035858	-0.0150934848934412	0.0596737898886204
-2.92130470275879	-8.93912410736084	-5.89049530029297	-0.175478905439377	-0.0150419268757105	0.0597156882286072
-2.91842985153198	-8.93401336669922	-5.88146162033081	-0.175449386239052	-0.0150575265288353	0.0597093924880028
-2.91468191146851	-8.9292049407959	-5.88830709457397	-0.17561711370945	-0.0150306057184935	0.0597007870674133
-2.92012715339661	-8.93562316894531	-5.88019227981567	-0.175596415996552	-0.0149686429649591	0.0595434010028839
-2.9293258190155	-8.93617057800293	-5.89237546920776	-0.17560051381588	-0.0149733563885093	0.0596122965216637
-2.92324590682983	-8.93461418151855	-5.89012479782104	-0.175443693995476	-0.0148673634976149	0.0595400519669056
-2.91787195205688	-8.92852592468262	-5.88858699798584	-0.175600454211235	-0.0150000033900142	0.0596290938556194
-2.92032146453857	-8.93011856079102	-5.88191795349121	-0.175718307495117	-0.0150301409885287	0.0595324262976646
-2.92461276054382	-8.93605327606201	-5.88857078552246	-0.175569504499435	-0.0149705316871405	0.0594789609313011
-2.93122625350952	-8.93384456634521	-5.89911556243896	-0.175511613488197	-0.0148622030392289	0.0595826096832752
-2.92035269737244	-8.92834377288818	-5.89855718612671	-0.17547707259655	-0.0149234011769295	0.0595756471157074
-2.91864824295044	-8.92584228515625	-5.8890643119812	-0.1756531894207	-0.014956571161747	0.059576291590929
-2.91745901107788	-8.92592716217041	-5.88670539855957	-0.175720900297165	-0.0150316329672933	0.0595571361482143
-2.92009282112122	-8.9327449798584	-5.90119123458862	-0.175550386309624	-0.0148675227537751	0.0595751889050007
-2.9221363067627	-8.92333889007568	-5.89808320999146	-0.175534501671791	-0.0148654161021113	0.0596146732568741
-2.90986156463623	-8.92184734344482	-5.89564037322998	-0.175551623106003	-0.0150436805561185	0.059686403721571
-2.90516662597656	-8.91884517669678	-5.88740015029907	-0.175635680556297	-0.0150171425193548	0.0596362836658955
-2.91086339950562	-8.91926670074463	-5.89834356307983	-0.175650209188461	-0.0149843990802765	0.059697937220335
-2.91274833679199	-8.92328548431396	-5.89472436904907	-0.175613984465599	-0.014967474155128	0.0596286095678806
-2.91266322135925	-8.92010974884033	-5.91032314300537	-0.175455629825592	-0.0148919876664877	0.0597875714302063
-2.89843535423279	-8.91462230682373	-5.896315574646	-0.175469368696213	-0.0148938857018948	0.0597515515983105
-2.89923715591431	-8.91369438171387	-5.90421342849731	-0.175640150904655	-0.0148971062153578	0.0598242469131947
-2.90067267417908	-8.91604328155518	-5.90038585662842	-0.175627708435059	-0.0149738620966673	0.059776421636343
-2.90150570869446	-8.91200160980225	-5.90291357040405	-0.175440475344658	-0.0149556240066886	0.0598105266690254
-2.90590262413025	-8.91393280029297	-5.91026639938354	-0.17531980574131	-0.0149766691029072	0.059928584843874
-2.8995668888092	-8.90625858306885	-5.90388345718384	-0.175312057137489	-0.0149227883666754	0.0599049963057041
-2.89048862457275	-8.90633869171143	-5.90861463546753	-0.175330430269241	-0.0150370867922902	0.0599889196455479
-2.88808679580688	-8.9036169052124	-5.90114974975586	-0.175499483942986	-0.0151275070384145	0.0599323101341724
-2.89297485351563	-8.90805149078369	-5.90929174423218	-0.175426289439201	-0.0151050817221403	0.0600239261984825
-2.89526152610779	-8.90952301025391	-5.90940856933594	-0.175231769680977	-0.0151389623060822	0.0600231513381004
-2.89530110359192	-8.90747356414795	-5.92020416259766	-0.175293236970901	-0.015114369802177	0.0600985251367092
-2.8907310962677	-8.90890502929688	-5.92444515228271	-0.175210729241371	-0.0151232415810227	0.0602167658507824
-2.8855299949646	-8.90475845336914	-5.9083890914917	-0.175299793481827	-0.0153020760044456	0.0601343736052513
-2.89410996437073	-8.90713596343994	-5.91810846328735	-0.175283059477806	-0.0153166335076094	0.0602885484695435
-2.90153193473816	-8.91182804107666	-5.91812038421631	-0.175174593925476	-0.0153256794437766	0.0602061934769154
-2.90295314788818	-8.91163444519043	-5.93360424041748	-0.175140872597694	-0.0153748132288456	0.0603310018777847
-2.89555954933167	-8.91045951843262	-5.9279522895813	-0.175085604190826	-0.0154128344729543	0.06037288159132
-2.8949236869812	-8.90729141235352	-5.92639350891113	-0.175195619463921	-0.0155205968767405	0.060413520783186
-2.89588308334351	-8.91347980499268	-5.92743062973022	-0.17522768676281	-0.0156071083620191	0.0605032928287983
-2.90224480628967	-8.91676139831543	-5.92730569839478	-0.175133764743805	-0.0155998431146145	0.0603793747723103
-2.90618753433228	-8.91592788696289	-5.94381666183472	-0.175050407648087	-0.0155186522752047	0.0605343692004681
-2.90000176429749	-8.91382312774658	-5.93726015090942	-0.174989998340607	-0.0156006403267384	0.0604549236595631
-2.89917421340942	-8.91565322875977	-5.93772840499878	-0.175059944391251	-0.0157065410166979	0.0605438500642776
-2.89434957504272	-8.91221809387207	-5.93179273605347	-0.175171509385109	-0.0157349724322557	0.0605290420353413
-2.90493083000183	-8.91352558135986	-5.93726539611816	-0.175165042281151	-0.0157154500484467	0.0604675784707069
-2.9056224822998	-8.91607761383057	-5.93838119506836	-0.175026193261147	-0.0156976599246264	0.0604804903268814
-2.8991494178772	-8.91343879699707	-5.9384937286377	-0.174971878528595	-0.0156828835606575	0.0605332143604755
-2.8994927406311	-8.91263961791992	-5.92891407012939	-0.175162270665169	-0.015724690631032	0.0605492703616619
-2.90012097358704	-8.91379928588867	-5.92920446395874	-0.175116822123528	-0.0157249998301268	0.0604961588978767
-2.90486025810242	-8.91235733032227	-5.93756723403931	-0.175054803490639	-0.0157252047210932	0.0604911670088768
-2.90817189216614	-8.91273975372314	-5.94180822372437	-0.174973666667938	-0.0156016377732158	0.0605175532400608
-2.90368390083313	-8.90705871582031	-5.93698596954346	-0.175051987171173	-0.0155538907274604	0.0605079419910908
-2.90287590026855	-8.90936470031738	-5.93154096603394	-0.175124555826187	-0.0157270338386297	0.0605365447700024
-2.90031599998474	-8.90870380401611	-5.93224096298218	-0.175180211663246	-0.0157461427152157	0.0604917667806149
-2.91153573989868	-8.91100692749023	-5.93542814254761	-0.175124615430832	-0.0156904179602861	0.0603834092617035
-2.91194343566895	-8.91236782073975	-5.93987941741943	-0.17509500682354	-0.0156882777810097	0.0604131743311882
-2.91179656982422	-8.91326427459717	-5.93905878067017	-0.174988254904747	-0.0155334984883666	0.0604247711598873
-2.90773105621338	-8.90907287597656	-5.93301677703857	-0.175021350383759	-0.01567810960114	0.0603976249694824
-2.90653085708618	-8.9047384262085	-5.92508029937744	-0.175163224339485	-0.0156640205532312	0.0603881664574146
-2.90715837478638	-8.91344738006592	-5.92904233932495	-0.175142794847488	-0.0157522764056921	0.0603677071630955
-2.91568779945374	-8.91229438781738	-5.92631053924561	-0.175042599439621	-0.0156167466193438	0.0602994374930859
-2.91325354576111	-8.90793895721436	-5.92925977706909	-0.174953684210777	-0.0155038563534617	0.060297928750515
-2.910719871521	-8.90740013122559	-5.9344687461853	-0.174945265054703	-0.0155706685036421	0.0602902509272099
-2.90752625465393	-8.90194225311279	-5.92302513122559	-0.175112083554268	-0.0156694352626801	0.0602149143815041
-2.90912508964539	-8.90534782409668	-5.9266037940979	-0.175061911344528	-0.0157586559653282	0.0602430030703545
-2.91512727737427	-8.90886211395264	-5.92650604248047	-0.175051927566528	-0.0156577136367559	0.0601974129676819
-2.91293859481812	-8.90678691864014	-5.93696594238281	-0.174797713756561	-0.0155708761885762	0.0602609626948833
-2.90989756584167	-8.90496349334717	-5.92887783050537	-0.17487096786499	-0.0156719963997602	0.060250636190176
-2.90869760513306	-8.89902305603027	-5.92661190032959	-0.174999877810478	-0.0158236883580685	0.0602114833891392
-2.91429233551025	-8.9105110168457	-5.92389917373657	-0.174877017736435	-0.0158483628183603	0.0601918734610081
-2.91879367828369	-8.90741634368896	-5.93418312072754	-0.17476387321949	-0.0157354138791561	0.0602354891598225
-2.91270995140076	-8.90506458282471	-5.93486499786377	-0.174697294831276	-0.0158426854759455	0.0603651888668537
-2.90973973274231	-8.90392398834229	-5.92456865310669	-0.174761921167374	-0.0160568859428167	0.0602512620389462
-2.9176869392395	-8.90601444244385	-5.93375492095947	-0.174784004688263	-0.0161018129438162	0.0603073351085186
-2.92098307609558	-8.91550064086914	-5.93649959564209	-0.174602329730988	-0.0161267835646868	0.0602949596941471
-2.92304396629334	-8.91162300109863	-5.94229459762573	-0.174533367156982	-0.0161932967603207	0.0603685863316059
-2.91727805137634	-8.91002559661865	-5.94049882888794	-0.174517676234245	-0.0162631738930941	0.0603725463151932
-2.91740942001343	-8.91552543640137	-5.93953514099121	-0.174533322453499	-0.0165159106254578	0.0604059547185898
-2.92465543746948	-8.9144811630249	-5.94791793823242	-0.174560546875	-0.0164897795766592	0.0604574121534824
-2.92748045921326	-8.91883754730225	-5.95678091049194	-0.174240127205849	-0.0165886655449867	0.0605268962681293
-2.92646765708923	-8.91819667816162	-5.95363140106201	-0.174230247735977	-0.0166992750018835	0.0605226010084152
-2.92108607292175	-8.91557121276855	-5.95877647399902	-0.174268484115601	-0.0168473366647959	0.0606055855751038
-2.92318987846375	-8.92354393005371	-5.9526834487915	-0.17431016266346	-0.0170273706316948	0.0605498887598515
-2.93119478225708	-8.92321872711182	-5.97014331817627	-0.174205541610718	-0.0171250104904175	0.0606186501681805
-2.92847061157227	-8.93118286132813	-5.97275733947754	-0.174021005630493	-0.0171822234988213	0.0606345571577549
-2.93010330200195	-8.92517852783203	-5.9708685874939	-0.173965439200401	-0.0172091387212276	0.0607141740620136
-2.92410516738892	-8.92384243011475	-5.96778440475464	-0.173931643366814	-0.0174264293164015	0.0607540681958199
-2.92520976066589	-8.92893505096436	-5.96510410308838	-0.173982724547386	-0.0175238959491253	0.0607390031218529
-2.93282270431519	-8.92896461486816	-5.97501039505005	-0.173929542303085	-0.0175669398158789	0.0608169250190258
-2.9306423664093	-8.93438529968262	-5.97782373428345	-0.173807129263878	-0.017620986327529	0.0608304217457771
-2.93588757514954	-8.93203926086426	-5.98437261581421	-0.173717468976974	-0.0176709927618504	0.0609412230551243
-2.92451524734497	-8.92694759368896	-5.98308229446411	-0.173648104071617	-0.0178761314600706	0.0608801506459713
-2.92547512054443	-8.92863750457764	-5.98286437988281	-0.173762336373329	-0.0179761070758104	0.060955036431551
-2.93090772628784	-8.93634510040283	-5.97933769226074	-0.173670023679733	-0.0180926211178303	0.0609501972794533
-2.9336302280426	-8.93357849121094	-5.9888744354248	-0.173464745283127	-0.0180115532130003	0.0609891787171364
-2.9350745677948	-8.93428993225098	-6.00352239608765	-0.173408836126328	-0.0180389042943716	0.0610968843102455
-2.92739272117615	-8.93145656585693	-5.99087762832642	-0.173463001847267	-0.0182390064001083	0.0610607527196407
-2.92347955703735	-8.93174362182617	-5.99615430831909	-0.173444092273712	-0.018251147121191	0.0611718967556953
-2.92688965797424	-8.9316520690918	-5.98644113540649	-0.173408418893814	-0.0183685496449471	0.0610748454928398
-2.93482446670532	-8.93250179290771	-5.99591398239136	-0.173289358615875	-0.0183918923139572	0.0611836239695549
-2.93479013442993	-8.93558597564697	-5.99884176254272	-0.173076525330544	-0.0185142941772938	0.0611873492598534
-2.93053293228149	-8.93048191070557	-6.00553846359253	-0.173077628016472	-0.0184968877583742	0.0612518228590488
-2.92829418182373	-8.9306812286377	-6.00551128387451	-0.173035517334938	-0.0186241194605827	0.0613430961966515
-2.92424726486206	-8.9313907623291	-6.00122690200806	-0.173043549060822	-0.0188318360596895	0.0612359121441841
-2.93386435508728	-8.93657970428467	-6.00387525558472	-0.172956526279449	-0.0188322942703962	0.0613932833075523
-2.93266797065735	-8.93226432800293	-6.01335525512695	-0.172765478491783	-0.0188662987202406	0.0613799728453159
-2.92879724502563	-8.93148517608643	-6.00738000869751	-0.172841846942902	-0.0189423412084579	0.0613796263933182
-2.9306800365448	-8.93132400512695	-6.01006460189819	-0.17285718023777	-0.019041309133172	0.0614425130188465
-2.93527340888977	-8.93535423278809	-6.01312112808228	-0.172708779573441	-0.0191432684659958	0.0614030919969082
-2.93731021881104	-8.9354076385498	-6.01772928237915	-0.172658950090408	-0.0191069357097149	0.0614872053265572
-2.93983674049377	-8.9361515045166	-6.0245795249939	-0.172492921352386	-0.0191769581288099	0.0615698434412479
-2.93315505981445	-8.93344306945801	-6.013671875	-0.172490328550339	-0.0192563943564892	0.0615216456353664
-2.93321204185486	-8.933424949646	-6.02065467834473	-0.172497734427452	-0.0193847976624966	0.0615969151258469
-2.94018793106079	-8.93531131744385	-6.00711345672607	-0.172415897250175	-0.0194674767553806	0.0616109408438206
-2.94261932373047	-8.93768787384033	-6.02781629562378	-0.172313660383224	-0.0195293668657541	0.0616704970598221
-2.93962669372559	-8.93864440917969	-6.02361440658569	-0.172268778085709	-0.0195081643760204	0.0616561286151409
-2.94051694869995	-8.93697166442871	-6.02370357513428	-0.172285884618759	-0.019523348659277	0.0617593638598919
-2.9299840927124	-8.93448734283447	-6.02455759048462	-0.172177821397781	-0.019689342007041	0.0618395060300827
-2.93748331069946	-8.93397045135498	-6.01437759399414	-0.172247931361198	-0.019709650427103	0.0618180930614471
-2.94190382957459	-8.93449687957764	-6.02677059173584	-0.172165513038635	-0.0197813119739294	0.061841394752264
-2.94337391853333	-8.93699741363525	-6.0248761177063	-0.172060698270798	-0.0196562390774488	0.0618192665278912
-2.94084405899048	-8.93731880187988	-6.02667617797852	-0.172068685293198	-0.0196788478642702	0.0619406886398792
-2.93566513061523	-8.931471824646	-6.01719808578491	-0.172100812196732	-0.0196242779493332	0.0619307532906532
-2.93639659881592	-8.93110179901123	-6.01697540283203	-0.172072932124138	-0.0197384357452393	0.0619704984128475
-2.93535661697388	-8.92680740356445	-6.01467084884644	-0.172074556350708	-0.019698454067111	0.0619961954653263
-2.94100880622864	-8.93152046203613	-6.01678800582886	-0.172068208456039	-0.0196544993668795	0.0618836022913456
-2.93986415863037	-8.93165969848633	-6.02168369293213	-0.17202340066433	-0.0196384266018867	0.0619420148432255
-2.93892621994019	-8.92754364013672	-6.01580381393433	-0.171932429075241	-0.0194770265370607	0.0619613640010357
-2.93397974967957	-8.92235374450684	-6.01029682159424	-0.171932548284531	-0.0195783507078886	0.0620594695210457
-2.92918109893799	-8.9189395904541	-6.00580358505249	-0.172124445438385	-0.0194970611482859	0.0620172396302223
-2.92794322967529	-8.92156028747559	-6.00623512268066	-0.172102436423302	-0.0195397920906544	0.0620121583342552
-2.93109178543091	-8.91855335235596	-6.00595140457153	-0.172131359577179	-0.0193829834461212	0.0620323121547699
-2.93386602401733	-8.92272758483887	-6.0056676864624	-0.172056138515472	-0.0192684531211853	0.0620338805019856
-2.92663550376892	-8.91941547393799	-6.00296878814697	-0.172059774398804	-0.0192183088511229	0.0620847642421722
-2.91731357574463	-8.91437339782715	-5.99471807479858	-0.172124981880188	-0.019201222807169	0.0621371231973171
-2.91504621505737	-8.91743850708008	-5.98426532745361	-0.172203749418259	-0.0193011872470379	0.0620554350316525
-2.91798901557922	-8.91666030883789	-5.98670434951782	-0.172317892313004	-0.0191926658153534	0.0620418526232243
-2.91348552703857	-8.9199800491333	-5.98832607269287	-0.17206697165966	-0.0191006492823362	0.0621042400598526
-2.90796542167664	-8.91515922546387	-5.98983478546143	-0.172176763415337	-0.0191350840032101	0.062153983861208
-2.89706468582153	-8.9039945602417	-5.98433113098145	-0.172181531786919	-0.0191436298191547	0.0622118264436722
-2.8927915096283	-8.90908432006836	-5.98171901702881	-0.17224083840847	-0.0192820373922586	0.0622022710740566
-2.89819145202637	-8.90940952301025	-5.98726177215576	-0.172282889485359	-0.0191858056932688	0.062282107770443
-2.89660453796387	-8.90822696685791	-5.99249076843262	-0.172148734331131	-0.0191763881593943	0.0623321197926998
-2.88814663887024	-8.90316963195801	-5.98336553573608	-0.172176823019981	-0.0191374942660332	0.0624115839600563
-2.88298583030701	-8.89690589904785	-5.98085021972656	-0.172269403934479	-0.0191895607858896	0.0624591037631035
-2.87980556488037	-8.90264511108398	-5.97005558013916	-0.172350883483887	-0.0192450545728207	0.0624435320496559
-2.88506531715393	-8.90538787841797	-5.97922134399414	-0.172302186489105	-0.0191443935036659	0.0625635236501694
-2.8803436756134	-8.90063285827637	-5.97186517715454	-0.172092795372009	-0.019130177795887	0.0625478252768517
-2.87289452552795	-8.89349269866943	-5.97564125061035	-0.172236517071724	-0.0190877709537745	0.0626849979162216
-2.86886930465698	-8.89337539672852	-5.9730396270752	-0.172377407550812	-0.0191804599016905	0.0626760423183441
-2.87037897109985	-8.89758682250977	-5.96701431274414	-0.172330036759377	-0.0191513374447823	0.0626561120152473
-2.87793159484863	-8.89449310302734	-5.98068237304688	-0.172324359416962	-0.0190615281462669	0.0627971142530441
-2.87232041358948	-8.89537048339844	-5.97466707229614	-0.172210216522217	-0.0190417505800724	0.062771275639534
-2.86895537376404	-8.89080142974854	-5.9746036529541	-0.172194987535477	-0.0190322585403919	0.0629322528839111
-2.85499858856201	-8.88617134094238	-5.96648836135864	-0.17232283949852	-0.0190574675798416	0.062884695827961
-2.85717630386353	-8.8873348236084	-5.96564483642578	-0.172318294644356	-0.0190483704209328	0.0630070269107819
-2.86295366287231	-8.88895988464355	-5.95968055725098	-0.172355130314827	-0.0190141033381224	0.0630399659276009
-2.86001586914063	-8.88354682922363	-5.96573495864868	-0.172193482518196	-0.0189199708402157	0.0630239099264145
-2.85903453826904	-8.88227081298828	-5.97475719451904	-0.172201886773109	-0.0188092812895775	0.0631729885935783
-2.84810662269592	-8.8765811920166	-5.95961427688599	-0.172264754772186	-0.0188347175717354	0.0631249397993088
-2.8444881439209	-8.87507820129395	-5.9599084854126	-0.172324821352959	-0.018792537972331	0.0632460191845894
-2.84836649894714	-8.87323188781738	-5.95340013504028	-0.172357082366943	-0.0187442228198051	0.0631005465984344
-2.85189270973206	-8.87439060211182	-5.95574045181274	-0.172331795096397	-0.0185660887509584	0.0632185190916061
-2.8477144241333	-8.8718433380127	-5.95489263534546	-0.172195374965668	-0.0185014270246029	0.063207320868969
-2.83714866638184	-8.86461162567139	-5.95012998580933	-0.172338247299194	-0.018450228497386	0.063193678855896
-2.83558654785156	-8.8637056350708	-5.93970489501953	-0.172465175390244	-0.0184185951948166	0.0632566884160042
-2.83780956268311	-8.86171913146973	-5.9409122467041	-0.172408074140549	-0.0184065997600555	0.0631871819496155
-2.84195971488953	-8.8612585067749	-5.93608570098877	-0.172398880124092	-0.0182086601853371	0.063221164047718
-2.83978390693665	-8.85805320739746	-5.94164800643921	-0.172270491719246	-0.0181010030210018	0.0631918385624886
-2.83289647102356	-8.8499698638916	-5.93936634063721	-0.172391280531883	-0.0180542673915625	0.0632349997758865
-2.82138848304749	-8.84886646270752	-5.93254423141479	-0.172506600618362	-0.0180192887783051	0.0632736757397652
-2.82683992385864	-8.84968090057373	-5.92583322525024	-0.172540217638016	-0.0179186966270208	0.0632274895906448
-2.83151030540466	-8.84536457061768	-5.92305994033813	-0.172506421804428	-0.017775958403945	0.0632321611046791
-2.82453560829163	-8.8424825668335	-5.92902851104736	-0.172332391142845	-0.0176883358508348	0.0633030235767365
-2.81360125541687	-8.8375883102417	-5.91654109954834	-0.172470331192017	-0.0176087338477373	0.0632785335183144
-2.81213927268982	-8.83252716064453	-5.91069078445435	-0.172549962997437	-0.0175664611160755	0.0633634105324745
-2.81832122802734	-8.83750247955322	-5.90489912033081	-0.172533616423607	-0.0174299664795399	0.0632292702794075
-2.81725120544434	-8.83280372619629	-5.91866016387939	-0.172490507364273	-0.0173173956573009	0.0632652565836906
-2.80825304985046	-8.82920360565186	-5.91071939468384	-0.172482341527939	-0.0171885099261999	0.0632515996694565
-2.80344605445862	-8.82335186004639	-5.90237236022949	-0.172614187002182	-0.0171751771122217	0.0632970854640007
-2.80045628547668	-8.81973266601563	-5.89791631698608	-0.172644957900047	-0.017117926850915	0.0633214190602303
-2.80464768409729	-8.81974029541016	-5.89526414871216	-0.172651022672653	-0.0170271024107933	0.063154511153698
-2.80575466156006	-8.81905746459961	-5.90070581436157	-0.172640725970268	-0.0169288031756878	0.0632413253188133
-2.80300402641296	-8.81895732879639	-5.89958238601685	-0.172634363174438	-0.0167640391737223	0.0631265640258789
-2.79902601242065	-8.8141040802002	-5.9019570350647	-0.172612801194191	-0.0166687406599522	0.0632222443819046
-2.79278612136841	-8.81053924560547	-5.88564443588257	-0.172725468873978	-0.0166373774409294	0.0631305649876595
-2.79569387435913	-8.80931949615479	-5.8822021484375	-0.172782242298126	-0.0165870022028685	0.0630840584635735
-2.79622530937195	-8.81209754943848	-5.88878345489502	-0.172791585326195	-0.0165178850293159	0.0630636364221573
-2.79931735992432	-8.80532646179199	-5.88409471511841	-0.172692134976387	-0.0162240117788315	0.0629658624529839
-2.79593944549561	-8.80472278594971	-5.88250160217285	-0.172829821705818	-0.0163052324205637	0.0630040392279625
-2.79286956787109	-8.80099582672119	-5.87558078765869	-0.172848537564278	-0.0162292122840881	0.0629553273320198
-2.79893255233765	-8.80502796173096	-5.88166952133179	-0.172815784811974	-0.0162355229258537	0.0629481747746468
-2.80166125297546	-8.80411529541016	-5.88189792633057	-0.172804802656174	-0.0160920824855566	0.0629051402211189
-2.79969906806946	-8.80581474304199	-5.88167428970337	-0.172846838831902	-0.0159499831497669	0.0628618225455284
-2.79470777511597	-8.80453491210938	-5.87488555908203	-0.172908410429955	-0.0160780064761639	0.0628648325800896
-2.79536032676697	-8.80237579345703	-5.87303113937378	-0.172883555293083	-0.0161584336310625	0.0628598928451538
-2.80481863021851	-8.80774688720703	-5.87503290176392	-0.172909632325172	-0.0160916056483984	0.062762975692749
-2.80537009239197	-8.81043434143066	-5.88073205947876	-0.172776401042938	-0.0161421354860067	0.0628792271018028
-2.79918837547302	-8.80401802062988	-5.87863349914551	-0.172827273607254	-0.016126761212945	0.0627970770001411
-2.80031037330627	-8.80773258209229	-5.87863969802856	-0.17289112508297	-0.0162759143859148	0.0628763809800148
-2.80694556236267	-8.81053924560547	-5.87636804580688	-0.172942593693733	-0.0163608901202679	0.0628462359309196
-2.81225800514221	-8.81813621520996	-5.88718557357788	-0.172801524400711	-0.0163498744368553	0.062850221991539
-2.80973243713379	-8.8173885345459	-5.88862562179565	-0.172673374414444	-0.0163727235049009	0.062855638563633
-2.80351758003235	-8.81267642974854	-5.88840532302856	-0.172787368297577	-0.0163708962500095	0.0629169791936874
-2.80670976638794	-8.82018756866455	-5.88439702987671	-0.172831013798714	-0.0166445765644312	0.062911331653595
-2.81198191642761	-8.82028579711914	-5.89166307449341	-0.172823399305344	-0.0166221149265766	0.0628597810864449
-2.81316518783569	-8.82486057281494	-5.8982629776001	-0.172701358795166	-0.0165937673300505	0.0628887414932251
-2.81610083580017	-8.82474803924561	-5.893141746521	-0.172653540968895	-0.0166254546493292	0.0628843829035759
-2.80861043930054	-8.82070255279541	-5.89696216583252	-0.172698080539703	-0.0167488418519497	0.0628652051091194
-2.80666303634644	-8.8243236541748	-5.88992404937744	-0.172714471817017	-0.0169537328183651	0.0628368183970451
-2.81387829780579	-8.82643795013428	-5.89168357849121	-0.172747299075127	-0.0169221274554729	0.0628325641155243
-2.81935095787048	-8.8348274230957	-5.89824247360229	-0.172589749097824	-0.0168608259409666	0.0628117546439171
-2.81511378288269	-8.83085441589355	-5.89771461486816	-0.172563210129738	-0.0169266201555729	0.0628510490059853
-2.81155228614807	-8.82594299316406	-5.9001579284668	-0.172698974609375	-0.0170462969690561	0.0628123879432678
-2.81472373008728	-8.83237075805664	-5.89788579940796	-0.172700986266136	-0.0171991288661957	0.0628138706088066
-2.82183456420898	-8.84003639221191	-5.89969873428345	-0.172639653086662	-0.0171458926051855	0.0627519562840462
-2.81888031959534	-8.83901309967041	-5.90626192092896	-0.172461122274399	-0.0171505846083164	0.0628058984875679
-2.81693506240845	-8.84082794189453	-5.90577030181885	-0.172546982765198	-0.0172969158738852	0.0628155395388603
-2.81396579742432	-8.83674621582031	-5.89927101135254	-0.172576680779457	-0.0174889843910933	0.0628068819642067
-2.81238007545471	-8.84451580047607	-5.90668058395386	-0.172566488385201	-0.0176638495177031	0.0628102868795395
-2.82224798202515	-8.84792423248291	-5.90903663635254	-0.172637760639191	-0.0177677720785141	0.0627883672714233
-2.82320475578308	-8.85673713684082	-5.91374921798706	-0.172355502843857	-0.0177865996956825	0.0628456622362137
-2.82526516914368	-8.85693550109863	-5.91731452941895	-0.17232683300972	-0.0178978033363819	0.0629129409790039
-2.81991457939148	-8.85185623168945	-5.9217677116394	-0.172284811735153	-0.0180518049746752	0.0629556626081467
-2.82412433624268	-8.85694122314453	-5.92196321487427	-0.172412291169167	-0.018299326300621	0.0629724711179733
-2.8201584815979	-8.85726261138916	-5.92862415313721	-0.172450512647629	-0.0185257084667683	0.0629956871271133
-2.82553124427795	-8.86620712280273	-5.9356632232666	-0.172373563051224	-0.0186179485172033	0.0630644336342812
-2.83578705787659	-8.86797332763672	-5.93833780288696	-0.172231182456017	-0.0186838116496801	0.0631185621023178
-2.8298442363739	-8.87129306793213	-5.94806003570557	-0.172032877802849	-0.0189141370356083	0.063231498003006
-2.82851052284241	-8.87221145629883	-5.94942045211792	-0.172070667147636	-0.0190043821930885	0.0633295550942421
-2.82311820983887	-8.87477874755859	-5.95196104049683	-0.172081425786018	-0.0192894916981459	0.0634093061089516
-2.82173109054565	-8.87827587127686	-5.96226119995117	-0.172102048993111	-0.0194425899535418	0.0635293051600456
-2.82319855690002	-8.88114547729492	-5.95706033706665	-0.172145962715149	-0.0196631457656622	0.0635277330875397
-2.83342552185059	-8.88622093200684	-5.9729380607605	-0.172072187066078	-0.0197509750723839	0.0637115761637688
-2.83015775680542	-8.89027500152588	-5.97478628158569	-0.171862930059433	-0.0198723245412111	0.0637430846691132
-2.82635760307312	-8.88570499420166	-5.98034763336182	-0.171889930963516	-0.0199832431972027	0.0638479813933373
-2.82125020027161	-8.88835334777832	-5.98554801940918	-0.171926140785217	-0.0201154295355082	0.0639804303646088
-2.8196964263916	-8.88593769073486	-5.97963619232178	-0.172044962644577	-0.0201835930347443	0.0638967007398605
-2.82410502433777	-8.88928318023682	-5.98185873031616	-0.172029241919518	-0.0201973896473646	0.0640889108181
-2.82936668395996	-8.89182758331299	-5.98219966888428	-0.17191319167614	-0.0202210899442434	0.0639764592051506
-2.82728743553162	-8.88967323303223	-5.99250936508179	-0.171935722231865	-0.0200847592204809	0.0641331672668457
-2.81936478614807	-8.88676452636719	-5.98413324356079	-0.171887144446373	-0.0200617350637913	0.0641464442014694
-2.81964087486267	-8.88325881958008	-5.98171377182007	-0.172076284885406	-0.0199687778949738	0.0641022846102715
-2.81070995330811	-8.88272094726563	-5.97765684127808	-0.172137722373009	-0.0200208425521851	0.0641672909259796
-2.81545233726501	-8.88154125213623	-5.97145795822144	-0.17216120660305	-0.0198866277933121	0.0640914887189865
-2.82176446914673	-8.8792781829834	-5.98160266876221	-0.172177463769913	-0.0197028964757919	0.0641154274344444
-2.82081699371338	-8.87829685211182	-5.96591949462891	-0.172097846865654	-0.0195884313434362	0.0640579238533974
-2.81376576423645	-8.87058639526367	-5.97391700744629	-0.17216295003891	-0.0194859728217125	0.0641199573874474
-2.81012010574341	-8.86680126190186	-5.96245241165161	-0.172231256961823	-0.019307766109705	0.0640695095062256
-2.80729103088379	-8.86165046691895	-5.95558595657349	-0.172195062041283	-0.0193720664829016	0.0640536248683929
-2.80381202697754	-8.85792636871338	-5.95265054702759	-0.172231644392014	-0.0193141680210829	0.0640627965331078
-2.80690550804138	-8.86042022705078	-5.95261573791504	-0.172269716858864	-0.0191926900297403	0.0639774352312088
-2.80761337280273	-8.85896396636963	-5.9512825012207	-0.172274246811867	-0.0190834905952215	0.0640114098787308
-2.80226516723633	-8.85480308532715	-5.95077276229858	-0.172247037291527	-0.0188067723065615	0.0640013813972473
-2.79737854003906	-8.84994888305664	-5.9432053565979	-0.172280505299568	-0.0188599471002817	0.0640008449554443
-2.79016733169556	-8.84355926513672	-5.9405255317688	-0.1723712682724	-0.0188077241182327	0.0640194714069366
-2.78713774681091	-8.84557247161865	-5.93823003768921	-0.172407880425453	-0.0188844539225101	0.063964381814003
-2.79252624511719	-8.84226322174072	-5.9437837600708	-0.172434896230698	-0.018674124032259	0.0639092028141022
-2.79266285896301	-8.84524250030518	-5.93966722488403	-0.172372043132782	-0.0186260901391506	0.0639434829354286
-2.78881597518921	-8.83953380584717	-5.94024801254272	-0.172340616583824	-0.0184901375323534	0.0639458447694778
-2.78373742103577	-8.83321571350098	-5.93355226516724	-0.172345921397209	-0.018390042707324	0.0639519318938255
-2.7777247428894	-8.83242321014404	-5.92629814147949	-0.172465696930885	-0.0184982139617205	0.0639474466443062
-2.77556991577148	-8.82596683502197	-5.92422294616699	-0.172560647130013	-0.0183757655322552	0.0639282390475273
-2.77710962295532	-8.83144092559814	-5.92228507995605	-0.172517880797386	-0.0182757880538702	0.0638584941625595
-2.78280234336853	-8.82694816589355	-5.92886209487915	-0.172521471977234	-0.0181967113167048	0.0638891160488129
-2.7762463092804	-8.82470893859863	-5.9264440536499	-0.172311931848526	-0.0181292407214642	0.0638371855020523
-2.77195358276367	-8.81925964355469	-5.92259359359741	-0.172388330101967	-0.0180253554135561	0.0638935714960098
-2.76592683792114	-8.81781673431396	-5.91688251495361	-0.172520399093628	-0.0180938746780157	0.0638468340039253
-2.75983357429504	-8.81717872619629	-5.91029596328735	-0.17260904610157	-0.0180210899561644	0.0638149529695511
-2.76912879943848	-8.81667804718018	-5.91803693771362	-0.172583624720573	-0.0179637502878904	0.0638686716556549
-2.76579093933105	-8.81363010406494	-5.91614580154419	-0.172440871596336	-0.0179381649941206	0.0638445541262627
-2.76420378684998	-8.81145858764648	-5.9179744720459	-0.17243880033493	-0.0178459845483303	0.0639574006199837
-2.7496383190155	-8.8061408996582	-5.90167617797852	-0.172456130385399	-0.0179565586149693	0.0638866946101189
-2.75504183769226	-8.80716419219971	-5.91476488113403	-0.172520577907562	-0.0178641434758902	0.0638950243592262
-2.76310634613037	-8.80995750427246	-5.91140699386597	-0.172468632459641	-0.0177828650921583	0.0639093294739723
-2.75411677360535	-8.80379962921143	-5.91346406936646	-0.172280266880989	-0.0177893806248903	0.0639494359493256
-2.74491095542908	-8.80208587646484	-5.90741491317749	-0.172507226467133	-0.0177560523152351	0.0639612227678299
-2.74759650230408	-8.79945850372314	-5.91007614135742	-0.172500535845757	-0.0178301557898521	0.0639087930321693
-2.75128126144409	-8.80488204956055	-5.90228462219238	-0.172413289546967	-0.0177493784576654	0.0639118328690529
-2.75377559661865	-8.80135726928711	-5.90701103210449	-0.172276839613914	-0.0176810063421726	0.0640017837285995
-2.73979568481445	-8.79855346679688	-5.90363836288452	-0.17233145236969	-0.017803717404604	0.0639653429389
-2.74187850952148	-8.79610919952393	-5.90651082992554	-0.172463238239288	-0.017812030389905	0.0639855340123177
-2.74499440193176	-8.80289936065674	-5.90763092041016	-0.172437161207199	-0.0178783647716045	0.0640137940645218
-2.74812984466553	-8.8003454208374	-5.91183519363403	-0.172257900238037	-0.0177673641592264	0.0640104040503502
-2.74411416053772	-8.80235290527344	-5.91684865951538	-0.172223374247551	-0.017835708335042	0.0641571134328842
-2.73559927940369	-8.79680824279785	-5.90742588043213	-0.17229700088501	-0.0179716534912586	0.064134418964386
-2.73646020889282	-8.80112552642822	-5.91302633285522	-0.172325238585472	-0.0180381089448929	0.0641955956816673
-2.74031162261963	-8.80414962768555	-5.91788148880005	-0.172333285212517	-0.018124170601368	0.0641696378588676
-2.74550533294678	-8.80518913269043	-5.92105960845947	-0.172314405441284	-0.018104761838913	0.0643032342195511
-2.74319696426392	-8.80636024475098	-5.92238473892212	-0.17209754884243	-0.018341388553381	0.0642920583486557
-2.74073719978333	-8.80568027496338	-5.92646360397339	-0.172186151146889	-0.0182603634893894	0.064415916800499
-2.73727202415466	-8.80876350402832	-5.92900276184082	-0.172084107995033	-0.0183700080960989	0.0645188763737679
-2.72907137870789	-8.80358600616455	-5.92728137969971	-0.172156661748886	-0.0184779707342386	0.0644857585430145
-2.7297682762146	-8.80690765380859	-5.92778348922729	-0.172304019331932	-0.0185636673122644	0.0646248534321785
-2.73589205741882	-8.81113815307617	-5.93214845657349	-0.17211340367794	-0.0186581239104271	0.0645737871527672
-2.73499202728271	-8.81218910217285	-5.94422769546509	-0.172091111540794	-0.0186669081449509	0.0646773874759674
-2.72597980499268	-8.80900478363037	-5.9411997795105	-0.172044351696968	-0.0186512991786003	0.064706951379776
-2.72347521781921	-8.80672740936279	-5.93811273574829	-0.172141969203949	-0.0187104865908623	0.0647819712758064
-2.72084665298462	-8.80767631530762	-5.93338584899902	-0.172196879982948	-0.0187591556459665	0.0647828504443169
-2.72024989128113	-8.80774116516113	-5.93001699447632	-0.17223159968853	-0.0187506973743439	0.0647199079394341
-2.72499489784241	-8.8065357208252	-5.93873357772827	-0.172146126627922	-0.0187328960746527	0.0647849291563034
-2.72496175765991	-8.80689525604248	-5.93726491928101	-0.172121554613113	-0.0186385475099087	0.0647602155804634
-2.72147369384766	-8.80671405792236	-5.9432544708252	-0.17209492623806	-0.0185555052012205	0.0648083537817001
-2.71430158615112	-8.8024320602417	-5.93501043319702	-0.172115594148636	-0.0184129718691111	0.0648326128721237
-2.70993638038635	-8.80203914642334	-5.93251037597656	-0.172154024243355	-0.0185675956308842	0.0648290887475014
-2.70629954338074	-8.7962589263916	-5.93023109436035	-0.172188431024551	-0.018515333533287	0.06485965102911
-2.7137885093689	-8.80061435699463	-5.9266562461853	-0.172255098819733	-0.0185019262135029	0.0647890716791153
-2.71324443817139	-8.80080509185791	-5.9356837272644	-0.172149300575256	-0.0184911005198956	0.0648307502269745
-2.70909380912781	-8.80060768127441	-5.93651962280273	-0.172139152884483	-0.0182916838675737	0.0648726150393486
-2.70558834075928	-8.79842376708984	-5.93745231628418	-0.172112613916397	-0.0183863956481218	0.0649129003286362
-2.69881987571716	-8.79180240631104	-5.93525218963623	-0.172125443816185	-0.0183525569736958	0.0649451017379761
-2.69512319564819	-8.79483890533447	-5.93207597732544	-0.172148421406746	-0.018561627715826	0.0649314820766449
-2.69613361358643	-8.7902774810791	-5.93410730361938	-0.172232612967491	-0.0185171235352755	0.0650066807866097
-2.6935555934906	-8.79769229888916	-5.93433237075806	-0.1721580773592	-0.0185835268348455	0.0649827867746353
-2.69542264938354	-8.79571914672852	-5.94569778442383	-0.172098010778427	-0.0184935089200735	0.0649973005056381
-2.69408059120178	-8.79481410980225	-5.94413375854492	-0.17199794948101	-0.0185203682631254	0.0651495531201363
-2.68552589416504	-8.79227447509766	-5.93620777130127	-0.172000452876091	-0.0185456126928329	0.0651193186640739
-2.68089628219604	-8.78661632537842	-5.94001054763794	-0.172153621912003	-0.0186080485582352	0.065192736685276
-2.68373227119446	-8.79505157470703	-5.93978023529053	-0.172078981995583	-0.0187295246869326	0.0651247948408127
-2.69025087356567	-8.79469776153564	-5.94923162460327	-0.172084048390388	-0.0185499582439661	0.0651686117053032
-2.68109440803528	-8.79253101348877	-5.94372415542603	-0.171911388635635	-0.0185854472219944	0.0652092471718788
-2.67905879020691	-8.78907299041748	-5.94370746612549	-0.172018274664879	-0.0185990408062935	0.0652223154902458
-2.67655611038208	-8.78768157958984	-5.93640375137329	-0.172127038240433	-0.0186975412070751	0.0652321428060532
-2.67536592483521	-8.79383945465088	-5.94088506698608	-0.172134205698967	-0.0186899844557047	0.0651622861623764
-2.68682980537415	-8.79542350769043	-5.95133018493652	-0.172045707702637	-0.018617607653141	0.0652652531862259
-2.68324875831604	-8.79377555847168	-5.94495964050293	-0.171925097703934	-0.0187344327569008	0.0652184933423996
-2.68457508087158	-8.79466152191162	-5.95744514465332	-0.171919733285904	-0.0186921190470457	0.0652981474995613
-2.67350387573242	-8.7923469543457	-5.94579458236694	-0.171936050057411	-0.0188787914812565	0.0652057826519012
-2.67587757110596	-8.79074668884277	-5.94958639144897	-0.17210191488266	-0.0189283136278391	0.0653141140937805
-2.67729687690735	-8.79926586151123	-5.95013952255249	-0.172010272741318	-0.0189597066491842	0.0653163120150566
-2.68019127845764	-8.79777240753174	-5.95655488967896	-0.172009691596031	-0.0189793929457664	0.0653110966086388
-2.68803405761719	-8.80134677886963	-5.96796751022339	-0.171856611967087	-0.019035940989852	0.0653997361660004
-2.68138790130615	-8.79986095428467	-5.95829820632935	-0.17181171476841	-0.0190946906805038	0.0653955489397049
-2.678959608078	-8.80064678192139	-5.97100257873535	-0.171818569302559	-0.0191632155328989	0.0655230283737183
-2.673583984375	-8.7980260848999	-5.95070886611938	-0.171986281871796	-0.0192863829433918	0.0654967799782753
-2.67788219451904	-8.80025482177734	-5.96126079559326	-0.171956032514572	-0.0193117056041956	0.0655578672885895
-2.68275666236877	-8.80625152587891	-5.96428108215332	-0.171803385019302	-0.0193654280155897	0.0655129998922348
-2.68198156356812	-8.80210494995117	-5.96854162216187	-0.171789914369583	-0.0193247999995947	0.0655974373221397
-2.67905282974243	-8.80501556396484	-5.96813106536865	-0.171687126159668	-0.0194182749837637	0.065659411251545
-2.67187094688416	-8.80046272277832	-5.96185398101807	-0.171787351369858	-0.019488513469696	0.065631128847599
-2.67140316963196	-8.80004692077637	-5.96700477600098	-0.171851232647896	-0.0195149257779121	0.0657598078250885
-2.67054295539856	-8.80251789093018	-5.95604944229126	-0.171947777271271	-0.0195449236780405	0.0657082721590996
-2.6712908744812	-8.80235958099365	-5.96892976760864	-0.171838909387589	-0.0195996668189764	0.0657499730587006
-2.67748498916626	-8.80346202850342	-5.9694938659668	-0.171811506152153	-0.0196067467331886	0.0657478347420692
-2.67465329170227	-8.80751609802246	-5.97520303726196	-0.17172734439373	-0.0196289550513029	0.0658372342586517
-2.67377996444702	-8.80560398101807	-5.97499561309814	-0.171662732958794	-0.0195335503667593	0.0658991113305092
-2.66577839851379	-8.80316162109375	-5.97668600082397	-0.171745747327805	-0.0196882765740156	0.0660039782524109
-2.66051173210144	-8.80186462402344	-5.9665060043335	-0.171802967786789	-0.0196344759315252	0.0659617036581039
-2.66155076026917	-8.80413818359375	-5.96695327758789	-0.171901822090149	-0.0197763461619616	0.0660264939069748
-2.66440439224243	-8.80629348754883	-5.96747493743896	-0.171921983361244	-0.0196916237473488	0.0660341307520866
-2.66320037841797	-8.81170558929443	-5.97511577606201	-0.171820685267448	-0.0196638572961092	0.0660862401127815
-2.65131568908691	-8.81157875061035	-5.97824287414551	-0.171748116612434	-0.0197304934263229	0.0661736503243446
-2.64311504364014	-8.80171012878418	-5.97889757156372	-0.171761527657509	-0.0197634380310774	0.0662172958254814
-2.63961482048035	-8.80412483215332	-5.97690153121948	-0.171801880002022	-0.0199643243104219	0.0662798509001732
-2.63648653030396	-8.79946613311768	-5.9770975112915	-0.171791091561317	-0.0198892392218113	0.0662198215723038
-2.63369560241699	-8.80215740203857	-5.98538637161255	-0.171690180897713	-0.0199058875441551	0.0663287788629532
-2.63120222091675	-8.79908657073975	-5.98494863510132	-0.171697869896889	-0.0199774950742722	0.0664125233888626
-2.62289452552795	-8.79220294952393	-5.98686838150024	-0.171716868877411	-0.0198657885193825	0.0664058402180672
-2.62408256530762	-8.79154109954834	-5.96756935119629	-0.171985328197479	-0.0198813285678625	0.0662550404667854
-2.62974691390991	-8.78755187988281	-5.96630907058716	-0.172241196036339	-0.0197152458131313	0.0660300403833389
-2.63045930862427	-8.79751777648926	-5.97254800796509	-0.172085732221603	-0.0196526944637299	0.0659516826272011
-2.62973189353943	-8.79128360748291	-5.99217367172241	-0.17196024954319	-0.0196023620665073	0.066001795232296
-2.62229180335999	-8.78737640380859	-5.98765707015991	-0.171828225255013	-0.0197076946496964	0.0660930201411247
-2.61637806892395	-8.78680515289307	-5.98076248168945	-0.171950235962868	-0.0196512807160616	0.066113069653511
-2.60276818275452	-8.7813720703125	-5.98333215713501	-0.171947106719017	-0.0197363663464785	0.0661816075444222
-2.60169100761414	-8.77925109863281	-5.97025537490845	-0.172039717435837	-0.0197647828608751	0.0661849230527878
-2.60047888755798	-8.77584266662598	-5.97462940216064	-0.17203651368618	-0.0198114961385727	0.0661788582801819
-2.60089564323425	-8.78303146362305	-5.98505973815918	-0.171938985586166	-0.0197093188762665	0.066167876124382
-2.60619235038757	-8.77827548980713	-5.98266172409058	-0.171864405274391	-0.0196912735700607	0.0662603825330734
-2.59704852104187	-8.77461242675781	-5.97998476028442	-0.171753406524658	-0.0198005139827728	0.0662510767579079
-2.59355330467224	-8.77218723297119	-5.97707509994507	-0.171888470649719	-0.0197044108062983	0.0663194730877876
-2.58958053588867	-8.76961803436279	-5.97787284851074	-0.171887248754501	-0.0198838654905558	0.0663020014762878
-2.59132957458496	-8.77413749694824	-5.97600317001343	-0.171951293945313	-0.0198222864419222	0.066292516887188
-2.59775137901306	-8.7749080657959	-5.9843602180481	-0.171843111515045	-0.0197780281305313	0.0662679597735405
-2.59687662124634	-8.77233505249023	-5.97759580612183	-0.171722814440727	-0.0197348594665527	0.0663245022296906
-2.59401559829712	-8.76998043060303	-5.98242235183716	-0.17166942358017	-0.0196237023919821	0.0663142502307892
-2.58472657203674	-8.76822948455811	-5.97823667526245	-0.171806424856186	-0.0197902303189039	0.0662976577877998
-2.58645725250244	-8.76429462432861	-5.96808671951294	-0.17186738550663	-0.019654456526041	0.0663475841283798
-2.59109926223755	-8.76591491699219	-5.97025156021118	-0.171868070960045	-0.0197093803435564	0.0662606582045555
-2.59397387504578	-8.76515007019043	-5.97445583343506	-0.171847760677338	-0.0196073222905397	0.0662981122732162
-2.59684109687805	-8.7653980255127	-5.98208618164063	-0.171653553843498	-0.0194953251630068	0.0662665590643883
-2.59348750114441	-8.76137447357178	-5.97739219665527	-0.171719491481781	-0.0193592756986618	0.066285029053688
-2.5818042755127	-8.75663471221924	-5.96737146377563	-0.171692579984665	-0.0194161348044872	0.0663087218999863
-2.58429908752441	-8.75271701812744	-5.95981073379517	-0.171829402446747	-0.0193429067730904	0.0662899613380432
-2.58187794685364	-8.75551891326904	-5.96035718917847	-0.171860620379448	-0.0193606074899435	0.0663347020745277
-2.58183765411377	-8.75454139709473	-5.95548295974731	-0.171740770339966	-0.0193035211414099	0.0662141889333725
-2.58270359039307	-8.75181102752686	-5.97016429901123	-0.171691685914993	-0.0191979706287384	0.0663260370492935
-2.58276653289795	-8.7539587020874	-5.96334362030029	-0.171655997633934	-0.0190710108727217	0.0662808418273926
-2.57426691055298	-8.75013446807861	-5.96326637268066	-0.17163935303688	-0.0189973991364241	0.0663204193115234
-2.57223629951477	-8.74481964111328	-5.95674800872803	-0.171685546636581	-0.0189074408262968	0.0662812441587448
-2.5682635307312	-8.74036693572998	-5.95131540298462	-0.17172372341156	-0.0189780239015818	0.0662686005234718
-2.5672345161438	-8.73828601837158	-5.95286560058594	-0.171774819493294	-0.0188857652246952	0.0662190690636635
-2.57300734519959	-8.73972988128662	-5.94845628738403	-0.171692863106728	-0.0188203621655703	0.0661147013306618
-2.57157015800476	-8.73867607116699	-5.95768022537231	-0.171620950102806	-0.0187213644385338	0.0661617368459702
-2.56500697135925	-8.7348108291626	-5.95420598983765	-0.171585857868195	-0.0185683891177177	0.0661598071455956
-2.56333661079407	-8.73322200775146	-5.94424152374268	-0.171627193689346	-0.0185851044952869	0.0661019384860992
-2.56181168556213	-8.7288179397583	-5.94000339508057	-0.171714320778847	-0.0185256656259298	0.0660794600844383
-2.56075048446655	-8.72900867462158	-5.93668460845947	-0.17171011865139	-0.0185470823198557	0.0660113915801048
-2.5658802986145	-8.72607898712158	-5.94215202331543	-0.171800076961517	-0.0183466225862503	0.0659814104437828
-2.5680627822876	-8.73142623901367	-5.94006776809692	-0.171691432595253	-0.0183577481657267	0.0659137964248657
-2.57310581207275	-8.72790145874023	-5.94349384307861	-0.171659544110298	-0.0181173905730248	0.0658919215202332
-2.5711076259613	-8.72806358337402	-5.93753004074097	-0.171585276722908	-0.0180763676762581	0.065935917198658
-2.5740020275116	-8.72355461120605	-5.93320512771606	-0.171584591269493	-0.0180614124983549	0.0658311173319817
-2.56380271911621	-8.72010612487793	-5.93610429763794	-0.171656608581543	-0.0179574768990278	0.0658340081572533
-2.56726479530334	-8.72004222869873	-5.9198431968689	-0.171743407845497	-0.0180296897888184	0.0657480582594872
-2.57473921775818	-8.72357082366943	-5.92931509017944	-0.171686783432961	-0.0178940799087286	0.0657594949007034
-2.57220244407654	-8.72239112854004	-5.92742729187012	-0.17159441113472	-0.0178171023726463	0.0656554773449898
-2.57742214202881	-8.7191743850708	-5.92741012573242	-0.171538710594177	-0.0176836922764778	0.0656749531626701
-2.57220196723938	-8.71752262115479	-5.92505598068237	-0.171455755829811	-0.0177318304777145	0.0656504556536675
-2.5689013004303	-8.71380233764648	-5.92443323135376	-0.171559870243073	-0.0176227297633886	0.065636120736599
-2.56393837928772	-8.71086692810059	-5.92073440551758	-0.171616315841675	-0.0176766682416201	0.0655798316001892
-2.56351709365845	-8.71258068084717	-5.92258262634277	-0.171632155776024	-0.0176261160522699	0.0656040906906128
-2.56364846229553	-8.70655059814453	-5.90767860412598	-0.171649158000946	-0.0176450852304697	0.0654502585530281
-2.56944823265076	-8.70863246917725	-5.92057991027832	-0.17159079015255	-0.0175564270466566	0.0655034631490707
-2.57132124900818	-8.71193599700928	-5.91838073730469	-0.17147758603096	-0.0175630915910006	0.0653916597366333
-2.57230520248413	-8.70582962036133	-5.92595911026001	-0.171465620398521	-0.0174821969121695	0.065390981733799
-2.56904673576355	-8.70635032653809	-5.931396484375	-0.17137536406517	-0.017462745308876	0.0654082447290421
-2.56401205062866	-8.7014627456665	-5.9174976348877	-0.171483427286148	-0.0174441728740931	0.065279021859169
-2.56301593780518	-8.69930744171143	-5.92408514022827	-0.171538725495338	-0.0174542739987373	0.0653193518519402
-2.56793570518494	-8.70049095153809	-5.9119234085083	-0.171571835875511	-0.017401872202754	0.0651916712522507
-2.57227516174316	-8.70380687713623	-5.91809225082397	-0.171530678868294	-0.0173353999853134	0.0651440545916557
-2.57993841171265	-8.70261478424072	-5.91796922683716	-0.171430379152298	-0.0172467548400164	0.0650596395134926
-2.57970857620239	-8.702392578125	-5.91968107223511	-0.171377584338188	-0.0171948634088039	0.0650932714343071
-2.57787132263184	-8.70214462280273	-5.9142370223999	-0.171333178877831	-0.0170217026025057	0.0650282129645348
-2.5764787197113	-8.69960689544678	-5.91265106201172	-0.17142915725708	-0.0170503724366426	0.0650884285569191
-2.57393336296082	-8.69503116607666	-5.91250848770142	-0.171418398618698	-0.0170531533658504	0.0649607330560684
-2.57673501968384	-8.69541358947754	-5.9089994430542	-0.171489298343658	-0.0170756503939629	0.0649476051330566
-2.58173537254334	-8.69540786743164	-5.89763212203979	-0.171521663665771	-0.0170077029615641	0.0648823902010918
-2.58710193634033	-8.7022123336792	-5.90850114822388	-0.171425893902779	-0.0169440899044275	0.0648184195160866
-2.59022116661072	-8.70043277740479	-5.9108624458313	-0.171362996101379	-0.0169046670198441	0.0648388713598251
-2.58901405334473	-8.69619941711426	-5.91126155853271	-0.171338692307472	-0.016800032928586	0.0647660046815872
-2.58840012550354	-8.69863128662109	-5.9073920249939	-0.171329960227013	-0.0169239807873964	0.0647775381803513
-2.58600425720215	-8.69394397735596	-5.90535020828247	-0.171378970146179	-0.0169086847454309	0.0647556334733963
-2.58343625068665	-8.69848155975342	-5.90121459960938	-0.171471163630486	-0.0170505996793509	0.064734660089016
-2.59453821182251	-8.70127010345459	-5.90340328216553	-0.171482115983963	-0.0169702656567097	0.0646848157048225
-2.59443545341492	-8.7046365737915	-5.90615701675415	-0.171361476182938	-0.0169135760515928	0.0645643398165703
-2.60055661201477	-8.70495986938477	-5.91381359100342	-0.171445459127426	-0.0168713182210922	0.0646354779601097
-2.59635639190674	-8.70323467254639	-5.90278005599976	-0.171297490596771	-0.0169805828481913	0.0645792633295059
-2.59656763076782	-8.70160102844238	-5.90631914138794	-0.171380147337914	-0.0169172119349241	0.064612478017807
-2.59312415122986	-8.70354843139648	-5.90369319915771	-0.171577349305153	-0.0171051230281591	0.0645619630813599
-2.59607529640198	-8.70940685272217	-5.90074586868286	-0.171489790081978	-0.017094423994422	0.0644673556089401
-2.60871458053589	-8.71206188201904	-5.91201257705688	-0.171454563736916	-0.0171465203166008	0.0645505860447884
-2.6096203327179	-8.7148494720459	-5.90660667419434	-0.171354413032532	-0.0171323027461767	0.0644428953528404
-2.61096668243408	-8.71577548980713	-5.92244482040405	-0.171363949775696	-0.0171111337840557	0.0645714923739433
-2.60041499137878	-8.71284008026123	-5.90714406967163	-0.171380057930946	-0.0172548051923513	0.0644858255982399
-2.60738611221313	-8.71594333648682	-5.91577529907227	-0.171541824936867	-0.0173503085970879	0.064551405608654
-2.61881899833679	-8.72179794311523	-5.91459655761719	-0.17143788933754	-0.0173324253410101	0.0644980743527412
-2.61895847320557	-8.72603225708008	-5.92189121246338	-0.171304196119308	-0.0174511801451445	0.0645298063755035
-2.62420177459717	-8.72880744934082	-5.92982578277588	-0.171218156814575	-0.0174768920987844	0.0646515563130379
-2.61570191383362	-8.72835063934326	-5.92844820022583	-0.171316578984261	-0.0176003463566303	0.0646068304777145
-2.61962628364563	-8.73331451416016	-5.93031454086304	-0.171395272016525	-0.0177280250936747	0.064676009118557
-2.62732911109924	-8.73972034454346	-5.92935800552368	-0.17134040594101	-0.0178778283298016	0.0646409541368485
-2.63358688354492	-8.74191188812256	-5.93209075927734	-0.171308770775795	-0.0178910605609417	0.064773328602314
-2.63633704185486	-8.74717044830322	-5.94352674484253	-0.171091347932816	-0.0179995223879814	0.0647574067115784
-2.63396525382996	-8.74527645111084	-5.94989728927612	-0.171132728457451	-0.0180782247334719	0.0648311600089073
-2.6346549987793	-8.74951648712158	-5.95200777053833	-0.171190574765205	-0.0181895401328802	0.0649346113204956
-2.62990260124207	-8.75167751312256	-5.9412317276001	-0.171261996030807	-0.0183791350573301	0.0648264661431313
-2.6407470703125	-8.75439739227295	-5.94955635070801	-0.171326026320457	-0.0183161795139313	0.0649726241827011
-2.64811372756958	-8.75926971435547	-5.94768142700195	-0.171181008219719	-0.0184516720473766	0.0649015977978706
-2.65221810340881	-8.76409149169922	-5.96165418624878	-0.171135455369949	-0.0183713100850582	0.0649265050888062
-2.65138292312622	-8.76645278930664	-5.96065044403076	-0.171056762337685	-0.0184481702744961	0.0649149045348167
-2.65916180610657	-8.76705741882324	-5.95693826675415	-0.171154275536537	-0.0183724109083414	0.064972773194313
-2.65043687820435	-8.76731967926025	-5.96218776702881	-0.171107307076454	-0.0184071231633425	0.0650118440389633
-2.65540051460266	-8.76573944091797	-5.95585155487061	-0.171248644590378	-0.0184658728539944	0.0649948492646217
-2.6541953086853	-8.7659158706665	-5.95542097091675	-0.17127713561058	-0.0185259450227022	0.064997673034668
-2.66168284416199	-8.7740306854248	-5.95885848999023	-0.171284735202789	-0.0185136515647173	0.0649530068039894
-2.6661741733551	-8.77647590637207	-5.96048164367676	-0.171210780739784	-0.0184616316109896	0.0649829730391502
-2.66940498352051	-8.77835464477539	-5.96234178543091	-0.171187788248062	-0.018240675330162	0.0649563670158386
-2.66682934761047	-8.77769565582275	-5.96605968475342	-0.171175107359886	-0.0183790549635887	0.0649583637714386
-2.66532349586487	-8.77268028259277	-5.95855093002319	-0.171311229467392	-0.0182502176612616	0.0649501085281372
-2.66611313819885	-8.77575016021729	-5.95202779769897	-0.171382337808609	-0.0182966981083155	0.0649394541978836
-2.66513013839722	-8.77035140991211	-5.94873380661011	-0.171439498662949	-0.0182528905570507	0.0648778453469276
-2.66875267028809	-8.7755651473999	-5.9498028755188	-0.171509444713593	-0.0181888807564974	0.0648780092597008
-2.67770385742188	-8.7766284942627	-5.95186567306519	-0.171495094895363	-0.0179479066282511	0.0648001953959465
-2.67556118965149	-8.77704334259033	-5.95040035247803	-0.17146572470665	-0.0178341064602137	0.0647960156202316
-2.68131279945374	-8.77382659912109	-5.94861888885498	-0.171532437205315	-0.0176606103777885	0.0647625178098679
-2.67319846153259	-8.77098751068115	-5.93960905075073	-0.171509966254234	-0.0175134614109993	0.064734548330307
-2.66883730888367	-8.76540946960449	-5.93708324432373	-0.171597957611084	-0.0174310691654682	0.0647554621100426
-2.66774535179138	-8.76198959350586	-5.92554950714111	-0.171718120574951	-0.0173569284379482	0.0647064000368118
-2.66469359397888	-8.75940799713135	-5.92241239547729	-0.171813994646072	-0.0171904508024454	0.0646297037601471
-2.66834759712219	-8.75405788421631	-5.91507625579834	-0.171884909272194	-0.0170403067022562	0.0646429732441902
-2.66659569740295	-8.75963497161865	-5.91234493255615	-0.171860337257385	-0.0168637149035931	0.0645351111888886
-2.6706690788269	-8.75438213348389	-5.91259145736694	-0.171798050403595	-0.0166135262697935	0.0645444765686989
-2.66766571998596	-8.74918842315674	-5.91263866424561	-0.171863704919815	-0.0164615623652935	0.0645461603999138
-2.66173458099365	-8.74516868591309	-5.90652656555176	-0.171937674283981	-0.01628178358078	0.0645169988274574
-2.65207576751709	-8.74075603485107	-5.89858198165894	-0.172099053859711	-0.0162422843277454	0.0644218698143959
-2.65356731414795	-8.73899555206299	-5.89351844787598	-0.172190502285957	-0.0160759687423706	0.0644567757844925
-2.65684390068054	-8.73825359344482	-5.88148164749146	-0.172131419181824	-0.0160298775881529	0.0643384829163551
-2.65574407577515	-8.73568820953369	-5.89200067520142	-0.17214423418045	-0.0157712139189243	0.064311794936657
-2.65425777435303	-8.73112010955811	-5.89157629013062	-0.172019720077515	-0.0157359167933464	0.064298965036869
-2.65190982818604	-8.72722911834717	-5.8906888961792	-0.172119334340096	-0.0156087232753634	0.0643181949853897
-2.64357042312622	-8.72512149810791	-5.88686466217041	-0.172112673521042	-0.0155570060014725	0.0642453134059906
-2.64144039154053	-8.72235679626465	-5.87614774703979	-0.172260448336601	-0.0155676808208227	0.0642226710915565
-2.64518308639526	-8.72265815734863	-5.87713670730591	-0.172242000699043	-0.0155496913939714	0.0642519891262054
-2.64961528778076	-8.72683811187744	-5.87670707702637	-0.172245308756828	-0.0155333783477545	0.0641409456729889
-2.65517926216125	-8.72691822052002	-5.88766050338745	-0.172224655747414	-0.0154654672369361	0.0642194151878357
-2.65440487861633	-8.72905540466309	-5.88250684738159	-0.172066360712051	-0.0154790440574288	0.0641529262065887
-2.65143585205078	-8.72660160064697	-5.89229917526245	-0.172080546617508	-0.0155263841152191	0.0642571896314621
-2.64876413345337	-8.72761821746826	-5.88005542755127	-0.172153800725937	-0.0156235592439771	0.0642749220132828
-2.65702366828918	-8.73255443572998	-5.88864135742188	-0.17217817902565	-0.0158348195254803	0.0642770230770111
-2.66162085533142	-8.73770999908447	-5.89908504486084	-0.172038376331329	-0.0159439947456121	0.0642974376678467
-2.6674382686615	-8.74018383026123	-5.9065146446228	-0.17194552719593	-0.0159163363277912	0.064304493367672
-2.66933298110962	-8.74196910858154	-5.90719175338745	-0.171967580914497	-0.0160928405821323	0.0644112378358841
-2.66444659233093	-8.74244785308838	-5.90197467803955	-0.171875193715096	-0.0160643327981234	0.0644127428531647
-2.66567730903625	-8.74483871459961	-5.90874862670898	-0.171872794628143	-0.0163521002978086	0.0644670724868774
-2.66864490509033	-8.74370288848877	-5.90376710891724	-0.171932131052017	-0.0163928661495447	0.0644640773534775
-2.6725492477417	-8.75141525268555	-5.90690851211548	-0.171898499131203	-0.0165293384343386	0.0644097924232483
-2.68295049667358	-8.75569343566895	-5.92056274414063	-0.171833142638206	-0.0166246220469475	0.0644946843385696
-2.69017362594604	-8.76557159423828	-5.9309663772583	-0.171661108732224	-0.0166321787983179	0.0644587650895119
-2.69342470169067	-8.76630783081055	-5.93912029266357	-0.171507284045219	-0.0166774149984121	0.0645055025815964
-2.6963210105896	-8.76633930206299	-5.9474720954895	-0.17146772146225	-0.0168804284185171	0.0645236819982529
-2.69932818412781	-8.77024364471436	-5.94499444961548	-0.171559616923332	-0.017066914588213	0.0644982978701591
-2.70663094520569	-8.76838493347168	-5.95150518417358	-0.171646445989609	-0.0170974098145962	0.0644859597086906
-2.71365785598755	-8.77937126159668	-5.94670820236206	-0.17154198884964	-0.0171232391148806	0.0644018426537514
-2.72844052314758	-8.78079700469971	-5.95807981491089	-0.171524584293365	-0.0171226020902395	0.0643753334879875
-2.72904181480408	-8.78764533996582	-5.95713996887207	-0.171342641115189	-0.0171328280121088	0.0642941296100616
-2.73971843719482	-8.78440189361572	-5.9595832824707	-0.171298146247864	-0.0171393360942602	0.0643525198101997
-2.73610210418701	-8.79000091552734	-5.96296358108521	-0.171174183487892	-0.0172848217189312	0.0642835050821304
-2.73917937278748	-8.78823375701904	-5.96541738510132	-0.17117615044117	-0.017251119017601	0.0641885995864868
-2.74110245704651	-8.78804492950439	-5.96279811859131	-0.17131681740284	-0.0173991937190294	0.0641365274786949
-2.75015044212341	-8.79474258422852	-5.96832990646362	-0.171200588345528	-0.017361007630825	0.0640405714511871
-2.76137542724609	-8.79664993286133	-5.98390293121338	-0.171074077486992	-0.0174164175987244	0.0640212893486023
-2.75952982902527	-8.79517555236816	-5.98019456863403	-0.170975401997566	-0.017429681494832	0.0640179440379143
-2.76256561279297	-8.7944917678833	-5.98565340042114	-0.17104959487915	-0.0174030289053917	0.0640225112438202
-2.75977182388306	-8.79113292694092	-5.97913885116577	-0.171014934778214	-0.0174712762236595	0.0638693496584892
-2.7646427154541	-8.79090690612793	-5.98117542266846	-0.171051040291786	-0.0174648445099592	0.0638747215270996
-2.7776255607605	-8.79596710205078	-5.98761892318726	-0.170877829194069	-0.0175013896077871	0.063764251768589
-2.77849793434143	-8.79406356811523	-5.98884630203247	-0.170754909515381	-0.0174356177449226	0.0637311190366745
-2.77871680259705	-8.79354572296143	-6.00424528121948	-0.170611426234245	-0.0174836646765471	0.0636743381619453
-2.77562069892883	-8.79356670379639	-5.99079275131226	-0.170765474438667	-0.0175827480852604	0.0635963603854179
-2.77843689918518	-8.79411697387695	-5.99961376190186	-0.170764103531837	-0.017628425732255	0.0635256841778755
-2.78769254684448	-8.7936372756958	-5.99584197998047	-0.170700386166573	-0.0175948776304722	0.0634059682488441
-2.79413199424744	-8.79770851135254	-6.00792503356934	-0.170685932040215	-0.0176056139171124	0.0633786842226982
-2.7989616394043	-8.80157089233398	-6.01046085357666	-0.170553147792816	-0.0176295507699251	0.0632197335362434
-2.807448387146	-8.80209159851074	-6.01224517822266	-0.17054870724678	-0.0176485627889633	0.0632372424006462
-2.80880665779114	-8.80252552032471	-6.01264095306396	-0.170506164431572	-0.0175835117697716	0.0630904585123062
-2.80997753143311	-8.80406379699707	-6.02160167694092	-0.170507654547691	-0.0176080260425806	0.0630791038274765
-2.8128068447113	-8.80558681488037	-6.01498651504517	-0.170545995235443	-0.0175962802022696	0.0629844218492508
-2.81802797317505	-8.80570793151855	-6.01264810562134	-0.170534715056419	-0.0176946185529232	0.0629347413778305
-2.82061386108398	-8.80286407470703	-6.01710367202759	-0.170509204268456	-0.0177323296666145	0.0628291741013527
-2.83002710342407	-8.81200790405273	-6.02118492126465	-0.170511305332184	-0.0178711973130703	0.0627730041742325
-2.83836007118225	-8.81281852722168	-6.03020524978638	-0.170443072915077	-0.0177587922662497	0.0626725554466248
-2.8446741104126	-8.81744766235352	-6.0368709564209	-0.170286163687706	-0.017708707600832	0.0626115500926971
-2.845947265625	-8.81497192382813	-6.03928375244141	-0.170307844877243	-0.0178297180682421	0.0625873133540154
-2.84469604492188	-8.81293106079102	-6.04358386993408	-0.170142233371735	-0.0177910830825567	0.0625501424074173
-2.84701180458069	-8.813232421875	-6.03845691680908	-0.17026162147522	-0.0179071072489023	0.0624498054385185
-2.84500908851624	-8.8088321685791	-6.04027128219604	-0.170333653688431	-0.0178736839443445	0.0623971968889236
-2.84952425956726	-8.81359100341797	-6.03734302520752	-0.170235529541969	-0.0179637465626001	0.062307208776474
-2.85588097572327	-8.81172847747803	-6.04638004302979	-0.170238882303238	-0.0178710147738457	0.0622070878744125
-2.85934329032898	-8.81696033477783	-6.05000448226929	-0.170156642794609	-0.0178266242146492	0.062155120074749
-2.86585521697998	-8.81551742553711	-6.048583984375	-0.170051917433739	-0.017780652269721	0.062106903642416
-2.86266255378723	-8.81071376800537	-6.05444192886353	-0.170011848211288	-0.0178618803620338	0.0620136074721813
-2.86235189437866	-8.81236362457275	-6.05597162246704	-0.170033574104309	-0.0178607031702995	0.0619530230760574
-2.85748052597046	-8.80584716796875	-6.05031871795654	-0.170046404004097	-0.0179301165044308	0.0618304498493671
-2.86452555656433	-8.81020259857178	-6.05138540267944	-0.170171096920967	-0.017908563837409	0.0617759861052036
-2.8671247959137	-8.81298637390137	-6.04568099975586	-0.170139774680138	-0.0179540067911148	0.0616784505546093
-2.87257766723633	-8.81383895874023	-6.05268526077271	-0.170139446854591	-0.0178866367787123	0.0616416595876217
-2.88504433631897	-8.81718349456787	-6.05282592773438	-0.170100525021553	-0.0179137885570526	0.06154615432024
-2.88766384124756	-8.81817531585693	-6.05372953414917	-0.170020535588264	-0.0177937895059586	0.0615023784339428
-2.88813710212708	-8.81996059417725	-6.0560564994812	-0.169939026236534	-0.0178335458040237	0.0613843835890293
-2.88989472389221	-8.81885242462158	-6.05471992492676	-0.169998690485954	-0.0179052632302046	0.0613918416202068
-2.88794541358948	-8.82334613800049	-6.05194139480591	-0.170119032263756	-0.017966179177165	0.0612744092941284
-2.89266967773438	-8.8254919052124	-6.04238414764404	-0.170226141810417	-0.0180174577981234	0.0612404122948647
-2.89958953857422	-8.83399200439453	-6.0415472984314	-0.170226439833641	-0.0180729683488607	0.06120840087533
-2.90584897994995	-8.83501815795898	-6.04512500762939	-0.170202448964119	-0.0181260332465172	0.0610251240432262
-2.9142746925354	-8.83642101287842	-6.05274677276611	-0.170077413320541	-0.0181636158376932	0.0610682591795921
-2.92068552970886	-8.8413553237915	-6.05088329315186	-0.169996619224548	-0.0180433057248592	0.0609160847961903
-2.91947603225708	-8.84305286407471	-6.05717849731445	-0.169999867677689	-0.0180173013359308	0.0609982833266258
-2.9190685749054	-8.83902740478516	-6.04895639419556	-0.170082420110703	-0.0180294886231422	0.0609071552753448
-2.92160701751709	-8.83877563476563	-6.04470491409302	-0.170036897063255	-0.0180860105901957	0.0609004646539688
-2.92315697669983	-8.83542919158936	-6.04453039169312	-0.170140773057938	-0.0180372353643179	0.0608203709125519
-2.93272161483765	-8.84400081634521	-6.03539800643921	-0.170122966170311	-0.0180377662181854	0.0607231110334396
-2.93835067749023	-8.84812164306641	-6.04114866256714	-0.17006117105484	-0.017992626875639	0.0606597885489464
-2.94128108024597	-8.84731769561768	-6.04484367370605	-0.169974535703659	-0.0178201347589493	0.0606265999376774
-2.94531846046448	-8.84503650665283	-6.04617881774902	-0.169993966817856	-0.0178443174809217	0.0605633929371834
-2.94070172309875	-8.84282875061035	-6.03910732269287	-0.169973254203796	-0.0177509915083647	0.0604842640459538
-2.94156360626221	-8.84755420684814	-6.02788114547729	-0.170111000537872	-0.0178992729634047	0.0604150779545307
-2.94815802574158	-8.84327507019043	-6.03017044067383	-0.170208066701889	-0.0177375953644514	0.0603644326329231
-2.94984936714172	-8.8530797958374	-6.02442121505737	-0.170108005404472	-0.0178791712969542	0.0602752976119518
-2.95964550971985	-8.85221195220947	-6.0279974937439	-0.170084714889526	-0.0177494809031487	0.0602249763906002
-2.96101140975952	-8.85720252990723	-6.03459024429321	-0.169992312788963	-0.0177353657782078	0.0602318607270718
-2.96623206138611	-8.85409069061279	-6.02547550201416	-0.169942945241928	-0.0177320558577776	0.0601842366158962
-2.96006035804749	-8.85054874420166	-6.02862358093262	-0.169983863830566	-0.0178167428821325	0.0601644963026047
-2.96238327026367	-8.85449314117432	-6.02402305603027	-0.170028269290924	-0.0178969465196133	0.0601500980556011
-2.96273803710938	-8.85208320617676	-6.02265024185181	-0.17011234164238	-0.0180231723934412	0.0600418373942375
-2.96842670440674	-8.86028099060059	-6.02842807769775	-0.170105144381523	-0.018071124330163	0.0600451231002808
-2.98298668861389	-8.86839008331299	-6.03187799453735	-0.169950053095818	-0.0181368123739958	0.0600354596972466
-2.98034286499023	-8.86593437194824	-6.03752851486206	-0.169891774654388	-0.0181403085589409	0.0600699111819267
-2.9821949005127	-8.86811351776123	-6.03980875015259	-0.169904604554176	-0.0182839501649141	0.0600892975926399
-2.97584915161133	-8.86661338806152	-6.02925777435303	-0.169938042759895	-0.018457593396306	0.0600661896169186
-2.98033809661865	-8.872483253479	-6.03155851364136	-0.169997707009315	-0.0185133665800095	0.0601134262979031
-2.98885607719421	-8.8765344619751	-6.03457260131836	-0.169902816414833	-0.0186131149530411	0.0600263699889183
-2.99835586547852	-8.88085174560547	-6.03968095779419	-0.169860407710075	-0.0186285208910704	0.0600844770669937
-2.99783444404602	-8.88262271881104	-6.04589509963989	-0.169637516140938	-0.0187698695808649	0.0600607320666313
-2.99930834770203	-8.88126850128174	-6.04944801330566	-0.169732660055161	-0.0188141763210297	0.0600716173648834
-2.99889016151428	-8.88497543334961	-6.05208206176758	-0.169562131166458	-0.0190187711268663	0.0601181611418724
-2.99597764015198	-8.88538551330566	-6.04251194000244	-0.16966900229454	-0.0191595852375031	0.060045275837183
-3.00117063522339	-8.88719463348389	-6.04716730117798	-0.169714793562889	-0.0192293971776962	0.0601530447602272
-3.01216053962708	-8.89294910430908	-6.04219770431519	-0.169649675488472	-0.0193236563354731	0.0600483566522598
-3.01693391799927	-8.89587306976318	-6.0540599822998	-0.169574216008186	-0.0193475279957056	0.0601042434573174
-3.01876425743103	-8.89971828460693	-6.05405473709106	-0.169475555419922	-0.0193347670137882	0.0601003393530846
-3.02188396453857	-8.89867305755615	-6.05230283737183	-0.169511139392853	-0.0193439777940512	0.0600893311202526
-3.01814460754395	-8.9014253616333	-6.05229949951172	-0.169483974575996	-0.0194699987769127	0.0601315461099148
-3.02324676513672	-8.90468978881836	-6.03909873962402	-0.169618934392929	-0.0194896887987852	0.0600590258836746
-3.02863264083862	-8.90384769439697	-6.04767465591431	-0.169512704014778	-0.0196450538933277	0.0600930005311966
-3.03659820556641	-8.91125869750977	-6.04266214370728	-0.169456169009209	-0.0195736270397902	0.0600021071732044
-3.03536057472229	-8.91026210784912	-6.04991102218628	-0.169396176934242	-0.0195144359022379	0.0600825659930706
-3.03477644920349	-8.90588855743408	-6.03991651535034	-0.169443398714066	-0.0194665137678385	0.0600622519850731
-3.03713011741638	-8.90745830535889	-6.03433275222778	-0.16941025853157	-0.019601933658123	0.0600738525390625
-3.03634166717529	-8.90680599212646	-6.03530597686768	-0.169419795274734	-0.0196040365844965	0.0599912144243717
-3.04395985603333	-8.91029834747314	-6.03567790985107	-0.169400066137314	-0.019503515213728	0.0599020831286907
-3.04678392410278	-8.91043663024902	-6.03903245925903	-0.169328942894936	-0.0194896589964628	0.0599700585007668
-3.03752565383911	-8.90773963928223	-6.03027200698853	-0.169274404644966	-0.0193202998489141	0.0599434487521648
-3.03519487380981	-8.90237712860107	-6.02972316741943	-0.169297248125076	-0.019410552456975	0.0599678345024586
-3.03100728988647	-8.90096473693848	-6.01865100860596	-0.169428735971451	-0.0194828622043133	0.0599111020565033
-3.0313024520874	-8.90661525726318	-6.01545476913452	-0.169399157166481	-0.0194629039615393	0.0598357953131199
-3.03478837013245	-8.90324306488037	-6.01992893218994	-0.169333949685097	-0.0193337481468916	0.0598856657743454
-3.03453326225281	-8.9063196182251	-6.01680564880371	-0.169263362884521	-0.0192811749875546	0.0598170794546604
-3.03084516525269	-8.90507888793945	-6.01370191574097	-0.169240474700928	-0.0192405786365271	0.0598011501133442
-3.0258994102478	-8.89670085906982	-6.00574493408203	-0.169243514537811	-0.019144693389535	0.0598192140460014
-3.02168297767639	-8.8983097076416	-5.9979100227356	-0.169421806931496	-0.0193113666027784	0.0596809089183807
-3.02719593048096	-8.89764499664307	-6.0006422996521	-0.169456422328949	-0.0191978309303522	0.0596285350620747
-3.02679181098938	-8.90438747406006	-5.99516916275024	-0.169301599264145	-0.0192180164158344	0.059575617313385
-3.03380250930786	-8.90344905853271	-5.99847984313965	-0.169266685843468	-0.0190650094300509	0.0596026107668877
-3.02475666999817	-8.90156364440918	-5.99476146697998	-0.169148132205009	-0.0190880186855793	0.059537198394537
-3.0263147354126	-8.89805316925049	-5.9968695640564	-0.169280126690865	-0.0191765390336514	0.0595166198909283
-3.02381992340088	-8.8991174697876	-5.98020553588867	-0.169375792145729	-0.0192371234297752	0.059453796595335
-3.02624273300171	-8.90520191192627	-5.98701763153076	-0.169375061988831	-0.0192023515701294	0.0593637935817242
-3.03452157974243	-8.90584468841553	-5.98996639251709	-0.169312983751297	-0.0193062014877796	0.0593582764267921
-3.03480648994446	-8.91050624847412	-5.98613882064819	-0.169235154986382	-0.0192764475941658	0.0593198724091053
-3.03924036026001	-8.90858364105225	-5.99731349945068	-0.169081255793571	-0.0193440448492765	0.0593735687434673
-3.03101849555969	-8.90976238250732	-5.9873514175415	-0.169173672795296	-0.0194335710257292	0.0593235716223717
-3.03243589401245	-8.91185092926025	-5.98682498931885	-0.169150173664093	-0.0194792300462723	0.0593793354928494
-3.03005504608154	-8.91516017913818	-5.98557758331299	-0.169241324067116	-0.0197113342583179	0.0593009777367115
-3.03695511817932	-8.915940284729	-5.98520421981812	-0.169223964214325	-0.019685423001647	0.0593495704233646
-3.04287934303284	-8.92199802398682	-5.99352359771729	-0.16912442445755	-0.0199260897934437	0.059322077780962
-3.04540586471558	-8.9265079498291	-5.99007034301758	-0.168986052274704	-0.0199343767017126	0.0593507997691631
-3.04167461395264	-8.9255895614624	-6.00553607940674	-0.1689572930336	-0.0200074072927237	0.0593859180808067
-3.03683233261108	-8.92494297027588	-5.99741744995117	-0.169113591313362	-0.0201849136501551	0.0593584962189198
-3.03433632850647	-8.92598056793213	-5.99771547317505	-0.168978706002235	-0.020323608070612	0.0594174638390541
-3.04032254219055	-8.92987823486328	-5.99459266662598	-0.169017672538757	-0.0204683449119329	0.0593916811048985
-3.04141068458557	-8.93512630462646	-5.99505949020386	-0.169001772999763	-0.0205763578414917	0.0594728887081146
-3.04524064064026	-8.93664073944092	-6.00915861129761	-0.168819218873978	-0.0206158924847841	0.0593861751258373
-3.0411229133606	-8.93755626678467	-6.01003313064575	-0.168800801038742	-0.0206984356045723	0.0594286769628525
-3.03368711471558	-8.93378448486328	-6.01080703735352	-0.168787717819214	-0.020906925201416	0.0594977028667927
-3.03838419914246	-8.93808269500732	-6.00422239303589	-0.168826460838318	-0.0210255440324545	0.059508953243494
-3.03889226913452	-8.94023418426514	-6.01174974441528	-0.168727576732635	-0.0210806131362915	0.0595174990594387
-3.03977608680725	-8.94326019287109	-6.01755666732788	-0.168658316135406	-0.0210882741957903	0.0594896152615547
-3.03889679908752	-8.94014739990234	-6.01397085189819	-0.168570667505264	-0.0211480762809515	0.0595711246132851
-3.02822327613831	-8.94207286834717	-6.01552534103394	-0.168627485632896	-0.021297812461853	0.0595995374023914
-3.03274965286255	-8.93925476074219	-6.00851488113403	-0.168676853179932	-0.021407525986433	0.0595314167439938
-3.03217625617981	-8.93973064422607	-6.00960397720337	-0.168630033731461	-0.0214985217899084	0.0595608614385128
-3.03919363021851	-8.94429779052734	-6.01528787612915	-0.168556824326515	-0.0215388368815184	0.0595491267740726
-3.03883790969849	-8.94678497314453	-6.01912784576416	-0.168484538793564	-0.0215839799493551	0.0595833882689476
-3.03746128082275	-8.94672870635986	-6.02717399597168	-0.168316811323166	-0.021586773917079	0.0596107617020607
-3.03131556510925	-8.94695949554443	-6.02273368835449	-0.168313637375832	-0.0217154808342457	0.0596543662250042
-3.02367377281189	-8.94137096405029	-6.02121639251709	-0.168356016278267	-0.0218326691538095	0.0596510507166386
-3.02844071388245	-8.94748210906982	-6.00944232940674	-0.168391391634941	-0.0220655500888824	0.0596977695822716
-3.0310652256012	-8.94794178009033	-6.01899242401123	-0.168307662010193	-0.0220677461475134	0.0596111752092838
-3.03646636009216	-8.9526309967041	-6.02742767333984	-0.168193727731705	-0.0219886731356382	0.059650469571352
-3.03723692893982	-8.95224952697754	-6.02087259292603	-0.168116986751556	-0.02214640006423	0.0596612505614758
-3.03526711463928	-8.9484167098999	-6.02929544448853	-0.168014749884605	-0.0220489632338285	0.0597297921776772
-3.03279781341553	-8.95135974884033	-6.02860116958618	-0.168051734566689	-0.0222341325134039	0.0597595982253551
-3.03194642066956	-8.94962310791016	-6.01877117156982	-0.16810055077076	-0.0222676582634449	0.0597544834017754
-3.03063130378723	-8.95515727996826	-6.02069091796875	-0.168093770742416	-0.0224223844707012	0.0597232915461063
-3.03706455230713	-8.95470142364502	-6.01903676986694	-0.168161988258362	-0.0223558638244867	0.0597270578145981
-3.04034423828125	-8.96124458312988	-6.02613210678101	-0.167992070317268	-0.0223476495593786	0.0596864074468613
-3.04427623748779	-8.95971775054932	-6.02803421020508	-0.167896553874016	-0.022295193746686	0.0597407035529613
-3.03789234161377	-8.95273399353027	-6.02742767333984	-0.167857468128204	-0.0224034171551466	0.0597536973655224
-3.03814888000488	-8.9561710357666	-6.02642679214478	-0.167927086353302	-0.0224921274930239	0.0597833171486855
-3.03105115890503	-8.95413684844971	-6.01703596115112	-0.167968437075615	-0.0225545391440392	0.0596820674836636
-3.03650069236755	-8.95878601074219	-6.02195835113525	-0.1680006980896	-0.0224962960928679	0.0596949607133865
-3.04398608207703	-8.96157169342041	-6.02189540863037	-0.167892813682556	-0.0225762594491243	0.059709221124649
-3.04335761070251	-8.9594669342041	-6.02658653259277	-0.167756959795952	-0.0225471016019583	0.0596762411296368
-3.04773879051209	-8.96202182769775	-6.02876567840576	-0.167752623558044	-0.0226132739335299	0.059744019061327
-3.04205918312073	-8.95660781860352	-6.0198712348938	-0.167698606848717	-0.0226465202867985	0.0596813187003136
-3.03427505493164	-8.95872497558594	-6.02374696731567	-0.167773425579071	-0.0226725302636623	0.0598404780030251
-3.03580474853516	-8.96002006530762	-6.00775766372681	-0.167841017246246	-0.0227794665843248	0.0597290322184563
-3.04032731056213	-8.96163558959961	-6.01567316055298	-0.167862340807915	-0.0227705184370279	0.0598121881484985
-3.04398155212402	-8.96646595001221	-6.02270793914795	-0.167569950222969	-0.0227930676192045	0.0597570911049843
-3.03800249099731	-8.96022415161133	-6.02389335632324	-0.167629510164261	-0.0228491090238094	0.0597861669957638
-3.03391265869141	-8.96130275726318	-6.02067995071411	-0.167708694934845	-0.0229479167610407	0.0599503926932812
-3.03831648826599	-8.96452045440674	-6.01979923248291	-0.167729556560516	-0.0231044739484787	0.0598849020898342
-3.04016828536987	-8.96733093261719	-6.02628374099731	-0.167663902044296	-0.0231111720204353	0.0599884390830994
-3.03788900375366	-8.96516227722168	-6.03433465957642	-0.167493507266045	-0.0231652483344078	0.0600615404546261
-3.02966618537903	-8.96428680419922	-6.02690696716309	-0.167567878961563	-0.0232851002365351	0.0600830838084221
-3.02698922157288	-8.96568489074707	-6.02856349945068	-0.16758768260479	-0.0233964342623949	0.0601390302181244
-3.03249311447144	-8.97000217437744	-6.031325340271	-0.167470678687096	-0.0235057938843966	0.0601292066276073
-3.03499126434326	-8.97015571594238	-6.03303194046021	-0.167499512434006	-0.0235614702105522	0.0602627284824848
-3.03324460983276	-8.97245788574219	-6.04684019088745	-0.167277470231056	-0.023567408323288	0.0603104941546917
-3.02470922470093	-8.96886157989502	-6.03535175323486	-0.167395085096359	-0.0236860010772944	0.0603397451341152
-3.01828861236572	-8.96798896789551	-6.04258441925049	-0.16743391752243	-0.0238412860780954	0.0604523457586765
-3.02611780166626	-8.97443866729736	-6.03562450408936	-0.167404681444168	-0.0238894503563643	0.0603927299380302
-3.03060054779053	-8.97340297698975	-6.05060577392578	-0.167255580425262	-0.0239353869110346	0.0604629181325436
-3.0197114944458	-8.97207641601563	-6.05008029937744	-0.167259141802788	-0.0239446572959423	0.0605079345405102
-3.01896953582764	-8.96968173980713	-6.04364585876465	-0.167358502745628	-0.0240559317171574	0.0605114921927452
-3.01973390579224	-8.97391223907471	-6.04452466964722	-0.167410895228386	-0.0241156127303839	0.060567919164896
-3.02416920661926	-8.97556400299072	-6.04042768478394	-0.167266622185707	-0.0240720380097628	0.0604431293904781
-3.02326440811157	-8.97301959991455	-6.05403757095337	-0.167197197675705	-0.0240408591926098	0.0605985410511494
-3.0177173614502	-8.97123908996582	-6.04498720169067	-0.167209178209305	-0.0239933524280787	0.0605503469705582
-3.01648592948914	-8.97188758850098	-6.04363393783569	-0.16728900372982	-0.0240555927157402	0.0605645477771759
-3.01898241043091	-8.9707498550415	-6.04318141937256	-0.167360752820969	-0.0241095051169395	0.0605309903621674
-3.0238835811615	-8.9720573425293	-6.04374647140503	-0.167183205485344	-0.0240907035768032	0.0604680590331554
-3.02446317672729	-8.96976661682129	-6.04708528518677	-0.167160704731941	-0.0240667387843132	0.0605729781091213
-3.0140552520752	-8.96801471710205	-6.04560089111328	-0.16710764169693	-0.0240200273692608	0.0605615526437759
-3.01666021347046	-8.96856212615967	-6.03563213348389	-0.167224436998367	-0.0241520367562771	0.0605656169354916
-3.01555109024048	-8.96572017669678	-6.04130983352661	-0.167193487286568	-0.0242406353354454	0.0605597011744976
-3.02042627334595	-8.97314357757568	-6.0423436164856	-0.167058005928993	-0.0242573693394661	0.0605256743729115
-3.01654267311096	-8.96933460235596	-6.05286359786987	-0.167032971978188	-0.0241600554436445	0.0605960749089718
-3.00653696060181	-8.96354103088379	-6.03675603866577	-0.16709640622139	-0.024302126839757	0.0606438145041466
-3.01326322555542	-8.96755981445313	-6.03616762161255	-0.167115062475204	-0.0243332125246525	0.0606323517858982
-3.01395773887634	-8.97010517120361	-6.04085731506348	-0.167045667767525	-0.0243845600634813	0.0606574341654778
-3.01686334609985	-8.97082996368408	-6.0450119972229	-0.166991502046585	-0.0242993924766779	0.0605687722563744
-3.01471734046936	-8.97082424163818	-6.04665565490723	-0.166939228773117	-0.0243717730045319	0.0606932453811169
-3.00861358642578	-8.96506977081299	-6.04151582717896	-0.166951596736908	-0.0242486260831356	0.0606489032506943
-3.0090696811676	-8.96528148651123	-6.03937864303589	-0.16696934401989	-0.0244473610073328	0.0606554187834263
-3.01457118988037	-8.96711921691895	-6.03375577926636	-0.167057350277901	-0.0243913624435663	0.0605481453239918
-3.02107834815979	-8.97396564483643	-6.04043865203857	-0.166894420981407	-0.0242099035531282	0.0605957992374897
-3.01492667198181	-8.97025108337402	-6.0376501083374	-0.166886046528816	-0.0242579225450754	0.0605637617409229
-3.01156997680664	-8.96492862701416	-6.03153371810913	-0.166947826743126	-0.0241729598492384	0.0605507977306843
-3.01645851135254	-8.96887493133545	-6.02342128753662	-0.167049035429955	-0.0242561884224415	0.0605399906635284
-3.02082562446594	-8.96683788299561	-6.02450799942017	-0.166936233639717	-0.0242378618568182	0.0604108981788158
-3.02482151985168	-8.97415542602539	-6.03093147277832	-0.166896596550941	-0.0240038130432367	0.0604239031672478
-3.02217602729797	-8.96946144104004	-6.0211935043335	-0.166878327727318	-0.0240016765892506	0.0604486130177975
-3.02248501777649	-8.96384906768799	-6.02260160446167	-0.166939571499825	-0.0239885281771421	0.060381181538105
-3.01937413215637	-8.96953392028809	-6.01281404495239	-0.166941791772842	-0.0240537356585264	0.0603000968694687
-3.02979826927185	-8.96835613250732	-6.02330827713013	-0.167034760117531	-0.0239634290337563	0.0602872855961323
-3.03439736366272	-8.97766780853271	-6.01963901519775	-0.166914001107216	-0.0238764509558678	0.0602008625864983
-3.03601622581482	-8.97355270385742	-6.02520942687988	-0.166751101613045	-0.0238158144056797	0.0601670630276203
-3.0308678150177	-8.96836566925049	-6.01582050323486	-0.166864767670631	-0.0238903202116489	0.0602093487977982
-3.03005456924438	-8.96972465515137	-6.00908613204956	-0.166897878050804	-0.0238930694758892	0.0600881576538086
-3.03866076469421	-8.97092723846436	-6.01187658309937	-0.167016625404358	-0.0238759573549032	0.0600560121238232
-3.03982877731323	-8.97765445709229	-6.01921939849854	-0.166873246431351	-0.0238656494766474	0.0599904395639896
-3.04507207870483	-8.97483444213867	-6.01344203948975	-0.166819781064987	-0.0237534772604704	0.0599930658936501
-3.0397744178772	-8.97321701049805	-6.01535892486572	-0.166822746396065	-0.0237935911864042	0.0599143952131271
-3.04029130935669	-8.97123718261719	-6.01119327545166	-0.166863918304443	-0.0238346084952354	0.0598236732184887
-3.04557347297668	-8.97654819488525	-6.00691032409668	-0.167018294334412	-0.0239200666546822	0.0597709752619267
-3.04652190208435	-8.9791784286499	-6.00744009017944	-0.166933074593544	-0.0238019544631243	0.0596842356026173
-3.05809593200684	-8.98121452331543	-6.01605224609375	-0.166932567954063	-0.0238228905946016	0.0596579685807228
-3.05877327919006	-8.98344230651855	-6.01252508163452	-0.166868969798088	-0.0238033067435026	0.0595722869038582
-3.0648992061615	-8.9854211807251	-6.02821922302246	-0.166824534535408	-0.023797707632184	0.0596164464950562
-3.0515398979187	-8.9817533493042	-6.01253128051758	-0.166887238621712	-0.0239010136574507	0.0595022290945053
-3.0592930316925	-8.98598480224609	-6.0184063911438	-0.167019069194794	-0.0239240303635597	0.05953224375844
-3.06977891921997	-8.9892692565918	-6.01751089096069	-0.166931420564651	-0.0239910874515772	0.0594719760119915
-3.06936645507813	-8.98828983306885	-6.02611827850342	-0.166731357574463	-0.0239887703210115	0.0594171471893787
-3.06572651863098	-8.98784255981445	-6.02430438995361	-0.16682767868042	-0.0240025613456964	0.0594817399978638
-3.06305599212646	-8.9865779876709	-6.0223503112793	-0.166870921850204	-0.0240952521562576	0.0593650825321674
-3.06744813919067	-8.99393367767334	-6.0229811668396	-0.166933208703995	-0.024128308519721	0.0593545585870743
-3.07555055618286	-8.99504470825195	-6.03733730316162	-0.166700527071953	-0.0240886975079775	0.0593861192464828
-3.07002139091492	-8.99267387390137	-6.02748584747314	-0.166785448789597	-0.0241221878677607	0.0592639371752739
-3.07008790969849	-8.9930248260498	-6.02928304672241	-0.166857525706291	-0.0240722130984068	0.0593038760125637
-3.07246375083923	-8.99586200714111	-6.02096796035767	-0.166841149330139	-0.024185897782445	0.0592423155903816
-3.07545733451843	-8.99575996398926	-6.03011226654053	-0.166913270950317	-0.0240907669067383	0.0591921806335449
-3.08461141586304	-8.99978637695313	-6.03757572174072	-0.166653051972389	-0.0240949057042599	0.0592332482337952
-3.07693481445313	-8.99478435516357	-6.0348014831543	-0.166752234101295	-0.0240610744804144	0.0591388121247292
-3.07577395439148	-8.9926929473877	-6.03501415252686	-0.166768789291382	-0.0240370631217957	0.0591673478484154
-3.07350325584412	-8.99085807800293	-6.01847314834595	-0.16689832508564	-0.0240446086972952	0.0590132586658001
-3.08172535896301	-8.99234294891357	-6.02832460403442	-0.166920959949493	-0.023989187553525	0.0590407401323318
-3.08784532546997	-8.99480152130127	-6.02809381484985	-0.16667665541172	-0.0239172391593456	0.0589381605386734
-3.08795857429504	-8.98894882202148	-6.02771329879761	-0.16673144698143	-0.0237445458769798	0.058919083327055
-3.08777809143066	-8.99192905426025	-6.02695369720459	-0.166794165968895	-0.0236658994108438	0.0589183382689953
-3.08310532569885	-8.98643493652344	-6.01873254776001	-0.166868254542351	-0.0236816816031933	0.0587296597659588
-3.08449864387512	-8.98372936248779	-6.01800155639648	-0.166895493865013	-0.0236298944801092	0.0587978549301624
-3.09348487854004	-8.98856353759766	-6.00889873504639	-0.166776493191719	-0.0235313512384892	0.0586202666163445
-3.0967652797699	-8.98638439178467	-6.02090406417847	-0.166750475764275	-0.0235578753054142	0.058617040514946
-3.09196805953979	-8.98412322998047	-6.01042222976685	-0.166697040200233	-0.0233396105468273	0.0585352331399918
-3.09267902374268	-8.97972965240479	-6.0082368850708	-0.166797712445259	-0.0233305804431438	0.0585546754300594
-3.09300756454468	-8.98096370697021	-6.01252889633179	-0.166853278875351	-0.0233526322990656	0.0584888942539692
-3.09678506851196	-8.98152923583984	-6.00639486312866	-0.166794821619987	-0.0232784561812878	0.0584117509424686
-3.10313510894775	-8.9798526763916	-6.0108208656311	-0.166742786765099	-0.0232685208320618	0.0584534257650375
-3.09780311584473	-8.97511959075928	-6.00791168212891	-0.166659742593765	-0.0231665316969156	0.0583810731768608
-3.09465146064758	-8.975905418396	-6.01120185852051	-0.166723102331161	-0.0231310129165649	0.0584626719355583
-3.09333157539368	-8.97269248962402	-6.00123500823975	-0.166807040572166	-0.0231810864061117	0.0584005825221539
-3.10055613517761	-8.97501182556152	-6.00353336334229	-0.166783019900322	-0.0231917053461075	0.0583506412804127
-3.10117626190186	-8.97740650177002	-6.00630187988281	-0.166667640209198	-0.0231557041406631	0.0583946853876114
-3.10031509399414	-8.97373199462891	-6.00990009307861	-0.166554301977158	-0.0230503845959902	0.0583781786262989
-3.09671759605408	-8.97422122955322	-6.00742244720459	-0.166670918464661	-0.0230793002992868	0.0584339909255505
-3.09005761146545	-8.97049713134766	-5.99625110626221	-0.166672214865685	-0.0230829361826181	0.058426421135664
-3.09240698814392	-8.97130107879639	-6.00177574157715	-0.166650503873825	-0.0231357309967279	0.0584418028593063
-3.09932279586792	-8.97414493560791	-6.004225730896	-0.166647851467133	-0.0231123622506857	0.0584174506366253
-3.10176610946655	-8.97565460205078	-6.01235914230347	-0.166462674736977	-0.0230583492666483	0.0584858581423759
-3.09495663642883	-8.9755802154541	-6.01601600646973	-0.166485577821732	-0.023156501352787	0.0585449635982513
-3.09240579605103	-8.97265625	-6.0186014175415	-0.166485995054245	-0.02311254106462	0.058593112975359
-3.09422636032104	-8.97787475585938	-6.01396703720093	-0.166532874107361	-0.0233776643872261	0.0586186647415161
-3.09899210929871	-8.9787712097168	-6.02017879486084	-0.166452750563622	-0.0234341807663441	0.0586111210286617
-3.10405111312866	-8.98458099365234	-6.03180313110352	-0.166338339447975	-0.0234194472432137	0.0586634054780006
-3.10527873039246	-8.98617935180664	-6.0274829864502	-0.166256844997406	-0.0235302336513996	0.0587330795824528
-3.10268473625183	-8.98226451873779	-6.03691148757935	-0.166259497404099	-0.0236403215676546	0.0588188730180264
-3.10001587867737	-8.98787975311279	-6.03242588043213	-0.166225329041481	-0.0239127557724714	0.0588260553777218
-3.11031126976013	-8.98833656311035	-6.04293441772461	-0.166240498423576	-0.023970790207386	0.0588550977408886
-3.1156530380249	-8.99694156646729	-6.05070734024048	-0.166058078408241	-0.0240554269403219	0.0589272826910019
-3.11092114448547	-8.99495410919189	-6.04973602294922	-0.165922284126282	-0.0242318399250507	0.0590474158525467
-3.1052553653717	-8.99242115020752	-6.05305910110474	-0.165961429476738	-0.0244141947478056	0.0590546354651451
-3.11092066764832	-8.99876594543457	-6.05376720428467	-0.165887728333473	-0.0246407743543386	0.0591042265295982
-3.11952781677246	-9.00123882293701	-6.06723308563232	-0.165914431214333	-0.024711461737752	0.0591465197503567
-3.12217569351196	-9.00619316101074	-6.07759237289429	-0.165591910481453	-0.0247350968420506	0.0592011846601963
-3.11934947967529	-9.00445938110352	-6.07581996917725	-0.165642529726028	-0.0249430704861879	0.0593010000884533
-3.11573791503906	-8.99784851074219	-6.07472610473633	-0.165625780820847	-0.025026299059391	0.0593060702085495
-3.1190083026886	-9.00497531890869	-6.07950162887573	-0.165603041648865	-0.0252776369452477	0.0593380928039551
-3.12678575515747	-9.00378894805908	-6.08588314056396	-0.165498062968254	-0.0252818930894136	0.059371042996645
-3.12764239311218	-9.00856399536133	-6.09314441680908	-0.165311694145203	-0.0254075992852449	0.0594505853950977
-3.12874341011047	-9.00677108764648	-6.0972204208374	-0.165276378393173	-0.0254500433802605	0.0594852864742279
-3.12444663047791	-9.00260162353516	-6.10011291503906	-0.165281385183334	-0.0256317406892776	0.0595258511602879
-3.12782835960388	-9.00838565826416	-6.09430360794067	-0.165279790759087	-0.0258437693119049	0.0594649761915207
-3.13672018051147	-9.0062952041626	-6.107093334198	-0.1651811003685	-0.025882750749588	0.0595070458948612
-3.13886547088623	-9.01509475708008	-6.10963582992554	-0.165017187595367	-0.0259536877274513	0.0595029033720493
-3.14791369438171	-9.01438045501709	-6.11720848083496	-0.164950489997864	-0.0259700547903776	0.0595636703073978
-3.14597034454346	-9.01140880584717	-6.12112951278687	-0.164805874228477	-0.0261557288467884	0.0595272593200207
-3.14356398582459	-9.01308059692383	-6.12273073196411	-0.164784401655197	-0.0262134410440922	0.0596411041915417
-3.14195704460144	-9.00862503051758	-6.10892963409424	-0.164844423532486	-0.0264893174171448	0.0596364215016365
-3.14596724510193	-9.01717185974121	-6.11613130569458	-0.164858192205429	-0.0264897551387548	0.0596910454332829
-3.15851545333862	-9.02215194702148	-6.12905979156494	-0.164680361747742	-0.0265698805451393	0.0597134493291378
-3.1570565700531	-9.01949310302734	-6.13129758834839	-0.164574444293976	-0.0265972409397364	0.0597656778991222
-3.15459847450256	-9.01845073699951	-6.13248777389526	-0.164601996541023	-0.0266868900507689	0.0598762258887291
-3.14978647232056	-9.02044677734375	-6.1311821937561	-0.16451270878315	-0.0269558560103178	0.0598477311432362
-3.15718936920166	-9.02235794067383	-6.13334894180298	-0.164504572749138	-0.0269008688628674	0.0598864555358887
-3.16852521896362	-9.02581119537354	-6.14386510848999	-0.164290770888329	-0.0269887764006853	0.0600168406963348
-3.1587815284729	-9.02138710021973	-6.13519334793091	-0.164240106940269	-0.0271090790629387	0.0599880516529083
-3.1524510383606	-9.02354717254639	-6.14161014556885	-0.164365515112877	-0.0272456221282482	0.0601331442594528
-3.15509724617004	-9.02469062805176	-6.14273309707642	-0.164315268397331	-0.027329945936799	0.0600924305617809
-3.16056680679321	-9.02773380279541	-6.14687633514404	-0.164361909031868	-0.0273211169987917	0.060235109180212
-3.16144275665283	-9.02561855316162	-6.15726900100708	-0.164059743285179	-0.027395311743021	0.0602039620280266
-3.15534448623657	-9.02341175079346	-6.15621900558472	-0.164077579975128	-0.0273884702473879	0.0602731071412563
-3.15053987503052	-9.02243518829346	-6.15591478347778	-0.164143443107605	-0.0274524614214897	0.0603769160807133
-3.14489316940308	-9.02174663543701	-6.14864635467529	-0.164182126522064	-0.0275503937155008	0.0602608919143677
-3.14589262008667	-9.02205657958984	-6.14749097824097	-0.164264693856239	-0.0275380183011293	0.0604260340332985
-3.15090489387512	-9.02335834503174	-6.14473724365234	-0.164060398936272	-0.0274875704199076	0.0602925419807434
-3.14896273612976	-9.01986885070801	-6.16162014007568	-0.164008378982544	-0.0273946300148964	0.0604001916944981
-3.13851046562195	-9.0161075592041	-6.15222358703613	-0.163986817002296	-0.0273925717920065	0.0603990294039249
-3.13540053367615	-9.01182079315186	-6.14601945877075	-0.164182230830193	-0.0273346733301878	0.0603508800268173
-3.13502860069275	-9.01230525970459	-6.14468622207642	-0.164163142442703	-0.0273625832051039	0.0604043267667294
-3.13864803314209	-9.01300239562988	-6.14252042770386	-0.164081424474716	-0.0273014884442091	0.0602519065141678
-3.1372447013855	-9.01010131835938	-6.1492772102356	-0.164072394371033	-0.0271750744432211	0.060367900878191
-3.13172268867493	-9.00408267974854	-6.13806676864624	-0.164102226495743	-0.0270573794841766	0.0602022670209408
-3.12722611427307	-8.99805164337158	-6.1361083984375	-0.164159879088402	-0.0269593838602304	0.0603094473481178
-3.12382912635803	-8.99341297149658	-6.12343978881836	-0.16424360871315	-0.0269730873405933	0.0602219924330711
-3.1322078704834	-8.99664497375488	-6.12616539001465	-0.164232313632965	-0.0267517790198326	0.0601041875779629
-3.13192558288574	-8.99428844451904	-6.12210559844971	-0.164214551448822	-0.0266003720462322	0.0601260736584663
-3.11931276321411	-8.98898124694824	-6.12334585189819	-0.164223209023476	-0.0265242047607899	0.0600163862109184
-3.12161493301392	-8.98541831970215	-6.10780048370361	-0.164365068078041	-0.0264393240213394	0.0600444301962852
-3.12186789512634	-8.9821252822876	-6.10190010070801	-0.164439260959625	-0.0264199264347553	0.0599615722894669
-3.12599539756775	-8.9855260848999	-6.09738874435425	-0.164403602480888	-0.0261695235967636	0.0598713308572769
-3.12644243240356	-8.98112773895264	-6.10556173324585	-0.16439263522625	-0.0260029509663582	0.0598767399787903
-3.11926364898682	-8.97571659088135	-6.08967113494873	-0.164517745375633	-0.0258596334606409	0.0598014332354069
-3.11977553367615	-8.97346591949463	-6.07905864715576	-0.16453942656517	-0.0258486736565828	0.0597439184784889
-3.12241983413696	-8.97228622436523	-6.07994079589844	-0.164572954177856	-0.0257103126496077	0.0596660971641541
-3.13133549690247	-8.97121524810791	-6.07951402664185	-0.164577811956406	-0.0254697259515524	0.0595439448952675
-3.12882423400879	-8.96989727020264	-6.07551574707031	-0.164532661437988	-0.0253998693078756	0.0595584139227867
-3.12253975868225	-8.9614896774292	-6.06119775772095	-0.16457399725914	-0.0252181347459555	0.0595069229602814
-3.12191390991211	-8.95854663848877	-6.05589389801025	-0.164690166711807	-0.0251868274062872	0.0594352670013905
-3.12266683578491	-8.9521484375	-6.04815006256104	-0.164803013205528	-0.025101825594902	0.0592896714806557
-3.12308549880981	-8.95754432678223	-6.04982709884644	-0.164757058024406	-0.0249954722821712	0.0592522658407688
-3.1226794719696	-8.95604419708252	-6.05027437210083	-0.164719864726067	-0.0248140580952168	0.0592616125941277
-3.12016296386719	-8.94522571563721	-6.04052400588989	-0.164645448327065	-0.0246392767876387	0.0592241175472736
-3.11749315261841	-8.94600105285645	-6.03194522857666	-0.16473862528801	-0.0247658099979162	0.0592131577432156
-3.11627388000488	-8.94143104553223	-6.02154445648193	-0.16487455368042	-0.0246491860598326	0.0591152273118496
-3.11629176139832	-8.94393157958984	-6.02580404281616	-0.164800196886063	-0.024565476924181	0.0591337978839874
-3.12232804298401	-8.94256114959717	-6.0269455909729	-0.164687260985374	-0.0244648270308971	0.0590916313230991
-3.11522722244263	-8.93955898284912	-6.02964115142822	-0.164582401514053	-0.0244229882955551	0.0591756254434586
-3.1111888885498	-8.94110870361328	-6.01764869689941	-0.164662510156631	-0.0245091747492552	0.0591659173369408
-3.10914969444275	-8.93089389801025	-6.01516437530518	-0.164796575903893	-0.0245269294828177	0.0591764934360981
-3.11391520500183	-8.94027709960938	-6.01468133926392	-0.164659917354584	-0.0245273560285568	0.0591294430196285
-3.1155858039856	-8.93781471252441	-6.02255201339722	-0.164633333683014	-0.0244716741144657	0.0591917932033539
-3.10864949226379	-8.93622303009033	-6.0245475769043	-0.164590165019035	-0.0245422590523958	0.0592747405171394
-3.10478782653809	-8.93661022186279	-6.01690816879272	-0.164589956402779	-0.0246950648725033	0.0592841468751431
-3.10262942314148	-8.93279838562012	-6.02500677108765	-0.164666950702667	-0.024728225544095	0.0593387708067894
-3.10523533821106	-8.93944358825684	-6.0170841217041	-0.164619460701942	-0.0248400513082743	0.0592708289623261
-3.11101293563843	-8.94477558135986	-6.0289101600647	-0.164653807878494	-0.0248506683856249	0.0594042129814625
-3.10439610481262	-8.9464282989502	-6.02188444137573	-0.164390906691551	-0.0249091293662786	0.0594446882605553
-3.10452365875244	-8.94214820861816	-6.02525806427002	-0.164488807320595	-0.0249534379690886	0.0594827905297279
-3.1016480922699	-8.94185638427734	-6.0147442817688	-0.164593398571014	-0.0252055209130049	0.05950678139925
-3.10564970970154	-8.95254325866699	-6.02118587493896	-0.164571642875671	-0.0250870324671268	0.0594623945653439
-3.1120011806488	-8.95137119293213	-6.03097009658813	-0.164414882659912	-0.02511166036129	0.0595658496022224
-3.104567527771	-8.94812870025635	-6.02800035476685	-0.164357528090477	-0.025187173858285	0.0595531910657883
-3.10575342178345	-8.94714736938477	-6.03049039840698	-0.164418131113052	-0.0252303555607796	0.059579785913229
-3.09920215606689	-8.94423198699951	-6.0193190574646	-0.164511829614639	-0.0253416448831558	0.0595113150775433
-3.10326051712036	-8.95046901702881	-6.02062273025513	-0.164492413401604	-0.0252788495272398	0.0595378912985325
-3.11329936981201	-8.95257663726807	-6.0196795463562	-0.164438620209694	-0.0252687782049179	0.0595023445785046
-3.10796141624451	-8.95010375976563	-6.02250099182129	-0.164241373538971	-0.0252672657370567	0.0595283471047878
-3.10155391693115	-8.94879055023193	-6.02416801452637	-0.164377152919769	-0.0252718590199947	0.0595607161521912
-3.10484147071838	-8.94706058502197	-6.01349306106567	-0.164479061961174	-0.025368670001626	0.0594754219055176
-3.10925507545471	-8.95649909973145	-6.01981210708618	-0.164452984929085	-0.0253408029675484	0.0593867972493172
-3.11084175109863	-8.95355987548828	-6.02309656143188	-0.164338067173958	-0.0253649055957794	0.0594330169260502
-3.10219359397888	-8.95037078857422	-6.01821565628052	-0.164315655827522	-0.0254000574350357	0.0593913048505783
-3.10197043418884	-8.94767284393311	-6.01679039001465	-0.164499312639236	-0.0253698825836182	0.0594144575297832
-3.10613799095154	-8.95356559753418	-6.01074457168579	-0.164438188076019	-0.0254046190530062	0.0593764111399651
-3.10945391654968	-8.95292854309082	-6.01662826538086	-0.164366722106934	-0.0253675058484077	0.0593071132898331
-3.1125967502594	-8.9562873840332	-6.02554321289063	-0.164306998252869	-0.0253767594695091	0.0593242645263672
-3.10398459434509	-8.9515438079834	-6.01319122314453	-0.164318948984146	-0.0254182051867247	0.059267483651638
-3.10220980644226	-8.95040130615234	-6.01619005203247	-0.164368197321892	-0.0254407487809658	0.0592702180147171
-3.10245871543884	-8.95226955413818	-6.00622224807739	-0.164486110210419	-0.0254728198051453	0.0590943209826946
-3.11044764518738	-8.95628643035889	-6.01657342910767	-0.164358556270599	-0.0253427717834711	0.0591242872178555
-3.10928511619568	-8.95575332641602	-6.01430177688599	-0.164335533976555	-0.0252898260951042	0.0590868704020977
-3.09993362426758	-8.95051574707031	-6.00518989562988	-0.164412662386894	-0.0253137052059174	0.0589741840958595
-3.09857773780823	-8.95099544525146	-6.00338268280029	-0.164563044905663	-0.0252415742725134	0.0589450821280479
-3.11005616188049	-8.95510101318359	-5.99975490570068	-0.164472088217735	-0.0251462962478399	0.0588013008236885
-3.10976243019104	-8.95241546630859	-5.99712610244751	-0.164385497570038	-0.0250394344329834	0.0587642155587673
-3.1082775592804	-8.95042610168457	-5.99943161010742	-0.164383068680763	-0.0249103605747223	0.0586593076586723
-3.10580253601074	-8.94416904449463	-5.98657512664795	-0.164525821805	-0.0248172972351313	0.0585073493421078
-3.10369467735291	-8.94480228424072	-5.98464679718018	-0.164601430296898	-0.0247291550040245	0.0584597960114479
-3.10983228683472	-8.94636249542236	-5.97497797012329	-0.164655119180679	-0.0245541892945766	0.0583404712378979
-3.11733222007751	-8.94584655761719	-5.97622919082642	-0.164665371179581	-0.0244442410767078	0.0582674033939838
-3.11493706703186	-8.94815158843994	-5.98052072525024	-0.164552748203278	-0.02431346103549	0.058140005916357
-3.11339902877808	-8.94260787963867	-5.97245979309082	-0.164634376764297	-0.0241814684122801	0.0581037662923336
-3.11226654052734	-8.93784427642822	-5.96555519104004	-0.164692625403404	-0.0240992493927479	0.0580080114305019
-3.11782217025757	-8.94172668457031	-5.95685720443726	-0.164840266108513	-0.0240903664380312	0.0579006485641003
-3.12203598022461	-8.93914890289307	-5.95504856109619	-0.164795160293579	-0.023985268548131	0.0578127317130566
-3.12933540344238	-8.94220447540283	-5.95190286636353	-0.164688959717751	-0.0237817987799644	0.0576816089451313
-3.1283872127533	-8.9421558380127	-5.96041011810303	-0.164830073714256	-0.0237179789692163	0.057626910507679
-3.11980247497559	-8.93906021118164	-5.94822931289673	-0.164863333106041	-0.0237450078129768	0.0575644113123417
-3.12561273574829	-8.94043350219727	-5.93382453918457	-0.164985910058022	-0.0236417446285486	0.0574379004538059
-3.13035106658936	-8.94029331207275	-5.94263076782227	-0.164949387311935	-0.0236664712429047	0.0573888719081879
-3.13548445701599	-8.9448938369751	-5.93992614746094	-0.164870768785477	-0.0234995130449533	0.0572357550263405
-3.13554430007935	-8.94352149963379	-5.94506502151489	-0.164925009012222	-0.0234145037829876	0.0572014935314655
-3.13305997848511	-8.93972969055176	-5.9310131072998	-0.164974078536034	-0.0232716295868158	0.0571733117103577
-3.13479089736938	-8.94196701049805	-5.93074655532837	-0.165070369839668	-0.0233890879899263	0.0571159273386002
-3.13928627967834	-8.94015598297119	-5.93149185180664	-0.165050283074379	-0.0233392938971519	0.0570157580077648
-3.14772725105286	-8.94587135314941	-5.92846298217773	-0.165027648210526	-0.0232232622802258	0.0568674132227898
-3.14995312690735	-8.94501399993896	-5.92418670654297	-0.165007218718529	-0.0231712926179171	0.0568585693836212
-3.14682936668396	-8.94135665893555	-5.92237138748169	-0.165024429559708	-0.0229335930198431	0.0568106509745121
-3.14822196960449	-8.941237449646	-5.91230916976929	-0.165074855089188	-0.0230000670999289	0.0567775145173073
-3.15219902992249	-8.93954658508301	-5.90337371826172	-0.165199398994446	-0.0229663755744696	0.0566264167428017
-3.15842771530151	-8.94733619689941	-5.90757703781128	-0.165141955018044	-0.0229583196341991	0.0565467290580273
-3.16352152824402	-8.9473180770874	-5.90990591049194	-0.165064334869385	-0.0228145774453878	0.056542482227087
-3.16579008102417	-8.94488143920898	-5.90335464477539	-0.165033608675003	-0.0226295255124569	0.0564813613891602
-3.16379332542419	-8.9460563659668	-5.89672327041626	-0.165088713169098	-0.0227896757423878	0.0564712882041931
-3.16371583938599	-8.94187641143799	-5.88849401473999	-0.165197983384132	-0.0227838773280382	0.0563637427985668
-3.16870141029358	-8.95011425018311	-5.89294862747192	-0.165182456374168	-0.0227676834911108	0.0564019791781902
-3.17557692527771	-8.95067310333252	-5.89329195022583	-0.165197819471359	-0.0227579660713673	0.0563742220401764
-3.17479848861694	-8.95131015777588	-5.90169715881348	-0.164998024702072	-0.0225940439850092	0.0564382262527943
-3.172043800354	-8.94846057891846	-5.88975429534912	-0.165050312876701	-0.0226780399680138	0.0564546920359135
-3.16785049438477	-8.94356727600098	-5.8847508430481	-0.165110424160957	-0.0227736867964268	0.0564380623400211
-3.16451382637024	-8.95130348205566	-5.88018989562988	-0.165067657828331	-0.0229090042412281	0.0564687214791775
-3.17154121398926	-8.94979572296143	-5.88418817520142	-0.165069594979286	-0.0227609798312187	0.0564428679645061
-3.17184329032898	-8.95495700836182	-5.88798999786377	-0.164916351437569	-0.0228612646460533	0.0565261356532574
-3.16987252235413	-8.95407581329346	-5.89246797561646	-0.164875343441963	-0.0228512734174728	0.0565984882414341
-3.15800356864929	-8.94626617431641	-5.8940052986145	-0.164864107966423	-0.0229960773140192	0.0566657334566116
-3.16038036346436	-8.94948196411133	-5.88486242294312	-0.164916262030602	-0.0231063943356276	0.0566999651491642
-3.1528582572937	-8.94760513305664	-5.89008235931396	-0.164978012442589	-0.0232880115509033	0.0567254349589348
-3.15498208999634	-8.9521312713623	-5.89213991165161	-0.164897799491882	-0.0232846010476351	0.0567587278783321
-3.16177654266357	-8.9537296295166	-5.89690637588501	-0.164801582694054	-0.0233386438339949	0.0568580329418182
-3.15691161155701	-8.9522647857666	-5.89490270614624	-0.164673641324043	-0.0233306754380465	0.0569108054041862
-3.15347194671631	-8.95005512237549	-5.90454959869385	-0.164642795920372	-0.0234951097518206	0.0570092834532261
-3.14364814758301	-8.94867420196533	-5.89165019989014	-0.164665833115578	-0.0236952770501375	0.0570296198129654
-3.14367699623108	-8.95105934143066	-5.89252758026123	-0.164717420935631	-0.0237532164901495	0.0571230761706829
-3.14879202842712	-8.95375919342041	-5.90516519546509	-0.164570242166519	-0.0238456334918737	0.0571307316422462
-3.15006971359253	-8.95628929138184	-5.90495634078979	-0.164490610361099	-0.0238689463585615	0.0573053807020187
-3.14275026321411	-8.95434761047363	-5.9099817276001	-0.164445087313652	-0.0240182764828205	0.0573835931718349
-3.13435363769531	-8.95327377319336	-5.90259599685669	-0.1644476801157	-0.0241979192942381	0.0574337132275105
-3.13472366333008	-8.95582485198975	-5.90316724777222	-0.164501935243607	-0.0243343245238066	0.0576035752892494
-3.13865804672241	-8.961106300354	-5.90890979766846	-0.164393246173859	-0.024512967094779	0.0576136633753777
-3.13810276985168	-8.96177387237549	-5.91284227371216	-0.16429491341114	-0.0245591159909964	0.0577904060482979
-3.13350057601929	-8.96041584014893	-5.92128133773804	-0.164138406515121	-0.0246758796274662	0.0579081624746323
-3.1259753704071	-8.95867347717285	-5.92169570922852	-0.164255663752556	-0.0248486530035734	0.0579718947410584
-3.11768627166748	-8.95836639404297	-5.92209148406982	-0.164273396134377	-0.025084599852562	0.0581150986254215
-3.12198996543884	-8.96224880218506	-5.91920709609985	-0.164175912737846	-0.0251489449292421	0.0581713207066059
-3.12509846687317	-8.96068000793457	-5.92334175109863	-0.164118424057961	-0.0252323839813471	0.0583256296813488
-3.12039828300476	-8.96293163299561	-5.93734645843506	-0.163942143321037	-0.0253491718322039	0.0584058575332165
-3.11054468154907	-8.95741653442383	-5.93210363388062	-0.163982734084129	-0.0254168584942818	0.0584896542131901
-3.10723805427551	-8.95544815063477	-5.93226861953735	-0.163937941193581	-0.0255507864058018	0.0586433112621307
-3.10405874252319	-8.95754337310791	-5.92531299591064	-0.16404116153717	-0.0256878118962049	0.0586851425468922
-3.10227108001709	-8.95566558837891	-5.93409061431885	-0.164024651050568	-0.0257421936839819	0.0587457679212093
-3.10613107681274	-8.95822906494141	-5.93683433532715	-0.163917705416679	-0.0257451515644789	0.0587714128196239
-3.10160446166992	-8.95873928070068	-5.94086837768555	-0.163857400417328	-0.0257827788591385	0.0588859543204308
-3.09176206588745	-8.9528694152832	-5.94088268280029	-0.163793295621872	-0.0257491245865822	0.0589341558516026
-3.08854079246521	-8.94941425323486	-5.93159484863281	-0.163930207490921	-0.0258654411882162	0.0590112619102001
-3.08739900588989	-8.94932651519775	-5.9339427947998	-0.163935869932175	-0.0259061846882105	0.0590316578745842
-3.08769154548645	-8.95124340057373	-5.9326810836792	-0.163879573345184	-0.0258646868169308	0.0590165741741657
-3.0889151096344	-8.94685077667236	-5.93703842163086	-0.16378852725029	-0.0257476791739464	0.0590475872159004
-3.08464574813843	-8.94284725189209	-5.9303822517395	-0.16379651427269	-0.025622334331274	0.0591461658477783
-3.07602453231812	-8.93805027008057	-5.92948007583618	-0.163827985525131	-0.025760592892766	0.0591737143695354
-3.07362270355225	-8.93282508850098	-5.92609453201294	-0.163932323455811	-0.0256967321038246	0.0591623447835445
-3.0728223323822	-8.93582820892334	-5.91530990600586	-0.163920447230339	-0.0258282162249088	0.0592267252504826
-3.07600927352905	-8.93110084533691	-5.92548990249634	-0.163854613900185	-0.0256950668990612	0.0591840632259846
-3.07232785224915	-8.93338775634766	-5.93168497085571	-0.163765251636505	-0.0256059803068638	0.0592483505606651
-3.066725730896	-8.92769432067871	-5.92860507965088	-0.163754567503929	-0.02563720010221	0.0592990927398205
-3.05956506729126	-8.92258167266846	-5.93271970748901	-0.163802191615105	-0.0256819371134043	0.0593844726681709
-3.05473041534424	-8.92483806610107	-5.92190170288086	-0.163842961192131	-0.0259135439991951	0.0593372620642185
-3.05881404876709	-8.92048358917236	-5.92370986938477	-0.163871958851814	-0.0258666910231113	0.0594201795756817
-3.05968379974365	-8.92887115478516	-5.92876148223877	-0.163776323199272	-0.0259374678134918	0.05943488702178
-3.0593090057373	-8.92649078369141	-5.94310474395752	-0.163665473461151	-0.0258740000426769	0.0595319606363773
-3.05433177947998	-8.92327404022217	-5.94162797927856	-0.163608953356743	-0.0259728133678436	0.0596696622669697
-3.04849243164063	-8.92496967315674	-5.93797969818115	-0.163674101233482	-0.0261782426387072	0.0597038753330708
-3.04538297653198	-8.92298984527588	-5.94515466690063	-0.163769617676735	-0.0263184793293476	0.0598003640770912
-3.04768514633179	-8.92945003509521	-5.94581985473633	-0.163562163710594	-0.0263996012508869	0.0598196014761925
-3.054762840271	-8.92548179626465	-5.95661067962646	-0.163453757762909	-0.0263951886445284	0.0599668137729168
-3.04650950431824	-8.9229793548584	-5.95838975906372	-0.163348808884621	-0.0264782700687647	0.0599527135491371
-3.04241108894348	-8.92424583435059	-5.95652770996094	-0.163465097546577	-0.0267024654895067	0.0600532740354538
-3.04639530181885	-8.92301750183105	-5.96139144897461	-0.163483083248138	-0.0267916340380907	0.0600725896656513
-3.0489821434021	-8.92807388305664	-5.97189712524414	-0.16327092051506	-0.0268304720520973	0.0601069182157516
-3.05156445503235	-8.92639541625977	-5.97293901443481	-0.163220882415771	-0.0267934240400791	0.0601524114608765
-3.04436755180359	-8.92156410217285	-5.97383689880371	-0.163144633173943	-0.0269559901207685	0.0601714923977852
-3.04300284385681	-8.92322826385498	-5.97474193572998	-0.16328763961792	-0.0270360689610243	0.0602085366845131
-3.03932118415833	-8.92327976226807	-5.97288656234741	-0.163340747356415	-0.0271660313010216	0.0601750575006008
-3.04553723335266	-8.92532634735107	-5.97949743270874	-0.163178250193596	-0.0271306466311216	0.0602007135748863
-3.04966855049133	-8.92571258544922	-5.98450088500977	-0.163208454847336	-0.0271471496671438	0.0602363869547844
-3.04264426231384	-8.92187690734863	-5.9860692024231	-0.163074031472206	-0.0272530186921358	0.060248114168644
-3.03665518760681	-8.921217918396	-5.9817008972168	-0.16316120326519	-0.0272436924278736	0.0603340230882168
-3.03390645980835	-8.91552734375	-5.98115921020508	-0.163224741816521	-0.0273981392383575	0.0603437684476376
-3.03625750541687	-8.9205493927002	-5.98143434524536	-0.16324470937252	-0.027419064193964	0.0603579729795456
-3.04162430763245	-8.92258548736572	-5.99365472793579	-0.163055285811424	-0.027356181293726	0.0603710487484932
-3.03503823280334	-8.914475440979	-5.98553085327148	-0.163007244467735	-0.0274252947419882	0.0604255422949791
-3.02813339233398	-8.9144926071167	-5.99217844009399	-0.163043543696404	-0.0274437982589006	0.0604666993021965
-3.01717710494995	-8.91287040710449	-5.98763942718506	-0.163120985031128	-0.0276180002838373	0.0604487657546997
-3.01757025718689	-8.91039371490479	-5.98716449737549	-0.163180977106094	-0.0275371912866831	0.0604640543460846
-3.02473759651184	-8.91231822967529	-5.99456882476807	-0.163025692105293	-0.027570154517889	0.0605358257889748
-3.01900291442871	-8.90754222869873	-5.99159336090088	-0.162935167551041	-0.0275737252086401	0.060542069375515
-3.00835800170898	-8.90404605865479	-6.0023717880249	-0.162993460893631	-0.0275931097567081	0.0606075525283813
-2.99979519844055	-8.90269088745117	-5.98497772216797	-0.163123920559883	-0.0277380459010601	0.0605335161089897
-3.00221371650696	-8.90018653869629	-5.99300241470337	-0.163102507591248	-0.0276946760714054	0.0606343187391758
-3.00412487983704	-8.90331554412842	-5.9946608543396	-0.162966519594193	-0.0277377795428038	0.0605404265224934
-3.00260949134827	-8.90106868743896	-5.99770450592041	-0.163006171584129	-0.0276852399110794	0.0606857948005199
-2.9965763092041	-8.898681640625	-6.00473833084106	-0.162940338253975	-0.0277557671070099	0.0606915950775146
-2.98941946029663	-8.89527988433838	-5.9940333366394	-0.163026452064514	-0.0277702007442713	0.0605974532663822
-2.98669409751892	-8.89554595947266	-5.99807405471802	-0.16313424706459	-0.0278411321341991	0.0607505403459072
-2.99443316459656	-8.89727306365967	-5.98701143264771	-0.163037568330765	-0.0278050731867552	0.0606513060629368
-2.99351501464844	-8.89664173126221	-6.00889492034912	-0.162911266088486	-0.0278637800365686	0.0607176460325718
-2.98868918418884	-8.89362335205078	-6.00307941436768	-0.162870392203331	-0.0277972687035799	0.0606914982199669
-2.98673367500305	-8.89071750640869	-5.99883079528809	-0.162921890616417	-0.0278764236718416	0.0607058107852936
-2.98231959342957	-8.89294242858887	-5.99892234802246	-0.162908345460892	-0.0279498193413019	0.0606701262295246
-2.98601150512695	-8.89225196838379	-5.9862847328186	-0.163004025816917	-0.0279819145798683	0.0605902001261711
-2.99411964416504	-8.89305877685547	-6.00496339797974	-0.162900269031525	-0.0279534291476011	0.0606750659644604
-2.99169111251831	-8.89547348022461	-5.99989366531372	-0.162888646125793	-0.0278282910585403	0.0606058202683926
-2.98782992362976	-8.89284229278564	-6.00637722015381	-0.162850916385651	-0.0278603918850422	0.0606639571487904
-2.9848256111145	-8.8886251449585	-5.99042463302612	-0.163015991449356	-0.0278908107429743	0.0605730637907982
-2.99379992485046	-8.89102268218994	-5.99209976196289	-0.162964388728142	-0.0278872698545456	0.0605039596557617
-2.99610877037048	-8.89374446868896	-6.00118207931519	-0.162938565015793	-0.0278234407305717	0.0605423673987389
-2.99402952194214	-8.89202976226807	-6.00180006027222	-0.162889316678047	-0.0276640988886356	0.0604489855468273
-2.99708414077759	-8.88964176177979	-6.00056123733521	-0.162978544831276	-0.0276082195341587	0.0605137795209885
-2.99448132514954	-8.88661003112793	-5.99261093139648	-0.162997514009476	-0.0276050455868244	0.060428686439991
-3.00222158432007	-8.887451171875	-5.99623012542725	-0.162981122732162	-0.0275450237095356	0.0603473111987114
-3.00991559028625	-8.88701248168945	-5.99386024475098	-0.162980809807777	-0.0272956863045692	0.0602462142705917
-3.01227784156799	-8.88702392578125	-5.98615598678589	-0.162905156612396	-0.0271017793565989	0.0602452419698238
-3.01056861877441	-8.8867654800415	-5.97972822189331	-0.163031116127968	-0.0269792824983597	0.0601709000766277
-3.00634813308716	-8.88030624389648	-5.98020792007446	-0.163170397281647	-0.0267632082104683	0.0601399503648281
-3.01242685317993	-8.88632488250732	-5.96373414993286	-0.163271531462669	-0.0267260614782572	0.0600838847458363
-3.02342295646667	-8.88646221160889	-5.96467399597168	-0.163312867283821	-0.0264060478657484	0.0599892996251583
-3.02699089050293	-8.89220428466797	-5.96876573562622	-0.16324046254158	-0.0261504482477903	0.0600304938852787
-3.03013396263123	-8.88532733917236	-5.96046113967896	-0.163248926401138	-0.0259494297206402	0.0600262954831123
-3.02972912788391	-8.88048362731934	-5.94620704650879	-0.163337528705597	-0.0257821772247553	0.0599494799971581
-3.03536891937256	-8.88434600830078	-5.93939876556396	-0.163383156061172	-0.0256134830415249	0.0597469583153725
-3.04483199119568	-8.88293743133545	-5.94455862045288	-0.163468033075333	-0.0253085494041443	0.0597096644341946
-3.04614901542664	-8.87660789489746	-5.9355788230896	-0.163406252861023	-0.0249216984957457	0.0595949776470661
-3.04604601860046	-8.87642002105713	-5.92767095565796	-0.163512751460075	-0.0249089431017637	0.0595172978937626
-3.04901885986328	-8.86876964569092	-5.92094373703003	-0.163610264658928	-0.0245903264731169	0.0593834221363068
-3.05433702468872	-8.87109661102295	-5.91818904876709	-0.163601592183113	-0.0243938975036144	0.0592485070228577
-3.06123113632202	-8.86670112609863	-5.91402387619019	-0.163617700338364	-0.0240660347044468	0.0590845793485641
-3.05856490135193	-8.86176204681396	-5.90650415420532	-0.163598135113716	-0.0237438566982746	0.0590044744312763
-3.05650758743286	-8.85587501525879	-5.8947696685791	-0.163648471236229	-0.0236072018742561	0.0588589161634445
-3.06194186210632	-8.85065174102783	-5.88696765899658	-0.163827568292618	-0.0233219675719738	0.0587870925664902
-3.06640934944153	-8.8559045791626	-5.87454700469971	-0.163823217153549	-0.0231309719383717	0.0586485005915165
-3.07093214988709	-8.84916973114014	-5.88348340988159	-0.163747668266296	-0.0227926857769489	0.0585645847022533
-3.0655734539032	-8.8416166305542	-5.87254095077515	-0.16376581788063	-0.0225761476904154	0.0585399903357029
-3.06617522239685	-8.83541679382324	-5.85589981079102	-0.163922607898712	-0.0224449411034584	0.0584565438330173
-3.07247877120972	-8.8342752456665	-5.85675382614136	-0.163974553346634	-0.02213991060853	0.0583241060376167
-3.07543063163757	-8.83507442474365	-5.85465288162231	-0.163909941911697	-0.0218737330287695	0.0582552328705788
-3.07490015029907	-8.82830238342285	-5.84274196624756	-0.163900092244148	-0.0215706657618284	0.0582629069685936
-3.07012534141541	-8.81864643096924	-5.82890844345093	-0.164041563868523	-0.0213673189282417	0.0580961108207703
-3.07355380058289	-8.82597541809082	-5.82384872436523	-0.164090394973755	-0.0212771240621805	0.0580191686749458
-3.08074593544006	-8.81967163085938	-5.82625865936279	-0.164040938019753	-0.0208601579070091	0.0579565800726414
-3.07805895805359	-8.81456851959229	-5.81982040405273	-0.163939848542213	-0.020657354965806	0.057942982763052
-3.07681107521057	-8.81549453735352	-5.80480432510376	-0.164142981171608	-0.0204985197633505	0.0578126348555088
-3.08063650131226	-8.8099250793457	-5.80345582962036	-0.164271116256714	-0.0202959105372429	0.0577831044793129
-3.08425569534302	-8.81497478485107	-5.79380226135254	-0.164302170276642	-0.0201573148369789	0.0576514415442944
-3.09556245803833	-8.81092834472656	-5.80206775665283	-0.164316698908806	-0.0198888722807169	0.0575970076024532
-3.08946204185486	-8.81084442138672	-5.79900979995728	-0.164198696613312	-0.0196869540959597	0.0575962401926517
-3.09093236923218	-8.8070764541626	-5.78797054290771	-0.164423674345016	-0.019454400986433	0.0575469769537449
-3.09153628349304	-8.80948448181152	-5.77252149581909	-0.16463266313076	-0.0194904543459415	0.0574038289487362
-3.09936666488647	-8.81977081298828	-5.7720160484314	-0.164687812328339	-0.019209623336792	0.0573266819119453
-3.11002016067505	-8.82004165649414	-5.77115345001221	-0.164563372731209	-0.0189830660820007	0.0574332065880299
-3.10941910743713	-8.81722545623779	-5.77172660827637	-0.164556071162224	-0.018834825605154	0.0573471076786518
-3.10919880867004	-8.81617069244385	-5.76342535018921	-0.164721295237541	-0.0188070312142372	0.0573832653462887
-3.11720323562622	-8.81582641601563	-5.75607395172119	-0.164829641580582	-0.0187690164893866	0.0572819598019123
-3.12230134010315	-8.82091522216797	-5.76036262512207	-0.164710655808449	-0.018570564687252	0.0571986809372902
-3.12949728965759	-8.8159761428833	-5.76098585128784	-0.164617568254471	-0.0183689072728157	0.0572379678487778
-3.12358164787292	-8.81256580352783	-5.74942064285278	-0.164760515093803	-0.0184780322015285	0.0571079328656197
-3.12906742095947	-8.81639385223389	-5.7455267906189	-0.164823710918427	-0.0183330047875643	0.0569639131426811
-3.14080381393433	-8.81643390655518	-5.75902938842773	-0.164764210581779	-0.0181791000068188	0.0570036843419075
-3.13864254951477	-8.81363010406494	-5.74837398529053	-0.164647176861763	-0.0181437116116285	0.0569373369216919
-3.1352162361145	-8.81031894683838	-5.7481541633606	-0.164789214730263	-0.018152529373765	0.0569304674863815
-3.13565850257874	-8.80983829498291	-5.74122428894043	-0.16484509408474	-0.0181876141577959	0.0567953139543533
-3.1441822052002	-8.81858921051025	-5.75177097320557	-0.164691284298897	-0.0180892031639814	0.0567895136773586
-3.14474773406982	-8.81323909759521	-5.75073385238647	-0.164677366614342	-0.0180139280855656	0.0568308234214783
-3.13948750495911	-8.8144702911377	-5.74344158172607	-0.164770513772964	-0.0182017590850592	0.0568497329950333
-3.14437699317932	-8.82366371154785	-5.74997711181641	-0.164836242794991	-0.0182277280837297	0.0568729043006897
-3.15570902824402	-8.82926654815674	-5.76337671279907	-0.164726465940475	-0.018222926184535	0.0569777116179466
-3.15303611755371	-8.82769680023193	-5.76202154159546	-0.16460856795311	-0.01830686442554	0.0570085756480694
-3.15318465232849	-8.82962512969971	-5.75721263885498	-0.16471466422081	-0.0184259861707687	0.0571762733161449
-3.15855526924133	-8.83206367492676	-5.76863431930542	-0.164773106575012	-0.018560579046607	0.057167511433363
-3.1640772819519	-8.84314441680908	-5.7740592956543	-0.164589956402779	-0.0185531973838806	0.057184599339962
-3.1676607131958	-8.8393611907959	-5.77942895889282	-0.164489954710007	-0.0186604224145412	0.0572655722498894
-3.16341710090637	-8.84046268463135	-5.78139591217041	-0.164563626050949	-0.0188606586307287	0.0572428666055202
-3.16739678382874	-8.84472179412842	-5.7788519859314	-0.164652496576309	-0.0188327599316835	0.0572257190942764
-3.17926454544067	-8.85023403167725	-5.78976774215698	-0.164475202560425	-0.0188167747110128	0.0573036521673203
-3.17524719238281	-8.84734153747559	-5.78679132461548	-0.16436892747879	-0.0189470127224922	0.0572957620024681
-3.17270469665527	-8.85325908660889	-5.77822208404541	-0.164613053202629	-0.0189723018556833	0.0572557561099529
-3.18342804908752	-8.85402488708496	-5.78921508789063	-0.164703950285912	-0.0189895275980234	0.0571725405752659
-3.18400955200195	-8.85860824584961	-5.78737354278564	-0.164439752697945	-0.0188730657100677	0.0571982301771641
-3.18890047073364	-8.85264015197754	-5.78108930587769	-0.164531245827675	-0.0187083501368761	0.0572057664394379
-3.18569850921631	-8.85272121429443	-5.77443933486938	-0.164679050445557	-0.0188211593776941	0.057168610394001
-3.19032144546509	-8.85869789123535	-5.77046871185303	-0.164708271622658	-0.0186654161661863	0.0570866800844669
-3.19720339775085	-8.86007499694824	-5.77611684799194	-0.164649933576584	-0.0184548627585173	0.0571031309664249
-3.19300436973572	-8.85171699523926	-5.76854085922241	-0.164722725749016	-0.0183931160718203	0.0571068823337555
-3.19142985343933	-8.8559741973877	-5.75211238861084	-0.16491237282753	-0.0183397643268108	0.0570612177252769
-3.20127511024475	-8.85742950439453	-5.76836395263672	-0.164965763688087	-0.018149446696043	0.057044792920351
-3.19614839553833	-8.85944557189941	-5.75411558151245	-0.16488328576088	-0.0179661605507135	0.0570341534912586
-3.19121336936951	-8.85828304290771	-5.75013494491577	-0.165120780467987	-0.0178891029208899	0.0570343062281609
-3.19545650482178	-8.85907745361328	-5.73893451690674	-0.165355905890465	-0.017786119133234	0.0570305362343788
-3.19868898391724	-8.86593055725098	-5.74760150909424	-0.165267750620842	-0.0176432114094496	0.0570219680666924
-3.20052146911621	-8.86225700378418	-5.74415969848633	-0.165226504206657	-0.0174744874238968	0.0570719353854656
-3.19073271751404	-8.85514068603516	-5.73994445800781	-0.165375098586082	-0.01744887791574	0.0571231916546822
-3.19278573989868	-8.86057186126709	-5.72490549087524	-0.165481567382813	-0.0173940528184175	0.0569932833313942
-3.20015120506287	-8.85745811462402	-5.73624229431152	-0.165429294109344	-0.0171738620847464	0.0569617338478565
-3.19288063049316	-8.85789012908936	-5.72701787948608	-0.165344372391701	-0.0171107668429613	0.0569337531924248
-3.18721747398376	-8.84693145751953	-5.72524690628052	-0.165538370609283	-0.0170130040496588	0.0568804703652859
-3.18531632423401	-8.84618663787842	-5.7149543762207	-0.165669739246368	-0.0170214828103781	0.0568408221006393
-3.1874668598175	-8.84976387023926	-5.71813869476318	-0.165604740381241	-0.0168029200285673	0.0567997768521309
-3.19170141220093	-8.84631824493408	-5.72273588180542	-0.165552034974098	-0.0166398473083973	0.056730329990387
-3.17940044403076	-8.83687686920166	-5.71176433563232	-0.165555641055107	-0.0166130661964417	0.0566993393003941
-3.17715334892273	-8.83880615234375	-5.70307016372681	-0.165812209248543	-0.0165618564933538	0.0566225796937943
-3.18450379371643	-8.83638000488281	-5.71080493927002	-0.16572967171669	-0.0164176635444164	0.0565844550728798
-3.17877554893494	-8.83860969543457	-5.70026540756226	-0.165608197450638	-0.0163415484130383	0.056563101708889
-3.17421293258667	-8.83096790313721	-5.70268440246582	-0.165678784251213	-0.0162426475435495	0.0566055849194527
-3.17078685760498	-8.83038520812988	-5.68976879119873	-0.165886998176575	-0.0163671690970659	0.0565901026129723
-3.17370438575745	-8.83634185791016	-5.69809198379517	-0.165788248181343	-0.0162339713424444	0.0565390847623348
-3.17766356468201	-8.83299350738525	-5.7042031288147	-0.165752649307251	-0.0161666572093964	0.0566312409937382
-3.16522359848022	-8.82392024993896	-5.7013463973999	-0.165753915905952	-0.0162739008665085	0.056629728525877
-3.16603994369507	-8.8295202255249	-5.6944522857666	-0.16595496237278	-0.0162892490625381	0.0566153563559055
-3.17404508590698	-8.8295316696167	-5.70346212387085	-0.165987432003021	-0.0162901859730482	0.0566560104489326
-3.17006015777588	-8.83074760437012	-5.7019510269165	-0.165770247578621	-0.0162838213145733	0.056671317666769
-3.16381692886353	-8.82664108276367	-5.69828271865845	-0.165887892246246	-0.0162439085543156	0.0567359812557697
-3.164146900177	-8.82754516601563	-5.69412660598755	-0.166072472929955	-0.0163201875984669	0.0566766746342182
-3.1678671836853	-8.83636474609375	-5.69853258132935	-0.165915131568909	-0.0162356421351433	0.0566760525107384
-3.16676163673401	-8.83140659332275	-5.69756841659546	-0.165839999914169	-0.0161768049001694	0.056717325001955
-3.16040682792664	-8.82429790496826	-5.7013087272644	-0.165993124246597	-0.0161913726478815	0.0567016787827015
-3.16413569450378	-8.83483791351318	-5.68698930740356	-0.166077345609665	-0.0161759238690138	0.0566114410758018
-3.17266774177551	-8.83271503448486	-5.69861078262329	-0.166047498583794	-0.0159820355474949	0.0566552095115185
-3.16545176506042	-8.82475662231445	-5.68885087966919	-0.166017591953278	-0.0159010384231806	0.0566197410225868
-3.16122841835022	-8.83000946044922	-5.67541217803955	-0.166209682822227	-0.0159648209810257	0.0566090904176235
-3.17101144790649	-8.82948112487793	-5.68350791931152	-0.166226282715797	-0.0156995300203562	0.0564858801662922
-3.17034697532654	-8.83007907867432	-5.67390966415405	-0.1661237180233	-0.0156171601265669	0.0565194003283978
-3.16484022140503	-8.82495307922363	-5.66118192672729	-0.166267365217209	-0.0155261503532529	0.0564532354474068
-3.16430282592773	-8.82199287414551	-5.66543674468994	-0.166373446583748	-0.0155192008242011	0.05644666031003
-3.16641092300415	-8.82824993133545	-5.65084981918335	-0.16639918088913	-0.0154276434332132	0.0563347786664963
-3.17820978164673	-8.82741260528564	-5.66070079803467	-0.1663628667593	-0.0152119807898998	0.0563729181885719
-3.16955852508545	-8.82323932647705	-5.65093946456909	-0.166286796331406	-0.015182419680059	0.0563399903476238
-3.16292643547058	-8.81954097747803	-5.64653348922729	-0.166376993060112	-0.0151294488459826	0.0563267730176449
-3.16589665412903	-8.82027435302734	-5.63608741760254	-0.166556745767593	-0.0151399150490761	0.0563030540943146
-3.16905522346497	-8.82604789733887	-5.64291572570801	-0.166423410177231	-0.0149833718314767	0.0562696009874344
-3.16631388664246	-8.82119560241699	-5.64040088653564	-0.166419923305511	-0.0148989465087652	0.0563158765435219
-3.15238189697266	-8.8174991607666	-5.63951349258423	-0.166481748223305	-0.0149677312001586	0.0563443787395954
-3.15622782707214	-8.81891822814941	-5.61995935440063	-0.166613161563873	-0.0150262229144573	0.0562678650021553
-3.161376953125	-8.82069778442383	-5.63510179519653	-0.166651099920273	-0.0148998806253076	0.0563505068421364
-3.15656328201294	-8.82095623016357	-5.63453054428101	-0.166450276970863	-0.0149524593725801	0.0563186779618263
-3.14541673660278	-8.81675910949707	-5.6314845085144	-0.166592955589294	-0.0150014515966177	0.0564502477645874
-3.14594101905823	-8.81825637817383	-5.62579727172852	-0.166777580976486	-0.0150747206062078	0.0564063936471939
-3.15217566490173	-8.82323169708252	-5.63110733032227	-0.166598290205002	-0.0149621162563562	0.0564048252999783
-3.14750266075134	-8.81990814208984	-5.63076305389404	-0.166582033038139	-0.0149639816954732	0.0564485564827919
-3.13831877708435	-8.81454563140869	-5.62520599365234	-0.16672357916832	-0.0150547120720148	0.0565367117524147
-3.14156174659729	-8.82426261901855	-5.61995601654053	-0.166702419519424	-0.0150596145540476	0.0564716979861259
-3.14321637153625	-8.82293128967285	-5.62931489944458	-0.166650667786598	-0.0150947961956263	0.0565569810569286
-3.13404297828674	-8.8168478012085	-5.62333488464355	-0.166670516133308	-0.0151118896901608	0.0565531998872757
-3.13433837890625	-8.82396411895752	-5.61764574050903	-0.166717574000359	-0.015247443690896	0.0565374530851841
-3.1402804851532	-8.82337951660156	-5.63325357437134	-0.166608050465584	-0.0151805114001036	0.0565542466938496
-3.13705539703369	-8.82305240631104	-5.63130521774292	-0.166588053107262	-0.0152920121327043	0.0566430650651455
-3.13268327713013	-8.82284259796143	-5.62344646453857	-0.166664108633995	-0.0154705718159676	0.056622251868248
-3.13537621498108	-8.82861328125	-5.62638807296753	-0.166726663708687	-0.0155621794983745	0.0566957667469978
-3.13593745231628	-8.83201122283936	-5.64002561569214	-0.166491389274597	-0.0156016200780869	0.0566813461482525
-3.13159561157227	-8.83354949951172	-5.63119983673096	-0.166558220982552	-0.0157826971262693	0.056731253862381
-3.12694478034973	-8.82929134368896	-5.63488817214966	-0.166639089584351	-0.015966109931469	0.0567730665206909
-3.13208174705505	-8.84003925323486	-5.63239717483521	-0.166544929146767	-0.0161194577813149	0.0567615032196045
-3.13491606712341	-8.84039115905762	-5.6456036567688	-0.16637995839119	-0.0160980261862278	0.0568823665380478
-3.12525224685669	-8.83516979217529	-5.64095497131348	-0.166409090161324	-0.0163580644875765	0.0568628534674644
-3.1254198551178	-8.84236240386963	-5.64295625686646	-0.166419103741646	-0.0165568850934505	0.0568921603262424
-3.1357421875	-8.84530067443848	-5.64861726760864	-0.166326314210892	-0.016583601012826	0.0568969510495663
-3.12611246109009	-8.84605407714844	-5.66226053237915	-0.166147351264954	-0.0166673846542835	0.0569960959255695
-3.1214017868042	-8.84486103057861	-5.65894985198975	-0.166217535734177	-0.0169314630329609	0.0569656156003475
-3.1278555393219	-8.84603500366211	-5.65857696533203	-0.166311040520668	-0.01711480692029	0.0569672994315624
-3.13379430770874	-8.85490894317627	-5.66099643707275	-0.166145041584969	-0.0172256473451853	0.057025171816349
-3.13378024101257	-8.85708427429199	-5.67090702056885	-0.16604095697403	-0.0172249805182219	0.0570111908018589
-3.13155484199524	-8.85288238525391	-5.66806364059448	-0.165992826223373	-0.0174540523439646	0.0570397600531578
-3.13134551048279	-8.85576915740967	-5.66214942932129	-0.166007682681084	-0.0176689103245735	0.056961715221405
-3.13652276992798	-8.85897064208984	-5.67465400695801	-0.166003063321114	-0.0178093388676643	0.0569774210453033
-3.14175605773926	-8.86828708648682	-5.67779493331909	-0.165849670767784	-0.0178886335343122	0.0569601468741894
-3.15249466896057	-8.8713207244873	-5.68917322158813	-0.165861159563065	-0.0179001167416573	0.0569323301315308
-3.14682030677795	-8.87275505065918	-5.69261026382446	-0.165693208575249	-0.0180935319513083	0.0569358840584755
-3.14911103248596	-8.87171268463135	-5.68770217895508	-0.16575799882412	-0.0183472353965044	0.0569080859422684
-3.1553750038147	-8.87768268585205	-5.68753433227539	-0.165832728147507	-0.0184829458594322	0.0568575598299503
-3.16433191299438	-8.8873929977417	-5.69666957855225	-0.165652424097061	-0.0185645446181297	0.056809339672327
-3.17171287536621	-8.88897132873535	-5.7070746421814	-0.16551947593689	-0.0186097361147404	0.0568655207753181
-3.16977119445801	-8.88387489318848	-5.70442199707031	-0.165577232837677	-0.0187378972768784	0.0568350590765476
-3.17330050468445	-8.89132404327393	-5.69692516326904	-0.165692061185837	-0.0188395734876394	0.0568047761917114
-3.19040608406067	-8.89408779144287	-5.71390676498413	-0.165646970272064	-0.0189193058758974	0.0567267574369907
-3.19371247291565	-8.90218448638916	-5.7037205696106	-0.165409475564957	-0.0189398098737001	0.0566756837069988
-3.19991779327393	-8.89604091644287	-5.70972013473511	-0.165387973189354	-0.0189471617341042	0.0567020997405052
-3.19665360450745	-8.90031433105469	-5.70068359375	-0.165539905428886	-0.0191514529287815	0.0566440634429455
-3.20314502716064	-8.90452671051025	-5.70235776901245	-0.165529906749725	-0.0191615764051676	0.0565520413219929
-3.21684527397156	-8.90683650970459	-5.71816635131836	-0.165449753403664	-0.0191984139382839	0.0566178821027279
-3.21812653541565	-8.90931606292725	-5.71501111984253	-0.165249928832054	-0.0192230809479952	0.056495189666748
-3.22066116333008	-8.90598201751709	-5.71081113815308	-0.165376409888268	-0.019260061904788	0.0565406605601311
-3.21709871292114	-8.90378856658936	-5.70911693572998	-0.165395677089691	-0.0194694269448519	0.0564435720443726
-3.22861933708191	-8.90769386291504	-5.71121215820313	-0.165421485900879	-0.019380446523428	0.0564363971352577
-3.23935651779175	-8.91283893585205	-5.71559190750122	-0.165310546755791	-0.0193746667355299	0.0564113520085812
-3.23798632621765	-8.90909862518311	-5.71598291397095	-0.165134742856026	-0.0193981621414423	0.0564618818461895
-3.23595094680786	-8.90652847290039	-5.70995903015137	-0.165228202939034	-0.0194157157093287	0.0564854554831982
-3.23541975021362	-8.90420722961426	-5.70555305480957	-0.165278777480125	-0.0196007769554853	0.0564468652009964
-3.24288392066956	-8.90924072265625	-5.70694303512573	-0.165245085954666	-0.0196034703403711	0.0564025975763798
-3.25032734870911	-8.90942478179932	-5.72017478942871	-0.16508661210537	-0.0195931978523731	0.0564516559243202
-3.24606966972351	-8.90513706207275	-5.71491575241089	-0.165061995387077	-0.0195842012763023	0.0565030612051487
-3.24179363250732	-8.90236568450928	-5.71449041366577	-0.165139079093933	-0.0197065658867359	0.0565520711243153
-3.23901963233948	-8.90235233306885	-5.71009159088135	-0.165160700678825	-0.0198740251362324	0.056517731398344
-3.24381732940674	-8.90129852294922	-5.71474504470825	-0.165070340037346	-0.0198180712759495	0.0565758161246777
-3.25352501869202	-8.90203666687012	-5.72834634780884	-0.164885506033897	-0.0198870226740837	0.056668009608984
-3.2454936504364	-8.89704990386963	-5.71140050888062	-0.16485533118248	-0.0199610628187656	0.0567223019897938
-3.23817539215088	-8.89476680755615	-5.72551536560059	-0.164856255054474	-0.0200938526540995	0.0568591952323914
-3.23891353607178	-8.89387321472168	-5.72103691101074	-0.164905443787575	-0.0201932955533266	0.0568324960768223
-3.2458119392395	-8.89549255371094	-5.72808933258057	-0.164793431758881	-0.0202650800347328	0.0569978915154934
-3.24353384971619	-8.89395999908447	-5.73003149032593	-0.164525091648102	-0.0204386077821255	0.0570699647068977
-3.23189115524292	-8.89078521728516	-5.73393726348877	-0.164596974849701	-0.0205535888671875	0.0571666993200779
-3.22919869422913	-8.88961315155029	-5.73218727111816	-0.164710894227028	-0.0207644309848547	0.0573667474091053
-3.2331006526947	-8.8903169631958	-5.73677253723145	-0.164512559771538	-0.0210021585226059	0.0574105307459831
-3.23571705818176	-8.8923921585083	-5.74682426452637	-0.164349615573883	-0.021070659160614	0.0576483160257339
-3.23095464706421	-8.88822269439697	-5.7572021484375	-0.164168015122414	-0.0212243292480707	0.0578203722834587
-3.22444701194763	-8.89120197296143	-5.74825382232666	-0.164273425936699	-0.0214364472776651	0.0579495020210743
-3.22390294075012	-8.889084815979	-5.75768852233887	-0.16425509750843	-0.0217224396765232	0.0581929311156273
-3.22714400291443	-8.89601993560791	-5.76270914077759	-0.164008036255836	-0.0219480432569981	0.0583533905446529
-3.22859215736389	-8.8930492401123	-5.77268600463867	-0.163922250270844	-0.0220256689935923	0.0585119836032391
-3.21962976455688	-8.89347457885742	-5.78006649017334	-0.163735061883926	-0.0223088897764683	0.0588602907955647
-3.21002840995789	-8.88791561126709	-5.7809944152832	-0.163853317499161	-0.0225330013781786	0.058938454836607
-3.20691466331482	-8.89240550994873	-5.78490686416626	-0.163866639137268	-0.0227320175617933	0.0592218227684498
-3.20993947982788	-8.89795875549316	-5.78740406036377	-0.163636922836304	-0.0229380000382662	0.059354480355978
-3.21014213562012	-8.89584922790527	-5.80527400970459	-0.163482218980789	-0.0230613425374031	0.0595863349735737
-3.20008754730225	-8.89147567749023	-5.80451536178589	-0.163411974906921	-0.0232151132076979	0.0597521141171455
-3.19691181182861	-8.88835716247559	-5.8048529624939	-0.163428097963333	-0.0233222078531981	0.0599074885249138
-3.19217824935913	-8.89013671875	-5.80312347412109	-0.163449183106422	-0.0235260650515556	0.0601349286735058
-3.19377875328064	-8.88859081268311	-5.8051872253418	-0.163237974047661	-0.023584071546793	0.0601819604635239
-3.19099569320679	-8.88738536834717	-5.82072019577026	-0.163270533084869	-0.0235505308955908	0.0604416206479073
-3.17904257774353	-8.87944412231445	-5.80903339385986	-0.163206696510315	-0.0237305872142315	0.0605203211307526
-3.17325329780579	-8.88195037841797	-5.80563020706177	-0.163355618715286	-0.0238628555089235	0.0606211498379707
-3.16734313964844	-8.87781143188477	-5.80953073501587	-0.163304388523102	-0.0238642524927855	0.0607400871813297
-3.17048931121826	-8.879075050354	-5.81265354156494	-0.163215085864067	-0.0238212272524834	0.0608117058873177
-3.161940574646	-8.87615203857422	-5.81911706924438	-0.163156300783157	-0.023821922019124	0.060951005667448
-3.15173983573914	-8.86909580230713	-5.82014799118042	-0.163146257400513	-0.023833442479372	0.0610324218869209
-3.14967679977417	-8.86583518981934	-5.80899906158447	-0.163196265697479	-0.0238467026501894	0.0610877387225628
-3.14756751060486	-8.86218070983887	-5.815016746521	-0.163200736045837	-0.0239058770239353	0.0611458532512188
-3.15075182914734	-8.86713695526123	-5.81283807754517	-0.163102120161057	-0.023816192522645	0.0611267536878586
-3.14442896842957	-8.86406135559082	-5.82221508026123	-0.163102835416794	-0.0237642470747232	0.0612613894045353
-3.1372983455658	-8.85767078399658	-5.80707597732544	-0.163147494196892	-0.0237207543104887	0.0613519810140133
-3.14068055152893	-8.86068630218506	-5.80493497848511	-0.163228556513786	-0.0238031204789877	0.0614007823169231
-3.14164686203003	-8.8615255355835	-5.80825757980347	-0.163223028182983	-0.0238087810575962	0.0614631660282612
-3.15087032318115	-8.8647518157959	-5.81044626235962	-0.163192674517632	-0.0235573332756758	0.061431560665369
-3.14820408821106	-8.86263275146484	-5.81312084197998	-0.163183957338333	-0.0236029624938965	0.0615884885191917
-3.14270949363709	-8.85574436187744	-5.80127000808716	-0.163271993398666	-0.02350371517241	0.0615669675171375
-3.14142036437988	-8.86063098907471	-5.80263662338257	-0.163276448845863	-0.0236371736973524	0.0616335831582546
-3.14638328552246	-8.85893726348877	-5.80395841598511	-0.163303211331367	-0.0234947297722101	0.0615331567823887
-3.14990663528442	-8.864821434021	-5.80692481994629	-0.163264289498329	-0.0233232602477074	0.0616067871451378
-3.1464364528656	-8.85856151580811	-5.79826211929321	-0.163201257586479	-0.0232772808521986	0.0616825893521309
-3.14156270027161	-8.85527896881104	-5.79147243499756	-0.16331759095192	-0.023210559040308	0.0616479255259037
-3.1494472026825	-8.85766410827637	-5.78828096389771	-0.163445696234703	-0.0232796054333448	0.0616063810884953
-3.1519627571106	-8.85673046112061	-5.79180431365967	-0.163368165493011	-0.0230768490582705	0.0615345239639282
-3.15167713165283	-8.85660839080811	-5.79785919189453	-0.163237571716309	-0.0229056105017662	0.0615532398223877
-3.15082597732544	-8.8541898727417	-5.78803634643555	-0.163274466991425	-0.0228194277733564	0.061544019728899
-3.14505219459534	-8.84649658203125	-5.78884363174438	-0.163339450955391	-0.0227460712194443	0.0615279003977776
-3.14150857925415	-8.84557342529297	-5.77189588546753	-0.163364484906197	-0.0227488726377487	0.0614297650754452
-3.14587235450745	-8.84364414215088	-5.7777853012085	-0.163523867726326	-0.0226334389299154	0.0613631270825863
-3.14828968048096	-8.84850406646729	-5.77776622772217	-0.163431242108345	-0.0225445851683617	0.0613340027630329
-3.15245032310486	-8.84032726287842	-5.78439521789551	-0.163338124752045	-0.0222938545048237	0.0612626783549786
-3.15075325965881	-8.83917713165283	-5.78273630142212	-0.163330152630806	-0.0222326125949621	0.0612524040043354
-3.1441695690155	-8.8340482711792	-5.77245044708252	-0.163430944085121	-0.0222360622137785	0.0611701272428036
-3.1425313949585	-8.82864093780518	-5.77292394638062	-0.163561508059502	-0.0221726950258017	0.0611293166875839
-3.14416933059692	-8.83355617523193	-5.76271390914917	-0.163518518209457	-0.0221514105796814	0.0610210224986076
-3.15664219856262	-8.8354024887085	-5.77728891372681	-0.163438990712166	-0.0219040270894766	0.0610256195068359
-3.15131258964539	-8.83316040039063	-5.76883316040039	-0.163317322731018	-0.0218784473836422	0.060942754149437
-3.14946460723877	-8.8251371383667	-5.76765775680542	-0.163421839475632	-0.021771589294076	0.060902651399374
-3.14543104171753	-8.8259334564209	-5.76270389556885	-0.163605213165283	-0.0217981673777103	0.0608404204249382
-3.14787411689758	-8.82727718353271	-5.75986957550049	-0.163552150130272	-0.0217117834836245	0.0606899708509445
-3.15651845932007	-8.82776069641113	-5.76918983459473	-0.163536429405212	-0.0215985048562288	0.0606571398675442
-3.15129232406616	-8.82541656494141	-5.76492881774902	-0.163469359278679	-0.0215007867664099	0.0605944246053696
-3.15214800834656	-8.8238410949707	-5.76455211639404	-0.163684159517288	-0.0213635507971048	0.0605695173144341
-3.1506814956665	-8.81891822814941	-5.75119352340698	-0.163695618510246	-0.0214201398193836	0.0603886619210243
-3.15720248222351	-8.82658195495605	-5.75761461257935	-0.163782492280006	-0.0211859904229641	0.0602833479642868
-3.16662359237671	-8.82204818725586	-5.75426816940308	-0.163651391863823	-0.0210036505013704	0.0602461770176888
-3.1589527130127	-8.8191385269165	-5.7500958442688	-0.163639664649963	-0.0210394188761711	0.0601289644837379
-3.15955138206482	-8.8169641494751	-5.7454571723938	-0.163812384009361	-0.0209437794983387	0.0599658116698265
-3.16424036026001	-8.8177661895752	-5.74171018600464	-0.163882255554199	-0.020901856943965	0.0599369816482067
-3.1723484992981	-8.82379913330078	-5.74147462844849	-0.163841113448143	-0.0206648670136929	0.0597734041512012
-3.18034148216248	-8.82149982452393	-5.74897718429565	-0.16374659538269	-0.0205309726297855	0.0597508661448956
-3.1694130897522	-8.81550693511963	-5.73609781265259	-0.163756996393204	-0.0204770807176828	0.0596334934234619
-3.17382860183716	-8.81540489196777	-5.73577451705933	-0.163935258984566	-0.0204260069876909	0.0595443211495876
-3.18032789230347	-8.82253170013428	-5.73438167572021	-0.163987144827843	-0.0204369891434908	0.0594256296753883
-3.18662190437317	-8.82007503509521	-5.74505281448364	-0.163844123482704	-0.0203188378363848	0.0593213252723217
-3.18689489364624	-8.821213722229	-5.73975419998169	-0.163793623447418	-0.0201926194131374	0.059278342872858
-3.18241167068481	-8.81676864624023	-5.72538042068481	-0.16394317150116	-0.0202133078128099	0.0591519437730312
-3.18708062171936	-8.82369518280029	-5.72475910186768	-0.164104595780373	-0.0202072951942682	0.0590452626347542
-3.19953966140747	-8.82672500610352	-5.73785734176636	-0.163946360349655	-0.0200549960136414	0.0589136630296707
-3.19654297828674	-8.82334518432617	-5.72739553451538	-0.163881793618202	-0.0199778657406569	0.0588394142687321
-3.19922304153442	-8.82108402252197	-5.72805023193359	-0.164033487439156	-0.0199915152043104	0.0587294697761536
-3.20028948783875	-8.82472896575928	-5.71716594696045	-0.164105743169785	-0.0200021415948868	0.0585967265069485
-3.20462369918823	-8.8268404006958	-5.7210898399353	-0.16408659517765	-0.0198758039623499	0.0584564507007599
-3.21925687789917	-8.82947635650635	-5.72781658172607	-0.164021924138069	-0.0197982471436262	0.058386355638504
-3.21994662284851	-8.83147811889648	-5.71684789657593	-0.163927659392357	-0.019682738929987	0.0582722462713718
-3.22008204460144	-8.82958698272705	-5.72613334655762	-0.163939744234085	-0.0195691864937544	0.0582041926681995
-3.21965837478638	-8.82852077484131	-5.70565891265869	-0.164161294698715	-0.0195800848305225	0.0580222755670547
-3.23427581787109	-8.83308219909668	-5.71414375305176	-0.16421365737915	-0.0195043906569481	0.0579788163304329
-3.24021887779236	-8.83488464355469	-5.71675157546997	-0.163981109857559	-0.0194562561810017	0.0578378140926361
-3.24466252326965	-8.8356237411499	-5.71448993682861	-0.164021074771881	-0.0192874614149332	0.0578236952424049
-3.24275803565979	-8.83572959899902	-5.71137142181396	-0.16406238079071	-0.0193352308124304	0.0577488094568253
-3.24007987976074	-8.837815284729	-5.70274782180786	-0.164176687598228	-0.0193843469023705	0.0575604178011417
-3.24873328208923	-8.84039402008057	-5.70378255844116	-0.164164558053017	-0.0194225963205099	0.0576409101486206
-3.25909471511841	-8.84769535064697	-5.70679092407227	-0.16410319507122	-0.0194240994751453	0.0574551522731781
-3.2638897895813	-8.84792232513428	-5.72214603424072	-0.164019331336021	-0.019423620775342	0.0574959926307201
-3.25513172149658	-8.84874534606934	-5.71398401260376	-0.163987889885902	-0.0195119921118021	0.0574706345796585
-3.25924158096313	-8.84936237335205	-5.71198987960815	-0.164068177342415	-0.0196124166250229	0.0574305206537247
-3.26831793785095	-8.8594331741333	-5.71895360946655	-0.164108976721764	-0.0197078287601471	0.057422760874033
-3.27307295799255	-8.86520385742188	-5.72595596313477	-0.163953080773354	-0.0197169557213783	0.0572725422680378
-3.27480459213257	-8.86630249023438	-5.73568868637085	-0.163935676217079	-0.0197911560535431	0.0573476180434227
-3.27345728874207	-8.86630630493164	-5.73284721374512	-0.163924366235733	-0.0198495630174875	0.0572557561099529
-3.27524447441101	-8.87033748626709	-5.72665500640869	-0.164020985364914	-0.0199394449591637	0.0572880208492279
-3.28164672851563	-8.87469673156738	-5.72639179229736	-0.163992449641228	-0.0200648605823517	0.0572326667606831
-3.29213690757751	-8.87769508361816	-5.73901987075806	-0.163869976997375	-0.0200750976800919	0.0571559183299541
-3.29531025886536	-8.88152885437012	-5.74300146102905	-0.163834169507027	-0.020106578245759	0.0571625977754593
-3.2947142124176	-8.88396263122559	-5.74396181106567	-0.163799777626991	-0.020077807828784	0.057070791721344
-3.29563784599304	-8.88421630859375	-5.74270343780518	-0.163887843489647	-0.0201748665422201	0.0571613050997257
-3.29843235015869	-8.88228034973145	-5.74097108840942	-0.163910239934921	-0.0202288553118706	0.0569957382977009
-3.30300140380859	-8.88830661773682	-5.73852252960205	-0.163907393813133	-0.0202893707901239	0.056948259472847
-3.31026005744934	-8.89164924621582	-5.73908185958862	-0.163922995328903	-0.0202593468129635	0.0568711683154106
-3.31176781654358	-8.89369583129883	-5.74222564697266	-0.163864225149155	-0.0201109107583761	0.0568968988955021
-3.30696225166321	-8.89254283905029	-5.74707651138306	-0.163850203156471	-0.0202241186052561	0.0568773187696934
-3.30727744102478	-8.89086055755615	-5.74004983901978	-0.163957431912422	-0.0202210210263729	0.0567967109382153
-3.31756091117859	-8.89589405059814	-5.74391317367554	-0.163881242275238	-0.0201200004667044	0.0566404163837433
-3.316899061203	-8.89549922943115	-5.74514722824097	-0.163876056671143	-0.0201072804629803	0.0566942021250725
-3.30851244926453	-8.88938999176025	-5.73344659805298	-0.163866773247719	-0.0199443902820349	0.0566316656768322
-3.31095004081726	-8.89187622070313	-5.7320990562439	-0.163933396339417	-0.0200757086277008	0.0565941408276558
-3.31488966941834	-8.88996124267578	-5.73090696334839	-0.16397762298584	-0.019981075078249	0.0564605854451656
-3.31428337097168	-8.89493370056152	-5.74153518676758	-0.163889989256859	-0.0198227558284998	0.056489136070013
-3.31057071685791	-8.89136695861816	-5.7387261390686	-0.163912132382393	-0.0198566131293774	0.0564220622181892
-3.30679321289063	-8.88515281677246	-5.73079252243042	-0.163969412446022	-0.0198065340518951	0.0563479997217655
-3.30833268165588	-8.89046382904053	-5.72214412689209	-0.164089187979698	-0.019904688000679	0.0562601163983345
-3.31605339050293	-8.89019584655762	-5.72878742218018	-0.164018392562866	-0.0197656266391277	0.0561987869441509
-3.3119068145752	-8.89054584503174	-5.73273897171021	-0.163959160447121	-0.0196397341787815	0.0561815574765205
-3.31051850318909	-8.8900899887085	-5.72807645797729	-0.163990512490273	-0.0197187550365925	0.0561575852334499
-3.30741047859192	-8.88363552093506	-5.72304487228394	-0.164070621132851	-0.0196145828813314	0.0561310946941376
-3.31015777587891	-8.89038753509521	-5.72324705123901	-0.164084911346436	-0.0197070185095072	0.0560181476175785
-3.31738901138306	-8.89031028747559	-5.72805786132813	-0.164079055190086	-0.0195699650794268	0.0560108684003353
-3.31826281547546	-8.89538955688477	-5.72338008880615	-0.164049386978149	-0.0195347666740417	0.0559220500290394
-3.31627988815308	-8.89079761505127	-5.72244024276733	-0.163973525166512	-0.0194968581199646	0.0559514462947845
-3.31111216545105	-8.88580226898193	-5.71610403060913	-0.164086177945137	-0.0194871407002211	0.0559343583881855
-3.31455016136169	-8.89180850982666	-5.7130708694458	-0.164083197712898	-0.0196380242705345	0.0558661893010139
-3.32175779342651	-8.8942699432373	-5.720871925354	-0.164051443338394	-0.0195211693644524	0.0558486953377724
-3.3195972442627	-8.89289379119873	-5.72417068481445	-0.16395702958107	-0.0194257982075214	0.0558711998164654
-3.31525945663452	-8.89229106903076	-5.72105312347412	-0.164015993475914	-0.0195646416395903	0.055834136903286
-3.31688189506531	-8.88966369628906	-5.72055768966675	-0.164107203483582	-0.0196064356714487	0.0558503903448582
-3.31902456283569	-8.90078544616699	-5.7182035446167	-0.163983657956123	-0.0197214502841234	0.0557723455131054
-3.3244800567627	-8.89777088165283	-5.72731494903564	-0.163983717560768	-0.01957075484097	0.0558033473789692
-3.31791877746582	-8.89717864990234	-5.72481775283813	-0.163948833942413	-0.0196760855615139	0.0558677241206169
-3.3135769367218	-8.8993616104126	-5.71759986877441	-0.164038106799126	-0.0198654066771269	0.0558063052594662
-3.32159662246704	-8.90631484985352	-5.72266674041748	-0.164118468761444	-0.0198197942227125	0.0557832643389702
-3.32222366333008	-8.90850067138672	-5.72873401641846	-0.163928642868996	-0.019806694239378	0.0558118671178818
-3.32497882843018	-8.90738010406494	-5.72948837280273	-0.16392982006073	-0.0198226645588875	0.0558800548315048
-3.31923317909241	-8.90392303466797	-5.72644996643066	-0.164023041725159	-0.0199377201497555	0.0558090209960938
-3.32038140296936	-8.91057109832764	-5.72288084030151	-0.164076134562492	-0.0200801230967045	0.0558030270040035
-3.32544898986816	-8.91135883331299	-5.7343578338623	-0.164093628525734	-0.0200349763035774	0.0557786822319031
-3.33221673965454	-8.91739082336426	-5.73578119277954	-0.163894355297089	-0.0200446769595146	0.0558163784444332
-3.32869625091553	-8.91081047058105	-5.73191261291504	-0.163865983486176	-0.0200791973620653	0.0558152869343758
-3.33055877685547	-8.91165447235107	-5.7325963973999	-0.163990914821625	-0.0201552398502827	0.055845532566309
-3.33532285690308	-8.92069625854492	-5.72887420654297	-0.163916364312172	-0.02018041908741	0.055788341909647
-3.34130191802979	-8.92220783233643	-5.74388122558594	-0.163859620690346	-0.0202115252614021	0.0558905303478241
-3.33509564399719	-8.91788959503174	-5.73469543457031	-0.163752675056458	-0.0203189253807068	0.055926863104105
-3.33372473716736	-8.92191410064697	-5.74208879470825	-0.163852885365486	-0.0205260422080755	0.0559226870536804
-3.342604637146	-8.9236011505127	-5.74352550506592	-0.163806512951851	-0.0205102395266294	0.0558792501688004
-3.34479737281799	-8.93013191223145	-5.75213623046875	-0.163669034838676	-0.0205655917525291	0.0559941902756691
-3.3435366153717	-8.93098926544189	-5.75301647186279	-0.16357547044754	-0.0206751506775618	0.0560568608343601
-3.33782958984375	-8.92610263824463	-5.76128768920898	-0.163583233952522	-0.0208506789058447	0.0560962446033955
-3.33729338645935	-8.93209171295166	-5.75638246536255	-0.163687765598297	-0.0210424289107323	0.056132297962904
-3.34618163108826	-8.93649196624756	-5.77455806732178	-0.163620740175247	-0.021130720153451	0.0562096126377583
-3.34322381019592	-8.94455146789551	-5.76921415328979	-0.163399413228035	-0.0212555043399334	0.056295070797205
-3.33930730819702	-8.93922710418701	-5.78218793869019	-0.163463950157166	-0.021441325545311	0.0564576201140881
-3.33874988555908	-8.93949222564697	-5.77503728866577	-0.163548946380615	-0.021692244336009	0.0565102510154247
-3.33708691596985	-8.94733715057373	-5.78510236740112	-0.163433223962784	-0.0217712484300137	0.0565018951892853
-3.34670209884644	-8.9512300491333	-5.79632091522217	-0.16338749229908	-0.0218191314488649	0.0566459894180298
-3.33831214904785	-8.94375705718994	-5.79450654983521	-0.16319040954113	-0.0219572875648737	0.0567398406565189
-3.33193612098694	-8.94844436645508	-5.7982234954834	-0.16330623626709	-0.0220580417662859	0.0567867048084736
-3.32796764373779	-8.94395065307617	-5.79047870635986	-0.163294568657875	-0.0222306400537491	0.0567895993590355
-3.33102250099182	-8.94780540466309	-5.8005542755127	-0.163326323032379	-0.0221802201122046	0.0568276606500149
-3.33930039405823	-8.94958972930908	-5.80677175521851	-0.163274079561234	-0.0221275929361582	0.0568997710943222
-3.3314733505249	-8.94561576843262	-5.80897283554077	-0.163093701004982	-0.0221706870943308	0.0569521598517895
-3.32068967819214	-8.94192600250244	-5.79701519012451	-0.163264945149422	-0.0221250522881746	0.0569804050028324
-3.32457947731018	-8.94192790985107	-5.80221796035767	-0.163301855325699	-0.0221858695149422	0.0570373460650444
-3.32565307617188	-8.94402694702148	-5.80013990402222	-0.16321636736393	-0.0220820885151625	0.0569904260337353
-3.32637357711792	-8.938645362854	-5.80652475357056	-0.163137793540955	-0.0219623036682606	0.0571210235357285
-3.31137037277222	-8.93180751800537	-5.79505109786987	-0.163219958543777	-0.0220446120947599	0.0571044087409973
-3.31236886978149	-8.93194770812988	-5.79254245758057	-0.16332745552063	-0.0219644252210855	0.0571293048560619
-3.3212456703186	-8.93435573577881	-5.79325914382935	-0.163291648030281	-0.021853955462575	0.0571178756654263
-3.31780457496643	-8.9302225112915	-5.79601907730103	-0.163163736462593	-0.0218500047922134	0.0571472384035587
-3.30987405776978	-8.92887210845947	-5.79571151733398	-0.16330061852932	-0.0217478666454554	0.057220034301281
-3.30338501930237	-8.92249584197998	-5.78371095657349	-0.163359925150871	-0.0218464769423008	0.0571996457874775
-3.30751132965088	-8.92709922790527	-5.78221702575684	-0.163395956158638	-0.0217489041388035	0.0572181791067123
-3.31047010421753	-8.92283630371094	-5.7938380241394	-0.163221508264542	-0.0216977521777153	0.0573034323751926
-3.29640173912048	-8.91648197174072	-5.78102540969849	-0.163269475102425	-0.0217227749526501	0.0573289096355438
-3.28986263275146	-8.91483402252197	-5.78627252578735	-0.163436502218246	-0.0217561256140471	0.057395726442337
-3.29242038726807	-8.915846824646	-5.7819766998291	-0.163416430354118	-0.0217807292938232	0.0573837198317051
-3.29090905189514	-8.91526412963867	-5.78403425216675	-0.163222283124924	-0.0216840822249651	0.0574229918420315
-3.28734469413757	-8.91160774230957	-5.7895336151123	-0.163280189037323	-0.0215948522090912	0.0575114414095879
-3.27502465248108	-8.90582656860352	-5.77850294113159	-0.163336560130119	-0.0216875188052654	0.0574571453034878
-3.27221488952637	-8.90480613708496	-5.77836561203003	-0.163405269384384	-0.0216269828379154	0.0575562082231045
-3.27452611923218	-8.9057502746582	-5.78034448623657	-0.163400381803513	-0.0216620750725269	0.0574831254780293
-3.27542424201965	-8.90476512908936	-5.7828197479248	-0.163346022367477	-0.0215416979044676	0.0575803369283676
-3.27169132232666	-8.8992280960083	-5.77936697006226	-0.163262784481049	-0.0215089060366154	0.0576049722731113
-3.2568051815033	-8.89347171783447	-5.76734066009521	-0.163433983922005	-0.0214751344174147	0.057593047618866
-3.26027846336365	-8.89196872711182	-5.76699447631836	-0.163470238447189	-0.0213889386504889	0.0576443560421467
-3.26794934272766	-8.89126968383789	-5.77195692062378	-0.163347184658051	-0.0213727671653032	0.0576177202165127
-3.26174783706665	-8.8890380859375	-5.76267099380493	-0.163311928510666	-0.0212024450302124	0.0576150119304657
-3.2568633556366	-8.88371467590332	-5.77059268951416	-0.16339136660099	-0.0211864560842514	0.0576824769377708
-3.25101017951965	-8.88174533843994	-5.75586986541748	-0.163554906845093	-0.0211648847907782	0.0576280914247036
-3.25617241859436	-8.8819637298584	-5.75288867950439	-0.16355687379837	-0.0210799966007471	0.057713832706213
-3.25824236869812	-8.8838529586792	-5.75923299789429	-0.163310647010803	-0.0209945291280746	0.0577091425657272
-3.24848818778992	-8.87608432769775	-5.75260829925537	-0.163388982415199	-0.0209821909666061	0.0576943159103394
-3.2441349029541	-8.87699222564697	-5.74986600875854	-0.163519710302353	-0.0210700780153275	0.0577918738126755
-3.24367475509644	-8.87673759460449	-5.74361038208008	-0.163534238934517	-0.0211320612579584	0.0576695539057255
-3.24860620498657	-8.87780857086182	-5.7512412071228	-0.163461223244667	-0.0209892224520445	0.0578566864132881
-3.24431824684143	-8.87534046173096	-5.75740242004395	-0.163342669606209	-0.0209968388080597	0.057885468006134
-3.23713135719299	-8.87360668182373	-5.74970102310181	-0.163501143455505	-0.0210236329585314	0.0578834898769856
-3.23364305496216	-8.87074661254883	-5.74865198135376	-0.163510546088219	-0.0211012158542871	0.0579507909715176
-3.23825287818909	-8.87501621246338	-5.74384641647339	-0.16347362101078	-0.0211372151970863	0.0579490475356579
-3.23914051055908	-8.87521839141846	-5.7537841796875	-0.163459032773972	-0.0210455451160669	0.0580266229808331
-3.23259258270264	-8.87760353088379	-5.75910806655884	-0.163415759801865	-0.0211259517818689	0.0581271983683109
-3.22665309906006	-8.87340068817139	-5.7496452331543	-0.163462221622467	-0.02123230881989	0.0581036694347858
-3.22530460357666	-8.8729944229126	-5.7511773109436	-0.1635662317276	-0.0212859697639942	0.0582037344574928
-3.23163819313049	-8.87874698638916	-5.74051475524902	-0.163570210337639	-0.0213270653039217	0.0581994131207466
-3.2339916229248	-8.88046836853027	-5.76103830337524	-0.163474902510643	-0.0212524626404047	0.0582156591117382
-3.22413372993469	-8.87877941131592	-5.7557520866394	-0.163463145494461	-0.0213111359626055	0.0583154410123825
-3.2243595123291	-8.87390518188477	-5.75271940231323	-0.163598120212555	-0.0213077459484339	0.0583180859684944
-3.22446775436401	-8.87856292724609	-5.74885559082031	-0.163652896881104	-0.0213847327977419	0.0584061108529568
-3.23053741455078	-8.88127708435059	-5.74896669387817	-0.16349832713604	-0.0213193353265524	0.0583083145320416
-3.23370218276978	-8.88050651550293	-5.75198554992676	-0.163541242480278	-0.0212566126137972	0.0583980344235897
-3.2251672744751	-8.88233280181885	-5.74779605865479	-0.163573518395424	-0.0212809797376394	0.0583764612674713
-3.22452592849731	-8.87815761566162	-5.74370431900024	-0.16368180513382	-0.0213213693350554	0.0583949349820614
-3.22507500648499	-8.8774528503418	-5.73959636688232	-0.163732722401619	-0.0213100258260965	0.0583961606025696
-3.23493719100952	-8.88266658782959	-5.74015808105469	-0.163663282990456	-0.0212205741554499	0.0583131648600101
-3.23098397254944	-8.88170146942139	-5.74752950668335	-0.163726434111595	-0.0211803317070007	0.0584139563143253
-3.22245788574219	-8.8787670135498	-5.74409961700439	-0.163668558001518	-0.0211904142051935	0.0584251098334789
-3.22445940971375	-8.878098487854	-5.72924280166626	-0.163862466812134	-0.0212433245033026	0.058362890034914
-3.23167824745178	-8.88295745849609	-5.74252796173096	-0.163823917508125	-0.0212752409279346	0.0583999678492546
-3.23284530639648	-8.88099765777588	-5.73670196533203	-0.163716569542885	-0.0211507081985474	0.0583390295505524
-3.22919917106628	-8.88145065307617	-5.74510383605957	-0.163765236735344	-0.0211799927055836	0.058468334376812
-3.22609066963196	-8.87699127197266	-5.72813034057617	-0.163891971111298	-0.0212711859494448	0.0583780072629452
-3.23366498947144	-8.88132858276367	-5.73893594741821	-0.163896530866623	-0.0213380679488182	0.0583247467875481
-3.23532462120056	-8.8837718963623	-5.73891639709473	-0.163755863904953	-0.0213835053145885	0.0583909079432487
-3.22843527793884	-8.88004779815674	-5.74537086486816	-0.16372150182724	-0.0212817378342152	0.0583280175924301
-3.2297785282135	-8.88130950927734	-5.73798751831055	-0.163911938667297	-0.0214396882802248	0.0584457255899906
-3.22951531410217	-8.88181114196777	-5.73672771453857	-0.163914352655411	-0.0215145293623209	0.0584319345653057
-3.23355078697205	-8.88699817657471	-5.74307012557983	-0.163903325796127	-0.021638510748744	0.0584002695977688
-3.23943328857422	-8.88999176025391	-5.7510986328125	-0.163856104016304	-0.0215989705175161	0.0584012493491173
-3.23701786994934	-8.88947868347168	-5.7500638961792	-0.163790374994278	-0.0215633064508438	0.0584468171000481
-3.23620796203613	-8.88819789886475	-5.750901222229	-0.163852334022522	-0.021744966506958	0.0584721490740776
-3.23427152633667	-8.88722610473633	-5.75264167785645	-0.163904964923859	-0.0218677259981632	0.0584661513566971
-3.24437952041626	-8.89529895782471	-5.75223588943481	-0.163926258683205	-0.0219086781144142	0.0583854056894779
-3.24825119972229	-8.89529705047607	-5.75812816619873	-0.163770958781242	-0.021905317902565	0.0585274994373322
-3.24245715141296	-8.89562225341797	-5.75504112243652	-0.163803189992905	-0.0219231434166431	0.0584698021411896
-3.24494004249573	-8.89221096038818	-5.75759601593018	-0.163812041282654	-0.0221162103116512	0.058522667735815
-3.25262093544006	-8.89443111419678	-5.74894237518311	-0.163921743631363	-0.0221638921648264	0.0584144741296768
-3.2601637840271	-8.90170764923096	-5.76187658309937	-0.163793638348579	-0.0220999363809824	0.0584002584218979
-3.25857377052307	-8.90147686004639	-5.76014947891235	-0.163721561431885	-0.0222050193697214	0.0584980547428131
-3.25710105895996	-8.89658737182617	-5.75656366348267	-0.163848906755447	-0.0221446640789509	0.0584461204707623
-3.26371932029724	-8.90333461761475	-5.75657272338867	-0.163896679878235	-0.0223167203366756	0.0584342330694199
-3.27248358726501	-8.90577125549316	-5.76252269744873	-0.163854017853737	-0.0223643165081739	0.0583718717098236
-3.27728152275085	-8.90974807739258	-5.76347923278809	-0.163718312978745	-0.0222648177295923	0.058431301265955
-3.2751317024231	-8.90510559082031	-5.76333713531494	-0.163744583725929	-0.0223990585654974	0.0584653876721859
-3.27638816833496	-8.90777683258057	-5.7630033493042	-0.16386291384697	-0.0223514437675476	0.0584208853542805
-3.27668356895447	-8.90920639038086	-5.75295305252075	-0.163863480091095	-0.0225138738751411	0.0584167465567589
-3.28536629676819	-8.91416931152344	-5.76298093795776	-0.163920432329178	-0.022457716986537	0.0583962760865688
-3.29383611679077	-8.92013072967529	-5.76238870620728	-0.163827478885651	-0.0223980266600847	0.0584054291248322
-3.29144692420959	-8.9148998260498	-5.76700830459595	-0.163778215646744	-0.0224170479923487	0.0584406666457653
-3.28695821762085	-8.912109375	-5.7582540512085	-0.163810059428215	-0.0224845129996538	0.0585032403469086
-3.28756427764893	-8.91280841827393	-5.75221490859985	-0.163898110389709	-0.0226289425045252	0.0584862679243088
-3.28898191452026	-8.91403007507324	-5.75802326202393	-0.163974195718765	-0.0225777626037598	0.0585390739142895
-3.2908730506897	-8.91840362548828	-5.75911855697632	-0.163884505629539	-0.0225893743336201	0.0584996454417706
-3.29658126831055	-8.91733360290527	-5.76651239395142	-0.163791015744209	-0.0224566124379635	0.0585712864995003
-3.28625082969666	-8.91301536560059	-5.76053619384766	-0.163796246051788	-0.0225225649774075	0.0585699118673801
-3.27896046638489	-8.91145038604736	-5.76055192947388	-0.163887798786163	-0.0226029045879841	0.058609526604414
-3.28480911254883	-8.91143417358398	-5.75569534301758	-0.16399259865284	-0.0225238241255283	0.0585807263851166
-3.28467202186584	-8.91406154632568	-5.75807523727417	-0.163802683353424	-0.0224642120301723	0.0586461611092091
-3.2842390537262	-8.90980243682861	-5.75555086135864	-0.163792490959167	-0.0223619695752859	0.0586684085428715
-3.27412509918213	-8.89966773986816	-5.75806331634521	-0.163912162184715	-0.0223768297582865	0.0587160550057888
-3.272620677948	-8.90445423126221	-5.74406290054321	-0.164054781198502	-0.0224741324782372	0.0586560070514679
-3.28215670585632	-8.90120983123779	-5.75750255584717	-0.163945391774178	-0.0222699232399464	0.0586723759770393
-3.27420616149902	-8.90415859222412	-5.75420093536377	-0.163855478167534	-0.0222588740289211	0.0586823150515556
-3.27353167533875	-8.89566326141357	-5.74800634384155	-0.163849219679832	-0.0221580155193806	0.0587912686169147
-3.26460576057434	-8.89375019073486	-5.75008916854858	-0.163918167352676	-0.0223067253828049	0.0587656088173389
-3.26133990287781	-8.89046382904053	-5.7436056137085	-0.164024367928505	-0.0221966318786144	0.0588102452456951
-3.26566243171692	-8.89332675933838	-5.75113725662231	-0.164067894220352	-0.0222328659147024	0.0588339678943157
-3.26623177528381	-8.89603900909424	-5.74647235870361	-0.163952305912971	-0.0221271328628063	0.0588204637169838
[truncated: 10,277 more rows]
