# Supplementary material for: Identification of Haptic Based Guiding Using Hard Reins
Source: PLoS One. 2015 Jul 22;10(7):e0132020. doi: 10.1371/journal.pone.0132020 (PMC4511788; doi:10.1371/journal.pone.0132020)
Supplement: S6 File — (ZIP) [file pone.0132020.s006.zip › Exp2_ForceData2/Subject6/path2/T2.csv]

Force X (N)	Force Y (N)	Force Z (N)	Torque X (N-m)	Torque Y (N-m)	Torque Z (N-m)	Frequency = 10000	Averaging Level = 16	F/T Serial Number = FT11772	Time Started = 19/02/2013 13:15:57
-6.87272453308105	-8.34716129302979	-7.59116506576538	-0.0321323946118355	0.193314120173454	-0.0733251720666885
-6.8797402381897	-8.35083961486816	-7.58498334884644	-0.0321738980710506	0.193330362439156	-0.0733334496617317
-6.87607860565186	-8.35364532470703	-7.58236789703369	-0.0321004986763	0.193385675549507	-0.0734219700098038
-6.87983417510986	-8.34941291809082	-7.57774639129639	-0.0320881977677345	0.19338196516037	-0.0734629407525063
-6.87806463241577	-8.35013866424561	-7.5819206237793	-0.0320232175290585	0.193409591913223	-0.0735001862049103
-6.87424278259277	-8.34918880462646	-7.58779096603394	-0.0319486707448959	0.193329378962517	-0.0734565258026123
-6.87409591674805	-8.34851455688477	-7.58367395401001	-0.0319906435906887	0.193321257829666	-0.0734313279390335
-6.87224197387695	-8.34847259521484	-7.5823769569397	-0.0320393107831478	0.193228527903557	-0.0734201967716217
-6.87930154800415	-8.35013198852539	-7.57714033126831	-0.0320696718990803	0.193206161260605	-0.0734581872820854
-6.87784290313721	-8.35295867919922	-7.57476186752319	-0.0320437774062157	0.193294286727905	-0.0734557062387466
-6.87404823303223	-8.35072803497314	-7.57266044616699	-0.031975794583559	0.193267792463303	-0.0735339149832726
-6.87639379501343	-8.35121917724609	-7.57205486297607	-0.0320350006222725	0.193282082676888	-0.0734677836298943
-6.87222671508789	-8.34775352478027	-7.57475137710571	-0.0318779945373535	0.193260312080383	-0.0735348984599113
-6.87153482437134	-8.34994506835938	-7.57543611526489	-0.0319811291992664	0.193221405148506	-0.0734871625900269
-6.87488555908203	-8.34975051879883	-7.57349109649658	-0.0319997705519199	0.193183213472366	-0.0735129714012146
-6.8768048286438	-8.35083198547363	-7.56959915161133	-0.0319811180233955	0.193266481161118	-0.0735163763165474
-6.87485885620117	-8.35237503051758	-7.56936073303223	-0.031990148127079	0.193241804838181	-0.0735000967979431
-6.87271690368652	-8.34828853607178	-7.57408952713013	-0.0318650044500828	0.193216010928154	-0.073517344892025
-6.87357091903687	-8.34670734405518	-7.57159519195557	-0.0320167541503906	0.193129792809486	-0.0734830722212791
-6.87117099761963	-8.34973526000977	-7.56869268417358	-0.0319641716778278	0.193070039153099	-0.073529027402401
-6.87405776977539	-8.34886074066162	-7.56968927383423	-0.0320580862462521	0.19311760365963	-0.073390781879425
-6.87660217285156	-8.35221481323242	-7.56304740905762	-0.0320818237960339	0.193096101284027	-0.0734712481498718
-6.87574768066406	-8.35260105133057	-7.56786870956421	-0.0319936163723469	0.193175405263901	-0.073509469628334
-6.87088537216187	-8.34986591339111	-7.56390237808228	-0.0319955199956894	0.193097576498985	-0.0734866261482239
-6.8733549118042	-8.34788799285889	-7.57144403457642	-0.0319685749709606	0.193123206496239	-0.0735133364796638
-6.87574195861816	-8.34891605377197	-7.56058168411255	-0.0320893488824368	0.193153500556946	-0.0735103338956833
-6.87863636016846	-8.35279369354248	-7.5660548210144	-0.0320996008813381	0.193098723888397	-0.0735247805714607
-6.88072395324707	-8.35173034667969	-7.56340646743774	-0.0321368090808392	0.193268314003944	-0.0735177248716354
-6.87888050079346	-8.35347461700439	-7.5694580078125	-0.0320763550698757	0.193191900849342	-0.0735181346535683
-6.8765664100647	-8.34750080108643	-7.56716632843018	-0.0320528633892536	0.193115502595901	-0.0734307542443275
-6.88295030593872	-8.34794902801514	-7.57258319854736	-0.0321958549320698	0.193104594945908	-0.0734881460666656
-6.88243103027344	-8.35114669799805	-7.561767578125	-0.0321680977940559	0.193172618746758	-0.0734238624572754
-6.88743782043457	-8.35230159759521	-7.56292104721069	-0.0322579778730869	0.193213477730751	-0.0734592378139496
-6.88872051239014	-8.35188674926758	-7.56375932693481	-0.0321823246777058	0.193306654691696	-0.0734152495861053
-6.88585042953491	-8.34939670562744	-7.56751441955566	-0.0322039686143398	0.193323418498039	-0.0734598636627197
-6.8865795135498	-8.34784412384033	-7.56511878967285	-0.0322587490081787	0.193275392055511	-0.0734428241848946
-6.88889694213867	-8.34907150268555	-7.56145811080933	-0.0322559885680676	0.193338289856911	-0.0734741166234016
-6.89321899414063	-8.34999656677246	-7.56923198699951	-0.0323936752974987	0.193380028009415	-0.0735217928886414
-6.8941068649292	-8.35217761993408	-7.5593900680542	-0.0323774218559265	0.193433344364166	-0.0733880624175072
-6.89691734313965	-8.34858512878418	-7.56946563720703	-0.0323215313255787	0.193543642759323	-0.0735331103205681
-6.89971685409546	-8.35013866424561	-7.57430934906006	-0.032316267490387	0.193535521626472	-0.0735191404819489
-6.89585876464844	-8.34782981872559	-7.57689332962036	-0.0322739407420158	0.193493351340294	-0.0734217762947083
-6.89870262145996	-8.34834766387939	-7.57510185241699	-0.0323645658791065	0.193540751934052	-0.073466420173645
-6.90199375152588	-8.35030555725098	-7.56963968276978	-0.0323920138180256	0.19353574514389	-0.0734567120671272
-6.90268898010254	-8.35089683532715	-7.56863832473755	-0.0324965193867683	0.19366954267025	-0.07344850897789
-6.90666055679321	-8.35001182556152	-7.56690168380737	-0.0324807390570641	0.193669229745865	-0.0734494552016258
-6.90670394897461	-8.34913635253906	-7.57530689239502	-0.0324949100613594	0.193731963634491	-0.0735046938061714
-6.90805816650391	-8.34634304046631	-7.57338237762451	-0.0324305258691311	0.193812176585197	-0.0734492465853691
-6.90611791610718	-8.34818649291992	-7.5785927772522	-0.0324164591729641	0.193706139922142	-0.0734888166189194
-6.90670299530029	-8.3467845916748	-7.58440065383911	-0.032563604414463	0.193712949752808	-0.0734318047761917
-6.9168176651001	-8.35034275054932	-7.57563447952271	-0.032551746815443	0.193802997469902	-0.0734331756830215
-6.91272354125977	-8.3496265411377	-7.57158088684082	-0.032567635178566	0.193777039647102	-0.0733929201960564
-6.9180645942688	-8.34892177581787	-7.57124328613281	-0.0326290540397167	0.193857908248901	-0.0733978822827339
-6.91802787780762	-8.35148429870605	-7.57493114471436	-0.0325668826699257	0.193846791982651	-0.0734300762414932
-6.91466569900513	-8.35009479522705	-7.57832431793213	-0.0326370000839233	0.19387012720108	-0.0734003260731697
-6.91893672943115	-8.34793090820313	-7.57683753967285	-0.032568022608757	0.193848088383675	-0.0733747482299805
-6.91979598999023	-8.35002708435059	-7.57168388366699	-0.0327842496335506	0.193939834833145	-0.0733910277485847
-6.92450618743896	-8.35213565826416	-7.5713791847229	-0.0327631533145905	0.19395224750042	-0.0733871012926102
-6.92459487915039	-8.35404396057129	-7.57293796539307	-0.0327924340963364	0.194086611270905	-0.0733318328857422
-6.92402601242065	-8.3471040725708	-7.58253908157349	-0.0327606648206711	0.194058731198311	-0.0733514353632927
-6.92384147644043	-8.35245609283447	-7.57831621170044	-0.0327650122344494	0.194023340940475	-0.0732982605695724
-6.91973066329956	-8.35031223297119	-7.5788311958313	-0.0328289531171322	0.194060042500496	-0.0733404383063316
-6.92264032363892	-8.34934711456299	-7.57797050476074	-0.0328880362212658	0.193986505270004	-0.0732142478227615
-6.92464828491211	-8.35744857788086	-7.57349681854248	-0.0329689905047417	0.194075077772141	-0.0732633545994759
-6.92854166030884	-8.35733127593994	-7.5673885345459	-0.0330075845122337	0.19424606859684	-0.0732625871896744
-6.92526054382324	-8.35712242126465	-7.57193946838379	-0.0329313948750496	0.194252327084541	-0.0732176303863525
-6.92202806472778	-8.35335254669189	-7.57587146759033	-0.0329730287194252	0.194224864244461	-0.0732191652059555
-6.92353677749634	-8.35296726226807	-7.57419967651367	-0.0330212228000164	0.19419638812542	-0.0731208696961403
-6.92478132247925	-8.35624313354492	-7.57505655288696	-0.0330700688064098	0.194248124957085	-0.0732219591736794
-6.92761898040771	-8.35633373260498	-7.57004117965698	-0.0331569202244282	0.194270774722099	-0.073069766163826
-6.92753458023071	-8.35899639129639	-7.57545328140259	-0.033108301460743	0.194339260458946	-0.0731350556015968
-6.92694616317749	-8.35599040985107	-7.57949829101563	-0.0330732949078083	0.194350779056549	-0.0730474069714546
-6.92361688613892	-8.35730838775635	-7.58401679992676	-0.0331314839422703	0.194405525922775	-0.0730977952480316
-6.9222559928894	-8.35635948181152	-7.58076047897339	-0.0331534743309021	0.194331407546997	-0.0730365812778473
-6.92996978759766	-8.35772609710693	-7.57175636291504	-0.0332216173410416	0.194365277886391	-0.073006808757782
-6.92881202697754	-8.36039638519287	-7.57727861404419	-0.0332188904285431	0.194438621401787	-0.07300815731287
-6.93012714385986	-8.35930824279785	-7.57740545272827	-0.0333073101937771	0.194499000906944	-0.0730074644088745
-6.93012428283691	-8.35976314544678	-7.58149433135986	-0.0332395955920219	0.19451679289341	-0.0729891285300255
-6.92799425125122	-8.35714817047119	-7.58217620849609	-0.0332538299262524	0.19454200565815	-0.072974219918251
-6.92761993408203	-8.35649490356445	-7.58652496337891	-0.0333255752921104	0.194486036896706	-0.07288658618927
-6.92884540557861	-8.35886859893799	-7.57869863510132	-0.0333540439605713	0.194592744112015	-0.0728696808218956
-6.93393754959106	-8.36115837097168	-7.57827568054199	-0.0334249436855316	0.194589346647263	-0.0728395730257034
-6.92959833145142	-8.36051559448242	-7.58721876144409	-0.0333482585847378	0.194710001349449	-0.0728841796517372
-6.92941474914551	-8.35563945770264	-7.58212995529175	-0.0333426110446453	0.194673135876656	-0.0728414952754974
-6.92748832702637	-8.36020755767822	-7.58616971969604	-0.0334100909531116	0.194641143083572	-0.0727343037724495
-6.92681312561035	-8.35892677307129	-7.58192920684814	-0.0333851985633373	0.194650664925575	-0.0727241262793541
-6.92708778381348	-8.36186027526855	-7.58152198791504	-0.0335021018981934	0.194719776511192	-0.0727043598890305
-6.92834281921387	-8.36154937744141	-7.57384443283081	-0.0334700159728527	0.194777756929398	-0.0727199390530586
-6.92896938323975	-8.35896110534668	-7.58438110351563	-0.0335710644721985	0.194824293255806	-0.0726376250386238
-6.92162704467773	-8.35846710205078	-7.58210325241089	-0.0334650427103043	0.194762691855431	-0.0726996064186096
-6.92272186279297	-8.35259056091309	-7.58657455444336	-0.0334382876753807	0.194822713732719	-0.0726025924086571
-6.92369365692139	-8.35472011566162	-7.58678245544434	-0.033531304448843	0.194823116064072	-0.0725306943058968
-6.92385530471802	-8.35665416717529	-7.58764314651489	-0.0335261709988117	0.194759055972099	-0.0725504755973816
-6.92487478256226	-8.35641384124756	-7.5857081413269	-0.0336037427186966	0.194855615496635	-0.0724484920501709
-6.92702198028564	-8.35669231414795	-7.58321094512939	-0.0335585325956345	0.194808423519135	-0.0724940150976181
-6.92299032211304	-8.35647583007813	-7.58131694793701	-0.0335107818245888	0.19488912820816	-0.0724509432911873
-6.92026472091675	-8.35117149353027	-7.58243560791016	-0.0335682183504105	0.194882899522781	-0.0724232643842697
-6.91939783096313	-8.34808731079102	-7.58660984039307	-0.0334994606673718	0.194843798875809	-0.0724041312932968
-6.91984987258911	-8.35069370269775	-7.58465337753296	-0.0336229018867016	0.194853976368904	-0.0723370164632797
-6.91991996765137	-8.35004043579102	-7.58763027191162	-0.0336127541959286	0.194830477237701	-0.0723038539290428
-6.92142200469971	-8.34665870666504	-7.57969427108765	-0.0336041338741779	0.195018410682678	-0.072278305888176
-6.91690731048584	-8.34771728515625	-7.58628749847412	-0.0336528569459915	0.194841906428337	-0.0722199156880379
-6.91513919830322	-8.34503555297852	-7.58462953567505	-0.0335507616400719	0.19492270052433	-0.0721467211842537
-6.90920257568359	-8.34480953216553	-7.58755779266357	-0.03369515016675	0.194894805550575	-0.0721199735999107
-6.91088676452637	-8.341139793396	-7.57901906967163	-0.0336613766849041	0.194817379117012	-0.0720678269863129
-6.91339015960693	-8.3460807800293	-7.57748413085938	-0.0337451100349426	0.194849848747253	-0.072026714682579
-6.91375207901001	-8.3450756072998	-7.57509803771973	-0.0336847715079784	0.194927975535393	-0.0719610303640366
-6.90534639358521	-8.34235858917236	-7.57523632049561	-0.0336373560130596	0.194983944296837	-0.0719147697091103
-6.90538311004639	-8.33989715576172	-7.57722854614258	-0.0336780175566673	0.194859743118286	-0.0719445496797562
-6.90187358856201	-8.33834552764893	-7.56881999969482	-0.0336981862783432	0.194867685437202	-0.0718467831611633
-6.90450096130371	-8.33671379089355	-7.57642650604248	-0.0337890386581421	0.194932505488396	-0.0718485787510872
-6.90446662902832	-8.33535861968994	-7.5693531036377	-0.0337236635386944	0.19496813416481	-0.0717787146568298
-6.90374374389648	-8.33190727233887	-7.57802534103394	-0.0337578915059567	0.195046082139015	-0.071849100291729
-6.90148115158081	-8.33041477203369	-7.57855367660522	-0.033655546605587	0.194991305470467	-0.0718039125204086
-6.89847469329834	-8.32854557037354	-7.58157539367676	-0.0336436405777931	0.195028677582741	-0.0717629939317703
-6.90274238586426	-8.32719421386719	-7.5760555267334	-0.0336943678557873	0.194968745112419	-0.0716807916760445
-6.90519142150879	-8.33238697052002	-7.57508087158203	-0.0336553379893303	0.195082291960716	-0.0716767236590385
-6.9038257598877	-8.32956695556641	-7.5798192024231	-0.0336189679801464	0.195104390382767	-0.0716246888041496
-6.89598703384399	-8.32539463043213	-7.58267545700073	-0.0335661247372627	0.195052549242973	-0.071666806936264
-6.8958740234375	-8.32338619232178	-7.57637786865234	-0.033640306442976	0.195047721266747	-0.0716126561164856
-6.8959264755249	-8.32720756530762	-7.57656383514404	-0.033627562224865	0.195024460554123	-0.0716333389282227
-6.89743137359619	-8.32403373718262	-7.57407426834106	-0.0336862318217754	0.195149183273315	-0.071554072201252
-6.89940881729126	-8.32256507873535	-7.56876659393311	-0.0336589068174362	0.195114299654961	-0.0715643018484116
-6.89602899551392	-8.32202243804932	-7.57457733154297	-0.0336180441081524	0.195183455944061	-0.0715287625789642
-6.89190244674683	-8.31922340393066	-7.57607269287109	-0.0336744487285614	0.195181533694267	-0.071480356156826
-6.88931465148926	-8.31882667541504	-7.58492517471313	-0.0336090587079525	0.195167407393456	-0.0714634880423546
-6.89191102981567	-8.31263256072998	-7.57661581039429	-0.0336170420050621	0.195203840732574	-0.0714436247944832
-6.89732789993286	-8.32005214691162	-7.57624006271362	-0.0337032377719879	0.195196121931076	-0.071366123855114
-6.8932785987854	-8.31885242462158	-7.57721519470215	-0.0337477512657642	0.195328816771507	-0.0712784230709076
-6.89337825775146	-8.31520557403564	-7.58285665512085	-0.0335654467344284	0.195207834243774	-0.071319580078125
-6.88840198516846	-8.31500053405762	-7.57657957077026	-0.0336582213640213	0.195248425006866	-0.0712724551558495
-6.89455270767212	-8.31504535675049	-7.58069610595703	-0.0337259098887444	0.195287495851517	-0.0712647587060928
-6.89119386672974	-8.31546211242676	-7.57705402374268	-0.0337610691785812	0.195387229323387	-0.071267805993557
-6.89477872848511	-8.31443977355957	-7.57848596572876	-0.033747486770153	0.195390790700912	-0.0712314769625664
-6.88938331604004	-8.31537818908691	-7.57826709747314	-0.033773448318243	0.195420116186142	-0.0712036192417145
-6.88556671142578	-8.31072998046875	-7.57665014266968	-0.0337862595915794	0.195413172245026	-0.0711794793605804
-6.88665103912354	-8.31257343292236	-7.57945156097412	-0.033807311207056	0.195418193936348	-0.0710773020982742
-6.88743782043457	-8.31003761291504	-7.56690645217896	-0.0339622832834721	0.19558484852314	-0.0710729360580444
-6.89170789718628	-8.3119010925293	-7.57477140426636	-0.0338659361004829	0.195527628064156	-0.0710311233997345
-6.88491153717041	-8.3104362487793	-7.57149648666382	-0.0339717157185078	0.195680260658264	-0.0709779784083366
-6.88439702987671	-8.30949211120605	-7.57824993133545	-0.0340150855481625	0.195686817169189	-0.0709149092435837
-6.88413715362549	-8.30871677398682	-7.57379388809204	-0.0339490622282028	0.195590257644653	-0.0708718225359917
-6.87890577316284	-8.30718803405762	-7.58190631866455	-0.0340771339833736	0.195592030882835	-0.0708660557866097
-6.88163042068481	-8.30996417999268	-7.56763219833374	-0.0341821201145649	0.195636421442032	-0.0707202330231667
-6.88177251815796	-8.3103723526001	-7.56463432312012	-0.0342251919209957	0.195750445127487	-0.0707725882530212
-6.87973499298096	-8.31035423278809	-7.57365608215332	-0.0342253372073174	0.195818319916725	-0.0706174895167351
-6.87659978866577	-8.30904483795166	-7.57139730453491	-0.0342416241765022	0.195860981941223	-0.0706582441926003
-6.87515211105347	-8.30452919006348	-7.56498622894287	-0.0342813991010189	0.195849418640137	-0.0706093311309814
-6.87888622283936	-8.30767726898193	-7.5657811164856	-0.0343179330229759	0.195906311273575	-0.0705098584294319
-6.87579584121704	-8.3065767288208	-7.56710720062256	-0.0344175733625889	0.195932194590569	-0.0705650225281715
-6.87680673599243	-8.30741024017334	-7.56262874603271	-0.0344466008245945	0.196079283952713	-0.0704710930585861
-6.87532329559326	-8.30757617950439	-7.57669830322266	-0.0344962552189827	0.196041792631149	-0.0704444944858551
-6.87554264068604	-8.30294990539551	-7.57904052734375	-0.0344282537698746	0.196144387125969	-0.070340670645237
-6.87160491943359	-8.30272006988525	-7.57474374771118	-0.0344556197524071	0.196090161800385	-0.0702917724847794
-6.86734771728516	-8.30178546905518	-7.57146883010864	-0.0345618724822998	0.196069240570068	-0.070248618721962
-6.87317800521851	-8.3050479888916	-7.56581783294678	-0.0346661470830441	0.196190863847733	-0.0702065825462341
-6.8712272644043	-8.30489921569824	-7.57186651229858	-0.0346240177750587	0.196265742182732	-0.0702105984091759
-6.8715991973877	-8.3028736114502	-7.56641721725464	-0.0346705839037895	0.196292832493782	-0.0701429471373558
-6.86899471282959	-8.30361270904541	-7.57779121398926	-0.0345870032906532	0.196309924125671	-0.070097491145134
-6.87142658233643	-8.3014612197876	-7.5669994354248	-0.0347114577889442	0.196293726563454	-0.0701018497347832
-6.86974716186523	-8.30591869354248	-7.57439422607422	-0.0347091518342495	0.19633837044239	-0.0700759813189507
-6.87545824050903	-8.30197048187256	-7.56943082809448	-0.0347378998994827	0.196463972330093	-0.070087157189846
-6.87284994125366	-8.30436420440674	-7.56980752944946	-0.0347824804484844	0.196446686983109	-0.0700797960162163
-6.87102508544922	-8.30132293701172	-7.57104253768921	-0.0347062200307846	0.196493268013	-0.0701029300689697
-6.87058877944946	-8.30090045928955	-7.57466316223145	-0.0348249301314354	0.19645431637764	-0.0699840113520622
-6.86871957778931	-8.3031120300293	-7.56428623199463	-0.0348866544663906	0.196455642580986	-0.0699517801403999
-6.8721981048584	-8.30206775665283	-7.56906938552856	-0.0349554196000099	0.196479991078377	-0.0699164941906929
-6.87113618850708	-8.30374717712402	-7.5710277557373	-0.0348678715527058	0.196544870734215	-0.0699037611484528
-6.86738586425781	-8.30042171478271	-7.56660413742065	-0.0349272638559341	0.19647803902626	-0.0699015259742737
-6.86316967010498	-8.30322647094727	-7.56224727630615	-0.0349441431462765	0.196468859910965	-0.0698431879281998
-6.86120080947876	-8.3033971786499	-7.56078100204468	-0.0349425636231899	0.196417480707169	-0.0698402300477028
-6.86087083816528	-8.30474758148193	-7.56011819839478	-0.0351021103560925	0.196413770318031	-0.0697770565748215
-6.86172485351563	-8.30369281768799	-7.55291271209717	-0.0350258015096188	0.196397423744202	-0.069771520793438
-6.86016845703125	-8.30318737030029	-7.55375671386719	-0.0350150354206562	0.196480974555016	-0.0697426348924637
-6.8535008430481	-8.30221557617188	-7.55091333389282	-0.0350205227732658	0.196273952722549	-0.0697508305311203
-6.85657787322998	-8.30262756347656	-7.5544581413269	-0.0350614003837109	0.196336254477501	-0.0697533190250397
-6.85574150085449	-8.30403423309326	-7.54936170578003	-0.0351968742907047	0.196276307106018	-0.0697077736258507
-6.85931921005249	-8.30264949798584	-7.55305910110474	-0.0351178124547005	0.196306854486465	-0.0697268545627594
-6.85648918151855	-8.30569267272949	-7.54436826705933	-0.0351659096777439	0.196299314498901	-0.0696645975112915
-6.85802793502808	-8.30267524719238	-7.55507612228394	-0.0350268371403217	0.196286827325821	-0.0697199031710625
-6.85622692108154	-8.30133438110352	-7.54533243179321	-0.0351383723318577	0.196201995015144	-0.0696528702974319
-6.85247087478638	-8.30407238006592	-7.54925537109375	-0.0350629650056362	0.196136802434921	-0.0696456804871559
-6.85800933837891	-8.3061056137085	-7.54467153549194	-0.0351874157786369	0.196186393499374	-0.0695850849151611
-6.860107421875	-8.30583953857422	-7.53898048400879	-0.0352012254297733	0.196212530136108	-0.0696864873170853
-6.85711240768433	-8.30788040161133	-7.54573249816895	-0.0350945554673672	0.196180269122124	-0.0697000846266747
-6.85398387908936	-8.30387878417969	-7.53698921203613	-0.0352088138461113	0.196210309863091	-0.069713681936264
-6.85215520858765	-8.30169677734375	-7.54174518585205	-0.0350717641413212	0.196054920554161	-0.0697561725974083
-6.85391759872437	-8.30128765106201	-7.53751945495605	-0.0351914241909981	0.196158781647682	-0.069739356637001
-6.85645627975464	-8.30337905883789	-7.54358243942261	-0.0351491458714008	0.196023270487785	-0.0698064863681793
-6.85688924789429	-8.30484771728516	-7.53497982025146	-0.0351208448410034	0.196084097027779	-0.069784589111805
-6.85732412338257	-8.30372524261475	-7.53997468948364	-0.0351915098726749	0.196109637618065	-0.0698845461010933
-6.85825777053833	-8.30649375915527	-7.53970909118652	-0.0350342355668545	0.196046352386475	-0.069776177406311
-6.85504817962646	-8.30547142028809	-7.53592538833618	-0.0350946299731731	0.19605478644371	-0.0698232129216194
-6.85600757598877	-8.30608463287354	-7.53062868118286	-0.0350748859345913	0.195852145552635	-0.0698414444923401
-6.85730171203613	-8.30663681030273	-7.5275502204895	-0.0351877212524414	0.195896491408348	-0.0698797404766083
-6.86213779449463	-8.31156063079834	-7.52685403823853	-0.0351697169244289	0.195849239826202	-0.0699395164847374
-6.86026525497437	-8.30849933624268	-7.52725267410278	-0.0351426564157009	0.195913329720497	-0.0700139775872231
-6.86211442947388	-8.30989837646484	-7.53251028060913	-0.0350826047360897	0.195879146456718	-0.0701054707169533
-6.8574013710022	-8.30948829650879	-7.52580833435059	-0.0350205227732658	0.195728600025177	-0.0700992047786713
-6.86027908325195	-8.31124210357666	-7.52887201309204	-0.0350084528326988	0.19577594101429	-0.0702091008424759
-6.86719942092896	-8.31503391265869	-7.5265007019043	-0.0349859520792961	0.195786237716675	-0.0701395347714424
-6.86540222167969	-8.314453125	-7.53384065628052	-0.0348805971443653	0.195781856775284	-0.0702622458338737
-6.86794281005859	-8.31646823883057	-7.53308534622192	-0.0348356999456882	0.195716872811317	-0.0703586786985397
-6.86244058609009	-8.31470966339111	-7.54098987579346	-0.0347551703453064	0.19568344950676	-0.0703736841678619
-6.86379528045654	-8.31464958190918	-7.53504610061646	-0.0347692631185055	0.195598259568214	-0.0704230219125748
-6.8694314956665	-8.32148933410645	-7.53262710571289	-0.034718956798315	0.195578768849373	-0.0704910531640053
-6.86829090118408	-8.3220043182373	-7.53560495376587	-0.0347469113767147	0.195611223578453	-0.0704958066344261
-6.87217569351196	-8.32096672058105	-7.53187227249146	-0.0346878170967102	0.195562750101089	-0.0705707594752312
-6.87250757217407	-8.31831550598145	-7.53619194030762	-0.0345852337777615	0.195548504590988	-0.0706678703427315
-6.87445449829102	-8.31982517242432	-7.5447998046875	-0.0345035903155804	0.195482611656189	-0.0706853345036507
-6.87096977233887	-8.31989765167236	-7.54282522201538	-0.0343643426895142	0.19536180794239	-0.0706661120057106
-6.87326669692993	-8.31946659088135	-7.54588222503662	-0.0344005413353443	0.19529290497303	-0.070749394595623
-6.88135528564453	-8.324143409729	-7.53967475891113	-0.0343128778040409	0.195244401693344	-0.0708347111940384
-6.88254261016846	-8.32769393920898	-7.54281902313232	-0.0343501530587673	0.195240989327431	-0.0708717480301857
-6.88903188705444	-8.32592678070068	-7.54072380065918	-0.034301184117794	0.195230901241302	-0.0709182247519493
-6.88911247253418	-8.32868671417236	-7.54062271118164	-0.0341911017894745	0.195177003741264	-0.0709655210375786
-6.88868141174316	-8.32792472839355	-7.54120874404907	-0.0341667458415031	0.195215791463852	-0.0710638985037804
-6.89414644241333	-8.32439041137695	-7.54988956451416	-0.0340676195919514	0.195076003670692	-0.0710853636264801
-6.89492177963257	-8.32790851593018	-7.54885005950928	-0.0340710915625095	0.194993779063225	-0.0711567103862762
-6.89699935913086	-8.32709407806396	-7.54657602310181	-0.0340598449110985	0.194965973496437	-0.0712201073765755
-6.90281248092651	-8.33313083648682	-7.54869222640991	-0.033994447439909	0.194906577467918	-0.0711271092295647
-6.90157270431519	-8.33568477630615	-7.54487752914429	-0.0339796654880047	0.194870889186859	-0.0713334083557129
-6.90579795837402	-8.33838939666748	-7.54419040679932	-0.033903282135725	0.194783508777618	-0.0713169053196907
-6.90218114852905	-8.33627223968506	-7.54969549179077	-0.0338906310498714	0.194791615009308	-0.0713640376925468
-6.90298986434937	-8.33478927612305	-7.54882717132568	-0.033811166882515	0.194613873958588	-0.0714320242404938
-6.90739679336548	-8.33745574951172	-7.54382228851318	-0.0338385850191116	0.194532856345177	-0.0714589655399323
-6.90829372406006	-8.3385763168335	-7.54757499694824	-0.0337618291378021	0.194474205374718	-0.071515865623951
-6.91224575042725	-8.33961200714111	-7.5424280166626	-0.0338106341660023	0.194445461034775	-0.0714228451251984
-6.9145712852478	-8.34174919128418	-7.5498104095459	-0.0337697267532349	0.194412499666214	-0.071531243622303
-6.91631555557251	-8.34033870697021	-7.55232906341553	-0.0336075350642204	0.194258436560631	-0.0715290307998657
-6.91450119018555	-8.34071254730225	-7.54747629165649	-0.0336347036063671	0.19418853521347	-0.0715775266289711
-6.91539192199707	-8.34313106536865	-7.54843235015869	-0.0335371419787407	0.194078907370567	-0.0716182142496109
-6.91703081130981	-8.34126091003418	-7.54675340652466	-0.0335416533052921	0.194086372852325	-0.0716398358345032
-6.91708278656006	-8.34203243255615	-7.54528856277466	-0.0335237309336662	0.193972855806351	-0.0716487765312195
-6.92204427719116	-8.33969211578369	-7.53987073898315	-0.0335024036467075	0.19384577870369	-0.0717529505491257
-6.92936086654663	-8.34484481811523	-7.54414844512939	-0.0334720835089684	0.193866446614265	-0.0717166587710381
-6.92807865142822	-8.3473014831543	-7.54317998886108	-0.0335620753467083	0.193842247128487	-0.0717062279582024
-6.92890167236328	-8.34581470489502	-7.54038429260254	-0.0334433615207672	0.193731665611267	-0.0717555731534958
-6.92954063415527	-8.34848976135254	-7.53780126571655	-0.0334307551383972	0.193770751357079	-0.0717845261096954
-6.92454385757446	-8.34366035461426	-7.53923892974854	-0.033348023891449	0.193594455718994	-0.0718727633357048
-6.929847240448	-8.34108924865723	-7.54967069625854	-0.0332631394267082	0.193523794412613	-0.0717853829264641
-6.93062829971313	-8.3444242477417	-7.54444313049316	-0.0333935767412186	0.193431094288826	-0.0718427747488022
-6.9331841468811	-8.3450813293457	-7.54838895797729	-0.0332975797355175	0.193307131528854	-0.0718716457486153
-6.93959474563599	-8.34754848480225	-7.54088163375854	-0.0333299487829208	0.193398922681808	-0.0718268230557442
-6.94051837921143	-8.34703636169434	-7.54345989227295	-0.033281184732914	0.193308547139168	-0.0719638168811798
-6.94509935379028	-8.34815979003906	-7.54709482192993	-0.0331783927977085	0.193313121795654	-0.071957491338253
-6.94487857818604	-8.34612274169922	-7.54702377319336	-0.0332163199782372	0.193245187401772	-0.0720565915107727
-6.94376707077026	-8.34104633331299	-7.5546350479126	-0.0330571196973324	0.193096980452538	-0.0721108466386795
-6.9486608505249	-8.34177684783936	-7.5520339012146	-0.0330071561038494	0.193107783794403	-0.0721156671643257
-6.95375347137451	-8.34348583221436	-7.56673765182495	-0.0330500341951847	0.193012490868568	-0.0721642151474953
-6.95465993881226	-8.34476470947266	-7.55529546737671	-0.0330737940967083	0.19288644194603	-0.0721081718802452
-6.96241664886475	-8.34646606445313	-7.55612373352051	-0.0330738015472889	0.192870184779167	-0.072193443775177
-6.96541833877563	-8.34761524200439	-7.54971599578857	-0.0330178290605545	0.192853972315788	-0.0722111091017723
-6.96120643615723	-8.34669876098633	-7.55224561691284	-0.0329258590936661	0.192787438631058	-0.0722196698188782
-6.96452140808105	-8.34281349182129	-7.56198167800903	-0.032933097332716	0.192691460251808	-0.0722790583968163
-6.96599531173706	-8.34396362304688	-7.55456829071045	-0.0328710041940212	0.192565128207207	-0.072309598326683
-6.96851062774658	-8.34245109558105	-7.56104612350464	-0.0329007059335709	0.192459627985954	-0.072369322180748
-6.96989917755127	-8.34504795074463	-7.55335712432861	-0.0330073237419128	0.192302122712135	-0.0723106414079666
-6.97349691390991	-8.34764671325684	-7.5519437789917	-0.0328914523124695	0.192210704088211	-0.0723610445857048
-6.97635698318481	-8.34699535369873	-7.55378007888794	-0.032944668084383	0.192244410514832	-0.0723529979586601
-6.977867603302	-8.34609317779541	-7.54162836074829	-0.0329201333224773	0.192126631736755	-0.0723594352602959
-6.97746896743774	-8.34397125244141	-7.55167818069458	-0.0328416116535664	0.192083358764648	-0.0724305957555771
-6.97654867172241	-8.34242248535156	-7.55002880096436	-0.0327899940311909	0.191986858844757	-0.0723981559276581
-6.97466993331909	-8.34253692626953	-7.55075216293335	-0.0327170118689537	0.191838905215263	-0.0723727494478226
-6.97208166122437	-8.33976173400879	-7.54668998718262	-0.0328305400907993	0.191750556230545	-0.0723725855350494
-6.9770827293396	-8.34405136108398	-7.5478343963623	-0.0328197479248047	0.191591203212738	-0.0723470821976662
-6.97644710540771	-8.34382629394531	-7.53811836242676	-0.0328037180006504	0.191524684429169	-0.072415791451931
-6.98074531555176	-8.34095001220703	-7.53726625442505	-0.0328163914382458	0.191493913531303	-0.0724305957555771
-6.98160314559937	-8.34560585021973	-7.53714656829834	-0.0327164195477962	0.19143371284008	-0.072502464056015
-6.97478151321411	-8.34077739715576	-7.53485727310181	-0.0326782651245594	0.191419124603271	-0.0725534036755562
-6.9772310256958	-8.33883285522461	-7.54499530792236	-0.0325954854488373	0.191328957676888	-0.0725491568446159
-6.97600793838501	-8.34117031097412	-7.53752136230469	-0.0325865410268307	0.191183745861053	-0.0725519880652428
-6.9763445854187	-8.34001922607422	-7.54002475738525	-0.0326979011297226	0.191047981381416	-0.0725452676415443
-6.97720289230347	-8.34024333953857	-7.53485488891602	-0.0326832234859467	0.191026657819748	-0.0725167393684387
-6.97742700576782	-8.34105968475342	-7.52943420410156	-0.0326392948627472	0.190997093915939	-0.0726096257567406
-6.97631931304932	-8.34353923797607	-7.52207326889038	-0.0326160378754139	0.190945595502853	-0.0725397989153862
-6.97073554992676	-8.33796691894531	-7.52266931533813	-0.0326396860182285	0.190895467996597	-0.0725429356098175
-6.96747064590454	-8.33599281311035	-7.52696990966797	-0.0325654521584511	0.190736874938011	-0.0725926607847214
-6.96898698806763	-8.33547115325928	-7.51420259475708	-0.0325607322156429	0.190656512975693	-0.07247244566679
-6.96571159362793	-8.33718013763428	-7.52156114578247	-0.032617099583149	0.190573632717133	-0.0725537464022636
-6.96769523620605	-8.33369922637939	-7.509437084198	-0.0326725244522095	0.190523713827133	-0.0724430978298187
-6.96916246414185	-8.33684062957764	-7.51217937469482	-0.0327039584517479	0.190457329154015	-0.0724842399358749
-6.96665239334106	-8.33199501037598	-7.50709772109985	-0.0325998887419701	0.19046738743782	-0.0725317150354385
-6.96502256393433	-8.33203411102295	-7.50820684432983	-0.0325571335852146	0.190360054373741	-0.0725012198090553
-6.96240901947021	-8.33057117462158	-7.49940824508667	-0.0325687043368816	0.190260037779808	-0.0725939497351646
-6.96125221252441	-8.32480716705322	-7.50053548812866	-0.0325704216957092	0.190193995833397	-0.072537824511528
-6.96434926986694	-8.32741260528564	-7.50266361236572	-0.0325315110385418	0.190187409520149	-0.0725721716880798
-6.96109342575073	-8.32462215423584	-7.49557590484619	-0.0325238406658173	0.190111845731735	-0.0726292505860329
-6.96817922592163	-8.32485389709473	-7.49484491348267	-0.0325068682432175	0.190146654844284	-0.0726325437426567
-6.96155261993408	-8.32712364196777	-7.50078392028809	-0.0324677675962448	0.190148442983627	-0.0726952329277992
-6.95997142791748	-8.32199764251709	-7.49454545974731	-0.03242427110672	0.189997375011444	-0.072697713971138
-6.95350933074951	-8.32422637939453	-7.49519872665405	-0.0324686318635941	0.189846947789192	-0.0726750046014786
-6.9552583694458	-8.32025814056396	-7.49134016036987	-0.0323671959340572	0.189829126000404	-0.0727304741740227
-6.95333051681519	-8.32546329498291	-7.48329496383667	-0.0324480980634689	0.18977952003479	-0.072728119790554
-6.95257043838501	-8.32201671600342	-7.48397254943848	-0.032280333340168	0.189772352576256	-0.0727539360523224
-6.95260095596313	-8.32143115997314	-7.48158693313599	-0.0323320291936398	0.189766839146614	-0.0727556198835373
-6.94668912887573	-8.31922340393066	-7.484046459198	-0.0321974195539951	0.189685240387917	-0.0728106200695038
-6.94656372070313	-8.3152494430542	-7.48367071151733	-0.0321749895811081	0.189615339040756	-0.0727689117193222
-6.94608163833618	-8.31583595275879	-7.47584056854248	-0.0322663336992264	0.189568385481834	-0.0727245956659317
-6.9479513168335	-8.31448268890381	-7.47946166992188	-0.0321693755686283	0.18946935236454	-0.0728040635585785
-6.94878673553467	-8.31828594207764	-7.47878646850586	-0.0322626531124115	0.189491331577301	-0.0727366358041763
-6.94633626937866	-8.3145923614502	-7.48779106140137	-0.0321487262845039	0.189445018768311	-0.0727575644850731
-6.94552850723267	-8.31225776672363	-7.47987031936646	-0.032160509377718	0.189427241683006	-0.0727191045880318
-6.94001531600952	-8.30993556976318	-7.47622680664063	-0.0321246832609177	0.18922746181488	-0.0727365091443062
-6.94021081924438	-8.30946731567383	-7.4727520942688	-0.0321213267743587	0.189173668622971	-0.0726802125573158
-6.94216442108154	-8.31034469604492	-7.46532201766968	-0.032311674207449	0.189180091023445	-0.072721503674984
-6.94334697723389	-8.31047916412354	-7.47118043899536	-0.0321801230311394	0.189126491546631	-0.0727046877145767
-6.93877553939819	-8.30737400054932	-7.47179794311523	-0.0322288796305656	0.18913970887661	-0.072626031935215
-6.93904447555542	-8.30502414703369	-7.47191143035889	-0.0321692191064358	0.189009368419647	-0.0726272240281105
-6.9379940032959	-8.30179023742676	-7.46958780288696	-0.0321092419326305	0.189048320055008	-0.0725583210587502
-6.9348840713501	-8.30213642120361	-7.47110462188721	-0.0322520285844803	0.18889057636261	-0.0726193338632584
-6.93728351593018	-8.3004674911499	-7.46658182144165	-0.0322050601243973	0.188903942704201	-0.0725672245025635
-6.94122123718262	-8.30428504943848	-7.46269226074219	-0.0323432050645351	0.188928037881851	-0.0725617185235024
-6.94217872619629	-8.3033504486084	-7.45733070373535	-0.0323195531964302	0.188960984349251	-0.0725378170609474
-6.94001483917236	-8.30132102966309	-7.45718717575073	-0.0322665274143219	0.188954874873161	-0.0725043416023254
-6.94174718856812	-8.2989673614502	-7.47046899795532	-0.0323085561394691	0.18905633687973	-0.0725472494959831
-6.93967342376709	-8.29940891265869	-7.46104383468628	-0.032255407422781	0.188891038298607	-0.0724609196186066
-6.93511915206909	-8.29708576202393	-7.47305488586426	-0.0322719812393188	0.188920706510544	-0.0724172219634056
-6.93862533569336	-8.29565525054932	-7.46187448501587	-0.0323627702891827	0.188818916678429	-0.0724394470453262
-6.94027614593506	-8.30046272277832	-7.46173858642578	-0.0323605872690678	0.188812717795372	-0.0724148824810982
-6.93960905075073	-8.30075168609619	-7.46200895309448	-0.0324765704572201	0.189001962542534	-0.0723931267857552
-6.94306516647339	-8.29864883422852	-7.45572996139526	-0.0325115360319614	0.188922330737114	-0.0723543614149094
-6.93986845016479	-8.29973316192627	-7.46900606155396	-0.0324581637978554	0.189014986157417	-0.0723200812935829
-6.94237327575684	-8.29404640197754	-7.46211957931519	-0.0325108878314495	0.188983052968979	-0.0722680613398552
-6.93678092956543	-8.29150676727295	-7.46690273284912	-0.0325263403356075	0.188929736614227	-0.0722338855266571
-6.93689870834351	-8.29128074645996	-7.46309995651245	-0.0326349250972271	0.188979268074036	-0.0721819698810577
-6.94055795669556	-8.2954216003418	-7.46007490158081	-0.0326456241309643	0.188919976353645	-0.072083868086338
-6.93642377853394	-8.29531097412109	-7.4522819519043	-0.0327361635863781	0.189039945602417	-0.0720445886254311
-6.93904972076416	-8.2920560836792	-7.45774269104004	-0.0328328497707844	0.189055040478706	-0.0720142349600792
-6.93648242950439	-8.29256343841553	-7.45701026916504	-0.0328058190643787	0.189083144068718	-0.0719061642885208
-6.93171167373657	-8.28932952880859	-7.456702709198	-0.0328729525208473	0.189076200127602	-0.0719489827752113
-6.93268537521362	-8.28835296630859	-7.45971632003784	-0.0329215936362743	0.189127013087273	-0.0718317478895187
-6.9324779510498	-8.28825187683105	-7.45319604873657	-0.0330223701894283	0.189196169376373	-0.0718254372477531
-6.9371132850647	-8.28640937805176	-7.45818090438843	-0.0330579206347466	0.189141824841499	-0.071747250854969
-6.93859720230103	-8.28805160522461	-7.45470237731934	-0.033158365637064	0.189300268888474	-0.0716639310121536
-6.93461799621582	-8.28579616546631	-7.45602893829346	-0.033191155642271	0.189383044838905	-0.0716578438878059
-6.93574857711792	-8.28671455383301	-7.45775985717773	-0.0332251936197281	0.189360976219177	-0.0715477764606476
-6.93057727813721	-8.28426456451416	-7.45882320404053	-0.0332811623811722	0.189393118023872	-0.0714939385652542
-6.9311261177063	-8.28314208984375	-7.45741844177246	-0.0333539396524429	0.189419969916344	-0.0714409947395325
-6.93136215209961	-8.28505420684814	-7.45167398452759	-0.0334711484611034	0.189454093575478	-0.0714113488793373
-6.93336534500122	-8.28661918640137	-7.45626163482666	-0.0335160754621029	0.18956433236599	-0.0714078545570374
-6.93505716323853	-8.28491115570068	-7.44921112060547	-0.0336040630936623	0.189696028828621	-0.0713178366422653
-6.93404483795166	-8.28601741790771	-7.46478509902954	-0.0336446389555931	0.189794272184372	-0.0713295713067055
-6.93250322341919	-8.284423828125	-7.46086502075195	-0.0336394570767879	0.18983381986618	-0.0712375268340111
-6.92973041534424	-8.28646469116211	-7.46695852279663	-0.0337368436157703	0.189817532896996	-0.0712117105722427
-6.93355464935303	-8.28215789794922	-7.45803737640381	-0.0338399522006512	0.189888313412666	-0.0711551085114479
-6.93951225280762	-8.28567314147949	-7.45623064041138	-0.0339786894619465	0.189954027533531	-0.0711280480027199
-6.93836069107056	-8.28962898254395	-7.46449375152588	-0.0339711755514145	0.190093547105789	-0.0711223036050797
-6.93772077560425	-8.28472232818604	-7.45695829391479	-0.0340459905564785	0.190205797553062	-0.0710757523775101
-6.9384183883667	-8.28717803955078	-7.46423673629761	-0.0340019166469574	0.190300434827805	-0.0711054876446724
-6.93819427490234	-8.28751945495605	-7.46326446533203	-0.0341019257903099	0.190371543169022	-0.0710932686924934
-6.93558645248413	-8.28682231903076	-7.47211313247681	-0.0341381840407848	0.190396532416344	-0.07097377628088
-6.93579435348511	-8.28804206848145	-7.46417236328125	-0.0342188030481339	0.190436646342278	-0.0710354223847389
-6.94320392608643	-8.29019165039063	-7.47007942199707	-0.03431062027812	0.190640479326248	-0.0710024312138557
-6.93940734863281	-8.29193782806396	-7.4723687171936	-0.0343068651854992	0.190725713968277	-0.0709438472986221
-6.93735074996948	-8.29114627838135	-7.46948385238647	-0.0342826955020428	0.190752536058426	-0.0709853395819664
-6.93494939804077	-8.29409408569336	-7.47243309020996	-0.0344309322535992	0.190822243690491	-0.0709044858813286
-6.93623018264771	-8.29239845275879	-7.47932529449463	-0.0343906655907631	0.190846294164658	-0.0709077417850494
-6.93525505065918	-8.29523944854736	-7.4735107421875	-0.0345781147480011	0.190953508019447	-0.0708798989653587
-6.93679714202881	-8.29452800750732	-7.46623659133911	-0.0344861634075642	0.191108137369156	-0.0708464086055756
-6.93818187713623	-8.29709815979004	-7.47059059143066	-0.0346009731292725	0.191196829080582	-0.0708785355091095
-6.9344539642334	-8.29755592346191	-7.46933507919312	-0.0345665290951729	0.191336542367935	-0.0708628743886948
-6.93197870254517	-8.29290390014648	-7.48309135437012	-0.0345237925648689	0.191399753093719	-0.0708006322383881
-6.93256902694702	-8.29462623596191	-7.47881412506104	-0.0346462354063988	0.191492006182671	-0.0707594975829124
-6.93003368377686	-8.29409408569336	-7.48487329483032	-0.034604724496603	0.191495954990387	-0.0707509219646454
-6.93222904205322	-8.29501342773438	-7.48069620132446	-0.0347532704472542	0.191727712750435	-0.0706635341048241
-6.93197441101074	-8.29898643493652	-7.47174978256226	-0.0349310822784901	0.191738292574883	-0.0707013458013535
-6.93068838119507	-8.29784107208252	-7.47900056838989	-0.0347282476723194	0.191887721419334	-0.0707057937979698
-6.92748498916626	-8.29692459106445	-7.48000621795654	-0.0347956120967865	0.192019701004028	-0.0706713274121284
-6.92672443389893	-8.29580020904541	-7.4806604385376	-0.0347962379455566	0.192067787051201	-0.0706650465726852
-6.92440128326416	-8.29735088348389	-7.47942972183228	-0.03486118465662	0.192196354269981	-0.0705957859754562
-6.92246007919312	-8.29686069488525	-7.48651599884033	-0.034936286509037	0.192254513502121	-0.0706479325890541
-6.92172527313232	-8.29919910430908	-7.4818549156189	-0.0349372513592243	0.19233512878418	-0.0705508813261986
-6.92453145980835	-8.30216312408447	-7.48318481445313	-0.03505689650774	0.192450970411301	-0.0705889388918877
-6.92355680465698	-8.30163192749023	-7.48293161392212	-0.0350455194711685	0.19252073764801	-0.0705418959259987
-6.91589784622192	-8.30001449584961	-7.48029518127441	-0.0350169204175472	0.192649975419044	-0.070549264550209
-6.91581439971924	-8.30023860931396	-7.48815536499023	-0.0350765623152256	0.19272255897522	-0.0705573335289955
-6.90959787368774	-8.29947280883789	-7.48475790023804	-0.0350660048425198	0.192751988768578	-0.0704966709017754
-6.91032695770264	-8.29701137542725	-7.49527502059937	-0.035092618316412	0.192849144339561	-0.0705288350582123
-6.91055536270142	-8.29952812194824	-7.4935736656189	-0.0351551435887814	0.19292263686657	-0.0704572796821594
-6.9085545539856	-8.30093955993652	-7.48767328262329	-0.0351796001195908	0.193043068051338	-0.070391446352005
-6.90937232971191	-8.30304718017578	-7.48442554473877	-0.0352462157607079	0.193200469017029	-0.0702967569231987
-6.90921020507813	-8.30102252960205	-7.48709440231323	-0.035220991820097	0.193297505378723	-0.0703443512320518
-6.9039945602417	-8.29709529876709	-7.48986911773682	-0.0352089628577232	0.193371161818504	-0.0704008266329765
-6.90266895294189	-8.29874992370605	-7.49082469940186	-0.035267349332571	0.193403959274292	-0.0703607052564621
-6.89507150650024	-8.29732990264893	-7.49989318847656	-0.0352575331926346	0.193517684936523	-0.0703336372971535
-6.89590406417847	-8.29786205291748	-7.49077653884888	-0.0353127978742123	0.19364407658577	-0.070302240550518
-6.8993706703186	-8.30145931243896	-7.49659299850464	-0.03532525151968	0.193751648068428	-0.0702764540910721
-6.89607810974121	-8.3023738861084	-7.48908948898315	-0.0353608839213848	0.193940132856369	-0.0702933892607689
-6.89602136611938	-8.30257034301758	-7.49519491195679	-0.0353495217859745	0.193989768624306	-0.0702154487371445
-6.89451169967651	-8.30165863037109	-7.49302005767822	-0.0352216586470604	0.194131791591644	-0.070262111723423
-6.88234376907349	-8.29990291595459	-7.49705743789673	-0.0353038869798183	0.194199338555336	-0.0703161582350731
-6.88751125335693	-8.30116653442383	-7.49852991104126	-0.0353234745562077	0.19426403939724	-0.0702238902449608
-6.88239908218384	-8.30170154571533	-7.49921369552612	-0.0353331342339516	0.194427862763405	-0.0702388659119606
-6.88610458374023	-8.30095672607422	-7.50588035583496	-0.0354527086019516	0.194506824016571	-0.070219524204731
-6.88553953170776	-8.30465602874756	-7.50119066238403	-0.0354318208992481	0.194754615426064	-0.0701300874352455
-6.87926149368286	-8.30196380615234	-7.50202989578247	-0.0354699082672596	0.194822803139687	-0.0702164024114609
-6.88038492202759	-8.30475902557373	-7.50338983535767	-0.0353719629347324	0.194941461086273	-0.070108063519001
-6.87244510650635	-8.30214977264404	-7.50925064086914	-0.0354623422026634	0.194987297058105	-0.0701199993491173
-6.8692741394043	-8.29950332641602	-7.50068616867065	-0.0355291478335857	0.195051163434982	-0.0700974464416504
-6.87024354934692	-8.30170440673828	-7.50250101089478	-0.0354805290699005	0.19521290063858	-0.0700411200523376
-6.86577796936035	-8.30647277832031	-7.50364780426025	-0.0355976857244968	0.19529964029789	-0.0700426623225212
-6.86788702011108	-8.29996109008789	-7.49573755264282	-0.0355469584465027	0.195480570197105	-0.069970615208149
-6.86434173583984	-8.30379390716553	-7.50815057754517	-0.0355612821877003	0.195594057440758	-0.070014663040638
-6.86303758621216	-8.29917430877686	-7.51242971420288	-0.035537026822567	0.195720002055168	-0.0699377208948135
-6.85634613037109	-8.29847717285156	-7.51058435440063	-0.0355609394609928	0.195744931697845	-0.0699373856186867
-6.85338878631592	-8.29796123504639	-7.50988721847534	-0.0356331393122673	0.195824220776558	-0.0699148699641228
-6.85652017593384	-8.30003547668457	-7.50376129150391	-0.0356802977621555	0.195902153849602	-0.0699144750833511
-6.85127258300781	-8.30416107177734	-7.51453828811646	-0.0357797667384148	0.196115061640739	-0.0699059814214706
-6.85448265075684	-8.29931354522705	-7.50334548950195	-0.0358139798045158	0.196277588605881	-0.0698671117424965
-6.85219812393188	-8.30008029937744	-7.51313447952271	-0.0356675945222378	0.196385756134987	-0.0698968544602394
-6.84913110733032	-8.29943180084229	-7.51743030548096	-0.0356663465499878	0.196521684527397	-0.0698849782347679
-6.84645843505859	-8.2962703704834	-7.5181622505188	-0.0357876233756542	0.196603342890739	-0.0698080807924271
-6.84516429901123	-8.29924201965332	-7.52155113220215	-0.0357864871621132	0.196651384234428	-0.0698148906230927
-6.84878826141357	-8.29930782318115	-7.51839399337769	-0.0358288921415806	0.196812927722931	-0.0697787702083588
-6.84644317626953	-8.29971981048584	-7.52116775512695	-0.035821545869112	0.197022080421448	-0.0697783455252647
-6.84304904937744	-8.29654884338379	-7.52128934860229	-0.0358336418867111	0.197049722075462	-0.0698045864701271
-6.83954048156738	-8.29719924926758	-7.52369499206543	-0.0358566865324974	0.197116047143936	-0.0696728229522705
-6.83606338500977	-8.29767322540283	-7.51951122283936	-0.0357970111072063	0.197123900055885	-0.0696758925914764
-6.83558082580566	-8.2991828918457	-7.5208044052124	-0.0359610021114349	0.197155430912971	-0.0696462988853455
-6.83547353744507	-8.2980375289917	-7.51992082595825	-0.0360202081501484	0.197314336895943	-0.0696708559989929
-6.8364782333374	-8.29807949066162	-7.52402830123901	-0.0360296592116356	0.197480440139771	-0.0695768669247627
-6.82999849319458	-8.29693603515625	-7.51943683624268	-0.0360480211675167	0.197486877441406	-0.0695942565798759
-6.83064651489258	-8.29191112518311	-7.5273265838623	-0.0358859188854694	0.197497844696045	-0.0695718303322792
-6.8266749382019	-8.29174137115479	-7.52196836471558	-0.0361093021929264	0.197528883814812	-0.0695037618279457
-6.82883405685425	-8.29423713684082	-7.52091026306152	-0.0360366255044937	0.197521433234215	-0.0695215985178947
-6.82909154891968	-8.29457759857178	-7.52383708953857	-0.0361241810023785	0.197704985737801	-0.0693898946046829
-6.82801389694214	-8.29275894165039	-7.52378606796265	-0.0361182652413845	0.197688639163971	-0.0694766566157341
-6.82370662689209	-8.29071712493896	-7.52467012405396	-0.0360481478273869	0.197771698236465	-0.069386824965477
-6.81857872009277	-8.29044818878174	-7.52260589599609	-0.0360577069222927	0.197702541947365	-0.0693835839629173
-6.8229079246521	-8.28846454620361	-7.51999139785767	-0.0361424311995506	0.197797700762749	-0.0692665204405785
-6.82106399536133	-8.29210472106934	-7.51311159133911	-0.0362367779016495	0.197780981659889	-0.0693331137299538
-6.82576036453247	-8.29119491577148	-7.52025461196899	-0.0360776484012604	0.197856158018112	-0.0693396329879761
-6.81668996810913	-8.28773403167725	-7.5163106918335	-0.0361767187714577	0.197943851351738	-0.0693682357668877
-6.81298685073853	-8.28665637969971	-7.52199649810791	-0.0361319966614246	0.197840064764023	-0.0693644136190414
-6.81102466583252	-8.28346252441406	-7.51372480392456	-0.0362369380891323	0.197847202420235	-0.0692577734589577
-6.81293487548828	-8.28761863708496	-7.51685571670532	-0.0362310148775578	0.197810709476471	-0.0692652985453606
-6.81179523468018	-8.28721332550049	-7.50734043121338	-0.0362517349421978	0.197981089353561	-0.0692055225372314
-6.80951404571533	-8.28551387786865	-7.51348733901978	-0.0362851582467556	0.19779409468174	-0.0692765861749649
-6.80869197845459	-8.28424835205078	-7.51129388809204	-0.036180704832077	0.197858467698097	-0.0691449865698814
-6.80401802062988	-8.28253555297852	-7.51435470581055	-0.0362648479640484	0.197819754481316	-0.0691734254360199
-6.80453634262085	-8.28229141235352	-7.50089931488037	-0.0362505353987217	0.197717487812042	-0.0691704005002975
-6.80416536331177	-8.28717803955078	-7.49662113189697	-0.0364028587937355	0.197762206196785	-0.0691759064793587
-6.80739450454712	-8.28523826599121	-7.49369478225708	-0.0363089628517628	0.19781818985939	-0.0691830515861511
-6.80120706558228	-8.2835168838501	-7.48515510559082	-0.0363602489233017	0.197817653417587	-0.0691398903727531
-6.80035209655762	-8.28016090393066	-7.50157403945923	-0.0363150276243687	0.197841361165047	-0.0691812112927437
-6.79834365844727	-8.27604866027832	-7.48830986022949	-0.0362069681286812	0.19765992462635	-0.0691719278693199
-6.79959392547607	-8.27788543701172	-7.49093675613403	-0.0363357365131378	0.19771021604538	-0.0691847428679466
-6.79780054092407	-8.27689838409424	-7.48935031890869	-0.0363851822912693	0.197657361626625	-0.0691063851118088
-6.80024337768555	-8.28237819671631	-7.48399019241333	-0.0363543480634689	0.197748437523842	-0.0691940560936928
-6.80391979217529	-8.28061294555664	-7.48660564422607	-0.036300104111433	0.197715893387794	-0.06920575350523
-6.79612731933594	-8.27546501159668	-7.48624610900879	-0.0362019501626492	0.1976587921381	-0.0691963508725166
-6.7970929145813	-8.27491569519043	-7.48902797698975	-0.0362807735800743	0.197611749172211	-0.069247230887413
-6.79955673217773	-8.27946186065674	-7.47960138320923	-0.036225214600563	0.197563946247101	-0.0692821964621544
-6.80292892456055	-8.279541015625	-7.4832706451416	-0.0362342521548271	0.197636172175407	-0.069363996386528
-6.80253076553345	-8.28204154968262	-7.47439527511597	-0.03614766523242	0.19759364426136	-0.0694174394011498
-6.80264902114868	-8.27923011779785	-7.48161029815674	-0.0360805876553059	0.197597593069077	-0.0694574043154716
-6.80101156234741	-8.27795124053955	-7.478928565979	-0.0360433124005795	0.197510585188866	-0.0694628059864044
-6.79873418807983	-8.27825450897217	-7.48292016983032	-0.0359790474176407	0.197495236992836	-0.069506898522377
-6.8000636100769	-8.2780647277832	-7.47051477432251	-0.036010880023241	0.19743138551712	-0.0695342347025871
-6.8064284324646	-8.28254985809326	-7.47515773773193	-0.0359227322041988	0.197437182068825	-0.0695564076304436
-6.80388307571411	-8.28299903869629	-7.46946954727173	-0.0359427630901337	0.197510316967964	-0.0696307271718979
-6.80396318435669	-8.27937126159668	-7.47252750396729	-0.035852275788784	0.197369858622551	-0.0697186216711998
-6.80002355575562	-8.28158569335938	-7.47284936904907	-0.0357648842036724	0.197280466556549	-0.0697190016508102
-6.797691822052	-8.27993202209473	-7.46770191192627	-0.0357417911291122	0.197204068303108	-0.0698040872812271
-6.79960918426514	-8.2796802520752	-7.46121597290039	-0.0357547700405121	0.197210386395454	-0.0697771310806274
-6.79809713363647	-8.28387069702148	-7.45734786987305	-0.0358333364129066	0.197149872779846	-0.0698507726192474
-6.80535268783569	-8.28258228302002	-7.45927810668945	-0.0357318222522736	0.197199329733849	-0.0698541849851608
-6.80396747589111	-8.28712177276611	-7.45908784866333	-0.0357147306203842	0.197175770998001	-0.0699071884155273
-6.80130767822266	-8.28117847442627	-7.46826601028442	-0.0356006994843483	0.197032943367958	-0.0700185894966125
-6.80603551864624	-8.28660106658936	-7.46133232116699	-0.0354938432574272	0.197018533945084	-0.0700021460652351
-6.79711532592773	-8.28352069854736	-7.46251535415649	-0.0354603491723537	0.197005227208138	-0.0700971558690071
-6.79741287231445	-8.28356742858887	-7.45280027389526	-0.0354503095149994	0.196787670254707	-0.0701630488038063
-6.80088138580322	-8.28384685516357	-7.44762849807739	-0.0354260616004467	0.196806699037552	-0.0701621845364571
-6.79822969436646	-8.28851699829102	-7.45458269119263	-0.0354039557278156	0.196733549237251	-0.0702582374215126
-6.80070400238037	-8.28550243377686	-7.45114517211914	-0.0353186726570129	0.196722701191902	-0.0701711550354958
-6.80349540710449	-8.29046440124512	-7.44721412658691	-0.0353414826095104	0.196680530905724	-0.0702187195420265
-6.79639005661011	-8.29282569885254	-7.44682312011719	-0.035254430025816	0.196656659245491	-0.0703096240758896
-6.7944803237915	-8.28827953338623	-7.44312191009521	-0.0352204702794552	0.196535542607307	-0.0703029707074165
-6.79039001464844	-8.28818035125732	-7.44678592681885	-0.0351088047027588	0.196464791893959	-0.0703630819916725
-6.78727674484253	-8.28759479522705	-7.43800640106201	-0.0351152867078781	0.196373000741005	-0.0703042596578598
-6.78738212585449	-8.28692817687988	-7.4449405670166	-0.0350993163883686	0.196337938308716	-0.0703501775860786
-6.78552341461182	-8.28770732879639	-7.4338960647583	-0.0350493192672729	0.196269601583481	-0.0703606829047203
-6.78869485855103	-8.28931427001953	-7.43977642059326	-0.0350683256983757	0.196240037679672	-0.0703393295407295
-6.78349113464355	-8.29397583007813	-7.43764972686768	-0.0350200012326241	0.19625224173069	-0.0703266263008118
-6.78339004516602	-8.28857421875	-7.43958282470703	-0.0349507890641689	0.196199104189873	-0.0703709498047829
-6.78147983551025	-8.29014682769775	-7.44093036651611	-0.0349409058690071	0.196041315793991	-0.0703933015465736
-6.77919387817383	-8.28992176055908	-7.43366003036499	-0.0347916707396507	0.196032032370567	-0.0704343691468239
-6.78003549575806	-8.28954219818115	-7.42881155014038	-0.0349573940038681	0.1960738748312	-0.0704455077648163
-6.77927446365356	-8.29152011871338	-7.42970418930054	-0.0348828360438347	0.196039721369743	-0.0704386159777641
-6.78184366226196	-8.28816223144531	-7.43254613876343	-0.03484807908535	0.196041658520699	-0.0704433992505074
-6.77679586410522	-8.28736305236816	-7.43048620223999	-0.0347457453608513	0.195996269583702	-0.0705348923802376
-6.77749156951904	-8.28379726409912	-7.43957281112671	-0.0346212834119797	0.195935949683189	-0.0704786106944084
-6.77486610412598	-8.28717803955078	-7.43176603317261	-0.0347169116139412	0.195886418223381	-0.0704718977212906
-6.77737045288086	-8.28702640533447	-7.432288646698	-0.0346506498754025	0.195816531777382	-0.0705169662833214
-6.77955150604248	-8.28811931610107	-7.42890930175781	-0.0346953012049198	0.195867523550987	-0.0704586803913116
-6.77567672729492	-8.2886266708374	-7.42775678634644	-0.0346413925290108	0.195775642991066	-0.0704775452613831
-6.77590560913086	-8.28609848022461	-7.42826128005981	-0.0345511250197887	0.195787534117699	-0.0704451501369476
-6.77205562591553	-8.28675270080566	-7.42465209960938	-0.034598782658577	0.195717617869377	-0.0704566165804863
-6.77186584472656	-8.2833776473999	-7.42391300201416	-0.0345582664012909	0.195602595806122	-0.070456326007843
-6.77399110794067	-8.28368473052979	-7.42364931106567	-0.0346481949090958	0.195659607648849	-0.0705139562487602
-6.77504825592041	-8.28602504730225	-7.42921686172485	-0.034634917974472	0.195505023002625	-0.0705307573080063
-6.77844572067261	-8.28637599945068	-7.42438507080078	-0.0346122160553932	0.19570879638195	-0.0704887583851814
-6.77534627914429	-8.28485774993896	-7.42787027359009	-0.0346225947141647	0.195590957999229	-0.0704713389277458
-6.77382946014404	-8.28460693359375	-7.42726039886475	-0.0345262587070465	0.195502683520317	-0.07039774954319
-6.7702898979187	-8.28267574310303	-7.43174266815186	-0.034581396728754	0.195542111992836	-0.0703666806221008
-6.7703595161438	-8.28326034545898	-7.418053150177	-0.0345560982823372	0.195397302508354	-0.070340059697628
-6.77084159851074	-8.28175258636475	-7.41911745071411	-0.0346024222671986	0.195376932621002	-0.070348858833313
-6.77470254898071	-8.28384780883789	-7.42408180236816	-0.0346302464604378	0.195410937070847	-0.0703089609742165
-6.77466011047363	-8.28253173828125	-7.41694688796997	-0.0346282683312893	0.195349335670471	-0.0702204182744026
-6.77298498153687	-8.28026390075684	-7.42641878128052	-0.0346659384667873	0.19541035592556	-0.0702511966228485
-6.773766040802	-8.27988624572754	-7.42315292358398	-0.0346683748066425	0.195290520787239	-0.0701928213238716
-6.77061796188354	-8.27506160736084	-7.42753124237061	-0.0345994643867016	0.195196092128754	-0.0701087117195129
-6.7735652923584	-8.27506732940674	-7.42542266845703	-0.0347104221582413	0.195159107446671	-0.0700659155845642
-6.77644681930542	-8.27740287780762	-7.42039012908936	-0.0347054786980152	0.195038408041	-0.0700212568044662
-6.77837514877319	-8.27819061279297	-7.41539430618286	-0.0347587428987026	0.19514761865139	-0.0700452104210854
-6.78348636627197	-8.27495956420898	-7.41840791702271	-0.0347688160836697	0.195079699158669	-0.0700682029128075
-6.78552961349487	-8.27563285827637	-7.42225790023804	-0.0347354747354984	0.195142552256584	-0.0700857788324356
-6.78589534759521	-8.27422046661377	-7.42750549316406	-0.0347392968833447	0.195170983672142	-0.0699950307607651
-6.78486204147339	-8.26961517333984	-7.43260669708252	-0.0346761755645275	0.194941371679306	-0.0699872076511383
-6.78430271148682	-8.27175235748291	-7.43500232696533	-0.0347519777715206	0.194977596402168	-0.0699312835931778
-6.78713369369507	-8.2746753692627	-7.4287486076355	-0.0347573347389698	0.194918185472488	-0.0699587315320969
-6.79009914398193	-8.27352619171143	-7.42651891708374	-0.0347888581454754	0.194886192679405	-0.0699207931756973
-6.79322910308838	-8.27451324462891	-7.42705869674683	-0.034890603274107	0.194885239005089	-0.0699575692415237
-6.79866027832031	-8.27625274658203	-7.42295932769775	-0.0347908437252045	0.194884076714516	-0.0699455961585045
-6.79530763626099	-8.27791500091553	-7.42784070968628	-0.0348162986338139	0.194867849349976	-0.0699160024523735
-6.79767847061157	-8.27117824554443	-7.43555450439453	-0.0347234383225441	0.194833859801292	-0.0699587017297745
-6.79721307754517	-8.27554225921631	-7.43222045898438	-0.0347155407071114	0.194695994257927	-0.0698888525366783
-6.79559707641602	-8.27382659912109	-7.43412065505981	-0.0348194092512131	0.194653078913689	-0.0698928236961365
-6.80453157424927	-8.27828502655029	-7.4282751083374	-0.0347776748239994	0.194603383541107	-0.0697925388813019
-6.80622291564941	-8.27856636047363	-7.43252563476563	-0.0348792783915997	0.194585174322128	-0.0698597803711891
-6.80884027481079	-8.27749156951904	-7.42980623245239	-0.0348386317491531	0.194548144936562	-0.0698891878128052
-6.80809640884399	-8.27829170227051	-7.4221773147583	-0.0347335897386074	0.194540902972221	-0.0698779746890068
-6.80635070800781	-8.2755651473999	-7.43768358230591	-0.0347858369350433	0.19443841278553	-0.0699227228760719
-6.80941438674927	-8.27476596832275	-7.42988252639771	-0.0347610302269459	0.194393783807755	-0.0698422789573669
-6.80929088592529	-8.27662944793701	-7.44111156463623	-0.03471614792943	0.194331929087639	-0.0699101760983467
-6.81414604187012	-8.27387714385986	-7.43347358703613	-0.0347954854369164	0.194241002202034	-0.0698467716574669
-6.81832456588745	-8.27853775024414	-7.43287467956543	-0.0348032712936401	0.194200843572617	-0.069821372628212
-6.81413269042969	-8.28082370758057	-7.43126535415649	-0.0347229540348053	0.194162160158157	-0.0698283165693283
-6.81506299972534	-8.27838706970215	-7.43414402008057	-0.0347115769982338	0.194050431251526	-0.0698577761650085
-6.81420516967773	-8.27778720855713	-7.43608903884888	-0.0346839092671871	0.194024443626404	-0.069833442568779
-6.81638383865356	-8.27589225769043	-7.4258599281311	-0.0346475020051003	0.193921059370041	-0.0698222145438194
-6.81430959701538	-8.27926731109619	-7.43076658248901	-0.0346693247556686	0.193838059902191	-0.0698380842804909
-6.81935119628906	-8.27799987792969	-7.4262318611145	-0.0346752256155014	0.193809524178505	-0.069843478500843
-6.82310438156128	-8.28134727478027	-7.42698431015015	-0.0346694216132164	0.19369350373745	-0.0698282867670059
-6.82146596908569	-8.28017330169678	-7.42864990234375	-0.0345390997827053	0.193731009960175	-0.0698431804776192
-6.81976747512817	-8.27676296234131	-7.43174266815186	-0.0345021076500416	0.19364458322525	-0.0698173195123672
-6.81853485107422	-8.27790260314941	-7.42790842056274	-0.0345196016132832	0.193439424037933	-0.0698148086667061
-6.81680774688721	-8.27795505523682	-7.42763662338257	-0.0344411544501781	0.19336761534214	-0.069856271147728
-6.81936931610107	-8.283278465271	-7.42358779907227	-0.0345264449715614	0.193295329809189	-0.0698500648140907
-6.82384061813354	-8.27967262268066	-7.4196629524231	-0.0344012416899204	0.193293005228043	-0.0698741748929024
-6.8263258934021	-8.27892780303955	-7.42541646957397	-0.0344384424388409	0.193255990743637	-0.0698931291699409
-6.82201814651489	-8.28114032745361	-7.42527437210083	-0.0343635529279709	0.193199917674065	-0.0698744207620621
-6.82245683670044	-8.27659606933594	-7.43232870101929	-0.0342343896627426	0.19314381480217	-0.0698842331767082
-6.82222652435303	-8.27649688720703	-7.42069959640503	-0.0343426875770092	0.192988485097885	-0.0698720887303352
-6.82493352890015	-8.27968311309814	-7.42679166793823	-0.0342114046216011	0.192825853824615	-0.0699143782258034
-6.82851314544678	-8.2825288772583	-7.41629266738892	-0.0342625863850117	0.192941933870316	-0.0698618665337563
-6.82792949676514	-8.28275299072266	-7.41986417770386	-0.0342391133308411	0.192804515361786	-0.0699411481618881
-6.82860422134399	-8.28369998931885	-7.42514276504517	-0.0340949222445488	0.192830130457878	-0.0699818953871727
-6.82442283630371	-8.27915859222412	-7.41908884048462	-0.0340796150267124	0.19262720644474	-0.0699517354369164
-6.82585144042969	-8.27841663360596	-7.42373943328857	-0.0339959859848022	0.19262170791626	-0.0700254142284393
-6.82688665390015	-8.27828407287598	-7.42245674133301	-0.0340465120971203	0.19257090985775	-0.0700620338320732
-6.82948589324951	-8.27941226959229	-7.42900276184082	-0.0339902862906456	0.192478507757187	-0.0701560378074646
-6.8320140838623	-8.28099250793457	-7.42628812789917	-0.0340125933289528	0.192468166351318	-0.0701029151678085
-6.83962106704712	-8.28167915344238	-7.42638397216797	-0.033924974501133	0.192450165748596	-0.0702103674411774
-6.84257364273071	-8.28231716156006	-7.42739295959473	-0.0337780825793743	0.192449986934662	-0.0702735111117363
-6.83828496932983	-8.28015327453613	-7.42594718933105	-0.0337533988058567	0.192400366067886	-0.0703826695680618
-6.83974504470825	-8.28093910217285	-7.42675256729126	-0.0336958691477776	0.192290633916855	-0.070484884083271
-6.84152841567993	-8.28277683258057	-7.42446994781494	-0.0336501747369766	0.192228779196739	-0.0705467313528061
-6.8429274559021	-8.28468418121338	-7.43393135070801	-0.0336084216833115	0.192247182130814	-0.0706014186143875
-6.84747219085693	-8.2838020324707	-7.4339075088501	-0.0336008407175541	0.192158237099648	-0.0706018134951591
-6.84996891021729	-8.28575134277344	-7.4348840713501	-0.033571619540453	0.192167669534683	-0.070734977722168
-6.85063648223877	-8.28812503814697	-7.43124103546143	-0.0334835574030876	0.192167520523071	-0.0707110017538071
-6.8452205657959	-8.28801918029785	-7.42714691162109	-0.0334234721958637	0.192002177238464	-0.070731595158577
-6.84823894500732	-8.28500080108643	-7.43536949157715	-0.0334118567407131	0.191994428634644	-0.0707867220044136
-6.85033321380615	-8.28596019744873	-7.42449378967285	-0.0333758518099785	0.191863715648651	-0.0708078444004059
-6.84702777862549	-8.28396034240723	-7.4197850227356	-0.0333394482731819	0.191840708255768	-0.0708844140172005
-6.84655380249023	-8.28246593475342	-7.4245171546936	-0.0334009751677513	0.191743850708008	-0.0709069445729256
-6.85321712493896	-8.28684711456299	-7.42465400695801	-0.0333635881543159	0.191673949360847	-0.0709443986415863
-6.84991407394409	-8.28807735443115	-7.41873359680176	-0.0332806631922722	0.191711917519569	-0.0709296986460686
-6.8559308052063	-8.28713226318359	-7.43021154403687	-0.0333015583455563	0.191539004445076	-0.0709120780229568
-6.85396242141724	-8.28716659545898	-7.41951179504395	-0.0332144051790237	0.19146628677845	-0.0709891244769096
-6.85019111633301	-8.2826623916626	-7.41986083984375	-0.0331823863089085	0.191342711448669	-0.071122407913208
-6.85259485244751	-8.28611373901367	-7.42326974868774	-0.0331419035792351	0.191290467977524	-0.071150466799736
-6.85448217391968	-8.2845401763916	-7.42178869247437	-0.0332175530493259	0.191205009818077	-0.0712024942040443
-6.85919189453125	-8.28634643554688	-7.42074298858643	-0.0331066474318504	0.191226750612259	-0.0712262839078903
-6.85737371444702	-8.28472423553467	-7.41699886322021	-0.033104632049799	0.191173955798149	-0.0712590590119362
-6.8595666885376	-8.27855777740479	-7.42389726638794	-0.0329648479819298	0.190977841615677	-0.0712843984365463
-6.85986328125	-8.28373146057129	-7.41961717605591	-0.0329160839319229	0.190860703587532	-0.0713096335530281
-6.85655784606934	-8.27877902984619	-7.41867399215698	-0.0329593233764172	0.190674528479576	-0.0713064447045326
-6.86320400238037	-8.28047180175781	-7.41284656524658	-0.0329225212335587	0.190606534481049	-0.0713275298476219
-6.8637056350708	-8.28504276275635	-7.41177082061768	-0.0329468809068203	0.190497159957886	-0.0713936239480972
-6.86474752426147	-8.28519630432129	-7.41208744049072	-0.0328859612345696	0.190420776605606	-0.0714369937777519
-6.86771774291992	-8.28252124786377	-7.41159152984619	-0.0327753312885761	0.190377160906792	-0.0714665949344635
-6.86628007888794	-8.27824974060059	-7.41789245605469	-0.0327497310936451	0.190281212329865	-0.0716056451201439
-6.86766147613525	-8.2741584777832	-7.41222858428955	-0.0326494388282299	0.190156728029251	-0.0715666711330414
-6.86460447311401	-8.27821445465088	-7.41872835159302	-0.032659750431776	0.189971223473549	-0.0716360360383987
-6.87051057815552	-8.27756595611572	-7.40629053115845	-0.0327932611107826	0.18992555141449	-0.0715821981430054
-6.87363767623901	-8.28177356719971	-7.40662431716919	-0.0327017493546009	0.189801424741745	-0.0716917514801025
-6.87608575820923	-8.28008937835693	-7.41232681274414	-0.0326124466955662	0.189809054136276	-0.0717456266283989
-6.87079620361328	-8.28159236907959	-7.40783596038818	-0.0325647108256817	0.189662739634514	-0.0718272104859352
-6.86913251876831	-8.28078842163086	-7.41376352310181	-0.0325171574950218	0.189484670758247	-0.0718589946627617
-6.87201452255249	-8.2819299697876	-7.40323543548584	-0.0325891524553299	0.189414724707603	-0.0719098225235939
-6.87330150604248	-8.28490734100342	-7.40609169006348	-0.032553106546402	0.189365684986115	-0.0719936192035675
-6.87531995773315	-8.28333473205566	-7.40364742279053	-0.03248555585742	0.189306870102882	-0.0720388516783714
-6.87482166290283	-8.28108978271484	-7.41030311584473	-0.0323999971151352	0.189206928014755	-0.0721164494752884
-6.87262296676636	-8.2785530090332	-7.40329599380493	-0.0322836972773075	0.189155250787735	-0.0721832290291786
-6.8705940246582	-8.28044319152832	-7.40880298614502	-0.0323638617992401	0.189011961221695	-0.07217688113451
-6.87337732315063	-8.28062438964844	-7.40308809280396	-0.032351016998291	0.188901081681252	-0.072233609855175
-6.88042020797729	-8.28243160247803	-7.40329265594482	-0.0322972796857357	0.188931867480278	-0.0722971484065056
-6.88025331497192	-8.28450393676758	-7.40458154678345	-0.0322842933237553	0.188919648528099	-0.0723182037472725
-6.88314962387085	-8.28001308441162	-7.40583324432373	-0.0322031229734421	0.188825890421867	-0.0723621621727943
-6.88307285308838	-8.28254318237305	-7.39984560012817	-0.032198715955019	0.18878960609436	-0.0723916962742805
-6.88143014907837	-8.28255844116211	-7.40062522888184	-0.0321562066674232	0.188663527369499	-0.0724366009235382
-6.88636255264282	-8.28269672393799	-7.40444803237915	-0.0322271324694157	0.18865704536438	-0.0723468512296677
-6.89016771316528	-8.28356266021729	-7.40713787078857	-0.0321078039705753	0.188570395112038	-0.0724043622612953
-6.89777803421021	-8.28428649902344	-7.40964651107788	-0.0321425162255764	0.188608422875404	-0.0724813938140869
-6.89749526977539	-8.2850227355957	-7.40409564971924	-0.0321163758635521	0.188619762659073	-0.0724815353751183
-6.89481210708618	-8.28316497802734	-7.42019701004028	-0.031997375190258	0.188555642962456	-0.0725501552224159
-6.89951086044312	-8.28030776977539	-7.40882253646851	-0.0321213975548744	0.18843275308609	-0.0724297985434532
-6.90016174316406	-8.28260517120361	-7.41240882873535	-0.0320484861731529	0.188373520970345	-0.072540394961834
-6.90630912780762	-8.28382110595703	-7.41244602203369	-0.0321523807942867	0.188436508178711	-0.0723943039774895
-6.90955066680908	-8.28708553314209	-7.41253328323364	-0.0321289040148258	0.188311293721199	-0.0725110471248627
-6.91038465499878	-8.28325843811035	-7.40876960754395	-0.0320287644863129	0.188387215137482	-0.0724783912301064
-6.90681314468384	-8.28036975860596	-7.40863656997681	-0.0320716574788094	0.188265487551689	-0.0724752321839333
-6.90723085403442	-8.28191375732422	-7.41162300109863	-0.0320913530886173	0.188160225749016	-0.0724921822547913
-6.91149234771729	-8.28249645233154	-7.4084792137146	-0.0321720018982887	0.188179701566696	-0.0724871307611465
-6.91619348526001	-8.28164386749268	-7.40863418579102	-0.0321892350912094	0.188137620687485	-0.0724856704473495
-6.91662549972534	-8.27944087982178	-7.40783214569092	-0.0321349836885929	0.188229382038116	-0.0724787041544914
-6.91643285751343	-8.28071212768555	-7.41004276275635	-0.0321141742169857	0.188141688704491	-0.0725245401263237
-6.91845798492432	-8.2774715423584	-7.41597557067871	-0.0320486687123775	0.18811060488224	-0.0724057853221893
-6.91642332077026	-8.27578735351563	-7.42114400863647	-0.0321683660149574	0.188059732317925	-0.0724608227610588
-6.92005968093872	-8.28011989593506	-7.40960693359375	-0.0321773402392864	0.187980130314827	-0.0723986402153969
-6.92717504501343	-8.28077125549316	-7.41001844406128	-0.0322847552597523	0.188050001859665	-0.0723868831992149
-6.92442321777344	-8.28197765350342	-7.40599679946899	-0.032271645963192	0.188076883554459	-0.0724017322063446
-6.92202711105347	-8.27457427978516	-7.40655899047852	-0.0322719216346741	0.188086718320847	-0.0723805129528046
-6.92206382751465	-8.27427005767822	-7.41336965560913	-0.0322842486202717	0.187975123524666	-0.0723408535122871
-6.91927337646484	-8.27310562133789	-7.40780115127563	-0.0322877913713455	0.187937408685684	-0.0722863525152206
-6.92120885848999	-8.27335739135742	-7.41402149200439	-0.0323980078101158	0.187994256615639	-0.0722362101078033
-6.92629289627075	-8.27302551269531	-7.40421485900879	-0.0324023589491844	0.187967255711555	-0.0721436589956284
-6.92243671417236	-8.27290534973145	-7.40786552429199	-0.0324314087629318	0.188041821122169	-0.0721418857574463
-6.92343425750732	-8.27387714385986	-7.40900850296021	-0.032459694892168	0.18798691034317	-0.0720656365156174
-6.91973972320557	-8.26785945892334	-7.41279411315918	-0.0324680469930172	0.187978804111481	-0.0720623433589935
-6.91844892501831	-8.26666069030762	-7.40757465362549	-0.0325108394026756	0.1880152374506	-0.0719984397292137
-6.91759634017944	-8.26704502105713	-7.40029096603394	-0.0324944257736206	0.187943994998932	-0.0719666704535484
-6.91435432434082	-8.26653385162354	-7.40360546112061	-0.032605841755867	0.187979832291603	-0.0719173327088356
-6.91836977005005	-8.26160526275635	-7.4009222984314	-0.032640628516674	0.187989920377731	-0.0718253180384636
-6.92090845108032	-8.26424026489258	-7.40253448486328	-0.0326356589794159	0.188021823763847	-0.0718133971095085
-6.91447973251343	-8.26239395141602	-7.40536022186279	-0.0326380990445614	0.188120037317276	-0.0717679336667061
-6.9160418510437	-8.26016521453857	-7.4066276550293	-0.0326302498579025	0.188025414943695	-0.0717210546135902
-6.91160726547241	-8.25968837738037	-7.40508937835693	-0.0326196812093258	0.187992706894875	-0.0716215074062347
-6.90785264968872	-8.25600337982178	-7.39996862411499	-0.0326863713562489	0.187973663210869	-0.0715821981430054
-6.90689516067505	-8.25747871398926	-7.40029525756836	-0.0327774807810783	0.188014000654221	-0.0715796947479248
-6.90803289413452	-8.25639247894287	-7.39777803421021	-0.0328378230333328	0.188047930598259	-0.0714921802282333
-6.91400766372681	-8.25336647033691	-7.39833641052246	-0.0328188054263592	0.188124433159828	-0.0714477747678757
-6.9116849899292	-8.25860691070557	-7.39905261993408	-0.0329408086836338	0.188210859894753	-0.0714801698923111
-6.9074444770813	-8.24847793579102	-7.40942001342773	-0.0328407734632492	0.18812458217144	-0.0714585408568382
-6.90731382369995	-8.25293254852295	-7.4083685874939	-0.0328496061265469	0.188158169388771	-0.0713750422000885
-6.904372215271	-8.25106334686279	-7.41477918624878	-0.0328958928585052	0.188226819038391	-0.0713514089584351
-6.90733814239502	-8.24936580657959	-7.40261745452881	-0.0329729877412319	0.18818262219429	-0.0712636634707451
-6.90931606292725	-8.25126171112061	-7.40163421630859	-0.0330198481678963	0.188295990228653	-0.0712588801980019
-6.90587329864502	-8.2537088394165	-7.39961671829224	-0.0331020727753639	0.188330635428429	-0.0712427273392677
-6.90622329711914	-8.25058746337891	-7.39550352096558	-0.0330762714147568	0.188460320234299	-0.0711658447980881
-6.90249824523926	-8.25103855133057	-7.41203308105469	-0.0331114567816257	0.188530296087265	-0.0712097436189651
-6.90101528167725	-8.24507999420166	-7.40323686599731	-0.0331062413752079	0.188511714339256	-0.0710829496383667
-6.89940214157104	-8.24752902984619	-7.41129922866821	-0.0331105999648571	0.188484221696854	-0.0710456296801567
-6.89772081375122	-8.24810409545898	-7.40662908554077	-0.0332791581749916	0.188500225543976	-0.0710113570094109
-6.9015998840332	-8.24952793121338	-7.40169620513916	-0.0333525761961937	0.188584163784981	-0.0709570199251175
-6.89978837966919	-8.24967861175537	-7.40470027923584	-0.0333119072020054	0.188663750886917	-0.0709297582507133
-6.9006462097168	-8.24634075164795	-7.39396238327026	-0.0333365201950073	0.188746407628059	-0.0708878189325333
-6.89953565597534	-8.24411487579346	-7.40810203552246	-0.0333801060914993	0.188814803957939	-0.0708998739719391
-6.89987802505493	-8.24330711364746	-7.40862989425659	-0.0333967991173267	0.188876062631607	-0.0708209499716759
-6.90093946456909	-8.24395942687988	-7.41238594055176	-0.0334429331123829	0.188946291804314	-0.0708087682723999
-6.89970636367798	-8.24108982086182	-7.40920782089233	-0.0334615968167782	0.188976526260376	-0.0707968175411224
-6.90610504150391	-8.24342060089111	-7.40612745285034	-0.0335939154028893	0.189076036214828	-0.0707668289542198
-6.90305662155151	-8.2469310760498	-7.4083309173584	-0.0336325876414776	0.189119786024094	-0.0706953629851341
-6.9020209312439	-8.24172019958496	-7.40885353088379	-0.0335681289434433	0.189172476530075	-0.0706501305103302
-6.89718055725098	-8.24560928344727	-7.41038799285889	-0.033661711961031	0.189233347773552	-0.0705833360552788
-6.89312124252319	-8.24320507049561	-7.40986728668213	-0.0335981361567974	0.189193487167358	-0.0705512762069702
-6.89619970321655	-8.24234104156494	-7.40600252151489	-0.0337791591882706	0.189349934458733	-0.0705394595861435
-6.89516544342041	-8.24279403686523	-7.409010887146	-0.0337206684052944	0.189329296350479	-0.070501446723938
-6.89799022674561	-8.24372482299805	-7.41219806671143	-0.033779464662075	0.189435616135597	-0.0704131349921227
-6.88994646072388	-8.24273109436035	-7.40611028671265	-0.0337997414171696	0.189492329955101	-0.0704252123832703
-6.88931369781494	-8.23863315582275	-7.41979265213013	-0.0337985940277576	0.189530685544014	-0.0703582093119621
-6.88928890228271	-8.24164581298828	-7.40980672836304	-0.0338756255805492	0.189476728439331	-0.0703290551900864
-6.89014959335327	-8.24078941345215	-7.41066980361938	-0.0338471680879593	0.189609721302986	-0.0703328475356102
-6.89049863815308	-8.24409198760986	-7.41206836700439	-0.0339716523885727	0.189691349864006	-0.0702301859855652
-6.88645553588867	-8.23992538452148	-7.41599607467651	-0.0338593199849129	0.189661413431168	-0.0702770575881004
-6.88622236251831	-8.23959827423096	-7.41320466995239	-0.0339553840458393	0.189768701791763	-0.0701728761196136
-6.87995529174805	-8.23860740661621	-7.41516876220703	-0.0339126661419868	0.189769729971886	-0.0700918138027191
-6.87968301773071	-8.23924350738525	-7.41449594497681	-0.0339751280844212	0.189857855439186	-0.0701280981302261
-6.87968111038208	-8.24035549163818	-7.40872526168823	-0.0341553129255772	0.189902603626251	-0.0701089352369308
-6.87752771377563	-8.2407693862915	-7.40961742401123	-0.034094363451004	0.189908310770988	-0.0700783580541611
-6.87924385070801	-8.23779106140137	-7.40882062911987	-0.0341362245380878	0.190114051103592	-0.0699909925460815
-6.87561273574829	-8.23701953887939	-7.41102647781372	-0.0341946892440319	0.190087333321571	-0.0700287595391274
-6.87015533447266	-8.2348461151123	-7.41754293441772	-0.034105721861124	0.190117970108986	-0.0699591785669327
-6.86988925933838	-8.23564910888672	-7.41972827911377	-0.0342657975852489	0.190143510699272	-0.0699467435479164
-6.86913776397705	-8.23493385314941	-7.41219329833984	-0.0342407748103142	0.190169051289558	-0.0698777958750725
-6.87232303619385	-8.23794364929199	-7.41156673431396	-0.0343058966100216	0.19035941362381	-0.069868728518486
-6.87244319915771	-8.23829936981201	-7.41221618652344	-0.0342930406332016	0.19041696190834	-0.0698814541101456
-6.86721229553223	-8.2361478805542	-7.41062164306641	-0.0342787317931652	0.190546527504921	-0.0698960199952126
-6.86819839477539	-8.23640632629395	-7.41763305664063	-0.0343160256743431	0.190532550215721	-0.0698945224285126
-6.86674547195435	-8.23513317108154	-7.41173124313354	-0.0342826247215271	0.190545558929443	-0.0699107423424721
-6.86649703979492	-8.23346424102783	-7.41426229476929	-0.0343046113848686	0.190639331936836	-0.0698846280574799
-6.86712217330933	-8.23158645629883	-7.41151428222656	-0.0344247221946716	0.190642282366753	-0.0698039084672928
-6.86883354187012	-8.23611354827881	-7.41360712051392	-0.0344741530716419	0.190717682242393	-0.069893941283226
-6.86977338790894	-8.23373508453369	-7.41272497177124	-0.0344063453376293	0.190844461321831	-0.0698223412036896
-6.86284160614014	-8.23061847686768	-7.41543531417847	-0.0343860164284706	0.190815418958664	-0.06979700922966
-6.86253976821899	-8.22974872589111	-7.41237497329712	-0.0344946756958961	0.190856277942657	-0.0698100104928017
-6.86017942428589	-8.230712890625	-7.40296697616577	-0.0344733968377113	0.190830022096634	-0.0697833225131035
-6.8588399887085	-8.22815895080566	-7.40644788742065	-0.0345246233046055	0.190873861312866	-0.0698202177882195
-6.86148071289063	-8.22922801971436	-7.39839172363281	-0.0345971807837486	0.190970554947853	-0.069817341864109
-6.86233186721802	-8.22989654541016	-7.40628004074097	-0.0346061997115612	0.190948113799095	-0.0698165148496628
-6.8613338470459	-8.22742080688477	-7.40395784378052	-0.0345789641141891	0.191096931695938	-0.069798931479454
-6.85953378677368	-8.22847557067871	-7.40957689285278	-0.0345390811562538	0.191014364361763	-0.0697990506887436
-6.8583812713623	-8.22426319122314	-7.40563154220581	-0.0345318503677845	0.190988346934319	-0.0698137879371643
-6.860435962677	-8.22377681732178	-7.3999195098877	-0.0345163531601429	0.190967306494713	-0.0698669254779816
-6.85772609710693	-8.22294807434082	-7.39573240280151	-0.0345103405416012	0.190970152616501	-0.0698960721492767
-6.85744142532349	-8.22072124481201	-7.39748764038086	-0.0345505736768246	0.19100233912468	-0.0699273571372032
-6.86147928237915	-8.22373867034912	-7.3896951675415	-0.034541092813015	0.191014036536217	-0.0699397101998329
-6.86052513122559	-8.22340774536133	-7.3923716545105	-0.0344765111804008	0.191095098853111	-0.0699777007102966
-6.86059236526489	-8.21753311157227	-7.40128326416016	-0.0344195812940598	0.19107061624527	-0.0699650719761848
-6.85894870758057	-8.21988391876221	-7.3916802406311	-0.0343316271901131	0.190959870815277	-0.0699236243963242
-6.85448026657104	-8.21791839599609	-7.39559698104858	-0.034399289637804	0.190962061285973	-0.0699453726410866
-6.85650062561035	-8.21817779541016	-7.38584852218628	-0.0344478115439415	0.190881386399269	-0.0698969438672066
-6.85684537887573	-8.21713066101074	-7.38535499572754	-0.034369558095932	0.190932512283325	-0.0699571520090103
-6.85791969299316	-8.21742057800293	-7.38764572143555	-0.0344320312142372	0.190978407859802	-0.0699727013707161
-6.85222005844116	-8.21496105194092	-7.38080930709839	-0.0343327820301056	0.190948113799095	-0.069981649518013
-6.84976100921631	-8.21205806732178	-7.3882303237915	-0.0343056730926037	0.190916016697884	-0.0700068101286888
-6.84942436218262	-8.20883369445801	-7.37467908859253	-0.0343359969556332	0.190832734107971	-0.0699088051915169
-6.84816074371338	-8.21117782592773	-7.38310670852661	-0.0343222580850124	0.190829232335091	-0.0699851736426353
-6.85053062438965	-8.20737648010254	-7.37377500534058	-0.034357775002718	0.190826326608658	-0.0698768347501755
-6.85255098342896	-8.21323108673096	-7.37762928009033	-0.0344160906970501	0.190837785601616	-0.0698545053601265
-6.848313331604	-8.21020412445068	-7.37518215179443	-0.0342749319970608	0.190940544009209	-0.069950096309185
-6.84720849990845	-8.20547771453857	-7.37354230880737	-0.0342794172465801	0.190865516662598	-0.0699205994606018
-6.84579372406006	-8.20469760894775	-7.37401914596558	-0.0342659167945385	0.190775513648987	-0.0699111968278885
-6.84668302536011	-8.20452880859375	-7.36945152282715	-0.0343165770173073	0.190797671675682	-0.069897323846817
-6.84288692474365	-8.20547103881836	-7.36798906326294	-0.0343391336500645	0.190829992294312	-0.0699168667197227
-6.84999132156372	-8.20254421234131	-7.35704565048218	-0.034345094114542	0.190891116857529	-0.0699412524700165
-6.85013818740845	-8.20287799835205	-7.36243772506714	-0.0343440324068069	0.19090011715889	-0.0699820220470428
-6.84720182418823	-8.20197582244873	-7.35900068283081	-0.0341886915266514	0.190965831279755	-0.0699997022747993
-6.84268236160278	-8.19905471801758	-7.36578989028931	-0.0343138948082924	0.190878674387932	-0.0699367076158524
-6.84221601486206	-8.19947910308838	-7.36187171936035	-0.0343743115663528	0.190872400999069	-0.0699240863323212
-6.85048007965088	-8.19996356964111	-7.36438941955566	-0.0343676395714283	0.190908178687096	-0.0699837282299995
-6.84834003448486	-8.20472145080566	-7.35745525360107	-0.0343588143587112	0.191013634204865	-0.0699658617377281
-6.84902906417847	-8.19921684265137	-7.35756683349609	-0.0343497842550278	0.191001951694489	-0.0699768885970116
-6.84825325012207	-8.19633388519287	-7.36275434494019	-0.0343711003661156	0.191019177436829	-0.0699872598052025
-6.84553241729736	-8.19620609283447	-7.36217403411865	-0.0343868546187878	0.190987929701805	-0.0700110346078873
-6.85067224502563	-8.19755077362061	-7.35554647445679	-0.0345052629709244	0.191056653857231	-0.0700108483433723
-6.85352420806885	-8.19664478302002	-7.35753440856934	-0.0344568081200123	0.191092044115067	-0.0700511038303375
-6.85512161254883	-8.19597721099854	-7.35620880126953	-0.0344282723963261	0.191153302788734	-0.0700149908661842
-6.85140132904053	-8.19459915161133	-7.35497188568115	-0.0345050878822804	0.191159605979919	-0.0700457245111465
-6.8519434928894	-8.19001197814941	-7.36138010025024	-0.0344005040824413	0.191146150231361	-0.0700762942433357
-6.84843730926514	-8.19336986541748	-7.35809850692749	-0.0345963500440121	0.191094115376472	-0.0699829757213593
-6.85001945495605	-8.19176959991455	-7.35567951202393	-0.0344929583370686	0.191125795245171	-0.0700303390622139
-6.85429239273071	-8.19476985931396	-7.34895372390747	-0.0345926880836487	0.191174611449242	-0.0699503347277641
-6.8569769859314	-8.19257068634033	-7.35094547271729	-0.0346314944326878	0.191143050789833	-0.0700235366821289
-6.85412073135376	-8.19328117370605	-7.35547590255737	-0.0345481969416142	0.191182762384415	-0.0699806064367294
-6.85086488723755	-8.19018745422363	-7.35422515869141	-0.0346608497202396	0.191156476736069	-0.0700012519955635
-6.85157823562622	-8.18800354003906	-7.35017061233521	-0.0346051938831806	0.191104426980019	-0.0699410289525986
-6.85158491134644	-8.19018268585205	-7.34236192703247	-0.0346783809363842	0.191126808524132	-0.0699399188160896
-6.85268974304199	-8.19303798675537	-7.34461545944214	-0.0346931479871273	0.191109389066696	-0.0699203237891197
-6.85163354873657	-8.18959712982178	-7.34372186660767	-0.0347028896212578	0.19124236702919	-0.0698555111885071
-6.84804630279541	-8.18957614898682	-7.34918212890625	-0.0347033590078354	0.191089332103729	-0.0698829516768456
-6.84888172149658	-8.18484306335449	-7.34327268600464	-0.0345277413725853	0.191166177392006	-0.0697815269231796
-6.84580516815186	-8.18584537506104	-7.34959125518799	-0.0346679240465164	0.19107960164547	-0.0697652399539948
-6.84393978118896	-8.18744087219238	-7.33496713638306	-0.0346469059586525	0.19109320640564	-0.0696946904063225
-6.84590578079224	-8.18903732299805	-7.33516979217529	-0.0348161533474922	0.191090017557144	-0.0696744322776794
-6.84694719314575	-8.19068336486816	-7.33324766159058	-0.0348099246621132	0.191121071577072	-0.0697115659713745
-6.84528684616089	-8.18873405456543	-7.33414030075073	-0.0347480662167072	0.191151037812233	-0.0696576163172722
-6.84252309799194	-8.18555164337158	-7.33975410461426	-0.0348208397626877	0.191201597452164	-0.069680318236351
-6.84157466888428	-8.18452739715576	-7.33598184585571	-0.0346925891935825	0.191099852323532	-0.0696153193712235
-6.83886241912842	-8.18125057220459	-7.34350633621216	-0.0347373522818089	0.191176623106003	-0.0696106180548668
-6.83853578567505	-8.18523597717285	-7.33464574813843	-0.034886546432972	0.191134363412857	-0.0695176124572754
-6.84002256393433	-8.18880176544189	-7.33269739151001	-0.0348081551492214	0.191182181239128	-0.0695191249251366
-6.84325408935547	-8.18981647491455	-7.3352837562561	-0.0348676815629005	0.191310927271843	-0.0694736838340759
-6.8397536277771	-8.18863868713379	-7.33025741577148	-0.0347986109554768	0.191284090280533	-0.0694527179002762
-6.83844804763794	-8.18683910369873	-7.33184194564819	-0.0347872674465179	0.191378548741341	-0.0694892033934593
-6.83562231063843	-8.1862268447876	-7.33051443099976	-0.0348273292183876	0.191343396902084	-0.0694367438554764
-6.82952260971069	-8.18559455871582	-7.33286285400391	-0.0349029786884785	0.191375374794006	-0.069412037730217
-6.83337831497192	-8.18375492095947	-7.33440399169922	-0.0350009948015213	0.191428825259209	-0.0693686753511429
-6.83841228485107	-8.18735885620117	-7.3340015411377	-0.0349659472703934	0.191417619585991	-0.0692988932132721
-6.83500909805298	-8.18949699401855	-7.33038234710693	-0.0349776335060596	0.191573232412338	-0.0693356767296791
-6.83534097671509	-8.1839599609375	-7.33481025695801	-0.0348797403275967	0.191549226641655	-0.0693103596568108
-6.83364248275757	-8.18644714355469	-7.33577346801758	-0.0349303521215916	0.191537827253342	-0.0692739263176918
-6.83173990249634	-8.18516826629639	-7.33390855789185	-0.0349365696310997	0.1915373057127	-0.0692880153656006
-6.83511638641357	-8.18599224090576	-7.33529710769653	-0.0349364168941975	0.191565930843353	-0.0692532584071159
-6.83237648010254	-8.18553638458252	-7.33026647567749	-0.0350509621202946	0.191578134894371	-0.0692100450396538
-6.84029531478882	-8.18584251403809	-7.33663892745972	-0.0350281745195389	0.191627591848373	-0.0692562684416771
-6.8355598449707	-8.18691349029541	-7.33166885375977	-0.0350210815668106	0.191693425178528	-0.0691849961876869
-6.8361291885376	-8.18269824981689	-7.34335613250732	-0.0349945835769176	0.191670134663582	-0.0692169964313507
-6.83730936050415	-8.18472385406494	-7.33921432495117	-0.0349250920116901	0.191630780696869	-0.0691432133316994
-6.83241701126099	-8.18324089050293	-7.34670448303223	-0.0350253656506538	0.191576436161995	-0.0691305547952652
-6.83363151550293	-8.1845760345459	-7.33512496948242	-0.0350192412734032	0.191467940807343	-0.0691230297088623
-6.83662891387939	-8.18588924407959	-7.33336210250854	-0.0349921956658363	0.191555500030518	-0.069127656519413
-6.8405933380127	-8.18763542175293	-7.33878755569458	-0.0351223461329937	0.191587790846825	-0.0691802725195885
-6.84212160110474	-8.18845462799072	-7.32959032058716	-0.0350009724497795	0.191595524549484	-0.0691286697983742
-6.83672857284546	-8.18548393249512	-7.34391975402832	-0.0349226370453835	0.191547647118568	-0.0691331923007965
-6.83903932571411	-8.186203956604	-7.3318338394165	-0.0349402949213982	0.191497161984444	-0.069089911878109
-6.83719062805176	-8.19165420532227	-7.34236669540405	-0.0349675938487053	0.191400349140167	-0.0691904798150063
-6.84473371505737	-8.18883037567139	-7.3401403427124	-0.0349613353610039	0.191471710801125	-0.0691706836223602
-6.8471827507019	-8.19143104553223	-7.34761810302734	-0.0349652618169785	0.191444993019104	-0.0692254900932312
-6.84727191925049	-8.1921911239624	-7.34899044036865	-0.0348292477428913	0.191473349928856	-0.0692189931869507
-6.84512424468994	-8.19303703308105	-7.34799861907959	-0.034782413393259	0.191384837031364	-0.0692237764596939
-6.84602499008179	-8.19095039367676	-7.34644174575806	-0.0347428247332573	0.191281870007515	-0.0692851692438126
-6.85083770751953	-8.19387722015381	-7.34308910369873	-0.0348202995955944	0.19121153652668	-0.0693086907267571
-6.84664249420166	-8.19838237762451	-7.34121751785278	-0.034783061593771	0.19121165573597	-0.0693424120545387
-6.84974527359009	-8.19640445709229	-7.34028387069702	-0.0347440131008625	0.191214829683304	-0.069430947303772
-6.84730815887451	-8.19717121124268	-7.34627628326416	-0.034751895815134	0.191178888082504	-0.069415956735611
-6.8464298248291	-8.19775390625	-7.34407329559326	-0.0346120111644268	0.191136702895164	-0.069432906806469
-6.84475994110107	-8.1961030960083	-7.34554576873779	-0.0346418730914593	0.190991714596748	-0.0693707019090652
-6.84244775772095	-8.19843482971191	-7.34264135360718	-0.0346101596951485	0.190964236855507	-0.0694253966212273
-6.84929323196411	-8.20194530487061	-7.34163045883179	-0.0346477553248405	0.190974101424217	-0.0694523900747299
-6.84581279754639	-8.20536136627197	-7.34426021575928	-0.0345761924982071	0.19093120098114	-0.0694568455219269
-6.84753704071045	-8.20143795013428	-7.33996868133545	-0.0344842672348022	0.190922066569328	-0.0695172548294067
-6.84651756286621	-8.20409488677979	-7.35275936126709	-0.034489456564188	0.190880358219147	-0.0695046707987785
-6.84298181533813	-8.20115089416504	-7.34702730178833	-0.0343829803168774	0.190759286284447	-0.0695393681526184
-6.84684324264526	-8.20458126068115	-7.3438835144043	-0.034439779818058	0.190770119428635	-0.0695522278547287
-6.8488826751709	-8.20283222198486	-7.35085248947144	-0.0343775041401386	0.190750151872635	-0.0696017146110535
-6.85268878936768	-8.20429706573486	-7.34959506988525	-0.0343505926430225	0.190743908286095	-0.0696661621332169
-6.85212707519531	-8.20544147491455	-7.34919548034668	-0.0342753939330578	0.190830916166306	-0.0696606487035751
-6.85189247131348	-8.20242214202881	-7.35909700393677	-0.034121360629797	0.190746933221817	-0.0697157308459282
-6.85045433044434	-8.20306301116943	-7.34486436843872	-0.0342381559312344	0.190704956650734	-0.0696935877203941
-6.8508882522583	-8.20558834075928	-7.35355234146118	-0.0341111719608307	0.190644294023514	-0.0697417333722115
-6.85474109649658	-8.2062931060791	-7.34931755065918	-0.0341742895543575	0.190675377845764	-0.0697063505649567
-6.85450887680054	-8.20845603942871	-7.35445976257324	-0.0341861061751843	0.190642446279526	-0.0697435736656189
-6.85564231872559	-8.20596885681152	-7.3549542427063	-0.0340141169726849	0.190657123923302	-0.0698287859559059
-6.85124254226685	-8.20666313171387	-7.3521556854248	-0.0340805314481258	0.190609350800514	-0.0698150172829628
-6.84885263442993	-8.20766830444336	-7.35458469390869	-0.0339953787624836	0.190590173006058	-0.0698019415140152
-6.85187005996704	-8.20777797698975	-7.34794807434082	-0.0340225584805012	0.190598353743553	-0.0698534771800041
-6.85480403900146	-8.20689010620117	-7.3563346862793	-0.0339457057416439	0.190556228160858	-0.0698479413986206
-6.85491037368774	-8.20663166046143	-7.34670782089233	-0.0339724756777287	0.190614148974419	-0.0698733031749725
-6.85386562347412	-8.20487022399902	-7.36056089401245	-0.0339260622859001	0.190516397356987	-0.0699189677834511
-6.85533857345581	-8.20120429992676	-7.3546667098999	-0.0338042043149471	0.190472036600113	-0.0698701143264771
-6.85322523117065	-8.2022180557251	-7.35810947418213	-0.0338354334235191	0.19049508869648	-0.0699013248085976
-6.85227870941162	-8.20188236236572	-7.35026454925537	-0.0338295735418797	0.190282046794891	-0.0699080526828766
-6.85464668273926	-8.2053918838501	-7.34910345077515	-0.0338697396218777	0.190346166491508	-0.0699473917484283
-6.85667657852173	-8.20598983764648	-7.35219192504883	-0.0338853076100349	0.190384045243263	-0.0700689628720284
-6.85650491714478	-8.20205020904541	-7.34583902359009	-0.03379300609231	0.190334960818291	-0.0699945986270905
-6.85776424407959	-8.20208263397217	-7.36044406890869	-0.0338447652757168	0.19033382833004	-0.0700880214571953
-6.85566091537476	-8.20035648345947	-7.35499334335327	-0.0337255857884884	0.190239444375038	-0.0700345113873482
-6.85329723358154	-8.19875144958496	-7.36519622802734	-0.0336749404668808	0.19020026922226	-0.0700623691082001
-6.86012029647827	-8.19861221313477	-7.35766363143921	-0.0338169932365417	0.190166920423508	-0.0700227916240692
-6.86178922653198	-8.20160293579102	-7.35422897338867	-0.0337782837450504	0.190212860703468	-0.0700538381934166
-6.86259794235229	-8.20408248901367	-7.35315990447998	-0.0337582193315029	0.190224885940552	-0.0700863227248192
-6.86141920089722	-8.1997184753418	-7.35424041748047	-0.033682469278574	0.190109774470329	-0.0701222494244576
-6.85928726196289	-8.19912910461426	-7.35678434371948	-0.0337076298892498	0.190135389566422	-0.0700930580496788
-6.85759162902832	-8.19591331481934	-7.34906053543091	-0.0336193926632404	0.189937114715576	-0.0700928866863251
-6.85560941696167	-8.20057773590088	-7.3506293296814	-0.033768892288208	0.190050348639488	-0.0701423436403275
-6.86188316345215	-8.19981861114502	-7.34220409393311	-0.0337769687175751	0.190018460154533	-0.0701368376612663
-6.8604793548584	-8.20095920562744	-7.35256671905518	-0.0337107516825199	0.190029382705688	-0.0701675191521645
-6.85699796676636	-8.19808959960938	-7.34994268417358	-0.033648494631052	0.190087735652924	-0.0701799988746643
-6.85377788543701	-8.19615936279297	-7.35114336013794	-0.0336140766739845	0.189960673451424	-0.0701801404356956
-6.85315990447998	-8.1946268081665	-7.34751129150391	-0.0336667001247406	0.189909741282463	-0.0701839476823807
-6.86084127426147	-8.19889163970947	-7.3505802154541	-0.0336840264499187	0.189958304166794	-0.0702366679906845
-6.85759258270264	-8.19686222076416	-7.3483943939209	-0.0336507111787796	0.189993694424629	-0.0702879577875137
-6.85832214355469	-8.19927406311035	-7.35329103469849	-0.0336330235004425	0.189993754029274	-0.0702986940741539
-6.85428953170776	-8.19869709014893	-7.3538498878479	-0.0335492566227913	0.189980819821358	-0.0702908933162689
-6.85359811782837	-8.1953649520874	-7.35311603546143	-0.0335582681000233	0.18987412750721	-0.0703242868185043
-6.85329389572144	-8.19657230377197	-7.3445725440979	-0.0335345044732094	0.189846858382225	-0.0703294426202774
-6.85756826400757	-8.19437789916992	-7.3432559967041	-0.033573392778635	0.189950257539749	-0.0703606382012367
-6.85970878601074	-8.19656562805176	-7.340744972229	-0.0334598086774349	0.189984887838364	-0.0703874006867409
-6.85038471221924	-8.19300651550293	-7.34766626358032	-0.0334326066076756	0.189965143799782	-0.0704438239336014
-6.85172319412231	-8.19034767150879	-7.35125207901001	-0.0334285907447338	0.189897790551186	-0.070367842912674
-6.84880971908569	-8.19204139709473	-7.34473705291748	-0.033371988683939	0.189833357930183	-0.0704045370221138
-6.85245132446289	-8.18986034393311	-7.3470983505249	-0.0334168747067451	0.189866974949837	-0.0704551413655281
-6.85397720336914	-8.19368076324463	-7.34089088439941	-0.0334276333451271	0.189899608492851	-0.0703653246164322
-6.85064315795898	-8.19132900238037	-7.34384155273438	-0.0334135256707668	0.189888224005699	-0.0704196915030479
-6.85416126251221	-8.19188117980957	-7.34173154830933	-0.0333390049636364	0.189907670021057	-0.0704412013292313
-6.84233856201172	-8.18539237976074	-7.34568166732788	-0.0332958288490772	0.18979449570179	-0.0704226121306419
-6.84582281112671	-8.18282604217529	-7.341139793396	-0.0333260595798492	0.189810290932655	-0.0704095587134361
-6.84632921218872	-8.18755912780762	-7.33762884140015	-0.0333518609404564	0.189809545874596	-0.070429340004921
-6.84628486633301	-8.18535327911377	-7.34170007705688	-0.0334162786602974	0.189830094575882	-0.070450522005558
-6.85057592391968	-8.18573188781738	-7.33453845977783	-0.0333342924714088	0.189910858869553	-0.070377953350544
-6.84480047225952	-8.18195629119873	-7.34749317169189	-0.0332738943397999	0.189882233738899	-0.0704794973134995
-6.84793376922607	-8.17782974243164	-7.34482145309448	-0.033255435526371	0.189901873469353	-0.0703630223870277
-6.84379577636719	-8.18058109283447	-7.345299243927	-0.0332693159580231	0.18986901640892	-0.0704009011387825
-6.84797859191895	-8.17776966094971	-7.3399977684021	-0.0333833731710911	0.189922779798508	-0.0703590363264084
-6.84893894195557	-8.18101406097412	-7.34254932403564	-0.0333614908158779	0.189963489770889	-0.0703946426510811
-6.84504795074463	-8.177734375	-7.34309768676758	-0.0332996696233749	0.189994335174561	-0.0703628957271576
-6.84347248077393	-8.17600059509277	-7.34637689590454	-0.0332815386354923	0.189969420433044	-0.0703621655702591
-6.83942937850952	-8.17670822143555	-7.34375381469727	-0.0333357341587543	0.189958706498146	-0.0703179836273193
-6.84350633621216	-8.17448425292969	-7.33634042739868	-0.033465251326561	0.189976707100868	-0.070312388241291
-6.8435115814209	-8.17683601379395	-7.33787775039673	-0.0334514938294888	0.190036088228226	-0.0703763514757156
-6.84442043304443	-8.17228031158447	-7.3322901725769	-0.0334506593644619	0.190087765455246	-0.0703102573752403
-6.84178304672241	-8.17077541351318	-7.34029865264893	-0.0334099568426609	0.190091237425804	-0.0703049525618553
-6.83976888656616	-8.16659450531006	-7.3298773765564	-0.0334611050784588	0.190046176314354	-0.0703026801347733
-6.84015464782715	-8.17109203338623	-7.33480548858643	-0.0335218086838722	0.190071597695351	-0.070250391960144
-6.84554004669189	-8.16672229766846	-7.33391141891479	-0.0335914716124535	0.190230920910835	-0.0702896490693092
-6.84420394897461	-8.17004013061523	-7.33364772796631	-0.033638022840023	0.190256834030151	-0.0703170225024223
-6.84127950668335	-8.16634273529053	-7.3384838104248	-0.0335765741765499	0.190294906497002	-0.0702989548444748
-6.84032344818115	-8.16188430786133	-7.34018516540527	-0.0336317606270313	0.190309390425682	-0.0702574700117111
-6.84110450744629	-8.16527271270752	-7.33473491668701	-0.0336712449789047	0.190295308828354	-0.070257879793644
-6.8461389541626	-8.16596221923828	-7.33928251266479	-0.0337311662733555	0.190386861562729	-0.0702506452798843
-6.84550046920776	-8.16927528381348	-7.32991695404053	-0.0338141322135925	0.190459981560707	-0.0702255517244339
-6.84918212890625	-8.16434383392334	-7.33359861373901	-0.0337616167962551	0.190550088882446	-0.0702096000313759
-6.84560775756836	-8.16487312316895	-7.33969593048096	-0.0338667705655098	0.190597608685493	-0.0701713040471077
-6.84077119827271	-8.16201686859131	-7.34322452545166	-0.0337407328188419	0.190560549497604	-0.0702405124902725
-6.84627962112427	-8.16586112976074	-7.33176946640015	-0.0339368470013142	0.190645262598991	-0.0702387243509293
-6.8492579460144	-8.16527366638184	-7.33124446868896	-0.0339446887373924	0.190708413720131	-0.0702013596892357
-6.85291051864624	-8.16351222991943	-7.33635759353638	-0.0339436233043671	0.190849408507347	-0.070219062268734
-6.85406351089478	-8.16549015045166	-7.33620309829712	-0.0340185277163982	0.190946862101555	-0.0702017545700073
-6.85513114929199	-8.16271591186523	-7.34982204437256	-0.0338963493704796	0.190997377038002	-0.0702099874615669
-6.85765171051025	-8.16270542144775	-7.34303092956543	-0.0339955575764179	0.190985113382339	-0.0701767280697823
-6.85890245437622	-8.16637325286865	-7.34434509277344	-0.033970158547163	0.1910370439291	-0.0702564790844917
-6.86487245559692	-8.16655445098877	-7.34532356262207	-0.0341001562774181	0.191185384988785	-0.0701928213238716
-6.86672687530518	-8.17180442810059	-7.3403172492981	-0.0341595523059368	0.191251322627068	-0.0702698528766632
-6.87196254730225	-8.17072582244873	-7.34868097305298	-0.0339930839836597	0.19136156141758	-0.0702291056513786
-6.86907243728638	-8.16924476623535	-7.35024785995483	-0.0340937189757824	0.191386580467224	-0.0703044310212135
-6.87170839309692	-8.16830062866211	-7.34922313690186	-0.0340147502720356	0.191455170512199	-0.0703126341104507
-6.87532758712769	-8.17186832427979	-7.34961128234863	-0.0341855846345425	0.191521674394608	-0.0703263208270073
-6.87619304656982	-8.17682266235352	-7.34910011291504	-0.0341516882181168	0.191581040620804	-0.0703250020742416
-6.87795495986938	-8.17580699920654	-7.351243019104	-0.0341718047857285	0.191813558340073	-0.070380412042141
-6.87719583511353	-8.17533588409424	-7.35754251480103	-0.0340839177370071	0.191793352365494	-0.0703777372837067
-6.87499237060547	-8.17334747314453	-7.35101127624512	-0.0341349393129349	0.191846251487732	-0.0702790692448616
-6.87763643264771	-8.17565727233887	-7.36522960662842	-0.0342650413513184	0.191810384392738	-0.0703314244747162
-6.87719869613647	-8.17969989776611	-7.35307312011719	-0.0342237539589405	0.191931217908859	-0.0702332481741905
-6.87964391708374	-8.17784690856934	-7.35771512985229	-0.0343137718737125	0.192008420825005	-0.0702554732561111
-6.87525367736816	-8.17988300323486	-7.35692739486694	-0.0342147424817085	0.192107811570168	-0.0702362954616547
-6.8705039024353	-8.17658615112305	-7.3611888885498	-0.0342900604009628	0.192122295498848	-0.0701768323779106
-6.87035131454468	-8.17913150787354	-7.35438346862793	-0.0343525968492031	0.192130580544472	-0.0701172351837158
-6.87439298629761	-8.18132877349854	-7.35610342025757	-0.0344153642654419	0.192265316843987	-0.0700918212532997
-6.87622880935669	-8.18051242828369	-7.35819482803345	-0.0344076082110405	0.192368343472481	-0.0700711831450462
-6.86997556686401	-8.17832469940186	-7.35871028900146	-0.0343932770192623	0.192496225237846	-0.0700504928827286
-6.87015962600708	-8.17816257476807	-7.35630893707275	-0.0344464816153049	0.19240839779377	-0.0700352266430855
-6.86863136291504	-8.17675590515137	-7.35496520996094	-0.0344671942293644	0.192489922046661	-0.0699774920940399
-6.86941337585449	-8.17912292480469	-7.35882759094238	-0.0346025452017784	0.192616418004036	-0.0699686259031296
-6.87022018432617	-8.17808628082275	-7.34957313537598	-0.0345479473471642	0.192690178751945	-0.0698921009898186
-6.86800479888916	-8.17443370819092	-7.36502552032471	-0.0345877185463905	0.192820206284523	-0.0699014663696289
-6.86380672454834	-8.17378234863281	-7.35546445846558	-0.0345431789755821	0.192795261740685	-0.0698651075363159
-6.85611820220947	-8.17231273651123	-7.36454486846924	-0.0346604697406292	0.192885339260101	-0.0697576552629471
-6.86113214492798	-8.17385768890381	-7.35656976699829	-0.0347676686942577	0.192974776029587	-0.0697037950158119
-6.86123180389404	-8.1747579574585	-7.35373687744141	-0.0347576700150967	0.193039685487747	-0.0696793049573898
-6.86090755462646	-8.17281723022461	-7.35424995422363	-0.0348270870745182	0.193176656961441	-0.0696132853627205
-6.8530707359314	-8.16949462890625	-7.354811668396	-0.0348034799098969	0.193217322230339	-0.0695753693580627
-6.85067224502563	-8.16696548461914	-7.35145807266235	-0.0349981933832169	0.193251132965088	-0.069537341594696
-6.84590530395508	-8.16637420654297	-7.33858489990234	-0.0349630266427994	0.193240016698837	-0.0694218501448631
-6.84677267074585	-8.16836261749268	-7.34218549728394	-0.0351362824440002	0.193422079086304	-0.0694051831960678
-6.84734916687012	-8.16603565216064	-7.3346962928772	-0.0351572781801224	0.193465918302536	-0.0693986192345619
-6.84406852722168	-8.1638298034668	-7.33919906616211	-0.0352084152400494	0.193574219942093	-0.0693905055522919
-6.84117221832275	-8.16166305541992	-7.34385871887207	-0.0352092869579792	0.193563237786293	-0.0692886784672737
-6.83597803115845	-8.16139888763428	-7.33768606185913	-0.0352788232266903	0.193715408444405	-0.069322943687439
-6.84262180328369	-8.16049385070801	-7.33238744735718	-0.0353693030774593	0.193818241357803	-0.0693302676081657
-6.84033727645874	-8.16106033325195	-7.33365392684937	-0.0353466719388962	0.193935558199883	-0.0693007111549377
-6.83796834945679	-8.15823078155518	-7.33327770233154	-0.0354068912565708	0.194083169102669	-0.0693392679095268
-6.83289194107056	-8.15539836883545	-7.33843469619751	-0.0352742373943329	0.194021567702293	-0.0693307444453239
-6.83220338821411	-8.15381813049316	-7.33349943161011	-0.0354579500854015	0.194067239761353	-0.0692518651485443
-6.83825063705444	-8.15672302246094	-7.32909536361694	-0.0354808494448662	0.194120690226555	-0.0692834481596947
-6.83224153518677	-8.15786361694336	-7.33206415176392	-0.0355153307318687	0.19429287314415	-0.0692599266767502
-6.83577871322632	-8.1541633605957	-7.32873344421387	-0.0354774594306946	0.194298908114433	-0.0691254660487175
-6.82876634597778	-8.14995670318604	-7.33028602600098	-0.0354679562151432	0.194235801696777	-0.0693581849336624
-6.83221006393433	-8.14413928985596	-7.32964563369751	-0.0355360582470894	0.194193959236145	-0.0695267394185066
-6.82776832580566	-8.14469337463379	-7.32258796691895	-0.0355873331427574	0.194368660449982	-0.0693775117397308
-6.82424974441528	-8.14763355255127	-7.31798934936523	-0.0356475077569485	0.19450256228447	-0.0691854283213615
-6.82253360748291	-8.15007877349854	-7.31828737258911	-0.0355628989636898	0.194478958845139	-0.0690366253256798
-6.81756162643433	-8.14486598968506	-7.31714391708374	-0.0355551354587078	0.194503098726273	-0.0690183639526367
-6.82235765457153	-8.14096927642822	-7.32275247573853	-0.0355806946754456	0.194506525993347	-0.0690712928771973
-6.81952619552612	-8.13937187194824	-7.30699777603149	-0.0356866307556629	0.194468662142754	-0.0691465884447098
-6.82013750076294	-8.14226722717285	-7.31033420562744	-0.0356969237327576	0.194590628147125	-0.0691493898630142
-6.81014728546143	-8.14029026031494	-7.30570793151855	-0.0356613583862782	0.194649323821068	-0.0692303776741028
-6.80895662307739	-8.13088607788086	-7.31561183929443	-0.0356132537126541	0.194594815373421	-0.0692638233304024
-6.80550193786621	-8.12833786010742	-7.3097972869873	-0.0355670601129532	0.194512471556664	-0.0692876055836678
-6.80596780776978	-8.12800788879395	-7.3067774772644	-0.0356201566755772	0.194519609212875	-0.0693053156137466
-6.80590724945068	-8.13055801391602	-7.29794597625732	-0.0356612578034401	0.194586634635925	-0.0691607072949409
-6.80419063568115	-8.12998104095459	-7.30329513549805	-0.0357046499848366	0.194597259163857	-0.0691651999950409
-6.80476093292236	-8.13013076782227	-7.29837608337402	-0.0355797633528709	0.194596573710442	-0.0690892711281776
-6.79990720748901	-8.12709999084473	-7.29387331008911	-0.0355629995465279	0.194610878825188	-0.0691458731889725
-6.79901075363159	-8.11768817901611	-7.29224443435669	-0.0355637557804585	0.194516316056252	-0.0692276880145073
-6.79773855209351	-8.12010860443115	-7.28539133071899	-0.0356303825974464	0.194570034742355	-0.0692958012223244
-6.79689025878906	-8.12232303619385	-7.2845458984375	-0.0356684513390064	0.19466570019722	-0.0693655088543892
-6.79720878601074	-8.11717224121094	-7.27745294570923	-0.0355672538280487	0.194671794772148	-0.0693730264902115
-6.79322719573975	-8.11417388916016	-7.28748798370361	-0.0355350114405155	0.194724395871162	-0.0694266706705093
-6.79563760757446	-8.11119365692139	-7.27956104278564	-0.0355358310043812	0.194714203476906	-0.0694023817777634
-6.79174327850342	-8.11275672912598	-7.28361892700195	-0.0354788675904274	0.194615855813026	-0.069492481648922
-6.79560613632202	-8.11325168609619	-7.27883338928223	-0.0355929620563984	0.19473098218441	-0.0694037824869156
-6.7977147102356	-8.11447811126709	-7.28122663497925	-0.0355905927717686	0.19480599462986	-0.0694849491119385
-6.79377460479736	-8.1114673614502	-7.27859449386597	-0.0355179868638515	0.194804519414902	-0.0694686844944954
-6.79052114486694	-8.1101713180542	-7.26963949203491	-0.035452127456665	0.194789230823517	-0.069563128054142
-6.79206085205078	-8.1057653427124	-7.27296161651611	-0.0354665406048298	0.19469903409481	-0.0696040391921997
-6.79271173477173	-8.1088399887085	-7.26302194595337	-0.0355201363563538	0.194731146097183	-0.0696179419755936
-6.79168224334717	-8.1091251373291	-7.2653694152832	-0.0354649089276791	0.194720089435577	-0.0697374790906906
-6.79434537887573	-8.10416889190674	-7.25339031219482	-0.0355286151170731	0.194750711321831	-0.0697454288601875
-6.79175662994385	-8.10164546966553	-7.26184177398682	-0.0353916436433792	0.194764122366905	-0.0698461383581162
-6.78984498977661	-8.09959030151367	-7.25835132598877	-0.0353599488735199	0.194718658924103	-0.0698841884732246
-6.78994083404541	-8.09831428527832	-7.25881433486938	-0.0353406071662903	0.194704964756966	-0.0698810145258904
-6.79451656341553	-8.09904766082764	-7.24961185455322	-0.0353920049965382	0.194695726037025	-0.0699737295508385
-6.80209302902222	-8.099684715271	-7.2555775642395	-0.0353650227189064	0.194725453853607	-0.07003203779459
-6.79931259155273	-8.10095977783203	-7.25376749038696	-0.035331018269062	0.194728374481201	-0.0700885206460953
-6.80107927322388	-8.09564685821533	-7.25741100311279	-0.0352438353002071	0.194754794239998	-0.0701535940170288
-6.798668384552	-8.09704399108887	-7.25487995147705	-0.0353275537490845	0.194538578391075	-0.0702015981078148
-6.80889844894409	-8.0949764251709	-7.25665950775146	-0.0352583490312099	0.194673776626587	-0.0703116357326508
-6.8114128112793	-8.09707450866699	-7.25357627868652	-0.0352395363152027	0.194716155529022	-0.0704625770449638
-6.81253671646118	-8.09277629852295	-7.25388050079346	-0.0350759476423264	0.19472761452198	-0.0705474242568016
-6.81302261352539	-8.09426784515381	-7.25874614715576	-0.0351049974560738	0.194712147116661	-0.0705472454428673
-6.8142352104187	-8.09152889251709	-7.25364589691162	-0.0350440517067909	0.194633692502975	-0.0706666484475136
-6.81818151473999	-8.09329128265381	-7.24859857559204	-0.0351128950715065	0.19461926817894	-0.0706780180335045
-6.82013940811157	-8.09426784515381	-7.25091314315796	-0.0350329726934433	0.194650650024414	-0.0708040595054626
-6.8243556022644	-8.09225082397461	-7.25188541412354	-0.0350378341972828	0.194641277194023	-0.0707465186715126
-6.81755590438843	-8.09036254882813	-7.25162172317505	-0.0348746255040169	0.194508284330368	-0.0708147883415222
-6.82327365875244	-8.08906173706055	-7.25105094909668	-0.0349315665662289	0.194484040141106	-0.0707813501358032
-6.82336091995239	-8.08863258361816	-7.25093507766724	-0.0349687077105045	0.194391876459122	-0.0708668157458305
-6.82867527008057	-8.08899402618408	-7.24345779418945	-0.0348796844482422	0.194355204701424	-0.0708717480301857
-6.82429075241089	-8.08865928649902	-7.24902534484863	-0.0349443182349205	0.19441719353199	-0.0708766579627991
-6.82767152786255	-8.08289241790771	-7.25085258483887	-0.0347272120416164	0.194235756993294	-0.0709201395511627
-6.82698488235474	-8.08533763885498	-7.24183416366577	-0.0348893590271473	0.194151476025581	-0.0708502307534218
-6.82882070541382	-8.08351707458496	-7.23906278610229	-0.0347166135907173	0.194061070680618	-0.070891335606575
-6.83010149002075	-8.08563232421875	-7.24167394638062	-0.034803681075573	0.194079861044884	-0.0708612352609634
-6.83587551116943	-8.08457946777344	-7.23831272125244	-0.0347549803555012	0.193945556879044	-0.0709071233868599
-6.8347487449646	-8.08487129211426	-7.23561239242554	-0.0346753895282745	0.194011479616165	-0.0709188431501389
-6.83154916763306	-8.08339595794678	-7.24151372909546	-0.0346624068915844	0.193961411714554	-0.0709458589553833
-6.83340740203857	-8.08039093017578	-7.23912191390991	-0.0345808900892735	0.193880423903465	-0.0709963440895081
-6.83670330047607	-8.0821418762207	-7.23599910736084	-0.0346594452857971	0.193909540772438	-0.0710136517882347
-6.83914518356323	-8.08401489257813	-7.23947811126709	-0.0345948971807957	0.193820223212242	-0.071054495871067
-6.84060144424438	-8.08176708221436	-7.23176670074463	-0.0345491953194141	0.193937450647354	-0.0710172355175018
-6.83966398239136	-8.08287811279297	-7.24213314056396	-0.0345307178795338	0.193837031722069	-0.071073055267334
-6.84207963943481	-8.07821464538574	-7.23962783813477	-0.0343992933630943	0.193755283951759	-0.0709816664457321
-6.8443341255188	-8.079758644104	-7.23664999008179	-0.0344657264649868	0.193797394633293	-0.0710930526256561
-6.8456244468689	-8.08151149749756	-7.2361421585083	-0.0344307199120522	0.193683013319969	-0.0710287615656853
-6.8516731262207	-8.08355712890625	-7.22637319564819	-0.0344827212393284	0.193759754300117	-0.0710572153329849
-6.85148763656616	-8.08271980285645	-7.23315143585205	-0.0343536697328091	0.193816140294075	-0.0710798427462578
-6.84821605682373	-8.08221244812012	-7.23581027984619	-0.0343335680663586	0.193744748830795	-0.0710844770073891
-6.84888458251953	-8.08049583435059	-7.22882795333862	-0.0342831090092659	0.193585500121117	-0.0710731372237206
-6.8538384437561	-8.08519840240479	-7.23065519332886	-0.0343133732676506	0.193634063005447	-0.0711434110999107
-6.85830926895142	-8.08500194549561	-7.23296976089478	-0.0343623198568821	0.193630680441856	-0.0711919143795967
-6.85582542419434	-8.08252906799316	-7.22483587265015	-0.0342682376503944	0.193649649620056	-0.0712352097034454
-6.85741281509399	-8.0838737487793	-7.23510789871216	-0.0342711061239243	0.19355945289135	-0.0712631791830063
-6.85657691955566	-8.08076572418213	-7.22668600082397	-0.0341929234564304	0.19346572458744	-0.0712515935301781
-6.8601508140564	-8.08292961120605	-7.22424745559692	-0.034285344183445	0.193402171134949	-0.0713067725300789
-6.86144924163818	-8.08426856994629	-7.21970891952515	-0.0342031344771385	0.193382114171982	-0.071245051920414
-6.86249685287476	-8.08399105072021	-7.22620344161987	-0.0341985784471035	0.19340281188488	-0.0713127627968788
-6.85997152328491	-8.0828218460083	-7.22083759307861	-0.0340643525123596	0.193262860178947	-0.0713132694363594
-6.8574652671814	-8.08247661590576	-7.22420501708984	-0.034148920327425	0.193275555968285	-0.0712955296039581
-6.86343193054199	-8.08360290527344	-7.22118473052979	-0.0341305434703827	0.193181455135345	-0.0713311210274696
-6.86257266998291	-8.08480453491211	-7.22124147415161	-0.0340987592935562	0.193263590335846	-0.0713744163513184
-6.86202621459961	-8.08507537841797	-7.21888780593872	-0.0339688807725906	0.19313582777977	-0.0714355856180191
-6.85563373565674	-8.08224296569824	-7.22006988525391	-0.0338190011680126	0.193082705140114	-0.071474127471447
-6.85676336288452	-8.0848388671875	-7.2188868522644	-0.0338836945593357	0.192984700202942	-0.0714632719755173
-6.85667943954468	-8.08503723144531	-7.218581199646	-0.0338552296161652	0.193027228116989	-0.0715487375855446
-6.85781145095825	-8.08710193634033	-7.21501350402832	-0.0337686911225319	0.193023547530174	-0.0715864822268486
-6.84975290298462	-8.08338260650635	-7.2174129486084	-0.0336267836391926	0.193014577031136	-0.0715535953640938
-6.84967613220215	-8.08359909057617	-7.21364450454712	-0.0336739011108875	0.192945808172226	-0.0716445669531822
-6.85209894180298	-8.0895299911499	-7.20724964141846	-0.0336196161806583	0.192841440439224	-0.0717206448316574
-6.85241270065308	-8.09080028533936	-7.21130228042603	-0.0335717797279358	0.19289793074131	-0.0717078074812889
-6.84789562225342	-8.0894193649292	-7.20549869537354	-0.0334596075117588	0.192881152033806	-0.0717081427574158
-6.84453821182251	-8.08780860900879	-7.2163872718811	-0.0334310568869114	0.192851886153221	-0.0717768147587776
-6.8438868522644	-8.0867805480957	-7.21196222305298	-0.0333977527916431	0.192768901586533	-0.0717746168375015
-6.83705711364746	-8.08723735809326	-7.20909309387207	-0.0333825349807739	0.192800119519234	-0.0718001574277878
-6.84153318405151	-8.08690738677979	-7.20098257064819	-0.033366646617651	0.192765116691589	-0.0718450844287872
-6.83871269226074	-8.09035873413086	-7.20807218551636	-0.0333129987120628	0.192705899477005	-0.0718400031328201
-6.83930921554565	-8.08797359466553	-7.2129054069519	-0.0332700870931149	0.192784205079079	-0.0718958154320717
-6.83286571502686	-8.08528518676758	-7.21279859542847	-0.0331206806004047	0.192689090967178	-0.071926437318325
-6.83131122589111	-8.08387470245361	-7.20575046539307	-0.0331473760306835	0.192696496844292	-0.0719183757901192
-6.83596420288086	-8.09068298339844	-7.20680141448975	-0.0330481752753258	0.19264255464077	-0.071975938975811
-6.83140182495117	-8.09003353118896	-7.20631074905396	-0.0329808555543423	0.192770704627037	-0.0720084309577942
-6.83176517486572	-8.08596801757813	-7.21168565750122	-0.0329488255083561	0.192629918456078	-0.0721041783690453
-6.82708835601807	-8.08733654022217	-7.2123818397522	-0.0328732766211033	0.19268511235714	-0.0720720067620277
-6.82619047164917	-8.0839376449585	-7.21430253982544	-0.0328093096613884	0.19262720644474	-0.0721283406019211
-6.82619190216064	-8.08692455291748	-7.21048402786255	-0.0327679477632046	0.192619904875755	-0.0721667185425758
-6.82910966873169	-8.08550930023193	-7.21069145202637	-0.0328014902770519	0.192588448524475	-0.0721919536590576
-6.82864713668823	-8.08565807342529	-7.21433591842651	-0.0326080694794655	0.192646116018295	-0.0722420215606689
-6.82195329666138	-8.0823974609375	-7.21265459060669	-0.0325840078294277	0.192569985985756	-0.0722890868782997
-6.82086706161499	-8.08455753326416	-7.21288108825684	-0.0325656980276108	0.192545503377914	-0.0723011195659637
-6.82348537445068	-8.08123111724854	-7.20849943161011	-0.0325601547956467	0.192673832178116	-0.0723866149783134
-6.82994937896729	-8.08558177947998	-7.21204519271851	-0.0324952900409698	0.19264267385006	-0.0723975822329521
-6.82350015640259	-8.08502388000488	-7.21114921569824	-0.032496340572834	0.192722827196121	-0.0724696666002274
-6.82728338241577	-8.08118438720703	-7.21908617019653	-0.0323733054101467	0.192703872919083	-0.0725574269890785
-6.82733488082886	-8.08440113067627	-7.2265453338623	-0.0322862938046455	0.192647039890289	-0.0725125595927238
-6.82226276397705	-8.08248329162598	-7.22247457504272	-0.0322572365403175	0.192635282874107	-0.072573259472847
-6.82799673080444	-8.08142185211182	-7.2159628868103	-0.0322940833866596	0.192569896578789	-0.0725637897849083
-6.82833671569824	-8.08304977416992	-7.21221446990967	-0.0322394520044327	0.192584574222565	-0.0726363211870193
-6.83080959320068	-8.08359432220459	-7.20947027206421	-0.0321967415511608	0.192692294716835	-0.0726877078413963
-6.82958221435547	-8.08493900299072	-7.20970582962036	-0.0321957468986511	0.19270384311676	-0.0727117881178856
-6.82687139511108	-8.07788848876953	-7.21960258483887	-0.0321307070553303	0.192650496959686	-0.0727437734603882
-6.82948732376099	-8.07479763031006	-7.21464824676514	-0.0321118123829365	0.192586019635201	-0.0726814046502113
-6.82651042938232	-8.08067798614502	-7.2198314666748	-0.0321052856743336	0.192489087581635	-0.0727508291602135
-6.82973861694336	-8.07713985443115	-7.21035814285278	-0.0321546792984009	0.192497029900551	-0.0727242082357407
-6.83277654647827	-8.08229351043701	-7.20943689346313	-0.0321509167551994	0.192457467317581	-0.0727691873908043
-6.8295373916626	-8.08573627471924	-7.21202278137207	-0.0321069844067097	0.192442893981934	-0.0727647021412849
-6.83174467086792	-8.08049488067627	-7.20510816574097	-0.0321143195033073	0.192412972450256	-0.0728326812386513
-6.83149766921997	-8.08189582824707	-7.21331787109375	-0.0320520251989365	0.192411214113235	-0.072870135307312
-6.8322925567627	-8.07834053039551	-7.20940732955933	-0.0319497510790825	0.19237308204174	-0.0728762000799179
-6.82984399795532	-8.07943534851074	-7.21517086029053	-0.0320115797221661	0.192350119352341	-0.0728934407234192
-6.83460330963135	-8.07790565490723	-7.20634651184082	-0.0320496372878551	0.192297965288162	-0.0729004740715027
-6.83753347396851	-8.08066654205322	-7.20992946624756	-0.0320328287780285	0.192289635539055	-0.0729162320494652
-6.83628559112549	-8.08498764038086	-7.20937061309814	-0.0319845341145992	0.192310765385628	-0.0729990750551224
-6.83491945266724	-8.07933139801025	-7.21257925033569	-0.0319297164678574	0.1922667324543	-0.073030449450016
-6.83001136779785	-8.08247947692871	-7.20959758758545	-0.0319021455943584	0.192121624946594	-0.0729917585849762
-6.82950687408447	-8.08148097991943	-7.2109899520874	-0.0318630188703537	0.192049473524094	-0.0730216428637505
-6.83145713806152	-8.08408546447754	-7.20476341247559	-0.0319860093295574	0.19206066429615	-0.072977639734745
-6.83243799209595	-8.08506393432617	-7.19989490509033	-0.0318500660359859	0.192003905773163	-0.072942391037941
-6.83545923233032	-8.08657455444336	-7.20501708984375	-0.0318815149366856	0.191989749670029	-0.0730063915252686
-6.8308744430542	-8.08688354492188	-7.20426416397095	-0.0318239033222198	0.191937729716301	-0.0729956105351448
-6.83001041412354	-8.08001613616943	-7.21045398712158	-0.0317590720951557	0.191909164190292	-0.0729992315173149
-6.83118104934692	-8.08132743835449	-7.20601844787598	-0.0318407416343689	0.191791638731956	-0.0729443058371544
-6.83454847335815	-8.08321952819824	-7.21121788024902	-0.0317486077547073	0.191729575395584	-0.072987325489521
-6.83665800094604	-8.08340835571289	-7.20316219329834	-0.0318072885274887	0.19182862341404	-0.0729567110538483
-6.83783674240112	-8.08644008636475	-7.20796871185303	-0.0317587070167065	0.191695228219032	-0.073039285838604
-6.83957004547119	-8.0837287902832	-7.20957469940186	-0.0316457152366638	0.19172690808773	-0.0730344131588936
-6.8310284614563	-8.08400726318359	-7.20691823959351	-0.0315528698265553	0.191541656851768	-0.0731230527162552
-6.83404159545898	-8.08201599121094	-7.21036243438721	-0.0315345898270607	0.191551566123962	-0.0731343850493431
-6.8364953994751	-8.08826351165771	-7.19948673248291	-0.0316563211381435	0.191523551940918	-0.0731866434216499
-6.83820533752441	-8.09008502960205	-7.20671606063843	-0.03148228302598	0.191465422511101	-0.0732382759451866
-6.83720827102661	-8.08327198028564	-7.2020001411438	-0.0314399786293507	0.191493168473244	-0.0732695236802101
-6.83207941055298	-8.08392906188965	-7.20860767364502	-0.0313961915671825	0.191336750984192	-0.0733196064829826
-6.83445358276367	-8.08305072784424	-7.21118688583374	-0.0312337577342987	0.191290438175201	-0.0732254534959793
-6.83179378509521	-8.08511829376221	-7.21706581115723	-0.0313348136842251	0.19119730591774	-0.0733621641993523
-6.83429050445557	-8.08499050140381	-7.20633268356323	-0.0312347114086151	0.191150709986687	-0.0732837989926338
-6.83894872665405	-8.08824825286865	-7.20987224578857	-0.0312807522714138	0.191111668944359	-0.0733289867639542
-6.84020948410034	-8.08988952636719	-7.21753978729248	-0.031119029968977	0.191151812672615	-0.0734047144651413
-6.83669233322144	-8.08621120452881	-7.21482372283936	-0.0310063604265451	0.191136673092842	-0.0734570994973183
-6.83498859405518	-8.086669921875	-7.21386528015137	-0.0310057811439037	0.19097800552845	-0.0735099166631699
-6.83722496032715	-8.08577346801758	-7.21284341812134	-0.0309967584908009	0.190936058759689	-0.073547750711441
-6.84118366241455	-8.0869083404541	-7.21557569503784	-0.0308918915688992	0.190912276506424	-0.0736642703413963
-6.84232616424561	-8.08762836456299	-7.20958185195923	-0.0308555196970701	0.19088813662529	-0.0736551508307457
-6.84276103973389	-8.08573246002197	-7.2213568687439	-0.0307665411382914	0.190939396619797	-0.0737565755844116
-6.84198713302612	-8.08749103546143	-7.21662998199463	-0.0306112412363291	0.190808013081551	-0.0738011747598648
-6.8399395942688	-8.08498382568359	-7.22702503204346	-0.0305582974106073	0.190758973360062	-0.0738007724285126
-6.843674659729	-8.08580875396729	-7.22099494934082	-0.0306221414357424	0.190704226493835	-0.0738580524921417
-6.8433723449707	-8.08821105957031	-7.21430540084839	-0.0305254422128201	0.190597325563431	-0.073932059109211
-6.84674406051636	-8.09137344360352	-7.21674489974976	-0.0305395014584064	0.19077841937542	-0.0739474073052406
-6.84732818603516	-8.08798313140869	-7.21212100982666	-0.0304020177572966	0.190712258219719	-0.0740391090512276
-6.84462261199951	-8.09169769287109	-7.21928119659424	-0.0303174052387476	0.190761551260948	-0.0740906149148941
-6.84427165985107	-8.09006690979004	-7.22117471694946	-0.0302715785801411	0.190639078617096	-0.0741592571139336
-6.84284830093384	-8.08925914764404	-7.22156620025635	-0.0301831904798746	0.190683305263519	-0.074220135807991
-6.84335279464722	-8.08889579772949	-7.22115802764893	-0.0301803182810545	0.190595641732216	-0.0742211490869522
-6.84763669967651	-8.09535980224609	-7.21402215957642	-0.0301588494330645	0.190544813871384	-0.0742767080664635
-6.83862733840942	-8.0956335067749	-7.21701049804688	-0.030091904103756	0.190598905086517	-0.0743081420660019
-6.84135961532593	-8.09452629089355	-7.21755886077881	-0.0300238467752934	0.190577015280724	-0.0743690505623817
-6.83833503723145	-8.09574604034424	-7.22326898574829	-0.0299100466072559	0.190584257245064	-0.0743937864899635
-6.83289861679077	-8.09378814697266	-7.21466779708862	-0.0299015715718269	0.190493032336235	-0.0744239911437035
-6.83203077316284	-8.09457778930664	-7.215980052948	-0.0298749469220638	0.190393567085266	-0.0744143724441528
-6.8311915397644	-8.09322261810303	-7.21344614028931	-0.0299139954149723	0.190404951572418	-0.074441634118557
-6.83452367782593	-8.09395790100098	-7.21152114868164	-0.0298707168549299	0.19038599729538	-0.0744564086198807
-6.82926464080811	-8.09509468078613	-7.21420192718506	-0.0298438128083944	0.19049009680748	-0.0745022743940353
-6.82560586929321	-8.09274387359619	-7.2176947593689	-0.0296891704201698	0.190438643097878	-0.0745405182242393
-6.82252883911133	-8.09442234039307	-7.21447324752808	-0.0296373292803764	0.190305858850479	-0.0744655206799507
-6.81786441802979	-8.09283351898193	-7.21482610702515	-0.0296713300049305	0.190360769629478	-0.0745337158441544
-6.82318449020386	-8.09203338623047	-7.21102476119995	-0.0297035295516253	0.19032871723175	-0.074468307197094
-6.82211780548096	-8.09196186065674	-7.21493673324585	-0.029618963599205	0.190304219722748	-0.074612557888031
-6.819983959198	-8.09497261047363	-7.21299600601196	-0.0295295249670744	0.190326720476151	-0.074561633169651
-6.81221103668213	-8.09157752990723	-7.21390438079834	-0.0295089725404978	0.190333023667336	-0.0746269151568413
-6.81088542938232	-8.08870124816895	-7.21385669708252	-0.0294568557292223	0.190247222781181	-0.0746562704443932
-6.81169652938843	-8.08940029144287	-7.21171092987061	-0.02948247641325	0.190316066145897	-0.0746979564428329
-6.81256818771362	-8.09173202514648	-7.21153879165649	-0.0294800996780396	0.190321281552315	-0.0747727379202843
-6.80832386016846	-8.09169006347656	-7.20503759384155	-0.029409471899271	0.190395429730415	-0.0747919604182243
-6.80368709564209	-8.08868980407715	-7.21559429168701	-0.029340598732233	0.190376698970795	-0.0748782902956009
-6.80338668823242	-8.08432006835938	-7.21032285690308	-0.0293322671204805	0.190387144684792	-0.0748708546161652
-6.79918670654297	-8.08807849884033	-7.21803092956543	-0.0293360780924559	0.190352633595467	-0.0748791322112083
-6.79971551895142	-8.08565425872803	-7.20346832275391	-0.0293472167104483	0.190369963645935	-0.074850395321846
-6.80168151855469	-8.08776092529297	-7.21278047561646	-0.0293547827750444	0.190415024757385	-0.0748317912220955
-6.80036401748657	-8.08698654174805	-7.21249914169312	-0.0292418822646141	0.190459921956062	-0.0748525634407997
-6.79347848892212	-8.08481693267822	-7.21391010284424	-0.0292480792850256	0.190415695309639	-0.0748462975025177
-6.79277753829956	-8.08254909515381	-7.21211194992065	-0.029248271137476	0.190369084477425	-0.0749016553163528
-6.79497480392456	-8.08212852478027	-7.20837545394897	-0.029299097135663	0.190293073654175	-0.0748639330267906
-6.79411649703979	-8.08378505706787	-7.20889520645142	-0.0292640533298254	0.190391942858696	-0.0749416798353195
-6.79493284225464	-8.08135223388672	-7.20543527603149	-0.0293241925537586	0.190467864274979	-0.0749386921525002
-6.79048538208008	-8.07827949523926	-7.20677328109741	-0.029209079220891	0.190461575984955	-0.0749809592962265
-6.79105138778687	-8.07697677612305	-7.2089958190918	-0.0291620772331953	0.190451219677925	-0.0750012993812561
-6.79031419754028	-8.07787418365479	-7.20887851715088	-0.0292248018085957	0.190433740615845	-0.0749523118138313
-6.790207862854	-8.0787353515625	-7.20398616790771	-0.0292387027293444	0.190389111638069	-0.0749898701906204
-6.79258728027344	-8.07929039001465	-7.20700693130493	-0.0293412506580353	0.190432280302048	-0.0749501660466194
-6.79021978378296	-8.08110427856445	-7.21009588241577	-0.0292490366846323	0.190485596656799	-0.0749676302075386
-6.78510046005249	-8.07409763336182	-7.21157598495483	-0.0291939098387957	0.190403997898102	-0.0749197825789452
-6.78137826919556	-8.07664775848389	-7.20467567443848	-0.0291814934462309	0.190360337495804	-0.0748564079403877
-6.78085088729858	-8.07415103912354	-7.20727586746216	-0.029219476506114	0.190301120281219	-0.0748602673411369
-6.77940464019775	-8.07555389404297	-7.20159149169922	-0.029328977689147	0.190366849303246	-0.0748517736792564
-6.77963542938232	-8.07443046569824	-7.19676446914673	-0.0292712058871984	0.190374881029129	-0.0748743936419487
-6.77944564819336	-8.07061004638672	-7.20141315460205	-0.029353853315115	0.190391093492508	-0.0748310685157776
-6.77440643310547	-8.0687894821167	-7.19896650314331	-0.0293248165398836	0.190377235412598	-0.0748249366879463
-6.77128076553345	-8.06501293182373	-7.2048716545105	-0.0292310751974583	0.190264582633972	-0.0747586041688919
-6.77212810516357	-8.06421661376953	-7.19694232940674	-0.029320053756237	0.190247491002083	-0.0746343061327934
-6.76786613464355	-8.06748962402344	-7.20309925079346	-0.0293268524110317	0.190189212560654	-0.0745909884572029
-6.77211236953735	-8.06365013122559	-7.19612455368042	-0.0293467976152897	0.19027116894722	-0.0745074823498726
-6.77507829666138	-8.06574249267578	-7.19190168380737	-0.0295094829052687	0.190246120095253	-0.0745512843132019
-6.77381944656372	-8.06333827972412	-7.19670438766479	-0.029356574639678	0.190302520990372	-0.0744844079017639
-6.76848840713501	-8.06104469299316	-7.19754695892334	-0.0294528305530548	0.190284058451653	-0.0744452178478241
-6.76997900009155	-8.05731868743896	-7.19702911376953	-0.0293770544230938	0.190290689468384	-0.0744564309716225
-6.77187776565552	-8.0566987991333	-7.19897603988647	-0.0294853281229734	0.190314307808876	-0.07439374178648
-6.77594757080078	-8.05826759338379	-7.19355726242065	-0.0295167099684477	0.190313220024109	-0.0744262188673019
-6.77986621856689	-8.05587291717529	-7.19151639938354	-0.0295367818325758	0.190530046820641	-0.0743886679410934
-6.77788782119751	-8.05585861206055	-7.19716691970825	-0.0295828282833099	0.190416410565376	-0.0744519829750061
-6.77855491638184	-8.05332374572754	-7.19859838485718	-0.0295168701559305	0.19052329659462	-0.0743409097194672
-6.77544164657593	-8.05532073974609	-7.19890117645264	-0.0296878814697266	0.190527021884918	-0.0743528380990028
-6.7774338722229	-8.05289459228516	-7.19867420196533	-0.0296758767217398	0.190446794033051	-0.0743103474378586
-6.78338527679443	-8.05568885803223	-7.19665670394897	-0.0297993123531342	0.190623536705971	-0.0742818638682365
-6.7889666557312	-8.05545139312744	-7.19481515884399	-0.0297860391438007	0.190633401274681	-0.0742287710309029
-6.78124952316284	-8.05378532409668	-7.201500415802	-0.0298484172672033	0.190761774778366	-0.0742247179150581
-6.7819676399231	-8.05041885375977	-7.19932508468628	-0.0298931561410427	0.19071751832962	-0.0741805881261826
-6.78336954116821	-8.0498514175415	-7.20500802993774	-0.0299162566661835	0.190701276063919	-0.0741261318325996
-6.7878041267395	-8.05139923095703	-7.2023663520813	-0.0300691612064838	0.190755605697632	-0.0740803629159927
-6.78966331481934	-8.05252075195313	-7.19763946533203	-0.0301563013345003	0.190764591097832	-0.0739905387163162
-6.79414558410645	-8.04854965209961	-7.20773124694824	-0.0301367621868849	0.190916925668716	-0.0740220323204994
-6.79237747192383	-8.05007648468018	-7.20507001876831	-0.0301513075828552	0.190876796841621	-0.0739536434412003
-6.79246473312378	-8.04541110992432	-7.21112442016602	-0.0302380882203579	0.190925672650337	-0.0738359466195107
-6.79599523544312	-8.04493522644043	-7.20537185668945	-0.0303894728422165	0.190937712788582	-0.0738225504755974
-6.80079460144043	-8.04937934875488	-7.20856618881226	-0.0304202418774366	0.190933585166931	-0.0737756565213203
-6.80652856826782	-8.04668807983398	-7.20812749862671	-0.03049529902637	0.191122949123383	-0.0737005695700645
-6.80446338653564	-8.04675197601318	-7.21157217025757	-0.0304384622722864	0.191140055656433	-0.0736595839262009
-6.80709028244019	-8.04145336151123	-7.21324920654297	-0.0304689519107342	0.191143348813057	-0.0736076086759567
-6.80908155441284	-8.04480457305908	-7.21241664886475	-0.0305194389075041	0.191130518913269	-0.0735576748847961
-6.80899620056152	-8.0439338684082	-7.21806526184082	-0.0306191556155682	0.191269129514694	-0.0735307633876801
-6.81743431091309	-8.0441198348999	-7.21351146697998	-0.0307294372469187	0.19133996963501	-0.0734927132725716
-6.81644821166992	-8.04499912261963	-7.22262096405029	-0.0307864546775818	0.191376566886902	-0.0734671130776405
-6.81707286834717	-8.04149055480957	-7.22194194793701	-0.0307487472891808	0.191453903913498	-0.0733813792467117
-6.81557750701904	-8.04047393798828	-7.22834300994873	-0.0307614002376795	0.191405028104782	-0.0733371376991272
-6.81470966339111	-8.03832149505615	-7.22918558120728	-0.0309289116412401	0.191366523504257	-0.0732260420918465
-6.82067823410034	-8.04425811767578	-7.22731161117554	-0.0310101937502623	0.19141598045826	-0.0731380879878998
-6.8186092376709	-8.04435157775879	-7.22134637832642	-0.031069602817297	0.191506639122963	-0.0730202123522758
-6.82195663452148	-8.04240894317627	-7.2295994758606	-0.031111866235733	0.191496685147285	-0.0729843601584435
-6.82172155380249	-8.04411029815674	-7.22083806991577	-0.0311541464179754	0.191489204764366	-0.0728707984089851
-6.81689453125	-8.04214191436768	-7.22730255126953	-0.0312370508909225	0.191484794020653	-0.0728836879134178
-6.82180547714233	-8.04138088226318	-7.22878074645996	-0.0312696062028408	0.191507190465927	-0.0727661624550819
-6.82132053375244	-8.04324913024902	-7.22749662399292	-0.0314170233905315	0.191517636179924	-0.0727183446288109
-6.82821702957153	-8.0443868637085	-7.23385667800903	-0.0315351821482182	0.191481202840805	-0.072669506072998
-6.83117008209229	-8.05032444000244	-7.22627401351929	-0.0315238423645496	0.191610455513	-0.0725505724549294
-6.83072519302368	-8.05397987365723	-7.23662519454956	-0.031607810407877	0.191608533263206	-0.0725490674376488
-6.83529806137085	-8.05398464202881	-7.23445606231689	-0.0316474623978138	0.191585525870323	-0.0724285617470741
-6.82737016677856	-8.0517692565918	-7.23540878295898	-0.0316992811858654	0.191503703594208	-0.0724104344844818
-6.82354927062988	-8.05013561248779	-7.22651672363281	-0.0317280068993568	0.191509082913399	-0.0722705945372581
-6.82568979263306	-8.05269336700439	-7.22322511672974	-0.0318623408675194	0.191498145461082	-0.0721846520900726
-6.82553100585938	-8.0518913269043	-7.22802352905273	-0.0319742038846016	0.191570445895195	-0.0721612200140953
-6.82265377044678	-8.04999160766602	-7.22691011428833	-0.032042533159256	0.191514417529106	-0.0719364061951637
-6.81967639923096	-8.05175113677979	-7.23432111740112	-0.0320594534277916	0.191558018326759	-0.0718836486339569
-6.81695318222046	-8.04828453063965	-7.23639345169067	-0.0321110263466835	0.191533640027046	-0.0717834830284119
-6.81093645095825	-8.04922676086426	-7.22970294952393	-0.0321365334093571	0.191497504711151	-0.0716959908604622
-6.80927133560181	-8.0479621887207	-7.22748327255249	-0.0322029888629913	0.191466376185417	-0.0716368034482002
-6.81370878219604	-8.05112838745117	-7.22092437744141	-0.0323148183524609	0.191426634788513	-0.0715185031294823
-6.80881118774414	-8.05751609802246	-7.22507572174072	-0.032388374209404	0.191428273916245	-0.0715033188462257
-6.80813646316528	-8.05175399780273	-7.21991729736328	-0.0324119552969933	0.191468462347984	-0.071417897939682
-6.80525493621826	-8.05403709411621	-7.22879076004028	-0.0324764214456081	0.191386952996254	-0.071360781788826
-6.80017757415771	-8.05010890960693	-7.22532224655151	-0.0324842073023319	0.191424936056137	-0.0712235793471336
-6.79568815231323	-8.05274295806885	-7.22214317321777	-0.0325818993151188	0.191359624266624	-0.0711235925555229
-6.80126619338989	-8.05043029785156	-7.21763706207275	-0.0327097699046135	0.191373407840729	-0.0710610970854759
-6.79680776596069	-8.05418395996094	-7.21873760223389	-0.0327711179852486	0.191356226801872	-0.0709572434425354
-6.79589462280273	-8.05177974700928	-7.2215838432312	-0.0326577313244343	0.191410273313522	-0.0708945915102959
-6.79267454147339	-8.0486946105957	-7.22092723846436	-0.032696545124054	0.191373348236084	-0.0708257853984833
-6.7901463508606	-8.04918956756592	-7.22149324417114	-0.0327577479183674	0.191335096955299	-0.0707809403538704
-6.79304218292236	-8.05369281768799	-7.22006607055664	-0.0328748822212219	0.191344037652016	-0.070672295987606
-6.79377460479736	-8.05904769897461	-7.21187448501587	-0.0330077819526196	0.191400349140167	-0.0706359595060349
-6.78907537460327	-8.05795669555664	-7.20998907089233	-0.0329792238771915	0.191394478082657	-0.0705803632736206
-6.79013967514038	-8.05732917785645	-7.21193552017212	-0.0330023914575577	0.191464334726334	-0.0704548805952072
-6.78398942947388	-8.05302238464355	-7.21428537368774	-0.0330093950033188	0.19145855307579	-0.0704981535673141
-6.78222179412842	-8.05217456817627	-7.22179126739502	-0.0329902805387974	0.191492199897766	-0.0704734548926353
-6.77962207794189	-8.05216979980469	-7.21564769744873	-0.0331733599305153	0.191374704241753	-0.0704309567809105
-6.78437995910645	-8.05872631072998	-7.21224927902222	-0.0331463329493999	0.191432237625122	-0.0704137235879898
-6.78430366516113	-8.06064796447754	-7.20834255218506	-0.0332763530313969	0.191570267081261	-0.0703340023756027
-6.78412580490112	-8.06191921234131	-7.20884132385254	-0.0332776345312595	0.191554009914398	-0.0704064890742302
-6.78034162521362	-8.06302070617676	-7.20887088775635	-0.0331910066306591	0.191619649529457	-0.0703529864549637
-6.77552175521851	-8.06410980224609	-7.20475196838379	-0.033271674066782	0.1915492862463	-0.0703163370490074
-6.77524995803833	-8.06367206573486	-7.21034955978394	-0.0332334116101265	0.191637352108955	-0.0703216716647148
-6.77749729156494	-8.06769561767578	-7.19606399536133	-0.0333623811602592	0.191730126738548	-0.0703746676445007
-6.78022289276123	-8.0685977935791	-7.20482683181763	-0.0333269722759724	0.191809102892876	-0.0703971534967422
-6.77870464324951	-8.06958770751953	-7.20109891891479	-0.0333489775657654	0.191925033926964	-0.0703535079956055
-6.77424430847168	-8.07173442840576	-7.20252180099487	-0.0333203785121441	0.191907837986946	-0.0704238563776016
-6.77315998077393	-8.06890773773193	-7.20314693450928	-0.0332869738340378	0.19195456802845	-0.0703431516885757
-6.77321434020996	-8.07303714752197	-7.2063045501709	-0.0333834402263165	0.191987037658691	-0.0704309940338135
-6.77342987060547	-8.07436084747314	-7.19891309738159	-0.0333632342517376	0.192053020000458	-0.0703541338443756
-6.77563571929932	-8.08045959472656	-7.20168972015381	-0.0334848500788212	0.192153200507164	-0.0703879445791245
-6.77357625961304	-8.08063411712646	-7.20185518264771	-0.0333494059741497	0.192121937870979	-0.0704019069671631
-6.77008771896362	-8.07784461975098	-7.19631195068359	-0.0333731211721897	0.192231819033623	-0.07037203758955
-6.77062368392944	-8.08085918426514	-7.19782686233521	-0.0333712697029114	0.192216292023659	-0.070430226624012
-6.77108478546143	-8.0803747177124	-7.19200897216797	-0.0334333032369614	0.19229830801487	-0.0704501643776894
-6.77557039260864	-8.08541107177734	-7.18626737594604	-0.033456202596426	0.192353546619415	-0.0704521387815475
-6.76928377151489	-8.08300304412842	-7.18941783905029	-0.0334132574498653	0.192464485764503	-0.0704589337110519
-6.76710891723633	-8.08389377593994	-7.19793176651001	-0.0334525369107723	0.192483186721802	-0.0704424008727074
-6.7659068107605	-8.08360767364502	-7.18866586685181	-0.0333724096417427	0.192445337772369	-0.0704816207289696
-6.77021360397339	-8.08748435974121	-7.19131755828857	-0.0334782414138317	0.19254769384861	-0.070567674934864
-6.76697015762329	-8.08895778656006	-7.18396425247192	-0.0334942080080509	0.192620545625687	-0.0705122202634811
-6.76920032501221	-8.08998012542725	-7.19580888748169	-0.0334544144570827	0.192754626274109	-0.0706046298146248
-6.76475763320923	-8.0892858505249	-7.19410419464111	-0.0334854684770107	0.192687198519707	-0.0705629140138626
-6.75906801223755	-8.08834171295166	-7.19424152374268	-0.033388577401638	0.192730873823166	-0.0705360546708107
-6.76175451278687	-8.09137535095215	-7.19301700592041	-0.0334866605699062	0.192767322063446	-0.0705581083893776
-6.76313066482544	-8.09463119506836	-7.18928289413452	-0.033454816788435	0.192767694592476	-0.0705189406871796
-6.7659854888916	-8.09628868103027	-7.1938648223877	-0.0334910489618778	0.192918986082077	-0.070521354675293
-6.76243114471436	-8.09398555755615	-7.19059038162231	-0.0334802567958832	0.192894279956818	-0.0705576092004776
-6.761962890625	-8.09092426300049	-7.19228839874268	-0.0334854125976563	0.192978039383888	-0.0705142095685005
-6.76472759246826	-8.09192848205566	-7.19169092178345	-0.0334250293672085	0.192882150411606	-0.070539228618145
-6.76328659057617	-8.0950403213501	-7.19777679443359	-0.0335383825004101	0.19302424788475	-0.070571057498455
-6.7714729309082	-8.09375	-7.18337106704712	-0.0335524678230286	0.193035766482353	-0.0705979391932487
-6.77020025253296	-8.09634494781494	-7.1996955871582	-0.0334819220006466	0.193061381578445	-0.0706268101930618
-6.76989316940308	-8.09369277954102	-7.19698667526245	-0.0334101915359497	0.19314344227314	-0.0706065595149994
-6.76979303359985	-8.0955867767334	-7.20232915878296	-0.0333894193172455	0.193072840571404	-0.0706029906868935
-6.77149248123169	-8.09502506256104	-7.19299411773682	-0.0334804318845272	0.193118169903755	-0.0705749243497849
-6.77646970748901	-8.10242557525635	-7.19750881195068	-0.0335248559713364	0.193129450082779	-0.0706123560667038
-6.77272796630859	-8.09914016723633	-7.20083475112915	-0.0334912352263927	0.193253666162491	-0.070612944662571
-6.77426767349243	-8.09737110137939	-7.20608615875244	-0.0333763062953949	0.193155542016029	-0.0706052333116531
-6.77032041549683	-8.09819030761719	-7.20063018798828	-0.0334399864077568	0.193137362599373	-0.0705282315611839
-6.77557229995728	-8.09920978546143	-7.20590877532959	-0.0334736183285713	0.193119153380394	-0.0705642774701118
-6.77484655380249	-8.10455513000488	-7.20400142669678	-0.0335089229047298	0.193130448460579	-0.0705013573169708
-6.77772808074951	-8.10478401184082	-7.19785404205322	-0.0336338616907597	0.193120464682579	-0.0704961195588112
-6.78291130065918	-8.10550594329834	-7.20253610610962	-0.0335045754909515	0.193197846412659	-0.0704671591520309
-6.77229642868042	-8.10360527038574	-7.20340013504028	-0.0335541181266308	0.193158358335495	-0.0705282986164093
-6.78011560440063	-8.10612392425537	-7.21222591400146	-0.0334902033209801	0.193119093775749	-0.0704715102910995
-6.7819652557373	-8.10442733764648	-7.20530319213867	-0.0335988663136959	0.193078354001045	-0.0704770311713219
-6.78807973861694	-8.10961246490479	-7.20581674575806	-0.0335795171558857	0.193169325590134	-0.0705145820975304
-6.78574800491333	-8.11036491394043	-7.2065052986145	-0.0335430130362511	0.193290427327156	-0.0705293640494347
-6.78882312774658	-8.1057596206665	-7.21797943115234	-0.033475361764431	0.193120807409286	-0.0705346465110779
-6.78980350494385	-8.11283683776855	-7.21423196792603	-0.0334377214312553	0.193164721131325	-0.0705382525920868
-6.79322671890259	-8.11089134216309	-7.21955013275146	-0.03351079672575	0.193137347698212	-0.0705703124403954
-6.80265712738037	-8.11618328094482	-7.21458387374878	-0.0335269644856453	0.193234741687775	-0.070567287504673
-6.80215263366699	-8.11727333068848	-7.22221279144287	-0.0335152186453342	0.193205565214157	-0.070676252245903
-6.80579805374146	-8.12033843994141	-7.21811246871948	-0.03343865275383	0.193178832530975	-0.070675365626812
-6.80668067932129	-8.11990356445313	-7.21913051605225	-0.0333581082522869	0.193298533558846	-0.0707710534334183
-6.806471824646	-8.11960220336914	-7.22519445419312	-0.0333378799259663	0.193237438797951	-0.0707999765872955
-6.8115816116333	-8.1197566986084	-7.22081565856934	-0.033323872834444	0.193218022584915	-0.0707660689949989
-6.81420278549194	-8.12478828430176	-7.2274055480957	-0.0333751291036606	0.193225547671318	-0.0708689615130425
-6.82026529312134	-8.12442207336426	-7.22230243682861	-0.0333008356392384	0.193262681365013	-0.070910170674324
-6.82113122940063	-8.12724304199219	-7.23212051391602	-0.0333653688430786	0.193313390016556	-0.070991687476635
-6.82332944869995	-8.12664985656738	-7.22904872894287	-0.0331597849726677	0.19331032037735	-0.0709763988852501
-6.82341766357422	-8.1295223236084	-7.24018287658691	-0.0331505201756954	0.19324067234993	-0.0710088089108467
-6.82678890228271	-8.13152313232422	-7.23341035842896	-0.0332270935177803	0.193237125873566	-0.0710143819451332
-6.83533477783203	-8.13871288299561	-7.23342800140381	-0.0333062037825584	0.193299815058708	-0.071116179227829
-6.83477878570557	-8.13948631286621	-7.23407602310181	-0.033094797283411	0.193344250321388	-0.0711582973599434
-6.83559226989746	-8.13893508911133	-7.23948574066162	-0.0331339649856091	0.193279474973679	-0.0712257325649261
-6.83779621124268	-8.14164447784424	-7.24328470230103	-0.0330051109194756	0.193288639187813	-0.0713302567601204
-6.84029340744019	-8.14047431945801	-7.23705863952637	-0.0330705679953098	0.193223968148232	-0.0713588669896126
-6.84228944778442	-8.14780235290527	-7.24413585662842	-0.0330372601747513	0.193242698907852	-0.0714775994420052
-6.85129451751709	-8.14506816864014	-7.23627185821533	-0.0329372473061085	0.193365499377251	-0.0715292543172836
-6.85118722915649	-8.14915466308594	-7.2400016784668	-0.032874945551157	0.193389356136322	-0.0716205984354019
-6.84789800643921	-8.14954090118408	-7.2416729927063	-0.0328083634376526	0.193334832787514	-0.0716745108366013
-6.84996938705444	-8.15089416503906	-7.24304580688477	-0.032854862511158	0.193409010767937	-0.0716596245765686
-6.85019779205322	-8.1529655456543	-7.23821544647217	-0.0328632891178131	0.193344131112099	-0.0717590898275375
-6.85755968093872	-8.15643978118896	-7.24156618118286	-0.0328219830989838	0.193445011973381	-0.071818083524704
-6.8555474281311	-8.15786933898926	-7.24352502822876	-0.0326850973069668	0.193455919623375	-0.0719215124845505
-6.85204362869263	-8.15476989746094	-7.24630975723267	-0.0326575897634029	0.193403080105782	-0.0719847828149796
-6.85159254074097	-8.15680122375488	-7.24402904510498	-0.0325954742729664	0.193338960409164	-0.0720153674483299
-6.85512113571167	-8.1606388092041	-7.23822212219238	-0.0326034352183342	0.19336798787117	-0.072093591094017
-6.85782432556152	-8.16295623779297	-7.23724937438965	-0.0324815362691879	0.193424195051193	-0.0721580535173416
-6.85552024841309	-8.15845108032227	-7.24541091918945	-0.032440073788166	0.193423166871071	-0.0722356215119362
-6.85365390777588	-8.16394805908203	-7.24495840072632	-0.0324098356068134	0.193393632769585	-0.0722484365105629
-6.85384559631348	-8.16461563110352	-7.24906730651855	-0.0323107726871967	0.19341054558754	-0.0723992884159088
-6.85818815231323	-8.16780948638916	-7.2372031211853	-0.0323391184210777	0.19344174861908	-0.0724389255046844
-6.85532522201538	-8.16433620452881	-7.2452712059021	-0.0322337187826633	0.19342602789402	-0.0725770071148872
-6.85306882858276	-8.16713333129883	-7.24529695510864	-0.032179981470108	0.193437591195107	-0.0725764110684395
-6.85258007049561	-8.167160987854	-7.2439341545105	-0.031979463994503	0.193368166685104	-0.0727024003863335
-6.85129022598267	-8.16892623901367	-7.23538208007813	-0.0320215225219727	0.193471744656563	-0.072761170566082
-6.85460233688354	-8.16802978515625	-7.23998928070068	-0.03192974999547	0.193446025252342	-0.0728082954883575
-6.85504961013794	-8.17090320587158	-7.24122858047485	-0.0319401249289513	0.193552523851395	-0.0728415921330452
-6.84624576568604	-8.16949844360352	-7.24040937423706	-0.0317624025046825	0.193406865000725	-0.0729522481560707
-6.84781932830811	-8.16567802429199	-7.2467737197876	-0.0316589288413525	0.193456754088402	-0.0729798153042793
-6.84852600097656	-8.16763401031494	-7.24502897262573	-0.0317003838717937	0.193495720624924	-0.0730222389101982
-6.85089874267578	-8.16875553131104	-7.23765134811401	-0.0315965451300144	0.193539902567863	-0.0730879604816437
-6.84388780593872	-8.17046356201172	-7.23693895339966	-0.0315271727740765	0.193572252988815	-0.0731061995029449
-6.84248971939087	-8.1651439666748	-7.24347543716431	-0.0313679873943329	0.193571776151657	-0.0731720998883247
-6.83799028396606	-8.16692924499512	-7.24047994613647	-0.0314591377973557	0.193540632724762	-0.0732048451900482
-6.84185743331909	-8.16614246368408	-7.24251651763916	-0.031341090798378	0.193616390228271	-0.0732546746730804
-6.83916187286377	-8.16677284240723	-7.23810863494873	-0.0313038006424904	0.19367228448391	-0.0732850059866905
-6.83467245101929	-8.16241550445557	-7.24557590484619	-0.0311238374561071	0.193651452660561	-0.0733719021081924
-6.82927131652832	-8.16034698486328	-7.23899364471436	-0.0312127321958542	0.193639934062958	-0.0733818411827087
-6.82595491409302	-8.16124153137207	-7.24045705795288	-0.0310727246105671	0.193616881966591	-0.0734027102589607
-6.82878541946411	-8.16147041320801	-7.23706865310669	-0.0311042964458466	0.193812295794487	-0.0733435824513435
-6.82260370254517	-8.15869903564453	-7.24353837966919	-0.0309276171028614	0.193731978535652	-0.0734860599040985
-6.81947374343872	-8.15647125244141	-7.23434638977051	-0.0309810973703861	0.193748638033867	-0.0734652802348137
-6.81217813491821	-8.15576934814453	-7.23974370956421	-0.0308859646320343	0.193698599934578	-0.0735123082995415
-6.81480121612549	-8.15513515472412	-7.23869705200195	-0.0309218056499958	0.193884700536728	-0.0734316110610962
-6.81516981124878	-8.1554594039917	-7.23419809341431	-0.0308970287442207	0.1938746124506	-0.0735881850123405
-6.80942296981812	-8.1557788848877	-7.2375545501709	-0.0307648237794638	0.193979546427727	-0.073570728302002
-6.80386209487915	-8.14892673492432	-7.2329158782959	-0.0307219699025154	0.194069534540176	-0.0736215189099312
-6.79926443099976	-8.14771270751953	-7.24839401245117	-0.0306767448782921	0.194007039070129	-0.0735726654529572
-6.80087900161743	-8.1479663848877	-7.23269176483154	-0.030773064121604	0.194092437624931	-0.0736052244901657
-6.79974699020386	-8.14779853820801	-7.23962640762329	-0.0307186655700207	0.194195583462715	-0.0736393705010414
-6.79519414901733	-8.1412525177002	-7.23222017288208	-0.0307226106524467	0.194351613521576	-0.0735877156257629
-6.79019165039063	-8.1369104385376	-7.23865032196045	-0.030652143061161	0.194318011403084	-0.0735980868339539
-6.78867387771606	-8.13514518737793	-7.23634576797485	-0.0306976493448019	0.194371998310089	-0.0734643042087555
-6.78692150115967	-8.13449192047119	-7.23716497421265	-0.0307619161903858	0.194377869367599	-0.0734505355358124
-6.78995561599731	-8.13166236877441	-7.2320761680603	-0.030779154971242	0.194531470537186	-0.0733451619744301
-6.78822040557861	-8.12926578521729	-7.2398419380188	-0.0307854954153299	0.194584682583809	-0.0733545795083046
-6.78730583190918	-8.12454700469971	-7.24273204803467	-0.0306567698717117	0.194685474038124	-0.073291152715683
-6.78372001647949	-8.12368869781494	-7.24458074569702	-0.0307456627488136	0.194782853126526	-0.0732538178563118
-6.7827000617981	-8.12304878234863	-7.23527479171753	-0.0308095272630453	0.194786369800568	-0.0731925144791603
-6.78855037689209	-8.12145614624023	-7.2330002784729	-0.0308910086750984	0.194954007863998	-0.0732080116868019
-6.78863954544067	-8.12058639526367	-7.2345027923584	-0.0308412183076143	0.195077285170555	-0.073184572160244
-6.78401041030884	-8.11742210388184	-7.24138498306274	-0.0308538954705	0.195179358124733	-0.0731408894062042
-6.78231811523438	-8.11571216583252	-7.23988580703735	-0.030890392139554	0.195110306143761	-0.0731112957000732
-6.78273725509644	-8.11376285552979	-7.23776721954346	-0.0310078766196966	0.195211172103882	-0.0730299204587936
-6.7887978553772	-8.11384010314941	-7.23533010482788	-0.03115563839674	0.19534620642662	-0.0729815438389778
-6.78173446655273	-8.11053657531738	-7.22956657409668	-0.0310828182846308	0.195447281002998	-0.0728321447968483
-6.78005361557007	-8.10612010955811	-7.23688697814941	-0.0311391931027174	0.195516258478165	-0.0728373676538467
-6.77482461929321	-8.10167407989502	-7.23107194900513	-0.031213516369462	0.195417210459709	-0.0727228224277496
-6.77488136291504	-8.10587120056152	-7.23481798171997	-0.0313947610557079	0.195458024740219	-0.0726585164666176
-6.77444505691528	-8.10149097442627	-7.22358465194702	-0.0314167328178883	0.195532917976379	-0.0725319311022758
-6.77187538146973	-8.10061454772949	-7.22800445556641	-0.0314931683242321	0.195667058229446	-0.0725047588348389
-6.76772785186768	-8.09986209869385	-7.22089529037476	-0.0314802452921867	0.195545613765717	-0.0723835229873657
-6.76373863220215	-8.0962085723877	-7.22531414031982	-0.0315966382622719	0.195652544498444	-0.0723242089152336
-6.76324653625488	-8.09377098083496	-7.21919822692871	-0.0317778885364532	0.195688813924789	-0.0721438154578209
-6.76577520370483	-8.09458160400391	-7.21761751174927	-0.031824167817831	0.195721641182899	-0.0721523687243462
-6.76405668258667	-8.09011554718018	-7.22028827667236	-0.0318275839090347	0.195807173848152	-0.071996733546257
-6.75443077087402	-8.08578205108643	-7.22139167785645	-0.0318866111338139	0.195762693881989	-0.0718917474150658
-6.75638437271118	-8.0836877822876	-7.21339845657349	-0.032111931592226	0.195791468024254	-0.0718097761273384
-6.75785875320435	-8.08305835723877	-7.2100510597229	-0.0321101956069469	0.195785880088806	-0.0717059746384621
-6.75453662872314	-8.0835075378418	-7.20515298843384	-0.0322186574339867	0.195955350995064	-0.0716212168335915
-6.75441551208496	-8.08054637908936	-7.20617628097534	-0.0322907865047455	0.19595904648304	-0.0715911984443665
-6.74663114547729	-8.07491493225098	-7.20390844345093	-0.0323275923728943	0.195998638868332	-0.0715256035327911
-6.74616146087646	-8.07234668731689	-7.19953012466431	-0.0323680825531483	0.195991665124893	-0.0714312195777893
-6.7416296005249	-8.07157230377197	-7.19835186004639	-0.0324209369719028	0.196087062358856	-0.0713343620300293
-6.74252223968506	-8.07141017913818	-7.19289684295654	-0.0326264686882496	0.196099132299423	-0.0712286084890366
-6.74921369552612	-8.07082748413086	-7.19248390197754	-0.0326445326209068	0.196156620979309	-0.0711560025811195
-6.74397945404053	-8.06674480438232	-7.1939172744751	-0.0327505022287369	0.196327537298203	-0.0710884109139442
-6.74063491821289	-8.06587886810303	-7.20020055770874	-0.0326646827161312	0.19634023308754	-0.0710447058081627
-6.7359881401062	-8.06280708312988	-7.1982045173645	-0.0327409133315086	0.196338325738907	-0.0709459483623505
-6.73720407485962	-8.06109142303467	-7.18998861312866	-0.0327795818448067	0.196340039372444	-0.0708932727575302
-6.73416900634766	-8.06340408325195	-7.19147729873657	-0.0329004712402821	0.19643323123455	-0.0708118304610252
-6.73705577850342	-8.05953121185303	-7.18562602996826	-0.0330103598535061	0.196572542190552	-0.0708245858550072
-6.73689651489258	-8.05910682678223	-7.18487548828125	-0.033001359552145	0.196573093533516	-0.0707247778773308
-6.731285572052	-8.05939960479736	-7.18489646911621	-0.0330314114689827	0.196760818362236	-0.0707312151789665
-6.73007869720459	-8.05247211456299	-7.18929529190063	-0.0330056175589561	0.196709364652634	-0.0706900879740715
-6.72782182693481	-8.05425357818604	-7.18295335769653	-0.0330501273274422	0.196780160069466	-0.0706223770976067
-6.72525787353516	-8.05126667022705	-7.18613529205322	-0.033134937286377	0.196732193231583	-0.070581279695034
-6.72987222671509	-8.05474090576172	-7.17934465408325	-0.0332222022116184	0.19686159491539	-0.0704630762338638
-6.72406482696533	-8.05272483825684	-7.17561197280884	-0.0332480221986771	0.196906819939613	-0.0704886838793755
-6.72514581680298	-8.05286121368408	-7.17366456985474	-0.0332294814288616	0.196991950273514	-0.0703147053718567
-6.71775102615356	-8.04793834686279	-7.17545890808105	-0.0333280302584171	0.197012037038803	-0.0703003033995628
-6.71877765655518	-8.04345321655273	-7.17259979248047	-0.0333997830748558	0.196955144405365	-0.0702272355556488
-6.71779775619507	-8.05016708374023	-7.16678953170776	-0.0334439501166344	0.19712145626545	-0.0701683089137077
-6.71823358535767	-8.04780101776123	-7.16324853897095	-0.0335434228181839	0.197129249572754	-0.0701152831315994
-6.71578979492188	-8.04665565490723	-7.16083431243896	-0.033538069576025	0.197172284126282	-0.0700253620743752
-6.70817756652832	-8.04439067840576	-7.17041730880737	-0.0335323922336102	0.197193130850792	-0.0700445026159287
-6.71014165878296	-8.04110908508301	-7.16194200515747	-0.0335282571613789	0.197211623191833	-0.0699146017432213
-6.7086968421936	-8.04450702667236	-7.16919231414795	-0.0335415154695511	0.197227671742439	-0.0699394196271896
-6.70935869216919	-8.03904819488525	-7.16349267959595	-0.0336668230593205	0.197276368737221	-0.0698534771800041
-6.71170234680176	-8.04206371307373	-7.16294050216675	-0.0336715690791607	0.197481036186218	-0.0698557943105698
-6.71023654937744	-8.03998947143555	-7.16817378997803	-0.0336031131446362	0.197518348693848	-0.0698470920324326
-6.70591497421265	-8.0380392074585	-7.16780996322632	-0.0336128398776054	0.197539448738098	-0.0698325410485268
-6.70603656768799	-8.03605365753174	-7.16805696487427	-0.0335774198174477	0.197543263435364	-0.0698091089725494
-6.70541191101074	-8.03799915313721	-7.15575265884399	-0.0336802303791046	0.197562500834465	-0.0698160529136658
-6.70279312133789	-8.04102897644043	-7.16063737869263	-0.0336832441389561	0.197643250226974	-0.0698152035474777
-6.70522451400757	-8.03914356231689	-7.15518188476563	-0.033724058419466	0.197723314166069	-0.069769099354744
-6.70131158828735	-8.04049301147461	-7.15994453430176	-0.0336851216852665	0.197818130254745	-0.0697770118713379
-6.69794988632202	-8.03746223449707	-7.16025066375732	-0.0336299315094948	0.197786316275597	-0.0697283297777176
-6.69380855560303	-8.03829288482666	-7.16065788269043	-0.0336699448525906	0.197807431221008	-0.0697079077363014
-6.69391965866089	-8.0381498336792	-7.15378618240356	-0.0337423048913479	0.197771012783051	-0.0697313696146011
-6.69677114486694	-8.04140853881836	-7.15359926223755	-0.0337986499071121	0.197825580835342	-0.0697056800127029
-6.69083166122437	-8.04268074035645	-7.1529712677002	-0.0337754674255848	0.197942778468132	-0.0696704834699631
-6.68481826782227	-8.03837299346924	-7.14756774902344	-0.0337480045855045	0.197869911789894	-0.0696411728858948
-6.68331050872803	-8.03996849060059	-7.14560651779175	-0.0338335484266281	0.197826266288757	-0.0696710497140884
-6.68245887756348	-8.04089069366455	-7.14394664764404	-0.0338337235152721	0.197886481881142	-0.069723904132843
-6.68299388885498	-8.04370594024658	-7.13645458221436	-0.0339285768568516	0.197972401976585	-0.0696746334433556
-6.68271732330322	-8.04170894622803	-7.13445377349854	-0.0338968709111214	0.197970822453499	-0.0697315782308578
-6.68638753890991	-8.04474639892578	-7.13468599319458	-0.0339062437415123	0.198093637824059	-0.0696829408407211
-6.67627954483032	-8.04403972625732	-7.14569282531738	-0.0338487438857555	0.198003873229027	-0.0697556063532829
-6.67822170257568	-8.03928184509277	-7.14637470245361	-0.0337730832397938	0.198056146502495	-0.0696976706385612
-6.67638683319092	-8.04190254211426	-7.13682985305786	-0.0339135900139809	0.198067724704742	-0.0697077363729477
-6.67595815658569	-8.04170036315918	-7.13697576522827	-0.0338217243552208	0.198093339800835	-0.0697571709752083
-6.67864418029785	-8.04630470275879	-7.13405466079712	-0.0338253453373909	0.198224827647209	-0.0697623416781425
-6.67147731781006	-8.04340076446533	-7.14485883712769	-0.0337118096649647	0.198158025741577	-0.0698104500770569
-6.67263889312744	-8.04635143280029	-7.14114093780518	-0.0337430760264397	0.198194399476051	-0.069826602935791
-6.66894435882568	-8.04568099975586	-7.13514041900635	-0.0337538123130798	0.198143556714058	-0.0699399635195732
-6.66948795318604	-8.04603958129883	-7.13538265228271	-0.0337920039892197	0.19821897149086	-0.0698395147919655
-6.66948795318604	-8.04988956451416	-7.13345384597778	-0.033809844404459	0.198150306940079	-0.0698930025100708
-6.6689190864563	-8.04822540283203	-7.13251304626465	-0.0336522161960602	0.198246017098427	-0.0698719248175621
-6.6620454788208	-8.05096530914307	-7.13193655014038	-0.0337227843701839	0.198264539241791	-0.0699378773570061
-6.66218137741089	-8.04662322998047	-7.13718032836914	-0.0336554870009422	0.198191523551941	-0.0699083805084229
-6.66137504577637	-8.04816627502441	-7.12859010696411	-0.0336463078856468	0.198224678635597	-0.0698944553732872
-6.66339921951294	-8.04963779449463	-7.13444375991821	-0.0337018854916096	0.198089674115181	-0.0700167790055275
-6.66140937805176	-8.05029582977295	-7.12626028060913	-0.0336953140795231	0.198248818516731	-0.0699807554483414
-6.66256856918335	-8.05245304107666	-7.13425302505493	-0.0336672626435757	0.198241263628006	-0.0700647905468941
-6.66313171386719	-8.05154800415039	-7.13631343841553	-0.0334998182952404	0.198183253407478	-0.0700419917702675
-6.65761613845825	-8.0496301651001	-7.13580465316772	-0.033507015556097	0.198146432638168	-0.070060707628727
-6.65771913528442	-8.04996490478516	-7.12792634963989	-0.0335236378014088	0.198043882846832	-0.0700928196310997
-6.65989542007446	-8.05250263214111	-7.12502288818359	-0.0335856974124908	0.198085337877274	-0.070103608071804
-6.66043615341187	-8.05498313903809	-7.11729574203491	-0.0336485654115677	0.198109328746796	-0.0701714754104614
-6.65800809860229	-8.05195236206055	-7.11963415145874	-0.0335142686963081	0.198121786117554	-0.0701698884367943
-6.658043384552	-8.05338191986084	-7.12584924697876	-0.0335532166063786	0.198170825839043	-0.0702326968312263
-6.65537643432617	-8.0523853302002	-7.12387084960938	-0.0334111638367176	0.198101714253426	-0.0702101215720177
-6.6535005569458	-8.04938983917236	-7.12907266616821	-0.0335088521242142	0.198108658194542	-0.0702681690454483
-6.65664768218994	-8.05334949493408	-7.12025833129883	-0.0335714407265186	0.198114946484566	-0.0701981037855148
-6.65544414520264	-8.05710506439209	-7.11805582046509	-0.0334433130919933	0.198080569505692	-0.0702653974294662
-6.65782928466797	-8.0586576461792	-7.11520051956177	-0.0334727242588997	0.198148369789124	-0.070284977555275
-6.65147638320923	-8.0540246963501	-7.12453699111938	-0.0333346016705036	0.198139548301697	-0.0703336447477341
-6.65307283401489	-8.05307292938232	-7.11895799636841	-0.033371776342392	0.198163107037544	-0.0703536868095398
-6.65189123153687	-8.0568675994873	-7.11786603927612	-0.0333684906363487	0.198127821087837	-0.0703684240579605
-6.65098142623901	-8.05707454681396	-7.11617088317871	-0.0334658399224281	0.19821585714817	-0.0704535022377968
-6.65521287918091	-8.05850791931152	-7.1150689125061	-0.0334074161946774	0.19818452000618	-0.0704503729939461
-6.65472412109375	-8.0554780960083	-7.11845827102661	-0.0333314687013626	0.198314726352692	-0.0705138146877289
-6.65459823608398	-8.05435466766357	-7.11782073974609	-0.0333492606878281	0.198252081871033	-0.0705028548836708
-6.65110063552856	-8.05606746673584	-7.12707757949829	-0.0333171002566814	0.198214009404182	-0.0705057308077812
-6.65429449081421	-8.05441570281982	-7.11777257919312	-0.0333917140960693	0.19817878305912	-0.0704799592494965
-6.66315078735352	-8.05947875976563	-7.12149524688721	-0.0333885364234447	0.198222756385803	-0.0705508142709732
-6.66107845306396	-8.06084060668945	-7.12468242645264	-0.0333978198468685	0.198346823453903	-0.0705538690090179
-6.66224718093872	-8.05677127838135	-7.12721347808838	-0.0333624370396137	0.198244154453278	-0.0706117004156113
-6.65983629226685	-8.06079483032227	-7.12409114837646	-0.0333980023860931	0.198308035731316	-0.0705739259719849
-6.66134357452393	-8.05958366394043	-7.12688779830933	-0.0334364362061024	0.198284238576889	-0.0706088095903397
-6.66093063354492	-8.06014251708984	-7.11449813842773	-0.0335009135305882	0.198236837983131	-0.0706648081541061
-6.66831922531128	-8.05829238891602	-7.12180852890015	-0.03355523198843	0.198382437229156	-0.070636548101902
-6.669508934021	-8.06242275238037	-7.11757469177246	-0.0334558412432671	0.198409751057625	-0.0706809014081955
-6.66156482696533	-8.05889415740967	-7.11412334442139	-0.033501248806715	0.198368430137634	-0.0707158669829369
-6.66355657577515	-8.05971240997314	-7.11746168136597	-0.0334768444299698	0.198357537388802	-0.07066360861063
-6.66709804534912	-8.06106662750244	-7.11414575576782	-0.0335744135081768	0.198358595371246	-0.0707046911120415
-6.67298126220703	-8.06170082092285	-7.11669731140137	-0.03349968791008	0.198447421193123	-0.0707268267869949
-6.66943836212158	-8.06713008880615	-7.11193799972534	-0.0334980972111225	0.198522120714188	-0.0707312822341919
-6.66699123382568	-8.05738925933838	-7.12279844284058	-0.03352190554142	0.19851191341877	-0.0707135498523712
-6.66794872283936	-8.06300258636475	-7.11909675598145	-0.0334846042096615	0.198446229100227	-0.0707162544131279
-6.66770029067993	-8.06250667572021	-7.12134790420532	-0.0334792137145996	0.19842092692852	-0.0707882270216942
-6.67204856872559	-8.06641483306885	-7.11737251281738	-0.0335318446159363	0.198488861322403	-0.0706673488020897
-6.67144680023193	-8.06511688232422	-7.12152814865112	-0.0336082689464092	0.198525905609131	-0.0707724913954735
-6.67706537246704	-8.06755352020264	-7.11855554580688	-0.0334419831633568	0.198504790663719	-0.0707689747214317
-6.67096376419067	-8.06665325164795	-7.12170219421387	-0.0334189087152481	0.198533251881599	-0.0707986205816269
-6.67393779754639	-8.06436252593994	-7.12234497070313	-0.0334906280040741	0.198520258069038	-0.0708474963903427
-6.6764087677002	-8.06584548950195	-7.11993837356567	-0.033501211553812	0.198574155569077	-0.0708676129579544
-6.67864656448364	-8.06694221496582	-7.12698650360107	-0.0335039533674717	0.198664784431458	-0.070913277566433
-6.68257713317871	-8.06760311126709	-7.12155055999756	-0.0334725193679333	0.198719754815102	-0.0708835944533348
-6.68402051925659	-8.06839370727539	-7.13406085968018	-0.0334220603108406	0.198781430721283	-0.0709655731916428
-6.68852758407593	-8.06629848480225	-7.12998390197754	-0.0333629883825779	0.198818296194077	-0.0709410533308983
-6.68307638168335	-8.06874370574951	-7.13326930999756	-0.0333390533924103	0.198791339993477	-0.0709563344717026
-6.68456983566284	-8.06737613677979	-7.13166332244873	-0.0333221964538097	0.198786154389381	-0.0710247531533241
-6.68972396850586	-8.06965923309326	-7.13220167160034	-0.0333751253783703	0.198774486780167	-0.0710656940937042
-6.69219875335693	-8.07426261901855	-7.14004182815552	-0.0333269648253918	0.198915794491768	-0.0710851401090622
-6.6959753036499	-8.07233428955078	-7.13384628295898	-0.033343356102705	0.199018701910973	-0.0711330845952034
-6.69582986831665	-8.07418632507324	-7.14181709289551	-0.0332805439829826	0.199040293693542	-0.0711612701416016
-6.69182205200195	-8.07474803924561	-7.14532804489136	-0.0332371704280376	0.199103072285652	-0.0711735710501671
-6.69023656845093	-8.07234382629395	-7.14936971664429	-0.0332729890942574	0.199078679084778	-0.0711250230669975
-6.68855428695679	-8.0730037689209	-7.14768743515015	-0.033228438347578	0.199071526527405	-0.0711073204874992
-6.69517755508423	-8.07459449768066	-7.15482139587402	-0.033222384750843	0.199165299534798	-0.0711004063487053
-6.69209289550781	-8.077880859375	-7.15195417404175	-0.0332389362156391	0.199223130941391	-0.0710638165473938
-6.6923565864563	-8.07543468475342	-7.15615129470825	-0.0332170650362968	0.199273750185966	-0.0711298137903214
-6.69268941879272	-8.07647514343262	-7.16547393798828	-0.0332347638905048	0.199325725436211	-0.0710948333144188
-6.68645668029785	-8.07516193389893	-7.15902853012085	-0.033144623041153	0.199252873659134	-0.0710843428969383
-6.68713283538818	-8.07464504241943	-7.16618347167969	-0.0331995524466038	0.199330642819405	-0.0710385218262672
-6.68848466873169	-8.07444953918457	-7.15962743759155	-0.0333294570446014	0.199378073215485	-0.0710378140211105
-6.6906476020813	-8.07564258575439	-7.17021226882935	-0.0331699177622795	0.199348270893097	-0.0710440129041672
-6.69054651260376	-8.07762622833252	-7.16448974609375	-0.0332966111600399	0.199475228786469	-0.0708782896399498
-6.68914556503296	-8.0762357711792	-7.17063856124878	-0.0332405455410481	0.199406191706657	-0.0709219723939896
-6.68493127822876	-8.07555198669434	-7.17590141296387	-0.0332415699958801	0.199486911296844	-0.070809505879879
-6.6775074005127	-8.07358837127686	-7.16930246353149	-0.033294539898634	0.199422240257263	-0.0707528740167618
-6.67931652069092	-8.06908702850342	-7.17196655273438	-0.0333142764866352	0.199454680085182	-0.0706359073519707
-6.67981147766113	-8.07401466369629	-7.17411041259766	-0.0334905721247196	0.199463129043579	-0.0706645920872688
-6.67685890197754	-8.07540321350098	-7.17019748687744	-0.0333779565989971	0.199612021446228	-0.0705465823411942
-6.67156553268433	-8.07131004333496	-7.17187643051147	-0.0335252769291401	0.199588418006897	-0.0705027505755425
-6.66671848297119	-8.06922149658203	-7.17558288574219	-0.0334510020911694	0.199530884623528	-0.0704161450266838
-6.66392993927002	-8.0710916519165	-7.16976833343506	-0.0336270779371262	0.199576199054718	-0.0703363791108131
-6.66858339309692	-8.07371044158936	-7.17280912399292	-0.0336510352790356	0.199562191963196	-0.0703052058815956
-6.66723823547363	-8.07252979278564	-7.16852998733521	-0.0336854048073292	0.199757918715477	-0.0701559707522392
-6.66370916366577	-8.07012557983398	-7.17996597290039	-0.0337005630135536	0.199677795171738	-0.0701589211821556
-6.66156578063965	-8.0671854019165	-7.18079996109009	-0.0336816124618053	0.199654787778854	-0.0700599625706673
-6.6601619720459	-8.06739330291748	-7.18552350997925	-0.0338263288140297	0.199674472212791	-0.0699926614761353
-6.65788984298706	-8.07009601593018	-7.17474603652954	-0.0338114239275455	0.199675381183624	-0.06993068754673
-6.66234827041626	-8.07318019866943	-7.17765712738037	-0.0339647866785526	0.199877306818962	-0.0699191093444824
-6.65857362747192	-8.07583618164063	-7.17564105987549	-0.0340081751346588	0.199873000383377	-0.0698723047971725
-6.65326404571533	-8.07047271728516	-7.17385816574097	-0.033938892185688	0.199946388602257	-0.0698164626955986
-6.65422821044922	-8.07248306274414	-7.18059301376343	-0.0340625867247581	0.199977293610573	-0.069854311645031
-6.65180206298828	-8.07112789154053	-7.17508506774902	-0.0340733975172043	0.199952498078346	-0.0696850717067719
-6.64941215515137	-8.07159519195557	-7.18311262130737	-0.0341597683727741	0.200047954916954	-0.0696582347154617
-6.65331029891968	-8.07105827331543	-7.17821264266968	-0.0342521592974663	0.200028300285339	-0.069599375128746
-6.65392255783081	-8.07415294647217	-7.17621755599976	-0.0343122072517872	0.200084552168846	-0.0696433037519455
-6.65636444091797	-8.07683944702148	-7.17678356170654	-0.0343713834881783	0.200173154473305	-0.0695311054587364
-6.65052843093872	-8.07190132141113	-7.18117809295654	-0.0343464389443398	0.200147613883018	-0.0694686323404312
-6.65270662307739	-8.07267284393311	-7.17651796340942	-0.0344193503260612	0.200126111507416	-0.0694171935319901
-6.65399837493896	-8.07713603973389	-7.17693614959717	-0.0344972088932991	0.200073570013046	-0.0693609863519669
-6.65788888931274	-8.07862854003906	-7.17762422561646	-0.0346054546535015	0.200221702456474	-0.0693865641951561
-6.65706157684326	-8.07755184173584	-7.17725992202759	-0.0345571264624596	0.200208961963654	-0.0693779662251472
-6.65756225585938	-8.07596302032471	-7.18470048904419	-0.0346213802695274	0.200231462717056	-0.0693703964352608
-6.65947961807251	-8.07969570159912	-7.18265962600708	-0.0346129015088081	0.200184985995293	-0.0693393126130104
-6.65797758102417	-8.08030700683594	-7.18666839599609	-0.0347027964890003	0.200244650244713	-0.0693570822477341
-6.66569423675537	-8.07893085479736	-7.17815637588501	-0.0347591489553452	0.200290501117706	-0.0693344250321388
-6.6675329208374	-8.08322906494141	-7.18730401992798	-0.0346811898052692	0.20032873749733	-0.0693264156579971
-6.66963863372803	-8.08154201507568	-7.19453191757202	-0.0347473360598087	0.200351491570473	-0.0693366229534149
-6.66833400726318	-8.08242988586426	-7.1932806968689	-0.034694142639637	0.200275048613548	-0.0693132057785988
-6.66887760162354	-8.0824728012085	-7.18975591659546	-0.0347978696227074	0.200277283787727	-0.0693110302090645
-6.67693901062012	-8.08808994293213	-7.18786001205444	-0.0348126143217087	0.20025335252285	-0.069337360560894
-6.67312955856323	-8.09202671051025	-7.18389511108398	-0.0349088907241821	0.200233832001686	-0.0693234652280808
-6.68155336380005	-8.09212779998779	-7.19197273254395	-0.0349033437669277	0.200314298272133	-0.0693840384483337
-6.674241065979	-8.09327697753906	-7.18731451034546	-0.0347601436078548	0.200219079852104	-0.0694174319505692
-6.67614030838013	-8.0945520401001	-7.18644285202026	-0.0347843393683434	0.200163751840591	-0.0694519355893135
-6.67654371261597	-8.09855461120605	-7.18750858306885	-0.0348729379475117	0.200189828872681	-0.0694035068154335
-6.67777395248413	-8.09581470489502	-7.18822479248047	-0.034893836826086	0.200134351849556	-0.0694435089826584
-6.68501710891724	-8.10283374786377	-7.18670082092285	-0.0348736569285393	0.200122997164726	-0.0694152489304543
-6.6805682182312	-8.10230159759521	-7.19093084335327	-0.0348269455134869	0.200083702802658	-0.0694519132375717
-6.68272495269775	-8.09952545166016	-7.19532346725464	-0.0347766652703285	0.199992001056671	-0.0694801136851311
-6.68287754058838	-8.10660648345947	-7.19050645828247	-0.0347567833960056	0.199920490384102	-0.0694686472415924
-6.68492746353149	-8.10601711273193	-7.19912672042847	-0.034773413091898	0.199815422296524	-0.0695297941565514
-6.69079637527466	-8.11149501800537	-7.18732738494873	-0.0347362160682678	0.199812054634094	-0.0694493651390076
-6.6876974105835	-8.11510467529297	-7.18804502487183	-0.0347878970205784	0.199731066823006	-0.0695504546165466
-6.69441938400269	-8.1177864074707	-7.19099426269531	-0.0346653051674366	0.199752449989319	-0.0695440918207169
-6.68814420700073	-8.11852550506592	-7.19058513641357	-0.0346298478543758	0.199703440070152	-0.0696397125720978
-6.68952560424805	-8.11770820617676	-7.19555425643921	-0.0346334688365459	0.199629351496696	-0.0696731805801392
-6.6913914680481	-8.12004375457764	-7.18650436401367	-0.0346142463386059	0.199545428156853	-0.0696504637598991
-6.69011497497559	-8.12374591827393	-7.18891048431396	-0.034629225730896	0.199512496590614	-0.0697364881634712
-6.69159269332886	-8.12555885314941	-7.18610620498657	-0.0345400646328926	0.19944266974926	-0.0696877911686897
-6.68687963485718	-8.13036441802979	-7.19607782363892	-0.034526027739048	0.199406579136848	-0.0697928592562675
-6.68877840042114	-8.12621688842773	-7.19079685211182	-0.0343977920711041	0.199328646063805	-0.0697092860937119
-6.68381500244141	-8.12989902496338	-7.19078969955444	-0.0343560017645359	0.199204608798027	-0.0698257982730865
-6.68742752075195	-8.13104724884033	-7.19235467910767	-0.0343535803258419	0.199149891734123	-0.0697545558214188
-6.69037914276123	-8.13634014129639	-7.18178510665894	-0.0343993827700615	0.199068740010262	-0.0698131769895554
-6.68935203552246	-8.13798713684082	-7.19242191314697	-0.0343085676431656	0.199078664183617	-0.0698858648538589
-6.68759346008301	-8.13416290283203	-7.18724775314331	-0.0342480838298798	0.198953881859779	-0.0698925331234932
-6.68487691879272	-8.13887405395508	-7.19491863250732	-0.0341131985187531	0.198872551321983	-0.0699691101908684
-6.6886887550354	-8.13678455352783	-7.19472646713257	-0.0341210253536701	0.198802068829536	-0.0699952095746994
-6.68431425094604	-8.14106845855713	-7.19467544555664	-0.0341118685901165	0.198709413409233	-0.0699467808008194
-6.69014358520508	-8.13844585418701	-7.18836832046509	-0.0340367145836353	0.198619857430458	-0.0699984282255173
-6.693199634552	-8.14295196533203	-7.19335126876831	-0.0340193025767803	0.198548853397369	-0.069951668381691
-6.6901650428772	-8.14629936218262	-7.19515562057495	-0.0339908599853516	0.198578029870987	-0.0700236409902573
-6.6897439956665	-8.14097690582275	-7.19557523727417	-0.0339032970368862	0.198467448353767	-0.0700326561927795
-6.68915033340454	-8.14446926116943	-7.19260787963867	-0.0338581874966621	0.198387309908867	-0.0700538828969002
-6.68710803985596	-8.14367008209229	-7.19284677505493	-0.0337348394095898	0.198209807276726	-0.0701016336679459
-6.68829154968262	-8.14463710784912	-7.18307447433472	-0.033867921680212	0.198219537734985	-0.0701056569814682
-6.69135284423828	-8.14538192749023	-7.18643665313721	-0.0338546708226204	0.198162361979485	-0.0700838416814804
-6.69429159164429	-8.14675331115723	-7.18404197692871	-0.0338366515934467	0.198181882500648	-0.070092149078846
-6.68593120574951	-8.14261627197266	-7.18374156951904	-0.0336856916546822	0.198031201958656	-0.0700884610414505
-6.6883339881897	-8.14266872406006	-7.19200801849365	-0.0336993262171745	0.197978362441063	-0.0700557455420494
-6.68675899505615	-8.14251899719238	-7.18403577804565	-0.0337741710245609	0.197816759347916	-0.0700200796127319
-6.69223690032959	-8.14274024963379	-7.19009113311768	-0.0337030813097954	0.197822719812393	-0.0700869411230087
-6.69210767745972	-8.14520263671875	-7.18573760986328	-0.0337044075131416	0.197835996747017	-0.0700634196400642
-6.69221448898315	-8.14034271240234	-7.19329261779785	-0.0335239358246326	0.197658434510231	-0.0700706914067268
-6.68928337097168	-8.14382076263428	-7.18758153915405	-0.0336288660764694	0.197575032711029	-0.0700280740857124
-6.69088077545166	-8.14238929748535	-7.18918371200562	-0.0335861556231976	0.197466030716896	-0.0700643733143806
-6.69813394546509	-8.14162158966064	-7.18878746032715	-0.0335965976119041	0.19748467206955	-0.069998137652874
-6.69995594024658	-8.14665412902832	-7.18637752532959	-0.0336632430553436	0.197451427578926	-0.0700855627655983
-6.70296430587769	-8.14690113067627	-7.18796443939209	-0.0335498452186584	0.1973697245121	-0.0701033696532249
-6.6990852355957	-8.14497852325439	-7.18224716186523	-0.033577736467123	0.197358697652817	-0.0700976029038429
-6.70139217376709	-8.14501953125	-7.18556880950928	-0.0335096642374992	0.197296142578125	-0.070157416164875
-6.70551586151123	-8.1461935043335	-7.18151426315308	-0.0336078442633152	0.197213247418404	-0.0701130032539368
-6.71185922622681	-8.14700889587402	-7.18845701217651	-0.0335883460938931	0.19715479016304	-0.0702489987015724
-6.71369123458862	-8.14920330047607	-7.18282651901245	-0.0335485935211182	0.197277143597603	-0.0702379047870636
-6.71859169006348	-8.15041065216064	-7.19246673583984	-0.033561322838068	0.197142839431763	-0.0703072249889374
-6.72086572647095	-8.14918327331543	-7.19453096389771	-0.0334098190069199	0.197084113955498	-0.0703133046627045
-6.72106981277466	-8.15178203582764	-7.19902181625366	-0.0334700532257557	0.197080299258232	-0.0703917294740677
-6.72584962844849	-8.15569686889648	-7.1919469833374	-0.0334154218435287	0.196948438882828	-0.0704302862286568
-6.73257207870483	-8.16008853912354	-7.19136047363281	-0.0334892831742764	0.197037741541862	-0.0705037117004395
-6.73716640472412	-8.16621112823486	-7.19258594512939	-0.0334843844175339	0.197020322084427	-0.070588156580925
-6.73772859573364	-8.16791915893555	-7.19483423233032	-0.0333535298705101	0.19704395532608	-0.0706191137433052
-6.7406587600708	-8.16973209381104	-7.20566320419312	-0.0333388298749924	0.197085797786713	-0.0707772225141525
-6.74068880081177	-8.1727819442749	-7.20000505447388	-0.0331936031579971	0.197013363242149	-0.0708053559064865
-6.74432897567749	-8.17446136474609	-7.2095799446106	-0.0331945978105068	0.196971580386162	-0.0708219856023788
-6.74829530715942	-8.17861652374268	-7.20837593078613	-0.0331180915236473	0.196906670928001	-0.0709251835942268
-6.75521183013916	-8.18589115142822	-7.21235942840576	-0.0330892018973827	0.197040662169456	-0.0710383951663971
-6.75804805755615	-8.19254970550537	-7.2134804725647	-0.0329809077084064	0.196970447897911	-0.0711210817098618
-6.75524473190308	-8.1932544708252	-7.21776008605957	-0.032882533967495	0.196933224797249	-0.0711973533034325
-6.75721836090088	-8.19762992858887	-7.21950149536133	-0.0328392125666142	0.196969568729401	-0.071280263364315
-6.75811433792114	-8.20186424255371	-7.22360372543335	-0.0327295400202274	0.196813315153122	-0.0712811872363091
-6.75703191757202	-8.20656204223633	-7.22119426727295	-0.0327502898871899	0.196872770786285	-0.0713139325380325
-6.76332569122314	-8.20799827575684	-7.21971654891968	-0.0326885692775249	0.196871146559715	-0.0713772103190422
-6.76047039031982	-8.21413516998291	-7.22897815704346	-0.032622717320919	0.196839898824692	-0.0714315474033356
-6.76086616516113	-8.21354675292969	-7.2309365272522	-0.0325208716094494	0.196777924895287	-0.0713745802640915
-6.7567892074585	-8.21478748321533	-7.23391103744507	-0.0324101112782955	0.19668672978878	-0.0714111104607582
-6.75069952011108	-8.21531105041504	-7.22966575622559	-0.0324269495904446	0.196572676301003	-0.0713730901479721
-6.75606250762939	-8.21946048736572	-7.23084735870361	-0.0324040874838829	0.196518778800964	-0.071386493742466
-6.75329494476318	-8.22245216369629	-7.22821950912476	-0.0324000492691994	0.196508392691612	-0.0713456347584724
-6.75329160690308	-8.2224702835083	-7.23008060455322	-0.032398883253336	0.196405172348022	-0.0712781473994255
-6.75353765487671	-8.22274494171143	-7.22960042953491	-0.0322539508342743	0.196381315588951	-0.0713101848959923
-6.74580812454224	-8.22085380554199	-7.22726202011108	-0.0322684608399868	0.196299746632576	-0.0713792592287064
-6.74726390838623	-8.22083282470703	-7.23284578323364	-0.0322306118905544	0.196251645684242	-0.0713789090514183
-6.74294662475586	-8.22424983978271	-7.22102546691895	-0.0322840847074986	0.196146160364151	-0.0713582411408424
-6.74421787261963	-8.22442436218262	-7.22597599029541	-0.0324177406728268	0.196084871888161	-0.0713110715150833
-6.74517297744751	-8.22845268249512	-7.21811294555664	-0.0324121788144112	0.196158349514008	-0.071256510913372
-6.74148082733154	-8.22685146331787	-7.22899675369263	-0.032389547675848	0.196085691452026	-0.0713162645697594
-6.74245738983154	-8.22875595092773	-7.22784948348999	-0.0323563255369663	0.196063235402107	-0.0712663680315018
-6.73612117767334	-8.22617626190186	-7.23335361480713	-0.0324033834040165	0.196067750453949	-0.0713160187005997
-6.73504734039307	-8.22399997711182	-7.22496747970581	-0.0324489176273346	0.195964470505714	-0.0712562426924706
-6.73675060272217	-8.22786426544189	-7.22166919708252	-0.0324851050972939	0.196010708808899	-0.0712895840406418
-6.74019432067871	-8.23038959503174	-7.22338390350342	-0.0325105637311935	0.19606751203537	-0.0713918656110764
-6.73762559890747	-8.22947406768799	-7.22042417526245	-0.0325008407235146	0.196098014712334	-0.0713769793510437
-6.73390340805054	-8.22666549682617	-7.23540019989014	-0.0324751436710358	0.196086078882217	-0.0714466869831085
-6.73479652404785	-8.22568321228027	-7.22427129745483	-0.0323592200875282	0.196085765957832	-0.0713601931929588
-6.73272895812988	-8.23182392120361	-7.23526382446289	-0.0324853807687759	0.196100801229477	-0.0714062675833702
-6.73407983779907	-8.23000335693359	-7.22469234466553	-0.0325755290687084	0.19610221683979	-0.0713877901434898
-6.73932790756226	-8.23194599151611	-7.22396612167358	-0.032605167478323	0.196085289120674	-0.0714240819215775
-6.73557567596436	-8.23257255554199	-7.22630786895752	-0.0325896665453911	0.196211904287338	-0.0713901668787003
-6.73046016693115	-8.22624588012695	-7.2286205291748	-0.0326113924384117	0.196093440055847	-0.0713796988129616
-6.72619581222534	-8.22525024414063	-7.23015928268433	-0.0326102860271931	0.19603668153286	-0.0713425502181053
-6.72624635696411	-8.22265911102295	-7.21791124343872	-0.0326570533216	0.196038648486137	-0.0712975636124611
-6.72519969940186	-8.22354507446289	-7.21905040740967	-0.0326623134315014	0.195986658334732	-0.071350172162056
-6.73001480102539	-8.22004795074463	-7.21558570861816	-0.0326992198824883	0.196017071604729	-0.0713500827550888
-6.72553157806396	-8.21994781494141	-7.21927356719971	-0.0327126383781433	0.195988520979881	-0.0713450089097023
-6.72003412246704	-8.21277523040771	-7.22142887115479	-0.0326970145106316	0.195941492915154	-0.0713492408394814
-6.72135829925537	-8.20888519287109	-7.22903490066528	-0.0327108018100262	0.195931002497673	-0.0712401047348976
-6.72086477279663	-8.20782279968262	-7.2258505821228	-0.0327039957046509	0.195782274007797	-0.0712129101157188
-6.7258095741272	-8.2094841003418	-7.2219672203064	-0.0327629335224628	0.195873886346817	-0.0711480155587196
-6.72845125198364	-8.21192455291748	-7.22642517089844	-0.0326649844646454	0.19587653875351	-0.0711170732975006
-6.72629690170288	-8.20670509338379	-7.2264199256897	-0.0325944349169731	0.195817276835442	-0.0711287409067154
-6.72332239151001	-8.20659828186035	-7.22733020782471	-0.0325855761766434	0.195756673812866	-0.0711231753230095
-6.72458410263062	-8.20498180389404	-7.22046899795532	-0.0326061435043812	0.195684507489204	-0.0711065754294395
-6.72267961502075	-8.20684146881104	-7.20832872390747	-0.032674927264452	0.195695161819458	-0.0710330829024315
-6.72210884094238	-8.20051860809326	-7.21237659454346	-0.0325725376605988	0.195585861802101	-0.0710089504718781
-6.72365379333496	-8.19871807098389	-7.21332931518555	-0.0326290652155876	0.195635572075844	-0.0709534138441086
-6.71376800537109	-8.19608879089355	-7.2120099067688	-0.0324753634631634	0.195509925484657	-0.0709974020719528
-6.71645164489746	-8.1923360824585	-7.21362686157227	-0.0325322523713112	0.195482984185219	-0.0709334313869476
-6.71705198287964	-8.19255352020264	-7.21248054504395	-0.0326024256646633	0.195382416248322	-0.0709145590662956
-6.72255563735962	-8.1934986114502	-7.20621681213379	-0.0325534306466579	0.195400208234787	-0.0709114298224449
-6.72490644454956	-8.19308280944824	-7.2064380645752	-0.0325413085520267	0.195432156324387	-0.0709336176514626
-6.72245836257935	-8.1891565322876	-7.21399021148682	-0.0324045680463314	0.195345014333725	-0.0709661692380905
-6.72191286087036	-8.19006443023682	-7.20357275009155	-0.0325620584189892	0.195303902029991	-0.0709574818611145
-6.72782182693481	-8.18960475921631	-7.20051717758179	-0.0324288494884968	0.19523885846138	-0.0710370913147926
-6.73271417617798	-8.19357013702393	-7.1974663734436	-0.0325459241867065	0.19526644051075	-0.0710171088576317
-6.73570013046265	-8.1948881149292	-7.19618034362793	-0.0325165055692196	0.195265278220177	-0.0712171941995621
-6.73650503158569	-8.19635772705078	-7.19748401641846	-0.0323959141969681	0.195277705788612	-0.0711811706423759
-6.7325119972229	-8.19032573699951	-7.19576454162598	-0.0324105061590672	0.195228844881058	-0.07121991366148
-6.7351188659668	-8.1925630569458	-7.1928539276123	-0.03234588727355	0.195228204131126	-0.071303091943264
-6.73799896240234	-8.19351196289063	-7.19066762924194	-0.0323865339159966	0.195220679044724	-0.071337066590786
-6.74028491973877	-8.19704532623291	-7.18919229507446	-0.0324024595320225	0.195223391056061	-0.0714413002133369
-6.74139356613159	-8.19603061676025	-7.18179941177368	-0.0323186740279198	0.195376291871071	-0.0714809596538544
-6.73884391784668	-8.19543266296387	-7.19168663024902	-0.0322275310754776	0.195238202810287	-0.071568638086319
-6.73866701126099	-8.1928882598877	-7.1902060508728	-0.032167412340641	0.19521775841713	-0.0715003237128258
-6.74014568328857	-8.19480800628662	-7.18254089355469	-0.0322456061840057	0.195256888866425	-0.0716320425271988
-6.7400016784668	-8.19466590881348	-7.17909479141235	-0.0322015359997749	0.195210531353951	-0.0715734362602234
-6.7415657043457	-8.19613933563232	-7.17533445358276	-0.0322135761380196	0.195306032896042	-0.071706049144268
-6.74228525161743	-8.19544219970703	-7.17383480072021	-0.0320421643555164	0.195313483476639	-0.0717569962143898
-6.7377758026123	-8.1905517578125	-7.17607927322388	-0.0320941545069218	0.19536067545414	-0.071763776242733
-6.73894882202148	-8.19041919708252	-7.16803789138794	-0.0320497043430805	0.195243537425995	-0.0717986226081848
-6.74245071411133	-8.19273281097412	-7.16613864898682	-0.0320347473025322	0.195350050926208	-0.0718953758478165
-6.74214363098145	-8.19244194030762	-7.15940952301025	-0.0319699868559837	0.195385545492172	-0.0719425305724144
-6.74039173126221	-8.18900108337402	-7.15860080718994	-0.031831432133913	0.19551020860672	-0.0720060989260674
-6.73903369903564	-8.18524551391602	-7.16243267059326	-0.0318299122154713	0.195456236600876	-0.0720852762460709
-6.73837852478027	-8.18549251556396	-7.15524625778198	-0.0317618362605572	0.19547264277935	-0.0721067115664482
-6.7410683631897	-8.18643379211426	-7.15939044952393	-0.0318029411137104	0.195448726415634	-0.0722378790378571
-6.74285984039307	-8.18561935424805	-7.14983701705933	-0.0316848605871201	0.195440128445625	-0.072223961353302
-6.74561834335327	-8.18180656433105	-7.15837574005127	-0.0316250622272491	0.195614844560623	-0.0723399594426155
-6.74120903015137	-8.18036556243896	-7.15529870986938	-0.0314575433731079	0.19552293419838	-0.0724188834428787
-6.7393536567688	-8.17608642578125	-7.1620945930481	-0.0314230024814606	0.195535853505135	-0.0724471211433411
-6.73976755142212	-8.17486763000488	-7.14958906173706	-0.0314074493944645	0.195503249764442	-0.0725123062729836
-6.74165391921997	-8.17632865905762	-7.14650297164917	-0.031376488506794	0.195589080452919	-0.0726440399885178
-6.73895406723022	-8.17317485809326	-7.14615345001221	-0.0313080698251724	0.195560902357101	-0.0725810378789902
-6.7297420501709	-8.169358253479	-7.15078783035278	-0.0311626847833395	0.195459306240082	-0.0725946500897408
-6.72779893875122	-8.16805171966553	-7.14357376098633	-0.0312331281602383	0.195450663566589	-0.0726492553949356
-6.7260570526123	-8.16819667816162	-7.14225196838379	-0.0311183258891106	0.195350080728531	-0.072679191827774
-6.72548198699951	-8.16828441619873	-7.13152599334717	-0.0311415567994118	0.195470407605171	-0.0726842805743217
-6.72079133987427	-8.16460132598877	-7.12371253967285	-0.0310528259724379	0.195302590727806	-0.0727486535906792
-6.71481657028198	-8.16070652008057	-7.123459815979	-0.0310005471110344	0.195286765694618	-0.0727286860346794
-6.70998764038086	-8.15942764282227	-7.11956262588501	-0.0309428162872791	0.19512352347374	-0.0727283656597137
-6.70258951187134	-8.15771102905273	-7.11248588562012	-0.0309313423931599	0.195139050483704	-0.0727746859192848
-6.70615530014038	-8.15271663665771	-7.10448789596558	-0.0308835282921791	0.195015221834183	-0.0727990716695786
-6.70050048828125	-8.15692138671875	-7.10329866409302	-0.030805092304945	0.194959342479706	-0.0728087723255157
-6.6974663734436	-8.15307521820068	-7.09896230697632	-0.030745992437005	0.194966673851013	-0.0728062465786934
-6.69479274749756	-8.14884948730469	-7.10053730010986	-0.0306286886334419	0.194807022809982	-0.0728466585278511
-6.68729066848755	-8.14706039428711	-7.09550905227661	-0.0306609254330397	0.194666028022766	-0.0728243738412857
-6.68919897079468	-8.14732360839844	-7.09265232086182	-0.0305701140314341	0.194614171981812	-0.0728908106684685
-6.68238019943237	-8.14674663543701	-7.0844874382019	-0.030548483133316	0.194526702165604	-0.0729217678308487
-6.68173599243164	-8.14522171020508	-7.07858324050903	-0.0306049436330795	0.194503948092461	-0.0729970186948776
-6.68409442901611	-8.1464672088623	-7.07717847824097	-0.0304642356932163	0.194478526711464	-0.0730145797133446
-6.67802238464355	-8.14157390594482	-7.07518911361694	-0.0303736329078674	0.194443628191948	-0.0731026008725166
-6.67695951461792	-8.13564586639404	-7.0767674446106	-0.0302463844418526	0.194303661584854	-0.0731353759765625
-6.67467546463013	-8.1389274597168	-7.07175493240356	-0.0301487166434526	0.194161772727966	-0.0731659382581711
-6.67213773727417	-8.13766002655029	-7.07274532318115	-0.0301646459847689	0.194144859910011	-0.0732359439134598
-6.67433309555054	-8.14010334014893	-7.06176471710205	-0.0301578994840384	0.194031670689583	-0.0732176378369331
-6.6723051071167	-8.13949489593506	-7.05587148666382	-0.0300557557493448	0.19400255382061	-0.0733611807227135
-6.6744499206543	-8.13878154754639	-7.05547332763672	-0.0300109200179577	0.193959757685661	-0.0733616203069687
-6.66579389572144	-8.13818264007568	-7.05595731735229	-0.0299718603491783	0.193874910473824	-0.073433943092823
-6.66597557067871	-8.13417148590088	-7.05360269546509	-0.0298917219042778	0.193794921040535	-0.0734824538230896
-6.66664361953735	-8.13604068756104	-7.04469633102417	-0.0298319049179554	0.193780094385147	-0.0735367760062218
-6.66355228424072	-8.13895225524902	-7.04465818405151	-0.029788913205266	0.19376602768898	-0.0736523568630219
-6.6688060760498	-8.13759517669678	-7.03525638580322	-0.0297420639544725	0.193683192133904	-0.0736558884382248
-6.66707897186279	-8.13639831542969	-7.04511451721191	-0.029710728675127	0.193821862339973	-0.0738030001521111
-6.66899394989014	-8.13323402404785	-7.03925704956055	-0.0295327454805374	0.193689957261086	-0.0737446248531342
-6.66397285461426	-8.13569164276123	-7.04331493377686	-0.0294837281107903	0.193527922034264	-0.073830634355545
-6.66374015808105	-8.13157558441162	-7.04061222076416	-0.0295405145734549	0.193472042679787	-0.0738641694188118
-6.67046356201172	-8.13616180419922	-7.03113269805908	-0.0295787267386913	0.193486273288727	-0.0739790424704552
-6.66931009292603	-8.13618183135986	-7.03308248519897	-0.0294395759701729	0.193481653928757	-0.0740599855780602
-6.66909170150757	-8.13299369812012	-7.02549839019775	-0.0294075477868319	0.193505123257637	-0.0740883499383926
-6.66625118255615	-8.13433265686035	-7.02956247329712	-0.0293185524642468	0.193432912230492	-0.0741738453507423
-6.66527700424194	-8.12770175933838	-7.03606462478638	-0.0292337778955698	0.193358659744263	-0.0742391720414162
-6.66441822052002	-8.12792491912842	-7.03083276748657	-0.0292865000665188	0.193298429250717	-0.0741822868585587
-6.66446781158447	-8.12837409973145	-7.02453231811523	-0.0292282737791538	0.193275049328804	-0.0742398947477341
-6.6690149307251	-8.13183498382568	-7.02034950256348	-0.0292387679219246	0.193234726786613	-0.0742457956075668
-6.66561031341553	-8.12795066833496	-7.02472829818726	-0.0291187446564436	0.193209528923035	-0.0743189081549644
-6.66255807876587	-8.12391757965088	-7.02148914337158	-0.0290766395628452	0.193161189556122	-0.0743394792079926
-6.65916061401367	-8.12653064727783	-7.01360321044922	-0.0290645062923431	0.19306954741478	-0.0743408128619194
-6.66380882263184	-8.1235179901123	-7.00795793533325	-0.0290708709508181	0.193031802773476	-0.0744525492191315
-6.66209125518799	-8.12677669525146	-7.01093482971191	-0.0290283598005772	0.193038374185562	-0.0744372755289078
-6.66381406784058	-8.12331390380859	-7.00498151779175	-0.0289204083383083	0.192969158291817	-0.0745238065719604
-6.66227912902832	-8.12275981903076	-7.005202293396	-0.0289455391466618	0.192969769239426	-0.0745222866535187
-6.65708637237549	-8.12018775939941	-7.00155878067017	-0.0287326704710722	0.192887827754021	-0.074606642127037
-6.65937757492065	-8.11791038513184	-7.00581693649292	-0.028838150203228	0.192863255739212	-0.0746527314186096
-6.65672492980957	-8.11568069458008	-6.99735927581787	-0.0288238134235144	0.19279707968235	-0.0746517106890678
-6.66210269927979	-8.11749458312988	-7.00126028060913	-0.0287558063864708	0.192840337753296	-0.0747362226247787
-6.66432189941406	-8.11710166931152	-6.9981689453125	-0.0287592690438032	0.19294074177742	-0.0746954083442688
-6.66088771820068	-8.11422729492188	-7.00668478012085	-0.0285889934748411	0.19279208779335	-0.0747858807444572
-6.65992116928101	-8.115403175354	-7.00214195251465	-0.0286016669124365	0.192766204476357	-0.074757918715477
-6.65491628646851	-8.10951805114746	-6.99306964874268	-0.0285015292465687	0.192669734358788	-0.0748090371489525
-6.65587186813354	-8.10970878601074	-6.99541091918945	-0.028489962220192	0.192681983113289	-0.0748066231608391
-6.65831851959229	-8.11114025115967	-6.98567199707031	-0.028585409745574	0.192681953310966	-0.0748301073908806
-6.66012763977051	-8.10965824127197	-6.99037599563599	-0.0284236539155245	0.192604079842567	-0.0748758614063263
-6.65935039520264	-8.10937786102295	-6.98575878143311	-0.0285081099718809	0.192665055394173	-0.0748310312628746
-6.65712785720825	-8.10410499572754	-6.99011039733887	-0.0284248888492584	0.192548871040344	-0.0748864933848381
-6.6578426361084	-8.10025691986084	-6.99131679534912	-0.0282779298722744	0.192510172724724	-0.0748428255319595
-6.6581859588623	-8.09830856323242	-6.9973578453064	-0.0283011440187693	0.192552492022514	-0.0748820379376411
-6.65690326690674	-8.09769821166992	-6.98624992370605	-0.0283183474093676	0.192359447479248	-0.0748566165566444
-6.66194486618042	-8.096923828125	-6.9873104095459	-0.0283097960054874	0.192462235689163	-0.0749033689498901
-6.66655874252319	-8.10021591186523	-6.98058032989502	-0.0283102430403233	0.192416623234749	-0.0749161019921303
-6.66064739227295	-8.09500122070313	-6.97934436798096	-0.0282665453851223	0.192419528961182	-0.0749561563134193
-6.66159629821777	-8.09461498260498	-6.98601388931274	-0.0282944664359093	0.192386865615845	-0.0750065371394157
-6.66329288482666	-8.09158897399902	-6.97807788848877	-0.0281115975230932	0.192259684205055	-0.0749928131699562
-6.66468143463135	-8.09143447875977	-6.98259115219116	-0.0281382575631142	0.192314580082893	-0.0750481486320496
-6.66764307022095	-8.09081745147705	-6.98145866394043	-0.0282002110034227	0.19225300848484	-0.0750565752387047
-6.67056322097778	-8.09056758880615	-6.98431348800659	-0.0281494203954935	0.192302316427231	-0.0751155838370323
-6.67525672912598	-8.08961296081543	-6.98238849639893	-0.028028940781951	0.192300692200661	-0.0750719159841537
-6.66974020004272	-8.0832986831665	-6.98305654525757	-0.0280082263052464	0.192161023616791	-0.0750794187188149
-6.6710638999939	-8.0844554901123	-6.98132705688477	-0.0280693285167217	0.192172542214394	-0.0751389488577843
-6.67084169387817	-8.08419132232666	-6.98000240325928	-0.0279540177434683	0.191992029547691	-0.0751659050583839
-6.67295074462891	-8.08288860321045	-6.97910022735596	-0.027995590120554	0.192095562815666	-0.0751772001385689
-6.68134498596191	-8.0804500579834	-6.97391700744629	-0.0280020348727703	0.191976606845856	-0.07518470287323
-6.67887496948242	-8.08171367645264	-6.97963953018188	-0.0279589425772429	0.192003414034843	-0.075276605784893
-6.67919254302979	-8.0798807144165	-6.97696304321289	-0.027891555801034	0.192067474126816	-0.0753005295991898
-6.67932176589966	-8.07647800445557	-6.98186111450195	-0.0277674496173859	0.191849797964096	-0.0752900689840317
-6.67757272720337	-8.0771427154541	-6.9762282371521	-0.027847895398736	0.191819295287132	-0.0752748623490334
-6.68528985977173	-8.07859897613525	-6.97473907470703	-0.0278154779225588	0.191722005605698	-0.0753515288233757
-6.68441677093506	-8.07981204986572	-6.96751832962036	-0.0277225859463215	0.191799461841583	-0.0753487646579742
-6.68963956832886	-8.07283496856689	-6.97808837890625	-0.0277117416262627	0.191708132624626	-0.0753565654158592
-6.68879461288452	-8.07712554931641	-6.97677564620972	-0.0276742018759251	0.19166025519371	-0.0753517895936966
-6.68720674514771	-8.07290649414063	-6.97320747375488	-0.0276183169335127	0.191559493541718	-0.0754478722810745
-6.69255352020264	-8.07398319244385	-6.97683906555176	-0.027601046487689	0.191600814461708	-0.0755124241113663
-6.69230270385742	-8.07198429107666	-6.97034549713135	-0.0275997743010521	0.191568419337273	-0.0755856558680534
-6.70198678970337	-8.07339382171631	-6.97464609146118	-0.0275146998465061	0.19152820110321	-0.0756652355194092
-6.7028374671936	-8.07624340057373	-6.96824026107788	-0.0274242796003819	0.191649988293648	-0.0756810680031776
-6.7030200958252	-8.07062339782715	-6.98195171356201	-0.0274209305644035	0.191592857241631	-0.0757793635129929
-6.7064528465271	-8.07335662841797	-6.9825119972229	-0.0272869765758514	0.191416352987289	-0.075842872262001
-6.70613574981689	-8.07454299926758	-6.98922157287598	-0.027266837656498	0.191463500261307	-0.0759109333157539
-6.71113729476929	-8.07701778411865	-6.98285341262817	-0.0272895712405443	0.191391989588737	-0.0758760869503021
-6.71372699737549	-8.08180141448975	-6.97669696807861	-0.0272757858037949	0.191391557455063	-0.0760000646114349
-6.71443176269531	-8.08066654205322	-6.97562503814697	-0.0271632485091686	0.191406890749931	-0.0760855600237846
-6.71794366836548	-8.08059310913086	-6.9760856628418	-0.0271465051919222	0.191427364945412	-0.0761417523026466
-6.71573400497437	-8.08439636230469	-6.98453807830811	-0.0271010361611843	0.191360116004944	-0.0762160122394562
-6.72120904922485	-8.08382701873779	-6.98688268661499	-0.0270435512065887	0.19136044383049	-0.0762220993638039
-6.71683597564697	-8.08545970916748	-6.98377847671509	-0.0269925072789192	0.19121889770031	-0.0762249529361725
-6.71804285049438	-8.08757781982422	-6.98213338851929	-0.0269827377051115	0.191211670637131	-0.0763132870197296
-6.71991443634033	-8.09057903289795	-6.98119497299194	-0.0270067322999239	0.191120073199272	-0.0763141214847565
-6.72321128845215	-8.09403324127197	-6.98555040359497	-0.026957917958498	0.191153019666672	-0.0764312446117401
-6.72893238067627	-8.09232711791992	-6.98755311965942	-0.0269467085599899	0.191173642873764	-0.0765270069241524
-6.73532485961914	-8.09819412231445	-6.98555994033813	-0.0268571861088276	0.191180676221848	-0.0765651762485504
-6.73055791854858	-8.10204410552979	-6.9910626411438	-0.0267093889415264	0.191142141819	-0.0765830725431442
-6.73203039169312	-8.09963417053223	-6.99270248413086	-0.0266588926315308	0.191089451313019	-0.0766365304589272
-6.73174238204956	-8.10617160797119	-6.99601745605469	-0.0267094913870096	0.191013514995575	-0.0766624286770821
-6.73171901702881	-8.10721206665039	-6.99542617797852	-0.026592968031764	0.190868884325027	-0.0767871513962746
-6.73411130905151	-8.10877227783203	-6.99186229705811	-0.0266527123749256	0.190938085317612	-0.0767738372087479
-6.73541450500488	-8.11210155487061	-6.98613929748535	-0.0265786815434694	0.190869256854057	-0.0768179297447205
-6.74280786514282	-8.1165189743042	-6.99436855316162	-0.0265422742813826	0.190967440605164	-0.0768579989671707
-6.74164056777954	-8.11766147613525	-6.99466323852539	-0.0265156738460064	0.190946966409683	-0.0769057720899582
-6.74010515213013	-8.1154317855835	-7.00950860977173	-0.0263330079615116	0.190877571702003	-0.0769581943750381
-6.73974800109863	-8.12036228179932	-7.00243663787842	-0.0264421831816435	0.190866261720657	-0.0769167542457581
-6.74021196365356	-8.12657070159912	-7.00301551818848	-0.0263083074241877	0.190791770815849	-0.0770267844200134
-6.74155712127686	-8.12808418273926	-7.00061464309692	-0.0264159869402647	0.190795034170151	-0.0769295915961266
-6.74598407745361	-8.13299369812012	-6.99922323226929	-0.0264780577272177	0.190820291638374	-0.0770076140761375
-6.74488401412964	-8.13499546051025	-7.00179767608643	-0.0262827947735786	0.190856441855431	-0.0770708620548248
-6.74207019805908	-8.13297462463379	-7.0003342628479	-0.0263337753713131	0.190817445516586	-0.077068530023098
-6.74118757247925	-8.13145065307617	-7.00542783737183	-0.026243157684803	0.190748855471611	-0.0771027505397797
-6.74157571792603	-8.13459587097168	-7.0043888092041	-0.0262931399047375	0.190734103322029	-0.0770364552736282
-6.74394083023071	-8.13801002502441	-7.0069375038147	-0.0263167265802622	0.190673902630806	-0.0771035552024841
-6.74616384506226	-8.14037990570068	-7.00360822677612	-0.0262586306780577	0.190743371844292	-0.077036052942276
-6.7470269203186	-8.14193534851074	-7.00502777099609	-0.0263890586793423	0.190743714570999	-0.0770945847034454
-6.74611234664917	-8.14134693145752	-7.01263761520386	-0.0262302663177252	0.190726533532143	-0.0770620405673981
-6.74351692199707	-8.13805389404297	-7.01440525054932	-0.0262444652616978	0.190802976489067	-0.0770523697137833
-6.74377489089966	-8.13990211486816	-7.01099014282227	-0.026268607005477	0.19062864780426	-0.077078677713871
-6.74631643295288	-8.14141941070557	-7.01086187362671	-0.0263278298079968	0.190670847892761	-0.077072374522686
-6.7507472038269	-8.1442346572876	-7.01269340515137	-0.0263688191771507	0.190670341253281	-0.0771135613322258
-6.7493257522583	-8.14347553253174	-7.0116868019104	-0.0263137798756361	0.190711364150047	-0.0771068409085274
-6.74862575531006	-8.14321708679199	-7.02047348022461	-0.0263493973761797	0.190725609660149	-0.0771334320306778
-6.74829435348511	-8.13999080657959	-7.01334857940674	-0.0262284353375435	0.190738081932068	-0.077122338116169
-6.74597311019897	-8.14263820648193	-7.02097702026367	-0.0262922141700983	0.19069541990757	-0.0771129801869392
-6.75127172470093	-8.14657497406006	-7.01200342178345	-0.0263477005064487	0.190667629241943	-0.0770994275808334
-6.75272512435913	-8.14839458465576	-7.01858520507813	-0.026360709220171	0.19075782597065	-0.0771223530173302
-6.7539439201355	-8.14940547943115	-7.01384687423706	-0.0263164583593607	0.190718710422516	-0.0770893916487694
-6.74601602554321	-8.14451599121094	-7.0146632194519	-0.026332788169384	0.190689951181412	-0.077079176902771
-6.74774742126465	-8.14395141601563	-7.01539134979248	-0.0263559184968472	0.19070003926754	-0.0770061239600182
-6.74443054199219	-8.14628314971924	-7.0123987197876	-0.0263627897948027	0.190538600087166	-0.0769855380058289
-6.74412679672241	-8.14635944366455	-7.01070880889893	-0.0265317410230637	0.190647765994072	-0.0769616067409515
-6.7457013130188	-8.14318180084229	-7.00660085678101	-0.0264005586504936	0.190588846802711	-0.0769721418619156
-6.74448204040527	-8.14179420471191	-7.00984859466553	-0.0263969302177429	0.19063937664032	-0.0769747197628021
-6.7418532371521	-8.1395378112793	-7.01567506790161	-0.0264038816094399	0.190635621547699	-0.0769586488604546
-6.73722410202026	-8.13669204711914	-7.01634979248047	-0.0262732021510601	0.190456464886665	-0.076947882771492
-6.73787260055542	-8.13441848754883	-7.00998115539551	-0.026443138718605	0.190437406301498	-0.0769057124853134
-6.74412775039673	-8.1378755569458	-7.00684976577759	-0.0264403633773327	0.190371915698051	-0.076903834939003
-6.74197053909302	-8.13758850097656	-7.01070928573608	-0.0264374334365129	0.19047985970974	-0.0768965035676956
-6.74646472930908	-8.13418197631836	-7.01375818252563	-0.0264165550470352	0.190438911318779	-0.0769202411174774
-6.7438817024231	-8.13331699371338	-7.01133680343628	-0.0263407975435257	0.190525844693184	-0.07695721834898
-6.74209690093994	-8.12757778167725	-7.01347303390503	-0.0263282377272844	0.190441936254501	-0.0770038738846779
-6.74509286880493	-8.13086414337158	-7.00990533828735	-0.0263476464897394	0.19043006002903	-0.0769795328378677
-6.74631261825562	-8.12984657287598	-7.01004886627197	-0.0264822356402874	0.190453916788101	-0.0770188271999359
-6.75096654891968	-8.12712669372559	-7.01206874847412	-0.026413707062602	0.190462708473206	-0.0770610794425011
-6.74567127227783	-8.12828063964844	-7.01212215423584	-0.0263960547745228	0.190593481063843	-0.077068418264389
-6.74387407302856	-8.12039089202881	-7.01482677459717	-0.026286156848073	0.190472200512886	-0.077124334871769
-6.73857879638672	-8.12342071533203	-7.00536203384399	-0.0263168010860682	0.190414950251579	-0.0770806819200516
-6.73685169219971	-8.11918830871582	-7.01279258728027	-0.0263044666498899	0.190496683120728	-0.0771305933594704
-6.73941087722778	-8.12158203125	-7.00479078292847	-0.0264036804437637	0.190437182784081	-0.0770125985145569
-6.73403739929199	-8.11986255645752	-7.00348567962646	-0.0264370888471603	0.190438792109489	-0.0771060138940811
-6.73546266555786	-8.11805629730225	-7.00285625457764	-0.0263627599924803	0.190503254532814	-0.0770645961165428
-6.72875547409058	-8.11533164978027	-6.99844932556152	-0.0264400132000446	0.190555334091187	-0.0770814344286919
-6.72228288650513	-8.10844135284424	-7.00408315658569	-0.0263834036886692	0.190473854541779	-0.0770896524190903
-6.72216749191284	-8.10740375518799	-6.99258089065552	-0.0264318361878395	0.190437793731689	-0.0769719853997231
-6.7206711769104	-8.10407638549805	-6.998694896698	-0.0264672916382551	0.190532088279724	-0.0770445242524147
-6.72087240219116	-8.10210704803467	-6.98682117462158	-0.0265142265707254	0.190547570586205	-0.0769693925976753
-6.71835470199585	-8.10052394866943	-6.99659967422485	-0.026523033156991	0.190631583333015	-0.0770568251609802
-6.71519231796265	-8.09428596496582	-6.99313163757324	-0.0264288652688265	0.190594926476479	-0.0769991874694824
-6.70971822738647	-8.09235191345215	-7.00277280807495	-0.0264785718172789	0.190623447299004	-0.076961562037468
-6.70949506759644	-8.08715629577637	-6.99277782440186	-0.026520811021328	0.190642312169075	-0.0769662484526634
-6.71460723876953	-8.08820533752441	-6.98379373550415	-0.0266989171504974	0.190715283155441	-0.0770000442862511
-6.71202850341797	-8.08629608154297	-6.98569345474243	-0.026510713621974	0.190854355692863	-0.0769858509302139
-6.7100715637207	-8.08084297180176	-6.98145723342896	-0.0266345925629139	0.190860167145729	-0.0770083591341972
-6.70671081542969	-8.07741069793701	-6.98564672470093	-0.0266121625900269	0.190969258546829	-0.0770228728652
-6.7034854888916	-8.07275009155273	-6.98015165328979	-0.026664050295949	0.190919533371925	-0.0770037397742271
-6.70256662368774	-8.07141208648682	-6.98521327972412	-0.0267157424241304	0.191047012805939	-0.0769698992371559
-6.7071475982666	-8.067702293396	-6.97384738922119	-0.0267374627292156	0.191191717982292	-0.0769830420613289
-6.70711231231689	-8.06669235229492	-6.97745132446289	-0.0267842337489128	0.191257327795029	-0.076983705163002
-6.70012426376343	-8.06225299835205	-6.97935724258423	-0.0267213750630617	0.191379770636559	-0.0769738107919693
-6.70111465454102	-8.05812835693359	-6.98221635818481	-0.0267895087599754	0.191427648067474	-0.0768723264336586
-6.69777727127075	-8.05947589874268	-6.97790575027466	-0.0268624071031809	0.191408380866051	-0.0768762305378914
-6.69929265975952	-8.05507946014404	-6.97936534881592	-0.026889830827713	0.191490262746811	-0.0768311470746994
-6.69840431213379	-8.05271625518799	-6.97644567489624	-0.0270392950624228	0.191564649343491	-0.0767910704016685
-6.69915246963501	-8.05286121368408	-6.96979236602783	-0.027068080380559	0.191643804311752	-0.0768160000443459
-6.70020246505737	-8.04942035675049	-6.97509479522705	-0.0270464513450861	0.191805675625801	-0.0767513513565063
-6.69236993789673	-8.04403686523438	-6.97297859191895	-0.027048509567976	0.191821545362473	-0.0767812877893448
-6.69476079940796	-8.03927326202393	-6.9768590927124	-0.0270752627402544	0.191842749714851	-0.0766157805919647
-6.69627571105957	-8.0386905670166	-6.97368669509888	-0.0272090025246143	0.191916257143021	-0.076585553586483
-6.69925212860107	-8.03525066375732	-6.97297668457031	-0.0272415596991777	0.192054957151413	-0.0765577778220177
-6.69746780395508	-8.03314590454102	-6.97133779525757	-0.0273287110030651	0.192159920930862	-0.0764705985784531
-6.69591903686523	-8.02677345275879	-6.97613143920898	-0.0272822137922049	0.192196816205978	-0.0764070004224777
-6.69463729858398	-8.0234489440918	-6.96956777572632	-0.0273799877613783	0.192204311490059	-0.0762989521026611
-6.69261789321899	-8.02295017242432	-6.97218227386475	-0.0274897832423449	0.19213305413723	-0.0762010663747787
-6.69308996200562	-8.01772785186768	-6.96968126296997	-0.027585981413722	0.192211762070656	-0.0760921686887741
-6.69436979293823	-8.01912593841553	-6.96197557449341	-0.0277731698006392	0.192232444882393	-0.0760838389396667
-6.69470262527466	-8.01543998718262	-6.96129179000854	-0.027759587392211	0.192371115088463	-0.0760133937001228
-6.69195795059204	-8.01202583312988	-6.95574426651001	-0.0278856325894594	0.19248802959919	-0.0758802369236946
-6.69030857086182	-8.00723648071289	-6.96551275253296	-0.0278167184442282	0.192425817251205	-0.0758507326245308
-6.68912363052368	-8.00432872772217	-6.96293640136719	-0.0279623158276081	0.192444309592247	-0.0757211893796921
-6.68700218200684	-8.00152969360352	-6.96958541870117	-0.0281394068151712	0.192451134324074	-0.0756240412592888
-6.69201421737671	-8.00044345855713	-6.96230554580688	-0.0281366389244795	0.192471385002136	-0.07548987865448
-6.69152164459229	-8.00074577331543	-6.95580244064331	-0.0283312909305096	0.192619249224663	-0.0754055306315422
-6.69212532043457	-8.00236511230469	-6.96045637130737	-0.0284059010446072	0.192613065242767	-0.0752723142504692
-6.68799495697021	-7.99654626846313	-6.95878982543945	-0.028458833694458	0.192704975605011	-0.075230598449707
-6.68992137908936	-7.99211502075195	-6.96402931213379	-0.0285950601100922	0.192708551883698	-0.0751957669854164
-6.68597269058228	-7.9903826713562	-6.95979642868042	-0.0286592710763216	0.192666009068489	-0.0750316455960274
-6.68616008758545	-7.99208688735962	-6.95903396606445	-0.0288794115185738	0.192797407507896	-0.0749606564640999
-6.68507289886475	-7.98988199234009	-6.95687675476074	-0.0289577879011631	0.192744195461273	-0.0747800469398499
-6.68704795837402	-7.99042272567749	-6.95719432830811	-0.0290971212089062	0.192860305309296	-0.0746632069349289
-6.68924045562744	-7.99024820327759	-6.95903587341309	-0.0292251463979483	0.192835062742233	-0.0745312124490738
-6.68327760696411	-7.98657608032227	-6.95376253128052	-0.0293198581784964	0.192853152751923	-0.074370376765728
-6.67967224121094	-7.98504495620728	-6.95631170272827	-0.0295352768152952	0.192880034446716	-0.0742752850055695
-6.68029117584229	-7.98188591003418	-6.94954490661621	-0.0295655094087124	0.192841276526451	-0.074146069586277
-6.67643022537231	-7.98253774642944	-6.95569467544556	-0.0297716856002808	0.192889109253883	-0.0740466937422752
-6.68007659912109	-7.97983264923096	-6.95984601974487	-0.0299430526793003	0.192875742912292	-0.0738910511136055
-6.68606090545654	-7.98444414138794	-6.96136140823364	-0.0300372503697872	0.192820608615875	-0.0737530291080475
-6.68144178390503	-7.98718547821045	-6.95354223251343	-0.0302228033542633	0.193007618188858	-0.0736304819583893
-6.6843113899231	-7.98562097549438	-6.96113872528076	-0.0304253976792097	0.192993372678757	-0.073522187769413
-6.68345212936401	-7.98888349533081	-6.95713090896606	-0.0303949192166328	0.193082869052887	-0.0734254866838455
-6.67397022247314	-7.98621988296509	-6.96332550048828	-0.0305646453052759	0.193119153380394	-0.0733967646956444
-6.68100309371948	-7.98384809494019	-6.9614725112915	-0.0306569710373878	0.193109318614006	-0.0732196494936943
-6.67505073547363	-7.98739528656006	-6.95996141433716	-0.0308432597666979	0.193101853132248	-0.0731498822569847
-6.67654323577881	-7.99013376235962	-6.96241188049316	-0.0309877637773752	0.193093374371529	-0.0730376839637756
-6.68109464645386	-7.9928879737854	-6.95550346374512	-0.0311193466186523	0.193214446306229	-0.0728439167141914
-6.67936611175537	-7.99344921112061	-6.95826864242554	-0.0312400050461292	0.193283185362816	-0.0729124993085861
-6.68094873428345	-7.99846792221069	-6.96176290512085	-0.0312534272670746	0.193316325545311	-0.0727306827902794
-6.67326831817627	-7.99845552444458	-6.95802688598633	-0.0314338020980358	0.193343624472618	-0.0726939737796783
-6.67482423782349	-7.99695110321045	-6.95556354522705	-0.0314669236540794	0.193316370248795	-0.0726218149065971
-6.67506170272827	-8.0036506652832	-6.9539942741394	-0.0316465497016907	0.193437740206718	-0.072460912168026
-6.6737585067749	-8.00876712799072	-6.95804357528687	-0.0318400971591473	0.193483591079712	-0.0724745914340019
-6.676109790802	-8.00858306884766	-6.95733880996704	-0.0319109000265598	0.193567380309105	-0.0723375082015991
-6.67642116546631	-8.01207065582275	-6.96369552612305	-0.0319217182695866	0.193699404597282	-0.0723677575588226
-6.67396450042725	-8.01235008239746	-6.9639368057251	-0.0319634191691875	0.193742692470551	-0.0722301155328751
-6.6717381477356	-8.01553726196289	-6.96429920196533	-0.032051719725132	0.193691685795784	-0.0722507163882256
-6.67276954650879	-8.01855278015137	-6.96734237670898	-0.0322171188890934	0.193806484341621	-0.0721320286393166
-6.67672681808472	-8.02295684814453	-6.9582462310791	-0.0323640257120132	0.19378973543644	-0.0720775350928307
-6.67402410507202	-8.03255748748779	-6.96295022964478	-0.0324269011616707	0.193829640746117	-0.0720581039786339
-6.67815637588501	-8.02880764007568	-6.95915842056274	-0.0325156599283218	0.19403737783432	-0.0720193907618523
-6.67827367782593	-8.03150367736816	-6.9654746055603	-0.0325307138264179	0.194122359156609	-0.0719994157552719
-6.67532682418823	-8.03580856323242	-6.96644735336304	-0.0324820913374424	0.194153964519501	-0.0719215497374535
-6.6736307144165	-8.03489589691162	-6.96993064880371	-0.0325991362333298	0.194134920835495	-0.0718440264463425
-6.67416524887085	-8.03752708435059	-6.97200393676758	-0.0326620154082775	0.194111198186874	-0.071874164044857
-6.67734813690186	-8.04373550415039	-6.96933794021606	-0.0327681191265583	0.194208845496178	-0.0718341991305351
-6.67604207992554	-8.04848575592041	-6.96590137481689	-0.0329047404229641	0.194267556071281	-0.0718068331480026
-6.67514038085938	-8.05156803131104	-6.97369050979614	-0.0328248739242554	0.194301217794418	-0.0718609988689423
-6.67469549179077	-8.05461406707764	-6.97095823287964	-0.0328721888363361	0.194342270493507	-0.0718061104416847
-6.66814947128296	-8.05352210998535	-6.97221374511719	-0.0328234508633614	0.194315403699875	-0.0718286409974098
-6.66996097564697	-8.0535364151001	-6.97409915924072	-0.0327646732330322	0.194351211190224	-0.0717814341187477
-6.66802215576172	-8.05908012390137	-6.96901607513428	-0.0328967608511448	0.194361746311188	-0.0718010365962982
-6.6700234413147	-8.06307125091553	-6.9766058921814	-0.032792940735817	0.194349899888039	-0.0718875154852867
-6.67317724227905	-8.06893253326416	-6.96941423416138	-0.03285076841712	0.194410666823387	-0.0717772170901299
-6.67416429519653	-8.07324123382568	-6.97120475769043	-0.0328260511159897	0.194441139698029	-0.0719005316495895
-6.67492771148682	-8.07763004302979	-6.96780872344971	-0.032719012349844	0.194474890828133	-0.0719235092401505
-6.66899013519287	-8.07753849029541	-6.97234869003296	-0.0326882302761078	0.194450467824936	-0.0720396488904953
-6.66690874099731	-8.08201313018799	-6.96973276138306	-0.0325709357857704	0.194445639848709	-0.0721306204795837
-6.66807317733765	-8.08398342132568	-6.98163461685181	-0.0324660651385784	0.194504126906395	-0.0722153782844543
-6.66760015487671	-8.08981132507324	-6.98285913467407	-0.032512754201889	0.194391921162605	-0.0722592696547508
-6.67291069030762	-8.09729385375977	-6.97323274612427	-0.0324117355048656	0.194396197795868	-0.0723563060164452
-6.67393016815186	-8.10175704956055	-6.98035144805908	-0.032372772693634	0.194477468729019	-0.0724622011184692
-6.67425012588501	-8.10971069335938	-6.98307466506958	-0.0321817360818386	0.194456323981285	-0.0725680738687515
-6.66757297515869	-8.11051082611084	-6.98080492019653	-0.0320741310715675	0.194465577602386	-0.0726698189973831
-6.66639566421509	-8.11404418945313	-6.98510980606079	-0.0319505110383034	0.194347217679024	-0.0727957561612129
-6.66524982452393	-8.11826705932617	-6.98095989227295	-0.0318278297781944	0.194297686219215	-0.0728544592857361
-6.66634130477905	-8.12394905090332	-6.97702646255493	-0.0317711606621742	0.194311290979385	-0.0730145052075386
-6.66685581207275	-8.12996673583984	-6.97882127761841	-0.0316606126725674	0.194269672036171	-0.0730894133448601
-6.6644868850708	-8.13435840606689	-6.98511838912964	-0.0315007753670216	0.194278493523598	-0.0732612684369087
-6.6661901473999	-8.13944435119629	-6.99023818969727	-0.0312285833060741	0.194203525781631	-0.0733113512396812
-6.65912771224976	-8.14382934570313	-6.98730850219727	-0.0311253927648067	0.19417330622673	-0.0734435245394707
-6.66010522842407	-8.1496000289917	-6.9844274520874	-0.0310321804136038	0.194161742925644	-0.0735613405704498
-6.6590690612793	-8.15773487091064	-6.98417329788208	-0.0308172293007374	0.194010823965073	-0.0736337676644325
-6.65649843215942	-8.16333484649658	-6.98404026031494	-0.0308160744607449	0.193995490670204	-0.0737449526786804
-6.65868949890137	-8.16664886474609	-6.9785270690918	-0.0306059215217829	0.194046601653099	-0.0738893076777458
-6.6542820930481	-8.17274475097656	-6.98562860488892	-0.0304650850594044	0.194032445549965	-0.0740313231945038
-6.65316247940063	-8.17470455169678	-6.98999786376953	-0.0302751325070858	0.193949520587921	-0.0741476565599442
-6.65093040466309	-8.17920207977295	-6.99482774734497	-0.0300350822508335	0.193808168172836	-0.0742692798376083
-6.64538097381592	-8.18269062042236	-6.99088764190674	-0.0299707427620888	0.193697243928909	-0.0742951706051826
-6.64935445785522	-8.18900775909424	-6.99256753921509	-0.0298398528248072	0.193685129284859	-0.0744832083582878
-6.64234018325806	-8.19648361206055	-6.98593997955322	-0.0297101251780987	0.193585112690926	-0.0745808407664299
-6.64219188690186	-8.19832134246826	-6.98409748077393	-0.0296688620001078	0.193587139248848	-0.0746438950300217
-6.64367914199829	-8.20476818084717	-6.98537015914917	-0.0294378418475389	0.1934744566679	-0.0747378095984459
-6.63540601730347	-8.20513820648193	-6.9848427772522	-0.0293166860938072	0.19352300465107	-0.0748388096690178
-6.63273429870605	-8.2031135559082	-6.99654150009155	-0.0291194133460522	0.193305522203445	-0.0748994424939156
-6.62928771972656	-8.21205139160156	-6.98973274230957	-0.0289736445993185	0.193159252405167	-0.0748954117298126
-6.62296867370605	-8.21060276031494	-6.99066114425659	-0.0288646426051855	0.193067237734795	-0.0749471038579941
-6.62330341339111	-8.21555423736572	-6.9799542427063	-0.0288204625248909	0.192908719182014	-0.0749581828713417
-6.62130498886108	-8.22422790527344	-6.97792053222656	-0.0287616495043039	0.192748531699181	-0.075078971683979
-6.61806344985962	-8.22549724578857	-6.97285604476929	-0.0286311842501163	0.192804083228111	-0.0752068087458611
[truncated: 10,463 more rows]
