# Supplementary material for: Identification of Haptic Based Guiding Using Hard Reins
Source: PLoS One. 2015 Jul 22;10(7):e0132020. doi: 10.1371/journal.pone.0132020 (PMC4511788; doi:10.1371/journal.pone.0132020)
Supplement: S6 File — (ZIP) [file pone.0132020.s006.zip › Exp2_ForceData2/Subject6/path2/T3.csv]

Force X (N)	Force Y (N)	Force Z (N)	Torque X (N-m)	Torque Y (N-m)	Torque Z (N-m)	Frequency = 10000	Averaging Level = 16	F/T Serial Number = FT11772	Time Started = 19/02/2013 13:19:24
-6.80204105377197	-7.28577709197998	-6.53929710388184	-0.0360308699309826	0.192236050963402	-0.0803736969828606
-6.79864597320557	-7.28619432449341	-6.53751850128174	-0.0360925979912281	0.192258790135384	-0.0803342238068581
-6.80065584182739	-7.2812762260437	-6.54080200195313	-0.0359563790261745	0.192128017544746	-0.0802334696054459
-6.78899717330933	-7.28043508529663	-6.54337692260742	-0.0361438691616058	0.19221755862236	-0.080240286886692
-6.79045581817627	-7.27941465377808	-6.53229475021362	-0.0359936095774174	0.192161977291107	-0.080165684223175
-6.78588771820068	-7.28382253646851	-6.53419637680054	-0.0360811315476894	0.192168265581131	-0.0802187696099281
-6.78985071182251	-7.27797985076904	-6.53533554077148	-0.035952489823103	0.192180559039116	-0.0801491886377335
-6.78007841110229	-7.27719879150391	-6.53582048416138	-0.0360928736627102	0.192145392298698	-0.0801681578159332
-6.78608751296997	-7.2808780670166	-6.52697372436523	-0.0359421297907829	0.192122131586075	-0.0801188498735428
-6.78527927398682	-7.27614068984985	-6.52668285369873	-0.0360455065965652	0.1921326816082	-0.0802251622080803
-6.78274726867676	-7.27443408966064	-6.52284717559814	-0.035988450050354	0.192170083522797	-0.0801517143845558
-6.78015518188477	-7.27641248703003	-6.53145360946655	-0.0359728708863258	0.192152872681618	-0.0801764875650406
-6.78244256973267	-7.27708673477173	-6.52462100982666	-0.0358415395021439	0.192197665572166	-0.08013816177845
-6.78082323074341	-7.27307605743408	-6.5279221534729	-0.0358484350144863	0.1921356767416	-0.0803047642111778
-6.78292989730835	-7.27325248718262	-6.52593946456909	-0.0357911512255669	0.192256510257721	-0.080262690782547
-6.77797794342041	-7.27187013626099	-6.5309419631958	-0.0356975644826889	0.192201852798462	-0.0803514942526817
-6.7810640335083	-7.27827262878418	-6.52755117416382	-0.0356915295124054	0.192224308848381	-0.0803309977054596
-6.77941846847534	-7.27306032180786	-6.52641010284424	-0.0355411134660244	0.192060545086861	-0.0803969651460648
-6.77684497833252	-7.27234649658203	-6.52806758880615	-0.0356224812567234	0.192289769649506	-0.080404244363308
-6.77965450286865	-7.27078914642334	-6.53340864181519	-0.0354104563593864	0.192164734005928	-0.0804141983389854
-6.77957534790039	-7.27851676940918	-6.53025388717651	-0.0354505963623524	0.192266911268234	-0.0804366692900658
-6.78283643722534	-7.27115201950073	-6.52963495254517	-0.0354023650288582	0.192144468426704	-0.080508179962635
-6.77640867233276	-7.27019309997559	-6.53658723831177	-0.0353762693703175	0.192239582538605	-0.0805041417479515
-6.77659797668457	-7.27071666717529	-6.53280210494995	-0.0351377613842487	0.192130669951439	-0.0805571898818016
-6.77941370010376	-7.27785110473633	-6.53000068664551	-0.0352252162992954	0.192242041230202	-0.0805777683854103
-6.782386302948	-7.26665830612183	-6.53487968444824	-0.0351285487413406	0.192083761096001	-0.0806714370846748
-6.78017807006836	-7.27023506164551	-6.54017972946167	-0.0351253002882004	0.192178845405579	-0.080669529736042
-6.78226327896118	-7.26941347122192	-6.53957986831665	-0.0349155813455582	0.192123368382454	-0.0807340517640114
-6.78361368179321	-7.27403259277344	-6.54006433486938	-0.035025991499424	0.192153930664063	-0.0807689800858498
-6.78834009170532	-7.26904773712158	-6.5444598197937	-0.0348438210785389	0.192032381892204	-0.0808715745806694
-6.78629970550537	-7.27004957199097	-6.5458288192749	-0.0348687171936035	0.192130550742149	-0.0807924196124077
-6.78819417953491	-7.27142286300659	-6.54910707473755	-0.0347606018185616	0.192121431231499	-0.0809825286269188
-6.79392719268799	-7.27622938156128	-6.54510354995728	-0.0347577184438705	0.192221164703369	-0.081004835665226
-6.79452657699585	-7.26964282989502	-6.55706691741943	-0.0346171259880066	0.192052841186523	-0.0811241790652275
-6.79465913772583	-7.27219581604004	-6.555983543396	-0.0347107499837875	0.192168205976486	-0.0810617357492447
-6.79879713058472	-7.26936721801758	-6.55395460128784	-0.034532193094492	0.192099869251251	-0.081193782389164
-6.79983901977539	-7.27719116210938	-6.55557060241699	-0.0345112197101116	0.19217886030674	-0.0812360867857933
-6.8044319152832	-7.27079725265503	-6.5636830329895	-0.0344431065022945	0.192071050405502	-0.081291452050209
-6.80283260345459	-7.27218341827393	-6.55979108810425	-0.0344604812562466	0.192067608237267	-0.081272155046463
-6.80152988433838	-7.27188682556152	-6.56352615356445	-0.0343473888933659	0.192042633891106	-0.0814212560653687
-6.80695533752441	-7.27410793304443	-6.56365394592285	-0.0342937149107456	0.192143484950066	-0.0814211517572403
-6.81021118164063	-7.27334117889404	-6.56629323959351	-0.0342255868017673	0.191951617598534	-0.081428661942482
-6.80514430999756	-7.27351188659668	-6.56539869308472	-0.0342428535223007	0.192081049084663	-0.0815469101071358
-6.81036901473999	-7.27170944213867	-6.56783723831177	-0.0340680591762066	0.191994085907936	-0.0815135762095451
-6.80883741378784	-7.2754020690918	-6.56254196166992	-0.0341542661190033	0.192028179764748	-0.0816551074385643
-6.8164324760437	-7.27214908599854	-6.57337760925293	-0.0340045318007469	0.191970393061638	-0.0816924795508385
-6.8118839263916	-7.27595043182373	-6.57561445236206	-0.0339975096285343	0.191987857222557	-0.0817705690860748
-6.81887197494507	-7.27520036697388	-6.57566547393799	-0.0338380038738251	0.192023724317551	-0.0817738547921181
-6.81638097763062	-7.27461767196655	-6.5752329826355	-0.03385279327631	0.192096009850502	-0.0819264054298401
-6.82283210754395	-7.27253246307373	-6.57756900787354	-0.033770315349102	0.192003041505814	-0.0818838700652123
-6.81899404525757	-7.27435159683228	-6.58759355545044	-0.0336698032915592	0.192048862576485	-0.0819507390260696
-6.82164430618286	-7.27917003631592	-6.58012390136719	-0.0335947088897228	0.192037776112556	-0.0820106118917465
-6.82493162155151	-7.27713298797607	-6.58754920959473	-0.0335883945226669	0.191985353827477	-0.0821252688765526
-6.81997489929199	-7.27693700790405	-6.58770513534546	-0.0335787385702133	0.192091137170792	-0.0822014957666397
-6.82253122329712	-7.27487182617188	-6.59212017059326	-0.0333913788199425	0.191988706588745	-0.0821652114391327
-6.82202053070068	-7.28317832946777	-6.58796453475952	-0.0334500521421433	0.192023381590843	-0.0822500437498093
-6.82299375534058	-7.27726936340332	-6.58785533905029	-0.0333011709153652	0.191923454403877	-0.0823155120015144
-6.81718730926514	-7.2777247428894	-6.58864307403564	-0.0334048233926296	0.19206377863884	-0.082294337451458
-6.81929159164429	-7.27721738815308	-6.5857982635498	-0.0332017242908478	0.191922917962074	-0.0822715312242508
-6.81834888458252	-7.28253126144409	-6.58684539794922	-0.033271998167038	0.191992044448853	-0.0823759138584137
-6.82087373733521	-7.27786636352539	-6.57857942581177	-0.0332265980541706	0.191922128200531	-0.0823588743805885
-6.81241464614868	-7.27967357635498	-6.58768510818481	-0.0332533679902554	0.191998884081841	-0.0824162885546684
-6.81683588027954	-7.27769756317139	-6.58742904663086	-0.0330236591398716	0.191954061388969	-0.082409679889679
-6.81436347961426	-7.28005218505859	-6.5863151550293	-0.0331499725580215	0.191846594214439	-0.0824508517980576
-6.81791305541992	-7.27767848968506	-6.57830619812012	-0.0331014059484005	0.191858485341072	-0.0823519602417946
-6.80738401412964	-7.2781457901001	-6.58221769332886	-0.0331220291554928	0.191887140274048	-0.0824783369898796
-6.81473875045776	-7.28017663955688	-6.58930778503418	-0.0330524854362011	0.191854313015938	-0.0823887959122658
-6.81319761276245	-7.27909803390503	-6.59263896942139	-0.0331016592681408	0.191720351576805	-0.0824686214327812
-6.81508684158325	-7.28007841110229	-6.58332920074463	-0.0330668874084949	0.191805720329285	-0.0824042484164238
-6.8115234375	-7.27856969833374	-6.58427810668945	-0.0330055318772793	0.191708579659462	-0.0825329348444939
-6.81302452087402	-7.28222799301147	-6.58989953994751	-0.0330492630600929	0.191749930381775	-0.0825127437710762
-6.81540155410767	-7.27900171279907	-6.58569526672363	-0.0329532511532307	0.191634804010391	-0.0824707970023155
-6.8108696937561	-7.28042554855347	-6.58453941345215	-0.0330332182347775	0.191661924123764	-0.0824307352304459
-6.81061267852783	-7.27951955795288	-6.58048725128174	-0.0329250320792198	0.19161781668663	-0.0825150087475777
-6.81104755401611	-7.28289842605591	-6.58532190322876	-0.0329406596720219	0.19168496131897	-0.08251953125
-6.81383180618286	-7.27820014953613	-6.58709812164307	-0.0329236425459385	0.191416159272194	-0.0824847966432571
-6.80828428268433	-7.27928733825684	-6.58747911453247	-0.0329185724258423	0.191547691822052	-0.0825874581933022
-6.81121015548706	-7.27686834335327	-6.58339595794678	-0.0328293405473232	0.191424578428268	-0.0824924930930138
-6.81034660339355	-7.27968120574951	-6.58048105239868	-0.03286412358284	0.191411256790161	-0.0826082676649094
-6.81675481796265	-7.27498245239258	-6.5906286239624	-0.0326913185417652	0.191363245248795	-0.082560658454895
-6.81224966049194	-7.27661418914795	-6.58874082565308	-0.0328089445829391	0.191281691193581	-0.0826326683163643
-6.81617832183838	-7.27868509292603	-6.58301258087158	-0.0326476693153381	0.191268280148506	-0.0826319605112076
-6.8165454864502	-7.27520275115967	-6.5859317779541	-0.0327143445611	0.191242843866348	-0.0827392116189003
-6.82079887390137	-7.27113246917725	-6.59084606170654	-0.0324940718710423	0.191140323877335	-0.0827282592654228
-6.81923198699951	-7.27283000946045	-6.59094476699829	-0.0325599163770676	0.191151604056358	-0.0828599631786346
-6.82308578491211	-7.27191829681396	-6.58900880813599	-0.0323240384459496	0.191074952483177	-0.0828786566853523
-6.82509756088257	-7.27345657348633	-6.59570789337158	-0.03239381685853	0.191131100058556	-0.0830322429537773
-6.83096265792847	-7.27215480804443	-6.59133100509644	-0.0321812629699707	0.190950810909271	-0.0829999521374702
-6.82631492614746	-7.27311086654663	-6.59473991394043	-0.0322115458548069	0.191032022237778	-0.0831535905599594
-6.83327531814575	-7.26888275146484	-6.59634160995483	-0.0319472700357437	0.190949216485023	-0.0832305252552032
-6.83543348312378	-7.2729115486145	-6.60310077667236	-0.0319873839616776	0.191031336784363	-0.0832818150520325
-6.84004306793213	-7.2675576210022	-6.59901809692383	-0.0317563228309155	0.190731838345528	-0.0833820253610611
-6.83619022369385	-7.26927185058594	-6.60432529449463	-0.0317482128739357	0.190900415182114	-0.083519347012043
-6.83985614776611	-7.26579475402832	-6.60371541976929	-0.031540933996439	0.190792143344879	-0.0835498496890068
-6.84182071685791	-7.27345991134644	-6.60862445831299	-0.0315524414181709	0.190828919410706	-0.0836828500032425
-6.8462438583374	-7.2648663520813	-6.60518789291382	-0.0313659235835075	0.190675735473633	-0.0837924778461456
-6.84365034103394	-7.26555347442627	-6.60593223571777	-0.0313168242573738	0.190752863883972	-0.0838325768709183
-6.8487491607666	-7.26397705078125	-6.61352300643921	-0.0310613960027695	0.190621122717857	-0.0839242860674858
-6.85079288482666	-7.27114772796631	-6.60898208618164	-0.0310613457113504	0.190708741545677	-0.0840215757489204
-6.85636377334595	-7.26243162155151	-6.60687780380249	-0.0308639369904995	0.190462291240692	-0.084159679710865
-6.84933996200562	-7.26419830322266	-6.6126766204834	-0.0308296270668507	0.190572202205658	-0.0842872187495232
-6.85845375061035	-7.26153421401978	-6.61893272399902	-0.0305363200604916	0.190515130758286	-0.0843524932861328
-6.85896348953247	-7.26802015304565	-6.61565256118774	-0.0306057445704937	0.190522983670235	-0.0844410732388496
-6.8651008605957	-7.26213598251343	-6.61662673950195	-0.0303542669862509	0.190462097525597	-0.0845107436180115
-6.85900068283081	-7.26370096206665	-6.6239161491394	-0.0303722992539406	0.190425351262093	-0.0846547707915306
-6.8691029548645	-7.26269626617432	-6.6181468963623	-0.0300974305719137	0.190413504838943	-0.0847392603754997
-6.86872673034668	-7.26821660995483	-6.62138175964355	-0.0301490146666765	0.190311342477798	-0.0848532095551491
-6.87572050094604	-7.26030683517456	-6.62379312515259	-0.0299511849880219	0.190401539206505	-0.0849145352840424
-6.87091493606567	-7.26296663284302	-6.62746858596802	-0.0298867225646973	0.190430670976639	-0.0850596874952316
-6.88131046295166	-7.26365423202515	-6.63425779342651	-0.0295989140868187	0.190391674637794	-0.0851055383682251
-6.87841510772705	-7.26940774917603	-6.62788867950439	-0.0296842250972986	0.190348148345947	-0.0852456316351891
-6.88463640213013	-7.26248407363892	-6.62287044525146	-0.0295133274048567	0.190348044037819	-0.0853636413812637
-6.87878847122192	-7.26424980163574	-6.6361403465271	-0.0294833146035671	0.190326169133186	-0.0854751318693161
-6.88682889938354	-7.26424121856689	-6.63453054428101	-0.0292078424245119	0.190300971269608	-0.0854515135288239
-6.88660430908203	-7.26632404327393	-6.63506555557251	-0.0292906612157822	0.190310999751091	-0.0856229811906815
-6.89335632324219	-7.26352119445801	-6.63413190841675	-0.0291137155145407	0.190296143293381	-0.0856433063745499
-6.88239431381226	-7.26489925384521	-6.64497900009155	-0.029084462672472	0.19028577208519	-0.0858097523450851
-6.89196491241455	-7.26709604263306	-6.64066410064697	-0.0288875848054886	0.190281629562378	-0.0857822149991989
-6.89046049118042	-7.269944190979	-6.63769292831421	-0.0289173610508442	0.190248683094978	-0.086010679602623
-6.88949155807495	-7.26568365097046	-6.64086866378784	-0.0287321284413338	0.190199702978134	-0.0859505981206894
-6.88830375671387	-7.26640605926514	-6.65009927749634	-0.0287952776998281	0.190254524350166	-0.0860235989093781
-6.89231395721436	-7.26943397521973	-6.64093255996704	-0.0285996571183205	0.190263420343399	-0.0860036090016365
-6.88921403884888	-7.27086400985718	-6.63817977905273	-0.0286274589598179	0.190131783485413	-0.086182713508606
-6.89144659042358	-7.267014503479	-6.63847351074219	-0.0285384431481361	0.190167263150215	-0.0861609652638435
-6.88695430755615	-7.26839590072632	-6.63849687576294	-0.0284790359437466	0.190202131867409	-0.0862850919365883
-6.89149284362793	-7.27326011657715	-6.63794708251953	-0.0283379200845957	0.190155848860741	-0.0862022191286087
-6.88561296463013	-7.26844358444214	-6.63769817352295	-0.0283452682197094	0.190057158470154	-0.0863738209009171
-6.88457918167114	-7.26701831817627	-6.63625335693359	-0.0282646864652634	0.190077722072601	-0.0863312184810638
-6.88482522964478	-7.26835918426514	-6.64664220809937	-0.0281717292964458	0.19011253118515	-0.0863904356956482
-6.88392877578735	-7.27184867858887	-6.63061475753784	-0.0280750244855881	0.190052106976509	-0.0863690301775932
-6.88393211364746	-7.27198123931885	-6.63701772689819	-0.0281347408890724	0.190031453967094	-0.0865674093365669
-6.88442420959473	-7.26864242553711	-6.63283109664917	-0.0279451571404934	0.190055340528488	-0.0864731594920158
-6.87481021881104	-7.26814985275269	-6.63968467712402	-0.027967831119895	0.189956545829773	-0.0865377187728882
-6.8791069984436	-7.27023792266846	-6.62405252456665	-0.0278742015361786	0.189995214343071	-0.0865446627140045
-6.87534093856812	-7.26839065551758	-6.62892293930054	-0.0278533864766359	0.189934477210045	-0.0865845680236816
-6.87516355514526	-7.26671409606934	-6.62190628051758	-0.0277518462389708	0.189848318696022	-0.0865120440721512
-6.86704730987549	-7.26786994934082	-6.62540864944458	-0.027796097099781	0.189915627241135	-0.0865416452288628
-6.8699312210083	-7.27032470703125	-6.62036895751953	-0.0276190843433142	0.189885079860687	-0.0865585207939148
-6.86307096481323	-7.2679615020752	-6.62297058105469	-0.0276733431965113	0.189784705638885	-0.0866690650582314
-6.86669254302979	-7.26409244537354	-6.61709928512573	-0.0276254508644342	0.189785450696945	-0.0865468531847
-6.85649967193604	-7.26754951477051	-6.6120285987854	-0.027567096054554	0.189724922180176	-0.0866560116410255
-6.85852003097534	-7.26888179779053	-6.61072015762329	-0.0275127105414867	0.189766407012939	-0.0866459310054779
-6.8556113243103	-7.26530027389526	-6.61271095275879	-0.0274359062314034	0.189623415470123	-0.086711660027504
-6.85554170608521	-7.26383924484253	-6.60576581954956	-0.027504151687026	0.189644619822502	-0.0866621807217598
-6.84874057769775	-7.26511287689209	-6.606276512146	-0.0273803770542145	0.189604312181473	-0.0867505222558975
-6.85114908218384	-7.26348733901978	-6.60800409317017	-0.0273306369781494	0.189608559012413	-0.0867345333099365
-6.84773254394531	-7.26210641860962	-6.60597610473633	-0.0273480638861656	0.189449921250343	-0.086755558848381
-6.84894990921021	-7.26042890548706	-6.59640502929688	-0.0272713638842106	0.189454942941666	-0.0867372825741768
-6.84260416030884	-7.26073312759399	-6.59656667709351	-0.0273164100944996	0.189475491642952	-0.086834616959095
-6.84999084472656	-7.25847768783569	-6.5984263420105	-0.0271659400314093	0.189494997262955	-0.0867320373654366
-6.84558343887329	-7.26475191116333	-6.59948253631592	-0.0272322371602058	0.189383059740067	-0.0867895111441612
-6.84710454940796	-7.25489950180054	-6.58883666992188	-0.0271171927452087	0.189399272203445	-0.0868035107851028
-6.84070777893066	-7.25524044036865	-6.59746837615967	-0.0271892175078392	0.189398929476738	-0.0868455320596695
-6.84714126586914	-7.25655078887939	-6.58924674987793	-0.0270184502005577	0.189326629042625	-0.0867344066500664
-6.84194803237915	-7.26171970367432	-6.59094429016113	-0.0271406564861536	0.189274057745934	-0.0868143737316132
-6.84769248962402	-7.25036811828613	-6.58762121200562	-0.026975629851222	0.189259171485901	-0.0868538022041321
-6.84197235107422	-7.25297784805298	-6.5928955078125	-0.0271029584109783	0.189347818493843	-0.0868680700659752
-6.84884262084961	-7.25245952606201	-6.5890474319458	-0.026934128254652	0.189232334494591	-0.0868063941597939
-6.84524583816528	-7.25212860107422	-6.58567571640015	-0.0270508751273155	0.189282834529877	-0.0868909657001495
-6.85242033004761	-7.25132846832275	-6.58025932312012	-0.0269392225891352	0.189287096261978	-0.0868290215730667
-6.84440803527832	-7.24985504150391	-6.59269905090332	-0.0269815269857645	0.189329609274864	-0.0869491249322891
-6.85170698165894	-7.24977159500122	-6.59029960632324	-0.0268398523330688	0.189293816685677	-0.08689034730196
-6.85255813598633	-7.24931001663208	-6.58697462081909	-0.0269025322049856	0.18937274813652	-0.0870261937379837
-6.85812425613403	-7.24626398086548	-6.5884804725647	-0.026766374707222	0.189301759004593	-0.0869472995400429
-6.85256767272949	-7.24626493453979	-6.59432172775269	-0.026898181065917	0.189386874437332	-0.0870410576462746
-6.85717964172363	-7.24425029754639	-6.58927392959595	-0.0267201140522957	0.189367383718491	-0.0870070233941078
-6.85912370681763	-7.2488842010498	-6.58734750747681	-0.0267544556409121	0.189371883869171	-0.0871178507804871
-6.86457490921021	-7.24286890029907	-6.59625005722046	-0.0266303736716509	0.189360797405243	-0.0871108546853065
-6.8604531288147	-7.24261045455933	-6.59654331207275	-0.0267045833170414	0.189372837543488	-0.0871767029166222
-6.86580038070679	-7.2482762336731	-6.59375238418579	-0.0265627354383469	0.18939508497715	-0.0872144773602486
-6.86297273635864	-7.2436089515686	-6.59977102279663	-0.0266217086464167	0.189394369721413	-0.0873510167002678
-6.86659622192383	-7.23982524871826	-6.59379243850708	-0.0265445411205292	0.189431384205818	-0.0873002037405968
-6.86282396316528	-7.24217224121094	-6.60478687286377	-0.0264896135777235	0.189517691731453	-0.0873318314552307
-6.86574840545654	-7.2448091506958	-6.59690284729004	-0.0264669302850962	0.189538881182671	-0.0874145999550819
-6.86899375915527	-7.24044370651245	-6.60070562362671	-0.0264442916959524	0.189432546496391	-0.0874902606010437
-6.86818742752075	-7.23917436599731	-6.59988832473755	-0.0263686776161194	0.189595177769661	-0.08746687322855
-6.86495065689087	-7.23557376861572	-6.60229110717773	-0.0262772887945175	0.189545869827271	-0.0875190421938896
-6.86851119995117	-7.24306440353394	-6.60078954696655	-0.0262470040470362	0.189654156565666	-0.087485559284687
-6.86570072174072	-7.23409938812256	-6.6044397354126	-0.0261867363005877	0.18948894739151	-0.0876153334975243
-6.86665153503418	-7.2357234954834	-6.60410928726196	-0.026177603751421	0.189627006649971	-0.0875699892640114
-6.86460876464844	-7.23467779159546	-6.60392475128174	-0.0262001268565655	0.189607322216034	-0.0875676795840263
-6.86465454101563	-7.23828268051147	-6.5935525894165	-0.026037685573101	0.189661130309105	-0.0876048877835274
-6.86461877822876	-7.23328733444214	-6.60295534133911	-0.0260471757501364	0.189622104167938	-0.0876973047852516
-6.86259889602661	-7.23206901550293	-6.60038280487061	-0.0261355489492416	0.189686626195908	-0.0875520408153534
-6.85671758651733	-7.23466157913208	-6.60039615631104	-0.0260611064732075	0.189624831080437	-0.0876451060175896
-6.85904455184937	-7.23583269119263	-6.59626913070679	-0.0260088406503201	0.189691066741943	-0.0876110792160034
-6.85877323150635	-7.23022747039795	-6.60003328323364	-0.0259469971060753	0.189612463116646	-0.0875779539346695
-6.85765361785889	-7.2318959236145	-6.59343385696411	-0.0260176584124565	0.189671441912651	-0.0875006839632988
-6.85051012039185	-7.22790622711182	-6.59531116485596	-0.0258467737585306	0.189639523625374	-0.0875475779175758
-6.8533730506897	-7.22878789901733	-6.59368562698364	-0.0258904341608286	0.189721629023552	-0.0875308066606522
-6.8522310256958	-7.22490882873535	-6.59617710113525	-0.0258813910186291	0.189627841114998	-0.0875536724925041
-6.85078144073486	-7.22554779052734	-6.59135007858276	-0.0258701387792826	0.189685106277466	-0.0874520316720009
-6.84216356277466	-7.22352075576782	-6.59323167800903	-0.0258645359426737	0.189719691872597	-0.0876358523964882
-6.84750699996948	-7.2198634147644	-6.58814001083374	-0.0256286170333624	0.189798206090927	-0.0875275209546089
-6.84442567825317	-7.22134256362915	-6.59112501144409	-0.0257502049207687	0.18966993689537	-0.0875698700547218
-6.84336566925049	-7.21964597702026	-6.58387899398804	-0.0256228297948837	0.18976791203022	-0.087485283613205
-6.83443021774292	-7.21667003631592	-6.57920598983765	-0.0256786663085222	0.189782693982124	-0.0875823721289635
-6.83403301239014	-7.21933698654175	-6.58379602432251	-0.0255922134965658	0.189820066094398	-0.0874687656760216
-6.83015012741089	-7.21814012527466	-6.5840859413147	-0.0255326200276613	0.189721316099167	-0.0875840038061142
-6.83092927932739	-7.21381521224976	-6.57285356521606	-0.025573218241334	0.189844846725464	-0.087492510676384
-6.82334280014038	-7.21172523498535	-6.58727979660034	-0.0254687163978815	0.18994428217411	-0.0875651836395264
-6.8232536315918	-7.21340084075928	-6.57339668273926	-0.0252764951437712	0.189963862299919	-0.0874787122011185
-6.81968688964844	-7.2150707244873	-6.58090543746948	-0.0254284348338842	0.190004885196686	-0.0875894352793694
-6.81761837005615	-7.21504688262939	-6.56932210922241	-0.025325695052743	0.190085634589195	-0.0874824300408363
-6.80590867996216	-7.21593332290649	-6.57886934280396	-0.0252730492502451	0.19013874232769	-0.0876155868172646
-6.81068181991577	-7.21461629867554	-6.5810923576355	-0.0251388885080814	0.190302580595016	-0.0874768123030663
-6.80274391174316	-7.21940565109253	-6.57918930053711	-0.0251831654459238	0.190407276153564	-0.0876907855272293
-6.80071926116943	-7.2127480506897	-6.5769681930542	-0.025004280731082	0.190485671162605	-0.0875693410634995
-6.78837013244629	-7.21435689926147	-6.58555841445923	-0.0251173563301563	0.190630182623863	-0.0875801891088486
-6.79031801223755	-7.21268463134766	-6.58268070220947	-0.0249097757041454	0.190739139914513	-0.0875455662608147
-6.78482389450073	-7.21861410140991	-6.58309650421143	-0.0249187890440226	0.190906822681427	-0.087589293718338
-6.78531169891357	-7.21576499938965	-6.58759689331055	-0.0248328950256109	0.190987333655357	-0.087513230741024
-6.77204418182373	-7.2207236289978	-6.58858633041382	-0.0249033588916063	0.191140204668045	-0.0874429196119308
-6.76977300643921	-7.21618223190308	-6.58239459991455	-0.0247432012110949	0.191232785582542	-0.0874384045600891
-6.76359939575195	-7.22272348403931	-6.58529329299927	-0.0247830674052238	0.191413804888725	-0.0874386429786682
-6.75909233093262	-7.22170686721802	-6.59124755859375	-0.0247510708868504	0.191387742757797	-0.0873201712965965
-6.74798631668091	-7.22282314300537	-6.58371067047119	-0.024876656010747	0.191597193479538	-0.0872907042503357
-6.74519729614258	-7.22021770477295	-6.58545827865601	-0.0245831701904535	0.191651359200478	-0.087229810655117
-6.74026966094971	-7.22374725341797	-6.59017562866211	-0.0247434042394161	0.191879943013191	-0.087205559015274
-6.7402811050415	-7.22439002990723	-6.58813095092773	-0.0247156694531441	0.191870510578156	-0.0870995968580246
-6.72616004943848	-7.2242865562439	-6.58916139602661	-0.0247295908629894	0.192095816135406	-0.0871239379048347
-6.72691202163696	-7.2239670753479	-6.58897542953491	-0.0245874561369419	0.192177474498749	-0.0870639905333519
-6.72318267822266	-7.22615146636963	-6.59819793701172	-0.024726876989007	0.192339941859245	-0.0870202481746674
-6.72152662277222	-7.22578907012939	-6.59456825256348	-0.0245691761374474	0.192316189408302	-0.086890883743763
-6.70880317687988	-7.22405290603638	-6.59815311431885	-0.0246313903480768	0.192524671554565	-0.086928091943264
-6.71448183059692	-7.22495603561401	-6.60343265533447	-0.0244658421725035	0.192594453692436	-0.0868444517254829
-6.70926952362061	-7.22791004180908	-6.61399745941162	-0.0245310589671135	0.192788273096085	-0.0867961794137955
-6.7148060798645	-7.21766519546509	-6.60735464096069	-0.0243894811719656	0.192832067608833	-0.0866145640611649
-6.71842670440674	-7.22299861907959	-6.62280130386353	-0.0244086161255836	0.193108201026917	-0.0864754617214203
-6.73222303390503	-7.22951936721802	-6.63711452484131	-0.0241209845989943	0.193151339888573	-0.0865118578076363
-6.73894596099854	-7.23470258712769	-6.64652538299561	-0.0242219902575016	0.193452015519142	-0.0865974947810173
-6.74480533599854	-7.220871925354	-6.64383697509766	-0.0240183733403683	0.193417280912399	-0.0865690335631371
-6.73687267303467	-7.21860980987549	-6.65798711776733	-0.0241642538458109	0.193602651357651	-0.0862580090761185
-6.72773027420044	-7.21482610702515	-6.65833950042725	-0.0240919142961502	0.193553850054741	-0.0861579924821854
-6.7277045249939	-7.21648788452148	-6.65844964981079	-0.0241723395884037	0.193699821829796	-0.0861750692129135
-6.72618627548218	-7.21298122406006	-6.65875291824341	-0.0241749361157417	0.193658396601677	-0.0861753895878792
-6.72832155227661	-7.22126579284668	-6.65481996536255	-0.0241962019354105	0.193883508443832	-0.0861265286803246
-6.72473287582397	-7.22494983673096	-6.65998029708862	-0.0241702757775784	0.193876475095749	-0.0863108932971954
-6.72716856002808	-7.23354291915894	-6.65379333496094	-0.0242727994918823	0.194033414125443	-0.0863962024450302
-6.73147296905518	-7.22762584686279	-6.66109800338745	-0.0241473764181137	0.194033429026604	-0.0864691436290741
-6.72794485092163	-7.22848463058472	-6.67355728149414	-0.024243189021945	0.194259032607079	-0.0864095389842987
-6.73242807388306	-7.22690296173096	-6.67015886306763	-0.0242122169584036	0.194358006119728	-0.0864498540759087
-6.73448848724365	-7.23072052001953	-6.67062330245972	-0.0242824722081423	0.194559067487717	-0.0864620804786682
-6.73618125915527	-7.22101831436157	-6.68538475036621	-0.024203835055232	0.194533333182335	-0.0864576026797295
-6.73666954040527	-7.22209215164185	-6.68894815444946	-0.0243056584149599	0.194848418235779	-0.0863633081316948
-6.73916387557983	-7.22257423400879	-6.68118333816528	-0.0241435077041388	0.1949163377285	-0.086417555809021
-6.73927736282349	-7.22825860977173	-6.69488000869751	-0.0243313927203417	0.195079267024994	-0.0864832773804665
-6.74533414840698	-7.22209167480469	-6.69365739822388	-0.0243226177990437	0.195087656378746	-0.0865078195929527
-6.74431657791138	-7.22700119018555	-6.69616460800171	-0.0244847498834133	0.195215091109276	-0.0864763930439949
-6.74701118469238	-7.2253246307373	-6.69944286346436	-0.0243297014385462	0.19532522559166	-0.0866171419620514
-6.75131130218506	-7.22875022888184	-6.70614337921143	-0.0244783256202936	0.19550621509552	-0.0865549668669701
-6.75889921188354	-7.22468900680542	-6.70633792877197	-0.0244373641908169	0.195516124367714	-0.0865394547581673
-6.75023460388184	-7.22538757324219	-6.7120943069458	-0.0245651584118605	0.195663020014763	-0.0865464434027672
-6.76008319854736	-7.22412300109863	-6.71459722518921	-0.024490213021636	0.195743799209595	-0.0865458324551582
-6.76229476928711	-7.22880935668945	-6.71653032302856	-0.0246290508657694	0.195903480052948	-0.0865908041596413
-6.77324771881104	-7.22400999069214	-6.72715139389038	-0.0245447717607021	0.195842549204826	-0.0865166783332825
-6.77100944519043	-7.22756433486938	-6.72909593582153	-0.0247465614229441	0.196010008454323	-0.0865494832396507
-6.78072214126587	-7.22784948348999	-6.73138046264648	-0.0246375370770693	0.196106448769569	-0.0865448564291
-6.7813982963562	-7.2301197052002	-6.73648643493652	-0.0247909743338823	0.196285292506218	-0.086522102355957
-6.78489446640015	-7.2223072052002	-6.74302434921265	-0.0248116794973612	0.196156188845634	-0.0863701924681664
-6.78123664855957	-7.22288274765015	-6.73529100418091	-0.0251169614493847	0.196344584226608	-0.0863783210515976
-6.78880548477173	-7.2218189239502	-6.73849010467529	-0.0249827466905117	0.196390271186829	-0.0863543823361397
-6.78988456726074	-7.22587299346924	-6.74701690673828	-0.0251769293099642	0.196616649627686	-0.0863942727446556
-6.80105924606323	-7.22368812561035	-6.74542093276978	-0.0251716580241919	0.19656229019165	-0.0863965675234795
-6.79480504989624	-7.22653198242188	-6.74681520462036	-0.0253438204526901	0.196711286902428	-0.0864244252443314
-6.80379486083984	-7.22291326522827	-6.75372505187988	-0.0252381414175034	0.196772143244743	-0.086460642516613
-6.80665493011475	-7.22621631622314	-6.75830030441284	-0.0254545081406832	0.1969945281744	-0.0864433497190475
-6.81466722488403	-7.22242116928101	-6.76083850860596	-0.0253650266677141	0.196919456124306	-0.0863825380802155
-6.8080358505249	-7.2226996421814	-6.76670408248901	-0.0256279613822699	0.197183504700661	-0.0864324495196342
-6.81843566894531	-7.21966314315796	-6.76628732681274	-0.0254234652966261	0.197211042046547	-0.0863776579499245
-6.81879806518555	-7.22411823272705	-6.78011846542358	-0.0256555210798979	0.197313234210014	-0.0863867998123169
-6.82431125640869	-7.21806573867798	-6.76757431030273	-0.0257239826023579	0.197396531701088	-0.0863140895962715
-6.82161283493042	-7.21691417694092	-6.77265644073486	-0.0258693527430296	0.197515144944191	-0.0863434076309204
-6.82673168182373	-7.21746969223022	-6.77316808700562	-0.0257810112088919	0.197528153657913	-0.0862449482083321
-6.827796459198	-7.21914100646973	-6.78119087219238	-0.0260276291519403	0.197604268789291	-0.0862048044800758
-6.8314847946167	-7.21707534790039	-6.77484750747681	-0.0260292552411556	0.197593986988068	-0.0861043259501457
-6.82448959350586	-7.21697902679443	-6.77557754516602	-0.0262125357985497	0.197714194655418	-0.0860695689916611
-6.82998037338257	-7.21551561355591	-6.78140449523926	-0.026171613484621	0.197833657264709	-0.0859677940607071
-6.83064794540405	-7.21835327148438	-6.77901935577393	-0.0263696685433388	0.19782866537571	-0.0859548971056938
-6.83116483688354	-7.21619701385498	-6.77687501907349	-0.0264455042779446	0.197872638702393	-0.0858128815889359
-6.82134866714478	-7.21603107452393	-6.78097915649414	-0.0265903789550066	0.197979867458344	-0.0858480408787727
-6.82978820800781	-7.21669054031372	-6.77700042724609	-0.0265410766005516	0.198106378316879	-0.0856638699769974
-6.82449817657471	-7.2189154624939	-6.77892303466797	-0.0267715323716402	0.198070675134659	-0.0856160596013069
-6.82894706726074	-7.21751499176025	-6.77426958084106	-0.0268465746194124	0.198157221078873	-0.0854111686348915
-6.82175254821777	-7.21311235427856	-6.77614307403564	-0.0269637294113636	0.198182612657547	-0.0854834467172623
-6.82267189025879	-7.2189736366272	-6.77281427383423	-0.026967441663146	0.198261469602585	-0.0853233337402344
-6.81902551651001	-7.21467018127441	-6.77747917175293	-0.0270820632576942	0.198222488164902	-0.0852623879909515
-6.82012844085693	-7.21632766723633	-6.76800918579102	-0.0273071955889463	0.198367670178413	-0.0850876197218895
-6.81284046173096	-7.21627330780029	-6.76711225509644	-0.0272120554000139	0.198295891284943	-0.0850683376193047
-6.81569957733154	-7.2174243927002	-6.77009725570679	-0.027436887845397	0.198459506034851	-0.0849439054727554
-6.81400346755981	-7.21335887908936	-6.76724243164063	-0.0275272242724895	0.198382437229156	-0.0848609134554863
-6.80276203155518	-7.21407699584961	-6.76755952835083	-0.0276492200791836	0.198481276631355	-0.0847564712166786
-6.80741167068481	-7.21596240997314	-6.76360082626343	-0.0276656858623028	0.198509126901627	-0.084592804312706
-6.80581092834473	-7.21730375289917	-6.7623496055603	-0.0279274098575115	0.198545962572098	-0.0846336856484413
-6.80352449417114	-7.21402502059937	-6.76168584823608	-0.0278797131031752	0.198596388101578	-0.0845198109745979
-6.79807662963867	-7.21691417694092	-6.76548767089844	-0.0281207635998726	0.198675006628036	-0.0844670459628105
-6.80044746398926	-7.21876573562622	-6.75394487380981	-0.0280199516564608	0.198785543441772	-0.0843038484454155
-6.79592275619507	-7.21878719329834	-6.75959539413452	-0.0282426923513412	0.198911488056183	-0.0843247622251511
-6.79906463623047	-7.21593523025513	-6.75947380065918	-0.0282853618264198	0.198817491531372	-0.0842371359467506
-6.79100322723389	-7.21729183197021	-6.75521802902222	-0.0284284111112356	0.198997378349304	-0.0841405764222145
-6.78919982910156	-7.21928548812866	-6.75495862960815	-0.0284246932715178	0.198999494314194	-0.0841097980737686
-6.7877893447876	-7.22104740142822	-6.75001430511475	-0.0286308769136667	0.199108213186264	-0.084087535738945
-6.79053449630737	-7.22031402587891	-6.75082588195801	-0.0286635924130678	0.199046075344086	-0.0839139074087143
-6.78165864944458	-7.22189426422119	-6.75307035446167	-0.0288575757294893	0.199231699109077	-0.0839121490716934
-6.78410577774048	-7.2247576713562	-6.74394416809082	-0.0288448724895716	0.19928215444088	-0.0838653966784477
-6.7843451499939	-7.22711610794067	-6.74485063552856	-0.0289889965206385	0.19930961728096	-0.0838741213083267
-6.78518342971802	-7.22792530059814	-6.74771595001221	-0.0289808996021748	0.19939561188221	-0.0837976709008217
-6.78630399703979	-7.22972249984741	-6.74968338012695	-0.0290786121040583	0.199424132704735	-0.083770327270031
-6.78876447677612	-7.2363862991333	-6.74562120437622	-0.0291837342083454	0.199503511190414	-0.0836350843310356
-6.78271722793579	-7.22609901428223	-6.74247789382935	-0.0293183755129576	0.19942219555378	-0.083557166159153
-6.77456188201904	-7.22655487060547	-6.74072647094727	-0.0294525790959597	0.199555829167366	-0.0833820700645447
-6.77221775054932	-7.2261323928833	-6.73985767364502	-0.0293676499277353	0.199470743536949	-0.0832695439457893
-6.77269744873047	-7.23476886749268	-6.7441086769104	-0.0296233855187893	0.19970291852951	-0.0832410529255867
-6.77226734161377	-7.23413944244385	-6.73123407363892	-0.029698746278882	0.199587270617485	-0.0832324326038361
-6.76685762405396	-7.23620510101318	-6.7320704460144	-0.0298781618475914	0.199777737259865	-0.0831667482852936
-6.7669939994812	-7.23665046691895	-6.732337474823	-0.0298286844044924	0.199764773249626	-0.0831815525889397
-6.76692533493042	-7.24401998519897	-6.72812938690186	-0.0301322732120752	0.199864879250526	-0.083221860229969
-6.76691913604736	-7.23821496963501	-6.72608280181885	-0.0300243999809027	0.199927970767021	-0.0831500366330147
-6.7608585357666	-7.23702096939087	-6.73596906661987	-0.0302683413028717	0.200069412589073	-0.0831187441945076
-6.76680183410645	-7.23795652389526	-6.73424959182739	-0.0301970038563013	0.200121253728867	-0.0829794257879257
-6.76035785675049	-7.24209880828857	-6.73273658752441	-0.0303358137607574	0.200109049677849	-0.083047516644001
-6.76753616333008	-7.2365517616272	-6.72161769866943	-0.0304057784378529	0.200164258480072	-0.0829386785626411
-6.76050996780396	-7.23957586288452	-6.73211002349854	-0.0304992701858282	0.200223341584206	-0.0829832702875137
-6.76438426971436	-7.24001216888428	-6.73240184783936	-0.0304199568927288	0.200241848826408	-0.0828723907470703
-6.76456642150879	-7.24326705932617	-6.72593021392822	-0.0307587087154388	0.200279623270035	-0.0829453468322754
-6.76650905609131	-7.24106121063232	-6.72325801849365	-0.0307337772101164	0.200385689735413	-0.0828502923250198
-6.75744867324829	-7.24261617660522	-6.72592830657959	-0.0307894758880138	0.200397163629532	-0.0828931257128716
-6.76732063293457	-7.24474620819092	-6.72485828399658	-0.0308452825993299	0.20052008330822	-0.0827478021383286
-6.76396226882935	-7.24769306182861	-6.71969127655029	-0.0310244057327509	0.200414925813675	-0.0828332155942917
-6.76378679275513	-7.24318790435791	-6.7165150642395	-0.0310423616319895	0.200535967946053	-0.0826541259884834
-6.75953483581543	-7.24357748031616	-6.72460126876831	-0.0311875864863396	0.200636848807335	-0.0826919004321098
-6.76664876937866	-7.24841928482056	-6.72068452835083	-0.0311428233981133	0.200618639588356	-0.0825820043683052
-6.76476621627808	-7.24592876434326	-6.72027111053467	-0.031268235296011	0.200692191720009	-0.0826346278190613
-6.76749086380005	-7.24466800689697	-6.72135257720947	-0.0313211642205715	0.200794503092766	-0.082536906003952
-6.76334285736084	-7.24599361419678	-6.72949457168579	-0.0315714664757252	0.20085597038269	-0.0825289413332939
-6.76754093170166	-7.24893569946289	-6.72108268737793	-0.0314573757350445	0.20085634291172	-0.0824849680066109
-6.7638053894043	-7.24745512008667	-6.71828842163086	-0.0316105708479881	0.200939074158669	-0.0825299620628357
-6.76976919174194	-7.24471521377563	-6.72277975082397	-0.0316407047212124	0.200938284397125	-0.0824054107069969
-6.76333379745483	-7.24677467346191	-6.72574996948242	-0.0317320674657822	0.201051384210587	-0.0824218466877937
-6.76813840866089	-7.2484884262085	-6.71535062789917	-0.0316876173019409	0.201104149222374	-0.08237274736166
-6.76937866210938	-7.24827337265015	-6.71913003921509	-0.0318297632038593	0.201140269637108	-0.0824296176433563
-6.76508092880249	-7.24805545806885	-6.71902513504028	-0.0318456403911114	0.201217159628868	-0.0823179259896278
-6.76050758361816	-7.24663114547729	-6.72185611724854	-0.031861811876297	0.201294407248497	-0.0823090076446533
-6.76541090011597	-7.24968767166138	-6.71630764007568	-0.0318856835365295	0.201356336474419	-0.0822717398405075
-6.76181602478027	-7.24323081970215	-6.71415281295776	-0.0318729020655155	0.201271310448647	-0.0822783932089806
-6.76120328903198	-7.24166440963745	-6.72015285491943	-0.0320151932537556	0.201493933796883	-0.0822162553668022
-6.7592716217041	-7.24337768554688	-6.71824169158936	-0.031988225877285	0.201419591903687	-0.0822007283568382
-6.75770378112793	-7.24627685546875	-6.71192836761475	-0.0320267975330353	0.201514154672623	-0.0821786522865295
-6.75849771499634	-7.24184846878052	-6.71685123443604	-0.0320172049105167	0.201400801539421	-0.0822742506861687
-6.76332759857178	-7.24141502380371	-6.71051216125488	-0.0321072936058044	0.201539278030396	-0.0821255221962929
-6.75499296188354	-7.24198722839355	-6.70963191986084	-0.0321511626243591	0.201494514942169	-0.0822168067097664
-6.75952434539795	-7.24158716201782	-6.70158624649048	-0.0319524481892586	0.201581299304962	-0.0822043269872665
-6.75578594207764	-7.24307155609131	-6.71238613128662	-0.0321633368730545	0.201554760336876	-0.0822358578443527
-6.76270580291748	-7.23917436599731	-6.69667148590088	-0.0321388095617294	0.201570272445679	-0.0821662098169327
-6.75360584259033	-7.24091053009033	-6.7056736946106	-0.0321014858782291	0.201621979475021	-0.0822552219033241
-6.75804758071899	-7.23956680297852	-6.7073769569397	-0.0320405848324299	0.201679214835167	-0.0822463482618332
-6.75883102416992	-7.23894357681274	-6.70957899093628	-0.0321123786270618	0.201526090502739	-0.0823227018117905
-6.75802421569824	-7.23731756210327	-6.70409059524536	-0.0320888087153435	0.201660588383675	-0.0821823552250862
-6.75080490112305	-7.2359094619751	-6.70312595367432	-0.032085407525301	0.201647952198982	-0.08233343064785
-6.75998449325562	-7.23738813400269	-6.69909524917603	-0.0320256799459457	0.201746508479118	-0.0822852402925491
-6.75632429122925	-7.23527240753174	-6.70570611953735	-0.0320118479430676	0.201594233512878	-0.0823366567492485
-6.75926399230957	-7.23583745956421	-6.70117139816284	-0.0320784822106361	0.201779425144196	-0.082246333360672
-6.75708484649658	-7.23194122314453	-6.70654726028442	-0.0320798084139824	0.201729148626328	-0.0823528617620468
-6.75934362411499	-7.23276329040527	-6.70183324813843	-0.0319856889545918	0.201746836304665	-0.0823221504688263
-6.75950384140015	-7.23152446746826	-6.70208168029785	-0.0321043208241463	0.201726794242859	-0.0824128463864326
-6.76468706130981	-7.23205184936523	-6.70214653015137	-0.032098863273859	0.20179195702076	-0.0823641493916512
-6.7598705291748	-7.22757339477539	-6.70544004440308	-0.031985942274332	0.201720103621483	-0.0825681984424591
-6.7637939453125	-7.23029279708862	-6.70432138442993	-0.0319997854530811	0.201907783746719	-0.0824766531586647
-6.77345943450928	-7.22741270065308	-6.70886087417603	-0.0319947637617588	0.201831459999084	-0.0825654566287994
-6.77147197723389	-7.22863912582397	-6.6993522644043	-0.0320210047066212	0.201897710561752	-0.0825131982564926
-6.7678804397583	-7.2246265411377	-6.70583295822144	-0.0319920256733894	0.20187696814537	-0.0826151296496391
-6.77578401565552	-7.22641468048096	-6.71400022506714	-0.0319158732891083	0.201968565583229	-0.0825474411249161
-6.77680492401123	-7.22716426849365	-6.70837211608887	-0.0320113338530064	0.201837748289108	-0.0827341377735138
-6.77893733978271	-7.22099304199219	-6.70842790603638	-0.0319312922656536	0.201938062906265	-0.0826751887798309
-6.774573802948	-7.22364282608032	-6.71490097045898	-0.0319968350231647	0.201924026012421	-0.0827503651380539
-6.78464221954346	-7.2264084815979	-6.70883369445801	-0.0318365544080734	0.20193213224411	-0.0827309116721153
-6.78500890731812	-7.22427463531494	-6.71377944946289	-0.0319497473537922	0.201886028051376	-0.0827954933047295
-6.78511667251587	-7.22175645828247	-6.70958995819092	-0.0318846553564072	0.201945826411247	-0.0827962458133698
-6.78470182418823	-7.22048330307007	-6.71191692352295	-0.0318475812673569	0.201892375946045	-0.0828897580504417
-6.78748416900635	-7.22606229782104	-6.71551084518433	-0.0317492708563805	0.201964274048805	-0.0829082950949669
-6.79083490371704	-7.2177472114563	-6.71976327896118	-0.0317501947283745	0.201809525489807	-0.0829557254910469
-6.79048013687134	-7.2175612449646	-6.713538646698	-0.0317472815513611	0.201930820941925	-0.0829486846923828
-6.79321670532227	-7.21981430053711	-6.71587419509888	-0.0315536335110664	0.201823562383652	-0.0830192640423775
-6.79478788375854	-7.22098731994629	-6.71540641784668	-0.0317640267312527	0.201892182230949	-0.0830045342445374
-6.79883718490601	-7.21845054626465	-6.71582078933716	-0.0315580144524574	0.201725691556931	-0.0830082818865776
-6.79099655151367	-7.21601486206055	-6.71566915512085	-0.031729843467474	0.201873958110809	-0.0830754786729813
-6.80021238327026	-7.21652126312256	-6.71317863464355	-0.0314712561666965	0.201763600111008	-0.0830533802509308
-6.7996654510498	-7.21799516677856	-6.71933698654175	-0.0316016413271427	0.201738610863686	-0.0831165015697479
-6.80247449874878	-7.21348476409912	-6.70467519760132	-0.031471636146307	0.201689228415489	-0.0830686017870903
-6.79546785354614	-7.2154803276062	-6.71174097061157	-0.0316294617950916	0.20169922709465	-0.0831323191523552
-6.80309057235718	-7.21201753616333	-6.70727396011353	-0.0313506945967674	0.201637804508209	-0.0831596106290817
-6.80217552185059	-7.21287822723389	-6.71355819702148	-0.0314775332808495	0.201636373996735	-0.0831412002444267
-6.80858993530273	-7.21100473403931	-6.70347785949707	-0.0313869975507259	0.201513096690178	-0.0830863118171692
-6.8006443977356	-7.20807123184204	-6.70657682418823	-0.0313731655478477	0.201609760522842	-0.0832154303789139
-6.80942153930664	-7.20505905151367	-6.71016120910645	-0.0312356669455767	0.201550468802452	-0.0831256285309792
-6.80883979797363	-7.20763206481934	-6.71190643310547	-0.0312988013029099	0.201481059193611	-0.0832140073180199
-6.81627464294434	-7.20361518859863	-6.70502281188965	-0.0312115605920553	0.20141127705574	-0.0831406712532043
-6.81163930892944	-7.2027587890625	-6.71275949478149	-0.0312385465949774	0.201551645994186	-0.083313450217247
-6.82081985473633	-7.20221853256226	-6.71134757995605	-0.0311209876090288	0.201550468802452	-0.0832249447703362
-6.82246828079224	-7.20358610153198	-6.71247529983521	-0.0311218164861202	0.201513290405273	-0.0833038166165352
-6.82485866546631	-7.20038747787476	-6.71461629867554	-0.031125096604228	0.201588362455368	-0.0833000093698502
-6.82301712036133	-7.19849157333374	-6.71437549591064	-0.0310826972126961	0.201605126261711	-0.0833745300769806
-6.82981538772583	-7.2007622718811	-6.72273874282837	-0.0310334358364344	0.201621666550636	-0.0832958668470383
-6.82929134368896	-7.19595241546631	-6.72277069091797	-0.0310928672552109	0.201499804854393	-0.0834417119622231
-6.83474588394165	-7.19482135772705	-6.71438789367676	-0.0311302468180656	0.201625943183899	-0.0833277404308319
-6.82883405685425	-7.19493865966797	-6.71989583969116	-0.0310395993292332	0.2015610486269	-0.0834899470210075
-6.83602094650269	-7.19543170928955	-6.72137260437012	-0.0310115832835436	0.201667681336403	-0.0833848863840103
-6.84012079238892	-7.19080018997192	-6.7225513458252	-0.0310051199048758	0.201546207070351	-0.0834306180477142
-6.83788156509399	-7.18979072570801	-6.72037076950073	-0.031016306951642	0.201640635728836	-0.083380252122879
-6.83651161193848	-7.18668031692505	-6.72140455245972	-0.0309666451066732	0.201629221439362	-0.0834277272224426
-6.83830070495605	-7.19081783294678	-6.72021818161011	-0.0309761017560959	0.201622113585472	-0.083418533205986
-6.84454250335693	-7.18283081054688	-6.72507572174072	-0.0308562684804201	0.201617375016212	-0.0834121853113174
-6.83938074111938	-7.18470144271851	-6.72328233718872	-0.0309755578637123	0.201620519161224	-0.0833982527256012
-6.84269905090332	-7.18595170974731	-6.71889591217041	-0.0307950079441071	0.201618611812592	-0.0834139361977577
-6.84196329116821	-7.18493890762329	-6.71783065795898	-0.0308881681412458	0.201671659946442	-0.0834657624363899
-6.84347343444824	-7.17907476425171	-6.71981048583984	-0.0307997949421406	0.201648637652397	-0.0833802670240402
-6.83616065979004	-7.18214178085327	-6.72057914733887	-0.0308995116502047	0.201717540621758	-0.083351232111454
-6.84212923049927	-7.17881345748901	-6.71418285369873	-0.0306926853954792	0.201663538813591	-0.083409309387207
-6.84131002426147	-7.18113374710083	-6.71646738052368	-0.0307982675731182	0.201761513948441	-0.0834639891982079
-6.84535598754883	-7.17515230178833	-6.71643304824829	-0.0307074841111898	0.201701581478119	-0.0833259671926498
-6.83474349975586	-7.17750787734985	-6.72040319442749	-0.0308359246701002	0.201736301183701	-0.0834312364459038
-6.83784103393555	-7.17740488052368	-6.70963048934937	-0.0307484269142151	0.201766669750214	-0.0833473950624466
-6.83677911758423	-7.17504358291626	-6.71548986434937	-0.0307906493544579	0.201709195971489	-0.0833894684910774
-6.83478307723999	-7.17193222045898	-6.71559286117554	-0.0307651776820421	0.20181305706501	-0.0832329988479614
-6.83172750473022	-7.17157649993896	-6.71363592147827	-0.0308557525277138	0.20176674425602	-0.0832231789827347
-6.83331251144409	-7.17517566680908	-6.70539379119873	-0.0308236442506313	0.20187745988369	-0.0831972658634186
-6.83188056945801	-7.17148208618164	-6.71136665344238	-0.0309188012033701	0.201761499047279	-0.0831640735268593
-6.83057355880737	-7.16969919204712	-6.70598793029785	-0.0309734921902418	0.201878473162651	-0.08298409730196
-6.82317543029785	-7.17180347442627	-6.70706987380981	-0.0310614053159952	0.201844990253448	-0.0829974487423897
-6.8252010345459	-7.1733226776123	-6.69960260391235	-0.0310662295669317	0.201974377036095	-0.0829094350337982
-6.82035541534424	-7.16917657852173	-6.70541667938232	-0.0311580933630466	0.201934352517128	-0.0828840583562851
-6.81716012954712	-7.1709132194519	-6.69655084609985	-0.0312564745545387	0.201943919062614	-0.0826970040798187
-6.81007146835327	-7.17187452316284	-6.69528579711914	-0.031283300369978	0.201967030763626	-0.0826682075858116
-6.80730581283569	-7.17559719085693	-6.69065427780151	-0.0314784906804562	0.202029153704643	-0.0825518891215324
-6.80775356292725	-7.17159128189087	-6.68625164031982	-0.031422097235918	0.20194211602211	-0.0825217366218567
-6.79953813552856	-7.17108345031738	-6.69410371780396	-0.0315726585686207	0.202144384384155	-0.08233442902565
-6.79712104797363	-7.17112350463867	-6.68515586853027	-0.0315495766699314	0.202129811048508	-0.0823204144835472
-6.79306554794312	-7.17606973648071	-6.67842960357666	-0.0317183509469032	0.202153831720352	-0.0822192654013634
-6.79322576522827	-7.16701793670654	-6.67191696166992	-0.0316591337323189	0.202125325798988	-0.0821443647146225
-6.78089904785156	-7.17234945297241	-6.67779970169067	-0.031934592872858	0.202211603522301	-0.0820285603404045
-6.77864456176758	-7.16889333724976	-6.67095136642456	-0.0317870415747166	0.202138811349869	-0.0818418934941292
-6.77552318572998	-7.17212629318237	-6.66067361831665	-0.0320572145283222	0.202224269509315	-0.0818730220198631
-6.7721061706543	-7.1694450378418	-6.65988111495972	-0.0320585630834103	0.202275887131691	-0.0816860720515251
-6.75971221923828	-7.17253446578979	-6.66203498840332	-0.0321817211806774	0.202268868684769	-0.0816875696182251
-6.76282835006714	-7.17002820968628	-6.65170860290527	-0.0321686640381813	0.202309042215347	-0.0814673155546188
-6.75263404846191	-7.17226266860962	-6.64702701568604	-0.0323468931019306	0.202214106917381	-0.0815147757530212
-6.74744606018066	-7.1684250831604	-6.64665079116821	-0.0323614850640297	0.202346935868263	-0.0813037306070328
-6.7431640625	-7.16708278656006	-6.64674520492554	-0.0325264409184456	0.202331215143204	-0.081252783536911
-6.74134874343872	-7.17331409454346	-6.63958740234375	-0.0325180664658546	0.202399373054504	-0.0810756161808968
-6.73847961425781	-7.17334699630737	-6.63551187515259	-0.0326752550899982	0.202356249094009	-0.0811381042003632
-6.73397350311279	-7.16990661621094	-6.63149404525757	-0.0327897593379021	0.202476769685745	-0.0810024291276932
-6.72802209854126	-7.16759157180786	-6.6285572052002	-0.0328376404941082	0.202463448047638	-0.0809824392199516
-6.72770357131958	-7.172447681427	-6.62928295135498	-0.0329119898378849	0.20246247947216	-0.0808235555887222
-6.72568416595459	-7.17061281204224	-6.62408876419067	-0.0330370366573334	0.202454313635826	-0.0808116048574448
-6.72364902496338	-7.16789436340332	-6.62630271911621	-0.0331146754324436	0.20255808532238	-0.0807094499468803
-6.71805334091187	-7.17059421539307	-6.62642431259155	-0.0331990383565426	0.202584326267242	-0.0806730985641479
-6.71993017196655	-7.17522811889648	-6.61206579208374	-0.0332393310964108	0.202684968709946	-0.0806120708584785
-6.71972846984863	-7.17269706726074	-6.61810064315796	-0.0333104133605957	0.202595114707947	-0.080644853413105
-6.7166166305542	-7.17378854751587	-6.62000703811646	-0.0334035456180573	0.202752217650414	-0.0805268585681915
-6.71327877044678	-7.17330312728882	-6.62231636047363	-0.033460296690464	0.202778816223145	-0.0804908350110054
-6.7165641784668	-7.18060255050659	-6.61807203292847	-0.0335755720734596	0.202931702136993	-0.0804168730974197
-6.71378469467163	-7.17531871795654	-6.61421680450439	-0.0335562005639076	0.202770695090294	-0.0804418250918388
-6.70993852615356	-7.17273855209351	-6.61829853057861	-0.0336816050112247	0.202954471111298	-0.0803188681602478
-6.70969200134277	-7.17452812194824	-6.6192741394043	-0.033697247505188	0.202950611710548	-0.0802766084671021
-6.70823812484741	-7.1793270111084	-6.61347389221191	-0.0337948873639107	0.20306870341301	-0.0802229568362236
-6.70616483688354	-7.17223215103149	-6.61603498458862	-0.0338144153356552	0.20295462012291	-0.0802626833319664
-6.71035861968994	-7.17494344711304	-6.61582469940186	-0.0339128337800503	0.203122943639755	-0.0801007524132729
-6.70382595062256	-7.17479467391968	-6.61142921447754	-0.0339696370065212	0.203044578433037	-0.080131933093071
-6.70613145828247	-7.17984104156494	-6.61035871505737	-0.0339543707668781	0.203221559524536	-0.0800712928175926
-6.7078104019165	-7.1729097366333	-6.61794805526733	-0.0340309478342533	0.203115046024323	-0.0801107287406921
-6.70681953430176	-7.17688798904419	-6.60757875442505	-0.0341206006705761	0.203252255916595	-0.0799867659807205
-6.70229053497314	-7.17384910583496	-6.61593580245972	-0.034060675650835	0.203267961740494	-0.0800368115305901
-6.70697927474976	-7.17504215240479	-6.61715936660767	-0.0341132953763008	0.20330148935318	-0.0799280107021332
-6.70768547058105	-7.17399787902832	-6.62125968933105	-0.0341556705534458	0.203226193785667	-0.0799672678112984
-6.70729541778564	-7.17333221435547	-6.61482334136963	-0.0342469289898872	0.203341290354729	-0.0798470079898834
-6.70223093032837	-7.17589902877808	-6.61430072784424	-0.0342332571744919	0.203341886401176	-0.0799131169915199
-6.71038246154785	-7.17350101470947	-6.61771202087402	-0.0341985672712326	0.20352229475975	-0.0797917321324348
-6.70463180541992	-7.17446231842041	-6.61490488052368	-0.0343397222459316	0.203384876251221	-0.07979916036129
-6.70699405670166	-7.1720814704895	-6.61175966262817	-0.034356102347374	0.203466773033142	-0.0796955078840256
-6.70015716552734	-7.17384624481201	-6.6171407699585	-0.0343959219753742	0.20342706143856	-0.0796915292739868
-6.706955909729	-7.17665338516235	-6.61527109146118	-0.034431878477335	0.203476175665855	-0.0795410349965096
-6.70598983764648	-7.17352533340454	-6.61818933486938	-0.0344948507845402	0.203443244099617	-0.0796343088150024
-6.70602321624756	-7.1710729598999	-6.60848665237427	-0.034614659845829	0.203452914953232	-0.0794532299041748
-6.69985008239746	-7.16859865188599	-6.60845804214478	-0.0346257016062737	0.203450202941895	-0.0795054137706757
-6.70497608184814	-7.17080593109131	-6.61096000671387	-0.0345894619822502	0.203562766313553	-0.0793613344430923
-6.7073016166687	-7.16957521438599	-6.60456228256226	-0.0348006188869476	0.203480780124664	-0.0793488547205925
-6.70626640319824	-7.16818237304688	-6.59955263137817	-0.0348090343177319	0.203579008579254	-0.0792666971683502
-6.70502185821533	-7.16439819335938	-6.61121654510498	-0.0347979702055454	0.2035773396492	-0.0792803540825844
-6.71027708053589	-7.16773843765259	-6.61580419540405	-0.0348840393126011	0.203685909509659	-0.0791945457458496
-6.70886707305908	-7.1651554107666	-6.60774517059326	-0.0349521152675152	0.203531101346016	-0.0792233124375343
-6.70675230026245	-7.16298580169678	-6.61276865005493	-0.0350150987505913	0.203699752688408	-0.0791480615735054
-6.71234273910522	-7.16312265396118	-6.61247968673706	-0.0349946022033691	0.203665375709534	-0.0791327580809593
-6.71745681762695	-7.16472864151001	-6.6193528175354	-0.035111416131258	0.203749716281891	-0.0791549757122993
-6.71894121170044	-7.15992069244385	-6.62017297744751	-0.0351412929594517	0.203664928674698	-0.0790839195251465
-6.71642827987671	-7.16204881668091	-6.60579109191895	-0.035356730222702	0.203843891620636	-0.0790515765547752
-6.71979570388794	-7.15893602371216	-6.61354351043701	-0.0352364666759968	0.203772872686386	-0.0789918899536133
-6.71812725067139	-7.16241979598999	-6.61798667907715	-0.0354273952543736	0.20386628806591	-0.0789562612771988
-6.72364807128906	-7.15661478042603	-6.61898994445801	-0.0354008041322231	0.203765511512756	-0.0788501799106598
-6.72138833999634	-7.16082143783569	-6.61315107345581	-0.035649199038744	0.203975766897202	-0.078865185379982
-6.72782468795776	-7.15503644943237	-6.61874914169312	-0.0355196706950665	0.203991934657097	-0.078796811401844
-6.72849750518799	-7.1583194732666	-6.61799192428589	-0.0357506908476353	0.204026728868484	-0.0787509456276894
-6.73256874084473	-7.15521574020386	-6.61834669113159	-0.0357034094631672	0.203979328274727	-0.0786550119519234
-6.72623872756958	-7.1538462638855	-6.61866998672485	-0.0359561406075954	0.20411305129528	-0.0786744952201843
-6.73499727249146	-7.15432357788086	-6.61956596374512	-0.0358562432229519	0.204096287488937	-0.0785680785775185
-6.73252964019775	-7.15828943252563	-6.62393188476563	-0.035970900207758	0.204147428274155	-0.0785820931196213
-6.73571062088013	-7.15422868728638	-6.61748886108398	-0.0360926724970341	0.204122468829155	-0.0784488543868065
-6.72876834869385	-7.1564507484436	-6.62227535247803	-0.0361963249742985	0.204182341694832	-0.078376978635788
-6.73535442352295	-7.15438413619995	-6.61450481414795	-0.0361484810709953	0.204203724861145	-0.0783355683088303
-6.73325252532959	-7.15585517883301	-6.62638473510742	-0.0363705158233643	0.20426207780838	-0.078243188560009
-6.73841714859009	-7.15144157409668	-6.61417102813721	-0.0363433733582497	0.204187259078026	-0.0781934261322021
-6.7282018661499	-7.15146064758301	-6.61600303649902	-0.0365373119711876	0.204239055514336	-0.0781477689743042
-6.73338794708252	-7.15029239654541	-6.62762308120728	-0.0364609137177467	0.20430414378643	-0.0780278071761131
-6.73301458358765	-7.15422105789185	-6.61858701705933	-0.0366743616759777	0.204263806343079	-0.0780084729194641
-6.73868894577026	-7.14971590042114	-6.6108865737915	-0.0367346219718456	0.204235792160034	-0.0778767019510269
-6.72916793823242	-7.14922475814819	-6.61152029037476	-0.0369015149772167	0.204300418496132	-0.0778808444738388
-6.73617172241211	-7.148512840271	-6.60994148254395	-0.0368384681642056	0.204342365264893	-0.0776762217283249
-6.73287200927734	-7.15318870544434	-6.61059141159058	-0.0370540246367455	0.204269602894783	-0.0776786729693413
-6.73741388320923	-7.14503145217896	-6.60817813873291	-0.0370222814381123	0.204327017068863	-0.0775522589683533
-6.7311372756958	-7.14711284637451	-6.61402177810669	-0.0372415706515312	0.204430729150772	-0.0775610655546188
-6.73946714401245	-7.14902544021606	-6.61271142959595	-0.0371827892959118	0.204362258315086	-0.0774368867278099
-6.73513078689575	-7.14929294586182	-6.61580419540405	-0.0373445078730583	0.204352661967278	-0.0774102061986923
-6.74208974838257	-7.1430983543396	-6.60573101043701	-0.0374752432107925	0.204420298337936	-0.0773146227002144
-6.73430776596069	-7.14326095581055	-6.61170387268066	-0.0376417823135853	0.204472064971924	-0.0773381367325783
-6.7398853302002	-7.1449031829834	-6.61255407333374	-0.0375558212399483	0.204490289092064	-0.0771920308470726
-6.74084186553955	-7.14528560638428	-6.61150550842285	-0.0377407781779766	0.204538881778717	-0.0771887227892876
-6.74596691131592	-7.14305639266968	-6.60294055938721	-0.0378168597817421	0.204498767852783	-0.0770830288529396
-6.73877429962158	-7.14161348342896	-6.61197805404663	-0.0379558689892292	0.20451845228672	-0.0771224945783615
-6.74552726745605	-7.14141321182251	-6.61351919174194	-0.0379940830171108	0.204655364155769	-0.0769341215491295
-6.74546337127686	-7.14285945892334	-6.60529041290283	-0.038141418248415	0.20450496673584	-0.0769541636109352
-6.74497747421265	-7.13936042785645	-6.60586023330688	-0.0381471775472164	0.204619005322456	-0.0768626555800438
-6.74084663391113	-7.13733720779419	-6.61426115036011	-0.0383391007781029	0.204668030142784	-0.0768022909760475
-6.74670171737671	-7.1436619758606	-6.60689115524292	-0.0383219346404076	0.204712450504303	-0.0767038315534592
-6.74993133544922	-7.13917779922485	-6.609459400177	-0.0384272038936615	0.204696878790855	-0.076747328042984
-6.75027894973755	-7.1365647315979	-6.61015176773071	-0.0385316349565983	0.204764142632484	-0.0766649171710014
-6.74927139282227	-7.13670063018799	-6.61360168457031	-0.0385578013956547	0.204814225435257	-0.0767023712396622
-6.75251626968384	-7.14124202728271	-6.61812734603882	-0.0386876165866852	0.20490238070488	-0.0765877887606621
-6.75467205047607	-7.13450384140015	-6.61256647109985	-0.0387437604367733	0.20484234392643	-0.0765492767095566
-6.75420427322388	-7.13469552993774	-6.61146450042725	-0.038873516023159	0.204976782202721	-0.0764587894082069
-6.7548885345459	-7.13229656219482	-6.6240062713623	-0.0387808233499527	0.204992577433586	-0.0764769241213799
-6.76213026046753	-7.13783884048462	-6.61645078659058	-0.0389735512435436	0.205196246504784	-0.0764022022485733
-6.76355838775635	-7.13450908660889	-6.61430692672729	-0.0389677882194519	0.204967319965363	-0.0763299912214279
-6.75702714920044	-7.13149356842041	-6.61615753173828	-0.0391784533858299	0.205170631408691	-0.0763297826051712
-6.76415252685547	-7.12911558151245	-6.61958360671997	-0.0390542037785053	0.20506152510643	-0.0762763619422913
-6.7625470161438	-7.13791418075562	-6.61959791183472	-0.0392595008015633	0.205247640609741	-0.0762205794453621
-6.76661443710327	-7.13096714019775	-6.61681461334229	-0.0392764694988728	0.205138832330704	-0.0761617794632912
-6.76347064971924	-7.13094425201416	-6.61490535736084	-0.0394679084420204	0.205307334661484	-0.0761249735951424
-6.76592588424683	-7.12920665740967	-6.62043523788452	-0.039428923279047	0.205250397324562	-0.076066218316555
-6.76477575302124	-7.13359069824219	-6.62236833572388	-0.0395236238837242	0.20530766248703	-0.0760237649083138
-6.76822805404663	-7.12949848175049	-6.61043643951416	-0.0395992882549763	0.205238878726959	-0.075915090739727
-6.76018095016479	-7.13107299804688	-6.61941289901733	-0.0397351309657097	0.20542548596859	-0.0759612992405891
-6.76521682739258	-7.12574911117554	-6.61740732192993	-0.0396602526307106	0.205434083938599	-0.075827494263649
-6.76331853866577	-7.13366460800171	-6.62239027023315	-0.0399052500724792	0.205433309078217	-0.0757937431335449
-6.7636775970459	-7.1282377243042	-6.61415815353394	-0.0399208776652813	0.205488562583923	-0.0756599232554436
-6.75683450698853	-7.12916612625122	-6.61609077453613	-0.0400607250630856	0.205520167946815	-0.0757027566432953
-6.76664209365845	-7.13061714172363	-6.61103534698486	-0.0399999134242535	0.205641761422157	-0.075530081987381
-6.76348352432251	-7.13069009780884	-6.6124792098999	-0.0402149595320225	0.205558761954308	-0.0755886361002922
-6.76250505447388	-7.13155841827393	-6.61102962493896	-0.0402958951890469	0.205693006515503	-0.0753605738282204
-6.75971698760986	-7.13096857070923	-6.60759735107422	-0.0404315590858459	0.205691859126091	-0.0754087716341019
-6.76334667205811	-7.13588428497314	-6.61497783660889	-0.0404775403439999	0.205741763114929	-0.0752990692853928
-6.76441621780396	-7.13335609436035	-6.61920118331909	-0.0406272262334824	0.205643966794014	-0.0753194242715836
-6.76710319519043	-7.13378429412842	-6.60155963897705	-0.040808342397213	0.205822169780731	-0.0750865340232849
-6.75833749771118	-7.13430309295654	-6.60725593566895	-0.0408953689038754	0.205873891711235	-0.0751714631915092
-6.76620960235596	-7.13498306274414	-6.60963773727417	-0.0408884696662426	0.205957293510437	-0.0749568045139313
-6.76419162750244	-7.13635301589966	-6.60715961456299	-0.0411348380148411	0.205912724137306	-0.0750166922807693
-6.76802349090576	-7.13452672958374	-6.60562992095947	-0.0411623753607273	0.205995410680771	-0.0748676285147667
-6.76017189025879	-7.13391351699829	-6.61129808425903	-0.0412670522928238	0.206042781472206	-0.0749355182051659
-6.76605939865112	-7.13631868362427	-6.60892677307129	-0.0413775406777859	0.206118568778038	-0.0747655108571053
-6.76437568664551	-7.1411828994751	-6.6039605140686	-0.0416060537099838	0.206100463867188	-0.0747626125812531
-6.75987195968628	-7.1381196975708	-6.59692811965942	-0.0416949428617954	0.206208497285843	-0.0745974406599998
-6.76443195343018	-7.1383376121521	-6.60331249237061	-0.041821863502264	0.206242576241493	-0.0745452418923378
-6.76302528381348	-7.14234638214111	-6.60002851486206	-0.0419266633689404	0.206320434808731	-0.0744383931159973
-6.7627272605896	-7.14056634902954	-6.60081958770752	-0.0420872718095779	0.206232339143753	-0.0744560658931732
-6.76285696029663	-7.14097738265991	-6.59980010986328	-0.0422049500048161	0.20635424554348	-0.0742603465914726
-6.75807523727417	-7.13892793655396	-6.59778928756714	-0.0424098372459412	0.20640541613102	-0.0742585211992264
-6.76332998275757	-7.1447377204895	-6.58995771408081	-0.0424109138548374	0.206404000520706	-0.0741252675652504
-6.75788593292236	-7.14229965209961	-6.5903434753418	-0.0426331125199795	0.206531196832657	-0.0741689950227737
-6.76144790649414	-7.13687419891357	-6.59429597854614	-0.0427191592752934	0.206539332866669	-0.0739313587546349
-6.75453996658325	-7.14262533187866	-6.59446144104004	-0.0429245568811893	0.206596150994301	-0.0738760679960251
-6.7543306350708	-7.14288711547852	-6.58217620849609	-0.0429138652980328	0.206626713275909	-0.0738018974661827
-6.75313472747803	-7.1438422203064	-6.58668327331543	-0.0431860536336899	0.206749901175499	-0.0738473981618881
-6.75579166412354	-7.14423608779907	-6.58719444274902	-0.0432433597743511	0.206726551055908	-0.0736444890499115
-6.7470121383667	-7.14496469497681	-6.59062910079956	-0.0435501411557198	0.206754580140114	-0.0736096948385239
-6.75154733657837	-7.14359998703003	-6.58027267456055	-0.0435070469975472	0.206785425543785	-0.0735457688570023
-6.74844980239868	-7.14465427398682	-6.58251333236694	-0.0438011959195137	0.206891283392906	-0.0734831318259239
-6.75161266326904	-7.14291477203369	-6.57810401916504	-0.0438735485076904	0.206807255744934	-0.0732570812106133
-6.74185562133789	-7.14349555969238	-6.57645130157471	-0.0441355295479298	0.206979379057884	-0.0732385590672493
-6.74577140808105	-7.14179134368896	-6.57166576385498	-0.0440834723412991	0.206878453493118	-0.0731440708041191
-6.74154853820801	-7.14697790145874	-6.57720518112183	-0.0443761236965656	0.207013338804245	-0.0730311572551727
-6.74092102050781	-7.14123582839966	-6.56863403320313	-0.0444383360445499	0.206889197230339	-0.0729571357369423
-6.73580551147461	-7.14000701904297	-6.56918096542358	-0.0447456538677216	0.207050457596779	-0.0728719830513
-6.73730850219727	-7.14005088806152	-6.56818199157715	-0.0447134301066399	0.206994235515594	-0.0727437883615494
-6.73229789733887	-7.14727544784546	-6.56821918487549	-0.0449532605707645	0.207058057188988	-0.0726529881358147
-6.73384428024292	-7.13988780975342	-6.5550332069397	-0.0451213158667088	0.206939041614532	-0.0725558400154114
-6.72522401809692	-7.14097595214844	-6.55848121643066	-0.0453052669763565	0.207054376602173	-0.0724678933620453
-6.72951412200928	-7.13699626922607	-6.56519508361816	-0.0453169830143452	0.207015618681908	-0.0723561644554138
-6.72617387771606	-7.14537811279297	-6.56169843673706	-0.0455960482358933	0.207112848758698	-0.0722424983978271
-6.72678852081299	-7.13796854019165	-6.55380058288574	-0.0456608645617962	0.206985279917717	-0.0721864551305771
-6.7189884185791	-7.13957929611206	-6.55523920059204	-0.0458843410015106	0.207169100642204	-0.0720846056938171
-6.7247462272644	-7.13657808303833	-6.55616807937622	-0.0458490327000618	0.207142531871796	-0.0719657242298126
-6.71749305725098	-7.14506912231445	-6.5494532585144	-0.0462487936019897	0.207131341099739	-0.0718697234988213
-6.71847200393677	-7.13696241378784	-6.54829597473145	-0.046246126294136	0.207054167985916	-0.0718551129102707
-6.71253108978271	-7.13837480545044	-6.5516185760498	-0.0463568679988384	0.207195252180099	-0.0716545432806015
-6.71411037445068	-7.13855409622192	-6.54426717758179	-0.0464175902307034	0.207118764519691	-0.0716436728835106
-6.71141052246094	-7.14183568954468	-6.54109621047974	-0.0466498807072639	0.207180738449097	-0.0715179443359375
-6.70975494384766	-7.13557720184326	-6.54377031326294	-0.0466891527175903	0.20712074637413	-0.0715147405862808
-6.70721292495728	-7.13826417922974	-6.54101467132568	-0.0468873269855976	0.207180008292198	-0.0713480561971664
-6.70572471618652	-7.13898372650146	-6.53388786315918	-0.0468814186751843	0.207052320241928	-0.0712660029530525
-6.70144128799438	-7.14225244522095	-6.5341329574585	-0.0470569543540478	0.207096859812737	-0.0712457820773125
-6.70279121398926	-7.13594961166382	-6.53760862350464	-0.047154575586319	0.207033678889275	-0.0711011812090874
-6.6995701789856	-7.14025354385376	-6.53585910797119	-0.047310333698988	0.207042679190636	-0.0710340812802315
-6.69784832000732	-7.13712501525879	-6.52784156799316	-0.0472572110593319	0.207003772258759	-0.0710178017616272
-6.69912672042847	-7.14258050918579	-6.53048181533813	-0.0474300011992455	0.207101583480835	-0.0709588751196861
-6.69969654083252	-7.1359748840332	-6.52707672119141	-0.0474404208362103	0.206905275583267	-0.0708641484379768
-6.69012308120728	-7.13779640197754	-6.52306318283081	-0.0476314164698124	0.206929475069046	-0.0707894265651703
-6.69153881072998	-7.13727283477783	-6.52023267745972	-0.047636654227972	0.206898152828217	-0.0707582235336304
-6.68882703781128	-7.14433908462524	-6.51453447341919	-0.0478379018604755	0.206921383738518	-0.0706886053085327
-6.69035387039185	-7.13890981674194	-6.52060461044312	-0.0476774387061596	0.20677562057972	-0.0705627873539925
-6.67965507507324	-7.14061450958252	-6.51491594314575	-0.0478871613740921	0.206838473677635	-0.0705209821462631
-6.68283939361572	-7.13884496688843	-6.51363134384155	-0.0478051789104939	0.206787720322609	-0.0704676881432533
-6.67849254608154	-7.14379358291626	-6.51276397705078	-0.0479651391506195	0.206803947687149	-0.0704199075698853
-6.67936658859253	-7.14232158660889	-6.50738859176636	-0.047832865267992	0.206668570637703	-0.070278488099575
-6.67231702804565	-7.14470338821411	-6.50889348983765	-0.0480301156640053	0.206723690032959	-0.0703819915652275
-6.6735258102417	-7.14476346969604	-6.50143909454346	-0.0479399003088474	0.20653909444809	-0.0703352391719818
-6.67358446121216	-7.14821338653564	-6.50208282470703	-0.0481601320207119	0.206537485122681	-0.0703657642006874
-6.67156267166138	-7.14632654190063	-6.5006685256958	-0.0481277070939541	0.206470862030983	-0.0701809823513031
-6.66778039932251	-7.14366674423218	-6.50566864013672	-0.0482431426644325	0.206448152661324	-0.0702406987547874
-6.673828125	-7.15002155303955	-6.49473428726196	-0.0482721962034702	0.206460207700729	-0.0702297165989876
-6.67418527603149	-7.14677047729492	-6.50043916702271	-0.0483304783701897	0.206380799412727	-0.0703291147947311
-6.67531538009644	-7.1425576210022	-6.49933862686157	-0.0483829528093338	0.20637734234333	-0.0702931061387062
-6.67530250549316	-7.14406633377075	-6.50339651107788	-0.0484179258346558	0.206271693110466	-0.0703177452087402
-6.68101119995117	-7.150465965271	-6.49834966659546	-0.048389732837677	0.206295400857925	-0.0703543797135353
-6.68714046478271	-7.14704847335815	-6.50378704071045	-0.0484508387744427	0.206234812736511	-0.0704777613282204
-6.6884913444519	-7.14891719818115	-6.50258350372314	-0.0485190227627754	0.206326022744179	-0.0704723745584488
-6.68889904022217	-7.14883852005005	-6.51119422912598	-0.0483347922563553	0.206197381019592	-0.0705439522862434
-6.69386148452759	-7.15550470352173	-6.50793313980103	-0.0484401658177376	0.206319734454155	-0.0705700069665909
-6.70107316970825	-7.14873075485229	-6.50657176971436	-0.0484206005930901	0.206184267997742	-0.070629395544529
-6.70234203338623	-7.1499490737915	-6.51584768295288	-0.0485124289989471	0.206263870000839	-0.0706259608268738
-6.70938301086426	-7.14861249923706	-6.51067781448364	-0.0483552627265453	0.206149041652679	-0.0707034915685654
-6.71581554412842	-7.15620708465576	-6.51589822769165	-0.0485251545906067	0.206180840730667	-0.070728987455368
-6.72498178482056	-7.14664745330811	-6.52217197418213	-0.0484169870615005	0.20611310005188	-0.0708372667431831
-6.72277021408081	-7.14996862411499	-6.52906179428101	-0.048543144017458	0.206182345747948	-0.0708211585879326
-6.73765516281128	-7.15028095245361	-6.53104829788208	-0.0483286827802658	0.206265911459923	-0.0709027647972107
-6.73981142044067	-7.15672492980957	-6.53538084030151	-0.0484799072146416	0.206342801451683	-0.0710047855973244
-6.75163221359253	-7.14840841293335	-6.54355716705322	-0.0483680926263332	0.206253215670586	-0.071136012673378
-6.75974369049072	-7.15130567550659	-6.55365180969238	-0.0484086684882641	0.206389054656029	-0.0711745992302895
-6.76791715621948	-7.15241956710815	-6.55398797988892	-0.0482834354043007	0.206361010670662	-0.0712865144014359
-6.77772045135498	-7.15838479995728	-6.56281280517578	-0.0483717173337936	0.206557735800743	-0.0714408904314041
-6.79168510437012	-7.151123046875	-6.5744776725769	-0.0483108796179295	0.206567615270615	-0.0715409070253372
-6.79774951934814	-7.15407657623291	-6.58335494995117	-0.0483284294605255	0.206701219081879	-0.0715940892696381
-6.80193281173706	-7.15412044525146	-6.58346843719482	-0.0481544323265553	0.206729531288147	-0.0717868357896805
-6.81170320510864	-7.15839004516602	-6.59338235855103	-0.0482685454189777	0.20687760412693	-0.071771651506424
-6.82155084609985	-7.15599870681763	-6.60125875473022	-0.0481623522937298	0.206767812371254	-0.0718960165977478
-6.82795095443726	-7.15735054016113	-6.59793615341187	-0.0481740869581699	0.206898063421249	-0.0719225630164146
-6.82899332046509	-7.15520000457764	-6.60978841781616	-0.0480994209647179	0.206977933645248	-0.0721035599708557
-6.83900785446167	-7.15685510635376	-6.61432266235352	-0.048067107796669	0.206996664404869	-0.0720790401101112
-6.84024667739868	-7.15962886810303	-6.61962366104126	-0.0480362996459007	0.20692203938961	-0.0722334906458855
-6.84294891357422	-7.15839958190918	-6.62106084823608	-0.048081923276186	0.207135036587715	-0.0722590088844299
-6.8478307723999	-7.15587091445923	-6.62478160858154	-0.0480140894651413	0.207120940089226	-0.072296068072319
-6.85422468185425	-7.16241359710693	-6.62514686584473	-0.0479593835771084	0.207176834344864	-0.0723791494965553
-6.85736751556396	-7.15767383575439	-6.63360357284546	-0.0479410029947758	0.207136988639832	-0.0724185109138489
-6.85479497909546	-7.16067123413086	-6.63116836547852	-0.0480450205504894	0.207242369651794	-0.0724545568227768
-6.860276222229	-7.15978336334229	-6.63729286193848	-0.0478794761002064	0.207272455096245	-0.0724992454051971
-6.86289548873901	-7.16237020492554	-6.64061594009399	-0.0479538813233376	0.207313001155853	-0.0725411921739578
-6.87053442001343	-7.15835380554199	-6.64163494110107	-0.0477970615029335	0.207246154546738	-0.0725826025009155
-6.8643970489502	-7.16173028945923	-6.64309215545654	-0.047904197126627	0.207289695739746	-0.0726097449660301
-6.8728814125061	-7.16363096237183	-6.63838958740234	-0.0477409213781357	0.207392394542694	-0.0726372078061104
-6.87380170822144	-7.16358995437622	-6.64992046356201	-0.0478868298232555	0.207369178533554	-0.0727244690060616
-6.87894248962402	-7.16090774536133	-6.64714956283569	-0.0477570481598377	0.207418859004974	-0.0726708099246025
-6.8752384185791	-7.16104793548584	-6.65101718902588	-0.0478332787752151	0.207472234964371	-0.0727057382464409
-6.88423728942871	-7.16538524627686	-6.64924478530884	-0.0476483404636383	0.207464903593063	-0.0726891160011292
-6.88436555862427	-7.16385841369629	-6.65722465515137	-0.047753032296896	0.207434087991714	-0.0727865472435951
-6.8894362449646	-7.16296672821045	-6.65676784515381	-0.0478165969252586	0.207593277096748	-0.0727040022611618
-6.88620042800903	-7.16394329071045	-6.66205215454102	-0.0478424020111561	0.207594513893127	-0.0728184804320335
-6.89289522171021	-7.16377115249634	-6.65908527374268	-0.047683347016573	0.207658246159554	-0.0728132203221321
-6.89445924758911	-7.15955400466919	-6.67045307159424	-0.0477323830127716	0.207623869180679	-0.0728230103850365
-6.89791393280029	-7.16467142105103	-6.66393136978149	-0.0477713458240032	0.207753568887711	-0.0727253928780556
-6.89401388168335	-7.16466188430786	-6.67288875579834	-0.0477311499416828	0.207798689603806	-0.0728092044591904
-6.89911508560181	-7.16585731506348	-6.66894626617432	-0.0477663725614548	0.20783856511116	-0.0728382840752602
-6.89903736114502	-7.16393566131592	-6.66923236846924	-0.0477800704538822	0.207778945565224	-0.0728693902492523
-6.90161848068237	-7.1657018661499	-6.67497825622559	-0.047794945538044	0.207935243844986	-0.0727609395980835
-6.89798927307129	-7.16359567642212	-6.67220687866211	-0.0477792322635651	0.207874298095703	-0.0728500634431839
-6.90507411956787	-7.16698122024536	-6.67294359207153	-0.0478531867265701	0.208044722676277	-0.0727856680750847
-6.90507030487061	-7.16443109512329	-6.68043565750122	-0.0477957800030708	0.207889303565025	-0.0728615373373032
-6.90318918228149	-7.1658296585083	-6.68133544921875	-0.047860212624073	0.208086535334587	-0.072797529399395
-6.90775108337402	-7.16344404220581	-6.6763277053833	-0.0477320738136768	0.208030611276627	-0.072819672524929
-6.90536880493164	-7.17134809494019	-6.6861777305603	-0.0478990972042084	0.208121240139008	-0.0728676095604897
-6.91331624984741	-7.16437196731567	-6.68961763381958	-0.0478296466171741	0.208133265376091	-0.0728260800242424
-6.90691328048706	-7.16729879379272	-6.69970893859863	-0.0478674918413162	0.20820851624012	-0.0728616565465927
-6.91390800476074	-7.16645288467407	-6.69236516952515	-0.0477835647761822	0.208248630166054	-0.0728191435337067
-6.91410827636719	-7.17112827301025	-6.69185543060303	-0.0478950403630733	0.208264857530594	-0.072900615632534
-6.91732025146484	-7.16670751571655	-6.69699954986572	-0.0478204861283302	0.208314225077629	-0.0728372782468796
-6.91021347045898	-7.16628551483154	-6.70838069915771	-0.0478982627391815	0.208402797579765	-0.0728529691696167
-6.91791152954102	-7.16944122314453	-6.70311546325684	-0.0478233732283115	0.208397954702377	-0.072826623916626
-6.91503524780273	-7.1723165512085	-6.70464372634888	-0.0479266010224819	0.208417028188705	-0.072933129966259
-6.92018175125122	-7.17060041427612	-6.70574331283569	-0.0478905662894249	0.208541750907898	-0.072812408208847
-6.91047286987305	-7.16835927963257	-6.70786571502686	-0.0479192622005939	0.208497047424316	-0.0728432312607765
-6.92050933837891	-7.17492151260376	-6.70782613754272	-0.0478434562683105	0.208509385585785	-0.0727937445044518
-6.91562700271606	-7.16924667358398	-6.70741653442383	-0.047891553491354	0.208507746458054	-0.0728790685534477
-6.91784715652466	-7.16888284683228	-6.70336484909058	-0.0479800365865231	0.20856562256813	-0.0728075504302979
-6.91534519195557	-7.17265939712524	-6.71794891357422	-0.0479406602680683	0.208557114005089	-0.0728323012590408
-6.91787147521973	-7.17616701126099	-6.70597267150879	-0.0479405038058758	0.208620890974998	-0.0727525949478149
-6.92031955718994	-7.17355251312256	-6.71204137802124	-0.0479802004992962	0.208596840500832	-0.0728289484977722
-6.92008209228516	-7.17426061630249	-6.7072114944458	-0.0479846224188805	0.208707928657532	-0.0727569684386253
-6.91774892807007	-7.17356824874878	-6.719153881073	-0.0479510352015495	0.208623439073563	-0.07282654941082
-6.9227728843689	-7.17772531509399	-6.71761608123779	-0.0480086430907249	0.208737462759018	-0.0727926418185234
-6.92356824874878	-7.17428636550903	-6.71807289123535	-0.0479106679558754	0.208720847964287	-0.0728778466582298
-6.92269992828369	-7.17373371124268	-6.71874666213989	-0.0480032153427601	0.208874508738518	-0.0728024616837502
-6.92915916442871	-7.17410564422607	-6.72293663024902	-0.0479048229753971	0.208816915750504	-0.0729017183184624
-6.92635583877563	-7.18181371688843	-6.72633361816406	-0.048065435141325	0.208988696336746	-0.0729229375720024
-6.93264770507813	-7.17617845535278	-6.72430467605591	-0.0479886457324028	0.208914965391159	-0.0729369297623634
-6.92586421966553	-7.17852973937988	-6.73460340499878	-0.0481278449296951	0.209024578332901	-0.0730296969413757
-6.93225049972534	-7.18059778213501	-6.73497295379639	-0.0479197129607201	0.209100365638733	-0.0729515105485916
-6.93649625778198	-7.1833119392395	-6.7379412651062	-0.0481462515890598	0.2090984582901	-0.0729994475841522
-6.93856191635132	-7.18101406097412	-6.73087739944458	-0.0481086894869804	0.209151446819305	-0.0729694962501526
-6.92997741699219	-7.18122816085815	-6.74231100082397	-0.0482032336294651	0.20925198495388	-0.0730321556329727
-6.94177484512329	-7.18411922454834	-6.73586988449097	-0.048134982585907	0.20937380194664	-0.0729865059256554
-6.94131565093994	-7.18284702301025	-6.74814224243164	-0.0482560954988003	0.209279179573059	-0.0730931237339973
-6.94494104385376	-7.18543910980225	-6.74359798431396	-0.0482473187148571	0.209393665194511	-0.0729683190584183
-6.9417667388916	-7.18519830703735	-6.74505805969238	-0.0482885614037514	0.209462985396385	-0.0731093138456345
-6.9441614151001	-7.18580293655396	-6.75364112854004	-0.0483061708509922	0.209585085511208	-0.0730231031775475
-6.94713068008423	-7.18304920196533	-6.75199413299561	-0.0483076870441437	0.209500759840012	-0.0730578079819679
-6.9465069770813	-7.18709278106689	-6.74847555160522	-0.0484802089631557	0.209643185138702	-0.0729997605085373
-6.94957304000854	-7.18532562255859	-6.7485523223877	-0.0482721477746964	0.209707528352737	-0.0731078386306763
-6.9501371383667	-7.18795967102051	-6.75648498535156	-0.0484393201768398	0.20979505777359	-0.0731207653880119
-6.95185852050781	-7.18206548690796	-6.75548124313354	-0.0483813136816025	0.209756031632423	-0.0730655044317245
-6.94639587402344	-7.18596315383911	-6.76255321502686	-0.0484766773879528	0.209887593984604	-0.0731513947248459
-6.95207977294922	-7.18742513656616	-6.75790405273438	-0.0484208762645721	0.209919661283493	-0.0730778649449348
-6.95210409164429	-7.18755722045898	-6.75666189193726	-0.0485105589032173	0.209904789924622	-0.0731725469231606
-6.95265579223633	-7.18436098098755	-6.75711870193481	-0.0484261512756348	0.210007905960083	-0.0731143355369568
-6.94956493377686	-7.18143177032471	-6.75987005233765	-0.0484458990395069	0.210036531090736	-0.0732025876641274
-6.95157480239868	-7.1870059967041	-6.76071453094482	-0.0484604053199291	0.21012382209301	-0.0731461420655251
-6.95463752746582	-7.18167114257813	-6.75933313369751	-0.0484351813793182	0.210001572966576	-0.0731631740927696
-6.94618701934814	-7.18355417251587	-6.75599813461304	-0.0486270189285278	0.21011483669281	-0.0731433629989624
-6.9473090171814	-7.18199110031128	-6.75851774215698	-0.0484315231442451	0.210076615214348	-0.0731266066431999
-6.94745874404907	-7.18875932693481	-6.76145792007446	-0.0486277602612972	0.210165247321129	-0.0731569230556488
-6.95020866394043	-7.1844334602356	-6.75341081619263	-0.0484701991081238	0.210020124912262	-0.0730634406208992
-6.93929386138916	-7.18286037445068	-6.75066137313843	-0.048669446259737	0.210177838802338	-0.0731052830815315
-6.94512414932251	-7.18368482589722	-6.75107669830322	-0.0484962724149227	0.21008425951004	-0.0730389207601547
-6.94064283370972	-7.18573331832886	-6.75725936889648	-0.0485797561705112	0.210093557834625	-0.0730595290660858
-6.94260025024414	-7.18192481994629	-6.75083684921265	-0.0486821494996548	0.210076794028282	-0.0729212388396263
-6.93489646911621	-7.18248748779297	-6.75038433074951	-0.0486213676631451	0.210009723901749	-0.0729433745145798
-6.93422508239746	-7.18572616577148	-6.7478551864624	-0.0486610122025013	0.210099831223488	-0.0728825405240059
-6.93217658996582	-7.17917060852051	-6.74357986450195	-0.0486035645008087	0.20992523431778	-0.0728754252195358
-6.92617797851563	-7.18329000473022	-6.74514770507813	-0.0488239228725433	0.210034251213074	-0.0727497711777687
-6.92557621002197	-7.17813968658447	-6.74474668502808	-0.0486241355538368	0.209911778569221	-0.072707325220108
-6.92418384552002	-7.1857852935791	-6.7341456413269	-0.0488494373857975	0.209898635745049	-0.0726875513792038
-6.92376279830933	-7.17908430099487	-6.734299659729	-0.0487335547804832	0.209915459156036	-0.0726354867219925
-6.91390657424927	-7.17779064178467	-6.73690605163574	-0.0488313026726246	0.209898814558983	-0.072603702545166
-6.91887521743774	-7.18076515197754	-6.73843669891357	-0.0487494394183159	0.209834694862366	-0.0724908635020256
-6.90750026702881	-7.18478107452393	-6.72725677490234	-0.0489198602735996	0.209795862436295	-0.0724896490573883
-6.91098117828369	-7.17605876922607	-6.7219614982605	-0.048857681453228	0.209760457277298	-0.0723998248577118
-6.90201330184937	-7.18133926391602	-6.7267632484436	-0.0490428246557713	0.209731087088585	-0.072402760386467
-6.90563106536865	-7.17878246307373	-6.72498416900635	-0.0489349327981472	0.209733814001083	-0.072278693318367
-6.90029668807983	-7.18399095535278	-6.71949052810669	-0.0491667091846466	0.20963142812252	-0.0723225027322769
-6.90133953094482	-7.18151617050171	-6.71930170059204	-0.0491483584046364	0.209624648094177	-0.0721343904733658
-6.89069223403931	-7.18119716644287	-6.72088766098022	-0.0492884404957294	0.20955465734005	-0.0721681341528893
-6.89389991760254	-7.1856632232666	-6.71864128112793	-0.049322847276926	0.209575727581978	-0.0720371827483177
-6.88969707489014	-7.18358182907104	-6.71525049209595	-0.0494338423013687	0.209363266825676	-0.0720334872603416
-6.88463926315308	-7.18392848968506	-6.7085280418396	-0.0495417527854443	0.209386304020882	-0.0719879865646362
-6.88579893112183	-7.18301725387573	-6.70669507980347	-0.0495265498757362	0.209403038024902	-0.0718830674886703
-6.8853006362915	-7.19276094436646	-6.70494174957275	-0.0497010760009289	0.209395632147789	-0.0717587918043137
-6.88484191894531	-7.18551445007324	-6.70376920700073	-0.0497582256793976	0.20924885571003	-0.0717579275369644
-6.8806848526001	-7.18621301651001	-6.70007848739624	-0.0498827807605267	0.209357619285583	-0.0716092362999916
-6.87787389755249	-7.18283843994141	-6.70384407043457	-0.0498610697686672	0.209176376461983	-0.0715926811099052
-6.87920618057251	-7.18946743011475	-6.70139694213867	-0.0499233976006508	0.209167525172234	-0.0714960768818855
-6.88044118881226	-7.18503332138062	-6.70459175109863	-0.0500227101147175	0.20905776321888	-0.0714884549379349
-6.87673854827881	-7.18565845489502	-6.6966290473938	-0.0501928478479385	0.209178134799004	-0.0713833197951317
-6.87550258636475	-7.1858983039856	-6.70434761047363	-0.0501355789601803	0.209081992506981	-0.0713319331407547
-6.88255548477173	-7.19079494476318	-6.69576501846313	-0.0503579750657082	0.209199607372284	-0.0712875202298164
-6.88524436950684	-7.18400716781616	-6.70223712921143	-0.0503175854682922	0.209007278084755	-0.0712089389562607
-6.87505769729614	-7.18681144714355	-6.69805955886841	-0.0505274757742882	0.209107249975204	-0.0712047591805458
-6.88119077682495	-7.18480968475342	-6.69836568832397	-0.050479244440794	0.209071546792984	-0.0711093097925186
-6.8820161819458	-7.19065046310425	-6.70242023468018	-0.0505747087299824	0.209091022610664	-0.0710894539952278
-6.88542318344116	-7.18439483642578	-6.69830942153931	-0.0506048873066902	0.208994716405869	-0.071008987724781
-6.88401794433594	-7.18777561187744	-6.70174026489258	-0.0507889203727245	0.209040105342865	-0.0710091665387154
-6.88651418685913	-7.18903875350952	-6.70104551315308	-0.050742082297802	0.208975404500961	-0.0709706321358681
-6.88850736618042	-7.1890115737915	-6.70699167251587	-0.0508844926953316	0.209077283740044	-0.0708983689546585
-6.89248991012573	-7.18687057495117	-6.69612407684326	-0.0509404204785824	0.209038406610489	-0.07081089168787
-6.88610601425171	-7.18961000442505	-6.70302438735962	-0.0510385558009148	0.209103927016258	-0.0708979070186615
-6.89704847335815	-7.18783283233643	-6.70368909835815	-0.0510114543139935	0.209149837493896	-0.0708290114998817
-6.89386463165283	-7.19139957427979	-6.70721530914307	-0.0511630065739155	0.209074214100838	-0.0708481818437576
-6.89744234085083	-7.1918511390686	-6.70112752914429	-0.0512302666902542	0.209109231829643	-0.070697546005249
-6.89374017715454	-7.1902494430542	-6.7042555809021	-0.0512940883636475	0.209131896495819	-0.0707876160740852
-6.89920854568481	-7.19470834732056	-6.70149755477905	-0.0512275733053684	0.209198653697968	-0.0707226991653442
-6.90038061141968	-7.19081830978394	-6.70969676971436	-0.0512935817241669	0.209093898534775	-0.0707660317420959
-6.90106439590454	-7.192467212677	-6.70487642288208	-0.0514151006937027	0.209202110767365	-0.0706344619393349
-6.90011644363403	-7.19273805618286	-6.70756959915161	-0.0513615980744362	0.209100693464279	-0.0706761851906776
-6.89940118789673	-7.19863080978394	-6.70606231689453	-0.051507655531168	0.209188520908356	-0.0706852078437805
-6.90738248825073	-7.19167900085449	-6.70829916000366	-0.0515084527432919	0.209243446588516	-0.0705921277403831
-6.90062713623047	-7.19726181030273	-6.71170425415039	-0.0516152121126652	0.20919930934906	-0.0706483796238899
-6.90626955032349	-7.19501733779907	-6.70794725418091	-0.051517553627491	0.209239944815636	-0.070522740483284
-6.90235805511475	-7.20074796676636	-6.70381116867065	-0.0517125874757767	0.209180250763893	-0.0706281885504723
-6.89961385726929	-7.19672346115112	-6.70228672027588	-0.051734559237957	0.209246784448624	-0.0705453753471375
-6.89793729782104	-7.1949348449707	-6.70802688598633	-0.0517982095479965	0.209218889474869	-0.0705109909176826
-6.90275239944458	-7.20316791534424	-6.70328283309937	-0.0517526045441628	0.209271520376205	-0.0704568922519684
-6.89951324462891	-7.19993495941162	-6.70468473434448	-0.0518027022480965	0.209139257669449	-0.0704843029379845
-6.89386463165283	-7.19943571090698	-6.69638299942017	-0.0519676543772221	0.209241032600403	-0.0704054832458496
-6.89510059356689	-7.19900369644165	-6.70460319519043	-0.0518820881843567	0.209205910563469	-0.0704230517148972
-6.89190864562988	-7.20117139816284	-6.70113325119019	-0.0519566796720028	0.20922739803791	-0.0704329460859299
-6.8962345123291	-7.19744729995728	-6.70151805877686	-0.0519114322960377	0.209097921848297	-0.0703452602028847
-6.88512420654297	-7.20141506195068	-6.6966381072998	-0.0521801263093948	0.209220066666603	-0.0703431442379951
-6.88949728012085	-7.19849586486816	-6.68766689300537	-0.0520768128335476	0.209243074059486	-0.0702943205833435
-6.8870005607605	-7.1992506980896	-6.69451665878296	-0.0521973557770252	0.209133833646774	-0.0703476071357727
-6.88801383972168	-7.19839763641357	-6.69478559494019	-0.0521912910044193	0.209127902984619	-0.0702140405774117
-6.88210105895996	-7.1966233253479	-6.69931125640869	-0.0523642376065254	0.209092810750008	-0.0702641904354095
-6.88225507736206	-7.20378255844116	-6.68271446228027	-0.0522997118532658	0.209105357527733	-0.070225328207016
-6.87964248657227	-7.19994592666626	-6.69153308868408	-0.0524197556078434	0.209038063883781	-0.0702522099018097
-6.87589502334595	-7.19933843612671	-6.68861389160156	-0.0525006167590618	0.209126323461533	-0.0701602771878242
-6.87246656417847	-7.19870185852051	-6.68305158615112	-0.0523852817714214	0.209003835916519	-0.0701883435249329
-6.87164688110352	-7.20621871948242	-6.68417739868164	-0.0525822602212429	0.209065645933151	-0.0701318383216858
-6.87198400497437	-7.20172214508057	-6.67558670043945	-0.0525749996304512	0.208882033824921	-0.0701852664351463
-6.86426448822021	-7.20325374603271	-6.67657995223999	-0.052642498165369	0.209024906158447	-0.0701279863715172
-6.86788415908813	-7.20214653015137	-6.67655372619629	-0.0526185929775238	0.208925530314445	-0.0701003894209862
-6.86368703842163	-7.20668935775757	-6.67392539978027	-0.0527611635625362	0.20886205136776	-0.0701580122113228
-6.865309715271	-7.20542526245117	-6.67134189605713	-0.0526583231985569	0.20884396135807	-0.0700727552175522
-6.86150169372559	-7.20326471328735	-6.67273855209351	-0.0527675114572048	0.208808079361916	-0.0701600313186646
-6.85870838165283	-7.20756578445435	-6.66581916809082	-0.0527801513671875	0.208816483616829	-0.0701406225562096
-6.86157703399658	-7.20143508911133	-6.67017030715942	-0.0527571439743042	0.20878803730011	-0.0701236426830292
-6.85627794265747	-7.20672559738159	-6.66845846176147	-0.0528281405568123	0.208735466003418	-0.0701806023716927
-6.85972452163696	-7.20364189147949	-6.66319370269775	-0.0526752881705761	0.20872762799263	-0.0701359063386917
-6.85747480392456	-7.20852756500244	-6.66582250595093	-0.052895799279213	0.208758935332298	-0.0702140107750893
-6.85999011993408	-7.20311546325684	-6.66740274429321	-0.0527875758707523	0.208655625581741	-0.0701426565647125
-6.84969043731689	-7.201247215271	-6.67298412322998	-0.0527946501970291	0.208662435412407	-0.0701932907104492
-6.85732746124268	-7.20677471160889	-6.66550064086914	-0.0527719371020794	0.208597481250763	-0.0701642036437988
-6.85441827774048	-7.20463418960571	-6.66625928878784	-0.052856620401144	0.20858696103096	-0.0702516064047813
-6.85540390014648	-7.2032208442688	-6.66583681106567	-0.0527355149388313	0.208641335368156	-0.070172131061554
-6.8493127822876	-7.20418071746826	-6.66368055343628	-0.0527625419199467	0.208618879318237	-0.0702915638685226
-6.85445690155029	-7.20618534088135	-6.66559076309204	-0.0526460893452168	0.208629697561264	-0.070284366607666
-6.85549402236938	-7.20062255859375	-6.66527795791626	-0.0526535324752331	0.208446517586708	-0.0702881440520287
-6.85076236724854	-7.20477199554443	-6.6655101776123	-0.05267034471035	0.208552688360214	-0.0703365653753281
-6.85195827484131	-7.20527648925781	-6.65796327590942	-0.0525048039853573	0.208507463335991	-0.0703600868582726
-6.85040903091431	-7.20690870285034	-6.66860723495483	-0.0525870025157928	0.208445206284523	-0.0703705176711082
-6.85164356231689	-7.20397233963013	-6.66048908233643	-0.0523716658353806	0.208357900381088	-0.0703628361225128
-6.84545850753784	-7.2062611579895	-6.66354084014893	-0.052479200065136	0.208382964134216	-0.0704488903284073
-6.85153532028198	-7.20905113220215	-6.6577844619751	-0.0523359589278698	0.208334982395172	-0.0704654157161713
-6.84800624847412	-7.21021413803101	-6.66157150268555	-0.052362646907568	0.208299711346626	-0.0705768540501595
-6.84793138504028	-7.20686960220337	-6.66066694259644	-0.052343662828207	0.208286806941032	-0.0704749152064323
-6.84391450881958	-7.20784378051758	-6.65556287765503	-0.0522136501967907	0.208218991756439	-0.070540115237236
-6.84318876266479	-7.21290922164917	-6.65538024902344	-0.0521750822663307	0.20822973549366	-0.0706043019890785
-6.84802484512329	-7.20653963088989	-6.65368795394897	-0.0520637519657612	0.208034962415695	-0.0706485211849213
-6.83831071853638	-7.21093988418579	-6.65833520889282	-0.0521567091345787	0.208115845918655	-0.0706310197710991
-6.84487056732178	-7.20802068710327	-6.65388011932373	-0.0519062615931034	0.208090275526047	-0.0706874951720238
-6.84432506561279	-7.21621322631836	-6.64901447296143	-0.0519848354160786	0.20805823802948	-0.0707202181220055
-6.84341335296631	-7.21167278289795	-6.65293645858765	-0.0518559142947197	0.207910194993019	-0.0707644522190094
-6.83879280090332	-7.21141862869263	-6.65605449676514	-0.0518570840358734	0.207931846380234	-0.0708103179931641
-6.84522247314453	-7.21220397949219	-6.65218162536621	-0.0517050512135029	0.207850530743599	-0.0707588121294975
-6.84004926681519	-7.2180871963501	-6.65160274505615	-0.0517552420496941	0.207814738154411	-0.0708634778857231
-6.8435959815979	-7.20890617370605	-6.65329313278198	-0.05165109410882	0.207758545875549	-0.0708481669425964
-6.83808898925781	-7.21224212646484	-6.65126466751099	-0.0516572669148445	0.207768931984901	-0.070928730070591
-6.84319829940796	-7.21434593200684	-6.6542706489563	-0.051434550434351	0.207810595631599	-0.070876881480217
-6.84348821640015	-7.21583700180054	-6.65031147003174	-0.0515064150094986	0.207656726241112	-0.0710123330354691
-6.8460841178894	-7.21532106399536	-6.64841890335083	-0.051389005035162	0.207611754536629	-0.0709722340106964
-6.84132194519043	-7.21274042129517	-6.65112495422363	-0.0512531809508801	0.207664623856544	-0.0710795000195503
-6.84775876998901	-7.218590259552	-6.65493011474609	-0.0512604080140591	0.207669168710709	-0.0710313841700554
-6.8492636680603	-7.21351909637451	-6.65190315246582	-0.0511675626039505	0.207455307245255	-0.0711969956755638
-6.84624814987183	-7.21523761749268	-6.64913177490234	-0.0511153936386108	0.207605451345444	-0.0711826235055923
-6.84936761856079	-7.21395111083984	-6.65776681900024	-0.051076777279377	0.207625329494476	-0.0712363049387932
-6.85579538345337	-7.22061204910278	-6.65417242050171	-0.0509119592607021	0.207549750804901	-0.0713115483522415
-6.85560703277588	-7.21834707260132	-6.65723466873169	-0.0508238486945629	0.207501068711281	-0.071434386074543
-6.85616302490234	-7.21421098709106	-6.66097640991211	-0.0508016645908356	0.207573294639587	-0.0714603364467621
-6.8545036315918	-7.21575975418091	-6.65606927871704	-0.0506829582154751	0.207496136426926	-0.0715536922216415
-6.85696840286255	-7.22251415252686	-6.66044187545776	-0.0505910031497478	0.207581013441086	-0.0715294554829597
-6.85971593856812	-7.21877956390381	-6.66132497787476	-0.0505045056343079	0.207400232553482	-0.0716134235262871
-6.85752153396606	-7.22095632553101	-6.65429067611694	-0.0505709461867809	0.207528337836266	-0.0717047601938248
-6.86194658279419	-7.21576976776123	-6.66254043579102	-0.050311516970396	0.207451030611992	-0.0717575252056122
-6.86455059051514	-7.22131013870239	-6.65998888015747	-0.0504045784473419	0.207434624433517	-0.0717683658003807
-6.86383390426636	-7.21746730804443	-6.65889072418213	-0.0501274280250072	0.207335591316223	-0.0718201696872711
-6.85942840576172	-7.21866655349731	-6.6626353263855	-0.0501893721520901	0.207447573542595	-0.0719328448176384
-6.86657571792603	-7.22014808654785	-6.65662384033203	-0.0499016046524048	0.207410156726837	-0.0719837993383408
-6.86744356155396	-7.21905755996704	-6.66707563400269	-0.0499018430709839	0.207382023334503	-0.0721198692917824
-6.87229871749878	-7.21704339981079	-6.66552448272705	-0.049870278686285	0.207406222820282	-0.0720837712287903
-6.86683177947998	-7.21797752380371	-6.66457557678223	-0.0497163683176041	0.207322031259537	-0.0721852108836174
-6.87420845031738	-7.21948480606079	-6.66267395019531	-0.0496401712298393	0.207418099045753	-0.0722699090838432
-6.87757301330566	-7.21137475967407	-6.66807746887207	-0.0495360381901264	0.207335397601128	-0.0723227560520172
-6.8759765625	-7.21552038192749	-6.67102861404419	-0.0496152378618717	0.207407012581825	-0.0723919495940208
-6.88078308105469	-7.211989402771	-6.67024040222168	-0.0493469573557377	0.207393944263458	-0.0724350214004517
-6.88194942474365	-7.21946048736572	-6.66756725311279	-0.049390647560358	0.207384392619133	-0.0724981278181076
-6.88569164276123	-7.2139573097229	-6.6719970703125	-0.0493045598268509	0.207441866397858	-0.0725315809249878
-6.87978792190552	-7.21371507644653	-6.67571306228638	-0.0492613650858402	0.207476019859314	-0.0726715847849846
-6.88881015777588	-7.21497201919556	-6.68283605575562	-0.04900136962533	0.20744825899601	-0.0726569294929504
-6.88834047317505	-7.21316480636597	-6.67773103713989	-0.0490226335823536	0.207345858216286	-0.0728199928998947
-6.88961362838745	-7.21133899688721	-6.66791963577271	-0.049085833132267	0.207481428980827	-0.0727251768112183
-6.8829026222229	-7.21207046508789	-6.67437362670898	-0.0489412918686867	0.20742903649807	-0.0729230791330338
-6.89358568191528	-7.21184301376343	-6.67728137969971	-0.0487921237945557	0.20752027630806	-0.0728804022073746
-6.89180612564087	-7.21152400970459	-6.67570924758911	-0.0488468892872334	0.207512855529785	-0.0730031058192253
-6.89039516448975	-7.21258068084717	-6.67598152160645	-0.0487767867743969	0.207480385899544	-0.072996623814106
-6.88747215270996	-7.2071213722229	-6.67866086959839	-0.0487243868410587	0.207446977496147	-0.0731066316366196
-6.88967180252075	-7.20982360839844	-6.68026447296143	-0.0486530922353268	0.207549020648003	-0.0730484798550606
-6.89108943939209	-7.20882701873779	-6.67721462249756	-0.0486458875238895	0.207315295934677	-0.0731376558542252
-6.88489961624146	-7.20988130569458	-6.67120218276978	-0.0486953519284725	0.207470685243607	-0.0731242820620537
-6.88483333587646	-7.20928049087524	-6.6688289642334	-0.0485460311174393	0.207465603947639	-0.0731665939092636
-6.88874101638794	-7.21243762969971	-6.66864490509033	-0.0485071800649166	0.20747135579586	-0.0732519403100014
-6.88836860656738	-7.20679950714111	-6.67586660385132	-0.0484447106719017	0.207322463393211	-0.0732331871986389
-6.88096952438354	-7.20927572250366	-6.66279697418213	-0.0486002452671528	0.207419887185097	-0.073292501270771
-6.88376331329346	-7.20489883422852	-6.66631555557251	-0.048266164958477	0.207328855991364	-0.0732656195759773
-6.88039207458496	-7.20660400390625	-6.66705656051636	-0.0483365803956985	0.207429185509682	-0.0733950138092041
-6.88735485076904	-7.20355653762817	-6.66815900802612	-0.0482424423098564	0.207307189702988	-0.0733718797564507
-6.88063144683838	-7.20556354522705	-6.66116046905518	-0.0483156442642212	0.207389056682587	-0.0734388902783394
-6.88080310821533	-7.20116376876831	-6.66133880615234	-0.0481055341660976	0.207301467657089	-0.0735341683030128
-6.88223218917847	-7.20469379425049	-6.66357707977295	-0.0481703951954842	0.207354247570038	-0.073559433221817
-6.88372707366943	-7.20314264297485	-6.65757274627686	-0.04798349365592	0.207215011119843	-0.0735654458403587
-6.87316989898682	-7.19902276992798	-6.65744113922119	-0.0480193868279457	0.207340136170387	-0.0736705884337425
-6.87668037414551	-7.19566440582275	-6.65869092941284	-0.0478584356606007	0.207237884402275	-0.0736792609095573
-6.87791395187378	-7.20438957214355	-6.66335916519165	-0.0479242131114006	0.20731595158577	-0.0736708790063858
-6.87750482559204	-7.1961669921875	-6.65057468414307	-0.0477024652063847	0.207174122333527	-0.0737614184617996
-6.87018346786499	-7.1962718963623	-6.6501317024231	-0.0478503741323948	0.207238331437111	-0.0737814828753471
-6.8707218170166	-7.19278335571289	-6.64941501617432	-0.0475622341036797	0.207143172621727	-0.073808029294014
-6.86735057830811	-7.19687175750732	-6.65247011184692	-0.0476475730538368	0.207241237163544	-0.0737779960036278
-6.87269020080566	-7.19066858291626	-6.64198112487793	-0.0474948063492775	0.207124918699265	-0.0737944543361664
-6.85843658447266	-7.19182586669922	-6.64425659179688	-0.047584667801857	0.207189366221428	-0.0738324820995331
-6.86491680145264	-7.19101333618164	-6.64340686798096	-0.0472997240722179	0.207154080271721	-0.073867104947567
-6.86017274856567	-7.19309425354004	-6.64620494842529	-0.0473922453820705	0.207079857587814	-0.0739104896783829
-6.86275386810303	-7.18743515014648	-6.63371896743774	-0.0472619533538818	0.207001358270645	-0.0738679617643356
-6.85262107849121	-7.18765640258789	-6.63483381271362	-0.0472813732922077	0.207070514559746	-0.0739901140332222
-6.85748147964478	-7.18882036209106	-6.63210105895996	-0.0470990091562271	0.207022458314896	-0.0739662274718285
-6.85268497467041	-7.1891622543335	-6.62989807128906	-0.0471120290458202	0.206929668784142	-0.0740336775779724
-6.85508394241333	-7.18674278259277	-6.62436580657959	-0.0469727106392384	0.206980958580971	-0.0739619582891464
-6.85045433044434	-7.18449926376343	-6.62964153289795	-0.0469299741089344	0.206963002681732	-0.0741301625967026
-6.84794282913208	-7.18690586090088	-6.6259446144104	-0.0469006150960922	0.206889569759369	-0.0740585774183273
-6.84818077087402	-7.18058824539185	-6.62202787399292	-0.0467591471970081	0.206779912114143	-0.0741469338536263
-6.84321594238281	-7.18239450454712	-6.61822652816772	-0.0468164384365082	0.206794694066048	-0.0740286782383919
-6.83594560623169	-7.18199682235718	-6.61531019210815	-0.0465800054371357	0.206688672304153	-0.0741693377494812
-6.83646583557129	-7.18522500991821	-6.61365985870361	-0.0465915165841579	0.206762120127678	-0.0741178691387177
-6.83758163452148	-7.1790885925293	-6.60613012313843	-0.0465041622519493	0.206563219428062	-0.0740936622023582
-6.82837200164795	-7.17925071716309	-6.60302209854126	-0.0465462096035481	0.206584274768829	-0.0741058066487312
-6.82247400283813	-7.17557621002197	-6.59666347503662	-0.0463974997401237	0.206538021564484	-0.0740986093878746
-6.82217597961426	-7.1809458732605	-6.59576225280762	-0.0464599430561066	0.206544265151024	-0.0740084201097488
-6.81855344772339	-7.17596340179443	-6.59098768234253	-0.0463295355439186	0.206321001052856	-0.0740624964237213
-6.80935096740723	-7.17079401016235	-6.58065843582153	-0.0463117994368076	0.206359192728996	-0.0740061849355698
-6.80640029907227	-7.16878700256348	-6.58251714706421	-0.046255886554718	0.206280067563057	-0.0740120559930801
-6.80874967575073	-7.17320585250854	-6.58397245407104	-0.0461656488478184	0.20623716711998	-0.0739986747503281
-6.80372142791748	-7.16690731048584	-6.57781553268433	-0.0460965521633625	0.206154480576515	-0.0740036740899086
-6.79615306854248	-7.16489887237549	-6.56335592269897	-0.0461164303123951	0.206130877137184	-0.0739718824625015
-6.79418230056763	-7.16020107269287	-6.56983470916748	-0.0459479130804539	0.206075608730316	-0.0739801600575447
-6.79012966156006	-7.16370105743408	-6.56514549255371	-0.0459442771971226	0.206027314066887	-0.073988638818264
-6.78978300094604	-7.15733766555786	-6.55886602401733	-0.0459078215062618	0.205795660614967	-0.0739481598138809
-6.78429412841797	-7.15647506713867	-6.55910921096802	-0.0459093376994133	0.205909311771393	-0.0739158615469933
-6.77943658828735	-7.15375900268555	-6.56260013580322	-0.0457708351314068	0.205778643488884	-0.0739355832338333
-6.77971506118774	-7.15887069702148	-6.55292797088623	-0.0458874255418777	0.205844134092331	-0.0738936737179756
-6.77634286880493	-7.15359830856323	-6.54296541213989	-0.0457645580172539	0.205648973584175	-0.0739144459366798
-6.76524353027344	-7.15260314941406	-6.5389404296875	-0.045843631029129	0.205689027905464	-0.073869526386261
-6.77015161514282	-7.14742612838745	-6.54422998428345	-0.0456718765199184	0.20559886097908	-0.0738433375954628
-6.76548957824707	-7.15077829360962	-6.54620218276978	-0.0457839444279671	0.205531463027	-0.0739437863230705
-6.76577806472778	-7.14562511444092	-6.53098344802856	-0.0457515455782413	0.205459341406822	-0.0738193020224571
-6.75778818130493	-7.14610004425049	-6.52971220016479	-0.045880563557148	0.20553120970726	-0.073846809566021
-6.75749492645264	-7.14508247375488	-6.52566528320313	-0.0456059984862804	0.205442816019058	-0.0738122761249542
-6.75319576263428	-7.14654016494751	-6.53305721282959	-0.0457313507795334	0.205418512225151	-0.0737913697957993
-6.75590896606445	-7.14329433441162	-6.51785373687744	-0.0456717200577259	0.205316945910454	-0.0737096220254898
-6.74509429931641	-7.14451265335083	-6.51754951477051	-0.0457540564239025	0.205337837338448	-0.073765829205513
-6.74590587615967	-7.14095020294189	-6.51788091659546	-0.0455660931766033	0.205347821116447	-0.073690377175808
-6.7415623664856	-7.14548206329346	-6.52119112014771	-0.0457144342362881	0.205288022756577	-0.0737098306417465
-6.74220657348633	-7.13886117935181	-6.50445699691772	-0.045662023127079	0.205156326293945	-0.0737016275525093
-6.73369884490967	-7.13885164260864	-6.51015472412109	-0.0457253269851208	0.20529779791832	-0.0737786144018173
-6.73751592636108	-7.1372537612915	-6.50656986236572	-0.0455368049442768	0.205204725265503	-0.0736971721053123
-6.73184299468994	-7.14270305633545	-6.50350475311279	-0.0456788055598736	0.205136343836784	-0.0737439319491386
-6.73483562469482	-7.13702392578125	-6.49801826477051	-0.0455668941140175	0.205144867300987	-0.0736819878220558
-6.72841596603394	-7.13626527786255	-6.50184392929077	-0.045612383633852	0.205182507634163	-0.0737875327467918
-6.73316526412964	-7.1377272605896	-6.50124454498291	-0.045601699501276	0.205094143748283	-0.0737034231424332
-6.72802591323853	-7.14244794845581	-6.50334739685059	-0.0455908253788948	0.205056548118591	-0.0738425180315971
-6.73363637924194	-7.13470983505249	-6.48983526229858	-0.0455606430768967	0.205032199621201	-0.0737444385886192
-6.72501516342163	-7.13633108139038	-6.49580430984497	-0.045598603785038	0.205044686794281	-0.0738535150885582
-6.73169136047363	-7.13857078552246	-6.49786567687988	-0.0454425774514675	0.205041587352753	-0.0737888664007187
-6.73241758346558	-7.13680028915405	-6.49556255340576	-0.045597605407238	0.204978227615356	-0.0739089995622635
-6.73521995544434	-7.13989400863647	-6.49368095397949	-0.0455702617764473	0.205008462071419	-0.0738331824541092
-6.72973537445068	-7.13511228561401	-6.49830198287964	-0.0455295890569687	0.205064848065376	-0.0739592611789703
-6.73555612564087	-7.13885879516602	-6.4975209236145	-0.0454274229705334	0.204997301101685	-0.0738850086927414
-6.7369499206543	-7.13965272903442	-6.49825811386108	-0.0454985424876213	0.204921245574951	-0.0740249082446098
-6.73489475250244	-7.13686847686768	-6.49062728881836	-0.045463290065527	0.204966232180595	-0.0740024745464325
-6.73633146286011	-7.13650941848755	-6.50091886520386	-0.0455159582197666	0.204985588788986	-0.0740705132484436
-6.74050426483154	-7.14088535308838	-6.49594497680664	-0.0454090125858784	0.204884737730026	-0.0740468800067902
-6.74401140213013	-7.14157867431641	-6.49727821350098	-0.0454210601747036	0.20489826798439	-0.0741454437375069
-6.74370336532593	-7.13880205154419	-6.48960399627686	-0.0454035811126232	0.204974576830864	-0.0741246566176414
-6.7420802116394	-7.13652420043945	-6.50284957885742	-0.0453610718250275	0.204904615879059	-0.0741904005408287
-6.74897432327271	-7.14273500442505	-6.50046062469482	-0.0452853851020336	0.205007165670395	-0.0741182416677475
-6.74830055236816	-7.13655614852905	-6.50004720687866	-0.0453520864248276	0.204841837286949	-0.0742278397083282
-6.75035858154297	-7.13615083694458	-6.49869632720947	-0.0453433766961098	0.204937353730202	-0.0741991698741913
-6.75083351135254	-7.14006328582764	-6.50507307052612	-0.0453613102436066	0.204903423786163	-0.0742331370711327
-6.75603246688843	-7.14452171325684	-6.49875974655151	-0.0452281944453716	0.204990789294243	-0.0741877779364586
-6.7573127746582	-7.14363813400269	-6.50214147567749	-0.0452868975698948	0.204866603016853	-0.0743498653173447
-6.76289749145508	-7.14216279983521	-6.50610685348511	-0.045172818005085	0.2049949914217	-0.0742516592144966
-6.75783252716064	-7.14147901535034	-6.51311349868774	-0.0452049933373928	0.204946726560593	-0.0743281170725822
-6.76295280456543	-7.14824533462524	-6.50192308425903	-0.0450747422873974	0.204895049333572	-0.0743322446942329
-6.76458692550659	-7.14417791366577	-6.51311540603638	-0.0451495200395584	0.20488865673542	-0.0743957385420799
-6.76840543746948	-7.14424610137939	-6.51328563690186	-0.0450871177017689	0.204912900924683	-0.0743655562400818
-6.76900815963745	-7.1450982093811	-6.51608562469482	-0.0451624132692814	0.204946428537369	-0.0744549855589867
-6.77444505691528	-7.14977598190308	-6.50643682479858	-0.044968243688345	0.204862728714943	-0.074419304728508
-6.77188014984131	-7.1484203338623	-6.5230712890625	-0.0450356788933277	0.204855412244797	-0.0745443254709244
-6.77640438079834	-7.14872741699219	-6.51555347442627	-0.0450497604906559	0.204854041337967	-0.0744134485721588
-6.77166604995728	-7.15110969543457	-6.51847457885742	-0.0450931899249554	0.204855442047119	-0.0745370090007782
-6.77448511123657	-7.15220069885254	-6.51875734329224	-0.0449148640036583	0.204870656132698	-0.0745182707905769
-6.77681112289429	-7.15113973617554	-6.52611780166626	-0.04506004601717	0.204832449555397	-0.0745207592844963
-6.78030395507813	-7.15307521820068	-6.52256536483765	-0.0449829399585724	0.204816937446594	-0.0744282230734825
-6.77362012863159	-7.15323400497437	-6.51981973648071	-0.0449203848838806	0.204810231924057	-0.074511781334877
-6.77650737762451	-7.15665054321289	-6.52598810195923	-0.0449952632188797	0.204835057258606	-0.0744470804929733
-6.77803659439087	-7.15742588043213	-6.5246696472168	-0.0450714565813541	0.204730242490768	-0.0744849592447281
-6.77764320373535	-7.15852737426758	-6.51996374130249	-0.0450584106147289	0.204740628600121	-0.0743185952305794
-6.76975297927856	-7.15859603881836	-6.52232599258423	-0.0451209172606468	0.20470367372036	-0.07444728910923
-6.77655553817749	-7.16335153579712	-6.52072048187256	-0.0450950227677822	0.204816579818726	-0.0743306279182434
-6.77591276168823	-7.16180467605591	-6.51886463165283	-0.0451659709215164	0.204730227589607	-0.0743938907980919
-6.77547073364258	-7.16216373443604	-6.52419233322144	-0.0451942905783653	0.204722791910172	-0.074225626885891
-6.7728328704834	-7.16220235824585	-6.51981258392334	-0.0452452003955841	0.20471765100956	-0.0743215754628181
-6.77651929855347	-7.1663875579834	-6.52660751342773	-0.0452201813459396	0.204787075519562	-0.0742019340395927
-6.77597284317017	-7.16735744476318	-6.52301406860352	-0.0453381650149822	0.204637229442596	-0.0743026286363602
-6.77897214889526	-7.16628217697144	-6.52266788482666	-0.0454701706767082	0.204650267958641	-0.0741385966539383
-6.77441596984863	-7.1659836769104	-6.52847862243652	-0.0454558692872524	0.204613208770752	-0.0742647275328636
-6.78193283081055	-7.1704216003418	-6.53088521957397	-0.0454737357795238	0.204750791192055	-0.0741450190544128
-6.78457021713257	-7.17025661468506	-6.53120851516724	-0.0456632226705551	0.204635962843895	-0.0742020756006241
-6.7866792678833	-7.1728458404541	-6.52620792388916	-0.0456371195614338	0.204687222838402	-0.0741872414946556
-6.78498983383179	-7.17154788970947	-6.53190946578979	-0.0457046702504158	0.204684570431709	-0.0743072554469109
-6.78940534591675	-7.17480611801147	-6.54547500610352	-0.045698806643486	0.204829350113869	-0.0741449743509293
-6.79683828353882	-7.17453718185425	-6.54376411437988	-0.0457974746823311	0.204698294401169	-0.0742737725377083
-6.79527187347412	-7.1757025718689	-6.53850173950195	-0.0458903461694717	0.204765051603317	-0.0742438584566116
-6.79865455627441	-7.17510080337524	-6.54793119430542	-0.0458677597343922	0.20483236014843	-0.0742802172899246
-6.8049578666687	-7.18177080154419	-6.55282783508301	-0.0458614714443684	0.204852849245071	-0.0742525979876518
-6.80776882171631	-7.18229532241821	-6.54855108261108	-0.0459608770906925	0.204789623618126	-0.0743518769741058
-6.81265354156494	-7.18154048919678	-6.55410432815552	-0.0460586696863174	0.204915270209312	-0.0743017867207527
-6.81292867660522	-7.17921113967896	-6.56323528289795	-0.0460640229284763	0.204853534698486	-0.0743822902441025
-6.81971073150635	-7.18699169158936	-6.55947828292847	-0.0460972189903259	0.204889968037605	-0.0743279904127121
-6.82373142242432	-7.18205499649048	-6.56092023849487	-0.046093013137579	0.204838693141937	-0.0744199007749558
-6.82499027252197	-7.18566656112671	-6.56266260147095	-0.0461738705635071	0.204952374100685	-0.0744098275899887
-6.82848310470581	-7.18709278106689	-6.57377910614014	-0.0461612120270729	0.204881370067596	-0.0744422376155853
-6.83390712738037	-7.19295787811279	-6.57170724868774	-0.0463202334940434	0.205076307058334	-0.0744350105524063
-6.83889484405518	-7.18984508514404	-6.57266092300415	-0.0462380982935429	0.20483510196209	-0.0744323283433914
-6.83543491363525	-7.19224071502686	-6.5788426399231	-0.0463520102202892	0.205001413822174	-0.0745120048522949
-6.84548187255859	-7.19073534011841	-6.57925748825073	-0.0461888238787651	0.204921618103981	-0.0744679123163223
-6.84591722488403	-7.19435119628906	-6.58713626861572	-0.0462973304092884	0.204923525452614	-0.0745695382356644
-6.85240745544434	-7.19599437713623	-6.58001756668091	-0.0463179834187031	0.204929620027542	-0.0744611024856567
-6.85000896453857	-7.1977219581604	-6.58377122879028	-0.0463691800832748	0.204958558082581	-0.0745912566781044
-6.85832071304321	-7.20030736923218	-6.58257532119751	-0.0462726727128029	0.204981341958046	-0.0745561346411705
-6.86060047149658	-7.19751310348511	-6.58846569061279	-0.046319842338562	0.204843267798424	-0.0746440663933754
-6.8634991645813	-7.2025260925293	-6.59293603897095	-0.0463556163012981	0.204974383115768	-0.0746021196246147
-6.86273336410522	-7.20248889923096	-6.59402275085449	-0.0461784191429615	0.204874262213707	-0.0746422037482262
-6.8670129776001	-7.20748043060303	-6.58904504776001	-0.0463382937014103	0.204909101128578	-0.0746578127145767
-6.86888074874878	-7.2030930519104	-6.59614896774292	-0.046254888176918	0.204761907458305	-0.0747440233826637
-6.86707973480225	-7.20392751693726	-6.59727382659912	-0.0462697707116604	0.204905122518539	-0.0746392533183098
-6.8707857131958	-7.20598840713501	-6.60038042068481	-0.0461449697613716	0.204834997653961	-0.0747024044394493
-6.86798238754272	-7.21305704116821	-6.59666347503662	-0.0461788065731525	0.20481176674366	-0.0747260600328445
-6.8706431388855	-7.20556020736694	-6.59772109985352	-0.0461176335811615	0.20469331741333	-0.0747533217072487
-6.86789655685425	-7.21130418777466	-6.60268545150757	-0.0461626648902893	0.204773217439651	-0.0747097358107567
-6.87182283401489	-7.21153783798218	-6.60022449493408	-0.0459538251161575	0.204665333032608	-0.0746818408370018
-6.86855983734131	-7.21360492706299	-6.59532594680786	-0.0461166128516197	0.20462591946125	-0.0747991725802422
-6.87198734283447	-7.21079444885254	-6.59440040588379	-0.0460225641727448	0.204615816473961	-0.0746757537126541
-6.86409902572632	-7.2134747505188	-6.60530281066895	-0.0460047498345375	0.204617366194725	-0.0747774541378021
-6.86877822875977	-7.21264839172363	-6.5992317199707	-0.0458778701722622	0.204540088772774	-0.0746553614735603
-6.86796998977661	-7.21752500534058	-6.59603357315063	-0.0459595359861851	0.204410031437874	-0.0747617185115814
-6.86387968063354	-7.21317386627197	-6.59227132797241	-0.0458921976387501	0.204495787620544	-0.0746911317110062
-6.86263704299927	-7.21263980865479	-6.59278535842896	-0.045907735824585	0.204401388764381	-0.074736051261425
-6.86509227752686	-7.22059297561646	-6.59480428695679	-0.0458460710942745	0.204375103116035	-0.0747326612472534
-6.86889791488647	-7.21787452697754	-6.59838485717773	-0.0458136945962906	0.204236596822739	-0.0748200416564941
-6.86406946182251	-7.21690320968628	-6.58645296096802	-0.0458298996090889	0.204337731003761	-0.0748175755143166
-6.86358976364136	-7.21529626846313	-6.58726453781128	-0.0457075238227844	0.204201355576515	-0.0748220980167389
-6.86254644393921	-7.21924257278442	-6.59766054153442	-0.0457266867160797	0.204256981611252	-0.0748174414038658
-6.8670220375061	-7.2176513671875	-6.58837509155273	-0.0455865189433098	0.204052463173866	-0.0748210921883583
-6.85909032821655	-7.21948051452637	-6.59085941314697	-0.0457590706646442	0.204105496406555	-0.0748182758688927
-6.86135244369507	-7.21710348129272	-6.58819580078125	-0.0454921834170818	0.204066872596741	-0.0748860538005829
-6.86154460906982	-7.22286510467529	-6.59134960174561	-0.0456238500773907	0.204070076346397	-0.0748451799154282
-6.86150646209717	-7.21808099746704	-6.58957719802856	-0.0453959405422211	0.203944995999336	-0.0748956501483917
-6.85404109954834	-7.217933177948	-6.59369993209839	-0.0455151535570621	0.204002112150192	-0.074946440756321
-6.85895442962646	-7.2191686630249	-6.58009243011475	-0.0453238114714623	0.203885540366173	-0.0749389827251434
-6.85424280166626	-7.22439670562744	-6.59355974197388	-0.0453850738704205	0.20388026535511	-0.0749913454055786
-6.85558891296387	-7.21858549118042	-6.58186054229736	-0.0452812723815441	0.203763395547867	-0.0748910084366798
-6.84836435317993	-7.22163915634155	-6.5849232673645	-0.0453777834773064	0.20373523235321	-0.0749711096286774
-6.8494176864624	-7.21966505050659	-6.57704544067383	-0.0451128780841827	0.203649073839188	-0.0749615952372551
-6.84851169586182	-7.21810579299927	-6.57403755187988	-0.0451656095683575	0.203628018498421	-0.074952743947506
-6.84737920761108	-7.22204160690308	-6.57226896286011	-0.0451536104083061	0.203577637672424	-0.0749347284436226
-6.84177827835083	-7.21771287918091	-6.57071208953857	-0.0449849851429462	0.203384324908257	-0.0749621167778969
-6.84112691879272	-7.22348213195801	-6.56495761871338	-0.0450959764420986	0.203365549445152	-0.0749558508396149
-6.84085512161255	-7.21711206436157	-6.56501245498657	-0.0450059063732624	0.203253477811813	-0.0750005468726158
-6.83510637283325	-7.21736001968384	-6.56605529785156	-0.0449946969747543	0.203327715396881	-0.0749223902821541
-6.84047746658325	-7.21436595916748	-6.56030130386353	-0.0448444485664368	0.203198283910751	-0.0750064998865128
-6.83810091018677	-7.22081089019775	-6.55634069442749	-0.0448837205767632	0.203179821372032	-0.0750069245696068
-6.83934164047241	-7.21216249465942	-6.55502367019653	-0.0447227358818054	0.203054934740067	-0.0750858783721924
-6.83416843414307	-7.21285152435303	-6.55963182449341	-0.0447648987174034	0.203073397278786	-0.0749906674027443
-6.83528327941895	-7.21469688415527	-6.55038738250732	-0.044584970921278	0.202962607145309	-0.0750241950154305
-6.83327054977417	-7.21785593032837	-6.55436944961548	-0.0446614921092987	0.203013643622398	-0.0750399529933929
-6.83791065216064	-7.21157598495483	-6.55521678924561	-0.0445631593465805	0.202860057353973	-0.0750768110156059
-6.83296060562134	-7.21414422988892	-6.55415916442871	-0.0446009673178196	0.202861741185188	-0.075094185769558
-6.83447694778442	-7.21204710006714	-6.54696321487427	-0.0443837307393551	0.20269501209259	-0.0751424431800842
-6.83422183990479	-7.21529626846313	-6.54992294311523	-0.0444573312997818	0.202753260731697	-0.0752149373292923
-6.83782911300659	-7.20897722244263	-6.54877471923828	-0.0443191155791283	0.20260988175869	-0.0751587972044945
-6.82921886444092	-7.20983266830444	-6.55473804473877	-0.044321846216917	0.20259103178978	-0.07522302120924
-6.8333158493042	-7.21216297149658	-6.54375886917114	-0.0442524738609791	0.202477023005486	-0.0751832649111748
-6.83486938476563	-7.20822048187256	-6.54405689239502	-0.0442219413816929	0.202435508370399	-0.0753558725118637
-6.83884763717651	-7.20479106903076	-6.54709959030151	-0.0440079234540462	0.202373385429382	-0.075233019888401
-6.83328914642334	-7.20442390441895	-6.54556846618652	-0.0440829508006573	0.202417731285095	-0.0753690823912621
-6.83868885040283	-7.20754194259644	-6.54342651367188	-0.0439470633864403	0.202290117740631	-0.0753582790493965
-6.83846807479858	-7.20291757583618	-6.54370927810669	-0.0438791438937187	0.202191814780235	-0.0754555314779282
-6.8393292427063	-7.20028877258301	-6.539635181427	-0.0438453629612923	0.202141329646111	-0.0753900706768036
-6.83825492858887	-7.20140743255615	-6.55091905593872	-0.0437385961413383	0.202057182788849	-0.0754353031516075
-6.8411226272583	-7.20583820343018	-6.53761291503906	-0.0437349416315556	0.202090680599213	-0.075499065220356
-6.84219837188721	-7.20253562927246	-6.54145431518555	-0.043642170727253	0.201923623681068	-0.075538694858551
-6.8432731628418	-7.19950151443481	-6.54429292678833	-0.0435858257114887	0.201989769935608	-0.0755249783396721
-6.83936500549316	-7.19784641265869	-6.54617166519165	-0.0435535423457623	0.201879248023033	-0.0755535960197449
-6.84436655044556	-7.20187759399414	-6.54038858413696	-0.0434668324887753	0.201867789030075	-0.0755994468927383
-6.84020900726318	-7.19611930847168	-6.5345401763916	-0.0433625988662243	0.201603978872299	-0.0756469741463661
-6.84073209762573	-7.1938533782959	-6.53814506530762	-0.0433568023145199	0.201739981770515	-0.0756113082170486
-6.84113454818726	-7.19459247589111	-6.53852605819702	-0.0431704930961132	0.201594695448875	-0.0756112411618233
-6.84460592269897	-7.19820642471313	-6.53335285186768	-0.0432082489132881	0.201676115393639	-0.0757056698203087
-6.84692621231079	-7.1909818649292	-6.53207302093506	-0.0431145913898945	0.201490715146065	-0.0757131278514862
-6.84412813186646	-7.19172954559326	-6.53191661834717	-0.0431451313197613	0.201544120907784	-0.0757670775055885
-6.84471940994263	-7.18955326080322	-6.53508710861206	-0.0429181903600693	0.201424479484558	-0.0757095739245415
-6.84426021575928	-7.19526958465576	-6.53730392456055	-0.0430010184645653	0.201362550258636	-0.0757233798503876
-6.84551906585693	-7.19082069396973	-6.53184032440186	-0.0429512187838554	0.201288789510727	-0.075709231197834
-6.84202766418457	-7.18829584121704	-6.53003025054932	-0.0428752489387989	0.201203882694244	-0.0758334994316101
-6.84790420532227	-7.19024848937988	-6.52795553207397	-0.0428223647177219	0.201268181204796	-0.0757801532745361
-6.8467264175415	-7.18505525588989	-6.52324390411377	-0.0428140312433243	0.200977250933647	-0.0758128613233566
-6.84368228912354	-7.18346643447876	-6.52508020401001	-0.04287089407444	0.201061964035034	-0.075736477971077
-6.84632873535156	-7.18519306182861	-6.52223682403564	-0.0426496155560017	0.200943946838379	-0.0757430419325829
-6.84035158157349	-7.18724203109741	-6.51758432388306	-0.0427492223680019	0.200907319784164	-0.0758123770356178
-6.84790563583374	-7.18164825439453	-6.51738119125366	-0.0426595993340015	0.200862616300583	-0.0757571309804916
-6.84056806564331	-7.17985677719116	-6.5250391960144	-0.042659617960453	0.20089003443718	-0.0757910832762718
-6.84608364105225	-7.18272256851196	-6.51986789703369	-0.0425166785717011	0.20083974301815	-0.0757571831345558
-6.84538888931274	-7.18416166305542	-6.52274370193481	-0.0425926372408867	0.200818032026291	-0.07589440792799
-6.84358644485474	-7.17673301696777	-6.5141863822937	-0.0424733310937881	0.200788035988808	-0.0758551359176636
-6.84275913238525	-7.17802953720093	-6.52250480651855	-0.0424650982022285	0.200768008828163	-0.075834833085537
-6.84586715698242	-7.18344640731812	-6.51372289657593	-0.0423710271716118	0.200691640377045	-0.0758623704314232
-6.84509468078613	-7.17780017852783	-6.51733875274658	-0.0423094406723976	0.20060595870018	-0.075873576104641
-6.84297657012939	-7.17543411254883	-6.51179885864258	-0.0423807986080647	0.200697898864746	-0.0758977606892586
-6.8458104133606	-7.17291069030762	-6.51523447036743	-0.0421603135764599	0.200557261705399	-0.0759006962180138
-6.84166145324707	-7.17933559417725	-6.5146632194519	-0.0422587469220161	0.200611993670464	-0.0759069621562958
-6.84863901138306	-7.17388582229614	-6.51701164245605	-0.0422426387667656	0.20046129822731	-0.0758707523345947
-6.84214925765991	-7.17516803741455	-6.50918006896973	-0.0422873087227345	0.200540497899055	-0.075926348567009
-6.84593772888184	-7.17228412628174	-6.51341390609741	-0.042050089687109	0.200549840927124	-0.075900711119175
-6.84594249725342	-7.17455339431763	-6.51512479782104	-0.042233407497406	0.200586035847664	-0.07589191198349
-6.84963607788086	-7.17000675201416	-6.50799036026001	-0.0420524030923843	0.200360044836998	-0.0758243650197983
-6.84264183044434	-7.16938400268555	-6.50976371765137	-0.0422371178865433	0.200517892837524	-0.0759375244379044
-6.84797620773315	-7.16793918609619	-6.50746202468872	-0.0420522727072239	0.200469732284546	-0.0758836343884468
-6.84690284729004	-7.17508840560913	-6.51582145690918	-0.0421528704464436	0.200500771403313	-0.0758870616555214
-6.85123014450073	-7.17038440704346	-6.50859832763672	-0.0420906245708466	0.200380206108093	-0.0758500173687935
-6.84692001342773	-7.17067098617554	-6.51378011703491	-0.0421597436070442	0.200539112091064	-0.0759131386876106
-6.85112380981445	-7.16856145858765	-6.50850915908813	-0.0419438406825066	0.200440585613251	-0.0758305490016937
-6.84836530685425	-7.1728572845459	-6.51776695251465	-0.0421458519995213	0.200478002429008	-0.0758795067667961
-6.85301542282104	-7.17020034790039	-6.50868940353394	-0.0421525686979294	0.200380563735962	-0.0758108869194984
-6.84550952911377	-7.16876888275146	-6.51257562637329	-0.042112685739994	0.200457185506821	-0.0758911520242691
-6.85207462310791	-7.16495656967163	-6.51956367492676	-0.0419934578239918	0.200468197464943	-0.0757705345749855
-6.84902811050415	-7.17181444168091	-6.51602172851563	-0.0421174056828022	0.200386494398117	-0.0758128687739372
-6.85014152526855	-7.16768169403076	-6.50183963775635	-0.042143028229475	0.20040500164032	-0.0757381841540337
-6.84049510955811	-7.16928958892822	-6.51052141189575	-0.0421442911028862	0.200436651706696	-0.0757582783699036
-6.84766435623169	-7.16876268386841	-6.50880432128906	-0.0421009697020054	0.200475230813026	-0.0756311342120171
-6.84221410751343	-7.1679949760437	-6.50721645355225	-0.0421534478664398	0.200333312153816	-0.0756736919283867
-6.84158277511597	-7.16809511184692	-6.50445222854614	-0.0421236716210842	0.200456857681274	-0.075509250164032
-6.83635282516479	-7.16450452804565	-6.50595045089722	-0.0421307906508446	0.200395092368126	-0.075567826628685
-6.83970403671265	-7.16707611083984	-6.51041126251221	-0.04207743704319	0.200320109724998	-0.0753965526819229
-6.83401441574097	-7.16642713546753	-6.50809478759766	-0.0422009974718094	0.200215429067612	-0.0754236802458763
-6.83691263198853	-7.16570901870728	-6.49710655212402	-0.0422380417585373	0.200291201472282	-0.0752511844038963
-6.82925653457642	-7.16477060317993	-6.50634908676147	-0.0422762259840965	0.200220614671707	-0.0753736644983292
-6.83172464370728	-7.16649198532104	-6.50119256973267	-0.0421986095607281	0.200301542878151	-0.0751949101686478
-6.83301544189453	-7.16632747650146	-6.50238656997681	-0.0423093475401402	0.200223088264465	-0.0752002820372581
-6.82755184173584	-7.16625499725342	-6.49548387527466	-0.042354304343462	0.200280800461769	-0.0751337930560112
-6.82610750198364	-7.16333293914795	-6.49365997314453	-0.0423323251307011	0.20019905269146	-0.0751309543848038
-6.82838296890259	-7.16818523406982	-6.5008659362793	-0.0423487834632397	0.200330764055252	-0.0750294774770737
-6.82766199111938	-7.16562795639038	-6.49943017959595	-0.0423617251217365	0.200214073061943	-0.0750264674425125
-6.82193279266357	-7.16398477554321	-6.49686050415039	-0.0424377880990505	0.200241222977638	-0.0749942287802696
-6.82267951965332	-7.16343212127686	-6.49786996841431	-0.0424464195966721	0.200253456830978	-0.0749544277787209
-6.82534646987915	-7.17173433303833	-6.50164079666138	-0.0425022803246975	0.200253173708916	-0.0749043971300125
-6.82609987258911	-7.17061042785645	-6.50160503387451	-0.0424585491418839	0.200226292014122	-0.0748350694775581
-6.82163047790527	-7.16736125946045	-6.49383544921875	-0.0426050648093224	0.200314670801163	-0.0747991055250168
-6.82236766815186	-7.16527462005615	-6.50252103805542	-0.0424915812909603	0.200200095772743	-0.0747846141457558
-6.82045650482178	-7.17155504226685	-6.50141286849976	-0.0425732545554638	0.200350046157837	-0.0747289732098579
-6.82111883163452	-7.16752004623413	-6.49762535095215	-0.0425956025719643	0.200203314423561	-0.0747237950563431
-6.8187575340271	-7.16833639144897	-6.49711894989014	-0.0427384749054909	0.200333118438721	-0.074592337012291
-6.82013082504272	-7.16733694076538	-6.50570392608643	-0.0426924787461758	0.200328171253204	-0.0745831504464149
-6.81945896148682	-7.17452573776245	-6.50548458099365	-0.0428815111517906	0.200433224439621	-0.0744766145944595
-6.8210244178772	-7.17182064056396	-6.49894905090332	-0.0427581556141377	0.200305700302124	-0.0744300186634064
-6.81486701965332	-7.16986036300659	-6.49746942520142	-0.0430500023066998	0.200445771217346	-0.0743977576494217
-6.82024335861206	-7.16929292678833	-6.50063228607178	-0.0428633466362953	0.20040600001812	-0.0742785930633545
-6.8156943321228	-7.17612886428833	-6.50885772705078	-0.0430981181561947	0.200494587421417	-0.0742328837513924
-6.81885671615601	-7.1711049079895	-6.50141572952271	-0.0431811101734638	0.200456067919731	-0.0741148218512535
-6.81290769577026	-7.17243814468384	-6.50300550460815	-0.0433807298541069	0.200528025627136	-0.0741186514496803
-6.81803894042969	-7.17354488372803	-6.50140953063965	-0.0432190932333469	0.200541079044342	-0.0740038231015205
-6.81267404556274	-7.1752724647522	-6.50656986236572	-0.043456144630909	0.200510114431381	-0.0739766359329224
-6.81846475601196	-7.17430686950684	-6.49908018112183	-0.0434565283358097	0.20049475133419	-0.0738525316119194
-6.80993223190308	-7.17335510253906	-6.50879430770874	-0.0435848832130432	0.200657248497009	-0.07392568141222
-6.81483936309814	-7.17627811431885	-6.50549983978271	-0.0435981042683125	0.200701430439949	-0.0737987905740738
-6.81270217895508	-7.17760133743286	-6.51343631744385	-0.0437640585005283	0.200659841299057	-0.073746882379055
-6.81716871261597	-7.17699337005615	-6.50612926483154	-0.0438259914517403	0.200761571526527	-0.0736475065350533
-6.8097972869873	-7.17757987976074	-6.51343154907227	-0.0439336113631725	0.200803712010384	-0.0736762136220932
-6.81732559204102	-7.17754793167114	-6.50933122634888	-0.0438931025564671	0.200879171490669	-0.073543518781662
-6.81598806381226	-7.17668294906616	-6.51568174362183	-0.0440467782318592	0.200781732797623	-0.0735542699694633
-6.81478404998779	-7.17761278152466	-6.51108074188232	-0.0442025735974312	0.200977340340614	-0.073432520031929
-6.81367206573486	-7.17695999145508	-6.51857328414917	-0.0442789979279041	0.200990125536919	-0.0734683945775032
-6.81739139556885	-7.18135356903076	-6.52022743225098	-0.0442400053143501	0.201074957847595	-0.0733405500650406
-6.81586694717407	-7.17613887786865	-6.52606105804443	-0.0443396158516407	0.20098577439785	-0.0733516290783882
-6.81840944290161	-7.17859220504761	-6.51594638824463	-0.0445444360375404	0.201169639825821	-0.0731919556856155
-6.81341791152954	-7.178307056427	-6.51859521865845	-0.044451467692852	0.201180264353752	-0.0733069404959679
-6.81643533706665	-7.18093347549438	-6.52606964111328	-0.0446041934192181	0.201280996203423	-0.0731440261006355
-6.81756687164307	-7.17756938934326	-6.52616214752197	-0.0447583049535751	0.201207175850868	-0.0731065720319748
-6.81419372558594	-7.17789506912231	-6.5172553062439	-0.0447837710380554	0.201375961303711	-0.0730090066790581
-6.81303548812866	-7.17756175994873	-6.52456903457642	-0.0448163226246834	0.201399400830269	-0.0730480849742889
-6.8145694732666	-7.18027591705322	-6.52506971359253	-0.044945951551199	0.201469287276268	-0.072919026017189
-6.81654167175293	-7.17746210098267	-6.52502298355103	-0.0449811927974224	0.201456159353256	-0.0728868991136551
-6.81104469299316	-7.17860126495361	-6.52761459350586	-0.0451551154255867	0.201579883694649	-0.0728285610675812
-6.81639957427979	-7.17851495742798	-6.52792453765869	-0.0450970828533173	0.201617211103439	-0.0727587267756462
-6.81404161453247	-7.18346500396729	-6.5319504737854	-0.0453334413468838	0.201731145381927	-0.0727778375148773
-6.81843328475952	-7.17891073226929	-6.53108549118042	-0.045293066650629	0.201617538928986	-0.0727104470133781
-6.81441402435303	-7.17716312408447	-6.52884149551392	-0.0454122200608253	0.201881811022758	-0.0726781785488129
-6.81343603134155	-7.17496919631958	-6.5363974571228	-0.0453417301177979	0.201804265379906	-0.072631798684597
-6.81577587127686	-7.1811842918396	-6.53890037536621	-0.0454213358461857	0.201974764466286	-0.0726018026471138
-6.81603336334229	-7.17684316635132	-6.53489589691162	-0.0454704090952873	0.201911330223083	-0.0726167857646942
-6.81381034851074	-7.17683887481689	-6.53317403793335	-0.0456431396305561	0.202088490128517	-0.072557657957077
-6.81246662139893	-7.17546987533569	-6.54083347320557	-0.0454928278923035	0.202089443802834	-0.0725568011403084
-6.81695985794067	-7.1797981262207	-6.54109477996826	-0.0456982031464577	0.202235639095306	-0.0725258141756058
-6.81775856018066	-7.17619276046753	-6.53910350799561	-0.0455882214009762	0.202051758766174	-0.0725008025765419
-6.80752801895142	-7.17708969116211	-6.54045629501343	-0.0458098314702511	0.202290013432503	-0.072471059858799
-6.81245136260986	-7.17411613464355	-6.53965139389038	-0.045701939612627	0.202192634344101	-0.0724365264177322
-6.81191873550415	-7.18272066116333	-6.53823375701904	-0.0457860641181469	0.202310904860497	-0.0723486095666885
-6.80969381332397	-7.17671585083008	-6.54014921188354	-0.0457720309495926	0.202210828661919	-0.0723785236477852
-6.80605411529541	-7.17808628082275	-6.53693580627441	-0.045940775424242	0.202386498451233	-0.0723238885402679
-6.80623197555542	-7.17677164077759	-6.53899145126343	-0.0457827933132648	0.202253744006157	-0.0722833722829819
-6.80331945419312	-7.18122148513794	-6.53602123260498	-0.0459283217787743	0.202377900481224	-0.0722809359431267
-6.80402612686157	-7.17847061157227	-6.52874898910522	-0.0459487326443195	0.202275022864342	-0.0722509250044823
-6.79766035079956	-7.17792224884033	-6.53152084350586	-0.0460406839847565	0.202359601855278	-0.0722402334213257
-6.79687309265137	-7.17517614364624	-6.52962493896484	-0.0458215437829494	0.202330470085144	-0.0722333788871765
-6.79685497283936	-7.1827449798584	-6.53441476821899	-0.0459907874464989	0.202366560697556	-0.0721865370869637
-6.7980170249939	-7.17584991455078	-6.53076601028442	-0.0459491610527039	0.202272713184357	-0.072220504283905
-6.79053592681885	-7.17731285095215	-6.53356409072876	-0.0460164360702038	0.202391430735588	-0.0722354203462601
-6.7943058013916	-7.17824649810791	-6.52689981460571	-0.0458699427545071	0.202380493283272	-0.0721634700894356
-6.79039859771729	-7.18147373199463	-6.52277946472168	-0.0459991469979286	0.202336043119431	-0.072203516960144
-6.79121971130371	-7.1776876449585	-6.52355337142944	-0.0458993129432201	0.202401056885719	-0.072205476462841
-6.78433275222778	-7.17582416534424	-6.52577304840088	-0.0459901802241802	0.202419444918633	-0.0722319558262825
-6.78821897506714	-7.17727184295654	-6.52616834640503	-0.0458003580570221	0.202403455972672	-0.0721357017755508
-6.78293895721436	-7.17903137207031	-6.52690839767456	-0.0458766110241413	0.202347487211227	-0.0722249746322632
-6.78676843643188	-7.17452430725098	-6.52063512802124	-0.0458535104990005	0.202431127429008	-0.0721467733383179
-6.77609157562256	-7.17566013336182	-6.52235651016235	-0.0458919517695904	0.202336400747299	-0.0722346752882004
-6.78068256378174	-7.18101787567139	-6.51921653747559	-0.0458735451102257	0.202491253614426	-0.0720851346850395
-6.78164911270142	-7.17687749862671	-6.51831197738647	-0.0458344370126724	0.20234751701355	-0.0721221342682838
-6.77683067321777	-7.17712259292603	-6.50950241088867	-0.0458784066140652	0.202455222606659	-0.0720884203910828
-6.77223062515259	-7.17507553100586	-6.51874685287476	-0.0458363629877567	0.202463164925575	-0.072186179459095
-6.77714204788208	-7.17791795730591	-6.52069616317749	-0.0457359291613102	0.202468037605286	-0.0720603168010712
-6.77302074432373	-7.17871904373169	-6.51029920578003	-0.0458680130541325	0.202436655759811	-0.0721823126077652
-6.76913595199585	-7.17053079605103	-6.51083278656006	-0.0458275824785233	0.20244874060154	-0.0720818638801575
-6.7666654586792	-7.17315673828125	-6.51812410354614	-0.045773446559906	0.202535927295685	-0.0720811858773232
-6.76776313781738	-7.17861175537109	-6.50769472122192	-0.045796349644661	0.202500700950623	-0.0720528587698936
-6.7660083770752	-7.17563009262085	-6.51363611221313	-0.0457778945565224	0.202474042773247	-0.0721062496304512
-6.76110172271729	-7.17456817626953	-6.4982271194458	-0.0458304174244404	0.20260363817215	-0.0720896944403648
-6.75881624221802	-7.17234706878662	-6.50278091430664	-0.0456230863928795	0.202467143535614	-0.0720897391438484
-6.75416851043701	-7.17404842376709	-6.50741195678711	-0.0457169190049171	0.202504262328148	-0.0720707699656487
-6.75823545455933	-7.1711540222168	-6.49692249298096	-0.0456678196787834	0.202398136258125	-0.0720217153429985
-6.74794578552246	-7.17295026779175	-6.49830293655396	-0.0457346998155117	0.202428966760635	-0.0720601379871368
-6.74773120880127	-7.16853904724121	-6.49647426605225	-0.0454970933496952	0.202386677265167	-0.0720753967761993
-6.74417924880981	-7.1716775894165	-6.49092531204224	-0.0456683784723282	0.202409237623215	-0.0720403417944908
-6.74010610580444	-7.16715145111084	-6.48581027984619	-0.0454976297914982	0.202243387699127	-0.0719779208302498
-6.73116207122803	-7.16530609130859	-6.48725318908691	-0.0455348417162895	0.202276304364204	-0.0720101296901703
-6.73253202438354	-7.16974925994873	-6.47858905792236	-0.0454783514142036	0.202195957303047	-0.071953147649765
-6.72864294052124	-7.16206979751587	-6.47851991653442	-0.0454322993755341	0.202133178710938	-0.0720471367239952
-6.72757387161255	-7.16248655319214	-6.47617435455322	-0.0454437807202339	0.202204644680023	-0.0718940496444702
-6.71734380722046	-7.1596531867981	-6.46629285812378	-0.0453282333910465	0.201985418796539	-0.0719401985406876
-6.71639919281006	-7.16313695907593	-6.45878219604492	-0.0452992841601372	0.202013403177261	-0.0719452723860741
-6.71567249298096	-7.15654945373535	-6.46329212188721	-0.0451895855367184	0.201909691095352	-0.07193922996521
-6.71203279495239	-7.15691804885864	-6.4618968963623	-0.0451896674931049	0.201937779784203	-0.0718186646699905
-6.70300960540771	-7.15312957763672	-6.45342206954956	-0.0450821556150913	0.201828166842461	-0.0719848722219467
-6.70391798019409	-7.15570974349976	-6.4521689414978	-0.0450673401355743	0.201791241765022	-0.0718685686588287
-6.70406150817871	-7.15187168121338	-6.44960975646973	-0.0450458414852619	0.201640516519547	-0.0719573199748993
-6.700523853302	-7.15045928955078	-6.44308519363403	-0.0450359843671322	0.20165890455246	-0.0718088448047638
-6.69252729415894	-7.14786148071289	-6.44373416900635	-0.0449372306466103	0.201554402709007	-0.0719483271241188
-6.69645118713379	-7.14937210083008	-6.43211841583252	-0.0448436625301838	0.201642334461212	-0.0719110667705536
-6.69404077529907	-7.14623165130615	-6.43759250640869	-0.0447259247303009	0.20143124461174	-0.0720007568597794
-6.69391345977783	-7.14466285705566	-6.43294191360474	-0.0447723343968391	0.201516956090927	-0.0718949735164642
-6.68777322769165	-7.14272403717041	-6.43371534347534	-0.0446454398334026	0.20141638815403	-0.0719736590981483
-6.68690252304077	-7.14604997634888	-6.42982196807861	-0.0445996709167957	0.20139467716217	-0.0719428285956383
-6.68743658065796	-7.14080429077148	-6.42948532104492	-0.0444845519959927	0.201216384768486	-0.0720139741897583
-6.68392944335938	-7.14014720916748	-6.41933727264404	-0.044527743011713	0.20119696855545	-0.071918748319149
-6.67806673049927	-7.13840913772583	-6.41826820373535	-0.0443745627999306	0.201070234179497	-0.0720484852790833
-6.68387794494629	-7.13945960998535	-6.42310905456543	-0.0442650839686394	0.201165944337845	-0.0720023065805435
-6.68263483047485	-7.1380934715271	-6.42235565185547	-0.0443090349435806	0.200983420014381	-0.0720541477203369
-6.6755576133728	-7.13721466064453	-6.41424465179443	-0.0442165732383728	0.201002225279808	-0.0720889568328857
-6.67549228668213	-7.13278388977051	-6.4119758605957	-0.0440975986421108	0.200888052582741	-0.0721662044525146
-6.67742252349854	-7.13581657409668	-6.41532897949219	-0.0440430268645287	0.200906738638878	-0.0721389502286911
-6.67867422103882	-7.13108253479004	-6.41087770462036	-0.0439088083803654	0.200723856687546	-0.0721713975071907
-6.67511320114136	-7.13116502761841	-6.41367197036743	-0.0439660511910915	0.200750008225441	-0.0721877813339233
-6.67843770980835	-7.12999105453491	-6.40430116653442	-0.0437294393777847	0.200683355331421	-0.0722406357526779
-6.67662334442139	-7.13272333145142	-6.40894842147827	-0.0437096990644932	0.200722366571426	-0.0723738223314285
-6.68059110641479	-7.12651681900024	-6.40865039825439	-0.0436029694974422	0.200626626610756	-0.0723472312092781
-6.67831707000732	-7.12624406814575	-6.40798854827881	-0.0435847640037537	0.20059734582901	-0.0724557861685753
-6.68093395233154	-7.12818908691406	-6.40494251251221	-0.0433197095990181	0.200584203004837	-0.0724592208862305
-6.68079996109009	-7.12896633148193	-6.40912199020386	-0.0434405244886875	0.200524598360062	-0.0726327821612358
-6.68702125549316	-7.12460279464722	-6.40590190887451	-0.0431419983506203	0.200492382049561	-0.072592593729496
-6.68295764923096	-7.12600564956665	-6.41020393371582	-0.0431033074855804	0.200458943843842	-0.0727252513170242
-6.68663692474365	-7.12809991836548	-6.40402984619141	-0.0430311635136604	0.200464755296707	-0.0727707222104073
-6.68683958053589	-7.12422037124634	-6.40159273147583	-0.042918499559164	0.200353071093559	-0.0729003325104713
-6.6879506111145	-7.12403964996338	-6.40891790390015	-0.0428321957588196	0.200444400310516	-0.0729049667716026
-6.69046688079834	-7.12195253372192	-6.40534019470215	-0.0426455400884151	0.200332671403885	-0.07297682762146
-6.6898136138916	-7.13109970092773	-6.4063401222229	-0.0426261126995087	0.20034946501255	-0.0730318799614906
-6.69245386123657	-7.12397861480713	-6.40521669387817	-0.0425070039927959	0.200262248516083	-0.0731646567583084
-6.6899528503418	-7.12511825561523	-6.4078631401062	-0.0425091683864594	0.200330436229706	-0.0732283964753151
-6.69351673126221	-7.12221908569336	-6.41180753707886	-0.0422044061124325	0.200235024094582	-0.0732480213046074
-6.69161653518677	-7.1298303604126	-6.4093861579895	-0.0422507785260677	0.200284346938133	-0.0733199641108513
-6.69736289978027	-7.12196111679077	-6.40757894515991	-0.0420885682106018	0.200110346078873	-0.0734004899859428
-6.69028377532959	-7.12337779998779	-6.41334772109985	-0.0420368015766144	0.200214982032776	-0.0734865218400955
-6.69810152053833	-7.11994075775146	-6.41279983520508	-0.0417458824813366	0.20012241601944	-0.0735572651028633
-6.69757032394409	-7.12761831283569	-6.41271734237671	-0.0418132096529007	0.200150400400162	-0.0736438408493996
-6.69882822036743	-7.12294006347656	-6.41819334030151	-0.041630931198597	0.20001120865345	-0.0737185329198837
-6.69415998458862	-7.12314081192017	-6.41992902755737	-0.0415534824132919	0.200135514140129	-0.073824904859066
-6.70067119598389	-7.12308979034424	-6.4181079864502	-0.0413392148911953	0.200057566165924	-0.0738216787576675
-6.69591760635376	-7.12982606887817	-6.41352462768555	-0.0412964373826981	0.20002843439579	-0.073928490281105
-6.70388603210449	-7.12235307693481	-6.41109037399292	-0.0411759652197361	0.20004515349865	-0.0739373341202736
-6.69380712509155	-7.12282609939575	-6.41213655471802	-0.041119709610939	0.19996739923954	-0.0741056799888611
-6.70222854614258	-7.12405729293823	-6.41700077056885	-0.0409269146621227	0.199977025389671	-0.0740396603941917
-6.70035600662231	-7.12451887130737	-6.41500425338745	-0.040961179882288	0.199919894337654	-0.0741552338004112
-6.70073461532593	-7.12573337554932	-6.41273736953735	-0.040848545730114	0.199885755777359	-0.0741628184914589
-6.69799995422363	-7.12407970428467	-6.41539621353149	-0.040765605866909	0.199909284710884	-0.0742998346686363
-6.69811773300171	-7.12690734863281	-6.41188907623291	-0.0407199189066887	0.199937134981155	-0.0742465183138847
-6.69518136978149	-7.12877798080444	-6.41018295288086	-0.040656790137291	0.199656039476395	-0.0743308737874031
-6.6961989402771	-7.12669849395752	-6.40980672836304	-0.0406128354370594	0.199825823307037	-0.0743493884801865
-6.69692182540894	-7.12553071975708	-6.4142599105835	-0.0405297055840492	0.199755653738976	-0.0744118914008141
-6.70019674301147	-7.13154745101929	-6.41398477554321	-0.0404762625694275	0.199799686670303	-0.0744532495737076
-6.70201206207275	-7.12938928604126	-6.41689300537109	-0.0404141657054424	0.199686408042908	-0.0744854137301445
-6.69826507568359	-7.12868404388428	-6.40624904632568	-0.0404707305133343	0.199726313352585	-0.074522003531456
-6.70019721984863	-7.12637376785278	-6.41420936584473	-0.0402525439858437	0.199663668870926	-0.0745577141642571
-6.69865465164185	-7.13306522369385	-6.41817760467529	-0.0402875281870365	0.199747025966644	-0.0745937675237656
-6.70083236694336	-7.1320629119873	-6.41295289993286	-0.0402471795678139	0.199633687734604	-0.0746572390198708
-6.7010235786438	-7.13141632080078	-6.41060066223145	-0.0402504354715347	0.199721649289131	-0.0746670439839363
-6.70108604431152	-7.13174915313721	-6.41980361938477	-0.0401146076619625	0.199628844857216	-0.0747385993599892
-6.70145606994629	-7.13671064376831	-6.41966772079468	-0.0401820205152035	0.199720650911331	-0.0747640207409859
-6.70552349090576	-7.13602685928345	-6.41829442977905	-0.0401175059378147	0.199534177780151	-0.0748264342546463
-6.69717645645142	-7.13616514205933	-6.41375637054443	-0.0401356853544712	0.199638500809669	-0.0748985335230827
-6.70552158355713	-7.13237714767456	-6.41689729690552	-0.0399002321064472	0.199588522315025	-0.0748864784836769
-6.70546531677246	-7.13993883132935	-6.42314624786377	-0.0400122553110123	0.199636921286583	-0.074939452111721
-6.70951175689697	-7.13557434082031	-6.42440462112427	-0.0399036481976509	0.199522912502289	-0.0749830454587936
-6.70558214187622	-7.13733863830566	-6.41938734054565	-0.0399254001677036	0.199577286839485	-0.0750801339745522
-6.71245193481445	-7.13946771621704	-6.41766881942749	-0.0396106578409672	0.199534252285957	-0.0751291736960411
-6.71073293685913	-7.14109897613525	-6.42618894577026	-0.0397248938679695	0.199613511562347	-0.0751938000321388
-6.71801662445068	-7.14026117324829	-6.4178638458252	-0.0396248996257782	0.199516654014587	-0.0751933977007866
-6.71387052536011	-7.14154434204102	-6.42913007736206	-0.0394975952804089	0.19952355325222	-0.0753637254238129
-6.72023391723633	-7.14367437362671	-6.42990016937256	-0.0394793078303337	0.199567660689354	-0.0753892585635185
-6.72480010986328	-7.14409017562866	-6.4324688911438	-0.0394125357270241	0.199450179934502	-0.0755540132522583
-6.7239556312561	-7.14373588562012	-6.44164514541626	-0.0393932797014713	0.199574440717697	-0.075525589287281
-6.73033046722412	-7.1461820602417	-6.44200801849365	-0.0392367094755173	0.199571684002876	-0.0756407454609871
-6.73227787017822	-7.15161466598511	-6.44297027587891	-0.0392355285584927	0.199630782008171	-0.0756618604063988
-6.73812055587769	-7.14558029174805	-6.44867181777954	-0.0390846990048885	0.199599251151085	-0.0758144482970238
-6.73299026489258	-7.14915227890015	-6.44866466522217	-0.0391467474400997	0.199638456106186	-0.0758503451943398
-6.74308109283447	-7.14775609970093	-6.45222806930542	-0.0389029942452908	0.199651181697845	-0.0758888274431229
-6.74343204498291	-7.15246534347534	-6.45372533798218	-0.0390330292284489	0.199625849723816	-0.0760446116328239
-6.75235414505005	-7.15115356445313	-6.4584379196167	-0.0388634838163853	0.199697554111481	-0.07602309435606
-6.74617481231689	-7.15029764175415	-6.46790790557861	-0.0388962030410767	0.199711188673973	-0.0761825516819954
-6.75539875030518	-7.15480995178223	-6.46833801269531	-0.0387147068977356	0.199608832597733	-0.0762104243040085
-6.75891876220703	-7.15800857543945	-6.46213388442993	-0.0387874208390713	0.199725300073624	-0.0763612687587738
-6.75987863540649	-7.15435123443604	-6.46713542938232	-0.0386472046375275	0.199688896536827	-0.0762834325432777
-6.76014423370361	-7.15580558776855	-6.47488927841187	-0.0387175157666206	0.199794694781303	-0.0764121264219284
-6.76925230026245	-7.16104698181152	-6.47481727600098	-0.0385498963296413	0.199805483222008	-0.0764150694012642
-6.7721700668335	-7.1613655090332	-6.47728300094604	-0.0385877750813961	0.199796348810196	-0.0765663534402847
-6.77245807647705	-7.15828704833984	-6.47900819778442	-0.0385833941400051	0.199868142604828	-0.0765436887741089
-6.77507972717285	-7.15980672836304	-6.48723602294922	-0.0385175049304962	0.199845507740974	-0.0766241252422333
-6.77912092208862	-7.16404628753662	-6.4859037399292	-0.0384203344583511	0.199902161955833	-0.0766307562589645
-6.78259325027466	-7.16038942337036	-6.48721551895142	-0.038508553057909	0.199850544333458	-0.0766936168074608
-6.78150796890259	-7.16473722457886	-6.49296951293945	-0.0385182909667492	0.199921980500221	-0.0767422616481781
-6.78655195236206	-7.1631555557251	-6.49438142776489	-0.038388580083847	0.19991035759449	-0.0767863839864731
-6.78941488265991	-7.16720247268677	-6.49933433532715	-0.038507241755724	0.199939712882042	-0.0768160670995712
-6.7943959236145	-7.16701126098633	-6.49677085876465	-0.038395918905735	0.199804127216339	-0.076775386929512
-6.78871726989746	-7.16645336151123	-6.49829387664795	-0.0385684221982956	0.200007677078247	-0.0768731385469437
-6.79505777359009	-7.16844129562378	-6.49678897857666	-0.0383898094296455	0.199968427419662	-0.0768358260393143
-6.79764080047607	-7.17113065719604	-6.50867223739624	-0.0384703725576401	0.19996052980423	-0.076878510415554
-6.80122947692871	-7.16808223724365	-6.50897836685181	-0.0385434664785862	0.19999098777771	-0.0768337547779083
-6.79993677139282	-7.17065906524658	-6.50644826889038	-0.0386078916490078	0.200025051832199	-0.0769327878952026
-6.80376434326172	-7.1727147102356	-6.50584363937378	-0.0384594686329365	0.200105339288712	-0.0769445449113846
-6.80503129959106	-7.17145681381226	-6.52318811416626	-0.0384912900626659	0.200077280402184	-0.0769702717661858
-6.81165647506714	-7.17472887039185	-6.51312017440796	-0.0384785085916519	0.200096234679222	-0.0769025534391403
-6.80559730529785	-7.17280197143555	-6.51544427871704	-0.038507841527462	0.200096070766449	-0.0769767835736275
-6.81399297714233	-7.17560148239136	-6.52041244506836	-0.0385103449225426	0.20013889670372	-0.0769832208752632
-6.81741285324097	-7.1763014793396	-6.51852941513062	-0.0385187491774559	0.200073719024658	-0.0770616605877876
-6.81478357315063	-7.17646265029907	-6.51847362518311	-0.0386577025055885	0.200146391987801	-0.0769253671169281
-6.81605529785156	-7.1750545501709	-6.52083492279053	-0.038549680262804	0.200178921222687	-0.0770269110798836
-6.81947612762451	-7.18140125274658	-6.52143144607544	-0.0385804139077663	0.200312629342079	-0.076987698674202
-6.820641040802	-7.17857885360718	-6.52692747116089	-0.0385666638612747	0.200160026550293	-0.0770470052957535
-6.82196521759033	-7.17889881134033	-6.53046846389771	-0.0386654026806355	0.200297981500626	-0.0769067257642746
-6.81991386413574	-7.17912864685059	-6.52522802352905	-0.0386864021420479	0.200281769037247	-0.0769846215844154
-6.82490110397339	-7.18141460418701	-6.52872943878174	-0.0386419296264648	0.200358510017395	-0.0769458934664726
-6.82354259490967	-7.17904186248779	-6.53272914886475	-0.0386839509010315	0.200225576758385	-0.0770245119929314
-6.82897901535034	-7.18159246444702	-6.52643823623657	-0.0387876927852631	0.20037117600441	-0.0769739523530006
-6.82180452346802	-7.17799472808838	-6.53317403793335	-0.0387839078903198	0.200328573584557	-0.0770886540412903
-6.82286739349365	-7.18207836151123	-6.53466463088989	-0.0387498512864113	0.200321868062019	-0.0769567638635635
-6.82410860061646	-7.18267488479614	-6.53212642669678	-0.0388294123113155	0.200313553214073	-0.0770552307367325
-6.82809782028198	-7.18303966522217	-6.52630615234375	-0.0388599298894405	0.200394749641418	-0.0769316777586937
-6.8168420791626	-7.18074226379395	-6.5302791595459	-0.0388465374708176	0.200325191020966	-0.0770236402750015
-6.82336616516113	-7.18309259414673	-6.53299236297607	-0.0388129353523254	0.200360476970673	-0.0768856853246689
-6.81978464126587	-7.18401575088501	-6.52365207672119	-0.038935087621212	0.200198486447334	-0.0769781321287155
-6.81712293624878	-7.17984437942505	-6.52018594741821	-0.0389198325574398	0.200317189097404	-0.0768625065684319
-6.81337976455688	-7.18089818954468	-6.52756023406982	-0.0389493592083454	0.200356289744377	-0.0769419297575951
-6.81576108932495	-7.18643665313721	-6.52549982070923	-0.0388856790959835	0.200233176350594	-0.0768761932849884
-6.81566333770752	-7.18290615081787	-6.52453947067261	-0.0389430150389671	0.200210481882095	-0.0769488960504532
-6.81394052505493	-7.18077898025513	-6.51598262786865	-0.0389721132814884	0.200245082378387	-0.0769264101982117
-6.8099627494812	-7.18107795715332	-6.52101469039917	-0.0389019958674908	0.20020680129528	-0.076921172440052
-6.80813884735107	-7.18347024917603	-6.51711368560791	-0.0389004163444042	0.200191214680672	-0.0768928229808807
-6.81121158599854	-7.17720556259155	-6.51197624206543	-0.0389066897332668	0.200126811861992	-0.0768304690718651
-6.80024766921997	-7.17972612380981	-6.51961231231689	-0.0389382652938366	0.200164839625359	-0.07688969373703
-6.80518627166748	-7.18126964569092	-6.50794076919556	-0.0388957448303699	0.200192153453827	-0.0768470615148544
-6.79989957809448	-7.17709064483643	-6.51325035095215	-0.0389693938195705	0.200085058808327	-0.0769040733575821
-6.80012178421021	-7.17334794998169	-6.51093101501465	-0.0388659425079823	0.200083658099175	-0.0768098160624504
-6.79674482345581	-7.17230701446533	-6.51163244247437	-0.0389103479683399	0.200033947825432	-0.0768287181854248
-6.79513883590698	-7.1756386756897	-6.49811363220215	-0.0388564467430115	0.200075298547745	-0.0767952352762222
-6.79484415054321	-7.17177963256836	-6.50273513793945	-0.0388902351260185	0.20001132786274	-0.076854906976223
-6.79245185852051	-7.16869163513184	-6.49855947494507	-0.0388953350484371	0.200064688920975	-0.0767074376344681
-6.78556203842163	-7.16672468185425	-6.49736166000366	-0.0388082973659039	0.199976712465286	-0.0767709910869598
-6.78683185577393	-7.17256546020508	-6.48771524429321	-0.0388920716941357	0.200057059526443	-0.0767498388886452
-6.78650188446045	-7.16372632980347	-6.49399566650391	-0.0388457551598549	0.199864476919174	-0.0767933055758476
-6.77991247177124	-7.16473293304443	-6.49452543258667	-0.0389068573713303	0.200033247470856	-0.0767113715410233
-6.77948474884033	-7.16363763809204	-6.4929575920105	-0.0388184189796448	0.199963673949242	-0.0767349600791931
-6.77927494049072	-7.17002964019775	-6.48694229125977	-0.0389877781271935	0.199965983629227	-0.0767487958073616
-6.78186130523682	-7.16156244277954	-6.48703622817993	-0.0388672165572643	0.199911043047905	-0.0768137648701668
-6.77410078048706	-7.1627082824707	-6.48456811904907	-0.038925651460886	0.199977710843086	-0.0767019465565681
-6.77850103378296	-7.16086006164551	-6.48465585708618	-0.0388497374951839	0.199974283576012	-0.076742447912693
-6.77492094039917	-7.1667594909668	-6.48240423202515	-0.0388990938663483	0.20000858604908	-0.0767352730035782
-6.7737398147583	-7.15817975997925	-6.48301935195923	-0.0387974940240383	0.199865967035294	-0.0768315717577934
-6.76866436004639	-7.16081857681274	-6.48489236831665	-0.0389266535639763	0.199934631586075	-0.0766981467604637
-6.7713680267334	-7.16087436676025	-6.47476387023926	-0.0387887954711914	0.199908778071404	-0.076742522418499
-6.76623249053955	-7.16175508499146	-6.47660541534424	-0.0389517284929752	0.199940994381905	-0.0767476931214333
-6.7685112953186	-7.15486860275269	-6.47480249404907	-0.0389122553169727	0.199838861823082	-0.0767324566841125
-6.76469612121582	-7.15809297561646	-6.46692991256714	-0.0389589443802834	0.19988714158535	-0.0766387283802032
-6.75957012176514	-7.15383386611938	-6.46171188354492	-0.0388249792158604	0.199789062142372	-0.0766913965344429
-6.75760746002197	-7.15706586837769	-6.46903371810913	-0.0388952009379864	0.199834600090981	-0.0766364559531212
-6.76131868362427	-7.15030431747437	-6.4678053855896	-0.0388492494821548	0.199720397591591	-0.0765784829854965
-6.75166606903076	-7.15234804153442	-6.46286630630493	-0.0389626584947109	0.199744448065758	-0.0765673890709877
-6.74918127059937	-7.14961242675781	-6.45388269424438	-0.038777444511652	0.199659615755081	-0.076535128057003
-6.74634265899658	-7.15248489379883	-6.45631313323975	-0.0389439240098	0.199663028120995	-0.0765493214130402
-6.74836587905884	-7.1450662612915	-6.45454168319702	-0.038800310343504	0.19952130317688	-0.0764709115028381
-6.73906803131104	-7.1486988067627	-6.44707107543945	-0.0388985350728035	0.199587672948837	-0.0765098854899406
-6.73880863189697	-7.14810180664063	-6.44158935546875	-0.0387505739927292	0.199435442686081	-0.076439268887043
-6.73413848876953	-7.15034627914429	-6.44439601898193	-0.0388112515211105	0.199470311403275	-0.0764869898557663
-6.73526287078857	-7.14322757720947	-6.43851280212402	-0.0386510491371155	0.199320241808891	-0.0763537138700485
-6.72726535797119	-7.14330959320068	-6.43601608276367	-0.0387259870767593	0.199374973773956	-0.0763818845152855
-6.7283673286438	-7.14076280593872	-6.43153619766235	-0.0385490022599697	0.199221566319466	-0.0763960257172585
-6.72204351425171	-7.14473581314087	-6.43176078796387	-0.0386228710412979	0.19924184679985	-0.0764436647295952
-6.72504901885986	-7.1397442817688	-6.43071794509888	-0.0385225340723991	0.199121057987213	-0.0763420388102531
-6.71706914901733	-7.13940906524658	-6.42607021331787	-0.0385612510144711	0.19915646314621	-0.0763270333409309
-6.71732997894287	-7.13417434692383	-6.42643690109253	-0.0383215732872486	0.199041739106178	-0.0763687193393707
-6.71672344207764	-7.13697290420532	-6.4220404624939	-0.0383896380662918	0.199121490120888	-0.0763657987117767
-6.71409845352173	-7.13588571548462	-6.41726160049438	-0.0382611081004143	0.198908969759941	-0.0763153061270714
-6.70254468917847	-7.13384342193604	-6.41318321228027	-0.0383265241980553	0.198987856507301	-0.0763753578066826
-6.70924758911133	-7.12632608413696	-6.41746807098389	-0.0380709916353226	0.198904454708099	-0.0763316750526428
-6.7065258026123	-7.13514041900635	-6.41639375686646	-0.0381816364824772	0.198939770460129	-0.0763324424624443
-6.70162391662598	-7.12883186340332	-6.40853643417358	-0.0379599332809448	0.198789969086647	-0.0764046087861061
-6.69745302200317	-7.12653541564941	-6.40746259689331	-0.0380513519048691	0.198965057730675	-0.076411671936512
-6.6971697807312	-7.12572717666626	-6.41291522979736	-0.0379055887460709	0.19885978102684	-0.0763644576072693
-6.69669485092163	-7.12929010391235	-6.40228605270386	-0.0377855449914932	0.198887661099434	-0.0763850510120392
-6.69233226776123	-7.12307024002075	-6.40897655487061	-0.0378449521958828	0.198790058493614	-0.0764924287796021
-6.69102096557617	-7.12161684036255	-6.40526533126831	-0.0378069989383221	0.198859959840775	-0.0763824582099915
-6.68494510650635	-7.12275171279907	-6.40240240097046	-0.0378101654350758	0.198838010430336	-0.0764364972710609
-6.68269681930542	-7.12261533737183	-6.39614820480347	-0.0375751256942749	0.19880411028862	-0.0763741955161095
-6.68119764328003	-7.11994075775146	-6.40516567230225	-0.0376653373241425	0.198849961161613	-0.0764140263199806
-6.67994117736816	-7.11951494216919	-6.39403820037842	-0.0376115255057812	0.19884367287159	-0.0763542205095291
-6.67137575149536	-7.11869335174561	-6.39728593826294	-0.0375692173838615	0.198903784155846	-0.0764293968677521
-6.67261362075806	-7.11672925949097	-6.39814949035645	-0.0374873913824558	0.198908239603043	-0.0763662531971931
-6.66637945175171	-7.11826515197754	-6.39280843734741	-0.0375954508781433	0.198777347803116	-0.0763798430562019
-6.66861820220947	-7.11405944824219	-6.38706827163696	-0.037504393607378	0.198820233345032	-0.076318547129631
-6.65734958648682	-7.11617994308472	-6.39232587814331	-0.037579882889986	0.198876664042473	-0.0763824507594109
-6.66280698776245	-7.11207103729248	-6.39340877532959	-0.0374018289148808	0.198891505599022	-0.0762749761343002
-6.65606927871704	-7.12114667892456	-6.38635015487671	-0.0376434810459614	0.198829755187035	-0.0763159766793251
-6.65740394592285	-7.11165046691895	-6.3860239982605	-0.0375060513615608	0.198844239115715	-0.0763567388057709
-6.65062522888184	-7.11357736587524	-6.3867769241333	-0.0375871658325195	0.198947638273239	-0.0762971788644791
-6.65296411514282	-7.11281442642212	-6.38281345367432	-0.0374778918921947	0.198881313204765	-0.0763091370463371
-6.65094661712646	-7.12037897109985	-6.38472127914429	-0.037615180015564	0.198954522609711	-0.0763128399848938
-6.65382814407349	-7.1104211807251	-6.38970851898193	-0.0375346839427948	0.198868170380592	-0.0763610601425171
-6.6521635055542	-7.11949777603149	-6.38909578323364	-0.0376918166875839	0.198959231376648	-0.0762731283903122
-6.64993047714233	-7.11619901657104	-6.3833966255188	-0.037559300661087	0.198927938938141	-0.0763388648629189
-6.65408134460449	-7.12023210525513	-6.39049386978149	-0.0376228354871273	0.199029609560966	-0.0763583853840828
-6.65556669235229	-7.11978912353516	-6.39672088623047	-0.037661824375391	0.198930874466896	-0.0763988718390465
-6.65616750717163	-7.11953592300415	-6.38542366027832	-0.0376910120248795	0.199037209153175	-0.0763005837798119
-6.65068578720093	-7.12173652648926	-6.3903751373291	-0.0376482307910919	0.199011161923409	-0.0764322653412819
-6.65505266189575	-7.12351274490356	-6.398521900177	-0.0376617424190044	0.199058771133423	-0.0763649269938469
-6.65831470489502	-7.12417888641357	-6.39466857910156	-0.0376914739608765	0.199019640684128	-0.0764232948422432
-6.65843296051025	-7.12520122528076	-6.38406372070313	-0.0377428568899632	0.199044466018677	-0.0763818696141243
-6.65378475189209	-7.12307453155518	-6.39505195617676	-0.0376578718423843	0.199078932404518	-0.0764788836240768
-6.66150331497192	-7.12974452972412	-6.39683246612549	-0.0377670489251614	0.199124321341515	-0.0764520391821861
-6.66207075119019	-7.12960481643677	-6.39356660842896	-0.037729375064373	0.199027493596077	-0.0765423402190208
-6.65877389907837	-7.12784862518311	-6.39439678192139	-0.0377824045717716	0.199076920747757	-0.0765046775341034
-6.66226005554199	-7.12819576263428	-6.39780521392822	-0.037773609161377	0.199073746800423	-0.0765295624732971
-6.66795301437378	-7.13575553894043	-6.39911031723022	-0.0377120114862919	0.199144512414932	-0.0765137672424316
-6.66821146011353	-7.13184118270874	-6.40758991241455	-0.0377326458692551	0.199041843414307	-0.0765687525272369
-6.668288230896	-7.13363885879517	-6.39848947525024	-0.0378440693020821	0.199133008718491	-0.0765929594635963
-6.6671028137207	-7.13290452957153	-6.40727519989014	-0.0377337262034416	0.199068561196327	-0.0766660124063492
-6.67104339599609	-7.13945436477661	-6.40945434570313	-0.0376825667917728	0.199138596653938	-0.0766381546854973
-6.67786407470703	-7.13442754745483	-6.40975522994995	-0.0376423634588718	0.199049428105354	-0.0766712874174118
-6.6744818687439	-7.13668441772461	-6.40695714950562	-0.0377707779407501	0.199189946055412	-0.0767614766955376
-6.67682361602783	-7.1384596824646	-6.41547679901123	-0.0375531241297722	0.19910341501236	-0.0767899081110954
-6.68049478530884	-7.14232635498047	-6.4167947769165	-0.0376831218600273	0.199172019958496	-0.0768403187394142
-6.6830267906189	-7.14141702651978	-6.41203737258911	-0.037566002458334	0.198966965079308	-0.0768764987587929
-6.67955493927002	-7.14184427261353	-6.42064523696899	-0.0376657098531723	0.199071988463402	-0.0769675597548485
-6.69047737121582	-7.1439356803894	-6.41334962844849	-0.037473876029253	0.199057772755623	-0.0769660025835037
-6.68586397171021	-7.14329767227173	-6.42646265029907	-0.0374669954180717	0.199029162526131	-0.0771181210875511
-6.69245624542236	-7.14229297637939	-6.42602014541626	-0.0375062897801399	0.198993191123009	-0.0770157277584076
-6.69081163406372	-7.14427709579468	-6.42645215988159	-0.0374640300869942	0.19899383187294	-0.0771708264946938
-6.69154024124146	-7.14815330505371	-6.42534446716309	-0.0374090410768986	0.199046641588211	-0.0771722793579102
-6.69857549667358	-7.14212274551392	-6.42881393432617	-0.0372745804488659	0.198884233832359	-0.0772572681307793
-6.69593238830566	-7.146803855896	-6.43107414245605	-0.0373301580548286	0.199049055576324	-0.0772824212908745
-6.69889450073242	-7.14337110519409	-6.43155717849731	-0.0371382683515549	0.19887612760067	-0.0773245766758919
-6.70129346847534	-7.15104961395264	-6.43153810501099	-0.0372555181384087	0.198879703879356	-0.077353723347187
-6.70579862594604	-7.14415693283081	-6.43119716644287	-0.0371338240802288	0.198833212256432	-0.0774565264582634
-6.70051622390747	-7.14665222167969	-6.43590450286865	-0.0371927469968796	0.198849409818649	-0.0774766653776169
-6.71276378631592	-7.14691781997681	-6.43871736526489	-0.0369713418185711	0.198765948414803	-0.077476754784584
-6.70956802368164	-7.15324354171753	-6.44006013870239	-0.0370115488767624	0.198803439736366	-0.0776097923517227
-6.71847105026245	-7.14612102508545	-6.43655014038086	-0.0369102098047733	0.19872485101223	-0.0776287764310837
-6.71186208724976	-7.14896965026855	-6.44150876998901	-0.036886390298605	0.198645696043968	-0.0777688547968864
-6.71893644332886	-7.1521954536438	-6.44621849060059	-0.0366717167198658	0.198637425899506	-0.0777465254068375
-6.72444868087769	-7.14981985092163	-6.44070053100586	-0.036729846149683	0.198599249124527	-0.0778433904051781
-6.72927141189575	-7.15140819549561	-6.44462776184082	-0.0366112627089024	0.198565527796745	-0.0778937190771103
-6.72504997253418	-7.15071535110474	-6.45177841186523	-0.0365339145064354	0.198560029268265	-0.0780262351036072
-6.73439645767212	-7.15596294403076	-6.45885944366455	-0.0364790894091129	0.198605224490166	-0.0780177116394043
-6.73743534088135	-7.15477800369263	-6.45213270187378	-0.0364010334014893	0.198402985930443	-0.0782182067632675
-6.73636817932129	-7.15332317352295	-6.44987010955811	-0.036311075091362	0.198393195867538	-0.0781948938965797
-6.74042940139771	-7.15356111526489	-6.45662689208984	-0.0362067744135857	0.198343232274055	-0.0782630443572998
-6.74423313140869	-7.15956497192383	-6.45876312255859	-0.0361923761665821	0.198298066854477	-0.078371025621891
-6.74815940856934	-7.15697717666626	-6.46511936187744	-0.0360534526407719	0.198167487978935	-0.078385055065155
-6.7463641166687	-7.1585841178894	-6.45819473266602	-0.0360523350536823	0.198238238692284	-0.0785059928894043
-6.75260305404663	-7.15773820877075	-6.46331214904785	-0.0358217060565948	0.198143944144249	-0.0785480737686157
-6.75330305099487	-7.1598072052002	-6.4664626121521	-0.0357970558106899	0.198151797056198	-0.0786919668316841
-6.7627477645874	-7.15917444229126	-6.47182989120483	-0.0356668531894684	0.198101624846458	-0.0787053778767586
-6.75753498077393	-7.16152667999268	-6.47399425506592	-0.0356644243001938	0.198048070073128	-0.0788623169064522
-6.76438617706299	-7.16413593292236	-6.46973133087158	-0.0355446673929691	0.19803960621357	-0.078904040157795
-6.76399612426758	-7.16456270217896	-6.47881507873535	-0.0354221649467945	0.19792927801609	-0.0790543332695961
-6.76750516891479	-7.16024398803711	-6.4765043258667	-0.0353635214269161	0.197957187891006	-0.0790300294756889
-6.7680549621582	-7.16292333602905	-6.47841024398804	-0.0351852849125862	0.197841420769691	-0.0790907815098763
-6.76971340179443	-7.17032670974731	-6.48029327392578	-0.0352196916937828	0.197859838604927	-0.0792048424482346
-6.77297401428223	-7.16407060623169	-6.47443294525146	-0.0350313819944859	0.197750717401505	-0.0792821645736694
-6.76921701431274	-7.1672625541687	-6.47986125946045	-0.0350114814937115	0.197788536548615	-0.0793402269482613
-6.77281093597412	-7.16394472122192	-6.48573780059814	-0.0347044728696346	0.197703763842583	-0.0793614089488983
-6.77315521240234	-7.17265367507935	-6.4823751449585	-0.0348036661744118	0.197638645768166	-0.0794238597154617
-6.7778582572937	-7.16460275650024	-6.4780125617981	-0.0346867330372334	0.197443678975105	-0.0795282945036888
-6.76994848251343	-7.16755199432373	-6.48110866546631	-0.0346650592982769	0.197581455111504	-0.0795678868889809
-6.77573251724243	-7.16735076904297	-6.48132371902466	-0.0344436466693878	0.197383463382721	-0.0796207189559937
-6.77626657485962	-7.17465782165527	-6.4825587272644	-0.0345171168446541	0.197328642010689	-0.0797319784760475
-6.78075170516968	-7.16848373413086	-6.48415899276733	-0.0343530438840389	0.197223827242851	-0.0798190087080002
-6.77806854248047	-7.16918039321899	-6.48237800598145	-0.0343380607664585	0.197305411100388	-0.0799179971218109
-6.78614902496338	-7.17049837112427	-6.49041366577148	-0.0341151691973209	0.197202861309052	-0.0799524784088135
-6.78201627731323	-7.17668771743774	-6.4875955581665	-0.0341145396232605	0.197085306048393	-0.0801163986325264
-6.78987884521484	-7.17022275924683	-6.48616409301758	-0.0340330749750137	0.197104334831238	-0.0801136419177055
-6.78576755523682	-7.17275667190552	-6.49332284927368	-0.0339946821331978	0.197041600942612	-0.0803175047039986
-6.79033470153809	-7.17401075363159	-6.49831914901733	-0.0337611399590969	0.197027519345284	-0.0802833810448647
-6.79178333282471	-7.17360925674438	-6.49353694915771	-0.0338537395000458	0.196981117129326	-0.0804613158106804
-6.79635381698608	-7.17235660552979	-6.49040746688843	-0.033666979521513	0.196888342499733	-0.0804153010249138
-6.7907395362854	-7.17180252075195	-6.49827909469604	-0.0336070172488689	0.196921139955521	-0.0806149169802666
-6.79735517501831	-7.17475938796997	-6.49669933319092	-0.0334576591849327	0.196863681077957	-0.0805530846118927
-6.79637956619263	-7.17471742630005	-6.48928737640381	-0.033483050763607	0.196750313043594	-0.080775074660778
-6.79766702651978	-7.16962718963623	-6.49164628982544	-0.0333052016794682	0.196751832962036	-0.0807701423764229
-6.79563999176025	-7.1703953742981	-6.49844741821289	-0.033303864300251	0.196627289056778	-0.0808740258216858
-6.79953002929688	-7.17633056640625	-6.48918199539185	-0.033178772777319	0.196595296263695	-0.0808583945035934
-6.80071973800659	-7.17315864562988	-6.49547052383423	-0.0331545956432819	0.196435585618019	-0.0810245200991631
-6.8028359413147	-7.17168617248535	-6.49342918395996	-0.0330608524382114	0.196493566036224	-0.0810492187738419
-6.79932165145874	-7.17114210128784	-6.4896035194397	-0.0330261401832104	0.196409657597542	-0.0811576917767525
-6.79987001419067	-7.17766141891479	-6.49355506896973	-0.0328755564987659	0.196370810270309	-0.0812272429466248
-6.80506706237793	-7.17267465591431	-6.49249744415283	-0.0327869579195976	0.196162417531013	-0.0813033580780029
-6.80290412902832	-7.17359447479248	-6.48356628417969	-0.0327962227165699	0.196133568882942	-0.0813385471701622
-6.8021092414856	-7.17217588424683	-6.49820566177368	-0.032591201364994	0.196173474192619	-0.0814175456762314
-6.80631542205811	-7.17805862426758	-6.48831796646118	-0.0325791426002979	0.196139350533485	-0.0814973786473274
-6.80615901947021	-7.17477655410767	-6.48943042755127	-0.0325483866035938	0.195951700210571	-0.0816055983304977
-6.80627584457397	-7.17470979690552	-6.48413753509521	-0.0324202999472618	0.196018919348717	-0.0815730690956116
-6.80175399780273	-7.17280912399292	-6.49680948257446	-0.0323751345276833	0.195931807160378	-0.0816622674465179
-6.80676031112671	-7.17711305618286	-6.48249244689941	-0.0322897508740425	0.195864111185074	-0.0817228406667709
-6.80511951446533	-7.1738018989563	-6.48617792129517	-0.032235361635685	0.195730373263359	-0.0818112641572952
-6.80587482452393	-7.17281246185303	-6.48189401626587	-0.0321743488311768	0.19571653008461	-0.0817578360438347
-6.80548143386841	-7.1730580329895	-6.48931980133057	-0.0321450084447861	0.195611447095871	-0.0818421766161919
-6.80954551696777	-7.17751359939575	-6.47466278076172	-0.0319637954235077	0.19560182094574	-0.081907756626606
-6.80880641937256	-7.1730432510376	-6.48431777954102	-0.0319828055799007	0.195561841130257	-0.082037478685379
-6.81338405609131	-7.17301177978516	-6.48306083679199	-0.0319434441626072	0.195602923631668	-0.0819168984889984
-6.80580854415894	-7.17387866973877	-6.48208713531494	-0.0319330878555775	0.195431426167488	-0.0820604041218758
-6.80766868591309	-7.17622995376587	-6.48325490951538	-0.0317686907947063	0.195475473999977	-0.0820862427353859
-6.81261253356934	-7.16928243637085	-6.48628330230713	-0.0317035913467407	0.195337668061256	-0.0821755602955818
-6.81161737442017	-7.17171335220337	-6.48365211486816	-0.0316867344081402	0.195352748036385	-0.0821381062269211
-6.80809354782104	-7.16890048980713	-6.48354196548462	-0.0315665267407894	0.195305541157722	-0.0822237133979797
-6.81024026870728	-7.17337274551392	-6.48276042938232	-0.0315714292228222	0.195297122001648	-0.0822009295225143
-6.81257915496826	-7.16852378845215	-6.48645401000977	-0.0314764194190502	0.195174768567085	-0.0822915434837341
-6.80980110168457	-7.16695404052734	-6.48273706436157	-0.0314718633890152	0.195221528410912	-0.0821784511208534
-6.80187273025513	-7.16731977462769	-6.47889184951782	-0.0314293690025806	0.195101514458656	-0.0823957026004791
-6.80874919891357	-7.16592645645142	-6.4831485748291	-0.0312592536211014	0.195082411170006	-0.0823148712515831
-6.80697011947632	-7.1660099029541	-6.48096704483032	-0.0312478933483362	0.194938078522682	-0.0824040621519089
-6.80478096008301	-7.16471195220947	-6.47513341903687	-0.031220804899931	0.19504626095295	-0.0823143348097801
-6.79971885681152	-7.16357421875	-6.47786235809326	-0.0312900803983212	0.194965496659279	-0.0824072137475014
-6.8045220375061	-7.16670989990234	-6.48366832733154	-0.0310534927994013	0.194841682910919	-0.0823466181755066
-6.7998628616333	-7.16752052307129	-6.48006629943848	-0.0311497058719397	0.194797933101654	-0.0825656577944756
-6.80377435684204	-7.16230058670044	-6.46894645690918	-0.0310482420027256	0.194727197289467	-0.082459345459938
-6.79722309112549	-7.1622519493103	-6.48257493972778	-0.0310574229806662	0.194752141833305	-0.0825158506631851
-6.80248880386353	-7.16174411773682	-6.47339868545532	-0.0308778341859579	0.194706946611404	-0.08245600014925
-6.80076503753662	-7.16293573379517	-6.47286558151245	-0.0309863463044167	0.194650292396545	-0.0826056972146034
-6.80450248718262	-7.15624713897705	-6.47214937210083	-0.0308221261948347	0.194576740264893	-0.0825420543551445
-6.79540395736694	-7.15969800949097	-6.48492431640625	-0.0308638587594032	0.194573044776917	-0.0826389715075493
-6.80243968963623	-7.15540313720703	-6.47419357299805	-0.0306200087070465	0.194476664066315	-0.0826191082596779
-6.79942607879639	-7.15788841247559	-6.47724533081055	-0.0307756811380386	0.194415733218193	-0.0827636569738388
-6.80194282531738	-7.15260648727417	-6.47656297683716	-0.030568040907383	0.194359928369522	-0.0827057659626007
-6.7953634262085	-7.15152788162231	-6.4823055267334	-0.0306149162352085	0.194412648677826	-0.0828000083565712
-6.80641269683838	-7.15542221069336	-6.47301197052002	-0.0304411016404629	0.194300785660744	-0.0827675312757492
-6.80514526367188	-7.15345668792725	-6.4767541885376	-0.0303886998444796	0.194220066070557	-0.0829315781593323
-6.80464839935303	-7.15051031112671	-6.47186040878296	-0.0303822997957468	0.194267883896828	-0.0829097107052803
-6.80233144760132	-7.14821147918701	-6.4815731048584	-0.0302788466215134	0.194143027067184	-0.0830007195472717
-6.80671405792236	-7.15101051330566	-6.48047161102295	-0.0301665458828211	0.194090530276299	-0.0829781964421272
-6.80870485305786	-7.14596605300903	-6.48065233230591	-0.0301288235932589	0.19402202963829	-0.0830380171537399
-6.80603456497192	-7.14564371109009	-6.47456550598145	-0.0300985220819712	0.194060608744621	-0.0830831602215767
-6.80666255950928	-7.14253664016724	-6.48320960998535	-0.0299311671406031	0.193928763270378	-0.0831511095166206
-6.80825567245483	-7.14750051498413	-6.47379732131958	-0.0299693997949362	0.193914741277695	-0.0830934420228004
-6.81274127960205	-7.14243841171265	-6.48153781890869	-0.0299088973551989	0.193787902593613	-0.0832134708762169
-6.80702352523804	-7.14153909683228	-6.47672557830811	-0.0298522021621466	0.19385127723217	-0.083194799721241
-6.81103563308716	-7.13859272003174	-6.48399686813354	-0.0296745356172323	0.193692207336426	-0.0832206234335899
-6.81359958648682	-7.14420032501221	-6.48175859451294	-0.0296860337257385	0.193702563643456	-0.0832581594586372
-6.81382179260254	-7.13807249069214	-6.47689437866211	-0.0296093430370092	0.193575769662857	-0.0833191052079201
-6.81381845474243	-7.136794090271	-6.47971487045288	-0.0296152755618095	0.193652182817459	-0.0833476334810257
-6.81603002548218	-7.13493204116821	-6.48613595962524	-0.0294166877865791	0.193473726511002	-0.0833566039800644
-6.81889820098877	-7.14368867874146	-6.47993516921997	-0.0295067466795444	0.193528950214386	-0.0834127962589264
-6.82144927978516	-7.13697671890259	-6.48199224472046	-0.0293957721441984	0.193431347608566	-0.0835322514176369
-6.81912088394165	-7.13667726516724	-6.48256731033325	-0.0294198542833328	0.193513572216034	-0.0834772437810898
-6.82177400588989	-7.13471412658691	-6.48625659942627	-0.0291942842304707	0.193452671170235	-0.0835280194878578
-6.82545948028564	-7.13967275619507	-6.49101829528809	-0.0292289312928915	0.193476095795631	-0.0835385993123055
-6.8286337852478	-7.13337135314941	-6.48663330078125	-0.0290919784456491	0.193324193358421	-0.0836266726255417
-6.82564544677734	-7.13530492782593	-6.4919548034668	-0.0291507299989462	0.193452537059784	-0.0836577042937279
-6.82816600799561	-7.13282012939453	-6.49087619781494	-0.0289526619017124	0.193388700485229	-0.0836682766675949
-6.82760572433472	-7.13915157318115	-6.48940181732178	-0.0291099064052105	0.193409219384193	-0.0837106108665466
-6.83093690872192	-7.13423013687134	-6.48813247680664	-0.0289229322224855	0.193388611078262	-0.0837283879518509
-6.82697153091431	-7.13068866729736	-6.49425601959229	-0.0290095172822475	0.19339182972908	-0.0838010087609291
-6.83623600006104	-7.13548231124878	-6.49943876266479	-0.0288783013820648	0.193372637033463	-0.0837461352348328
-6.83211278915405	-7.13830947875977	-6.50013113021851	-0.0289384517818689	0.193328350782394	-0.0838150456547737
-6.8384313583374	-7.12981367111206	-6.49093532562256	-0.0289077125489712	0.193392887711525	-0.0837565064430237
-6.83093738555908	-7.13514518737793	-6.50081491470337	-0.0290045421570539	0.193370118737221	-0.0838424861431122
-6.83643817901611	-7.13378143310547	-6.50126314163208	-0.0288228299468756	0.19331131875515	-0.0837661400437355
-6.83813714981079	-7.13478994369507	-6.50007772445679	-0.0289780050516129	0.1933953166008	-0.0838261172175407
-6.8419394493103	-7.13348817825317	-6.4981164932251	-0.0289236456155777	0.193452820181847	-0.0837917700409889
-6.835364818573	-7.13198900222778	-6.50669384002686	-0.0289401020854712	0.193419575691223	-0.0838909968733788
-6.84306573867798	-7.13444709777832	-6.51000452041626	-0.0289309732615948	0.193462282419205	-0.083751305937767
-6.84465789794922	-7.13557720184326	-6.50643968582153	-0.029040114954114	0.193328902125359	-0.0838974043726921
-6.84325838088989	-7.13232707977295	-6.50893545150757	-0.0290352832525969	0.19343775510788	-0.0837904289364815
-6.84730768203735	-7.13107824325562	-6.51377391815186	-0.0291156247258186	0.193506374955177	-0.0838183537125587
-6.85466957092285	-7.13584995269775	-6.51287889480591	-0.0290582738816738	0.193496093153954	-0.0837238281965256
-6.85431337356567	-7.13443803787231	-6.51356172561646	-0.0291668754070997	0.193464383482933	-0.083801805973053
-6.85592460632324	-7.13593006134033	-6.51317930221558	-0.0292084645479918	0.193591967225075	-0.0837537869811058
-6.85624408721924	-7.13245391845703	-6.51409673690796	-0.0292012095451355	0.193555727601051	-0.0837476328015327
-6.85883569717407	-7.1364049911499	-6.52295112609863	-0.0292437709867954	0.193670526146889	-0.083772137761116
-6.86831665039063	-7.13358592987061	-6.52435064315796	-0.029266182333231	0.193614453077316	-0.0837661921977997
-6.86529731750488	-7.13511037826538	-6.52427577972412	-0.0293837543576956	0.193740606307983	-0.0837926492094994
-6.87176275253296	-7.13412857055664	-6.52875947952271	-0.0293083507567644	0.193755015730858	-0.0837942659854889
-6.87786149978638	-7.13726425170898	-6.53253507614136	-0.0294788982719183	0.193855047225952	-0.0838060975074768
-6.88008451461792	-7.13610935211182	-6.52781105041504	-0.0294246878474951	0.193743720650673	-0.0837476998567581
-6.87713050842285	-7.13544130325317	-6.53592205047607	-0.029622221365571	0.193888992071152	-0.083847664296627
-6.88801240921021	-7.13416337966919	-6.54097747802734	-0.0294413901865482	0.193838864564896	-0.0837542861700058
-6.88829755783081	-7.13953828811646	-6.5506329536438	-0.0296274852007627	0.193978011608124	-0.0838330313563347
-6.89539384841919	-7.13802766799927	-6.54800224304199	-0.0295912995934486	0.193955451250076	-0.0838115960359573
-6.89511108398438	-7.14039325714111	-6.54825973510742	-0.0297328606247902	0.194016546010971	-0.0838116481900215
-6.90446090698242	-7.13908338546753	-6.54769372940063	-0.0295727644115686	0.194080874323845	-0.0838562473654747
-6.90504884719849	-7.13931512832642	-6.55931997299194	-0.0297383610159159	0.194092303514481	-0.0838692560791969
-6.91428136825562	-7.13985252380371	-6.55374431610107	-0.0297276452183723	0.19411638379097	-0.0837935656309128
-6.9093279838562	-7.14220380783081	-6.56074333190918	-0.0297742690891027	0.194146156311035	-0.083929143846035
-6.9174919128418	-7.14095115661621	-6.56446933746338	-0.0297306254506111	0.194260597229004	-0.0838897377252579
-6.92183351516724	-7.14202165603638	-6.56952238082886	-0.0298223942518234	0.194167137145996	-0.0839362815022469
-6.92730140686035	-7.142662525177	-6.56966876983643	-0.0298635046929121	0.194328263401985	-0.0838332399725914
-6.92349147796631	-7.14303541183472	-6.57002258300781	-0.0299382582306862	0.194325402379036	-0.0839590653777123
-6.93403291702271	-7.14603042602539	-6.5744948387146	-0.0298922266811132	0.194435760378838	-0.083914540708065
-6.9374680519104	-7.14627027511597	-6.58087015151978	-0.02995241060853	0.194352269172668	-0.0839501321315765
-6.9424090385437	-7.14848136901855	-6.58465957641602	-0.0299469884485006	0.194474682211876	-0.0838303416967392
-6.9392671585083	-7.14758968353271	-6.58803606033325	-0.0299869868904352	0.194476872682571	-0.0839448571205139
-6.94650220870972	-7.15192461013794	-6.59094715118408	-0.0300290584564209	0.194587975740433	-0.0838921070098877
-6.94886779785156	-7.15181732177734	-6.59200525283813	-0.0301155392080545	0.194500148296356	-0.0839543119072914
-6.9517068862915	-7.15421199798584	-6.59131097793579	-0.0301912855356932	0.194570094347	-0.0838686302304268
-6.94893741607666	-7.15520524978638	-6.59766483306885	-0.0301749669015408	0.194673955440521	-0.0839744284749031
-6.95780515670776	-7.15788984298706	-6.6005392074585	-0.0301820542663336	0.194732114672661	-0.0838571563363075
-6.9606294631958	-7.15976572036743	-6.60458755493164	-0.0303672943264246	0.194676727056503	-0.0838508009910584
-6.9645676612854	-7.16137456893921	-6.59928703308105	-0.0303508713841438	0.194845601916313	-0.083796925842762
-6.95615530014038	-7.16217660903931	-6.60835027694702	-0.0304417666047812	0.194867178797722	-0.083842359483242
-6.96620988845825	-7.16395282745361	-6.61018943786621	-0.0303793214261532	0.1949393004179	-0.0837070718407631
-6.96566343307495	-7.17018938064575	-6.60879135131836	-0.030526477843523	0.19487027823925	-0.083788089454174
-6.9648551940918	-7.16532468795776	-6.60989284515381	-0.0306532587856054	0.195038303732872	-0.0836765766143799
-6.96707391738892	-7.16781806945801	-6.62054634094238	-0.0306689478456974	0.195042386651039	-0.0837120413780212
-6.97316932678223	-7.17677736282349	-6.61656665802002	-0.0306693762540817	0.195107251405716	-0.0836421698331833
-6.97368288040161	-7.17353248596191	-6.62493562698364	-0.0307276267558336	0.195106729865074	-0.0836623832583427
-6.97101879119873	-7.17186307907104	-6.6151647567749	-0.030903548002243	0.195221588015556	-0.083632118999958
-6.97442197799683	-7.17394304275513	-6.62430953979492	-0.0308583099395037	0.195233285427094	-0.0836259052157402
-6.97661113739014	-7.18029308319092	-6.63210010528564	-0.0309809576719999	0.195376768708229	-0.0835737958550453
-6.98115110397339	-7.17912721633911	-6.63312339782715	-0.0310085546225309	0.19530613720417	-0.0835785865783691
-6.97642278671265	-7.18085765838623	-6.63163566589355	-0.0311885830014944	0.195435762405396	-0.0835301578044891
-6.98236274719238	-7.18137693405151	-6.6378231048584	-0.0311280135065317	0.195474982261658	-0.0835542529821396
-6.98441171646118	-7.18291187286377	-6.6436185836792	-0.031221080571413	0.19555601477623	-0.0835181251168251
-6.98451709747314	-7.18254852294922	-6.63959217071533	-0.031123535707593	0.195462599396706	-0.0834649652242661
-6.97991704940796	-7.18560695648193	-6.64323806762695	-0.0314000658690929	0.19564101099968	-0.0835092514753342
-6.98639154434204	-7.18541669845581	-6.64087057113647	-0.0312191620469093	0.195688262581825	-0.0834486410021782
-6.98504114151001	-7.19105386734009	-6.65559434890747	-0.031415194272995	0.195720538496971	-0.0834519937634468
-6.98844909667969	-7.18786668777466	-6.64453363418579	-0.0314443334937096	0.195700779557228	-0.0833417326211929
-6.98470973968506	-7.19122934341431	-6.64941120147705	-0.031572088599205	0.195777133107185	-0.0834120139479637
-6.98610544204712	-7.19504499435425	-6.64637660980225	-0.0314645357429981	0.195838019251823	-0.0833853110671043
-6.98692607879639	-7.19134092330933	-6.65361404418945	-0.0315287299454212	0.195807263255119	-0.0833530053496361
-6.98988914489746	-7.19317960739136	-6.65446043014526	-0.0315434038639069	0.195885360240936	-0.0832540765404701
-6.98276090621948	-7.19475889205933	-6.65567016601563	-0.0315461978316307	0.195845380425453	-0.0833053290843964
-6.9878978729248	-7.19569730758667	-6.65653133392334	-0.0315832383930683	0.195993199944496	-0.0832548439502716
-6.98822689056396	-7.19832801818848	-6.65951156616211	-0.0316331498324871	0.19584596157074	-0.0832975059747696
-6.9879264831543	-7.19578552246094	-6.66103887557983	-0.0316743478178978	0.195980161428452	-0.0831585377454758
-6.9811372756958	-7.19847393035889	-6.66437482833862	-0.0317014195024967	0.195935398340225	-0.0832338631153107
-6.98757791519165	-7.20209407806396	-6.65808296203613	-0.0316915214061737	0.196110650897026	-0.0831353887915611
-6.98515844345093	-7.20130777359009	-6.66525793075562	-0.0316869243979454	0.195919185876846	-0.0831568911671638
-6.98328399658203	-7.20191335678101	-6.66138601303101	-0.0317429229617119	0.196035653352737	-0.0830138698220253
-6.9814600944519	-7.19904470443726	-6.66236972808838	-0.0317648388445377	0.196007758378983	-0.0830666199326515
-6.97503280639648	-7.20515727996826	-6.6595983505249	-0.0318739004433155	0.196005776524544	-0.0829934626817703
-6.98031044006348	-7.19902420043945	-6.65797185897827	-0.0317915007472038	0.19592858850956	-0.082965262234211
-6.97583723068237	-7.20580530166626	-6.66515588760376	-0.031949058175087	0.195962265133858	-0.0828812643885612
-6.97357606887817	-7.20359992980957	-6.6550669670105	-0.0317857638001442	0.195976436138153	-0.0828600376844406
-6.97373723983765	-7.20745372772217	-6.6572093963623	-0.0319413617253304	0.196040332317352	-0.0828642323613167
-6.97145414352417	-7.20307207107544	-6.65847778320313	-0.0319288857281208	0.195914626121521	-0.0827375650405884
-6.96329545974731	-7.20266532897949	-6.65397548675537	-0.0320158675312996	0.195943772792816	-0.0826974958181381
-6.96648836135864	-7.2074294090271	-6.65553331375122	-0.0319573432207108	0.195910885930061	-0.0826330631971359
-6.9634256362915	-7.20631122589111	-6.65217304229736	-0.0320349298417568	0.195854514837265	-0.0826777070760727
-6.96231174468994	-7.20363759994507	-6.64651155471802	-0.0320139825344086	0.195863872766495	-0.0825361683964729
-6.95659255981445	-7.20414257049561	-6.65037679672241	-0.0320648699998856	0.195848450064659	-0.0825245529413223
-6.95414686203003	-7.20934915542603	-6.6505913734436	-0.0321276001632214	0.19587005674839	-0.0824471637606621
-6.95304346084595	-7.20412158966064	-6.64493942260742	-0.0321440771222115	0.195692107081413	-0.0824457183480263
-6.94987487792969	-7.20470571517944	-6.63924312591553	-0.0322409197688103	0.195816248655319	-0.0823968127369881
-6.94915723800659	-7.20259571075439	-6.6468563079834	-0.0321532636880875	0.195801571011543	-0.0823968574404716
-6.9471378326416	-7.21086597442627	-6.63843107223511	-0.0322665460407734	0.195848673582077	-0.0823396742343903
-6.94847679138184	-7.20633506774902	-6.63850688934326	-0.0322762057185173	0.195648357272148	-0.0823282599449158
-6.93839740753174	-7.20553970336914	-6.63640594482422	-0.0323472172021866	0.195740804076195	-0.0823000222444534
-6.94245100021362	-7.20411586761475	-6.63936042785645	-0.0322323516011238	0.195634230971336	-0.0821979492902756
-6.93962001800537	-7.21010541915894	-6.64343500137329	-0.0323732458055019	0.195675492286682	-0.0821901559829712
-6.94030427932739	-7.20546197891235	-6.63163948059082	-0.0323952883481979	0.195573344826698	-0.0821091905236244
-6.93558931350708	-7.20658779144287	-6.63397693634033	-0.0324835851788521	0.195649191737175	-0.0821326151490211
-6.93602657318115	-7.20456695556641	-6.63512420654297	-0.0323433950543404	0.195593670010567	-0.0820656195282936
-6.93316793441772	-7.20545482635498	-6.64260530471802	-0.0325719080865383	0.195610240101814	-0.0820300579071045
-6.93717765808105	-7.20451688766479	-6.63028240203857	-0.0324966385960579	0.195539131760597	-0.0818964615464211
-6.92662715911865	-7.20524406433105	-6.63417434692383	-0.0324937775731087	0.19552581012249	-0.0819908082485199
-6.93237352371216	-7.20625638961792	-6.63121461868286	-0.0324872769415379	0.195550814270973	-0.0819243714213371
-6.92764186859131	-7.20396757125854	-6.62900543212891	-0.0325093008577824	0.195365682244301	-0.0819439440965652
-6.92548799514771	-7.20217752456665	-6.62621784210205	-0.0325852744281292	0.195420816540718	-0.0817785561084747
-6.92058134078979	-7.20048761367798	-6.62373399734497	-0.0325269103050232	0.195370122790337	-0.0818914771080017
-6.92499828338623	-7.20547866821289	-6.62189435958862	-0.0325516015291214	0.195415288209915	-0.0817602276802063
-6.92437267303467	-7.20043706893921	-6.63121461868286	-0.0324752070009708	0.195283174514771	-0.0818777456879616
-6.9203462600708	-7.2019944190979	-6.6219482421875	-0.0325702913105488	0.195327699184418	-0.0817034095525742
-6.91913652420044	-7.19958686828613	-6.62595653533936	-0.0324904657900333	0.195297792553902	-0.0817232802510262
-6.91922807693481	-7.20361089706421	-6.62283372879028	-0.0324963852763176	0.195234522223473	-0.0816732719540596
-6.9182300567627	-7.19644546508789	-6.62502765655518	-0.0324756503105164	0.195123270153999	-0.0817460939288139
-6.91717433929443	-7.19754648208618	-6.61472606658936	-0.0325822196900845	0.195130228996277	-0.0816266685724258
-6.91105556488037	-7.19610071182251	-6.61356639862061	-0.0324615240097046	0.19507659971714	-0.0817176923155785
-6.91359758377075	-7.19915866851807	-6.61266326904297	-0.032449159771204	0.195139870047569	-0.0815810263156891
-6.91369533538818	-7.19659662246704	-6.61163330078125	-0.0324704460799694	0.194977805018425	-0.0815689787268639
-6.90768480300903	-7.19610071182251	-6.60035514831543	-0.0324708633124828	0.195009395480156	-0.0815502777695656
-6.90557861328125	-7.19288492202759	-6.6024022102356	-0.0324233435094357	0.194965288043022	-0.0815387964248657
-6.90355110168457	-7.19775152206421	-6.60225200653076	-0.0324447117745876	0.195006936788559	-0.0814863592386246
-6.9036283493042	-7.18972682952881	-6.60199022293091	-0.0324079506099224	0.194765836000443	-0.0814460664987564
-6.8936915397644	-7.19130563735962	-6.5930347442627	-0.0324340127408504	0.19485579431057	-0.0814139991998672
-6.89422702789307	-7.18856334686279	-6.59480237960815	-0.0323907844722271	0.19480799138546	-0.0813891664147377
-6.89119291305542	-7.19400548934937	-6.58550691604614	-0.0324186310172081	0.194771721959114	-0.0813698321580887
-6.8902735710144	-7.18894290924072	-6.58695077896118	-0.0323408283293247	0.194567129015923	-0.0813334286212921
-6.88105487823486	-7.18623352050781	-6.57268905639648	-0.032388836145401	0.19464285671711	-0.0812953859567642
-6.87740659713745	-7.18175983428955	-6.57868194580078	-0.0323286950588226	0.194537207484245	-0.0813076049089432
-6.87258625030518	-7.18381500244141	-6.57926940917969	-0.0322991646826267	0.194572731852531	-0.081225261092186
-6.87455177307129	-7.18034791946411	-6.57096195220947	-0.032219123095274	0.194327518343925	-0.081137403845787
-6.85784292221069	-7.18159627914429	-6.55838441848755	-0.0323462747037411	0.194306671619415	-0.0810906141996384
-6.86028861999512	-7.1775541305542	-6.56157493591309	-0.0321485362946987	0.194234520196915	-0.0810705274343491
-6.85528135299683	-7.18093919754028	-6.56026792526245	-0.0323307067155838	0.19426192343235	-0.0810016021132469
-6.85488510131836	-7.17333602905273	-6.55302429199219	-0.0321408957242966	0.194030106067657	-0.0809218436479568
-6.84000968933105	-7.17398500442505	-6.54481410980225	-0.0321946293115616	0.194092079997063	-0.0809193253517151
-6.84275913238525	-7.17001342773438	-6.54684400558472	-0.0320757962763309	0.193954467773438	-0.0808760896325111
-6.83867883682251	-7.17464399337769	-6.54023933410645	-0.0321242697536945	0.194011509418488	-0.0807886645197868
-6.83613014221191	-7.16529178619385	-6.5320200920105	-0.0320304185152054	0.193803161382675	-0.0808043703436852
-6.82555294036865	-7.1652307510376	-6.52510356903076	-0.0321785397827625	0.19387075304985	-0.0807431787252426
-6.82413339614868	-7.1615195274353	-6.52359771728516	-0.0319831147789955	0.193658769130707	-0.0806747823953629
-6.81737852096558	-7.16775321960449	-6.51614379882813	-0.0321152694523335	0.193729415535927	-0.0806450843811035
-6.81887006759644	-7.15646648406982	-6.5081090927124	-0.0320087522268295	0.19350603222847	-0.0806437432765961
-6.80977916717529	-7.15700578689575	-6.5073184967041	-0.0319981761276722	0.193607270717621	-0.0806103944778442
-6.81243276596069	-7.15421438217163	-6.50640106201172	-0.0318125747144222	0.193449661135674	-0.0805718079209328
-6.81007051467896	-7.15732526779175	-6.50298452377319	-0.0319530479609966	0.193534076213837	-0.080532044172287
-6.80861949920654	-7.14815092086792	-6.49671649932861	-0.0318323858082294	0.19333627820015	-0.0805667042732239
-6.80034208297729	-7.14989709854126	-6.50216674804688	-0.0320106707513332	0.193405359983444	-0.0805425420403481
-6.80367374420166	-7.14588737487793	-6.49446058273315	-0.0317396409809589	0.193346798419952	-0.0804956182837486
-6.80045175552368	-7.15089845657349	-6.48401880264282	-0.0319304168224335	0.193337261676788	-0.0805238038301468
-6.8001184463501	-7.14374113082886	-6.49050521850586	-0.0317655839025974	0.193239763379097	-0.0805160254240036
-6.79642677307129	-7.14258670806885	-6.48878479003906	-0.0318281017243862	0.193255379796028	-0.080497719347477
-6.79706907272339	-7.14029502868652	-6.48787927627563	-0.0316990539431572	0.193196520209312	-0.0805065184831619
-6.79810667037964	-7.14296245574951	-6.47705793380737	-0.03172567486763	0.193237736821175	-0.0804802849888802
-6.79669952392578	-7.13441133499146	-6.48097229003906	-0.0316753908991814	0.193063452839851	-0.0805059522390366
-6.79108238220215	-7.13623094558716	-6.47781133651733	-0.0317551642656326	0.193163529038429	-0.0804065316915512
-6.79002141952515	-7.13201808929443	-6.47217130661011	-0.0315304324030876	0.192991062998772	-0.0804368630051613
-6.78767919540405	-7.13262796401978	-6.46767902374268	-0.0316507816314697	0.192937806248665	-0.0804942324757576
-6.79467296600342	-7.12409782409668	-6.46805000305176	-0.031487725675106	0.192910462617874	-0.0804614573717117
-6.78572988510132	-7.13029527664185	-6.47403240203857	-0.0315285287797451	0.192889511585236	-0.080468624830246
-6.78817749023438	-7.12321376800537	-6.46299886703491	-0.0313056893646717	0.192838445305824	-0.0804786160588264
-6.78729963302612	-7.12612199783325	-6.45861387252808	-0.0314543470740318	0.19293849170208	-0.0805419906973839
-6.7861967086792	-7.11786508560181	-6.45682811737061	-0.0312246922403574	0.192683771252632	-0.0805021747946739
-6.77765321731567	-7.11867141723633	-6.45241641998291	-0.031282901763916	0.192781686782837	-0.0805366784334183
-6.78123140335083	-7.11438608169556	-6.45155715942383	-0.0311294496059418	0.192707449197769	-0.0805683881044388
-6.77894449234009	-7.11815786361694	-6.44249105453491	-0.0312241073697805	0.192643612623215	-0.0805881023406982
-6.78288793563843	-7.11189413070679	-6.45344352722168	-0.0309948977082968	0.1925378292799	-0.0805746018886566
-6.77585983276367	-7.10895109176636	-6.4479808807373	-0.0310797747224569	0.1925238519907	-0.0805907994508743
-6.77836465835571	-7.1067066192627	-6.43772602081299	-0.0308463033288717	0.192423895001411	-0.0805954188108444
-6.77306365966797	-7.1086483001709	-6.43969106674194	-0.0309026334434748	0.192467242479324	-0.0806397646665573
-6.77410316467285	-7.10172128677368	-6.43536281585693	-0.0307959616184235	0.192325428128242	-0.0805923640727997
-6.76716279983521	-7.1014986038208	-6.43112659454346	-0.0308805573731661	0.192337930202484	-0.0806062296032906
-6.7686915397644	-7.09899187088013	-6.4194164276123	-0.0305879171937704	0.192222461104393	-0.0805868431925774
-6.76206350326538	-7.09634304046631	-6.42706155776978	-0.0306957885622978	0.192208990454674	-0.0806725472211838
-6.76709651947021	-7.09489727020264	-6.41979455947876	-0.030546898022294	0.192069813609123	-0.0805916339159012
-6.75575733184814	-7.09312391281128	-6.4181079864502	-0.0305740851908922	0.192150577902794	-0.0806628912687302
-6.75948238372803	-7.08838033676147	-6.41752099990845	-0.0303475018590689	0.192032054066658	-0.0806789770722389
-6.75601148605347	-7.0905876159668	-6.421058177948	-0.0304406620562077	0.192084446549416	-0.0806638598442078
-6.75856876373291	-7.08357238769531	-6.41215515136719	-0.0302530787885189	0.191829890012741	-0.0806635618209839
-6.75067472457886	-7.08621692657471	-6.40668725967407	-0.0302948039025068	0.192043125629425	-0.0807490721344948
-6.75328588485718	-7.0827956199646	-6.41031646728516	-0.0300847664475441	0.191921040415764	-0.0807318761944771
-6.75186681747437	-7.08836793899536	-6.40862274169922	-0.0301984269171953	0.191959053277969	-0.0807223320007324
-6.75202560424805	-7.08035802841187	-6.40491533279419	-0.030034588649869	0.191769331693649	-0.0807573646306992
-6.74749517440796	-7.07772207260132	-6.40474939346313	-0.0301455575972795	0.191898837685585	-0.0808030292391777
-6.75374317169189	-7.07808828353882	-6.40504264831543	-0.0299485716968775	0.191786989569664	-0.080789215862751
-6.74964666366577	-7.08119201660156	-6.402503490448	-0.0300141852349043	0.191852390766144	-0.0808633118867874
-6.75195789337158	-7.07501316070557	-6.39520883560181	-0.029933063313365	0.191736280918121	-0.0808847919106483
-6.74460029602051	-7.07624244689941	-6.4025821685791	-0.0299288351088762	0.191848605871201	-0.0809126198291779
-6.74823760986328	-7.07463407516479	-6.39949798583984	-0.0297502558678389	0.191797092556953	-0.0809011608362198
-6.74706506729126	-7.07941198348999	-6.39594602584839	-0.0298686549067497	0.191799372434616	-0.0809336751699448
-6.74572706222534	-7.07231473922729	-6.39108037948608	-0.0297596585005522	0.191679447889328	-0.0809422433376312
-6.73537588119507	-7.0754566192627	-6.39392566680908	-0.0297881551086903	0.191738933324814	-0.0809510946273804
-6.74288892745972	-7.06714868545532	-6.38791084289551	-0.0296142008155584	0.191713497042656	-0.0809456557035446
-6.73678541183472	-7.07687568664551	-6.38405323028564	-0.0297705326229334	0.191680073738098	-0.0809411630034447
-6.73736524581909	-7.06709003448486	-6.37710857391357	-0.0295884031802416	0.191613003611565	-0.0809381902217865
-6.72863435745239	-7.06980085372925	-6.38339233398438	-0.029668690636754	0.191633671522141	-0.0810008645057678
-6.73401737213135	-7.06945657730103	-6.37564992904663	-0.0294741112738848	0.191567182540894	-0.0808814465999603
-6.7257227897644	-7.07458305358887	-6.37164163589478	-0.0295765679329634	0.191542878746986	-0.0809724256396294
-6.72699451446533	-7.06294059753418	-6.37071704864502	-0.0294085312634707	0.19149412214756	-0.0809876620769501
-6.71991348266602	-7.06797981262207	-6.37228488922119	-0.0295039582997561	0.191614747047424	-0.0809485390782356
-6.71973180770874	-7.06660604476929	-6.36891031265259	-0.029242180287838	0.191448718309402	-0.0809334591031075
-6.71311330795288	-7.07010412216187	-6.35821580886841	-0.0294303558766842	0.191500082612038	-0.0810485482215881
-6.7169017791748	-7.06259489059448	-6.36007595062256	-0.0292681939899921	0.191489562392235	-0.0809901058673859
-6.70728874206543	-7.06764364242554	-6.35990047454834	-0.0293160863220692	0.191540881991386	-0.0810262784361839
-6.70572757720947	-7.0648889541626	-6.34894514083862	-0.0291124805808067	0.191534355282784	-0.0809655338525772
-6.7037181854248	-7.06800746917725	-6.35644674301147	-0.0292255524545908	0.19153618812561	-0.0810748413205147
-6.69909143447876	-7.06401681900024	-6.34988307952881	-0.0291013736277819	0.191526219248772	-0.080935500562191
-6.68968486785889	-7.06411838531494	-6.35383415222168	-0.0292444285005331	0.191584408283234	-0.0810200497508049
-6.69298362731934	-7.0662579536438	-6.34356117248535	-0.0290071126073599	0.191582530736923	-0.0809208378195763
-6.68900728225708	-7.07028341293335	-6.34596633911133	-0.0290987808257341	0.191587805747986	-0.0810379385948181
-6.69008445739746	-7.06331348419189	-6.34602737426758	-0.0289835911244154	0.191629871726036	-0.0809278339147568
-6.68057346343994	-7.06679248809814	-6.34882879257202	-0.0291569586843252	0.191639304161072	-0.0810086727142334
-6.68324279785156	-7.0682430267334	-6.3403434753418	-0.0289682075381279	0.191604435443878	-0.0809808298945427
-6.6819920539856	-7.0701117515564	-6.34454345703125	-0.0290901586413383	0.191752657294273	-0.081036202609539
-6.68019914627075	-7.06598329544067	-6.34498453140259	-0.0290521625429392	0.191703423857689	-0.0809355229139328
-6.67191791534424	-7.06975889205933	-6.33901977539063	-0.0291149150580168	0.191871985793114	-0.080984853208065
-6.67647981643677	-7.06704044342041	-6.34405755996704	-0.0289485231041908	0.1918855458498	-0.0809789448976517
-6.67396593093872	-7.06973218917847	-6.34522676467896	-0.0291546937078238	0.191989958286285	-0.0810544416308403
-6.68184852600098	-7.06961965560913	-6.34147930145264	-0.0290307253599167	0.191958457231522	-0.0809627771377563
-6.67107248306274	-7.07366418838501	-6.34035110473633	-0.0291838869452477	0.192086324095726	-0.0809764862060547
-6.67577886581421	-7.0721697807312	-6.34554100036621	-0.0290887001901865	0.192152574658394	-0.0809959173202515
-6.67671060562134	-7.07737255096436	-6.34588813781738	-0.0292308293282986	0.192354768514633	-0.0809712037444115
-6.67972946166992	-7.075758934021	-6.34508419036865	-0.0291070323437452	0.192287862300873	-0.0809289887547493
-6.66885137557983	-7.07620525360107	-6.34442090988159	-0.0293567515909672	0.192413717508316	-0.0809877961874008
-6.67689895629883	-7.07674932479858	-6.34712982177734	-0.0292099136859179	0.192502111196518	-0.0809385403990746
-6.67163801193237	-7.08282089233398	-6.35254049301147	-0.0293867327272892	0.192607909440994	-0.0809808373451233
-6.67711162567139	-7.08076429367065	-6.35276937484741	-0.0293815359473228	0.19264318048954	-0.0808552578091621
-6.67024326324463	-7.08268880844116	-6.35204029083252	-0.0295241847634315	0.192764014005661	-0.0808518603444099
-6.67336940765381	-7.07987070083618	-6.35773181915283	-0.0293704867362976	0.192821800708771	-0.0808534920215607
-6.67116022109985	-7.08487701416016	-6.35716342926025	-0.0296557806432247	0.192948862910271	-0.0808310359716415
-6.67932939529419	-7.08267498016357	-6.34960651397705	-0.0295874830335379	0.192888483405113	-0.0807797238230705
-6.66945838928223	-7.08448696136475	-6.3550500869751	-0.0297169517725706	0.193092748522758	-0.0808907523751259
-6.67582702636719	-7.08551359176636	-6.35811853408813	-0.0296249240636826	0.193154379725456	-0.0808080658316612
-6.67508935928345	-7.0883092880249	-6.36381959915161	-0.0297074895352125	0.193131029605865	-0.0808328464627266
-6.67934799194336	-7.08923530578613	-6.3601393699646	-0.0297847297042608	0.193311482667923	-0.0807664394378662
-6.6718544960022	-7.08832454681396	-6.36360311508179	-0.0297871548682451	0.193334758281708	-0.0808794349431992
-6.6799464225769	-7.08951950073242	-6.36058855056763	-0.0297416877001524	0.193482175469398	-0.0807890966534615
-6.67844486236572	-7.08783149719238	-6.36885547637939	-0.0297574009746313	0.193417549133301	-0.0808598250150681
-6.67688465118408	-7.08997488021851	-6.36729764938354	-0.0298923496156931	0.193570092320442	-0.0807678177952766
-6.67783737182617	-7.0892219543457	-6.3632550239563	-0.0297542028129101	0.19355283677578	-0.0808603018522263
-6.67613840103149	-7.09404516220093	-6.37275886535645	-0.0297949723899364	0.193763300776482	-0.0808689668774605
-6.68087530136108	-7.0858211517334	-6.37159967422485	-0.0297870580106974	0.193680837750435	-0.0808873400092125
-6.67712736129761	-7.09503507614136	-6.37430667877197	-0.029903918504715	0.193831294775009	-0.0808478444814682
-6.6773943901062	-7.09298658370972	-6.37144327163696	-0.0297291073948145	0.193857342004776	-0.0809812322258949
-6.67700052261353	-7.09570503234863	-6.37375545501709	-0.0298638809472322	0.194021224975586	-0.0809280276298523
-6.68242311477661	-7.09158611297607	-6.380446434021	-0.0297519695013762	0.193876788020134	-0.080879308283329
-6.67320251464844	-7.09189414978027	-6.37765407562256	-0.0297994874417782	0.194019645452499	-0.0809966400265694
-6.67683219909668	-7.09345245361328	-6.37759637832642	-0.0297055579721928	0.194043844938278	-0.0809517651796341
-6.67764186859131	-7.0945520401001	-6.37774562835693	-0.0297883544117212	0.194131672382355	-0.0809936821460724
-6.67963075637817	-7.09210824966431	-6.38049983978271	-0.0297338273376226	0.194120541214943	-0.0809206068515778
-6.67134094238281	-7.09381246566772	-6.38231134414673	-0.0298210754990578	0.194174811244011	-0.0810010060667992
-6.67664813995361	-7.09592962265015	-6.37877559661865	-0.0297144316136837	0.194241493940353	-0.0809366181492805
-6.67276239395142	-7.09756946563721	-6.37925577163696	-0.0297470763325691	0.194273099303246	-0.0809848383069038
-6.67449474334717	-7.0939679145813	-6.38485240936279	-0.0296989232301712	0.194284617900848	-0.080949567258358
-6.67032146453857	-7.09231281280518	-6.37673091888428	-0.029823848977685	0.194355428218842	-0.0809822604060173
-6.67091512680054	-7.0945873260498	-6.3754997253418	-0.0296681635081768	0.194360166788101	-0.0809564515948296
-6.66762161254883	-7.09526920318604	-6.38163185119629	-0.0297778155654669	0.194466069340706	-0.0809629037976265
-6.67098140716553	-7.09109687805176	-6.38052129745483	-0.0297522488981485	0.194374978542328	-0.080877847969532
-6.66332769393921	-7.09387588500977	-6.38138294219971	-0.0298391580581665	0.194492697715759	-0.0809144973754883
-6.66614246368408	-7.09134387969971	-6.37695026397705	-0.0297235995531082	0.194532409310341	-0.0808839276432991
-6.66515111923218	-7.09378433227539	-6.38489151000977	-0.029849948361516	0.194553434848785	-0.0808470919728279
-6.66584300994873	-7.08917570114136	-6.37750244140625	-0.0297723989933729	0.194533407688141	-0.0808120146393776
-6.65680551528931	-7.090744972229	-6.37595081329346	-0.0299757961183786	0.19470177590847	-0.0808555036783218
-6.66264581680298	-7.08930063247681	-6.37412214279175	-0.0297512877732515	0.194667384028435	-0.0808185264468193
-6.65977573394775	-7.09527778625488	-6.38547420501709	-0.0299415960907936	0.194775342941284	-0.0808560848236084
-6.66216325759888	-7.09143972396851	-6.37423753738403	-0.0299861039966345	0.194756731390953	-0.0807678624987602
-6.65724611282349	-7.0935378074646	-6.37939453125	-0.0301045682281256	0.194834649562836	-0.0808530524373055
-6.66374683380127	-7.09129333496094	-6.3786792755127	-0.0298800803720951	0.194971993565559	-0.0808717384934425
-6.65769672393799	-7.09573888778687	-6.38079786300659	-0.0301330666989088	0.19502392411232	-0.0808604806661606
-6.66392803192139	-7.09274578094482	-6.37097787857056	-0.0300219729542732	0.194980636239052	-0.0808226093649864
-6.65383243560791	-7.09558153152466	-6.3835973739624	-0.0301931034773588	0.195157811045647	-0.0808916240930557
-6.65915012359619	-7.09413862228394	-6.38774251937866	-0.0300179775804281	0.19516684114933	-0.0808751881122589
-6.65587997436523	-7.09764051437378	-6.3852424621582	-0.0301236230880022	0.195144146680832	-0.0808397904038429
-6.65699148178101	-7.09458017349243	-6.37963008880615	-0.0301826950162649	0.19516122341156	-0.0808123722672462
-6.64913415908813	-7.09658622741699	-6.38770008087158	-0.0302866641432047	0.195319399237633	-0.0808006972074509
-6.65061807632446	-7.09359121322632	-6.37882423400879	-0.0300988145172596	0.195344775915146	-0.0807376578450203
-6.64637613296509	-7.09774351119995	-6.37418127059937	-0.0302821267396212	0.19533497095108	-0.0807534605264664
-6.64633512496948	-7.0955924987793	-6.373694896698	-0.030325198546052	0.195361107587814	-0.0807094275951386
-6.63997650146484	-7.09174013137817	-6.37390232086182	-0.0303229037672281	0.195391997694969	-0.080753855407238
-6.64458131790161	-7.09169292449951	-6.37375116348267	-0.0302653722465038	0.19544991850853	-0.0806520208716393
-6.63997745513916	-7.0943660736084	-6.37613773345947	-0.0303401239216328	0.195415705442429	-0.0807110220193863
-6.6400933265686	-7.0900182723999	-6.36539697647095	-0.030358923599124	0.195442408323288	-0.0806344971060753
-6.6326699256897	-7.09146690368652	-6.37000131607056	-0.0304290279746056	0.195489123463631	-0.0807164832949638
-6.63557910919189	-7.09054040908813	-6.3748140335083	-0.0301720406860113	0.195493593811989	-0.080643855035305
-6.63278484344482	-7.0919361114502	-6.36646413803101	-0.0303467120975256	0.195521652698517	-0.0807525664567947
-6.63849925994873	-7.08883094787598	-6.3623423576355	-0.0302356220781803	0.195591360330582	-0.080660417675972
-6.62753582000732	-7.08948707580566	-6.37393379211426	-0.0302479527890682	0.195612862706184	-0.0807607099413872
-6.63332319259644	-7.08867740631104	-6.37163591384888	-0.0300241634249687	0.195628851652145	-0.0807066708803177
-6.62905025482178	-7.09013700485229	-6.36786413192749	-0.0301909893751144	0.195663243532181	-0.0808625966310501
-6.62820529937744	-7.0860333442688	-6.36688709259033	-0.0300278328359127	0.195638835430145	-0.0807539373636246
-6.62189102172852	-7.08594799041748	-6.37875652313232	-0.0301257818937302	0.195717304944992	-0.080843061208725
-6.62520980834961	-7.08726358413696	-6.36362743377686	-0.0298842322081327	0.195707693696022	-0.0807809606194496
-6.62137889862061	-7.08761978149414	-6.37069463729858	-0.030007591471076	0.195766478776932	-0.0808420330286026
-6.6255989074707	-7.08098125457764	-6.36889791488647	-0.0298288203775883	0.195777058601379	-0.0807771310210228
-6.61675453186035	-7.08193492889404	-6.36833763122559	-0.0299206618219614	0.195764511823654	-0.0808194577693939
-6.6193265914917	-7.08497619628906	-6.36069869995117	-0.0296702664345503	0.195726111531258	-0.0807635337114334
-6.61374711990356	-7.08200216293335	-6.35974836349487	-0.0297579541802406	0.195767030119896	-0.080820694565773
-6.61569309234619	-7.07798719406128	-6.36011934280396	-0.0296939779073	0.195686891674995	-0.0806848108768463
-6.60890626907349	-7.07953834533691	-6.36271858215332	-0.0297914016991854	0.195712432265282	-0.0807283073663712
-6.61152982711792	-7.07916212081909	-6.35907888412476	-0.029495382681489	0.195709347724915	-0.0807163491845131
-6.60666418075562	-7.07908010482788	-6.36065244674683	-0.0296015124768019	0.195728212594986	-0.0807969272136688
-6.6114296913147	-7.07706832885742	-6.36492919921875	-0.0295046214014292	0.195609912276268	-0.080736443400383
-6.60296297073364	-7.07859420776367	-6.35926818847656	-0.0295178238302469	0.195685967803001	-0.0807773098349571
-6.60876226425171	-7.07903718948364	-6.35578632354736	-0.0293202139437199	0.195731848478317	-0.0808426737785339
-6.6028356552124	-7.07631301879883	-6.36367750167847	-0.0293968841433525	0.195714443922043	-0.0809400975704193
-6.6043062210083	-7.07231569290161	-6.35602426528931	-0.0292354244738817	0.195579931139946	-0.0808077156543732
-6.59842824935913	-7.07238340377808	-6.35828256607056	-0.0293280389159918	0.195639237761497	-0.080910712480545
-6.60808563232422	-7.071937084198	-6.35151147842407	-0.0291291940957308	0.195624366402626	-0.080933041870594
-6.60094547271729	-7.07703256607056	-6.35885667800903	-0.0291427448391914	0.195680007338524	-0.0809999704360962
-6.60672998428345	-7.06954860687256	-6.35571718215942	-0.0291017573326826	0.195624142885208	-0.0809779465198517
-6.59805727005005	-7.07149887084961	-6.35154819488525	-0.0291750077158213	0.195635735988617	-0.0810495316982269
-6.60115385055542	-7.06992435455322	-6.34873056411743	-0.0289763230830431	0.195661798119545	-0.0810710266232491
-6.59903192520142	-7.06887102127075	-6.35797929763794	-0.0290111619979143	0.195659339427948	-0.0810947045683861
-6.60552263259888	-7.06733989715576	-6.3513445854187	-0.0289082117378712	0.195648834109306	-0.081070564687252
-6.59780359268188	-7.06719160079956	-6.35374736785889	-0.0288963112980127	0.195632070302963	-0.0811828374862671
-6.60409736633301	-7.06668090820313	-6.35444021224976	-0.0287318881601095	0.195622310042381	-0.0811720043420792
-6.60474586486816	-7.06563377380371	-6.3548321723938	-0.028893705457449	0.195578753948212	-0.0812403857707977
-6.60769939422607	-7.06084680557251	-6.3446364402771	-0.0288146305829287	0.195609614253044	-0.0812156423926353
-6.60003471374512	-7.06056690216064	-6.35037708282471	-0.0289275944232941	0.195657059550285	-0.0813521966338158
-6.60901260375977	-7.06127977371216	-6.35180187225342	-0.0287592951208353	0.19567209482193	-0.0812909454107285
-6.60786533355713	-7.06110048294067	-6.35007953643799	-0.0288197789341211	0.195649415254593	-0.0813047364354134
-6.60841655731201	-7.05795574188232	-6.35251140594482	-0.0287784244865179	0.195710897445679	-0.0813099294900894
-6.60854768753052	-7.05305099487305	-6.34843969345093	-0.0287432614713907	0.195739164948463	-0.0813882052898407
-6.61450862884521	-7.05720329284668	-6.35856866836548	-0.0286805722862482	0.195756629109383	-0.081358902156353
-6.61651611328125	-7.05142116546631	-6.35473823547363	-0.0286818649619818	0.195674225687981	-0.0814765319228172
-6.62020587921143	-7.04758644104004	-6.3526086807251	-0.0287477858364582	0.195787966251373	-0.0813623070716858
-6.6160101890564	-7.04691934585571	-6.35725450515747	-0.0286802761256695	0.19579741358757	-0.0815536752343178
-6.62472724914551	-7.04736614227295	-6.35925340652466	-0.0285534504801035	0.195854306221008	-0.0814653486013412
-6.62794399261475	-7.04756593704224	-6.36308431625366	-0.0286968667060137	0.195827648043633	-0.0815826877951622
-6.63052701950073	-7.04238271713257	-6.35381460189819	-0.0285795982927084	0.195889875292778	-0.0815812349319458
-6.62456750869751	-7.04279184341431	-6.3653712272644	-0.0285726599395275	0.195861160755157	-0.0816856622695923
-6.6335973739624	-7.04172897338867	-6.36180830001831	-0.028468169271946	0.195934176445007	-0.0815979465842247
-6.63207864761353	-7.04132270812988	-6.35741853713989	-0.0286258291453123	0.19586418569088	-0.0817553699016571
-6.63718366622925	-7.034592628479	-6.35942983627319	-0.0284890253096819	0.195901840925217	-0.0816982164978981
-6.63015031814575	-7.03372001647949	-6.36695575714111	-0.0285702608525753	0.195970088243484	-0.0817035958170891
-6.64034271240234	-7.03453254699707	-6.36308336257935	-0.0283993128687143	0.195982173085213	-0.0816948562860489
-6.63995790481567	-7.03471183776855	-6.3614387512207	-0.0285264290869236	0.195979118347168	-0.081833690404892
-6.64375352859497	-7.02829456329346	-6.36966323852539	-0.0283554699271917	0.196068093180656	-0.0817565470933914
-6.64223670959473	-7.02820825576782	-6.37567281723022	-0.0284536499530077	0.196075052022934	-0.0818214565515518
-6.64602756500244	-7.02846717834473	-6.3687219619751	-0.0282525699585676	0.196122467517853	-0.0818239599466324
-6.64617824554443	-7.0278058052063	-6.37346839904785	-0.0283264182507992	0.19622665643692	-0.0819136872887611
-6.65146684646606	-7.01522350311279	-6.37944650650024	-0.0281934011727571	0.196172088384628	-0.08185675740242
-6.64691209793091	-7.01905584335327	-6.37332391738892	-0.0283424500375986	0.196276143193245	-0.0818714499473572
-6.64954614639282	-7.0159740447998	-6.3782901763916	-0.0281138755381107	0.196241617202759	-0.0819031298160553
-6.6484227180481	-7.0200982093811	-6.38840198516846	-0.028238708153367	0.196399882435799	-0.0819316208362579
-6.65273332595825	-7.01387643814087	-6.38386249542236	-0.0280798468738794	0.196292489767075	-0.081899881362915
-6.64860105514526	-7.01247882843018	-6.38106298446655	-0.0281943697482347	0.196440249681473	-0.0819203183054924
-6.65062189102173	-7.01114463806152	-6.39124584197998	-0.0280030407011509	0.196465075016022	-0.08189807087183
-6.65176343917847	-7.01283836364746	-6.38865900039673	-0.0281587950885296	0.196573361754417	-0.0818715542554855
-6.65352296829224	-7.00899314880371	-6.39094161987305	-0.0280535705387592	0.196443811058998	-0.0818597748875618
-6.64517402648926	-7.00666809082031	-6.38564825057983	-0.028110271319747	0.196639493107796	-0.0818455964326859
-6.65173530578613	-7.00253677368164	-6.38796949386597	-0.0278676394373178	0.196586132049561	-0.081830807030201
-6.64972019195557	-7.00681495666504	-6.40023231506348	-0.0279625207185745	0.196679905056953	-0.0818301811814308
-6.65219354629517	-6.99915504455566	-6.39313888549805	-0.0278519131243229	0.19660484790802	-0.0818081870675087
-6.64393854141235	-7.00164556503296	-6.39824867248535	-0.0279581043869257	0.196659460663795	-0.0818125382065773
-6.6465630531311	-7.0023250579834	-6.39061212539673	-0.0278118439018726	0.196727693080902	-0.081813171505928
-6.64758920669556	-6.99544906616211	-6.4018726348877	-0.0278250984847546	0.196659713983536	-0.0818347409367561
-6.64740991592407	-6.99778890609741	-6.38759803771973	-0.0277583617717028	0.196700185537338	-0.0817031264305115
-6.63959789276123	-6.99390935897827	-6.39601802825928	-0.0277466233819723	0.196619749069214	-0.081773929297924
-6.64371824264526	-6.99330997467041	-6.39014768600464	-0.0277327802032232	0.196700796484947	-0.0817383304238319
-6.64580249786377	-6.98947763442993	-6.38858222961426	-0.0277558248490095	0.196522653102875	-0.0818143337965012
-6.64259910583496	-6.9916877746582	-6.39222383499146	-0.0277540627866983	0.196658164262772	-0.0816618427634239
-6.64402484893799	-6.9861307144165	-6.39357995986938	-0.0276161432266235	0.196580439805984	-0.0817217826843262
-6.6431040763855	-6.9905366897583	-6.39041185379028	-0.0277018323540688	0.196622520685196	-0.0817004293203354
-6.64602947235107	-6.9814395904541	-6.3880877494812	-0.027610482648015	0.196506679058075	-0.0817193239927292
-6.64028215408325	-6.98331737518311	-6.39223051071167	-0.0277086086571217	0.196557581424713	-0.0816482454538345
-6.64461660385132	-6.98013734817505	-6.39000797271729	-0.0275294985622168	0.196425348520279	-0.0816137194633484
-6.64066171646118	-6.98088693618774	-6.38291072845459	-0.0277009550482035	0.19646842777729	-0.0816752463579178
-6.64550161361694	-6.97480726242065	-6.38057231903076	-0.0276408493518829	0.196478590369225	-0.0816145986318588
-6.63701248168945	-6.97925138473511	-6.38480377197266	-0.0277478564530611	0.196429148316383	-0.0816120132803917
-6.64232587814331	-6.97610569000244	-6.3783483505249	-0.0276269968599081	0.196421548724175	-0.0815127193927765
-6.63837337493896	-6.97780227661133	-6.37348079681396	-0.027763431891799	0.19635683298111	-0.081620417535305
-6.63987493515015	-6.9689564704895	-6.37157249450684	-0.0277374293655157	0.196273505687714	-0.0814959555864334
-6.63224458694458	-6.96887540817261	-6.37524223327637	-0.0278291050344706	0.196296587586403	-0.0815032795071602
-6.63778114318848	-6.96826267242432	-6.37270736694336	-0.027754969894886	0.196269646286964	-0.0813561528921127
-6.63566732406616	-6.96768093109131	-6.36122226715088	-0.0278415624052286	0.196221590042114	-0.0814307555556297
-6.63802862167358	-6.96514797210693	-6.36918354034424	-0.0278621390461922	0.196214064955711	-0.0812998935580254
-6.63298368453979	-6.96622753143311	-6.3701639175415	-0.0280352607369423	0.196238189935684	-0.08130993694067
-6.63503360748291	-6.9693341255188	-6.36062526702881	-0.0279404353350401	0.196168631315231	-0.0812022238969803
-6.63312435150146	-6.96399259567261	-6.35725212097168	-0.0280952490866184	0.196136891841888	-0.081247590482235
-6.63398694992065	-6.962730884552	-6.35284852981567	-0.0280750282108784	0.196136295795441	-0.0811258256435394
-6.62958288192749	-6.96184539794922	-6.35833835601807	-0.0281970128417015	0.196148231625557	-0.0810916870832443
-6.63193893432617	-6.96332550048828	-6.34903812408447	-0.0281275268644094	0.196162447333336	-0.0810141190886498
-6.63030481338501	-6.95917367935181	-6.35117292404175	-0.0282978639006615	0.19615563750267	-0.0810483768582344
-6.63025951385498	-6.9582691192627	-6.34754371643066	-0.0283125732094049	0.196076959371567	-0.0808696523308754
-6.62270307540894	-6.95874786376953	-6.35249805450439	-0.0284379608929157	0.196100816130638	-0.0809089243412018
-6.62731456756592	-6.95907306671143	-6.34063768386841	-0.0283246748149395	0.196137472987175	-0.0808185413479805
-6.62210941314697	-6.95528030395508	-6.34698057174683	-0.0285165011882782	0.196150436997414	-0.0807804763317108
-6.62076807022095	-6.9530200958252	-6.33856630325317	-0.0284489206969738	0.196132928133011	-0.0806292742490768
-6.6142373085022	-6.9536395072937	-6.34551095962524	-0.0286535993218422	0.196169123053551	-0.0806194171309471
-6.61679220199585	-6.95339202880859	-6.33373928070068	-0.0285496488213539	0.196089446544647	-0.0805566981434822
-6.61250686645508	-6.95087623596191	-6.33551740646362	-0.028635423630476	0.196063458919525	-0.0805824249982834
-6.60999822616577	-6.9487771987915	-6.3339056968689	-0.0287763345986605	0.196087911725044	-0.0803641900420189
-6.60397386550903	-6.94680833816528	-6.33172750473022	-0.0287340674549341	0.19597752392292	-0.0803652703762054
-6.60605001449585	-6.94766664505005	-6.32707071304321	-0.0288090221583843	0.196132466197014	-0.0803425535559654
[truncated: 8,479 more rows]
