# Supplementary material for: Identification of Haptic Based Guiding Using Hard Reins
Source: PLoS One. 2015 Jul 22;10(7):e0132020. doi: 10.1371/journal.pone.0132020 (PMC4511788; doi:10.1371/journal.pone.0132020)
Supplement: S6 File — (ZIP) [file pone.0132020.s006.zip › Exp2_ForceData2/Subject6/path2/T4.csv]

Force X (N)	Force Y (N)	Force Z (N)	Torque X (N-m)	Torque Y (N-m)	Torque Z (N-m)	Frequency = 10000	Averaging Level = 16	F/T Serial Number = FT11772	Time Started = 19/02/2013 13:21:24
-4.29658222198486	-7.17951011657715	-10.0231761932373	-0.0690462365746498	0.00320928683504462	0.0354788303375244
-4.29555416107178	-7.18210792541504	-10.0080299377441	-0.0691590905189514	0.00327553343959153	0.035502128303051
-4.29912185668945	-7.18059158325195	-10.0078973770142	-0.0691008791327477	0.00330073293298483	0.0354557447135448
-4.28868865966797	-7.175208568573	-10.0117321014404	-0.0691799148917198	0.00328155164606869	0.035437323153019
-4.29256772994995	-7.17586898803711	-10.0021486282349	-0.0692544803023338	0.00323636597022414	0.0354765541851521
-4.28684616088867	-7.17123174667358	-10.0040817260742	-0.0692657977342606	0.00324682658538222	0.0354189798235893
-4.28518009185791	-7.17205905914307	-9.99810791015625	-0.0692339614033699	0.00318086985498667	0.0354433730244637
-4.2878270149231	-7.16974258422852	-10.0022811889648	-0.0693911239504814	0.00320705166086555	0.0354188792407513
-4.28304958343506	-7.16902875900269	-9.99421405792236	-0.0694181546568871	0.0033345534466207	0.0353947319090366
-4.28027105331421	-7.16071891784668	-10.0049438476563	-0.0693824365735054	0.00324375368654728	0.0353833846747875
-4.28149795532227	-7.16062211990356	-9.99284648895264	-0.0695409625768662	0.00331990467384458	0.0353442952036858
-4.28357553482056	-7.16075706481934	-9.98895072937012	-0.0695600137114525	0.00342579488642514	0.0353265628218651
-4.2740478515625	-7.15613985061646	-9.98898506164551	-0.0696365982294083	0.0033376170322299	0.0352593287825584
-4.27421808242798	-7.15654993057251	-9.97555446624756	-0.0697857439517975	0.00339783495292068	0.0352727249264717
-4.28007888793945	-7.15021276473999	-9.97458457946777	-0.0698386579751968	0.00353400083258748	0.0351611599326134
-4.27346611022949	-7.15039443969727	-9.98001194000244	-0.0698759406805038	0.00349535164423287	0.0351488888263702
-4.27998733520508	-7.14975786209106	-9.96679306030273	-0.0700316429138184	0.00350609794259071	0.0351115018129349
-4.27412891387939	-7.15044116973877	-9.95760536193848	-0.0701372176408768	0.00364805478602648	0.0350640974938869
-4.27489900588989	-7.14801931381226	-9.96308517456055	-0.0701356157660484	0.0035716574639082	0.0349968932569027
-4.27704954147339	-7.1492075920105	-9.96091938018799	-0.0702908858656883	0.00364586757495999	0.0350306518375874
-4.28047275543213	-7.14827108383179	-9.95487880706787	-0.070342019200325	0.00360552757047117	0.0350172854959965
-4.28334140777588	-7.14821577072144	-9.95501136779785	-0.0703620910644531	0.00366270984522998	0.0350288636982441
-4.28062725067139	-7.14832782745361	-9.95169258117676	-0.0705287456512451	0.0036722703371197	0.0350289605557919
-4.28668546676636	-7.14990234375	-9.95043849945068	-0.0705650746822357	0.00370129267685115	0.035057432949543
-4.28614330291748	-7.14762258529663	-9.95023822784424	-0.0705902427434921	0.00379986013285816	0.0350540094077587
-4.28905963897705	-7.15200519561768	-9.94601058959961	-0.0706390589475632	0.00365246669389308	0.0350774489343166
-4.29355096817017	-7.15497255325317	-9.94769763946533	-0.0706868767738342	0.00372721324674785	0.0351323075592518
-4.28973340988159	-7.15229320526123	-9.94844150543213	-0.0706029981374741	0.00366793037392199	0.0351970717310905
-4.29608964920044	-7.15496873855591	-9.94552993774414	-0.0707903280854225	0.00355329154990613	0.0352516062557697
-4.29748821258545	-7.16142988204956	-9.9468469619751	-0.0707669407129288	0.00359066925011575	0.0353006459772587
-4.29862451553345	-7.16083669662476	-9.95238590240479	-0.0706701800227165	0.00348866498097777	0.0353964120149612
-4.29866647720337	-7.15937042236328	-9.96046161651611	-0.0707254558801651	0.00344088720157743	0.0354284308850765
-4.30393838882446	-7.16511726379395	-9.9492654800415	-0.0707108750939369	0.00339853903278708	0.0355336852371693
-4.30377769470215	-7.1604118347168	-9.96964263916016	-0.070699118077755	0.00330707989633083	0.0355805829167366
-4.30343246459961	-7.16114473342896	-9.95782852172852	-0.0706475079059601	0.00322798476554453	0.0356588773429394
-4.30960845947266	-7.16620397567749	-9.96273517608643	-0.070714458823204	0.00318150036036968	0.0356625840067863
-4.30565595626831	-7.16072607040405	-9.96568584442139	-0.0706372186541557	0.00317196059040725	0.0357030294835567
-4.30827665328979	-7.16325235366821	-9.96555328369141	-0.0706149861216545	0.00306736514903605	0.0357744507491589
-4.31251621246338	-7.16558980941772	-9.96158409118652	-0.0707055851817131	0.00308240577578545	0.0357242114841938
-4.31331348419189	-7.16707706451416	-9.96264457702637	-0.0705198347568512	0.00300222984515131	0.0358406528830528
-4.31182384490967	-7.16565179824829	-9.97090244293213	-0.0706519186496735	0.00290415273047984	0.0358698926866055
-4.31658744812012	-7.16888475418091	-9.96016216278076	-0.0706880837678909	0.00287228426896036	0.0359558165073395
-4.31824016571045	-7.16829347610474	-9.97010040283203	-0.0705952271819115	0.00282555888406932	0.0359398201107979
-4.31770324707031	-7.16778182983398	-9.9693489074707	-0.0705423504114151	0.0027505443431437	0.0360880009829998
-4.32288789749146	-7.17082166671753	-9.97515392303467	-0.0706318542361259	0.00264519220218062	0.0360898450016975
-4.32611560821533	-7.17128849029541	-9.97456359863281	-0.0705631673336029	0.00279769441112876	0.0362016782164574
-4.32287073135376	-7.1719012260437	-9.98044395446777	-0.0704988762736321	0.00255877990275621	0.0362249203026295
-4.32713937759399	-7.17227125167847	-9.9770679473877	-0.0705224499106407	0.0025014178827405	0.036297932267189
-4.3292031288147	-7.17783498764038	-9.98591995239258	-0.0704719722270966	0.00248127896338701	0.036341093480587
-4.33014249801636	-7.17739915847778	-9.9824275970459	-0.0704682543873787	0.00241099484264851	0.0364054031670094
-4.33117389678955	-7.17553997039795	-9.99157333374023	-0.0703767463564873	0.00233720452524722	0.0365363173186779
-4.33465957641602	-7.17981147766113	-9.98749160766602	-0.0705228894948959	0.00225087790749967	0.0365341529250145
-4.33405733108521	-7.18082475662231	-9.99558544158936	-0.0702597871422768	0.00222397339530289	0.0365695282816887
-4.33129167556763	-7.18074989318848	-9.99447917938232	-0.0702718198299408	0.00213990593329072	0.0366338528692722
-4.33881521224976	-7.18578147888184	-9.99356746673584	-0.0703830420970917	0.00212384155020118	0.0367923267185688
-4.33879232406616	-7.18367385864258	-10.0013208389282	-0.0702097490429878	0.00206824252381921	0.0367373116314411
-4.33526754379272	-7.18597602844238	-9.99668979644775	-0.0703328177332878	0.00197862135246396	0.0367832668125629
-4.34174823760986	-7.1906886100769	-10.0042867660522	-0.0702326446771622	0.00189870037138462	0.0368097014725208
-4.34219074249268	-7.19271755218506	-9.9996919631958	-0.0702654793858528	0.00198026839643717	0.0368226356804371
-4.34344816207886	-7.18809127807617	-10.0140523910522	-0.0701078325510025	0.00190561963245273	0.0368018783628941
-4.34424304962158	-7.19528722763062	-10.0058517456055	-0.0702063292264938	0.00176345079671592	0.0368720330297947
-4.35216808319092	-7.19318199157715	-10.0188808441162	-0.0701980069279671	0.00185375439468771	0.0368242673575878
-4.34423828125	-7.19522285461426	-10.0142221450806	-0.0700904652476311	0.00173453707247972	0.0367641262710094
-4.35124683380127	-7.19444179534912	-10.0163412094116	-0.0701528936624527	0.00177943718153983	0.0368357300758362
-4.35504817962646	-7.19641923904419	-10.0116395950317	-0.0701593235135078	0.00175973610021174	0.0367596112191677
-4.35816383361816	-7.19872140884399	-10.021411895752	-0.0701280310750008	0.00182224542368203	0.0367606207728386
-4.3575439453125	-7.19783353805542	-10.0090866088867	-0.0700925886631012	0.00173017731867731	0.0367515981197357
-4.36103630065918	-7.20305061340332	-10.012713432312	-0.0702478960156441	0.00175327877514064	0.0367076545953751
-4.36254072189331	-7.20040512084961	-10.0145797729492	-0.0701849013566971	0.00181850779335946	0.0366390012204647
-4.36188411712646	-7.20271778106689	-10.0150117874146	-0.0701757967472076	0.00172199949156493	0.0366309508681297
-4.36758518218994	-7.20615482330322	-10.0095081329346	-0.0703087523579597	0.00176319526508451	0.0365462340414524
-4.3668360710144	-7.20951175689697	-10.0100164413452	-0.0702308788895607	0.00184604525566101	0.0364843122661114
-4.36795711517334	-7.20533084869385	-10.0124940872192	-0.070247545838356	0.00184353359509259	0.0364202372729778
-4.37155961990356	-7.20842552185059	-10.0036544799805	-0.0702943876385689	0.00190885621123016	0.0363503061234951
-4.37451601028442	-7.20865917205811	-10.0127515792847	-0.0702831000089645	0.00195506727322936	0.0362262651324272
-4.37336730957031	-7.20624828338623	-10.0083980560303	-0.0702833831310272	0.00197865627706051	0.0361581705510616
-4.37795495986938	-7.20974111557007	-10.019063949585	-0.0703498050570488	0.00199088011868298	0.0360371358692646
-4.38159036636353	-7.2086009979248	-10.0043497085571	-0.0704074800014496	0.00205777306109667	0.0359242744743824
-4.37931776046753	-7.20837783813477	-10.0176229476929	-0.0703897625207901	0.00206684600561857	0.0357859507203102
-4.38403367996216	-7.20589113235474	-10.0062780380249	-0.0705153197050095	0.00208820519037545	0.0356846563518047
-4.38605833053589	-7.21087980270386	-10.0062828063965	-0.0705771893262863	0.00221841875463724	0.0355264022946358
-4.38528537750244	-7.20778894424438	-10.0056581497192	-0.070546954870224	0.00230697682127357	0.0354015156626701
-4.38249921798706	-7.20705652236938	-10.0008687973022	-0.0706327185034752	0.00220604334026575	0.0352943614125252
-4.39136934280396	-7.21329212188721	-9.99517822265625	-0.0707415193319321	0.00237942580133677	0.0351101979613304
-4.38930940628052	-7.21003818511963	-9.99999046325684	-0.0706712454557419	0.00244721351191401	0.0349621623754501
-4.38745594024658	-7.20953464508057	-10.0029077529907	-0.0706910714507103	0.00242355349473655	0.0348715521395206
-4.38914394378662	-7.20872020721436	-9.98876190185547	-0.0709381923079491	0.00254062679596245	0.0346973091363907
-4.3878378868103	-7.21350860595703	-9.99876880645752	-0.0709362179040909	0.00262723909690976	0.0345014855265617
-4.38861894607544	-7.20294141769409	-9.9921350479126	-0.0709520056843758	0.00265626818872988	0.0344576574862003
-4.38728523254395	-7.20674180984497	-9.98751354217529	-0.0711250454187393	0.00273391231894493	0.0342201814055443
-4.38969135284424	-7.20771837234497	-9.98280429840088	-0.0712108686566353	0.00292154960334301	0.0340954028069973
-4.38061285018921	-7.20054769515991	-9.98655700683594	-0.0712451785802841	0.00298147997818887	0.0338321588933468
-4.38109970092773	-7.19801378250122	-9.97486019134521	-0.071333035826683	0.00303859729319811	0.0337363481521606
-4.38006973266602	-7.19629287719727	-9.97200012207031	-0.0715586692094803	0.00318405847065151	0.0334892272949219
-4.37724304199219	-7.19231414794922	-9.96844863891602	-0.0715804025530815	0.00333761377260089	0.0332996472716331
-4.36927556991577	-7.18441867828369	-9.97000312805176	-0.0716739371418953	0.00335513055324554	0.0330455712974072
-4.36930084228516	-7.18377828598022	-9.95937633514404	-0.0718136727809906	0.0035678583662957	0.032871350646019
-4.36432409286499	-7.18086624145508	-9.95091819763184	-0.0719189271330833	0.00371867790818214	0.0326215028762817
-4.36085033416748	-7.17295217514038	-9.94379329681396	-0.0720207840204239	0.00390998087823391	0.0323842465877533
-4.35876274108887	-7.16825342178345	-9.94393253326416	-0.0720678120851517	0.00391839910298586	0.0321586541831493
-4.35869836807251	-7.16968536376953	-9.93443393707275	-0.0722774639725685	0.00411115679889917	0.0318642072379589
-4.36122369766235	-7.16713523864746	-9.93184852600098	-0.0723167061805725	0.00426085107028484	0.0316675491631031
-4.3490424156189	-7.16502523422241	-9.92951011657715	-0.0723899006843567	0.00439913989976048	0.0314076654613018
-4.35428237915039	-7.1602668762207	-9.92130661010742	-0.0725742354989052	0.00447691418230534	0.0311670638620853
-4.35424137115479	-7.16333293914795	-9.91455841064453	-0.0727621838450432	0.00467296969145536	0.0308880601078272
-4.35737371444702	-7.16154336929321	-9.91091537475586	-0.0727712884545326	0.00476092658936977	0.0306946281343699
-4.35042715072632	-7.15706586837769	-9.91290855407715	-0.0728045105934143	0.00485143717378378	0.030403520911932
-4.35895872116089	-7.1590781211853	-9.904616355896	-0.0730423033237457	0.00495361490175128	0.0302322488278151
-4.35726833343506	-7.15845108032227	-9.90008926391602	-0.0730246156454086	0.00510877091437578	0.0299340765923262
-4.36015319824219	-7.16221141815186	-9.90015506744385	-0.0730299204587936	0.00515919551253319	0.0297869574278593
-4.35285902023315	-7.1581563949585	-9.90398693084717	-0.0731535851955414	0.00520333368331194	0.0295064374804497
-4.36313724517822	-7.16404581069946	-9.89585399627686	-0.0732192471623421	0.00533129507675767	0.0294196531176567
-4.36176013946533	-7.16076803207397	-9.89518547058105	-0.0733025148510933	0.00542808324098587	0.0290902592241764
-4.36448192596436	-7.16484642028809	-9.8889799118042	-0.0731874629855156	0.00541100464761257	0.028914287686348
-4.36408948898315	-7.16194534301758	-9.89498329162598	-0.0733137130737305	0.00543998833745718	0.0286868065595627
-4.37122821807861	-7.17128944396973	-9.8811092376709	-0.0733945965766907	0.0056323311291635	0.0285385455936193
-4.37052631378174	-7.16791391372681	-9.89480018615723	-0.0732857063412666	0.00557760149240494	0.0283370409160852
-4.37221097946167	-7.17316627502441	-9.8851842880249	-0.0733880922198296	0.00557578587904572	0.0281645245850086
-4.37779569625854	-7.17307376861572	-9.88869762420654	-0.0734260454773903	0.00562526006251574	0.0279991924762726
-4.3825364112854	-7.18035411834717	-9.88887405395508	-0.0734076499938965	0.00577264744788408	0.02786485850811
-4.38526105880737	-7.17889928817749	-9.89581966400146	-0.0733165889978409	0.00568743934854865	0.0276810005307198
-4.38621282577515	-7.18388843536377	-9.8896598815918	-0.0733075067400932	0.00567279476672411	0.0275730639696121
-4.3952169418335	-7.19021368026733	-9.89751625061035	-0.0733547806739807	0.005751917604357	0.0273887775838375
-4.39961671829224	-7.19479513168335	-9.88863658905029	-0.073297306895256	0.00582944508641958	0.027219345793128
-4.40489292144775	-7.19274091720581	-9.89867115020752	-0.0731641948223114	0.00571800908073783	0.0271431710571051
-4.40524864196777	-7.20053339004517	-9.89818477630615	-0.0732289254665375	0.00574874226003885	0.0270272176712751
-4.41853952407837	-7.20715951919556	-9.89997100830078	-0.0732139050960541	0.00574377831071615	0.0269092973321676
-4.41721773147583	-7.21041774749756	-9.90252113342285	-0.0731085315346718	0.00580599950626493	0.0267849992960691
-4.42292594909668	-7.21022653579712	-9.91504001617432	-0.0729609504342079	0.00572862336412072	0.0267494600266218
-4.42374563217163	-7.21753072738647	-9.91203594207764	-0.0730099529027939	0.0056569455191493	0.0266217030584812
-4.43541812896729	-7.22504186630249	-9.91600131988525	-0.0729944035410881	0.00563535839319229	0.0264800377190113
-4.4363865852356	-7.23090076446533	-9.92173862457275	-0.0729527175426483	0.00561820948496461	0.0264497790485621
-4.44213008880615	-7.22590446472168	-9.9269380569458	-0.0727736949920654	0.00559504143893719	0.0263607036322355
-4.44349336624146	-7.23597478866577	-9.92278003692627	-0.0727910250425339	0.00546189397573471	0.0262846257537603
-4.45112371444702	-7.24067974090576	-9.92744159698486	-0.0727807581424713	0.00552236428484321	0.026169590651989
-4.45749139785767	-7.25022411346436	-9.9238452911377	-0.0727419257164001	0.00553709967061877	0.0261268988251686
-4.45909023284912	-7.24592351913452	-9.93773078918457	-0.0725443288683891	0.00550303934141994	0.0259861797094345
-4.46038675308228	-7.25604772567749	-9.93595886230469	-0.0724798366427422	0.00542179588228464	0.025934025645256
-4.46278238296509	-7.25504684448242	-9.94350624084473	-0.0725926533341408	0.00538616813719273	0.0258019417524338
-4.47245121002197	-7.26424741744995	-9.94363784790039	-0.0725894719362259	0.00537475943565369	0.025805938988924
-4.47296380996704	-7.26523780822754	-9.94399452209473	-0.0724743232131004	0.00539162661880255	0.0255789011716843
-4.47978925704956	-7.27127170562744	-9.95052814483643	-0.0723786354064941	0.0053426306694746	0.0255700200796127
-4.47847843170166	-7.27167367935181	-9.95334911346436	-0.0723700821399689	0.00530058750882745	0.0253887791186571
-4.4879298210144	-7.27555418014526	-9.95162868499756	-0.0724442973732948	0.00521158520132303	0.02536915615201
-4.48982238769531	-7.27855491638184	-9.95312118530273	-0.0724492892622948	0.00522882863879204	0.0251335594803095
-4.49834203720093	-7.28119277954102	-9.95971488952637	-0.0723747983574867	0.00525746308267117	0.0250807348638773
-4.49535465240479	-7.28153228759766	-9.96490287780762	-0.0723023638129234	0.00522771058604121	0.0249499659985304
-4.50761461257935	-7.28421068191528	-9.96401882171631	-0.0724606513977051	0.00514918845146894	0.0248725488781929
-4.5109543800354	-7.28944873809814	-9.96538639068604	-0.0725477263331413	0.00521306274458766	0.0246263761073351
-4.51825618743896	-7.290358543396	-9.97341728210449	-0.0723909139633179	0.00519063090905547	0.024552047252655
-4.51465320587158	-7.29157876968384	-9.9774112701416	-0.0724725425243378	0.00509685091674328	0.0244181975722313
-4.52788686752319	-7.29687881469727	-9.97307777404785	-0.0725779607892036	0.00506053166463971	0.024344727396965
-4.53071355819702	-7.30140256881714	-9.97121715545654	-0.0726702436804771	0.00510637788102031	0.0241288170218468
-4.54060173034668	-7.30153894424438	-9.9750919342041	-0.0725631415843964	0.00511761475354433	0.0240698959678411
-4.53753757476807	-7.3017430305481	-9.97914695739746	-0.0726277828216553	0.00511977914720774	0.0238933619111776
-4.54592370986938	-7.30343723297119	-9.97165966033936	-0.072736419737339	0.00504134502261877	0.0238838326185942
-4.55057001113892	-7.30862808227539	-9.97515392303467	-0.0728288292884827	0.00511627225205302	0.0236290562897921
-4.55774164199829	-7.30965518951416	-9.97321224212646	-0.0727647244930267	0.00516521697863936	0.0235855504870415
-4.55644083023071	-7.30761861801147	-9.98099327087402	-0.0728247836232185	0.00518481666222215	0.023521151393652
-4.56591463088989	-7.30900239944458	-9.97379493713379	-0.0729198381304741	0.00515640899538994	0.0234459992498159
-4.5668306350708	-7.31460475921631	-9.96987915039063	-0.0730092823505402	0.00522942142561078	0.0233366284519434
-4.57085132598877	-7.31315469741821	-9.9746618270874	-0.0729203224182129	0.00523261772468686	0.0233122892677784
-4.56603908538818	-7.31015920639038	-9.977614402771	-0.0729521438479424	0.00521389534696937	0.023252259939909
-4.57012319564819	-7.31033515930176	-9.97432327270508	-0.0730364248156548	0.00515532214194536	0.0232209507375956
-4.57204532623291	-7.31514406204224	-9.97212791442871	-0.0730839520692825	0.00518836313858628	0.0231393650174141
-4.5747971534729	-7.31389093399048	-9.97602081298828	-0.072987362742424	0.00520736165344715	0.0231569278985262
-4.56560373306274	-7.30850744247437	-9.98202896118164	-0.0730197057127953	0.00514018861576915	0.0231366977095604
-4.57322883605957	-7.3110556602478	-9.97767448425293	-0.0731088519096375	0.00511020235717297	0.0231904350221157
-4.57053232192993	-7.31399440765381	-9.97286319732666	-0.0731117576360703	0.0051222494803369	0.0230876840651035
-4.57475519180298	-7.31104946136475	-9.97503757476807	-0.072974257171154	0.00511117279529572	0.0231518968939781
-4.5692458152771	-7.31135082244873	-9.98300743103027	-0.0730268433690071	0.00506362086161971	0.0231360383331776
-4.57437372207642	-7.31425809860229	-9.97167491912842	-0.0730735063552856	0.00502291088923812	0.0231770426034927
-4.57482290267944	-7.31715726852417	-9.97278308868408	-0.073154404759407	0.00506858481094241	0.0230387579649687
-4.57786226272583	-7.31924343109131	-9.97725772857666	-0.0730176568031311	0.0050727603957057	0.0230838023126125
-4.56921195983887	-7.315025806427	-9.97761726379395	-0.0730837807059288	0.005039157345891	0.0230823513120413
-4.57368183135986	-7.31597805023193	-9.97208404541016	-0.0731778666377068	0.00498041883111	0.0231099687516689
-4.57755327224731	-7.31930541992188	-9.97225761413574	-0.0731710940599442	0.00508800661191344	0.0230414215475321
-4.57950067520142	-7.32041931152344	-9.97392559051514	-0.0731483697891235	0.00504842819646001	0.0230607148259878
-4.57085371017456	-7.31715393066406	-9.96874618530273	-0.0731467083096504	0.00503730634227395	0.0230697821825743
-4.57385635375977	-7.31525707244873	-9.96700477600098	-0.0732171460986137	0.00499164499342442	0.0230459589511156
-4.57330369949341	-7.3198390007019	-9.96240329742432	-0.0733201950788498	0.00513051170855761	0.0229827146977186
-4.57480669021606	-7.31495714187622	-9.95858764648438	-0.0733980312943459	0.00527622736990452	0.0229322575032711
-4.56577968597412	-7.31148386001587	-9.94647693634033	-0.0733656212687492	0.0052709998562932	0.0228652618825436
-4.56496381759644	-7.30929899215698	-9.94672966003418	-0.0734603255987167	0.00517258420586586	0.0228236299008131
-4.56797456741333	-7.31022644042969	-9.93915367126465	-0.0735174492001534	0.00533470651134849	0.022785022854805
-4.5646915435791	-7.30898857116699	-9.9347038269043	-0.0735984817147255	0.00540067022666335	0.0227391738444567
-4.55765914916992	-7.30586051940918	-9.93232917785645	-0.0735581591725349	0.0055000614374876	0.0227200239896774
-4.55654048919678	-7.29818153381348	-9.93079853057861	-0.073519840836525	0.00550188450142741	0.0227219332009554
-4.55279302597046	-7.30228853225708	-9.92445373535156	-0.0735806524753571	0.00553795462474227	0.022770831361413
-4.55104637145996	-7.30086612701416	-9.92470836639404	-0.0735095366835594	0.00556707428768277	0.0228217914700508
-4.54480695724487	-7.29764842987061	-9.92540740966797	-0.0734346583485603	0.00561912916600704	0.0227645635604858
-4.54169607162476	-7.29273080825806	-9.93265724182129	-0.0733648538589478	0.0054335636086762	0.0227913074195385
-4.54389619827271	-7.2981390953064	-9.92972660064697	-0.0733536332845688	0.00543706957250834	0.0228159446269274
-4.54442834854126	-7.29907846450806	-9.93113422393799	-0.0733120292425156	0.00541783170774579	0.0229002498090267
-4.53395509719849	-7.29624223709106	-9.93603229522705	-0.0732693299651146	0.00526757212355733	0.0229552183300257
-4.53567314147949	-7.29561948776245	-9.93540287017822	-0.0732052251696587	0.00505223637446761	0.0230095516890287
-4.5364146232605	-7.29900789260864	-9.93949127197266	-0.0731913968920708	0.00497105531394482	0.0231280289590359
-4.5416374206543	-7.29810953140259	-9.9413948059082	-0.0731201469898224	0.00500475754961371	0.0231445897370577
-4.54061508178711	-7.3035888671875	-9.94799041748047	-0.0730147063732147	0.00485430983826518	0.0232028439640999
-4.53730344772339	-7.30086421966553	-9.95540142059326	-0.0729115903377533	0.00473832990974188	0.0232553388923407
-4.54013109207153	-7.30558729171753	-9.9500732421875	-0.0729383304715157	0.00466675590723753	0.023303983733058
-4.54236221313477	-7.31045055389404	-9.9583797454834	-0.0728472694754601	0.00460420362651348	0.0233130697160959
-4.54294157028198	-7.31091833114624	-9.96160125732422	-0.0727550163865089	0.00464232824742794	0.0233479682356119
-4.54418039321899	-7.3094801902771	-9.96572685241699	-0.0726873427629471	0.00450045615434647	0.0233725626021624
-4.54743242263794	-7.31457948684692	-9.96084785461426	-0.0727345123887062	0.00442767003551126	0.0233806557953358
-4.54718732833862	-7.31435298919678	-9.96257495880127	-0.0726292729377747	0.00443166680634022	0.0234463475644588
-4.54281854629517	-7.3135290145874	-9.97128200531006	-0.0725380331277847	0.00441346457228065	0.0234528165310621
-4.54545593261719	-7.31132364273071	-9.96838760375977	-0.0725720375776291	0.00428135972470045	0.0235393904149532
-4.54542684555054	-7.31769371032715	-9.96369075775146	-0.0726068466901779	0.00431351969018579	0.0235842559486628
-4.544997215271	-7.31570911407471	-9.96719169616699	-0.0724333524703979	0.00424411660060287	0.0236842799931765
-4.5353364944458	-7.31298875808716	-9.97172355651855	-0.0723214894533157	0.00416762288659811	0.0237162038683891
-4.53987264633179	-7.31461620330811	-9.96843147277832	-0.0723944902420044	0.00414852006360888	0.023832069709897
-4.53704118728638	-7.31488275527954	-9.96548080444336	-0.0723579302430153	0.004192263353616	0.0238418951630592
-4.53714752197266	-7.3108115196228	-9.97030448913574	-0.0721639171242714	0.00416215369477868	0.023942694067955
-4.52416133880615	-7.31048440933228	-9.96851825714111	-0.072176918387413	0.00413555512204766	0.0239746309816837
-4.52652502059937	-7.3133544921875	-9.96274566650391	-0.0722155570983887	0.00414396217092872	0.0240485388785601
-4.52101039886475	-7.30856609344482	-9.96333980560303	-0.0722077712416649	0.00420807814225554	0.0240392684936523
-4.51563549041748	-7.30786895751953	-9.9614953994751	-0.0721381604671478	0.00410351110622287	0.0241072718054056
-4.51442861557007	-7.30552101135254	-9.96382331848145	-0.072221003472805	0.00418427353724837	0.0241056326776743
-4.51398181915283	-7.30761766433716	-9.95712375640869	-0.072145402431488	0.00436984188854694	0.024158701300621
-4.50857782363892	-7.29820585250854	-9.96039581298828	-0.0721331834793091	0.00436690589413047	0.0241397265344858
-4.49746179580688	-7.29974317550659	-9.95036602020264	-0.0721855461597443	0.00428240606561303	0.0241956245154142
-4.49964570999146	-7.29629898071289	-9.95225143432617	-0.0722241252660751	0.00436443323269486	0.024214256554842
-4.49025535583496	-7.29134893417358	-9.9483585357666	-0.0722028464078903	0.00455771340057254	0.0242361146956682
-4.48847007751465	-7.28753614425659	-9.94601631164551	-0.0722062289714813	0.00447942456230521	0.0243099872022867
-4.47945022583008	-7.28655672073364	-9.93450927734375	-0.0723403841257095	0.00457651587203145	0.0242803953588009
-4.4775505065918	-7.28401041030884	-9.93329524993896	-0.0722481161355972	0.00462694652378559	0.0243368167430162
-4.4649806022644	-7.27811479568481	-9.92769336700439	-0.0723374560475349	0.0046100951731205	0.0243614222854376
-4.46094465255737	-7.27534580230713	-9.92878341674805	-0.0723423808813095	0.00464749569073319	0.0244196243584156
-4.4597601890564	-7.27026987075806	-9.9198055267334	-0.0723677203059196	0.00475176749750972	0.0244645345956087
-4.45095205307007	-7.26867914199829	-9.92016220092773	-0.0722494274377823	0.00471903383731842	0.0245569944381714
-4.45052480697632	-7.26439189910889	-9.91712951660156	-0.0722714737057686	0.00471696723252535	0.0246360972523689
-4.44049406051636	-7.26575565338135	-9.90872097015381	-0.0723294243216515	0.00479263300076127	0.0247287079691887
-4.43845844268799	-7.2622537612915	-9.91755867004395	-0.0722336694598198	0.00471980776637793	0.0248239915817976
-4.42876434326172	-7.25830745697021	-9.91642284393311	-0.0721823200583458	0.00469068577513099	0.024908097460866
-4.43305492401123	-7.25893878936768	-9.9119176864624	-0.072149284183979	0.00468363566324115	0.0250564254820347
-4.42415380477905	-7.25576829910278	-9.91482830047607	-0.0721000805497169	0.00481356028467417	0.0251105930656195
-4.41756248474121	-7.25344276428223	-9.92331886291504	-0.0719352066516876	0.00458638230338693	0.0252457614988089
-4.41157817840576	-7.25192070007324	-9.91694068908691	-0.0719888508319855	0.00450804922729731	0.0254460424184799
-4.41015243530273	-7.25434017181396	-9.92032432556152	-0.0719141513109207	0.00454932171851397	0.0255043338984251
-4.40605688095093	-7.25147008895874	-9.91947364807129	-0.0718287900090218	0.00448630703613162	0.0256534982472658
-4.39881229400635	-7.24968910217285	-9.92742156982422	-0.0717442259192467	0.00438126875087619	0.0258069299161434
-4.39947366714478	-7.24598789215088	-9.92199039459229	-0.0717707797884941	0.00423809979110956	0.0259196013212204
-4.39670372009277	-7.25010395050049	-9.93360042572021	-0.0716991797089577	0.00428379653021693	0.026060139760375
-4.39404439926147	-7.24740505218506	-9.92068099975586	-0.0716103538870811	0.00415469845756888	0.0262732971459627
-4.39083528518677	-7.24885559082031	-9.92801284790039	-0.0716458112001419	0.00409951992332935	0.0263973008841276
-4.39560604095459	-7.24708271026611	-9.92014026641846	-0.0715804323554039	0.0040077343583107	0.0265637971460819
-4.39234399795532	-7.24768018722534	-9.92821502685547	-0.071502186357975	0.0040432414971292	0.0266831647604704
-4.39192485809326	-7.24843978881836	-9.92778396606445	-0.071479469537735	0.00387318944558501	0.0268908850848675
-4.38869380950928	-7.2507905960083	-9.93180465698242	-0.0715568736195564	0.00389234721660614	0.027043454349041
-4.39444732666016	-7.25155305862427	-9.91825866699219	-0.0715571492910385	0.00383691373281181	0.0272010415792465
-4.38971138000488	-7.24887657165527	-9.93072509765625	-0.0714305639266968	0.00380772049538791	0.027336148545146
-4.3893461227417	-7.24878168106079	-9.92824077606201	-0.0713086724281311	0.00364769948646426	0.027553291991353
-4.39071035385132	-7.25167179107666	-9.93090629577637	-0.0713895484805107	0.0036149627994746	0.0277103297412395
-4.39538955688477	-7.25182008743286	-9.92682647705078	-0.0713348016142845	0.00355439120903611	0.027884429320693
-4.39303588867188	-7.25146818161011	-9.93522357940674	-0.0712617188692093	0.00348915020003915	0.0281041115522385
-4.39541673660278	-7.24913883209229	-9.93526172637939	-0.0712150484323502	0.00335199665278196	0.0283019039779902
-4.39849281311035	-7.25539064407349	-9.94077491760254	-0.0712947472929955	0.00331588089466095	0.0285116191953421
-4.40108489990234	-7.25317716598511	-9.93839263916016	-0.0710960999131203	0.00315475487150252	0.0286971144378185
-4.39871835708618	-7.25365972518921	-9.94480037689209	-0.0710669830441475	0.00306456186808646	0.0289288479834795
-4.40423727035522	-7.25939273834229	-9.94418907165527	-0.0709888115525246	0.00286492425948381	0.029186874628067
-4.4098973274231	-7.26117324829102	-9.94558811187744	-0.0709951817989349	0.00290696672163904	0.0293377339839935
-4.4073748588562	-7.26089763641357	-9.95086097717285	-0.0708053335547447	0.00268158433027565	0.0295932684093714
-4.41016626358032	-7.26258707046509	-9.95436573028564	-0.070810042321682	0.00248269480653107	0.0298402346670628
-4.41798067092896	-7.26714658737183	-9.95745182037354	-0.0707007870078087	0.0023539992980659	0.0300520751625299
-4.42300319671631	-7.26998329162598	-9.96016693115234	-0.070642001926899	0.00228154147043824	0.0302320010960102
-4.4178295135498	-7.26793098449707	-9.9709939956665	-0.0704739764332771	0.00208088476210833	0.0305292084813118
-4.42380666732788	-7.27449941635132	-9.965576171875	-0.0705437958240509	0.00187814410310239	0.0307489633560181
-4.42828845977783	-7.28003168106079	-9.97172737121582	-0.0704267397522926	0.00180443271528929	0.0309263132512569
-4.4349627494812	-7.28098201751709	-9.9783182144165	-0.0703097805380821	0.00160005991347134	0.0311522968113422
-4.43360900878906	-7.28434753417969	-9.98496723175049	-0.0702564939856529	0.00149129331111908	0.0313300602138042
-4.44175291061401	-7.28651523590088	-9.98261451721191	-0.0701943933963776	0.00133215065579861	0.0316162630915642
-4.44368886947632	-7.29090213775635	-9.99709987640381	-0.0701554492115974	0.00137648382224143	0.0317740738391876
-4.44538068771362	-7.28902578353882	-9.99103260040283	-0.0699454322457314	0.00107870518695563	0.0320307575166225
-4.45110130310059	-7.29211807250977	-9.99729061126709	-0.0699549168348312	0.00104017823468894	0.032221294939518
-4.45246839523315	-7.29630136489868	-9.9986629486084	-0.0698463693261147	0.000941891688853502	0.0325068905949593
-4.45327520370483	-7.29645729064941	-10.0090608596802	-0.0697625055909157	0.000819971144665033	0.0326398015022278
-4.4526162147522	-7.29685640335083	-10.0077610015869	-0.069762296974659	0.000645693973638117	0.0328502766788006
-4.456862449646	-7.30110359191895	-10.008129119873	-0.0697147697210312	0.000566731207072735	0.0330058671534061
-4.4555549621582	-7.29965782165527	-10.0054168701172	-0.0696081444621086	0.000529007753357291	0.0332345813512802
-4.45602798461914	-7.30013275146484	-10.0103063583374	-0.0696198120713234	0.000337306904839352	0.0334381796419621
-4.46034812927246	-7.30244016647339	-10.0092172622681	-0.0696055367588997	0.000370318535715342	0.0335494577884674
-4.46190595626831	-7.30362129211426	-10.0073690414429	-0.0694508105516434	0.000287834380287677	0.0337430313229561
-4.46023750305176	-7.30206298828125	-10.0093774795532	-0.0695015117526054	7.68891623010859E-05	0.0338831581175327
-4.46712017059326	-7.30596303939819	-10.0052280426025	-0.0695671290159225	0.000104076221759897	0.0341124087572098
-4.46833038330078	-7.30800724029541	-10.0096521377563	-0.0695338770747185	6.6169809542771E-06	0.0341618210077286
-4.47019100189209	-7.30563592910767	-10.0072174072266	-0.0695080906152725	-0.000122881247079931	0.0344468727707863
-4.47459173202515	-7.3109393119812	-10.0088634490967	-0.0695529356598854	-0.000106125917227473	0.034513596445322
-4.47788524627686	-7.30974674224854	-10.0080738067627	-0.0694887042045593	-0.000149004001286812	0.0346615761518478
-4.47752618789673	-7.30822658538818	-10.0124397277832	-0.0694941580295563	-0.000237038329942152	0.034797728061676
-4.48161506652832	-7.3121657371521	-9.99668979644775	-0.0696598067879677	-0.000261287641478702	0.03486318141222
-4.48170280456543	-7.31248235702515	-9.99990177154541	-0.0695236846804619	-0.000257605803199112	0.034947007894516
-4.47732543945313	-7.31221008300781	-9.99666976928711	-0.0695163235068321	-0.000417011615354568	0.0350466817617416
-4.48089218139648	-7.31485509872437	-9.99282646179199	-0.0696263462305069	-0.000321572530083358	0.0352153331041336
-4.48227262496948	-7.31249046325684	-9.99372673034668	-0.0696029812097549	-0.000399146578274667	0.0352252200245857
-4.47923994064331	-7.31193923950195	-9.98843097686768	-0.0696208998560905	-0.000502036011312157	0.0353976376354694
-4.47946357727051	-7.31351804733276	-9.98968696594238	-0.0695775002241135	-0.000485866010421887	0.0354233458638191
-4.48271608352661	-7.31863689422607	-9.9827995300293	-0.0697160810232162	-0.000445815094280988	0.0355868488550186
-4.47810316085815	-7.31209373474121	-9.99117565155029	-0.0695321187376976	-0.000483585434267297	0.0356666408479214
-4.47624111175537	-7.31349515914917	-9.98407554626465	-0.0697070583701134	-0.00058408040786162	0.0357649065554142
-4.48097324371338	-7.31217670440674	-9.98199844360352	-0.0696976855397224	-0.000514046696480364	0.035846833139658
-4.47097253799438	-7.31035041809082	-9.98739242553711	-0.0695692971348763	-0.000615556025877595	0.0358798764646053
-4.46999835968018	-7.30777215957642	-9.9826192855835	-0.0696283280849457	-0.000642884289845824	0.0359425395727158
-4.46934270858765	-7.31113815307617	-9.97387886047363	-0.0696647837758064	-0.000658800709061325	0.0360257104039192
-4.47072553634644	-7.3101692199707	-9.9853458404541	-0.0696770623326302	-0.000596961413975805	0.0360759980976582
-4.4622163772583	-7.30487442016602	-9.97626209259033	-0.0695691108703613	-0.00071297399699688	0.036071702837944
-4.46505451202393	-7.30769395828247	-9.9687328338623	-0.0696690380573273	-0.000624154228717089	0.036122053861618
-4.4657621383667	-7.30388641357422	-9.97139739990234	-0.0696633011102676	-0.000625548767857254	0.0360942631959915
-4.45947313308716	-7.3034291267395	-9.97041797637939	-0.0696912258863449	-0.000631515926215798	0.0360804684460163
-4.46230030059814	-7.30545949935913	-9.96433544158936	-0.0697620958089828	-0.000659613811876625	0.0360494963824749
-4.46149206161499	-7.30814790725708	-9.96246814727783	-0.0696806386113167	-0.000552413053810596	0.0360152199864388
-4.45638561248779	-7.3031964302063	-9.9619026184082	-0.0697751939296722	-0.000521526671946049	0.0360094681382179
-4.45719909667969	-7.30215358734131	-9.95253944396973	-0.0698393583297729	-0.000591443269513547	0.0359422601759434
-4.45854377746582	-7.30143404006958	-9.95686149597168	-0.0698727443814278	-0.000472624582471326	0.0358626320958138
-4.45551156997681	-7.298903465271	-9.95058917999268	-0.0699281468987465	-0.000469201913801953	0.0357763804495335
-4.45521259307861	-7.30189990997314	-9.95893001556396	-0.0700003802776337	-0.000418296258430928	0.035683024674654
-4.45903635025024	-7.29663896560669	-9.94870567321777	-0.0701087713241577	-0.000306437170365825	0.0355884395539761
-4.45382261276245	-7.29264974594116	-9.94584560394287	-0.0700692608952522	-0.000282162625808269	0.0354465804994106
-4.46049165725708	-7.29284763336182	-9.93158721923828	-0.0702302157878876	-0.000215694366488606	0.0353600196540356
-4.4590539932251	-7.29293632507324	-9.93599510192871	-0.0702388659119606	-0.00011403342068661	0.03525086119771
-4.45802211761475	-7.28836822509766	-9.93451309204102	-0.0703036412596703	-0.000143076555104926	0.0351041741669178
-4.45880174636841	-7.28831005096436	-9.92848491668701	-0.0704565644264221	-8.76659905770794E-05	0.0350133441388607
-4.46323680877686	-7.29098892211914	-9.9251127243042	-0.0705353692173958	2.13758448808221E-05	0.0348158441483974
-4.4636664390564	-7.28737831115723	-9.91885375976563	-0.070507176220417	5.84994049859233E-05	0.0347480215132236
-4.46543264389038	-7.29001092910767	-9.92289161682129	-0.0706741511821747	6.34555544820614E-05	0.0345978885889053
-4.47253656387329	-7.29119968414307	-9.91239166259766	-0.0706857815384865	0.000244646013015881	0.0344820432364941
-4.46863603591919	-7.28669261932373	-9.92045593261719	-0.0707190781831741	0.000241227258811705	0.0342766344547272
-4.47209167480469	-7.28711271286011	-9.90972995758057	-0.0708057433366776	0.000223231501877308	0.0341989286243916
-4.4751033782959	-7.28758859634399	-9.91436290740967	-0.0708822384476662	0.000322441861499101	0.0339800491929054
-4.47432374954224	-7.28783750534058	-9.9145450592041	-0.0709011033177376	0.000425232021370903	0.0338126607239246
-4.47655344009399	-7.28294372558594	-9.90828895568848	-0.0709257945418358	0.000400547083700076	0.0337134562432766
-4.47719717025757	-7.29195308685303	-9.90788459777832	-0.0710656642913818	0.000505381089169532	0.0334500223398209
-4.48442602157593	-7.28949165344238	-9.9050464630127	-0.0709677562117577	0.000561561551876366	0.0333395302295685
-4.47894048690796	-7.28635931015015	-9.90812206268311	-0.0710272341966629	0.000532689213287085	0.0331720896065235
-4.48667430877686	-7.29359769821167	-9.89672183990479	-0.0711802616715431	0.000596014608163387	0.03308991715312
-4.4874472618103	-7.29044246673584	-9.89958572387695	-0.0711306929588318	0.000653935654554516	0.0329150706529617
-4.48937511444092	-7.29438591003418	-9.90067577362061	-0.0711211711168289	0.000628270849119872	0.0328321270644665
-4.49738740921021	-7.29658699035645	-9.90245914459229	-0.0712525397539139	0.000686209998093545	0.0327280312776566
-4.49491262435913	-7.29953575134277	-9.89999294281006	-0.0712531954050064	0.000805510208010674	0.0326150543987751
-4.50028085708618	-7.29699611663818	-9.90764713287354	-0.0712216347455978	0.000720768875908107	0.0324923172593117
-4.50201940536499	-7.29948997497559	-9.90048122406006	-0.0713946297764778	0.000826987321488559	0.0323889404535294
-4.50978946685791	-7.30304384231567	-9.9014835357666	-0.071344219148159	0.000896816607564688	0.0323312357068062
-4.50528049468994	-7.29856061935425	-9.89873600006104	-0.0713931173086166	0.000931294460315257	0.0322081707417965
-4.50958776473999	-7.30451774597168	-9.8988094329834	-0.0714792013168335	0.000949450943153352	0.0321269333362579
-4.51425457000732	-7.30151462554932	-9.8877420425415	-0.0716026946902275	0.0010253437794745	0.0319757126271725
-4.50952768325806	-7.30055618286133	-9.88800621032715	-0.0714910477399826	0.00110888876952231	0.0318957231938839
-4.51687431335449	-7.30146217346191	-9.88404178619385	-0.071599617600441	0.00107405218295753	0.0318218767642975
-4.51171636581421	-7.30322408676147	-9.87819480895996	-0.0717257857322693	0.00121936213690788	0.0318029746413231
-4.51509618759155	-7.29983472824097	-9.88144779205322	-0.071574941277504	0.00119363656267524	0.0317143127322197
-4.51126670837402	-7.29917669296265	-9.88218116760254	-0.0717157274484634	0.00115384825039655	0.0317729376256466
-4.51471185684204	-7.30128049850464	-9.87745094299316	-0.0717635080218315	0.001232068403624	0.0316800735890865
-4.51012277603149	-7.30075073242188	-9.87576103210449	-0.0717330947518349	0.00137614458799362	0.0317206047475338
-4.50372123718262	-7.29772329330444	-9.88236618041992	-0.0716630667448044	0.00121347012463957	0.0317569449543953
-4.50448417663574	-7.29754304885864	-9.87149047851563	-0.0717073678970337	0.00126027129590511	0.0318558253347874
-4.50354623794556	-7.298264503479	-9.88279151916504	-0.071696437895298	0.00130947900470346	0.0318870022892952
-4.49994707107544	-7.29415130615234	-9.88263034820557	-0.0716165527701378	0.00125948712229729	0.032004714012146
-4.49057292938232	-7.29086589813232	-9.87700939178467	-0.0715503618121147	0.00121061236131936	0.0320831425487995
-4.49610280990601	-7.2935905456543	-9.87439632415771	-0.071568489074707	0.00124745955690742	0.0321727059781551
-4.48821210861206	-7.29054594039917	-9.88547134399414	-0.071491040289402	0.00125916243996471	0.0322229377925396
-4.4836106300354	-7.28808164596558	-9.87989521026611	-0.0713682025671005	0.00118407013360411	0.0324144810438156
-4.47666501998901	-7.28844881057739	-9.88100910186768	-0.0713643059134483	0.00121957901865244	0.0324485264718533
-4.47977781295776	-7.28634452819824	-9.87683391571045	-0.0713173076510429	0.00123981607612222	0.032560795545578
-4.4737663269043	-7.28526592254639	-9.88590431213379	-0.0712219998240471	0.00123600161168724	0.0326408930122852
-4.47045612335205	-7.28059339523315	-9.8877067565918	-0.071147695183754	0.00111972552258521	0.0327379964292049
-4.46809673309326	-7.28161716461182	-9.88220405578613	-0.0712031945586205	0.00118887471035123	0.0328249074518681
-4.46745491027832	-7.28072834014893	-9.88521003723145	-0.0711278393864632	0.00116539688315243	0.0328914485871792
-4.46001148223877	-7.27682495117188	-9.88642311096191	-0.0710974410176277	0.00116131431423128	0.0329352021217346
-4.46068620681763	-7.27474308013916	-9.8825044631958	-0.071017287671566	0.00109239632729441	0.0330761484801769
-4.46019983291626	-7.27592134475708	-9.8834114074707	-0.0711435452103615	0.00119928421918303	0.0330925956368446
-4.45991897583008	-7.27227449417114	-9.88169860839844	-0.0711144879460335	0.00123831070959568	0.0331618748605251
-4.45761728286743	-7.26612663269043	-9.88440608978271	-0.0710326731204987	0.00122454483062029	0.0332205295562744
-4.45578908920288	-7.27007627487183	-9.87871265411377	-0.0710575208067894	0.00118211784865707	0.0332786664366722
-4.45807600021362	-7.27044773101807	-9.88424491882324	-0.0711042210459709	0.00129779090639204	0.0333945080637932
-4.45367383956909	-7.26270294189453	-9.88668918609619	-0.0709446147084236	0.00126778322737664	0.0334218516945839
-4.45394706726074	-7.26111268997192	-9.88741970062256	-0.071038730442524	0.00122430245392025	0.0334833301603794
-4.45659065246582	-7.26433944702148	-9.8783016204834	-0.0710157677531242	0.00127543206326663	0.03352265432477
-4.45702028274536	-7.26368999481201	-9.88205051422119	-0.0709472745656967	0.00130457256454974	0.033650740981102
-4.44801807403564	-7.25671052932739	-9.89218330383301	-0.0708579495549202	0.00128688011318445	0.0336799174547195
-4.45068979263306	-7.25713682174683	-9.8855504989624	-0.0709519982337952	0.00114412093535066	0.0337726697325706
-4.45367336273193	-7.25896215438843	-9.88672733306885	-0.0708879232406616	0.00126473268028349	0.0338252037763596
-4.45126724243164	-7.2576732635498	-9.8862829208374	-0.0708166062831879	0.00118678179569542	0.0339429751038551
-4.44834280014038	-7.25523090362549	-9.89609146118164	-0.0708465576171875	0.00117612781468779	0.0340169072151184
-4.45322847366333	-7.2569637298584	-9.89182662963867	-0.0708254724740982	0.00114407821092755	0.0341171957552433
-4.45158243179321	-7.25453805923462	-9.90217685699463	-0.0707881525158882	0.00112410972360522	0.0341336168348789
-4.45041465759277	-7.25584554672241	-9.8969898223877	-0.0706845670938492	0.00102250603958964	0.0342554599046707
-4.45575094223022	-7.25417900085449	-9.89975547790527	-0.0707578584551811	0.00104292621836066	0.0343497805297375
-4.45657682418823	-7.25552940368652	-9.90325164794922	-0.0706726014614105	0.00107566162478179	0.0344882681965828
-4.45666408538818	-7.25456380844116	-9.90682697296143	-0.0707093924283981	0.00104325101710856	0.0345297008752823
-4.45836448669434	-7.25559425354004	-9.89919185638428	-0.070686437189579	0.00106234033592045	0.0346262753009796
-4.45892906188965	-7.25661182403564	-9.90026092529297	-0.0706431046128273	0.00109234289266169	0.0346322096884251
-4.45372676849365	-7.25529766082764	-9.90854835510254	-0.0706712976098061	0.0011227885261178	0.0347300544381142
-4.45962047576904	-7.25942325592041	-9.8995189666748	-0.0707204341888428	0.00100515643134713	0.0347942486405373
-4.46196556091309	-7.26153564453125	-9.90164661407471	-0.0707611292600632	0.00105938594788313	0.0348834134638309
-4.46324110031128	-7.26192474365234	-9.90487098693848	-0.070594422519207	0.00106901011895388	0.0349642373621464
-4.4637336730957	-7.26138019561768	-9.9143590927124	-0.0706842541694641	0.000955742609221488	0.0350332148373127
-4.46637773513794	-7.26679706573486	-9.90230274200439	-0.0707040429115295	0.00108865764923394	0.0351258330047131
-4.46768426895142	-7.26598739624023	-9.90978908538818	-0.0706609934568405	0.000956984935328364	0.0351725295186043
-4.46696090698242	-7.26025724411011	-9.91135787963867	-0.0707360282540321	0.000990843982435763	0.0353184565901756
-4.47206258773804	-7.26799297332764	-9.91972160339355	-0.0707444399595261	0.000887815025635064	0.0353178232908249
-4.47257041931152	-7.2642674446106	-9.91153049468994	-0.0707240700721741	0.000978767522610724	0.0354139432311058
-4.47143650054932	-7.26192665100098	-9.92724514007568	-0.0706154778599739	0.000833871774375439	0.0354780331254005
-4.47597122192383	-7.26600408554077	-9.9157657623291	-0.0707696005702019	0.00083994073793292	0.0355467759072781
-4.47875833511353	-7.2641658782959	-9.92909717559814	-0.0706298649311066	0.000860469473991543	0.0355814658105373
-4.47090768814087	-7.26014518737793	-9.92771911621094	-0.0706408843398094	0.000750867533497512	0.0356375761330128
-4.47608089447021	-7.26143932342529	-9.9299488067627	-0.0707234442234039	0.000701608427334577	0.0357817932963371
-4.47975063323975	-7.26483392715454	-9.92966651916504	-0.0706701278686523	0.000701877172105014	0.0357848629355431
-4.47493124008179	-7.26277017593384	-9.93193435668945	-0.070602610707283	0.000661106081679463	0.035817101597786
-4.47055721282959	-7.26247835159302	-9.93025779724121	-0.0704942941665649	0.000497780740261078	0.0359390713274479
-4.47533798217773	-7.26468706130981	-9.92905521392822	-0.0705867931246758	0.000635389646049589	0.036048848181963
-4.46889543533325	-7.26068639755249	-9.94416236877441	-0.070377305150032	0.000479375390568748	0.0360676608979702
-4.46841049194336	-7.26237440109253	-9.9387788772583	-0.0704982727766037	0.000392559712054208	0.036177534610033
-4.4713454246521	-7.26022386550903	-9.95142269134521	-0.0703535005450249	0.000419736577896401	0.0362541303038597
-4.46023178100586	-7.25776100158691	-9.95088958740234	-0.0701824203133583	0.000291440635919571	0.0362899377942085
-4.46334648132324	-7.25693225860596	-9.95076847076416	-0.0701631233096123	0.000226969757932238	0.0363867953419685
-4.46225118637085	-7.25379180908203	-9.95221519470215	-0.0700646787881851	0.000286004942608997	0.036371860653162
-4.4530029296875	-7.25686120986938	-9.95304393768311	-0.0700375139713287	7.59778122301213E-05	0.036501333117485
-4.45419025421143	-7.25560188293457	-9.95235443115234	-0.0700059682130814	0.000155982212163508	0.0365537963807583
-4.45088005065918	-7.25560188293457	-9.95457553863525	-0.0698418989777565	0.000116929295472801	0.036643773317337
-4.44626331329346	-7.25052356719971	-9.96342182159424	-0.0698183923959732	8.33345111459494E-05	0.0367279089987278
-4.44009304046631	-7.25235891342163	-9.96281337738037	-0.069792665541172	-0.000129227453726344	0.0367924012243748
-4.43724489212036	-7.25278043746948	-9.96729183197021	-0.0698116347193718	-8.71857846505009E-05	0.0368099510669708
-4.43020677566528	-7.24774312973022	-9.96630573272705	-0.0695914924144745	-0.000131786946440116	0.0368788726627827
-4.42477178573608	-7.24834156036377	-9.97279644012451	-0.0695958882570267	-0.000287635077256709	0.0368920378386974
-4.42444801330566	-7.24483156204224	-9.96859931945801	-0.0695474073290825	-0.000161881383974105	0.0368942990899086
-4.4184136390686	-7.24147081375122	-9.98029518127441	-0.069320484995842	-0.000262577465036884	0.0368945635855198
-4.41265726089478	-7.23978281021118	-9.9700870513916	-0.0693617910146713	-0.000388236250728369	0.0369231179356575
-4.41149854660034	-7.24308443069458	-9.98104000091553	-0.0693411827087402	-0.000349230191204697	0.0368645340204239
-4.40320682525635	-7.23949909210205	-9.97383403778076	-0.0692303255200386	-0.000443074095528573	0.0368709452450275
-4.40010118484497	-7.23675918579102	-9.97737884521484	-0.069188304245472	-0.000556948827579618	0.036892257630825
-4.40400314331055	-7.24127149581909	-9.97459030151367	-0.0691719725728035	-0.000576969760004431	0.0368051007390022
-4.40194845199585	-7.23786354064941	-9.97756671905518	-0.0690290108323097	-0.000593582342844456	0.0368217006325722
-4.39879131317139	-7.24529457092285	-9.97892379760742	-0.0689887627959251	-0.000661752419546247	0.0367308221757412
-4.40238237380981	-7.24370241165161	-9.97818756103516	-0.0689558908343315	-0.000739564886316657	0.0368222966790199
-4.40049123764038	-7.24755048751831	-9.98817539215088	-0.0689082816243172	-0.000734400236979127	0.0367039144039154
-4.40265607833862	-7.24477052688599	-9.98248386383057	-0.0688026249408722	-0.000854643702041358	0.0367419309914112
-4.4057731628418	-7.24945402145386	-9.99017524719238	-0.0688394531607628	-0.00086913030827418	0.0366266034543514
-4.41153478622437	-7.25243949890137	-9.98131084442139	-0.068761371076107	-0.000897465797606856	0.0366526618599892
-4.41204786300659	-7.25482749938965	-10.0024566650391	-0.0686768144369125	-0.000922463776078075	0.0365326702594757
-4.41522836685181	-7.25749969482422	-9.99178600311279	-0.0685728639364243	-0.00110239943023771	0.036536630243063
-4.41952228546143	-7.2643084526062	-9.99769115447998	-0.0685562565922737	-0.00113345158752054	0.0364770106971264
-4.4226975440979	-7.26492691040039	-9.99582958221436	-0.0684488564729691	-0.00109777017496526	0.0364505238831043
-4.42327547073364	-7.26733732223511	-10.0069046020508	-0.0682954490184784	-0.0013180187670514	0.0364166460931301
-4.43101024627686	-7.27477359771729	-10.0056791305542	-0.0683089569211006	-0.00127186591271311	0.0363348238170147
-4.43596935272217	-7.2779541015625	-10.0077018737793	-0.0682142823934555	-0.00135218584910035	0.0362349189817905
-4.43492221832275	-7.28048610687256	-10.0175180435181	-0.0680754035711288	-0.00147747958544642	0.0361742600798607
-4.44913864135742	-7.28698301315308	-10.0111265182495	-0.0681863203644753	-0.00152778543997556	0.0361766964197159
-4.45216655731201	-7.29218816757202	-10.0153522491455	-0.068018838763237	-0.00153447152115405	0.0360579304397106
-4.45950222015381	-7.29932403564453	-10.0169668197632	-0.0679099857807159	-0.00168207276146859	0.0360499024391174
-4.46558380126953	-7.30341577529907	-10.0263233184814	-0.0679690912365913	-0.00176052702590823	0.0359417907893658
-4.47731924057007	-7.3129506111145	-10.0216159820557	-0.0678487122058868	-0.00169247190933675	0.0359218306839466
-4.48398971557617	-7.31462049484253	-10.0375671386719	-0.0677013173699379	-0.00183972180821002	0.0358525365591049
-4.4878978729248	-7.32181453704834	-10.0301694869995	-0.0677910447120667	-0.00188885314855725	0.03575224801898
-4.50140190124512	-7.32841348648071	-10.0336999893188	-0.0676843523979187	-0.00185615487862378	0.035663791000843
-4.50135183334351	-7.33286142349243	-10.0400123596191	-0.0676873847842216	-0.00195097026880831	0.0355273708701134
-4.51093435287476	-7.34127759933472	-10.0358839035034	-0.0676770582795143	-0.00195447285659611	0.0355317816138268
-4.51993179321289	-7.34392642974854	-10.0413484573364	-0.0677277743816376	-0.00192236318252981	0.0354341045022011
-4.52470731735229	-7.34905433654785	-10.0438604354858	-0.0674947574734688	-0.00194292608648539	0.0353455282747746
-4.53057432174683	-7.3516058921814	-10.0431985855103	-0.0675550848245621	-0.00200388045050204	0.0352287702262402
-4.53675127029419	-7.35840845108032	-10.0370769500732	-0.0676210820674896	-0.00195202045142651	0.0351169742643833
-4.54274082183838	-7.35915088653564	-10.0448627471924	-0.0675249844789505	-0.00197341991588473	0.0350423641502857
-4.54270553588867	-7.36109256744385	-10.0405550003052	-0.0675565674901009	-0.00204819091595709	0.0350270941853523
-4.55417156219482	-7.36814785003662	-10.0393190383911	-0.0675965175032616	-0.00206404807977378	0.0349099226295948
-4.55426168441772	-7.37188673019409	-10.0349502563477	-0.0676214322447777	-0.00189845531713217	0.0348859243094921
-4.55746507644653	-7.37077188491821	-10.0413684844971	-0.0674915611743927	-0.00200292165391147	0.034800760447979
-4.55582714080811	-7.37206220626831	-10.032735824585	-0.0675909668207169	-0.00201375526376069	0.0347933433949947
-4.56297540664673	-7.37885332107544	-10.0366621017456	-0.067573294043541	-0.00199716747738421	0.0347381457686424
-4.5646276473999	-7.37954664230347	-10.0314798355103	-0.0675591230392456	-0.00186306389514357	0.0347384996712208
-4.56021595001221	-7.37568187713623	-10.0407819747925	-0.0674168765544891	-0.00202758051455021	0.0347112566232681
-4.56648302078247	-7.37565088272095	-10.030330657959	-0.0675305649638176	-0.00194757874123752	0.0346976406872272
-4.56521081924438	-7.38044500350952	-10.0315599441528	-0.0674629434943199	-0.00189904344733804	0.0347268134355545
-4.56561470031738	-7.37697076797485	-10.0307989120483	-0.0673675462603569	-0.00187584839295596	0.0347585678100586
-4.56020545959473	-7.37824630737305	-10.0280284881592	-0.0673617646098137	-0.00185269152279943	0.0347922556102276
-4.56235074996948	-7.37630319595337	-10.0273303985596	-0.067386582493782	-0.00184955098666251	0.0348230451345444
-4.55730581283569	-7.37606525421143	-10.0289678573608	-0.0672471597790718	-0.00183610164094716	0.0348637886345387
-4.55344247817993	-7.37467575073242	-10.0235357284546	-0.0672427788376808	-0.00193774362560362	0.0350104719400406
-4.54754734039307	-7.37472867965698	-10.0333003997803	-0.0672788247466087	-0.00189723004586995	0.0351059101521969
-4.54911231994629	-7.37052392959595	-10.0260391235352	-0.0672374293208122	-0.00179808004759252	0.0351516865193844
-4.5392484664917	-7.36715841293335	-10.0276784896851	-0.0671620666980743	-0.00178856309503317	0.0352447219192982
-4.53453016281128	-7.36443471908569	-10.021240234375	-0.0671484395861626	-0.00182440679054707	0.0353653132915497
-4.53206491470337	-7.36465549468994	-10.0210819244385	-0.0671697705984116	-0.00163779885042459	0.0354742258787155
-4.51982975006104	-7.3572154045105	-10.0166826248169	-0.0670210421085358	-0.00168706115800887	0.0355771332979202
-4.5137767791748	-7.35128927230835	-10.0095329284668	-0.0670573189854622	-0.00169637787621468	0.0357758700847626
-4.51029396057129	-7.35237264633179	-10.0017004013062	-0.0671108216047287	-0.00161483814008534	0.0358536019921303
-4.50643444061279	-7.34439134597778	-10.0005083084106	-0.0670232251286507	-0.00151647406164557	0.0359816811978817
-4.49129915237427	-7.33832740783691	-10.0035676956177	-0.0670725777745247	-0.00147157139144838	0.0361425913870335
-4.48989820480347	-7.33730697631836	-9.99452018737793	-0.0670386031270027	-0.00146746239624918	0.0364148318767548
-4.47950744628906	-7.32921743392944	-9.99729251861572	-0.0670180916786194	-0.00133788690436631	0.036474920809269
-4.46868562698364	-7.32275438308716	-9.98623561859131	-0.0668974220752716	-0.0014074956998229	0.0367236919701099
-4.46623229980469	-7.32075786590576	-9.98577976226807	-0.0670432075858116	-0.00128837220836431	0.036853663623333
-4.45414161682129	-7.31559085845947	-9.98067569732666	-0.0669313669204712	-0.0011944422731176	0.0370982773602009
-4.44536638259888	-7.30689811706543	-9.98413372039795	-0.0669041872024536	-0.00126871780958027	0.0373194888234138
-4.44238042831421	-7.30646467208862	-9.98281574249268	-0.0669580176472664	-0.00112133903894573	0.0374979116022587
-4.4359016418457	-7.30240201950073	-9.97493457794189	-0.0667975917458534	-0.00108959095086902	0.0377039164304733
-4.42206382751465	-7.29835653305054	-9.97335529327393	-0.0668531805276871	-0.00113520759623498	0.0379471704363823
-4.41772270202637	-7.2950177192688	-9.96827507019043	-0.0668111070990562	-0.00112211483065039	0.0381962656974792
-4.41303014755249	-7.29237461090088	-9.96916198730469	-0.0667944028973579	-0.00109114963561296	0.0384387597441673
-4.40436172485352	-7.2864556312561	-9.97136497497559	-0.0667362734675407	-0.00110298010986298	0.038778156042099
-4.40226888656616	-7.28499221801758	-9.97598075866699	-0.0666882321238518	-0.00113592494744807	0.0389329083263874
-4.39667701721191	-7.28105688095093	-9.97529411315918	-0.0666562467813492	-0.00097167951753363	0.0392548106610775
-4.38463592529297	-7.27403497695923	-9.98145580291748	-0.066468246281147	-0.0011102770222351	0.0394985340535641
-4.38508892059326	-7.27065896987915	-9.97399997711182	-0.0666033625602722	-0.00112571998033673	0.0397669076919556
-4.37954950332642	-7.26996278762817	-9.97711181640625	-0.0663898289203644	-0.001110949087888	0.0400589369237423
-4.36650037765503	-7.26469278335571	-9.97652244567871	-0.0663039609789848	-0.00118343194480985	0.0403043702244759
-4.3642201423645	-7.2641978263855	-9.98426055908203	-0.0663301050662994	-0.00122458324767649	0.0406377725303173
-4.36294078826904	-7.26197052001953	-9.9784460067749	-0.0663076192140579	-0.00124026136472821	0.0409015864133835
-4.35579109191895	-7.26033544540405	-9.98794174194336	-0.0661534890532494	-0.00122728291898966	0.0412131510674953
-4.34777355194092	-7.25455141067505	-9.98598098754883	-0.0660708397626877	-0.00137995358090848	0.0414894036948681
-4.34587574005127	-7.25721025466919	-9.98478984832764	-0.0661542192101479	-0.0013462130445987	0.0418500937521458
-4.34018278121948	-7.25007295608521	-9.98798084259033	-0.0659390985965729	-0.00144707830622792	0.0420178659260273
-4.33199882507324	-7.24821996688843	-9.99111843109131	-0.0659420415759087	-0.00151546066626906	0.0423708334565163
-4.33172082901001	-7.25086784362793	-9.99560832977295	-0.0658392012119293	-0.00152315641753376	0.0425810888409615
-4.32628202438354	-7.24997520446777	-9.99522304534912	-0.0658075585961342	-0.00155978149268776	0.0428174808621407
-4.31899499893188	-7.24543333053589	-10.0054540634155	-0.0656344816088676	-0.00170551694463938	0.0429620109498501
-4.31766271591187	-7.24390602111816	-10.000828742981	-0.0656560063362122	-0.0017625680193305	0.0430965535342693
-4.3170862197876	-7.24804258346558	-10.0109481811523	-0.065704882144928	-0.00174189102835953	0.043300062417984
-4.30810260772705	-7.24335241317749	-10.009744644165	-0.0654899775981903	-0.00184759078547359	0.0433922596275806
-4.30840301513672	-7.24273538589478	-10.0067005157471	-0.0656357705593109	-0.00177595263812691	0.0434974022209644
-4.30779075622559	-7.24112939834595	-10.0092916488647	-0.0656022354960442	-0.00182120420504361	0.043537050485611
-4.30492639541626	-7.24367713928223	-10.006609916687	-0.0655916631221771	-0.00191986071877182	0.0436455905437469
-4.30810832977295	-7.24349498748779	-10.0045213699341	-0.0657314881682396	-0.00190730567555875	0.0438161976635456
-4.31313943862915	-7.24567365646362	-10.0056743621826	-0.065631702542305	-0.00178610102739185	0.0438845157623291
-4.30790948867798	-7.24293565750122	-10.0083169937134	-0.0657364875078201	-0.00186444830615073	0.0440311506390572
-4.3143515586853	-7.24265193939209	-9.99858856201172	-0.0658418089151382	-0.00178863492328674	0.044131800532341
-4.31644678115845	-7.24231815338135	-10.0040626525879	-0.065796434879303	-0.0016963598318398	0.0442012995481491
-4.31602001190186	-7.23461389541626	-10.0003433227539	-0.0658817961812019	-0.00171143945772201	0.0443242788314819
-4.31780862808228	-7.2377758026123	-10.0013771057129	-0.0659412518143654	-0.00159412831999362	0.0444010607898235
-4.31342840194702	-7.23288154602051	-9.99199962615967	-0.0659278631210327	-0.0016456542070955	0.0445059798657894
-4.31201171875	-7.23201513290405	-9.97956943511963	-0.0661124661564827	-0.00164784432854503	0.0445952340960503
-4.31272602081299	-7.23471641540527	-9.98658275604248	-0.0661812052130699	-0.00160520058125257	0.0447050556540489
-4.31275606155396	-7.22637367248535	-9.98196315765381	-0.0662016868591309	-0.00157978304196149	0.0449045114219189
-4.30991315841675	-7.22953796386719	-9.9854736328125	-0.066298671066761	-0.00165917561389506	0.0449372939765453
-4.30887889862061	-7.22604465484619	-9.98581027984619	-0.066256120800972	-0.00147919997107238	0.0450735539197922
-4.30500650405884	-7.22062015533447	-9.98554992675781	-0.066312201321125	-0.00156342657282948	0.0452036634087563
-4.30609607696533	-7.2230167388916	-9.9744873046875	-0.0663496479392052	-0.00149352615699172	0.0452429167926311
-4.30267477035522	-7.22311639785767	-9.97616577148438	-0.0662808120250702	-0.00150082132313401	0.0453532710671425
-4.30057573318481	-7.21932172775269	-9.97573089599609	-0.0664020776748657	-0.00164012971799821	0.0455435402691364
-4.29625368118286	-7.21778583526611	-9.98193264007568	-0.0663068294525146	-0.00156918494030833	0.045669998973608
-4.29608631134033	-7.21489095687866	-9.98248958587646	-0.0662650838494301	-0.00165195495355874	0.0458204224705696
-4.29861354827881	-7.21081781387329	-9.97518062591553	-0.0662665441632271	-0.00156707840505987	0.0458648987114429
-4.28652048110962	-7.21282052993774	-9.97310829162598	-0.066184476017952	-0.00160898547619581	0.0459786467254162
-4.29038429260254	-7.20978021621704	-9.97659301757813	-0.0662443339824677	-0.00165996933355927	0.0460663065314293
-4.28483772277832	-7.21049547195435	-9.97306537628174	-0.066243588924408	-0.00169306551106274	0.0462064035236835
-4.28130578994751	-7.20589733123779	-9.98751735687256	-0.0661360695958138	-0.00179876468610018	0.0463055074214935
-4.28198194503784	-7.20270967483521	-9.97860813140869	-0.0661229565739632	-0.00187255023047328	0.0464722737669945
-4.27808618545532	-7.20426082611084	-9.986985206604	-0.066053032875061	-0.00192694936413318	0.0465227290987968
-4.27656698226929	-7.19915819168091	-9.98363304138184	-0.0659516230225563	-0.0019814430270344	0.046632070094347
-4.27597761154175	-7.20180082321167	-9.98925971984863	-0.0660305917263031	-0.00191444787196815	0.0466566607356071
-4.27047920227051	-7.19832324981689	-9.98342037200928	-0.0659366175532341	-0.0020393873564899	0.0467285215854645
-4.27351903915405	-7.19794178009033	-9.97403812408447	-0.065968245267868	-0.00215875450521708	0.0468417704105377
-4.27271175384521	-7.20248889923096	-9.98926448822021	-0.0659199208021164	-0.00206860271282494	0.0469485074281693
-4.27089977264404	-7.19558048248291	-9.98575592041016	-0.0657648742198944	-0.00225414312444627	0.047096986323595
-4.27153015136719	-7.19644975662231	-9.98743915557861	-0.0658277198672295	-0.00222699926234782	0.0470534190535545
-4.27183723449707	-7.19421482086182	-9.98655986785889	-0.0657111257314682	-0.0021982581820339	0.0471752397716045
-4.26553106307983	-7.19193267822266	-9.98452949523926	-0.0657305419445038	-0.00238293316215277	0.0472040288150311
-4.27161407470703	-7.19769096374512	-9.98689079284668	-0.0657506361603737	-0.00230106059461832	0.0471951924264431
-4.27126169204712	-7.19418334960938	-9.99333095550537	-0.0656075775623322	-0.00242898566648364	0.0473478361964226
-4.27081871032715	-7.19606924057007	-9.99019908905029	-0.0656624510884285	-0.00255620828829706	0.0474159233272076
-4.27270221710205	-7.19526863098145	-9.99576663970947	-0.065669022500515	-0.00246950541622937	0.0475555509328842
-4.27202033996582	-7.19033479690552	-10.0048265457153	-0.0654207915067673	-0.00268020038492978	0.0476034767925739
-4.27503204345703	-7.19314336776733	-9.99516773223877	-0.0655809417366982	-0.00270777777768672	0.0476200021803379
-4.2738299369812	-7.19428157806396	-9.99656963348389	-0.065531961619854	-0.00272107683122158	0.0477296710014343
-4.27229118347168	-7.19669914245605	-9.99316501617432	-0.065470889210701	-0.0029329564422369	0.0477699004113674
-4.27686786651611	-7.20084762573242	-9.99908065795898	-0.06546600908041	-0.00293959584087133	0.0478957109153271
-4.27691221237183	-7.19818735122681	-10.0158853530884	-0.065340094268322	-0.00306618749164045	0.0479452237486839
-4.27911329269409	-7.19668292999268	-10.0069923400879	-0.0653355643153191	-0.00317382649518549	0.048057559877634
-4.28011131286621	-7.19940042495728	-10.0128583908081	-0.0653377324342728	-0.00312208407558501	0.0480982288718224
-4.28004121780396	-7.19941329956055	-10.0094804763794	-0.0653094202280045	-0.00325727765448391	0.0481018088757992
-4.28199481964111	-7.20442008972168	-10.0095272064209	-0.0653442442417145	-0.00333030545152724	0.0481304824352264
-4.28196716308594	-7.20244407653809	-10.0159063339233	-0.0653138235211372	-0.00341281783767045	0.048221580684185
-4.28878307342529	-7.20692205429077	-10.0091552734375	-0.0652831569314003	-0.00345721282064915	0.0482063665986061
-4.2892165184021	-7.20887851715088	-10.0145931243896	-0.0653569847345352	-0.00351320905610919	0.0482306852936745
-4.29159069061279	-7.2062087059021	-10.0155019760132	-0.0653162524104118	-0.00359075213782489	0.0482395403087139
-4.2957239151001	-7.21346235275269	-10.0170660018921	-0.0653239712119102	-0.0035506437998265	0.0481988377869129
-4.2953462600708	-7.20889854431152	-10.0176067352295	-0.0653380304574966	-0.0036758272908628	0.0481855198740959
-4.29907989501953	-7.21188879013062	-10.0108795166016	-0.0653915330767632	-0.00380880595184863	0.0481601916253567
-4.3052864074707	-7.21970701217651	-10.0186233520508	-0.0654230043292046	-0.00374432862736285	0.048088513314724
-4.30573701858521	-7.21659421920776	-10.0207605361938	-0.0653456225991249	-0.00393105857074261	0.0482090152800083
-4.31281805038452	-7.21935367584229	-10.0296001434326	-0.0654364824295044	-0.00398282241076231	0.0481545180082321
-4.31716203689575	-7.21816873550415	-10.0309991836548	-0.0653799399733543	-0.00396077055484056	0.0480662956833839
-4.31972742080688	-7.2198486328125	-10.0245523452759	-0.0654176995158196	-0.00410265428945422	0.0480313710868359
-4.32483959197998	-7.2223596572876	-10.0221977233887	-0.0655095726251602	-0.00408085575327277	0.0478745028376579
-4.32606029510498	-7.22603607177734	-10.0219964981079	-0.0653935521841049	-0.00423678522929549	0.0479022301733494
-4.33510160446167	-7.2267541885376	-10.0324859619141	-0.065550908446312	-0.00436199922114611	0.0478686206042767
-4.33540630340576	-7.22904300689697	-10.0419588088989	-0.0655031055212021	-0.00428231107071042	0.0478067100048065
-4.34118938446045	-7.22930812835693	-10.0394268035889	-0.0655204057693481	-0.00434446521103382	0.0477082878351212
-4.34636783599854	-7.23166847229004	-10.0315189361572	-0.0655349791049957	-0.00432548811659217	0.0475977659225464
-4.3460521697998	-7.23676633834839	-10.0283508300781	-0.0656191557645798	-0.00452498067170382	0.0476393550634384
-4.35398864746094	-7.24099445343018	-10.0355291366577	-0.0656124800443649	-0.00439936527982354	0.0475548394024372
-4.35669946670532	-7.23806190490723	-10.0399856567383	-0.0655186623334885	-0.00447902223095298	0.0475010722875595
-4.35683965682983	-7.24114990234375	-10.0355281829834	-0.0655830055475235	-0.0043696123175323	0.0473668277263641
-4.35841083526611	-7.24189615249634	-10.0358657836914	-0.0655809864401817	-0.00438019260764122	0.0472441241145134
-4.35958480834961	-7.24404621124268	-10.0302686691284	-0.0656415447592735	-0.0043697995133698	0.0471844002604485
-4.36318206787109	-7.24693727493286	-10.0236930847168	-0.0657246634364128	-0.0043020467273891	0.0469919666647911
-4.36599159240723	-7.24684619903564	-10.0218486785889	-0.0656499341130257	-0.0043095531873405	0.0469510592520237
-4.36447381973267	-7.24303007125854	-10.027738571167	-0.0657898709177971	-0.00421186583116651	0.0468209832906723
-4.36653137207031	-7.24610614776611	-10.0198516845703	-0.0658132508397102	-0.00414282642304897	0.0467053093016148
-4.36373805999756	-7.24298572540283	-10.0250473022461	-0.0658971443772316	-0.00404850766062737	0.0464892014861107
-4.36646795272827	-7.24176025390625	-10.0138874053955	-0.065967284142971	-0.00401579961180687	0.0462803915143013
-4.36493349075317	-7.24392366409302	-10.0089254379272	-0.0659819468855858	-0.00390233332291245	0.0461020171642303
-4.35977029800415	-7.23692607879639	-10.0057020187378	-0.0659817010164261	-0.00381118454970419	0.045914601534605
-4.36176300048828	-7.23828744888306	-9.9941930770874	-0.0660751909017563	-0.00375865143723786	0.0457660406827927
-4.35981225967407	-7.23673629760742	-9.99372100830078	-0.0662069097161293	-0.00365999736823142	0.0455698072910309
-4.3552303314209	-7.23130369186401	-9.99124526977539	-0.0662970393896103	-0.003596295369789	0.0453821457922459
-4.35904216766357	-7.23354434967041	-9.99205493927002	-0.0663190335035324	-0.00348932598717511	0.0451441369950771
-4.35302877426147	-7.22834491729736	-9.9846715927124	-0.0663812384009361	-0.00334763829596341	0.0449649691581726
-4.35230588912964	-7.22206735610962	-9.98487377166748	-0.0664080530405045	-0.00321778235957026	0.0446925051510334
-4.35451030731201	-7.22298383712769	-9.97779846191406	-0.0665334388613701	-0.00316363689489663	0.0444031693041325
-4.35274934768677	-7.22115612030029	-9.97280406951904	-0.066545195877552	-0.00292481272481382	0.044293362647295
-4.34624528884888	-7.21931648254395	-9.97006511688232	-0.0665703490376472	-0.00296630361117423	0.0440042801201344
-4.35229015350342	-7.22135305404663	-9.95543193817139	-0.0667465329170227	-0.00273949443362653	0.0438229329884052
-4.34530735015869	-7.2157506942749	-9.96764087677002	-0.0666268691420555	-0.00267711817286909	0.0435286983847618
-4.34367609024048	-7.22009420394897	-9.95456123352051	-0.0668754950165749	-0.00267186481505632	0.0433374643325806
-4.34995937347412	-7.21928596496582	-9.95588779449463	-0.0668009519577026	-0.00249386811628938	0.0430994480848312
-4.343092918396	-7.21780061721802	-9.95176219940186	-0.066875196993351	-0.00235318788327277	0.0428315475583076
-4.34155607223511	-7.21642971038818	-9.95286560058594	-0.0669679567217827	-0.00229724915698171	0.0425989963114262
-4.34527158737183	-7.21446895599365	-9.94755458831787	-0.0670036375522614	-0.00221845204941928	0.0423486903309822
-4.34431314468384	-7.21455383300781	-9.95140838623047	-0.0670498833060265	-0.00205230386927724	0.0421303175389767
-4.34040021896362	-7.21020174026489	-9.94465255737305	-0.067061148583889	-0.00199986319057643	0.041805375367403
-4.34297275543213	-7.2162299156189	-9.93528079986572	-0.0672207623720169	-0.00188376882579178	0.0415318571031094
-4.34054374694824	-7.21000671386719	-9.93144989013672	-0.0671932697296143	-0.00179947132710367	0.04129508882761
-4.3392128944397	-7.21183490753174	-9.92801666259766	-0.0672580152750015	-0.00170694198459387	0.0410645008087158
-4.34389877319336	-7.20976972579956	-9.9369421005249	-0.0673691108822823	-0.00155900849495083	0.0408209338784218
-4.34280157089233	-7.20705986022949	-9.93564891815186	-0.0673242062330246	-0.00141611066646874	0.040548287332058
-4.34257793426514	-7.20650577545166	-9.92891216278076	-0.0674512311816216	-0.00134071160573512	0.0403732247650623
-4.34636306762695	-7.20382308959961	-9.92469882965088	-0.0674986839294434	-0.00121807283721864	0.0400954000651836
-4.34798908233643	-7.20728254318237	-9.92628192901611	-0.0674674585461617	-0.00114692642819136	0.0398012734949589
-4.34690380096436	-7.20335340499878	-9.92864418029785	-0.0675583556294441	-0.00103528157342225	0.0396111570298672
-4.3477463722229	-7.2067813873291	-9.92784214019775	-0.0676209479570389	-0.00096211361233145	0.0394581742584705
-4.355064868927	-7.20553016662598	-9.92235565185547	-0.0677231699228287	-0.000813419173937291	0.0392421409487724
-4.35195589065552	-7.20498895645142	-9.93282985687256	-0.0676434561610222	-0.000850726384669542	0.0390098728239536
-4.35824775695801	-7.20603704452515	-9.92511653900146	-0.0677032470703125	-0.000711418862920254	0.0388739891350269
-4.35977745056152	-7.20875883102417	-9.92895412445068	-0.0677042007446289	-0.000631731061730534	0.0386464111506939
-4.3594708442688	-7.2120361328125	-9.92951393127441	-0.0676801651716232	-0.000660855264868587	0.0385197661817074
-4.36446237564087	-7.21209383010864	-9.92911434173584	-0.0677031129598618	-0.000671541085466743	0.0384262651205063
-4.36856031417847	-7.22143125534058	-9.93295192718506	-0.067720852792263	-0.000541866873390973	0.0382295697927475
-4.37148904800415	-7.21734952926636	-9.93329524993896	-0.0676733627915382	-0.00051293516298756	0.0381802171468735
-4.37345170974731	-7.22573900222778	-9.9451322555542	-0.0676818042993546	-0.000626559718511999	0.037994671612978
-4.38047742843628	-7.22756481170654	-9.95045375823975	-0.0676044598221779	-0.000481213617604226	0.0379458740353584
-4.37622022628784	-7.23028945922852	-9.95792961120605	-0.0676156803965569	-0.000535629806108773	0.037793941795826
-4.38375854492188	-7.23232316970825	-9.96066093444824	-0.0675226226449013	-0.000538543798029423	0.0377867519855499
-4.38590526580811	-7.23672294616699	-9.96278190612793	-0.0675865411758423	-0.000476476649055257	0.0376618802547455
-4.38391351699829	-7.23759984970093	-9.97095489501953	-0.0674702525138855	-0.000551598088350147	0.0375575870275497
-4.39074611663818	-7.2383885383606	-9.97542953491211	-0.0674530267715454	-0.000597202393691987	0.0375042296946049
-4.39386129379272	-7.24693584442139	-9.97560882568359	-0.0674532726407051	-0.000604728818871081	0.0373789481818676
-4.39484739303589	-7.24780702590942	-9.97975158691406	-0.0673078149557114	-0.000625125772785395	0.0373959466814995
-4.3928165435791	-7.24997997283936	-9.99030876159668	-0.067335307598114	-0.000732644635718316	0.0373264476656914
-4.40244579315186	-7.25842332839966	-9.98737335205078	-0.0673624500632286	-0.000609123264439404	0.0373578742146492
-4.39878749847412	-7.25387763977051	-10.0007677078247	-0.0671862438321114	-0.000693587295245379	0.0373218022286892
-4.39838218688965	-7.25927734375	-9.99689674377441	-0.0673589482903481	-0.000735402281861752	0.0373239926993847
-4.40589666366577	-7.26101350784302	-10.0082006454468	-0.067249096930027	-0.000708939565811306	0.0373169258236885
-4.39848756790161	-7.25750017166138	-10.0089654922485	-0.0671971142292023	-0.000747142417822033	0.0372204668819904
-4.40344715118408	-7.26104116439819	-10.011004447937	-0.0671867206692696	-0.000752517953515053	0.0372036918997765
-4.40530014038086	-7.25950956344604	-10.0129165649414	-0.0672202408313751	-0.000751457584556192	0.0371928736567497
-4.40064859390259	-7.26418590545654	-10.0183515548706	-0.0670643001794815	-0.000799212255515158	0.0372232906520367
-4.40647888183594	-7.26634311676025	-10.0174140930176	-0.0671347081661224	-0.000821103807538748	0.0371485725045204
-4.40282201766968	-7.26623773574829	-10.0157356262207	-0.0671359747648239	-0.000796658103354275	0.0371597595512867
-4.40304088592529	-7.26732683181763	-10.0311613082886	-0.0670489072799683	-0.000911275972612202	0.0372008010745049
-4.40745544433594	-7.2669677734375	-10.0276117324829	-0.0671241357922554	-0.000918801932130009	0.0372077114880085
-4.40592241287231	-7.27140378952026	-10.0365982055664	-0.0671034902334213	-0.000902569969184697	0.0371742621064186
-4.40690183639526	-7.26818990707397	-10.0347681045532	-0.0670271664857864	-0.000945478270296007	0.0371911786496639
-4.40501928329468	-7.27137804031372	-10.0404567718506	-0.0671432390809059	-0.000932954833842814	0.03715530782938
-4.41082000732422	-7.26886415481567	-10.0425815582275	-0.0670838952064514	-0.000938861223403364	0.037179809063673
-4.40690660476685	-7.27008771896362	-10.0473480224609	-0.0671231299638748	-0.000936623720917851	0.0371312089264393
-4.40804767608643	-7.27114534378052	-10.0437183380127	-0.0670663416385651	-0.00106362078804523	0.0371552668511868
-4.41159725189209	-7.27425861358643	-10.0485172271729	-0.0670614615082741	-0.000906091183423996	0.0371500849723816
-4.40487432479858	-7.26901531219482	-10.0541553497314	-0.0670045539736748	-0.00103637587744743	0.0371252596378326
-4.40729856491089	-7.26858234405518	-10.0500040054321	-0.0670984089374542	-0.00108641851693392	0.0371164716780186
-4.4085545539856	-7.27322769165039	-10.0589084625244	-0.0671267360448837	-0.00103220110759139	0.0370747819542885
-4.41089010238647	-7.26858234405518	-10.0598917007446	-0.0670082792639732	-0.00108025164809078	0.0371005870401859
-4.40628719329834	-7.26753711700439	-10.0623502731323	-0.0670751929283142	-0.00108315842226148	0.0370369516313076
-4.4096827507019	-7.26544427871704	-10.0622549057007	-0.0670735836029053	-0.00112494640052319	0.0371122285723686
-4.40959501266479	-7.26570177078247	-10.0730028152466	-0.0670327246189117	-0.00106733851134777	0.0370892360806465
-4.40557479858398	-7.26278305053711	-10.0689067840576	-0.0669905692338943	-0.00117694865912199	0.037073340266943
-4.40849781036377	-7.26739072799683	-10.0729637145996	-0.0671186819672585	-0.00109819648787379	0.0370537377893925
-4.40486812591553	-7.26467037200928	-10.067720413208	-0.0670727044343948	-0.00100343534722924	0.037065576761961
-4.40279531478882	-7.26259469985962	-10.075047492981	-0.0671136975288391	-0.00105744646862149	0.0370557233691216
-4.40354061126709	-7.25984191894531	-10.069034576416	-0.0671806484460831	-0.0010705185122788	0.0370601564645767
-4.40611839294434	-7.26228094100952	-10.0712842941284	-0.0671781748533249	-0.00097054144134745	0.037066787481308
-4.39844512939453	-7.25769186019897	-10.0743360519409	-0.0671443715691566	-0.00101207382977009	0.0370298102498055
-4.39499616622925	-7.2602276802063	-10.0678396224976	-0.0672080740332603	-0.00107186811510473	0.0370597839355469
-4.4038290977478	-7.25955533981323	-10.0692796707153	-0.0673476681113243	-0.000926807930227369	0.037071343511343
-4.39824199676514	-7.25840091705322	-10.069354057312	-0.0671854093670845	-0.000956661533564329	0.0370347052812576
-4.39330673217773	-7.25352430343628	-10.0735502243042	-0.0673107281327248	-0.000973508169408888	0.0369701012969017
-4.39433765411377	-7.25700759887695	-10.061372756958	-0.0673688873648643	-0.0009572166018188	0.037024050951004
-4.3939642906189	-7.25439357757568	-10.0672206878662	-0.0674192756414413	-0.000932426657527685	0.0369694568216801
-4.38972902297974	-7.24923944473267	-10.061975479126	-0.0673804432153702	-0.000949465204030275	0.0370351076126099
-4.39057016372681	-7.2518515586853	-10.0646533966064	-0.0674492120742798	-0.000950074288994074	0.0370240844786167
-4.38655710220337	-7.24783325195313	-10.0631446838379	-0.0674783885478973	-0.000828172662295401	0.037096232175827
-4.38089036941528	-7.24129056930542	-10.0741147994995	-0.0674992278218269	-0.000978382886387408	0.0370419546961784
-4.3788890838623	-7.23868989944458	-10.0600957870483	-0.0676786229014397	-0.000924335385207087	0.0370585210621357
-4.37960910797119	-7.23955488204956	-10.0616817474365	-0.0675218626856804	-0.000852892291732132	0.0370645932853222
-4.36936664581299	-7.23179197311401	-10.0584688186646	-0.0675997510552406	-0.000901964667718858	0.0370736978948116
-4.36845254898071	-7.23108148574829	-10.0577163696289	-0.0676482915878296	-0.000826532253995538	0.0371371880173683
-4.36525297164917	-7.23079872131348	-10.0542240142822	-0.0678189545869827	-0.000854728103149682	0.0371196679770947
-4.36193180084229	-7.22667407989502	-10.0519380569458	-0.067779429256916	-0.000838694570120424	0.0371837057173252
-4.35647964477539	-7.22396469116211	-10.0463361740112	-0.0677428022027016	-0.000860687810927629	0.0371715351939201
-4.3570237159729	-7.22429847717285	-10.0396289825439	-0.0679303705692291	-0.000804566778242588	0.037254024296999
-4.34764957427979	-7.21765804290771	-10.0536499023438	-0.0678092613816261	-0.000851241522468627	0.0372799970209599
-4.34335422515869	-7.21774530410767	-10.0388641357422	-0.0680029019713402	-0.00091297720791772	0.0373917557299137
-4.34217834472656	-7.21624088287354	-10.0393304824829	-0.0679834485054016	-0.000850376090966165	0.0373989157378674
-4.33341407775879	-7.21186208724976	-10.0370721817017	-0.0679479762911797	-0.000817776657640934	0.0375015512108803
-4.33300256729126	-7.20370531082153	-10.0421199798584	-0.0679524764418602	-0.000791186874266714	0.0375114977359772
-4.32605123519897	-7.20441770553589	-10.0375499725342	-0.0680075362324715	-0.000828186690341681	0.0376071110367775
-4.32193422317505	-7.20343446731567	-10.0396575927734	-0.0680350065231323	-0.000721282151062042	0.0376577004790306
-4.31153011322021	-7.19699430465698	-10.0393209457397	-0.0679517909884453	-0.000828988791909069	0.0376929976046085
-4.3106951713562	-7.19599390029907	-10.0340166091919	-0.0680503323674202	-0.00077771587530151	0.0377761982381344
-4.30530309677124	-7.18899822235107	-10.0365867614746	-0.0679567009210587	-0.000734894187189639	0.0378193370997906
-4.29855155944824	-7.18884754180908	-10.034948348999	-0.0680583268404007	-0.000798357534222305	0.037947840988636
-4.29563283920288	-7.18456697463989	-10.036111831665	-0.0680391117930412	-0.000802499649580568	0.0379794202744961
-4.29130268096924	-7.18468523025513	-10.0347633361816	-0.0680112838745117	-0.000711506814695895	0.038083478808403
-4.28256797790527	-7.17735004425049	-10.0373067855835	-0.0679529160261154	-0.000759091984946281	0.0381779596209526
-4.27851676940918	-7.17654800415039	-10.0352993011475	-0.0679981112480164	-0.000821207591798157	0.0382770784199238
-4.28050470352173	-7.17694711685181	-10.0303907394409	-0.0680661574006081	-0.000799886882305145	0.0383599996566772
-4.27294206619263	-7.17167377471924	-10.0353631973267	-0.0678975358605385	-0.000743475393392146	0.0384143888950348
-4.26855850219727	-7.17110967636108	-10.0399141311646	-0.0679624229669571	-0.000760817783884704	0.0385534651577473
-4.26585340499878	-7.17086553573608	-10.032036781311	-0.0679314136505127	-0.000811709556728601	0.0385845489799976
-4.26266860961914	-7.167555809021	-10.037449836731	-0.067869208753109	-0.000727420672774315	0.0386459566652775
-4.25631904602051	-7.1607027053833	-10.036940574646	-0.0678153336048126	-0.000783814757596701	0.0387510657310486
-4.25218486785889	-7.1651725769043	-10.0447082519531	-0.0678768381476402	-0.000884699053131044	0.0388244576752186
-4.25458383560181	-7.15906286239624	-10.0400295257568	-0.0678434818983078	-0.000717826012987643	0.0388607569038868
-4.2486252784729	-7.15620756149292	-10.0484590530396	-0.0677740499377251	-0.000835027603898197	0.0389619693160057
-4.2505989074707	-7.15815401077271	-10.0343999862671	-0.0678083151578903	-0.000808837416116148	0.0390078946948051
-4.24724149703979	-7.15493869781494	-10.0366125106812	-0.0677430853247643	-0.000803953153081238	0.0390750914812088
-4.24167919158936	-7.154221534729	-10.0408039093018	-0.0676461458206177	-0.000891227507963777	0.0391257144510746
-4.2436408996582	-7.1523265838623	-10.0359191894531	-0.0677198171615601	-0.000879989296663553	0.0392196178436279
-4.24069166183472	-7.15660238265991	-10.0444145202637	-0.0677358657121658	-0.00079379219096154	0.0392193347215652
-4.23895931243896	-7.1519775390625	-10.0371751785278	-0.0676422417163849	-0.000963741971645504	0.0393634438514709
-4.23857402801514	-7.1550464630127	-10.0449380874634	-0.0676740109920502	-0.000944874889682978	0.0394233278930187
-4.24183082580566	-7.15482187271118	-10.0433311462402	-0.0675613060593605	-0.000868043163791299	0.0395426899194717
-4.23569965362549	-7.14999961853027	-10.053915977478	-0.0674179270863533	-0.00097403657855466	0.0395403206348419
-4.23627328872681	-7.15176153182983	-10.0483169555664	-0.0674993097782135	-0.00103301589842886	0.0396621786057949
-4.23897218704224	-7.15317106246948	-10.0469160079956	-0.0674113482236862	-0.000940190104302019	0.0397530868649483
-4.23162984848022	-7.14746332168579	-10.0540647506714	-0.0672878324985504	-0.00106615305412561	0.0397764965891838
-4.23598337173462	-7.15237712860107	-10.0457706451416	-0.0673757195472717	-0.00109831301961094	0.039905309677124
-4.23452520370483	-7.1536340713501	-10.0514631271362	-0.0672614052891731	-0.00109261437319219	0.0398770458996296
-4.23617601394653	-7.1539101600647	-10.050220489502	-0.0672016516327858	-0.00127133342903107	0.0400598719716072
-4.24007272720337	-7.1555871963501	-10.0591154098511	-0.0671687945723534	-0.00129605724941939	0.040092371404171
-4.23870372772217	-7.15993165969849	-10.0606365203857	-0.0671251118183136	-0.00129603466484696	0.0402287878096104
-4.24107265472412	-7.15502119064331	-10.0699272155762	-0.0669953152537346	-0.00137961574364454	0.0402991771697998
-4.23980760574341	-7.16045093536377	-10.0662670135498	-0.0671098828315735	-0.00147034344263375	0.0403611660003662
-4.25042057037354	-7.16434526443481	-10.0666580200195	-0.0669727027416229	-0.0014947906602174	0.0404871180653572
-4.24134683609009	-7.1616530418396	-10.0728807449341	-0.0669010430574417	-0.00150291284080595	0.0404905006289482
-4.24707317352295	-7.16547060012817	-10.0738554000854	-0.0668751075863838	-0.00155192892998457	0.0406441874802113
-4.25032711029053	-7.16619157791138	-10.0783386230469	-0.0668103843927383	-0.00154520571231842	0.0406494177877903
-4.24557065963745	-7.16900205612183	-10.0725145339966	-0.066697895526886	-0.00168815744109452	0.0407986119389534
-4.25134706497192	-7.16911888122559	-10.0783939361572	-0.0666187256574631	-0.00171989074442536	0.0408804677426815
-4.24602460861206	-7.17278528213501	-10.0808525085449	-0.0666471347212791	-0.00167558749672025	0.0409488528966904
-4.24974727630615	-7.1693696975708	-10.0897636413574	-0.0663536563515663	-0.0017829523421824	0.0410612858831882
-4.24650001525879	-7.16939115524292	-10.0799350738525	-0.0664112940430641	-0.00190710148308426	0.0412356927990913
-4.24951362609863	-7.17584276199341	-10.0870046615601	-0.0663624629378319	-0.00187102542258799	0.0413031578063965
-4.24424076080322	-7.17257690429688	-10.0906915664673	-0.0662696808576584	-0.00189928384497762	0.0414357036352158
-4.23903608322144	-7.17130994796753	-10.0967922210693	-0.0660986676812172	-0.0020216463599354	0.0415579341351986
-4.24225759506226	-7.1733717918396	-10.089674949646	-0.0661349669098854	-0.00204397109337151	0.0416876114904881
-4.23549318313599	-7.17117214202881	-10.1039743423462	-0.0660222545266151	-0.00200084876269102	0.0417214967310429
-4.23378133773804	-7.17055463790894	-10.0975494384766	-0.0659169182181358	-0.00218364899046719	0.0418534725904465
-4.23444700241089	-7.17081212997437	-10.0986175537109	-0.0659549683332443	-0.00203073606826365	0.0419664308428764
-4.22896242141724	-7.17035150527954	-10.0921230316162	-0.0658320337533951	-0.00213078083470464	0.0420226007699966
-4.22479629516602	-7.16913461685181	-10.0993280410767	-0.0658382996916771	-0.00216948939487338	0.0421411879360676
-4.22545146942139	-7.16928434371948	-10.0942010879517	-0.065731592476368	-0.00219381065107882	0.0422025322914124
-4.22565269470215	-7.17218017578125	-10.0944633483887	-0.0657130107283592	-0.00220029358752072	0.0423059873282909
-4.22052097320557	-7.16566514968872	-10.1014719009399	-0.0655538588762283	-0.00219788355752826	0.0424328073859215
-4.21874570846558	-7.1660270690918	-10.0946846008301	-0.0656410977244377	-0.00226025748997927	0.0425206907093525
-4.21675682067871	-7.16678237915039	-10.0980739593506	-0.0656029805541039	-0.00225756573490798	0.0425847209990025
-4.21463108062744	-7.16309118270874	-10.0945692062378	-0.0655207484960556	-0.00235515972599387	0.0427966900169849
-4.21391153335571	-7.16441583633423	-10.0972175598145	-0.0655955225229263	-0.00230104243382812	0.0428312793374062
-4.21286630630493	-7.16321992874146	-10.090126991272	-0.065485380589962	-0.00226627290248871	0.0429545305669308
-4.21098804473877	-7.15742826461792	-10.1017169952393	-0.0654775053262711	-0.00235827756114304	0.0430470816791058
-4.20553255081177	-7.15827369689941	-10.0973014831543	-0.0655390843749046	-0.00233060633763671	0.0431576743721962
-4.20765781402588	-7.15610122680664	-10.0887441635132	-0.0654400512576103	-0.00238592922687531	0.0432401224970818
-4.20217561721802	-7.15150833129883	-10.0935230255127	-0.0653922334313393	-0.00240237917751074	0.0433433279395103
-4.20025444030762	-7.15214204788208	-10.08434009552	-0.0654191821813583	-0.00251465826295316	0.0435104332864285
-4.20146512985229	-7.15459966659546	-10.085244178772	-0.0654566884040833	-0.00243649096228182	0.0435571819543839
-4.19616174697876	-7.1523814201355	-10.083423614502	-0.0653833746910095	-0.00257585779763758	0.0438047535717487
-4.19992733001709	-7.15415143966675	-10.0860042572021	-0.0653811097145081	-0.00261702598072588	0.0439055599272251
-4.19970703125	-7.150062084198	-10.0831394195557	-0.0653857663273811	-0.00259331078268588	0.0440259277820587
-4.19441843032837	-7.14668941497803	-10.0927171707153	-0.065191388130188	-0.00267126830294728	0.044146005064249
-4.19865751266479	-7.15059232711792	-10.0884008407593	-0.0653314217925072	-0.00269298115745187	0.0443218946456909
-4.19713592529297	-7.14912033081055	-10.0881938934326	-0.0651519075036049	-0.00273834750987589	0.044484093785286
-4.18946218490601	-7.14807510375977	-10.087345123291	-0.0651321560144424	-0.00293534202501178	0.0446192994713783
-4.19635581970215	-7.1500506401062	-10.0798349380493	-0.0652063265442848	-0.0028493357822299	0.04481091350317
-4.19384384155273	-7.15027570724487	-10.0888538360596	-0.0650476217269897	-0.00304270419292152	0.044946450740099
-4.19296789169312	-7.15103483200073	-10.0881471633911	-0.0650716051459312	-0.00310790352523327	0.0451611950993538
-4.19675159454346	-7.15155076980591	-10.0897903442383	-0.0649034082889557	-0.00319101172499359	0.0452936291694641
-4.19233417510986	-7.15228319168091	-10.0931758880615	-0.0649225115776062	-0.00326217408291996	0.0455302931368351
-4.19027996063232	-7.14918184280396	-10.100396156311	-0.0648130998015404	-0.00333214621059597	0.0457241162657738
-4.19559955596924	-7.15061569213867	-10.0953826904297	-0.0647952407598495	-0.00342272035777569	0.0459157228469849
-4.19536733627319	-7.1515212059021	-10.0983695983887	-0.0647862628102303	-0.00349418167024851	0.0460995845496655
-4.18870830535889	-7.14541578292847	-10.100926399231	-0.0645830556750298	-0.00364229758270085	0.0462575666606426
-4.19283294677734	-7.15142822265625	-10.0980272293091	-0.0647225826978683	-0.0036190312821418	0.0464630872011185
-4.19025230407715	-7.14690208435059	-10.0977420806885	-0.0645725578069687	-0.00373145029880106	0.0465614497661591
-4.18733263015747	-7.15164756774902	-10.0935020446777	-0.0645414888858795	-0.00391106121242046	0.04688436165452
-4.19203996658325	-7.15318584442139	-10.1034297943115	-0.0645490363240242	-0.00393765466287732	0.047082144767046
-4.18985462188721	-7.14818906784058	-10.1055660247803	-0.0644047632813454	-0.00402997527271509	0.0472914762794971
-4.18877458572388	-7.15070343017578	-10.110502243042	-0.0643437728285789	-0.00411804160103202	0.0474815554916859
-4.19127035140991	-7.14977121353149	-10.1072425842285	-0.0642957463860512	-0.00419666757807136	0.0477220453321934
-4.18425226211548	-7.14727020263672	-10.1136837005615	-0.0642007514834404	-0.00432463549077511	0.0478998124599457
-4.1890606880188	-7.15293264389038	-10.1081695556641	-0.0642002522945404	-0.00440424075350165	0.0480829440057278
-4.18664455413818	-7.14959907531738	-10.1134023666382	-0.0640776604413986	-0.00441309995949268	0.0483335256576538
-4.18423271179199	-7.15222263336182	-10.1247510910034	-0.0640622600913048	-0.00465857004746795	0.0485321842133999
-4.1853723526001	-7.15176820755005	-10.1248321533203	-0.0640664398670197	-0.00467687379568815	0.0488022044301033
-4.18245649337769	-7.14587879180908	-10.1354169845581	-0.063920333981514	-0.0048417286016047	0.0489612407982349
-4.18248987197876	-7.14655303955078	-10.1253643035889	-0.0639477148652077	-0.00483197160065174	0.0490993522107601
-4.18110704421997	-7.14765453338623	-10.1239366531372	-0.0638397634029388	-0.00489691598340869	0.0492976643145084
-4.1809253692627	-7.14775609970093	-10.1334943771362	-0.0638160184025764	-0.00504159787669778	0.0495614744722843
-4.17837572097778	-7.14929866790771	-10.1337842941284	-0.0637756362557411	-0.00506877992302179	0.0497093573212624
-4.18028497695923	-7.14649152755737	-10.1392431259155	-0.0637092664837837	-0.00510181114077568	0.0498609468340874
-4.18095350265503	-7.14370632171631	-10.131950378418	-0.0637903735041618	-0.00510361697524786	0.0500230826437473
-4.17597627639771	-7.14593124389648	-10.1315507888794	-0.0637480765581131	-0.00516465958207846	0.0502331927418709
-4.18015432357788	-7.14473485946655	-10.1287155151367	-0.0636378526687622	-0.00523417582735419	0.0503315068781376
-4.17535781860352	-7.14303922653198	-10.1322011947632	-0.0636509209871292	-0.0052248015999794	0.0505192801356316
-4.17348003387451	-7.14531707763672	-10.1423416137695	-0.0635304600000381	-0.00537606421858072	0.0507160946726799
-4.17525434494019	-7.14337015151978	-10.1371955871582	-0.0636062771081924	-0.00541551318019629	0.0508566834032536
-4.17106962203979	-7.13774013519287	-10.1475276947021	-0.0635249614715576	-0.00537080829963088	0.050981417298317
-4.16900253295898	-7.13737487792969	-10.1412315368652	-0.0634915977716446	-0.00550310872495174	0.051124706864357
-4.1727089881897	-7.1407151222229	-10.1396188735962	-0.0635445490479469	-0.00541603518649936	0.0512499026954174
-4.1644721031189	-7.13704633712769	-10.1464776992798	-0.0634319335222244	-0.00559153407812119	0.0513151325285435
-4.16893529891968	-7.13805484771729	-10.138201713562	-0.0634854957461357	-0.00566426571458578	0.0515123419463634
-4.16878080368042	-7.13837766647339	-10.1475391387939	-0.0635059252381325	-0.00557326758280396	0.0515429265797138
-4.16584014892578	-7.13851451873779	-10.1443338394165	-0.0633714646100998	-0.00576872890815139	0.0516913123428822
-4.16774940490723	-7.13618516921997	-10.1536045074463	-0.0634486749768257	-0.00576789304614067	0.0517638884484768
-4.1675705909729	-7.13781356811523	-10.1503810882568	-0.0632809102535248	-0.00567805347964168	0.0518561862409115
-4.16484069824219	-7.13430976867676	-10.1544580459595	-0.0633411929011345	-0.00578141957521439	0.0518998801708221
-4.16568899154663	-7.13710117340088	-10.1466836929321	-0.0633900612592697	-0.00576059892773628	0.0518730394542217
-4.1664571762085	-7.13696670532227	-10.1470832824707	-0.0633804574608803	-0.00580233195796609	0.0517312251031399
-4.15965175628662	-7.13480377197266	-10.1510744094849	-0.0634296536445618	-0.00583509774878621	0.0516955778002739
-4.15996360778809	-7.13697719573975	-10.1418809890747	-0.0634750574827194	-0.00589459715411067	0.0516339242458344
-4.16525983810425	-7.13912105560303	-10.1438608169556	-0.0635621547698975	-0.00584975862875581	0.0514355972409248
-4.16182470321655	-7.13880205154419	-10.1439924240112	-0.0635164380073547	-0.00585546530783176	0.0514052696526051
-4.16738748550415	-7.14166498184204	-10.1392183303833	-0.0635705292224884	-0.0059016328305006	0.0511559098958969
-4.17005825042725	-7.14123725891113	-10.1415367126465	-0.0636246353387833	-0.0057285949587822	0.0509277544915676
-4.16954231262207	-7.14115333557129	-10.1463060379028	-0.0635811537504196	-0.00570550933480263	0.050570335239172
-4.17181539535522	-7.14318656921387	-10.1336936950684	-0.063939556479454	-0.00566589366644621	0.0500851683318615
-4.17488431930542	-7.14250707626343	-10.1344728469849	-0.0638620257377625	-0.00554464478045702	0.0496456660330296
-4.17162609100342	-7.14350652694702	-10.1288623809814	-0.0638771057128906	-0.00555075611919165	0.04935547336936
-4.18754863739014	-7.14900779724121	-10.1223773956299	-0.0640736967325211	-0.00531922001391649	0.0491573512554169
-4.19389486312866	-7.14460945129395	-10.133279800415	-0.0639666020870209	-0.00524962274357677	0.04887805134058
-4.19883680343628	-7.14659309387207	-10.1187038421631	-0.0641440227627754	-0.00515344087034464	0.0488530322909355
-4.21128988265991	-7.14511775970459	-10.1173000335693	-0.0642358586192131	-0.00498751318082213	0.0487448312342167
-4.21154594421387	-7.13956928253174	-10.1138887405396	-0.0643050447106361	-0.00487893633544445	0.0485764890909195
-4.21481657028198	-7.13589954376221	-10.1174402236938	-0.0645978674292564	-0.00479397689923644	0.0486169047653675
-4.21838140487671	-7.13321876525879	-10.1060886383057	-0.0646715611219406	-0.0046702423132956	0.0485576391220093
-4.21533727645874	-7.13123464584351	-10.1025981903076	-0.0648061484098434	-0.00457785651087761	0.0485666245222092
-4.2153754234314	-7.12650966644287	-10.0931272506714	-0.0649295970797539	-0.0045965388417244	0.0485964678227901
-4.21255159378052	-7.12605857849121	-10.0900392532349	-0.0650029554963112	-0.00439806841313839	0.0486292652785778
-4.20653486251831	-7.12254476547241	-10.0897016525269	-0.0650079771876335	-0.00436022970825434	0.0486640408635139
-4.20188236236572	-7.12192440032959	-10.0827903747559	-0.0650893375277519	-0.00430240947753191	0.0487116128206253
-4.19626474380493	-7.1155481338501	-10.0831775665283	-0.0650982186198235	-0.00412713922560215	0.0486930832266808
-4.19196271896362	-7.11033010482788	-10.0794544219971	-0.0650873333215714	-0.0040732272900641	0.0487113520503044
-4.18475723266602	-7.11032772064209	-10.0836935043335	-0.0651559084653854	-0.00387010886333883	0.0487462356686592
-4.1763482093811	-7.10145378112793	-10.0753688812256	-0.0651767700910568	-0.00371743296273053	0.0487402826547623
-4.16630172729492	-7.09733152389526	-10.0675888061523	-0.0652170404791832	-0.00368819339200854	0.0487697347998619
-4.16653156280518	-7.09889602661133	-10.0633430480957	-0.0653272569179535	-0.00352559518069029	0.0487904250621796
-4.15421199798584	-7.08994674682617	-10.0550174713135	-0.0652846470475197	-0.0034006389323622	0.0488768555223942
-4.15055513381958	-7.088210105896	-10.0629949569702	-0.0653200298547745	-0.00333352037705481	0.0488585717976093
-4.14772367477417	-7.08438014984131	-10.0510177612305	-0.0654873698949814	-0.00314358226023614	0.0489693135023117
-4.13871288299561	-7.07209634780884	-10.0540609359741	-0.0654590502381325	-0.00308690848760307	0.0488746576011181
-4.13741207122803	-7.0691123008728	-10.0460500717163	-0.0655349344015121	-0.00303212110884488	0.0489449128508568
-4.13192224502563	-7.06418228149414	-10.0347585678101	-0.0656434744596481	-0.00283307745121419	0.0489343665540218
-4.12132930755615	-7.0528678894043	-10.0323734283447	-0.0656581595540047	-0.00271458295173943	0.048866331577301
-4.12441253662109	-7.05321311950684	-10.0227613449097	-0.0657620951533318	-0.00272160605527461	0.0489157885313034
-4.11583709716797	-7.04502153396606	-10.020884513855	-0.0658056735992432	-0.00251779123209417	0.0488561950623989
-4.10928964614868	-7.04376792907715	-10.0151529312134	-0.0658105164766312	-0.00254916539415717	0.0489114746451378
-4.11269330978394	-7.0395884513855	-10.024920463562	-0.0658107176423073	-0.00244084373116493	0.048976294696331
-4.09888458251953	-7.03286361694336	-10.0152254104614	-0.0658463463187218	-0.00229248078539968	0.0488890744745731
-4.09762668609619	-7.02978801727295	-10.0114622116089	-0.0659671500325203	-0.00226564891636372	0.0489605776965618
-4.09611797332764	-7.02713394165039	-10.0066423416138	-0.0659912675619125	-0.00215635634958744	0.0489012785255909
-4.08305072784424	-7.02178525924683	-10.0052480697632	-0.0660102739930153	-0.00212744134478271	0.0490204580128193
-4.08758306503296	-7.01945686340332	-9.99684524536133	-0.06612478941679	-0.00203705066815019	0.048958845436573
-4.08040046691895	-7.01696729660034	-9.99558448791504	-0.066093809902668	-0.00187371880747378	0.0490526780486107
-4.07512521743774	-7.01272201538086	-10.0049257278442	-0.065980464220047	-0.00192209507804364	0.0491425357758999
-4.07579898834229	-7.00700998306274	-9.99765682220459	-0.066043995320797	-0.00186222908087075	0.0491582453250885
-4.06538057327271	-7.00590419769287	-9.99859714508057	-0.0660372599959373	-0.00174018600955606	0.049208153039217
-4.06652021408081	-7.00542497634888	-9.99162864685059	-0.0660575926303864	-0.00180148996878415	0.0492950677871704
-4.06463432312012	-7.00396728515625	-9.99495887756348	-0.0661154836416245	-0.00162352412007749	0.0493445694446564
-4.05393552780151	-6.99817562103271	-9.99777412414551	-0.0659960433840752	-0.00170665653422475	0.0494406409561634
-4.0544900894165	-6.99772071838379	-9.99372577667236	-0.0660747662186623	-0.0017362404614687	0.0495491661131382
-4.05396127700806	-7.00233507156372	-9.99683856964111	-0.0660029575228691	-0.00163609127048403	0.0496015883982182
-4.04901647567749	-6.99628210067749	-9.99717140197754	-0.0658766403794289	-0.00165628897957504	0.0497354380786419
-4.04623222351074	-6.99445915222168	-9.9976282119751	-0.065833181142807	-0.00175369100179523	0.0498130768537521
-4.04862785339355	-6.99764156341553	-9.9986629486084	-0.0658004507422447	-0.00165519863367081	0.0499486029148102
-4.04349279403687	-6.99386596679688	-10.0085620880127	-0.065759651362896	-0.00170592882204801	0.0500483028590679
-4.03936195373535	-6.99247312545776	-10.0090856552124	-0.0656211897730827	-0.0018340254900977	0.0501506850123405
-4.04109239578247	-6.99351358413696	-10.0140838623047	-0.0655772760510445	-0.00174005934968591	0.0502424128353596
-4.03482532501221	-6.9936089515686	-10.0205411911011	-0.0655828937888145	-0.00180094793904573	0.0502845011651516
-4.03438234329224	-6.99546337127686	-10.0099639892578	-0.0654697120189667	-0.00190198782365769	0.0504299700260162
-4.03294134140015	-6.99798917770386	-10.014368057251	-0.0653344094753265	-0.00195414526388049	0.0504111275076866
-4.02796077728271	-6.99806690216064	-10.0270195007324	-0.0652774795889854	-0.00207439577206969	0.0504981279373169
-4.02701854705811	-7.00298357009888	-10.0312643051147	-0.0652254745364189	-0.00219523254781961	0.0503499656915665
-4.02477788925171	-7.00273513793945	-10.0380525588989	-0.0651217773556709	-0.00216576550155878	0.0503202192485332
-4.02684497833252	-7.00078964233398	-10.0468893051147	-0.0650729611515999	-0.00223130499944091	0.0503171682357788
-4.03219223022461	-7.0061469078064	-10.0439748764038	-0.0650935769081116	-0.00227782735601068	0.0502801649272442
-4.03354644775391	-7.00494289398193	-10.0448455810547	-0.0649697929620743	-0.00229968968778849	0.0503591299057007
-4.04216957092285	-7.01160478591919	-10.050178527832	-0.06487937271595	-0.00233887368813157	0.0504212193191051
-4.04339027404785	-7.01131010055542	-10.0590381622314	-0.0649103969335556	-0.00230347597971559	0.050486147403717
-4.0487117767334	-7.00898504257202	-10.0610303878784	-0.0649306923151016	-0.00237162970006466	0.0505733452737331
-4.05277872085571	-7.007399559021	-10.0605134963989	-0.0649846717715263	-0.00230676052160561	0.0505753345787525
-4.05319929122925	-7.00775861740112	-10.0574598312378	-0.0650229826569557	-0.00231026369147003	0.050586324185133
-4.05943202972412	-7.01192092895508	-10.0571384429932	-0.0651641115546227	-0.00236444151960313	0.0506266988813877
-4.06005525588989	-7.01253080368042	-10.0552225112915	-0.0650638341903687	-0.00228996365331113	0.0506609939038754
-4.05967807769775	-7.01420831680298	-10.0599451065063	-0.065144881606102	-0.00238571036607027	0.050758384168148
-4.06631994247437	-7.01273012161255	-10.059606552124	-0.0652325227856636	-0.00225534499622881	0.0507255084812641
-4.06427097320557	-7.00809860229492	-10.0706548690796	-0.0651929080486298	-0.00223074643872678	0.050728116184473
-4.06683111190796	-7.00947046279907	-10.0559234619141	-0.0652506053447723	-0.00226809014566243	0.0507931262254715
-4.06599760055542	-7.01142501831055	-10.0527305603027	-0.0652904510498047	-0.00216376525349915	0.0507183708250523
-4.06165504455566	-7.01110553741455	-10.0544357299805	-0.065313957631588	-0.00226352596655488	0.050774659961462
-4.06575775146484	-7.01022386550903	-10.0494918823242	-0.0653777495026588	-0.00214118370786309	0.0508690103888512
-4.06351709365845	-7.00956058502197	-10.0604372024536	-0.0653242990374565	-0.0021032455842942	0.0507367290556431
-4.06314373016357	-7.01054286956787	-10.0531148910522	-0.0653863921761513	-0.00215874658897519	0.0509008914232254
-4.0627384185791	-7.00919771194458	-10.0559310913086	-0.0654285550117493	-0.00211517699062824	0.0508616007864475
-4.05447864532471	-7.00579690933228	-10.0540494918823	-0.0653744637966156	-0.0021103210747242	0.0508317425847054
-4.05990028381348	-7.0061149597168	-10.0479803085327	-0.0655591636896133	-0.00215214537456632	0.0508803278207779
-4.05868577957153	-7.00570297241211	-10.0531702041626	-0.0655178725719452	-0.00213382858783007	0.0508811064064503
-4.05722999572754	-7.00524806976318	-10.0493116378784	-0.0655089467763901	-0.00223565194755793	0.0509301237761974
-4.06189966201782	-7.00613164901733	-10.0470066070557	-0.0655569583177567	-0.00225760834291577	0.0509678088128567
-4.05561494827271	-7.00143098831177	-10.0572519302368	-0.0654975473880768	-0.00222446257248521	0.0509885810315609
-4.05517148971558	-7.00300693511963	-10.054162979126	-0.0655586495995522	-0.00216463068500161	0.0509955547749996
-4.05678701400757	-6.99966287612915	-10.0530986785889	-0.0655887275934219	-0.00213002180680633	0.0509953759610653
-4.04924249649048	-6.99793195724487	-10.0434055328369	-0.0655518919229507	-0.00218802527524531	0.0510173849761486
-4.05297613143921	-7.00060033798218	-10.042797088623	-0.0656591355800629	-0.00220761774107814	0.0510128885507584
-4.04917001724243	-6.99771976470947	-10.0449905395508	-0.0656603798270226	-0.0021780610550195	0.0510464422404766
-4.04410839080811	-6.99614334106445	-10.0521097183228	-0.065668523311615	-0.00224237865768373	0.0510813854634762
-4.04620313644409	-6.99328422546387	-10.0435905456543	-0.0657169297337532	-0.00218668417073786	0.0510261133313179
-4.04342889785767	-6.98894834518433	-10.0462713241577	-0.0657439902424812	-0.00211837491951883	0.050999253988266
-4.04047870635986	-6.98916435241699	-10.0355768203735	-0.0657453835010529	-0.00225671636871994	0.0510446317493916
-4.03933525085449	-6.99033308029175	-10.0320997238159	-0.0658423602581024	-0.00209303782321513	0.0509943589568138
-4.03378963470459	-6.98374128341675	-10.0331258773804	-0.0658325776457787	-0.00216223043389618	0.0510286167263985
-4.03234910964966	-6.98271083831787	-10.0283441543579	-0.0659029185771942	-0.00224959454499185	0.0510837957262993
-4.034264087677	-6.98205232620239	-10.0343217849731	-0.0659365430474281	-0.00207822839729488	0.0510331615805626
-4.02884340286255	-6.98024034500122	-10.026894569397	-0.0659130737185478	-0.00215248577296734	0.0510974042117596
-4.02887105941772	-6.97822570800781	-10.0295677185059	-0.066042348742485	-0.00212394655682147	0.0511185638606548
-4.02547979354858	-6.97556591033936	-10.025634765625	-0.0659844949841499	-0.00202835723757744	0.0511146411299706
-4.02303647994995	-6.97090864181519	-10.0279588699341	-0.0660025179386139	-0.00212238519452512	0.0510610230267048
-4.0189266204834	-6.97077226638794	-10.0165004730225	-0.0661508142948151	-0.00202374742366374	0.0510869063436985
-4.01304721832275	-6.97368955612183	-10.0140018463135	-0.0660903006792068	-0.00200699642300606	0.051095612347126
-4.01090955734253	-6.97026824951172	-10.0165929794312	-0.0662124529480934	-0.00207868963479996	0.0510735176503658
-4.01434087753296	-6.97176313400269	-10.004599571228	-0.0661916956305504	-0.00198327749967575	0.0511960312724113
-4.00202465057373	-6.96479272842407	-10.018461227417	-0.0661679655313492	-0.00205933186225593	0.0511529520153999
-4.00655031204224	-6.96514940261841	-10.0132837295532	-0.0663052648305893	-0.00199967133812606	0.0511992946267128
-4.00196218490601	-6.96148872375488	-10.0145597457886	-0.0662151873111725	-0.00188562995754182	0.0511817894876003
-3.99488663673401	-6.95855331420898	-10.015362739563	-0.0662743747234344	-0.00207090168260038	0.0511585846543312
-3.99874567985535	-6.96458768844604	-10.0054750442505	-0.0664467662572861	-0.00187284906860441	0.0512624233961105
-3.99345135688782	-6.96020269393921	-10.0195045471191	-0.0662938952445984	-0.00190868542995304	0.0512244217097759
-3.99126696586609	-6.95875072479248	-10.012056350708	-0.0664351135492325	-0.00200817780569196	0.0513256192207336
-3.99869060516357	-6.96127033233643	-10.0143985748291	-0.0663153007626534	-0.00190521532204002	0.0512839928269386
-3.98707723617554	-6.95727348327637	-10.0192489624023	-0.0662896707653999	-0.00196797400712967	0.0512099787592888
-3.99214601516724	-6.95672035217285	-10.0140571594238	-0.0664867162704468	-0.00181543396320194	0.0512206107378006
-3.99154472351074	-6.9547758102417	-10.0164976119995	-0.0664182081818581	-0.00182890973519534	0.0512338690459728
-3.98686027526855	-6.95686769485474	-10.0139780044556	-0.0664588734507561	-0.0019128886051476	0.0512023009359837
-3.99074530601501	-6.95786666870117	-10.0044240951538	-0.0665516331791878	-0.00185934954788536	0.0511866360902786
-3.98810267448425	-6.95853805541992	-10.0136556625366	-0.0665570348501205	-0.0017873797332868	0.0511659532785416
-3.98452639579773	-6.95548820495605	-10.0145673751831	-0.0665569305419922	-0.00179823720827699	0.0512053929269314
-3.98994636535645	-6.95624923706055	-10.009503364563	-0.0666782930493355	-0.00174591573886573	0.0511588640511036
-3.98734545707703	-6.95496797561646	-10.0201110839844	-0.0666114315390587	-0.00173781800549477	0.051151167601347
-3.98738527297974	-6.95383548736572	-10.009747505188	-0.0667488425970078	-0.00172919617034495	0.0511455833911896
-3.98772811889648	-6.95399761199951	-10.00475025177	-0.066699393093586	-0.00161037617363036	0.0510465651750565
-3.98328256607056	-6.95355176925659	-10.0070753097534	-0.0667812451720238	-0.00160016200970858	0.0510673820972443
-3.98759317398071	-6.95490598678589	-10.0017023086548	-0.0668627843260765	-0.00156734907068312	0.0511300899088383
-3.98137807846069	-6.95078182220459	-10.0106678009033	-0.0668433755636215	-0.00153353938367218	0.051110353320837
-3.98465776443481	-6.94796943664551	-10.0044708251953	-0.0668480694293976	-0.00152696040458977	0.0511035211384296
-3.98203825950623	-6.95028257369995	-10.0007286071777	-0.0670004859566689	-0.00139462959486991	0.0510598905384541
-3.97441244125366	-6.94452524185181	-9.99884700775146	-0.0669943913817406	-0.00137441768310964	0.0510206483304501
-3.97696256637573	-6.94643497467041	-9.98991012573242	-0.0671075731515884	-0.00136434868909419	0.0510179102420807
-3.97625851631165	-6.94436264038086	-9.9897985458374	-0.0670886114239693	-0.00125297822523862	0.0509698688983917
-3.97200441360474	-6.946364402771	-9.97994518280029	-0.0670676752924919	-0.00127594382502139	0.0510151386260986
-3.97667193412781	-6.94405651092529	-9.98763561248779	-0.0671789050102234	-0.00121085590217263	0.0509211272001266
-3.97272157669067	-6.94626522064209	-9.98227882385254	-0.0672029182314873	-0.00110646546818316	0.050907488912344
-3.97208595275879	-6.94127988815308	-9.98883819580078	-0.067182183265686	-0.00109994842205197	0.050885271281004
-3.96913623809814	-6.94202136993408	-9.97935009002686	-0.0673139542341232	-0.000969885441008955	0.0508580505847931
-3.96659374237061	-6.93999004364014	-9.97977066040039	-0.0672196298837662	-0.000890275579877198	0.0508025214076042
-3.96535396575928	-6.93752098083496	-9.97683334350586	-0.0673388168215752	-0.000845181231852621	0.0507169552147388
-3.96238446235657	-6.94076728820801	-9.9698486328125	-0.0674256607890129	-0.000752167892642319	0.0507409684360027
-3.96177124977112	-6.93692970275879	-9.97236728668213	-0.0673226788640022	-0.000745822268072516	0.0507403314113617
-3.95817804336548	-6.93594980239868	-9.96591281890869	-0.0673802047967911	-0.000701857847161591	0.0507755130529404
-3.95992994308472	-6.93951463699341	-9.96822166442871	-0.0674579441547394	-0.000627234112471342	0.0506780818104744
-3.9590425491333	-6.93541431427002	-9.96679306030273	-0.067442774772644	-0.000531399622559547	0.0506872311234474
-3.95286226272583	-6.93487405776978	-9.97060871124268	-0.0674279034137726	-0.000514071492943913	0.0506281405687332
-3.95716953277588	-6.93352508544922	-9.96203994750977	-0.0674620345234871	-0.00047217623796314	0.0505791567265987
-3.95041799545288	-6.93156719207764	-9.9705696105957	-0.0674027651548386	-0.000444241857621819	0.0505691692233086
-3.95188236236572	-6.93128633499146	-9.96397495269775	-0.0673699080944061	-0.000492853054311126	0.0505567565560341
-3.95239520072937	-6.93182563781738	-9.96290969848633	-0.0674111768603325	-0.000298774248221889	0.0504833087325096
-3.94301867485046	-6.92986488342285	-9.97025012969971	-0.0672914907336235	-0.000350025540683419	0.050480280071497
-3.94406294822693	-6.9297924041748	-9.96292972564697	-0.0673943012952805	-0.000397940602852032	0.0504433698952198
-3.9472930431366	-6.93355178833008	-9.96906661987305	-0.0673876479268074	-0.000201448216103017	0.0503837391734123
-3.94550061225891	-6.93079662322998	-9.97256565093994	-0.0672316625714302	-0.000424805446527898	0.0503507629036903
-3.94777965545654	-6.93276882171631	-9.97995090484619	-0.0672357305884361	-0.000331233139149845	0.050364013761282
-3.94666647911072	-6.9335036277771	-9.97396850585938	-0.0672379583120346	-0.000263314577750862	0.0503476597368717
-3.94978308677673	-6.93098831176758	-9.98614311218262	-0.0671187341213226	-0.00033592595718801	0.0502868071198463
-3.95059537887573	-6.93446493148804	-9.97989559173584	-0.0671258568763733	-0.000286963593680412	0.0502517968416214
-3.95298647880554	-6.93819761276245	-9.98057651519775	-0.067069485783577	-0.000271021155640483	0.0501782596111298
-3.95000720024109	-6.93808603286743	-9.98434448242188	-0.0670394897460938	-0.000334641168592498	0.0501382201910019
-3.95268106460571	-6.94629287719727	-9.98265838623047	-0.0670985206961632	-0.000338192301569507	0.0501030571758747
-3.95792555809021	-6.94718313217163	-9.99215984344482	-0.0669945627450943	-0.000330870563630015	0.05003347620368
-3.95757722854614	-6.9443531036377	-9.99608516693115	-0.0669575482606888	-0.000359331315848976	0.0500468239188194
-3.96243405342102	-6.94982576370239	-10.0001373291016	-0.0669191479682922	-0.000299706996884197	0.0499443784356117
-3.95579433441162	-6.94539499282837	-10.0027627944946	-0.0669686868786812	-0.000325729546602815	0.0498327873647213
-3.95984268188477	-6.94731855392456	-9.99888038635254	-0.066997192800045	-0.000199133297428489	0.0497480593621731
-3.95996570587158	-6.95156478881836	-9.99824333190918	-0.0669478923082352	-0.000269439653493464	0.0495567955076694
-3.95979833602905	-6.950035572052	-9.99542236328125	-0.0670474022626877	-0.000162137730512768	0.0495280176401138
-3.96282410621643	-6.95107555389404	-10.000093460083	-0.0669452920556068	-0.000206720535061322	0.0494142323732376
-3.96490097045898	-6.9544792175293	-9.99491214752197	-0.0670071914792061	-9.08456931938417E-05	0.0493216440081596
-3.96384763717651	-6.949791431427	-10.0044212341309	-0.0669550970196724	-0.000122319659567438	0.0491927303373814
-3.96431756019592	-6.94936275482178	-9.99957656860352	-0.0669812262058258	-4.92888975713868E-05	0.0491036213934422
-3.96955037117004	-6.94712257385254	-10.004020690918	-0.066965289413929	5.27013944520149E-05	0.0489424280822277
-3.96604204177856	-6.94754219055176	-10.0002632141113	-0.0669275149703026	1.44111454574158E-05	0.0487605035305023
-3.97156596183777	-6.95309495925903	-9.99845886230469	-0.066968746483326	9.01328821782954E-05	0.0486569292843342
-3.96944427490234	-6.94894170761108	-9.99423027038574	-0.0669232830405235	7.52910054870881E-05	0.0485610254108906
-3.97119545936584	-6.95186805725098	-9.9924259185791	-0.0669116005301476	2.49037129833596E-05	0.0484195649623871
-3.98152875900269	-6.95557260513306	-9.99553203582764	-0.0669344067573547	0.000103544865851291	0.0483084693551064
-3.9798698425293	-6.95657396316528	-9.99794483184814	-0.0668629556894302	0.00016578525537625	0.0481345057487488
-3.98356461524963	-6.95986938476563	-10.0036764144897	-0.0668637305498123	0.000107918989669997	0.0480902269482613
-3.99143123626709	-6.96082019805908	-9.99942874908447	-0.0668972209095955	0.000154491994180717	0.0479361638426781
-3.99261212348938	-6.9637279510498	-10.0135984420776	-0.0667579099535942	0.000156834837980568	0.0477679409086704
-3.99634695053101	-6.96378374099731	-10.0046377182007	-0.0668457821011543	0.000141581782372668	0.0476470999419689
-4.00109338760376	-6.97155046463013	-10.0067939758301	-0.0668176412582397	0.000236002248129807	0.0474781170487404
-4.00259351730347	-6.97166681289673	-10.0031080245972	-0.066785141825676	0.000257011590292677	0.0473468899726868
-4.00636529922485	-6.97375965118408	-10.0020551681519	-0.0668435916304588	0.00015631812857464	0.0472378879785538
-4.01216554641724	-6.98115539550781	-10.0056819915771	-0.0668371245265007	0.000229644574574195	0.0470716170966625
-4.01214981079102	-6.97902536392212	-10.0053949356079	-0.0668012499809265	0.00020001370285172	0.0470180362462997
-4.01437950134277	-6.98791933059692	-10.0144186019897	-0.0668431594967842	0.000116305593110155	0.0468221828341484
-4.0209584236145	-6.98829221725464	-10.0070705413818	-0.0667941346764565	0.000201134767848998	0.0468239933252335
-4.0198278427124	-6.98695707321167	-10.0216131210327	-0.0666693150997162	0.000162328564329073	0.0466095693409443
-4.0244083404541	-6.98884773254395	-10.014762878418	-0.0667269974946976	0.000139092226163484	0.0465001128613949
-4.02892398834229	-6.99328947067261	-10.0213441848755	-0.0667965412139893	0.00025661921245046	0.0463638491928577
-4.02399301528931	-6.99001789093018	-10.017502784729	-0.0666877552866936	0.000262633868260309	0.0461883097887039
-4.03051471710205	-6.99390840530396	-10.016544342041	-0.0667396783828735	0.000218004992348142	0.0461142510175705
-4.0348482131958	-6.99713182449341	-10.0143642425537	-0.0667916759848595	0.000341676583047956	0.0458296649158001
-4.03614664077759	-6.99871826171875	-10.0177440643311	-0.0666416063904762	0.00034399563446641	0.0457590185105801
-4.0372052192688	-6.99852418899536	-10.0144271850586	-0.0667663142085075	0.000341480830684304	0.0455805547535419
-4.04545211791992	-7.00516414642334	-10.0048580169678	-0.0668004229664803	0.000453165208455175	0.0454809479415417
-4.04449605941772	-6.99783658981323	-10.0121746063232	-0.0667197555303574	0.000491522368974984	0.045268639922142
-4.04408884048462	-7.00239038467407	-10.0102701187134	-0.066901370882988	0.000453679182101041	0.0450732484459877
-4.05548858642578	-7.00437068939209	-10.0045728683472	-0.0670129731297493	0.000626893888693303	0.0449245758354664
-4.05164766311646	-7.00445318222046	-10.0044555664063	-0.0670354291796684	0.000678124255500734	0.0446956306695938
-4.05640077590942	-7.00191497802734	-10.0004835128784	-0.0670447647571564	0.0007108622812666	0.0445937365293503
-4.06115055084229	-7.0037784576416	-10.0032844543457	-0.0671956762671471	0.000877414713613689	0.0443711765110493
-4.06372928619385	-7.0052752494812	-9.99608135223389	-0.0671886131167412	0.000922828970942646	0.0442633740603924
-4.06565618515015	-7.00112771987915	-10.0008611679077	-0.0672211274504662	0.000900319602806121	0.0440522991120815
-4.06560182571411	-7.0082573890686	-9.98636341094971	-0.0673626661300659	0.0010489959968254	0.0439644083380699
-4.0722918510437	-7.00529956817627	-9.99491310119629	-0.0672702789306641	0.000968583568464965	0.0438433028757572
-4.0693154335022	-7.00622749328613	-9.99263381958008	-0.067316822707653	0.000960090372245759	0.0437727384269238
-4.0783429145813	-7.01062107086182	-9.98323345184326	-0.0674136728048325	0.00098286138381809	0.0437019057571888
-4.07506036758423	-7.01290416717529	-9.9865140914917	-0.067370742559433	0.00109270471148193	0.0436622612178326
-4.07666206359863	-7.01168537139893	-9.99847507476807	-0.0672588050365448	0.000955866533331573	0.0436042621731758
-4.07704067230225	-7.01429748535156	-9.99439716339111	-0.0673825964331627	0.000982670462690294	0.0436554849147797
-4.08128499984741	-7.01962423324585	-9.99551296234131	-0.0673098787665367	0.000994149479083717	0.0435451455414295
-4.07995653152466	-7.01719760894775	-10.002703666687	-0.0672024264931679	0.000989739317446947	0.0435643345117569
-4.08019733428955	-7.01930999755859	-10.0044012069702	-0.0672262534499168	0.000987530103884637	0.0435262508690357
-4.08382701873779	-7.02129983901978	-9.99879169464111	-0.0671709701418877	0.000931961403694004	0.0435426495969296
-4.07925462722778	-7.01919746398926	-10.012243270874	-0.067116416990757	0.00100002659019083	0.0435011647641659
-4.08058500289917	-7.01946544647217	-10.0093269348145	-0.0670066922903061	0.000893437652848661	0.0435104668140411
-4.08062839508057	-7.02185821533203	-10.0122127532959	-0.0670935958623886	0.000975623144768178	0.0434919483959675
-4.07988452911377	-7.02020025253296	-10.0135135650635	-0.0670211985707283	0.00093840342015028	0.0433946177363396
-4.07725477218628	-7.02126026153564	-10.0183734893799	-0.0670396536588669	0.000900526414625347	0.0434502884745598
-4.07778644561768	-7.02235794067383	-10.0145959854126	-0.0669599920511246	0.000869569717906415	0.0434294119477272
-4.0826268196106	-7.02353763580322	-10.0149250030518	-0.0670140758156776	0.000977932009845972	0.0433849208056927
-4.07525491714478	-7.02077531814575	-10.0151472091675	-0.0669131428003311	0.000886716297827661	0.0434106923639774
-4.07782936096191	-7.02112674713135	-10.0143985748291	-0.0670322924852371	0.000805063114967197	0.0433928817510605
-4.07810640335083	-7.0230975151062	-10.016170501709	-0.0669984221458435	0.00091060996055603	0.0433217883110046
-4.08015632629395	-7.02330017089844	-10.0152931213379	-0.0669337138533592	0.000839626824017614	0.04336828738451
-4.07706260681152	-7.02170753479004	-10.0136041641235	-0.0670361071825027	0.000796350592281669	0.0433421097695827
-4.08360719680786	-7.02226114273071	-10.0078582763672	-0.0670695081353188	0.000802120252046734	0.0433846600353718
-4.08433151245117	-7.02226543426514	-10.0188293457031	-0.0669842213392258	0.000877424201462418	0.0433770939707756
-4.08355760574341	-7.02325296401978	-10.0132570266724	-0.0670319050550461	0.000751946645323187	0.043365117162466
-4.08994054794312	-7.02477979660034	-10.0154094696045	-0.0671318471431732	0.000761501141823828	0.0433629080653191
-4.09020185470581	-7.0241904258728	-10.0154714584351	-0.0670319944620132	0.000906623550690711	0.0433661751449108
-4.08747339248657	-7.02417755126953	-10.0244817733765	-0.0670775845646858	0.000751673767808825	0.0433686934411526
-4.09577465057373	-7.02757358551025	-10.0174322128296	-0.0671199187636375	0.000756189925596118	0.0433614663779736
-4.0982518196106	-7.02910232543945	-10.0253772735596	-0.0670385658740997	0.000745580822695047	0.0433463305234909
-4.09343147277832	-7.02697563171387	-10.0306348800659	-0.067032091319561	0.000733687775209546	0.043338306248188
-4.09758424758911	-7.02974557876587	-10.0209970474243	-0.0670627281069756	0.000668598513584584	0.0434201024472713
-4.10194396972656	-7.02992916107178	-10.0273742675781	-0.0671076476573944	0.000668087799567729	0.0433717593550682
-4.1006875038147	-7.02977275848389	-10.0261335372925	-0.066978245973587	0.000596199824940413	0.0434530675411224
-4.10040712356567	-7.03157663345337	-10.0298824310303	-0.0671184211969376	0.000467504083644599	0.0434355996549129
-4.10673666000366	-7.03338575363159	-10.0268783569336	-0.0670653358101845	0.000667184358462691	0.0435247495770454
-4.10280990600586	-7.03003978729248	-10.0385417938232	-0.0669406056404114	0.000444674107711762	0.043474443256855
-4.10457134246826	-7.02991580963135	-10.0387964248657	-0.0670544281601906	0.000413346278946847	0.0435219593346119
-4.10614824295044	-7.03413772583008	-10.042031288147	-0.0669065490365028	0.000491259270347655	0.0435144603252411
-4.09957695007324	-7.03000783920288	-10.0434560775757	-0.066932238638401	0.000428715808084235	0.0435239747166634
-4.1000075340271	-7.0311427116394	-10.0450944900513	-0.0668948218226433	0.000396536663174629	0.0435918383300304
-4.10574197769165	-7.03639268875122	-10.0422563552856	-0.0671103373169899	0.000391628273064271	0.0435236096382141
-4.10551261901855	-7.03576946258545	-10.0418815612793	-0.0669184625148773	0.000525884795933962	0.0436052940785885
-4.09896183013916	-7.03295564651489	-10.0452947616577	-0.0668711438775063	0.000346641434589401	0.0436119586229324
-4.10463714599609	-7.03638982772827	-10.0419473648071	-0.0669884383678436	0.00047526226262562	0.043682724237442
-4.10078477859497	-7.03739738464355	-10.0488815307617	-0.067026399075985	0.000460246024886146	0.0436176508665085
-4.09631967544556	-7.03588151931763	-10.0407371520996	-0.0670378059148788	0.000418709823861718	0.0436978004872799
-4.1005802154541	-7.03608703613281	-10.0465660095215	-0.0669547915458679	0.000424912112066522	0.0436630956828594
-4.10001611709595	-7.03955459594727	-10.0441884994507	-0.0670599192380905	0.000546843046322465	0.0437201634049416
-4.09523010253906	-7.03567504882813	-10.0542678833008	-0.0669609308242798	0.000468747864942998	0.0437167435884476
-4.09694623947144	-7.03665018081665	-10.0427188873291	-0.0671208649873734	0.000449646962806582	0.0437438786029816
-4.09854698181152	-7.03718042373657	-10.0452117919922	-0.0671451166272163	0.000558726780582219	0.0437462441623211
-4.09181213378906	-7.03562831878662	-10.0467300415039	-0.0671093538403511	0.000518347311299294	0.0436858087778091
-4.09584760665894	-7.03280925750732	-10.0486392974854	-0.0670896396040916	0.000609231938142329	0.0436935573816299
-4.09747171401978	-7.03607225418091	-10.041615486145	-0.0672315284609795	0.000557157036382705	0.0436821132898331
-4.0972204208374	-7.03575897216797	-10.0552921295166	-0.0671967938542366	0.000668946013320237	0.0437094755470753
-4.09264707565308	-7.03365039825439	-10.0516729354858	-0.067162498831749	0.000536417355760932	0.0436484813690186
-4.09552526473999	-7.03612995147705	-10.0456418991089	-0.0672721564769745	0.00055633787997067	0.0437058098614216
-4.10004615783691	-7.03125286102295	-10.0494184494019	-0.0672110840678215	0.00066529493778944	0.0436400324106216
-4.09307432174683	-7.0324592590332	-10.0526523590088	-0.0672199279069901	0.000584633322432637	0.043685358017683
-4.09908294677734	-7.03477621078491	-10.0566024780273	-0.0671836882829666	0.000564501446206123	0.0437054000794888
-4.09841823577881	-7.0352578163147	-10.0550851821899	-0.0671539008617401	0.000687145919073373	0.0437248758971691
-4.09512233734131	-7.03313779830933	-10.0573062896729	-0.0671062469482422	0.000598453159909695	0.0437711142003536
-4.09438991546631	-7.03508806228638	-10.0551280975342	-0.0671004876494408	0.000429271400207654	0.0438114851713181
-4.09765625	-7.03497695922852	-10.0580043792725	-0.0670894235372543	0.000513147271703929	0.0438673496246338
-4.09719705581665	-7.03454875946045	-10.0600967407227	-0.0669654831290245	0.000506756943650544	0.0438304506242275
-4.09129476547241	-7.03501844406128	-10.0716152191162	-0.0670215934514999	0.000449714221758768	0.0438873246312141
-4.09860277175903	-7.03522777557373	-10.0646533966064	-0.0670047104358673	0.000520585221238434	0.0438967607915401
-4.09327268600464	-7.03183746337891	-10.0770750045776	-0.0668598338961601	0.000477091409265995	0.043928287923336
-4.09296894073486	-7.02753305435181	-10.0704650878906	-0.066832959651947	0.000456714973552153	0.0439959615468979
-4.09124231338501	-7.03197479248047	-10.076602935791	-0.0668734461069107	0.000480480375699699	0.0439740866422653
-4.09123849868774	-7.02796030044556	-10.076114654541	-0.0668303892016411	0.000473792635602877	0.0439391434192657
-4.08855724334717	-7.02621746063232	-10.0740461349487	-0.0668250918388367	0.000460133887827396	0.0439422391355038
-4.09378623962402	-7.03309917449951	-10.0771169662476	-0.0668459534645081	0.000536047853529453	0.0438723973929882
-4.08928108215332	-7.02781581878662	-10.0747842788696	-0.0667523741722107	0.000560223183128983	0.0438698641955853
-4.08669090270996	-7.02934122085571	-10.0836067199707	-0.0668050944805145	0.000584047345910221	0.0437966175377369
-4.08956098556519	-7.02575445175171	-10.0693883895874	-0.066909596323967	0.000618935213424265	0.0438170917332172
-4.08411931991577	-7.02343893051147	-10.078574180603	-0.0668159127235413	0.000714884779881686	0.0436296798288822
-4.08554840087891	-7.0196418762207	-10.0696029663086	-0.0668431520462036	0.000682151643559337	0.0436413884162903
-4.08454513549805	-7.02100515365601	-10.0673456192017	-0.0669324100017548	0.000804523413535208	0.0434780083596706
-4.08407068252563	-7.01777839660645	-10.0612030029297	-0.0669190511107445	0.000914448814000934	0.0434728488326073
-4.07585096359253	-7.01133441925049	-10.0727481842041	-0.0669308602809906	0.000869460927788168	0.0433176644146442
-4.07972288131714	-7.01369142532349	-10.0657081604004	-0.0670775845646858	0.00101261923555285	0.0432751923799515
-4.0799765586853	-7.01080369949341	-10.0590667724609	-0.0670608654618263	0.00116611260455102	0.0431387983262539
-4.07113265991211	-7.010169506073	-10.0640659332275	-0.0670406147837639	0.0011428699363023	0.0430291295051575
-4.0755295753479	-7.00258445739746	-10.0582132339478	-0.0670618265867233	0.00114866811782122	0.042961984872818
-4.07370233535767	-7.00540733337402	-10.0554103851318	-0.0671747252345085	0.0013286821777001	0.0428560450673103
-4.0741286277771	-7.00592088699341	-10.0545682907104	-0.0670983791351318	0.00138855399563909	0.042876835912466
-4.06750106811523	-6.99978446960449	-10.0608625411987	-0.0671993866562843	0.00131847488228232	0.0427346937358379
-4.07092094421387	-7.00462675094604	-10.0524759292603	-0.0672679096460342	0.00145800376776606	0.0427656881511211
-4.06670713424683	-6.99741125106812	-10.0532665252686	-0.0672501772642136	0.00152208865620196	0.0426274798810482
-4.0686821937561	-6.99859380722046	-10.0571098327637	-0.0672899037599564	0.00155951862689108	0.0425626896321774
-4.0713062286377	-6.99807739257813	-10.0540657043457	-0.0673811435699463	0.00160555308684707	0.0425105132162571
-4.07445621490479	-6.99943733215332	-10.0529260635376	-0.0674130842089653	0.00177316379267722	0.0424662157893181
-4.07356262207031	-7.00116109848022	-10.0628528594971	-0.0673860833048821	0.00171796244103462	0.0424111261963844
-4.07277011871338	-7.0015926361084	-10.059253692627	-0.0674570873379707	0.00179017218761146	0.042323887348175
-4.07695341110229	-7.00210618972778	-10.0588102340698	-0.0674774572253227	0.00188999052625149	0.0422539338469505
-4.06929540634155	-6.99829006195068	-10.0547771453857	-0.0675464496016502	0.00190191238652915	0.0421477146446705
-4.06903600692749	-7.00106334686279	-10.0426864624023	-0.0677033364772797	0.0019896449521184	0.042077649384737
-4.07369470596313	-6.99768400192261	-10.0489902496338	-0.0677143409848213	0.00206413632258773	0.0419763997197151
-4.06235885620117	-6.99730062484741	-10.0434503555298	-0.0677116885781288	0.00203977851197124	0.0419235564768314
-4.0637412071228	-6.99220561981201	-10.0437269210815	-0.0677847340703011	0.00211000186391175	0.0418707616627216
-4.05796718597412	-6.99356460571289	-10.0412817001343	-0.0677876174449921	0.0022894055582583	0.0417892001569271
-4.05345582962036	-6.98853397369385	-10.0407791137695	-0.0677016079425812	0.00224610138684511	0.0416926741600037
-4.04840230941772	-6.98348903656006	-10.0361766815186	-0.0678176507353783	0.00232049799524248	0.0416458062827587
-4.05276393890381	-6.98582696914673	-10.0383892059326	-0.0677968710660934	0.00246590888127685	0.0414999574422836
-4.04776096343994	-6.98052453994751	-10.0371675491333	-0.0678989440202713	0.00254463939927518	0.0414987616240978
-4.0410623550415	-6.97557544708252	-10.0338573455811	-0.0678508803248405	0.0024969547521323	0.0414213240146637
-4.04354858398438	-6.97300863265991	-10.0228624343872	-0.0680328831076622	0.00267104571685195	0.0413469150662422
-4.04035568237305	-6.97211742401123	-10.0273008346558	-0.0680675655603409	0.00277369958348572	0.0412289537489414
-4.04022026062012	-6.96997690200806	-10.0195474624634	-0.0680172294378281	0.00281375902704895	0.0411593802273273
-4.03559446334839	-6.97126388549805	-10.0125045776367	-0.0681588053703308	0.00288824667222798	0.041070107370615
-4.0441312789917	-6.97110176086426	-10.0060882568359	-0.0681835189461708	0.00303448736667633	0.0409381128847599
-4.0412917137146	-6.97094678878784	-10.0112171173096	-0.06813033670187	0.00311611220240593	0.0408299118280411
-4.04813194274902	-6.97252321243286	-10.0096597671509	-0.0681329071521759	0.00309347570873797	0.0407818630337715
-4.0524377822876	-6.97680616378784	-10.0100345611572	-0.0683296322822571	0.00325259217061102	0.0407285951077938
-4.0594482421875	-6.98359775543213	-10.0165777206421	-0.0681681036949158	0.00311885494738817	0.0405875220894814
-4.06063985824585	-6.98634052276611	-10.0248870849609	-0.0681971311569214	0.00302686402574182	0.0405560247600079
-4.06304788589478	-6.9889030456543	-10.0292711257935	-0.0680209919810295	0.00302169658243656	0.0405316911637783
-4.07044219970703	-6.99349117279053	-10.0232305526733	-0.0681474581360817	0.00312876678071916	0.0404928289353848
-4.06553506851196	-6.9930739402771	-10.022650718689	-0.0681170672178268	0.00303163309581578	0.0403685420751572
-4.06642866134644	-6.99208450317383	-10.0212545394897	-0.0680562704801559	0.00298945023678243	0.0403398908674717
-4.06920719146729	-6.99462080001831	-10.025936126709	-0.0679886415600777	0.00289246742613614	0.0403532162308693
-4.07240581512451	-6.99479579925537	-10.0289077758789	-0.0679552778601646	0.00298469117842615	0.040344450622797
-4.06691789627075	-6.99090480804443	-10.0311450958252	-0.0677929446101189	0.00293344934470952	0.0403293333947659
-4.06543970108032	-6.98964166641235	-10.0320081710815	-0.0678228661417961	0.00288788019679487	0.0403442420065403
-4.07032632827759	-6.99490642547607	-10.0337820053101	-0.0676843822002411	0.00279242475517094	0.0402749218046665
-4.06911706924438	-6.99213314056396	-10.0381889343262	-0.0675906836986542	0.00283229746855795	0.0402842499315739
-4.06475877761841	-6.99007177352905	-10.0440492630005	-0.0674403831362724	0.0027056869585067	0.0402457229793072
-4.0632848739624	-6.9902811050415	-10.0408544540405	-0.0674876719713211	0.00264055537991226	0.04022416472435
-4.0633339881897	-6.99411630630493	-10.0458383560181	-0.0673965513706207	0.00271228165365756	0.0401717014610767
-4.06401062011719	-6.99275541305542	-10.0482196807861	-0.0673062279820442	0.00272698723711073	0.0402198135852814
-4.0608811378479	-6.99067687988281	-10.0507354736328	-0.0672379657626152	0.00266734207980335	0.0402102209627628
-4.0641622543335	-6.99398994445801	-10.044207572937	-0.0672174692153931	0.00261246389709413	0.0402365177869797
-4.06495666503906	-6.99777412414551	-10.0553112030029	-0.067168116569519	0.00268686120398343	0.0402155555784702
-4.06837177276611	-6.99827575683594	-10.0525369644165	-0.0670490190386772	0.00254917959682643	0.0402670577168465
-4.0672779083252	-6.99987936019897	-10.0658760070801	-0.0669451355934143	0.00254238303750753	0.0402692779898643
-4.07173585891724	-7.00607585906982	-10.0623064041138	-0.066820502281189	0.00248353835195303	0.0403437353670597
-4.07208967208862	-7.00829076766968	-10.0768728256226	-0.0667659118771553	0.00257460586726666	0.0403188355267048
-4.07029485702515	-7.00926065444946	-10.0704860687256	-0.0666544735431671	0.00240586441941559	0.0404004752635956
-4.07276439666748	-7.0136866569519	-10.0790882110596	-0.0667137131094933	0.00238693575374782	0.0404090620577335
-4.07705593109131	-7.01574802398682	-10.0704698562622	-0.0665642395615578	0.00240482739172876	0.0404804795980453
-4.07415056228638	-7.01491355895996	-10.0840654373169	-0.0664808377623558	0.00233472068794072	0.0404985137283802
-4.07403898239136	-7.01509952545166	-10.0820960998535	-0.0663527697324753	0.00230145314708352	0.0406244546175003
-4.0797963142395	-7.02184772491455	-10.0863800048828	-0.0664266645908356	0.00228839158080518	0.0405843108892441
-4.07656908035278	-7.02280759811401	-10.0899362564087	-0.0662135630846024	0.0023106075823307	0.0406430885195732
-4.07771348953247	-7.02266407012939	-10.0978918075562	-0.0661711692810059	0.00214779144152999	0.0406532026827335
-4.08405017852783	-7.02560997009277	-10.0999898910522	-0.0661661401391029	0.00224437797442079	0.0407347977161407
-4.08627843856812	-7.0325083732605	-10.0906753540039	-0.06608697026968	0.00225107977166772	0.0407578349113464
-4.08376121520996	-7.02852773666382	-10.1006555557251	-0.0660880506038666	0.00228730496019125	0.0407258309423923
-4.08728456497192	-7.03374195098877	-10.0930519104004	-0.066016286611557	0.00217345124110579	0.0407719127833843
-4.09120321273804	-7.03760671615601	-10.0992660522461	-0.0661212503910065	0.0022192751057446	0.0407581590116024
-4.09168481826782	-7.03747701644897	-10.099494934082	-0.0659885928034782	0.00220769527368248	0.0408350452780724
-4.09293603897095	-7.04056406021118	-10.0995635986328	-0.066056415438652	0.00218362873420119	0.0408507287502289
-4.09667778015137	-7.04381465911865	-10.0949516296387	-0.0660060048103333	0.00228729145601392	0.0408782996237278
-4.09333944320679	-7.03966760635376	-10.1033163070679	-0.0659017041325569	0.00218421244062483	0.0408727750182152
-4.09253692626953	-7.0390887260437	-10.1010103225708	-0.0659807398915291	0.00219542463310063	0.0409673228859901
-4.09428358078003	-7.04200220108032	-10.1033782958984	-0.06588014960289	0.00221993937157094	0.0409598872065544
-4.0910472869873	-7.03970336914063	-10.1029491424561	-0.0658752247691154	0.00227906997315586	0.0410240925848484
-4.08385181427002	-7.03588485717773	-10.1063890457153	-0.0657654777169228	0.00221508508548141	0.0410580895841122
-4.08732748031616	-7.03774929046631	-10.1006441116333	-0.0658606141805649	0.00235534319654107	0.0410528779029846
-4.08179187774658	-7.03301811218262	-10.1100788116455	-0.0656965672969818	0.00235576275736094	0.0411058776080608
-4.07380676269531	-7.03022623062134	-10.0984315872192	-0.0657365247607231	0.00229187193326652	0.0411191433668137
-4.07887601852417	-7.02960014343262	-10.0995588302612	-0.0657283067703247	0.00243148650042713	0.0411823205649853
-4.07640314102173	-7.02960109710693	-10.1029653549194	-0.0656901821494102	0.00239911070093513	0.0410830117762089
-4.07083749771118	-7.02767419815063	-10.0988512039185	-0.0657709315419197	0.00247648428194225	0.0411439090967178
-4.06953048706055	-7.02635145187378	-10.0958805084229	-0.0656859278678894	0.0024963328614831	0.0410424955189228
-4.07329607009888	-7.02889585494995	-10.0949001312256	-0.0658235996961594	0.00263223517686129	0.0411206409335136
-4.07013177871704	-7.02407360076904	-10.1017637252808	-0.0656771957874298	0.00257713161408901	0.0409766845405102
-4.06946802139282	-7.02502346038818	-10.0923452377319	-0.065838448703289	0.00263190222904086	0.0410269051790237
-4.0715503692627	-7.02562761306763	-10.0956859588623	-0.0658299326896667	0.00269352365285158	0.0408873781561852
-4.07409572601318	-7.02827882766724	-10.0893115997314	-0.0659326910972595	0.00280228047631681	0.0408707298338413
-4.07161951065063	-7.02344226837158	-10.0965309143066	-0.0657437369227409	0.00287285377271473	0.0407881774008274
-4.06852197647095	-7.0276837348938	-10.0865144729614	-0.0659885331988335	0.00288770091719925	0.0407326817512512
-4.0798134803772	-7.0265965461731	-10.085150718689	-0.0659723356366158	0.00298249628394842	0.0406846553087235
-4.07316780090332	-7.0270357131958	-10.0881338119507	-0.0659694001078606	0.00300369737669826	0.0405889265239239
-4.07652282714844	-7.02645826339722	-10.0869655609131	-0.0660383626818657	0.00305942865088582	0.0405830256640911
-4.07710218429565	-7.02646446228027	-10.0789394378662	-0.0660517141222954	0.00312704336829484	0.0404749326407909
-4.07743692398071	-7.02516269683838	-10.085072517395	-0.0661240890622139	0.00320099736563861	0.0404860563576221
-4.0755558013916	-7.02245426177979	-10.0808134078979	-0.0660836026072502	0.00321355392225087	0.0403845906257629
-4.08004236221313	-7.02958154678345	-10.0726194381714	-0.0661976262927055	0.00330542796291411	0.0403647869825363
-4.078537940979	-7.02203845977783	-10.0736818313599	-0.066182941198349	0.00344576127827168	0.0403121970593929
-4.07974576950073	-7.02545118331909	-10.0732612609863	-0.0661393776535988	0.00333954067900777	0.0402900874614716
-4.08495616912842	-7.02863645553589	-10.0699281692505	-0.0661982670426369	0.00344265392050147	0.0402318686246872
-4.08356380462646	-7.02930450439453	-10.0686531066895	-0.066199965775013	0.00349186779931188	0.0402223356068134
-4.08131647109985	-7.0250506401062	-10.0660715103149	-0.0661541074514389	0.00353630911558867	0.0401724800467491
-4.08092451095581	-7.02624654769897	-10.0662927627563	-0.0662314891815186	0.00354349310509861	0.0401004813611507
-4.08784484863281	-7.02911901473999	-10.0636005401611	-0.0663207992911339	0.00354727101512253	0.040020789951086
-4.08567714691162	-7.02742099761963	-10.0670309066772	-0.0661673694849014	0.00367652415297925	0.0399790219962597
-4.08121633529663	-7.02489519119263	-10.0656299591064	-0.0661858692765236	0.00363767729140818	0.0399797111749649
-4.08148670196533	-7.02501487731934	-10.0547103881836	-0.0662846490740776	0.00364023633301258	0.0399131178855896
-4.08612060546875	-7.02846240997314	-10.0598068237305	-0.0663026869297028	0.00374907394871116	0.0398159809410572
-4.08226251602173	-7.02436971664429	-10.0634756088257	-0.0661845803260803	0.00374843878671527	0.0398017801344395
-4.080237865448	-7.02468013763428	-10.0606822967529	-0.0662474483251572	0.00364091526716948	0.0398015901446342
-4.08408069610596	-7.02280950546265	-10.0503225326538	-0.066243089735508	0.00370917771942914	0.0396796017885208
-4.08135461807251	-7.02545404434204	-10.0574579238892	-0.0662413537502289	0.00377584784291685	0.0396048128604889
-4.07662487030029	-7.02234983444214	-10.05051612854	-0.0661888718605042	0.00365428300574422	0.0396586619317532
-4.07798528671265	-7.02191638946533	-10.0597343444824	-0.066198006272316	0.00364485918544233	0.0396310612559319
-4.07856512069702	-7.02094554901123	-10.0523014068604	-0.0662327334284782	0.00365650071762502	0.0395687036216259
-4.07321691513062	-7.01904392242432	-10.0641651153564	-0.0660351663827896	0.00358969252556562	0.0395519286394119
-4.0763988494873	-7.01906538009644	-10.0563554763794	-0.0660761296749115	0.00354651710949838	0.0395798087120056
-4.07677173614502	-7.02227640151978	-10.0583209991455	-0.0659750923514366	0.0036029287148267	0.0395601466298103
-4.07320070266724	-7.02233123779297	-10.0637559890747	-0.0658933520317078	0.00347517058253288	0.039605125784874
-4.07390022277832	-7.0226788520813	-10.0669651031494	-0.065893828868866	0.00334368227049708	0.0396110005676746
-4.08088970184326	-7.02871894836426	-10.0622625350952	-0.0658881217241287	0.00347671145573258	0.0396006554365158
-4.08044099807739	-7.02825689315796	-10.0680990219116	-0.06576868891716	0.00337833864614367	0.0396602600812912
-4.07773113250732	-7.02879476547241	-10.0713348388672	-0.0657323822379112	0.0033051623031497	0.0396975353360176
-4.08496856689453	-7.03038787841797	-10.0742263793945	-0.0656666532158852	0.00322201102972031	0.0397346802055836
-4.08989286422729	-7.04074192047119	-10.0721378326416	-0.0656817331910133	0.00321188196539879	0.0396558009088039
-4.09309148788452	-7.03892040252686	-10.0747394561768	-0.0655386373400688	0.00320166675373912	0.0397188700735569
-4.09462881088257	-7.04597997665405	-10.0894651412964	-0.0654862299561501	0.00298439897596836	0.0396996326744556
-4.1019458770752	-7.05301570892334	-10.086030960083	-0.065511666238308	0.00304790586233139	0.0398433469235897
-4.10610580444336	-7.05921649932861	-10.0968132019043	-0.0653516128659248	0.00301558803766966	0.0397567600011826
-4.10818815231323	-7.05949449539185	-10.0969905853271	-0.0652001649141312	0.00279446947388351	0.0398945808410645
-4.11118268966675	-7.06872415542603	-10.1096305847168	-0.0652667135000229	0.00269774557091296	0.0398581027984619
-4.12179565429688	-7.0720477104187	-10.106372833252	-0.0650986135005951	0.0026504669804126	0.0400249399244785
-4.12326908111572	-7.07156419754028	-10.1265573501587	-0.0650267899036407	0.00251523521728814	0.0400262363255024
-4.12838745117188	-7.07950448989868	-10.1149339675903	-0.0650884807109833	0.00242904457263649	0.0400555655360222
-4.13296699523926	-7.08273553848267	-10.1195869445801	-0.06493229418993	0.00237215007655323	0.040117833763361
-4.12902355194092	-7.08022546768188	-10.1257638931274	-0.0648738369345665	0.00226296554319561	0.0401036851108074
-4.1406135559082	-7.08984041213989	-10.116795539856	-0.0648193955421448	0.00221560918726027	0.0402121134102345
-4.14252901077271	-7.092200756073	-10.1298608779907	-0.0647790133953094	0.00215057353489101	0.040183387696743
-4.14559745788574	-7.09697294235229	-10.1313858032227	-0.0647220015525818	0.00194565404672176	0.0403002426028252
-4.15788507461548	-7.10044240951538	-10.1343622207642	-0.0647047460079193	0.00196344521827996	0.0403107106685638
-4.15944242477417	-7.10501194000244	-10.138219833374	-0.0645827651023865	0.00198974297381938	0.0403038561344147
-4.16526031494141	-7.11040925979614	-10.1423006057739	-0.0646026879549026	0.00191575358621776	0.0403192900121212
-4.17304706573486	-7.11455249786377	-10.1295967102051	-0.0647749528288841	0.00196000607684255	0.0402850992977619
-4.17746639251709	-7.11751890182495	-10.1323070526123	-0.0646883398294449	0.00197115633636713	0.0403083711862564
-4.17675161361694	-7.11505508422852	-10.1286249160767	-0.06466905772686	0.00189238379243761	0.0402418598532677
-4.18118095397949	-7.12111902236938	-10.1195096969604	-0.0647850707173347	0.00187232904136181	0.0403046645224094
-4.18972826004028	-7.12385845184326	-10.1231603622437	-0.0648638606071472	0.00194355531129986	0.0402668863534927
-4.186194896698	-7.12553358078003	-10.117790222168	-0.0648226141929626	0.00195594318211079	0.0403258837759495
-4.19432401657104	-7.13011074066162	-10.1153564453125	-0.0648671463131905	0.00186513515654951	0.0403892435133457
-4.19266271591187	-7.13095664978027	-10.1121740341187	-0.0648583397269249	0.0019748224876821	0.0403642989695072
-4.19281435012817	-7.12972164154053	-10.1229476928711	-0.0647709369659424	0.00185617397073656	0.0403971523046494
-4.19574594497681	-7.13120412826538	-10.1139316558838	-0.0648930817842484	0.00182802474591881	0.0404584370553494
-4.19732999801636	-7.13398885726929	-10.1181402206421	-0.0648853778839111	0.00174492970108986	0.0404752232134342
-4.19775342941284	-7.13013505935669	-10.1200685501099	-0.0647967755794525	0.00179929751902819	0.0405750684440136
-4.19397211074829	-7.13234186172485	-10.1210975646973	-0.0648616179823875	0.00170809018891305	0.0405877903103828
-4.20668411254883	-7.13139677047729	-10.1163578033447	-0.0648874342441559	0.00177176913712174	0.0406305715441704
-4.20327472686768	-7.13091993331909	-10.1203193664551	-0.0648257210850716	0.00181331252679229	0.0406225845217705
-4.20391750335693	-7.13535308837891	-10.1181640625	-0.0648602396249771	0.00169403513427824	0.0407297722995281
-4.20616722106934	-7.13867998123169	-10.115873336792	-0.0649077743291855	0.00169419392477721	0.0407466702163219
-4.20428085327148	-7.13688182830811	-10.1223859786987	-0.0648064091801643	0.00162978307344019	0.04079694673419
-4.20719385147095	-7.14010858535767	-10.1160678863525	-0.064910039305687	0.00157939933706075	0.0409166477620602
-4.2121753692627	-7.14629364013672	-10.1169986724854	-0.0649325251579285	0.00156732625328004	0.0408715344965458
-4.21450233459473	-7.14555215835571	-10.1138248443604	-0.064895398914814	0.00150231656152755	0.0410331003367901
-4.2148871421814	-7.14625883102417	-10.1226692199707	-0.0649528950452805	0.00144486792851239	0.0411014519631863
-4.21885871887207	-7.14773082733154	-10.122483253479	-0.0648974031209946	0.00145764835178852	0.0412213541567326
-4.21721029281616	-7.14529180526733	-10.1297283172607	-0.0649356171488762	0.00138632534071803	0.0412811040878296
-4.22067832946777	-7.14725923538208	-10.1190023422241	-0.0649831667542458	0.00129561859648675	0.0413895770907402
-4.22142124176025	-7.1473331451416	-10.1220045089722	-0.0648721978068352	0.00120091473218054	0.0414646528661251
-4.21755409240723	-7.14567613601685	-10.1225204467773	-0.0649459287524223	0.00113599898759276	0.0415901280939579
-4.22184371948242	-7.14940357208252	-10.1137142181396	-0.0650354400277138	0.00104076787829399	0.0418106876313686
-4.22276306152344	-7.14918661117554	-10.1241521835327	-0.0650111138820648	0.000940742378588766	0.0418716035783291
-4.22029209136963	-7.14754295349121	-10.1277227401733	-0.064994603395462	0.000868817849550396	0.0421674810349941
-4.22335481643677	-7.14958763122559	-10.1225261688232	-0.0649116486310959	0.000749148952309042	0.0422285459935665
-4.22436046600342	-7.14501237869263	-10.1246175765991	-0.0649275034666061	0.000787778641097248	0.0424746535718441
-4.22016859054565	-7.14389228820801	-10.1338605880737	-0.0648665651679039	0.000642370141576976	0.0425654649734497
-4.22586250305176	-7.15007448196411	-10.1267576217651	-0.0650089532136917	0.000546418305020779	0.0427069664001465
-4.22238540649414	-7.14810657501221	-10.1318941116333	-0.0649646073579788	0.000570170348510146	0.0429695025086403
-4.21999883651733	-7.14762592315674	-10.1284370422363	-0.0649270862340927	0.000339938909746706	0.0430881641805172
-4.22628784179688	-7.15323781967163	-10.1245956420898	-0.0649841129779816	0.000444668316049501	0.0433903001248837
-4.22240018844604	-7.14798069000244	-10.1347322463989	-0.0648137405514717	0.000220326910493895	0.0435915589332581
-4.22204637527466	-7.15353918075562	-10.126898765564	-0.0650177597999573	-5.72920953345601E-06	0.043855931609869
-4.22917413711548	-7.15529346466064	-10.1368465423584	-0.0649349316954613	0.000104381506389473	0.0440507978200912
-4.22338819503784	-7.15140199661255	-10.1351852416992	-0.0648067742586136	-0.000107772684714291	0.0442480966448784
-4.22505712509155	-7.15340900421143	-10.1417064666748	-0.0649943426251411	-0.000187818208360113	0.0445140302181244
-4.22868585586548	-7.15692901611328	-10.1373596191406	-0.0649552568793297	-0.000273392011877149	0.044688805937767
-4.22768068313599	-7.15532970428467	-10.1405143737793	-0.064846582710743	-0.000345692707924172	0.0450214371085167
-4.22797107696533	-7.15509605407715	-10.1364450454712	-0.0648550167679787	-0.000497307046316564	0.0452119670808315
-4.2287220954895	-7.16293811798096	-10.1388168334961	-0.0647909939289093	-0.00062281294958666	0.0454821065068245
-4.22911071777344	-7.15940952301025	-10.1406488418579	-0.0647740960121155	-0.000799549336079508	0.0458096824586391
-4.22924184799194	-7.16531085968018	-10.1357641220093	-0.0648310929536819	-0.000966559979133308	0.0460233837366104
-4.23377990722656	-7.16602039337158	-10.1499967575073	-0.0647398829460144	-0.000910406000912189	0.0462691746652126
-4.23062896728516	-7.16473960876465	-10.1444692611694	-0.0647218450903893	-0.00115284032654017	0.0465126819908619
-4.23353433609009	-7.17100620269775	-10.1461133956909	-0.064801849424839	-0.0011689952807501	0.0467351451516151
-4.23520421981812	-7.16626930236816	-10.1430339813232	-0.0648774951696396	-0.00115675549022853	0.0469666160643101
-4.22905158996582	-7.16600847244263	-10.1437768936157	-0.0647627487778664	-0.00135913689155132	0.047237329185009
-4.23593997955322	-7.17167377471924	-10.1368389129639	-0.0648494735360146	-0.00145019660703838	0.0474495701491833
-4.23217439651489	-7.16741752624512	-10.1365489959717	-0.0648019313812256	-0.00149366026744246	0.0476502664387226
-4.23323917388916	-7.17286062240601	-10.1385707855225	-0.0648776963353157	-0.00165389676112682	0.0477976426482201
-4.2376012802124	-7.1708345413208	-10.1383781433105	-0.0649052411317825	-0.00167185417376459	0.0480860285460949
-4.23298835754395	-7.170485496521	-10.1447353363037	-0.0648732781410217	-0.0017591054784134	0.0482251606881619
-4.23587894439697	-7.16938924789429	-10.1441097259521	-0.0649034976959229	-0.00177670945413411	0.0485190376639366
-4.23566627502441	-7.16907167434692	-10.1423616409302	-0.0650134459137917	-0.00182321004103869	0.0486566908657551
-4.23220634460449	-7.16457462310791	-10.1318111419678	-0.0650420337915421	-0.00177580397576094	0.0487857796251774
-4.23573017120361	-7.16086196899414	-10.1291780471802	-0.0650967806577683	-0.00193465885240585	0.0490076579153538
-4.2336573600769	-7.16328716278076	-10.1291694641113	-0.0652074739336967	-0.00199085962958634	0.0491058602929115
-4.23060035705566	-7.16025733947754	-10.1247272491455	-0.0651992335915565	-0.00210036570206285	0.0493336394429207
-4.22730731964111	-7.1583309173584	-10.1294422149658	-0.065286286175251	-0.00213801651261747	0.0495072267949581
-4.23077392578125	-7.15936613082886	-10.1241474151611	-0.0652943477034569	-0.00220446195453405	0.0497570857405663
-4.22738790512085	-7.15334987640381	-10.1350784301758	-0.065240204334259	-0.00224794773384929	0.0499064847826958
-4.22581338882446	-7.15060615539551	-10.126561164856	-0.0652915611863136	-0.00231552054174244	0.0500752180814743
-4.22502899169922	-7.15249347686768	-10.1362037658691	-0.0652303025126457	-0.00236164731904864	0.0502649582922459
-4.21727180480957	-7.14569759368896	-10.1317949295044	-0.0651891231536865	-0.00244596949778497	0.0504196658730507
-4.21421813964844	-7.15090608596802	-10.1277055740356	-0.0653053745627403	-0.00250021927058697	0.0506695955991745
-4.21535396575928	-7.1463680267334	-10.1285171508789	-0.0652667731046677	-0.00254104775376618	0.0507883988320827
-4.20734977722168	-7.14434671401978	-10.1241540908813	-0.0652545541524887	-0.00261686742305756	0.0509912669658661
-4.21087217330933	-7.14573526382446	-10.1275577545166	-0.0653113424777985	-0.00265444396063685	0.051086138933897
-4.21096849441528	-7.1424503326416	-10.1358032226563	-0.0652372762560844	-0.0026418964844197	0.0512576326727867
-4.20281505584717	-7.13952207565308	-10.1351871490479	-0.0652233734726906	-0.00274910102598369	0.0513942763209343
-4.20800065994263	-7.1367244720459	-10.1297416687012	-0.0653731822967529	-0.00268735340796411	0.05151242390275
-4.20170593261719	-7.13130712509155	-10.1328859329224	-0.0653252378106117	-0.00262759625911713	0.0515630878508091
-4.19937992095947	-7.13125467300415	-10.1215305328369	-0.0653876140713692	-0.00258421851322055	0.0515542440116405
-4.19844388961792	-7.13212585449219	-10.1185178756714	-0.0654621198773384	-0.00258384295739233	0.0516852326691151
-4.19654226303101	-7.12547397613525	-10.1218118667603	-0.0654135569930077	-0.00262524117715657	0.0517713986337185
-4.19701910018921	-7.12331295013428	-10.1101102828979	-0.0654809698462486	-0.00255692261271179	0.0518591217696667
-4.19514942169189	-7.11765623092651	-10.1212100982666	-0.0655208975076675	-0.00248253787867725	0.0519409738481045
-4.19192934036255	-7.11386251449585	-10.1045389175415	-0.0656735301017761	-0.0024145261850208	0.0519022531807423
-4.18985891342163	-7.11239147186279	-10.0986080169678	-0.0656279027462006	-0.00227970560081303	0.0519095808267593
-4.18330335617065	-7.10802125930786	-10.0997867584229	-0.0657069310545921	-0.00237561645917594	0.051915243268013
-4.18450975418091	-7.10889482498169	-10.0930261611938	-0.0657791867852211	-0.00225560995750129	0.0519260317087173
-4.18323421478271	-7.10579824447632	-10.0892286300659	-0.0658270940184593	-0.00225667911581695	0.0519076362252235
-4.18017292022705	-7.10084962844849	-10.0875415802002	-0.0658752545714378	-0.00215374422259629	0.0519427917897701
-4.18168306350708	-7.1049542427063	-10.0879220962524	-0.0659676641225815	-0.00216376525349915	0.0518445670604706
-4.17979192733765	-7.0997314453125	-10.0856494903564	-0.0660243257880211	-0.00194557104259729	0.0518045462667942
-4.17558431625366	-7.09688472747803	-10.0879974365234	-0.0659588649868965	-0.00197335914708674	0.0517733283340931
-4.17868280410767	-7.09742164611816	-10.0792751312256	-0.0661841109395027	-0.00190786679740995	0.0516982488334179
-4.17744588851929	-7.09232664108276	-10.0778322219849	-0.0661036968231201	-0.00176870939321816	0.0516042672097683
-4.1692214012146	-7.09051752090454	-10.0724430084229	-0.0661775022745132	-0.00176997750531882	0.0515318252146244
-4.17537260055542	-7.09532260894775	-10.0574359893799	-0.0663064867258072	-0.00159753230400383	0.0514775887131691
-4.16986274719238	-7.09030103683472	-10.0683794021606	-0.0662579387426376	-0.00165024038869888	0.0512838885188103
-4.16778993606567	-7.08930444717407	-10.0600147247314	-0.0664001107215881	-0.00166979013010859	0.051242645829916
-4.16633081436157	-7.08722877502441	-10.064133644104	-0.0664403736591339	-0.00156553403940052	0.051031481474638
-4.16014385223389	-7.08379793167114	-10.057788848877	-0.0663652494549751	-0.00156169035471976	0.0507982894778252
-4.16539525985718	-7.08671569824219	-10.0571737289429	-0.0665507689118385	-0.00147282285615802	0.0507083907723427
-4.16840219497681	-7.08369398117065	-10.05832862854	-0.0665694624185562	-0.00130451074801385	0.050441712141037
-4.16678285598755	-7.08449125289917	-10.0572023391724	-0.0665874779224396	-0.001326022320427	0.0503146760165691
-4.17510509490967	-7.08598852157593	-10.0477857589722	-0.0667622312903404	-0.00120714178774506	0.0500659272074699
-4.17913770675659	-7.08816719055176	-10.046404838562	-0.0667437687516212	-0.00109718309249729	0.0498944744467735
-4.17947435379028	-7.08729267120361	-10.0506057739258	-0.0668506175279617	-0.000987540232017636	0.0497061051428318
-4.18660736083984	-7.08941030502319	-10.0410594940186	-0.0669957399368286	-0.000906502129510045	0.0494206659495831
-4.18997573852539	-7.09040880203247	-10.0483722686768	-0.066938042640686	-0.000903718522749841	0.0490366294980049
-4.18751335144043	-7.08566951751709	-10.0393037796021	-0.0670019909739494	-0.000849956530146301	0.048632875084877
-4.18719863891602	-7.09439182281494	-10.0394153594971	-0.0671060681343079	-0.000809869612567127	0.0480063632130623
-4.18684244155884	-7.0939884185791	-10.0299386978149	-0.0671930760145187	-0.000804788374807686	0.0474934279918671
-4.18639707565308	-7.09762144088745	-10.0359649658203	-0.0671915262937546	-0.000786658900324255	0.0470766387879848
-4.20280456542969	-7.10745286941528	-10.0360708236694	-0.0672893524169922	-0.0006718416698277	0.0467593483626843
-4.21106624603271	-7.10909128189087	-10.0382833480835	-0.0671661272644997	-0.000543758855201304	0.046481728553772
-4.21876525878906	-7.10881948471069	-10.0422468185425	-0.0672484412789345	-0.000480441114632413	0.0462453477084637
-4.23431587219238	-7.11119556427002	-10.0349225997925	-0.0674413815140724	-0.000456820998806506	0.0461150705814362
-4.24810028076172	-7.11802387237549	-10.0349960327148	-0.06757602840662	-0.000266071234364063	0.0458592884242535
-4.25706577301025	-7.11534738540649	-10.0326414108276	-0.0676378384232521	-0.00020097331434954	0.0457460694015026
-4.26089906692505	-7.11788463592529	-10.0330924987793	-0.0677573010325432	-0.000260702130617574	0.0455765053629875
-4.27329874038696	-7.12075901031494	-10.0214967727661	-0.0679173171520233	-0.000272757344646379	0.0454962961375713
-4.2765645980835	-7.12649488449097	-10.0333232879639	-0.0680253803730011	-0.00019450974650681	0.0452465005218983
-4.28004455566406	-7.12311363220215	-10.025279045105	-0.0679896175861359	-0.000292508048005402	0.0452258475124836
-4.28641653060913	-7.12956523895264	-10.0383310317993	-0.068108506500721	-0.000305634253891185	0.0449848845601082
-4.29132604598999	-7.13210678100586	-10.0383634567261	-0.0680820941925049	-0.000191602506674826	0.0448705814778805
-4.29328870773315	-7.13351106643677	-10.0443553924561	-0.0680618435144424	-0.000283084285911173	0.0446841418743134
-4.29812240600586	-7.13543844223022	-10.0397033691406	-0.0681050196290016	-0.000255535094765946	0.0445262752473354
-4.30311584472656	-7.14023637771606	-10.0434160232544	-0.068090558052063	-0.000228777978918515	0.0443499460816383
-4.30326271057129	-7.14074850082397	-10.0432062149048	-0.0680494457483292	-0.000129288775497116	0.0441801846027374
-4.30946063995361	-7.14272451400757	-10.0346450805664	-0.0681101158261299	-0.000145398109452799	0.0440470911562443
-4.31314516067505	-7.14674282073975	-10.0392942428589	-0.0681595131754875	-0.000132688161102124	0.0437902547419071
-4.32213020324707	-7.15364503860474	-10.0417537689209	-0.0681087672710419	-5.31315563421231E-05	0.043702632188797
-4.32082176208496	-7.15099620819092	-10.042329788208	-0.0681266635656357	-0.000102324738691095	0.0434606559574604
-4.3314323425293	-7.15553665161133	-10.0328559875488	-0.0682725086808205	-5.87330287089571E-05	0.0433917567133904
-4.33334016799927	-7.15684032440186	-10.0326337814331	-0.068271704018116	3.0184724892024E-05	0.0431765653192997
-4.33985662460327	-7.16157817840576	-10.037576675415	-0.0682001411914825	-2.84078614640748E-05	0.0430777221918106
-4.34435367584229	-7.16202640533447	-10.0456571578979	-0.0682741031050682	-0.000146812715684064	0.0428574532270432
-4.35134267807007	-7.16871023178101	-10.0376205444336	-0.0683246254920959	-1.27826160678524E-05	0.0427275039255619
-4.35413503646851	-7.16538047790527	-10.0436687469482	-0.0682236477732658	-6.40050893707667E-06	0.0425958596169949
-4.35825157165527	-7.16856336593628	-10.0443935394287	-0.0682395100593567	-8.96475248737261E-05	0.042440127581358
-4.36928176879883	-7.17511892318726	-10.0478744506836	-0.0683138743042946	-7.24928177078255E-05	0.0422980338335037
-4.37020111083984	-7.17842721939087	-10.048903465271	-0.0682568252086639	-1.08498361441889E-05	0.042132843285799
-4.37434959411621	-7.17326402664185	-10.0568513870239	-0.0682298764586449	-9.90192784229293E-05	0.041995320469141
-4.37762451171875	-7.18247318267822	-10.0539054870605	-0.0683556273579597	-0.000109376873297151	0.0418756827712059
-4.38991212844849	-7.18819761276245	-10.0548162460327	-0.0683911293745041	-0.000101262499811128	0.0417615324258804
-4.38582468032837	-7.18742656707764	-10.0599918365479	-0.0683776438236237	-7.84655276220292E-05	0.0416198968887329
-4.39855432510376	-7.19012069702148	-10.0612144470215	-0.0682859048247337	-0.000118727271910757	0.0415592342615128
-4.39776611328125	-7.19402647018433	-10.0585422515869	-0.0684976652264595	-8.86850539245643E-05	0.0414465107023716
-4.40629863739014	-7.20016717910767	-10.0629768371582	-0.0684395805001259	-5.89286792092025E-05	0.0413483045995235
-4.40409135818481	-7.19654941558838	-10.063702583313	-0.0684342235326767	-4.63193136965856E-05	0.0411871187388897
-4.40689754486084	-7.20458984375	-10.0613985061646	-0.0685782879590988	-3.77618343918584E-05	0.0410749204456806
-4.41326999664307	-7.20295667648315	-10.0606079101563	-0.0686205998063087	0.000134787376737222	0.0409210547804832
-4.4124550819397	-7.2055344581604	-10.0638027191162	-0.0685629546642303	0.000153841421706602	0.0407717637717724
-4.41470623016357	-7.20461463928223	-10.0622177124023	-0.0686400011181831	0.000112112364149652	0.0406118854880333
-4.41537380218506	-7.20855236053467	-10.0536451339722	-0.0687887668609619	0.000274533755145967	0.0404358506202698
-4.4186954498291	-7.20567798614502	-10.0553560256958	-0.0687971413135529	0.000284157373243943	0.0402620807290077
-4.41531467437744	-7.20528888702393	-10.0503263473511	-0.0689382404088974	0.000328496767906472	0.0401174575090408
-4.42145919799805	-7.21006107330322	-10.0465221405029	-0.0690524876117706	0.00042951584327966	0.039851438254118
-4.42353630065918	-7.20805883407593	-10.0449600219727	-0.0690672025084496	0.000589030620176345	0.039704829454422
-4.42007446289063	-7.20649147033691	-10.0430450439453	-0.0691065713763237	0.000538330932613462	0.0395660996437073
-4.42850303649902	-7.20604419708252	-10.0363073348999	-0.0693646371364594	0.000638581579551101	0.0393722429871559
-4.42831563949585	-7.20962810516357	-10.0430755615234	-0.0694357454776764	0.000805986579507589	0.0391427613794804
-4.42898082733154	-7.20632123947144	-10.0365581512451	-0.0695249512791634	0.000801494519691914	0.0390291437506676
-4.4286961555481	-7.20789813995361	-10.0295295715332	-0.0696789845824242	0.00089988048421219	0.0388650633394718
-4.43521165847778	-7.20953416824341	-10.0239543914795	-0.0697933882474899	0.000966504274401814	0.0386919490993023
-4.43443441390991	-7.20748043060303	-10.030309677124	-0.0698271617293358	0.00112470681779087	0.0385631285607815
-4.43679046630859	-7.20720434188843	-10.0234041213989	-0.0698863044381142	0.00105300499126315	0.0383876711130142
-4.44055080413818	-7.21323204040527	-10.0174207687378	-0.0701066255569458	0.00132236559875309	0.0382352508604527
-4.43457889556885	-7.20645570755005	-10.0206537246704	-0.0701005905866623	0.00126284570433199	0.0380488112568855
-4.44040727615356	-7.20720767974854	-10.019006729126	-0.0702550038695335	0.00127474404871464	0.0379857644438744
-4.44373083114624	-7.21114063262939	-10.0117845535278	-0.0702838078141212	0.0014648602809757	0.0378044284880161
-4.4460277557373	-7.21058368682861	-10.0095348358154	-0.0702691525220871	0.00158362730871886	0.0376972332596779
-4.44147062301636	-7.2076153755188	-10.0148906707764	-0.0702916458249092	0.00151526730041951	0.0376073904335499
-4.44696283340454	-7.20919132232666	-10.0071125030518	-0.0703942030668259	0.00165667536202818	0.0374938435852528
-4.44557952880859	-7.21011209487915	-10.0076370239258	-0.070450022816658	0.00172811630181968	0.0373712815344334
-4.44727897644043	-7.20788192749023	-10.0028276443481	-0.0704133659601212	0.001760259619914	0.0373149625957012
-4.4455304145813	-7.20821189880371	-10.008864402771	-0.0705086812376976	0.0018487045308575	0.0372150838375092
-4.45111656188965	-7.21031951904297	-10.0017118453979	-0.0705764144659042	0.00188606744632125	0.0371448621153831
-4.45131206512451	-7.21038722991943	-10.0075855255127	-0.070536270737648	0.00212498218752444	0.0370574779808521
-4.44874238967896	-7.21203470230103	-10.0020475387573	-0.0705883353948593	0.00197856337763369	0.0370291918516159
-4.44823026657104	-7.21048212051392	-10.0037841796875	-0.0706236362457275	0.00206669350154698	0.0369986407458782
-4.45107078552246	-7.21327495574951	-9.99746131896973	-0.0706817880272865	0.00222257641144097	0.0369606278836727
-4.45092916488647	-7.2111611366272	-10.0043449401855	-0.0707100555300713	0.00223478418774903	0.0369407050311565
-4.44776773452759	-7.21104049682617	-9.9989013671875	-0.0707114934921265	0.00225024507381022	0.036879014223814
-4.45193862915039	-7.21512985229492	-9.99980354309082	-0.0708212703466415	0.00232974346727133	0.0368231534957886
-4.44912576675415	-7.2154688835144	-9.98919773101807	-0.0707807913422585	0.00253916857764125	0.0367729403078556
-4.44688415527344	-7.21056509017944	-10.0035800933838	-0.0708129703998566	0.00245814258232713	0.0366475693881512
-4.44937467575073	-7.21065902709961	-9.98635196685791	-0.0709143429994583	0.00257656793110073	0.03662109375
-4.45019054412842	-7.21227073669434	-9.99124050140381	-0.0709847435355186	0.00266208010725677	0.0365552082657814
-4.44512510299683	-7.21004962921143	-9.98227405548096	-0.0710113421082497	0.00288328831084073	0.0364056341350079
-4.44358682632446	-7.21063470840454	-9.97965812683105	-0.0711309090256691	0.00282482919283211	0.0363798402249813
-4.4476170539856	-7.20641851425171	-9.97434616088867	-0.0712549313902855	0.00303348177112639	0.0362491421401501
-4.44801902770996	-7.20529699325562	-9.96653270721436	-0.0712537318468094	0.00320268212817609	0.0361548289656639
-4.4439001083374	-7.20250558853149	-9.96692085266113	-0.0713824406266212	0.00329833384603262	0.0359981693327427
-4.44349193572998	-7.20145177841187	-9.95035076141357	-0.0715547576546669	0.0033655040897429	0.035966582596302
-4.4457893371582	-7.20224571228027	-9.94437408447266	-0.0716915801167488	0.00352703244425356	0.0358012840151787
-4.44009590148926	-7.19795846939087	-9.94440174102783	-0.0716019794344902	0.00367109011858702	0.0357720926403999
-4.44353199005127	-7.19675016403198	-9.93753433227539	-0.0718209147453308	0.0037075444124639	0.0356122702360153
-4.44481897354126	-7.19562530517578	-9.92980670928955	-0.0718803554773331	0.00392939941957593	0.0355621837079525
-4.44158220291138	-7.19298505783081	-9.93692111968994	-0.0719021931290627	0.0039630988612771	0.0354001708328724
-4.44128179550171	-7.18902206420898	-9.92490291595459	-0.0720032453536987	0.00401971070095897	0.0354117415845394
-4.44336843490601	-7.19310283660889	-9.92403125762939	-0.0720963180065155	0.00410613650456071	0.035268172621727
-4.44459342956543	-7.1891827583313	-9.91202068328857	-0.0721922516822815	0.0043167625553906	0.035236407071352
-4.4397988319397	-7.18919897079468	-9.91998863220215	-0.0721212774515152	0.00423387158662081	0.0351371057331562
-4.44377040863037	-7.18719148635864	-9.91551780700684	-0.0722739696502686	0.00434787990525365	0.0351536795496941
-4.44661474227905	-7.19611549377441	-9.914475440979	-0.0722588151693344	0.00438968744128942	0.0349798984825611
-4.44488477706909	-7.19325256347656	-9.91618347167969	-0.0723149552941322	0.00450864201411605	0.0349853038787842
-4.44389057159424	-7.19007110595703	-9.922194480896	-0.0722218528389931	0.0044738408178091	0.0349239930510521
-4.44927644729614	-7.19408655166626	-9.90957641601563	-0.0723733752965927	0.00451901508495212	0.0348637215793133
-4.45109701156616	-7.19576740264893	-9.91263103485107	-0.0722877681255341	0.00457001617178321	0.0348236188292503
-4.44501447677612	-7.19476175308228	-9.91679286956787	-0.0723493620753288	0.00457639060914516	0.0347854159772396
-4.44581079483032	-7.19291496276855	-9.91882419586182	-0.072284072637558	0.00456864666193724	0.0347633361816406
-4.45249605178833	-7.1983380317688	-9.91487407684326	-0.0724416375160217	0.0045460513792932	0.0347579270601273
-4.45273399353027	-7.19901514053345	-9.92150402069092	-0.0722512006759644	0.00465635070577264	0.0346923284232616
-4.44605922698975	-7.19831657409668	-9.91967964172363	-0.0723079964518547	0.00457218708470464	0.0346680842339993
-4.44792079925537	-7.19569969177246	-9.92658805847168	-0.0722011923789978	0.0045985383912921	0.0347040668129921
-4.45166540145874	-7.19993257522583	-9.91891574859619	-0.0723630264401436	0.00455302698537707	0.0346457473933697
-4.45134496688843	-7.20236444473267	-9.92779636383057	-0.0721785053610802	0.00461090682074428	0.0346463769674301
-4.44657230377197	-7.20034790039063	-9.92943382263184	-0.0721966326236725	0.00451939227059484	0.0346172116696835
-4.45033979415894	-7.19925928115845	-9.93088150024414	-0.0721545517444611	0.00445563904941082	0.034668929874897
-4.45510005950928	-7.206787109375	-9.9304780960083	-0.0721909403800964	0.00449482211843133	0.0346309132874012
-4.455970287323	-7.20417404174805	-9.94222640991211	-0.0719684436917305	0.00448463903740048	0.0346565879881382
-4.44964599609375	-7.20296621322632	-9.9417896270752	-0.0718900188803673	0.00427951151505113	0.0346641875803471
-4.45445728302002	-7.20717334747314	-9.94361400604248	-0.0719471052289009	0.00433426117524505	0.0347559489309788
-4.45480489730835	-7.21155500411987	-9.94320869445801	-0.0719346180558205	0.00431694416329265	0.0346832871437073
-4.454345703125	-7.21141338348389	-9.95036602020264	-0.0717747062444687	0.00426945183426142	0.0347297489643097
-4.44971132278442	-7.21047067642212	-9.9513521194458	-0.0717186331748962	0.00412529474124312	0.0347491055727005
-4.45312547683716	-7.21529579162598	-9.95380878448486	-0.0718137696385384	0.00423010857775807	0.0348223894834518
-4.45437812805176	-7.21523523330688	-9.9581823348999	-0.0717179253697395	0.00417381059378386	0.0348079428076744
-4.4513692855835	-7.21496200561523	-9.95561695098877	-0.0716620832681656	0.00412507494911551	0.0348887741565704
-4.45323753356934	-7.21601581573486	-9.962815284729	-0.0715479403734207	0.00407454976812005	0.0348279923200607
-4.45509052276611	-7.21986198425293	-9.95892143249512	-0.0716295540332794	0.00418530078604817	0.0348871983587742
-4.45050048828125	-7.21540069580078	-9.968674659729	-0.0714844837784767	0.00405781390145421	0.0348476208746433
-4.44985771179199	-7.21640825271606	-9.96098136901855	-0.0716459080576897	0.00408826861530542	0.0348888784646988
-4.45022583007813	-7.21654415130615	-9.96012592315674	-0.0714513659477234	0.00405672285705805	0.0348499231040478
-4.45180797576904	-7.22076368331909	-9.95634746551514	-0.0716178938746452	0.00422915490344167	0.0349168218672276
-4.4509334564209	-7.21647167205811	-9.96376323699951	-0.0714145675301552	0.00414009904488921	0.0348558947443962
-4.44826936721802	-7.21545553207397	-9.95578098297119	-0.0715385302901268	0.0041558463126421	0.0348657295107841
-4.44850015640259	-7.21681547164917	-9.95216941833496	-0.0715368613600731	0.00413359375670552	0.0348268672823906
-4.45206212997437	-7.21869516372681	-9.94923496246338	-0.0716321840882301	0.0042775385081768	0.0347975753247738
-4.44774103164673	-7.21503162384033	-9.95589637756348	-0.0715441554784775	0.00427652755752206	0.034763153642416
-4.44552612304688	-7.2159595489502	-9.94404602050781	-0.0716780796647072	0.00421104487031698	0.034758597612381
-4.45121240615845	-7.216552734375	-9.94426155090332	-0.071630522608757	0.00425548665225506	0.0347130224108696
-4.44783973693848	-7.2192177772522	-9.94624519348145	-0.0717933923006058	0.00431693531572819	0.0347166061401367
-4.44364356994629	-7.21065282821655	-9.95071125030518	-0.0716542154550552	0.00429782131686807	0.0346611998975277
-4.44608306884766	-7.2148962020874	-9.93977737426758	-0.0718106403946877	0.00429765414446592	0.0346562005579472
-4.44748067855835	-7.21605348587036	-9.94148921966553	-0.0718230381608009	0.00434344215318561	0.0346084609627724
-4.44957399368286	-7.21871471405029	-9.93597221374512	-0.0719098895788193	0.00435402942821383	0.0346212163567543
-4.44449949264526	-7.21259498596191	-9.94595623016357	-0.0717812404036522	0.00433201668784022	0.0345705896615982
-4.44468355178833	-7.21314477920532	-9.93532562255859	-0.0719765201210976	0.00431817723438144	0.0345464833080769
-4.44917297363281	-7.21742343902588	-9.9330415725708	-0.0719676315784454	0.00436074659228325	0.0345523543655872
-4.45069313049316	-7.21962928771973	-9.93398475646973	-0.0719888061285019	0.00447639310732484	0.034573994576931
-4.44752550125122	-7.21675586700439	-9.94162273406982	-0.0719711184501648	0.0044178944081068	0.0345509462058544
-4.44669771194458	-7.21734857559204	-9.93764781951904	-0.0720992535352707	0.00435922993347049	0.0345704667270184
-4.45202779769897	-7.21907520294189	-9.9337043762207	-0.0721068158745766	0.00441017607226968	0.0345484390854836
-4.45143795013428	-7.22081232070923	-9.93567943572998	-0.0720560029149055	0.00444669183343649	0.0345206968486309
-4.4491114616394	-7.2185320854187	-9.94198131561279	-0.0720257163047791	0.00438792770728469	0.0345301926136017
-4.44949436187744	-7.2196249961853	-9.93653106689453	-0.0721130967140198	0.00428972532972693	0.034545723348856
-4.45657777786255	-7.22177314758301	-9.93816566467285	-0.0721136480569839	0.00440394831821322	0.0344815142452717
-4.45793437957764	-7.2227258682251	-9.94189929962158	-0.0720148086547852	0.0044155134819448	0.0344428792595863
-4.45469236373901	-7.21961545944214	-9.95226573944092	-0.0720074251294136	0.00431946432217956	0.0344639085233212
-4.45610284805298	-7.22228050231934	-9.9434061050415	-0.0721098110079765	0.0042645214125514	0.0344185195863247
-4.46392631530762	-7.22726345062256	-9.94967269897461	-0.0721123963594437	0.00429293652996421	0.0343769937753677
-4.46345138549805	-7.22640419006348	-9.95440196990967	-0.0721204355359077	0.0043357121758163	0.0343649089336395
-4.46594953536987	-7.22531795501709	-9.95690250396729	-0.0719971731305122	0.00426981179043651	0.0343292541801929
-4.46714735031128	-7.23046255111694	-9.94399356842041	-0.0722105130553246	0.00421707006171346	0.0343337394297123
-4.4750394821167	-7.23113536834717	-9.95190143585205	-0.0721898972988129	0.00425889063626528	0.0342519171535969
-4.47611570358276	-7.23422431945801	-9.94719696044922	-0.072149284183979	0.00433767260983586	0.0342103578150272
-4.47861814498901	-7.23217821121216	-9.95583629608154	-0.0720903351902962	0.00423427717760205	0.0342030711472034
-4.47967529296875	-7.23557901382446	-9.95089149475098	-0.0722973272204399	0.00419994676485658	0.0341957993805408
-4.48783159255981	-7.23565483093262	-9.95110607147217	-0.0722639784216881	0.00420634262263775	0.0341255441308022
-4.48893165588379	-7.24084281921387	-9.95142078399658	-0.0722979381680489	0.00419895676895976	0.0341088138520718
-4.49124765396118	-7.23383140563965	-9.9585599899292	-0.0721635073423386	0.00409551896154881	0.0340553633868694
-4.4925594329834	-7.24261713027954	-9.94901847839355	-0.0723816975951195	0.00407271925359964	0.0340440012514591
-4.50368595123291	-7.24467945098877	-9.95404529571533	-0.072379544377327	0.0041404259391129	0.0339700952172279
-4.50393152236938	-7.24493980407715	-9.94855117797852	-0.0723536983132362	0.00412801466882229	0.033927783370018
-4.50395727157593	-7.24216985702515	-9.95936965942383	-0.0722947791218758	0.00400896975770593	0.0339284799993038
-4.50603771209717	-7.24721431732178	-9.94950485229492	-0.0724830105900764	0.00396716315299273	0.033900760114193
-4.51628351211548	-7.25054121017456	-9.95540714263916	-0.0724725276231766	0.0039754556491971	0.0338173508644104
-4.51722383499146	-7.25443649291992	-9.95452213287354	-0.0724688023328781	0.00392419286072254	0.0337855145335197
-4.51662302017212	-7.25051689147949	-9.9628438949585	-0.0723866298794746	0.00390475476160645	0.0337525270879269
-4.51777791976929	-7.25344514846802	-9.95199680328369	-0.0724750831723213	0.00386448949575424	0.0337632447481155
-4.52462434768677	-7.25780534744263	-9.95321846008301	-0.0724989846348763	0.0038137121591717	0.0336671136319637
-4.5247049331665	-7.25907564163208	-9.94733333587646	-0.072561614215374	0.00392002565786242	0.0336764343082905
-4.52339839935303	-7.25815105438232	-9.95591640472412	-0.0724313780665398	0.0037885510828346	0.0336210913956165
-4.52359104156494	-7.25843524932861	-9.95150470733643	-0.072557158768177	0.00370794418267906	0.0336468815803528
-4.52995538711548	-7.26083564758301	-9.95365333557129	-0.0725220441818237	0.00369842280633748	0.0335602983832359
-4.52753829956055	-7.26473665237427	-9.94516086578369	-0.0725781992077827	0.00374360359273851	0.0336061269044876
-4.52560472488403	-7.26199436187744	-9.96126842498779	-0.072410874068737	0.00365190277807415	0.0335744321346283
-4.52730798721313	-7.26474046707153	-9.94925689697266	-0.072527788579464	0.00355737539939582	0.0336460880935192
-4.52996921539307	-7.26557683944702	-9.9491605758667	-0.0723876357078552	0.00350744579918683	0.0336142629384995
-4.52991485595703	-7.26961326599121	-9.95087337493896	-0.0724521651864052	0.0035410129930824	0.0336789712309837
-4.52453708648682	-7.26515007019043	-9.96324157714844	-0.0722432658076286	0.00341292284429073	0.0336543619632721
-4.5232949256897	-7.26721811294556	-9.95855331420898	-0.0723640471696854	0.00334713608026505	0.0337214767932892
-4.52599143981934	-7.27098798751831	-9.95818901062012	-0.0723702684044838	0.00326577899977565	0.0337660312652588
-4.52426242828369	-7.26991558074951	-9.95552921295166	-0.0722645744681358	0.00326542044058442	0.0337761268019676
-4.52109670639038	-7.26743459701538	-9.96725463867188	-0.0720987096428871	0.00317152985371649	0.0338358730077744
-4.52148103713989	-7.27208662033081	-9.96145629882813	-0.072171188890934	0.00303388643078506	0.0339246243238449
-4.52025556564331	-7.27252721786499	-9.96104907989502	-0.0721133872866631	0.00308137782849371	0.0339485034346581
-4.51888465881348	-7.27347230911255	-9.96257495880127	-0.0720454826951027	0.00304441340267658	0.033978994935751
-4.51451969146729	-7.267906665802	-9.97433280944824	-0.0718941688537598	0.00300712464377284	0.034051738679409
-4.51085567474365	-7.27107238769531	-9.96288871765137	-0.0720039010047913	0.00289816339500248	0.0340711697936058
-4.51318168640137	-7.27063989639282	-9.97029209136963	-0.0719824880361557	0.00300255487672985	0.0341190099716187
-4.50454235076904	-7.2673077583313	-9.96610832214355	-0.071910597383976	0.00297646946273744	0.0340679585933685
-4.50243616104126	-7.26499366760254	-9.96894836425781	-0.0718679800629616	0.00295731821097434	0.0341094247996807
-4.5021710395813	-7.26673555374146	-9.9600658416748	-0.0719327256083488	0.00298168510198593	0.0341280624270439
-4.49907875061035	-7.26272678375244	-9.95993232727051	-0.0719920098781586	0.00302461418323219	0.0341072119772434
-4.49161338806152	-7.25866365432739	-9.96063899993896	-0.0719001889228821	0.00301772402599454	0.0340886823832989
-4.48806476593018	-7.25442981719971	-9.95383644104004	-0.0719463899731636	0.0030964189209044	0.0341087393462658
-4.48350524902344	-7.25159502029419	-9.94591522216797	-0.0720485746860504	0.0030594551935792	0.0341383889317513
-4.48424530029297	-7.25104475021362	-9.95037174224854	-0.0720985382795334	0.00323693454265594	0.034106582403183
-4.47642755508423	-7.247718334198	-9.94736576080322	-0.0721363872289658	0.00324971042573452	0.034050028771162
-4.47415399551392	-7.24422168731689	-9.94831085205078	-0.072087787091732	0.00327107263728976	0.034083116799593
-4.47152853012085	-7.24344539642334	-9.93947410583496	-0.0722528472542763	0.00327882636338472	0.0340610444545746
-4.47418117523193	-7.24081134796143	-9.94026184082031	-0.0722799003124237	0.00330952974036336	0.0340993255376816
-4.46317291259766	-7.2389235496521	-9.93520355224609	-0.0722508579492569	0.00331413559615612	0.0340354703366756
-4.45960474014282	-7.23333549499512	-9.93507957458496	-0.0722552090883255	0.00330715323798358	0.0340797528624535
-4.461829662323	-7.23367643356323	-9.93303394317627	-0.0723264440894127	0.00334797101095319	0.0340917780995369
-4.46282386779785	-7.2318811416626	-9.92917823791504	-0.0723502337932587	0.0034011397510767	0.0340857282280922
-4.46002674102783	-7.23407506942749	-9.93193244934082	-0.0723971053957939	0.00340522383339703	0.03407346829772
-4.45780277252197	-7.22668218612671	-9.94069671630859	-0.0722964107990265	0.00340523920021951	0.0341073274612427
-4.45494079589844	-7.23123025894165	-9.92595481872559	-0.0724960118532181	0.00331828859634697	0.0341051332652569
-4.45882844924927	-7.22697496414185	-9.92968654632568	-0.0724041163921356	0.00335600669495761	0.0341041460633278
-4.45999193191528	-7.23086166381836	-9.92234230041504	-0.072501115500927	0.00342344515956938	0.0341864265501499
-4.45571851730347	-7.22889232635498	-9.93175792694092	-0.0724219158291817	0.00337418471463025	0.0341506339609623
-4.45496129989624	-7.23086452484131	-9.92410850524902	-0.0725577920675278	0.00334024452604353	0.0341715216636658
-4.46049022674561	-7.23221921920776	-9.92418670654297	-0.0725414454936981	0.00339107890613377	0.0342034213244915
-4.45867872238159	-7.23275756835938	-9.91840362548828	-0.0725792497396469	0.00342815718613565	0.0341890826821327
-4.45561361312866	-7.2289834022522	-9.92842102050781	-0.0725112780928612	0.00344415497966111	0.0341810286045074
-4.45691394805908	-7.23262500762939	-9.91236782073975	-0.0726641193032265	0.00334367551840842	0.0342006348073483
-4.45920562744141	-7.23435115814209	-9.9176778793335	-0.0726400911808014	0.00348985358141363	0.0341785587370396
-4.4543890953064	-7.23326539993286	-9.91794013977051	-0.0726384595036507	0.00339867919683456	0.0342225022614002
-4.45549392700195	-7.23036432266235	-9.92010021209717	-0.0726346150040627	0.00345056899823248	0.0342292785644531
-4.45420932769775	-7.23439598083496	-9.91199588775635	-0.0726960897445679	0.00339497998356819	0.0343030393123627
-4.45636940002441	-7.23647308349609	-9.91294479370117	-0.0727190300822258	0.00346728833392262	0.034319955855608
-4.45294189453125	-7.2368278503418	-9.91478061676025	-0.0726238638162613	0.00333762541413307	0.0343373231589794
-4.45316505432129	-7.23385143280029	-9.92334365844727	-0.0725517570972443	0.00332167930901051	0.0344253592193127
-4.45582342147827	-7.23549365997314	-9.91866970062256	-0.072570689022541	0.00325507926754653	0.0345136485993862
-4.45800352096558	-7.24074077606201	-9.92238140106201	-0.0725060254335403	0.00321451551280916	0.0345772281289101
-4.45456123352051	-7.24086475372314	-9.91907501220703	-0.0724223181605339	0.00313696614466608	0.0345888175070286
-4.45548725128174	-7.2415566444397	-9.92954158782959	-0.072290264070034	0.00308159226551652	0.0346809178590775
-4.45858192443848	-7.24445962905884	-9.92691040039063	-0.0723456516861916	0.00295994058251381	0.0348074771463871
-4.46324300765991	-7.24830436706543	-9.9287052154541	-0.0722603350877762	0.00295385532081127	0.0348651558160782
-4.45787000656128	-7.25274562835693	-9.92486000061035	-0.0721274763345718	0.0028893519192934	0.034958191215992
-4.4587550163269	-7.25359964370728	-9.93700408935547	-0.0720410272479057	0.00271166255697608	0.0350619070231915
-4.4617714881897	-7.25383949279785	-9.93153285980225	-0.0720218271017075	0.00266347685828805	0.0351437777280808
-4.46668386459351	-7.25766563415527	-9.93673706054688	-0.0719300806522369	0.00266250362619758	0.0352144502103329
-4.4575252532959	-7.26029014587402	-9.93947124481201	-0.0717732235789299	0.00250767706893384	0.0352748371660709
-4.45812368392944	-7.25704908370972	-9.93962574005127	-0.0716526284813881	0.00240519223734736	0.0354590080678463
-4.45828580856323	-7.2617039680481	-9.94456481933594	-0.0716392993927002	0.00225108792074025	0.0355801060795784
-4.46284580230713	-7.26510143280029	-9.9445629119873	-0.071529284119606	0.0022019159514457	0.035736259073019
-4.45251560211182	-7.26306390762329	-9.94481182098389	-0.0713570937514305	0.00210834015160799	0.0358121581375599
-4.45123910903931	-7.26187801361084	-9.95303630828857	-0.0712876096367836	0.00195680907927454	0.0360084660351276
-4.45238971710205	-7.26317548751831	-9.9502124786377	-0.0711592808365822	0.00193704583216459	0.036101371049881
-4.45097160339355	-7.25912141799927	-9.95974159240723	-0.0711301639676094	0.00191094866022468	0.0362766049802303
-4.44220113754272	-7.25688505172729	-9.95481586456299	-0.0708941221237183	0.00173174415249377	0.0364265702664852
-4.43935203552246	-7.25997400283813	-9.95477104187012	-0.0710085034370422	0.00166117714252323	0.0365524105727673
-4.43801307678223	-7.25796127319336	-9.95160293579102	-0.0707800984382629	0.0016035313019529	0.0367278680205345
-4.44044208526611	-7.25507974624634	-9.96055030822754	-0.0707108750939369	0.00163335702382028	0.0368153341114521
-4.42665004730225	-7.25350046157837	-9.96083354949951	-0.0705327391624451	0.00144184927921742	0.0369138270616531
-4.42662715911865	-7.25479936599731	-9.96183013916016	-0.0706086978316307	0.00142031128052622	0.0370759963989258
-4.42563629150391	-7.24990749359131	-9.9609546661377	-0.070432223379612	0.00135732966009527	0.0371305532753468
-4.42489004135132	-7.25043058395386	-9.96550273895264	-0.0703914389014244	0.00133741972967982	0.0372891016304493
-4.41342496871948	-7.24429607391357	-9.96289253234863	-0.0702343508601189	0.00124059407971799	0.0373170711100101
-4.41426467895508	-7.24778366088867	-9.96068572998047	-0.0703461095690727	0.00114013638813049	0.0374205596745014
-4.4103832244873	-7.24135828018188	-9.96034908294678	-0.0701883807778358	0.00120276084635407	0.0374091267585754
-4.40394830703735	-7.23885869979858	-9.95713710784912	-0.0701326504349709	0.00103170692455024	0.0375815331935883
-4.40706396102905	-7.23714256286621	-9.9577808380127	-0.0701711252331734	0.00106042716652155	0.0375383272767067
-4.4030065536499	-7.2378077507019	-9.95012187957764	-0.0700758993625641	0.00108237587846816	0.0376020930707455
-4.39756965637207	-7.23074245452881	-9.95702934265137	-0.0701148211956024	0.00101462996099144	0.0376957580447197
-4.39505672454834	-7.23399066925049	-9.94672584533691	-0.0700959786772728	0.000874526856932789	0.0377381555736065
-4.3984751701355	-7.23079872131348	-9.95397663116455	-0.0700737535953522	0.00090340303722769	0.0377755463123322
-4.39239597320557	-7.22848033905029	-9.95546340942383	-0.069987066090107	0.000830112025141716	0.0377826653420925
-4.39454460144043	-7.2277045249939	-9.95921897888184	-0.0699688121676445	0.000801767222583294	0.0378631874918938
-4.39578676223755	-7.22502183914185	-9.94620513916016	-0.0699443444609642	0.000768159574363381	0.0378786288201809
-4.39495038986206	-7.22687005996704	-9.95238971710205	-0.0699151605367661	0.000796037260442972	0.0378940738737583
-4.39053630828857	-7.22408056259155	-9.95129489898682	-0.0698543414473534	0.00068686919985339	0.0380594469606876
-4.3923659324646	-7.23218536376953	-9.94760417938232	-0.069784864783287	0.000640223966911435	0.0380233712494373
-4.39424896240234	-7.22861385345459	-9.94710826873779	-0.0698501318693161	0.000698711955919862	0.0380531027913094
-4.39116382598877	-7.23034238815308	-9.9568042755127	-0.0696949437260628	0.000605431967414916	0.0381283387541771
-4.39100217819214	-7.23023414611816	-9.95185947418213	-0.0696747601032257	0.000462084572063759	0.0381854362785816
-4.39112901687622	-7.23502063751221	-9.95238494873047	-0.0695601254701614	0.000492448278237134	0.0382837541401386
-4.38862180709839	-7.23228645324707	-9.95289516448975	-0.0694974735379219	0.000515637220814824	0.0383246317505836
-4.38838052749634	-7.23087167739868	-9.96156311035156	-0.0693391487002373	0.000415834860177711	0.0383817590773106
-4.38898324966431	-7.23216819763184	-9.95718669891357	-0.069329246878624	0.000282647699350491	0.0384607762098312
-4.38822269439697	-7.23354387283325	-9.9654483795166	-0.0692605748772621	0.000346157234162092	0.0385539717972279
-4.38431072235107	-7.23024272918701	-9.96434497833252	-0.0690807402133942	0.000159052011440508	0.0386501252651215
-4.38147163391113	-7.22920083999634	-9.96968841552734	-0.0690384209156036	7.39290553610772E-05	0.0387415625154972
-4.38575649261475	-7.23624086380005	-9.96143627166748	-0.0690617635846138	3.39937978424132E-05	0.0388522855937481
-4.38089656829834	-7.23096799850464	-9.97173404693604	-0.0689006522297859	4.17637602367904E-05	0.0388967208564281
-4.37717151641846	-7.23204040527344	-9.97452068328857	-0.0687997415661812	-8.64488538354635E-05	0.0390070341527462
-4.37816047668457	-7.22994089126587	-9.97009181976318	-0.0688355043530464	-0.00013696619134862	0.0391281247138977
-4.3774242401123	-7.23315906524658	-9.97751712799072	-0.0687434375286102	-8.32178411656059E-05	0.0391965880990028
-4.3733172416687	-7.22746324539185	-9.9718599319458	-0.0686179399490356	-0.000217162145418115	0.0393317602574825
-4.36935806274414	-7.22983884811401	-9.97936153411865	-0.0686532109975815	-0.000320723425829783	0.0393228083848953
-4.37448978424072	-7.22618627548218	-9.97594165802002	-0.0686028748750687	-0.00024236855097115	0.0395084619522095
-4.36423110961914	-7.22425889968872	-9.99016952514648	-0.0684863179922104	-0.00035949278390035	0.039488960057497
-4.36585712432861	-7.22354364395142	-9.98142242431641	-0.0685506239533424	-0.000439119059592485	0.0395999774336815
-4.3634672164917	-7.22282838821411	-9.97872734069824	-0.0685049444437027	-0.000467935111373663	0.0396031402051449
-4.36034917831421	-7.21906328201294	-9.98471927642822	-0.0684822052717209	-0.00044418650213629	0.0397010743618011
-4.3560037612915	-7.21614837646484	-9.98333549499512	-0.0684792175889015	-0.000597363978158683	0.039723988622427
-4.35948133468628	-7.21828174591064	-9.98126220703125	-0.068497970700264	-0.000623474072199315	0.0397644750773907
-4.35669565200806	-7.2168607711792	-9.98124885559082	-0.0684669762849808	-0.000576221675146371	0.0398402586579323
-4.34906482696533	-7.2101354598999	-9.98404884338379	-0.0684265196323395	-0.000692812260240316	0.039878536015749
-4.35408926010132	-7.20766735076904	-9.97422313690186	-0.0684805065393448	-0.000676832511089742	0.0399753116071224
-4.35029411315918	-7.20925188064575	-9.9765796661377	-0.0685578137636185	-0.000721428019460291	0.0399460382759571
-4.352942943573	-7.20621824264526	-9.97684764862061	-0.06843301653862	-0.000710091029759496	0.040001280605793
-4.34385108947754	-7.19943714141846	-9.97837924957275	-0.0684209391474724	-0.000777313543949276	0.0400175228714943
-4.34989500045776	-7.20095872879028	-9.97303295135498	-0.0685314387083054	-0.000853526056744158	0.0402029566466808
-4.34528064727783	-7.20009183883667	-9.96614742279053	-0.0685110241174698	-0.000860877509694546	0.0401422828435898
-4.34523010253906	-7.19622755050659	-9.97301197052002	-0.0684433504939079	-0.000879978062584996	0.0402321740984917
-4.33822202682495	-7.19012498855591	-9.97848510742188	-0.068479098379612	-0.000987177598290145	0.0402869805693626
-4.34513282775879	-7.19347620010376	-9.96531105041504	-0.0685455575585365	-0.000991898821666837	0.0403871722519398
-4.34008741378784	-7.18700122833252	-9.970046043396	-0.0684660226106644	-0.00106885272543877	0.0404069721698761
-4.33721303939819	-7.18901777267456	-9.96711254119873	-0.068452000617981	-0.00120166747365147	0.0405604466795921
-4.34174299240112	-7.18789768218994	-9.97226905822754	-0.0685339495539665	-0.00129376875702292	0.0406362004578114
-4.33400583267212	-7.18921947479248	-9.96969890594482	-0.0684835463762283	-0.00124401634093374	0.040733840316534
-4.33640718460083	-7.18564033508301	-9.97930717468262	-0.0684179961681366	-0.0014173787785694	0.0408422164618969
-4.33304023742676	-7.18637895584106	-9.97646522521973	-0.0684553012251854	-0.00159985350910574	0.0409183651208878
-4.33792114257813	-7.18611288070679	-9.97644996643066	-0.0683831125497818	-0.00161933118943125	0.0411035940051079
-4.33667659759521	-7.18740177154541	-9.97873401641846	-0.0682644546031952	-0.00165682029910386	0.0412412621080875
-4.33525323867798	-7.18805742263794	-9.98955726623535	-0.0682054087519646	-0.00180990295484662	0.0413812398910522
-4.33379650115967	-7.18756914138794	-9.98187828063965	-0.068308562040329	-0.00193031562957913	0.0415031984448433
-4.33982849121094	-7.19346904754639	-9.9891357421875	-0.0681438818573952	-0.00203143828548491	0.0416651032865047
-4.33145141601563	-7.19389343261719	-9.9977331161499	-0.0680596977472305	-0.00215392839163542	0.0417953990399837
-4.33596038818359	-7.19471645355225	-10.0058441162109	-0.0679153576493263	-0.00236217794008553	0.0420495010912418
-4.33572149276733	-7.19406461715698	-10.0059614181519	-0.0679104328155518	-0.00246270373463631	0.0421566553413868
-4.33784008026123	-7.20072746276855	-10.0167055130005	-0.0677241981029511	-0.00256764492951334	0.0423162169754505
-4.33548164367676	-7.19889354705811	-10.0260896682739	-0.0676177218556404	-0.00278741400688887	0.0424960665404797
-4.33554553985596	-7.20791482925415	-10.0242042541504	-0.0675611719489098	-0.00286190351471305	0.0427278503775597
-4.34111309051514	-7.20576572418213	-10.0316019058228	-0.0674135237932205	-0.00299596530385315	0.0428890213370323
-4.33559465408325	-7.20698022842407	-10.033821105957	-0.0673616454005241	-0.00321140978485346	0.043106883764267
-4.34405708312988	-7.21391725540161	-10.0485591888428	-0.0673319324851036	-0.00334100611507893	0.043316263705492
-4.34088230133057	-7.21629285812378	-10.0490751266479	-0.0672476589679718	-0.00334838521666825	0.0434774570167065
-4.33827638626099	-7.21561050415039	-10.0621747970581	-0.0670338720083237	-0.00366433057934046	0.0436697565019131
-4.3423171043396	-7.21669054031372	-10.0596446990967	-0.0671245604753494	-0.00372783420607448	0.0438677966594696
-4.3431715965271	-7.21958827972412	-10.064845085144	-0.0670467689633369	-0.00382359349168837	0.0440032780170441
-4.34555149078369	-7.21917104721069	-10.0685606002808	-0.0669130906462669	-0.00393521226942539	0.0441999286413193
-4.34226512908936	-7.22132349014282	-10.0713624954224	-0.0669575408101082	-0.00410515116527677	0.0443536974489689
-4.34760332107544	-7.22247791290283	-10.0740270614624	-0.0668258145451546	-0.00417689234018326	0.0444726347923279
-4.34644651412964	-7.21877813339233	-10.0774431228638	-0.0668712854385376	-0.00423389254137874	0.0446900837123394
-4.3464789390564	-7.22142219543457	-10.0742998123169	-0.0668195188045502	-0.00440176203846931	0.0448312014341354
-4.35302591323853	-7.22399711608887	-10.0695266723633	-0.0667969360947609	-0.00431624241173267	0.0449491068720818
-4.34564113616943	-7.21913766860962	-10.0738868713379	-0.0667592957615852	-0.00449586706236005	0.045085571706295
-4.35086393356323	-7.22235774993896	-10.0713329315186	-0.0668031200766563	-0.00455904612317681	0.0452929697930813
-4.34814596176147	-7.22194671630859	-10.0732526779175	-0.0668080076575279	-0.00455290405079722	0.0453285910189152
-4.34436225891113	-7.21756219863892	-10.0689897537231	-0.0667716413736343	-0.00470525538548827	0.0454669557511806
-4.34844732284546	-7.21850776672363	-10.0735473632813	-0.0669050738215446	-0.0046950145624578	0.0456054471433163
-4.34593486785889	-7.21350765228271	-10.0650663375854	-0.0668085515499115	-0.00466675823554397	0.0457031577825546
-4.33939743041992	-7.21064519882202	-10.0682601928711	-0.0668583586812019	-0.00477902824059129	0.0458110682666302
-4.34062147140503	-7.20941305160522	-10.0588731765747	-0.0669732317328453	-0.00471946597099304	0.0458758100867271
-4.33206748962402	-7.20828342437744	-10.0565328598022	-0.0667935162782669	-0.00476177409291267	0.0459344126284122
-4.3289155960083	-7.20157909393311	-10.0561361312866	-0.0669132769107819	-0.00481917429715395	0.0459651760756969
-4.32713985443115	-7.20526361465454	-10.0465412139893	-0.0668612942099571	-0.0046899882145226	0.0460951365530491
-4.3254246711731	-7.19946146011353	-10.0520639419556	-0.0668264776468277	-0.00479575200006366	0.0460956543684006
-4.31615495681763	-7.19401216506958	-10.0444755554199	-0.066950261592865	-0.00469838036224246	0.0462559275329113
-4.31329536437988	-7.1935887336731	-10.0427322387695	-0.0670346468687058	-0.00469858990982175	0.0462604239583015
-4.30597162246704	-7.18702697753906	-10.0401678085327	-0.0670910552144051	-0.0045541119761765	0.0463718138635159
-4.29641056060791	-7.18074512481689	-10.0317859649658	-0.0670817792415619	-0.00461653899401426	0.0464403443038464
-4.29735279083252	-7.18023014068604	-10.0136022567749	-0.0672739744186401	-0.00459583196789026	0.0464710108935833
-4.29207134246826	-7.17279195785522	-10.0186471939087	-0.0671438276767731	-0.00452539743855596	0.046614795923233
-4.27921438217163	-7.16551494598389	-10.01633644104	-0.0671793222427368	-0.00462328502908349	0.0466435998678207
-4.27944183349609	-7.16393709182739	-10.0070390701294	-0.0672528147697449	-0.00448645930737257	0.0468415655195713
-4.27431297302246	-7.16061544418335	-10.006630897522	-0.0671974346041679	-0.00452297693118453	0.0468011274933815
-4.26570272445679	-7.15779876708984	-9.99962139129639	-0.067327581346035	-0.00460924999788404	0.0469903610646725
-4.25985860824585	-7.15534543991089	-10.0046844482422	-0.0672396421432495	-0.00468371529132128	0.04704624786973
-4.2559986114502	-7.15392971038818	-10.0022048950195	-0.067257896065712	-0.00459512090310454	0.0471849665045738
-4.25364828109741	-7.15018272399902	-10.0089702606201	-0.0671159625053406	-0.00459665665403008	0.0472545139491558
-4.24713039398193	-7.14759206771851	-10.0004854202271	-0.0672104433178902	-0.00462373718619347	0.0474145896732807
-4.24468564987183	-7.14548444747925	-9.99857997894287	-0.0671850368380547	-0.00455920910462737	0.0474631153047085
-4.23416185379028	-7.13821649551392	-9.9997444152832	-0.0670911595225334	-0.00466398894786835	0.0475153811275959
-4.23514223098755	-7.14057016372681	-9.99387550354004	-0.0671861246228218	-0.00454122759401798	0.0476314909756184
-4.23093700408936	-7.13418436050415	-9.99441528320313	-0.0671593472361565	-0.00448450911790133	0.0476893186569214
-4.22249412536621	-7.1338939666748	-9.99357986450195	-0.0671973302960396	-0.00455515086650848	0.047754418104887
-4.22279262542725	-7.13499641418457	-9.99233341217041	-0.0671845600008965	-0.00449616834521294	0.0478761158883572
-4.21974039077759	-7.1324667930603	-9.98961448669434	-0.0671631470322609	-0.00445969076827168	0.0479060113430023
-4.21161651611328	-7.12265825271606	-9.98772430419922	-0.0670732334256172	-0.00445248698815703	0.0479956530034542
-4.20481157302856	-7.12418270111084	-9.98543739318848	-0.0670927688479424	-0.00459716655313969	0.0480035431683064
-4.20549774169922	-7.12390327453613	-9.98305606842041	-0.0671826004981995	-0.00447772955521941	0.0481136664748192
-4.19851970672607	-7.11982011795044	-9.98356342315674	-0.067023329436779	-0.00446575088426471	0.0481221340596676
-4.1923131942749	-7.11494016647339	-9.98662948608398	-0.0670383125543594	-0.00450782896950841	0.048198476433754
-4.19343042373657	-7.1102180480957	-9.98490619659424	-0.0670305266976357	-0.00443425308912992	0.0482558347284794
-4.18736457824707	-7.11050748825073	-9.99551391601563	-0.0669550523161888	-0.00446675065904856	0.0482765883207321
-4.18298959732056	-7.10419130325317	-9.9896354675293	-0.0668389871716499	-0.00453233113512397	0.04841298609972
-4.18206167221069	-7.10722351074219	-9.99149703979492	-0.0668953582644463	-0.0045730909332633	0.0483988411724567
-4.17965888977051	-7.10106229782104	-9.98583507537842	-0.0668020769953728	-0.00449386425316334	0.0484730452299118
-4.17896270751953	-7.10085105895996	-9.98415756225586	-0.066726416349411	-0.00466242199763656	0.0485332272946835
-4.1843786239624	-7.1073637008667	-9.97950267791748	-0.0667965710163116	-0.00453141611069441	0.0486141815781593
-4.18629455566406	-7.09978580474854	-9.97998142242432	-0.0666863918304443	-0.0045346044935286	0.048735186457634
-4.18765354156494	-7.10987615585327	-9.98336982727051	-0.0667406171560287	-0.00455025909468532	0.0487416721880436
-4.19777154922485	-7.11211252212524	-9.97846412658691	-0.0667445063591003	-0.00448438618332148	0.0489148236811161
-4.20023012161255	-7.10781049728394	-9.99123096466064	-0.0666708722710609	-0.00450665364041924	0.0488871373236179
-4.20809745788574	-7.11521244049072	-9.97979545593262	-0.0666857808828354	-0.00455350754782557	0.0489408113062382
-4.21544361114502	-7.1170220375061	-9.98529243469238	-0.066668339073658	-0.00451606465503573	0.048893865197897
-4.21373653411865	-7.11848545074463	-9.98830127716064	-0.0666343569755554	-0.00450915424153209	0.0489039123058319
-4.22571229934692	-7.12284755706787	-9.97870922088623	-0.0667036175727844	-0.00457204645499587	0.0489838384091854
-4.23031568527222	-7.12638807296753	-9.98708438873291	-0.0666145011782646	-0.00455427775159478	0.0489174574613571
-4.23472690582275	-7.12991333007813	-9.98701000213623	-0.0664715170860291	-0.00469869980588555	0.0489974692463875
-4.24485015869141	-7.1339807510376	-9.99229907989502	-0.0664878040552139	-0.00479952991008759	0.0490501374006271
-4.24424457550049	-7.1359429359436	-9.99774837493896	-0.0663749054074287	-0.00467263674363494	0.0490078404545784
-4.25100517272949	-7.14163064956665	-10.0104646682739	-0.0662945508956909	-0.00482871942222118	0.049026757478714
-4.25813913345337	-7.1444935798645	-9.99723243713379	-0.0663377717137337	-0.00481191882863641	0.0490210168063641
-4.26144361495972	-7.14805555343628	-10.0095205307007	-0.0660904347896576	-0.00477310223504901	0.0490234717726707
-4.26618003845215	-7.1520528793335	-10.0154027938843	-0.0660931169986725	-0.00497724255546927	0.0490303188562393
-4.27170133590698	-7.1613883972168	-10.0100879669189	-0.0659744068980217	-0.00489188591018319	0.0490503683686256
-4.27463388442993	-7.16788482666016	-10.0254945755005	-0.0657320097088814	-0.0050680860877037	0.0491163469851017
-4.28192234039307	-7.17273092269897	-10.0284490585327	-0.0657544881105423	-0.00509830890223384	0.049160398542881
-4.28559446334839	-7.17679500579834	-10.0433263778687	-0.0655495822429657	-0.00507280370220542	0.0491077266633511
-4.29129934310913	-7.18310737609863	-10.0405445098877	-0.0653854459524155	-0.00520542217418551	0.0490877889096737
-4.29862785339355	-7.19184350967407	-10.0424356460571	-0.0653785243630409	-0.00512436963617802	0.049075860530138
-4.30156564712524	-7.1923189163208	-10.0473155975342	-0.0651592761278152	-0.00524553330615163	0.0490659549832344
-4.30910348892212	-7.20271730422974	-10.0478887557983	-0.0651933774352074	-0.00536591606214643	0.0490562207996845
-4.31396102905273	-7.21085166931152	-10.063551902771	-0.0650444254279137	-0.00529341911897063	0.0489437691867352
-4.31547117233276	-7.20764064788818	-10.0605955123901	-0.0648299753665924	-0.00544691737741232	0.0489406324923038
-4.32271337509155	-7.21363735198975	-10.0740261077881	-0.064804807305336	-0.00545999687165022	0.0488337241113186
-4.3230938911438	-7.21481227874756	-10.072057723999	-0.0647146478295326	-0.00540297152474523	0.0487296096980572
-4.32451152801514	-7.21410083770752	-10.0701599121094	-0.0646183043718338	-0.00554891396313906	0.0486189611256123
-4.33112192153931	-7.22094535827637	-10.0747308731079	-0.064662478864193	-0.0055239936336875	0.048524122685194
-4.33029317855835	-7.22109317779541	-10.073655128479	-0.0644142180681229	-0.00558311445638537	0.0483733154833317
-4.32925224304199	-7.22296762466431	-10.0849695205688	-0.0644321441650391	-0.00556698255240917	0.0481936559081078
-4.33265829086304	-7.22876596450806	-10.0738019943237	-0.0644055530428886	-0.00549646001309156	0.048115111887455
-4.33035945892334	-7.2300877571106	-10.0825843811035	-0.0642864480614662	-0.00560017582029104	0.0478700548410416
-4.33026885986328	-7.22413635253906	-10.0857563018799	-0.064239040017128	-0.0055792024359107	0.0478433407843113
-4.33630800247192	-7.23276233673096	-10.0828790664673	-0.0641975924372673	-0.00546927377581596	0.04757309705019
-4.33011960983276	-7.23154592514038	-10.0840377807617	-0.0642353892326355	-0.00538337836042047	0.0473784953355789
-4.32831573486328	-7.22921943664551	-10.0887956619263	-0.0640870854258537	-0.00546181434765458	0.0471623763442039
-4.3324990272522	-7.23323345184326	-10.0869779586792	-0.0641984865069389	-0.00532008428126574	0.0468775369226933
-4.33031797409058	-7.23491764068604	-10.090353012085	-0.0640806257724762	-0.00512939412146807	0.0466273240745068
-4.32336235046387	-7.23144197463989	-10.0798463821411	-0.064039371907711	-0.00519524933770299	0.0462971366941929
-4.32746744155884	-7.23731660842896	-10.0707855224609	-0.0641584917902946	-0.00491167977452278	0.0461061373353004
-4.3205394744873	-7.23391342163086	-10.0713672637939	-0.0640412271022797	-0.00490640057250857	0.0458462983369827
-4.31769800186157	-7.2313871383667	-10.0655479431152	-0.0642381459474564	-0.00484116934239864	0.0456319451332092
-4.31891345977783	-7.23212432861328	-10.0619897842407	-0.0641988664865494	-0.00467794155701995	0.0453782007098198
-4.31592702865601	-7.23104286193848	-10.0557146072388	-0.0641842857003212	-0.00461957138031721	0.0451432280242443
-4.31225824356079	-7.22590112686157	-10.0572452545166	-0.064141757786274	-0.00454436987638474	0.0449065901339054
-4.31345224380493	-7.22570466995239	-10.0501194000244	-0.0642399787902832	-0.00444833189249039	0.0446963682770729
-4.31435585021973	-7.22499990463257	-10.0518426895142	-0.0643171891570091	-0.00436860369518399	0.0444517657160759
-4.30914211273193	-7.22194147109985	-10.0489540100098	-0.0642444863915443	-0.00429380172863603	0.044164776802063
-4.31058120727539	-7.22664499282837	-10.0405569076538	-0.0644420087337494	-0.00424240436404943	0.0439827889204025
-4.31070518493652	-7.22462368011475	-10.0415887832642	-0.0644278526306152	-0.00410075485706329	0.0436867661774158
-4.30776119232178	-7.22933673858643	-10.0308027267456	-0.0644799843430519	-0.00418236665427685	0.0435288660228252
-4.31405544281006	-7.22923946380615	-10.0259790420532	-0.0646139532327652	-0.00399783439934254	0.0432649627327919
-4.31777048110962	-7.23302602767944	-10.0198230743408	-0.0646404922008514	-0.00395470205694437	0.0431078150868416
-4.31673717498779	-7.23023843765259	-10.0174579620361	-0.0647073164582253	-0.00381561601534486	0.0429309532046318
-4.31597232818604	-7.23612451553345	-10.0143661499023	-0.0648264959454536	-0.0038633169606328	0.0426883660256863
-4.3262300491333	-7.23948240280151	-10.0088243484497	-0.0648701563477516	-0.00372595642693341	0.0424613915383816
-4.32674121856689	-7.24322271347046	-10.0126819610596	-0.0648564845323563	-0.00357461022213101	0.0422139689326286
-4.32429981231689	-7.24096393585205	-10.0167722702026	-0.0648951008915901	-0.00356907537207007	0.0420551300048828
-4.32662630081177	-7.24535608291626	-10.0069522857666	-0.0649952441453934	-0.00360714923590422	0.0418872348964214
-4.33328247070313	-7.24691581726074	-10.0134296417236	-0.0650578737258911	-0.00346633372828364	0.0416809804737568
-4.33312511444092	-7.24586772918701	-10.0087804794312	-0.0649407580494881	-0.00341169722378254	0.0415531806647778
-4.33048963546753	-7.24772834777832	-10.0132818222046	-0.0650717169046402	-0.00339883333072066	0.041458185762167
-4.33491802215576	-7.24995756149292	-10.0024480819702	-0.0651696249842644	-0.00330223073251545	0.0412347055971622
-4.33701181411743	-7.2510290145874	-10.0025081634521	-0.0652035251259804	-0.00320278899744153	0.0411107838153839
-4.33472347259521	-7.24875593185425	-10.0025157928467	-0.0652207508683205	-0.00317407911643386	0.0409754030406475
-4.3339958190918	-7.25244379043579	-10.0038156509399	-0.0653090253472328	-0.00317813199944794	0.0408592186868191
-4.3384838104248	-7.25295829772949	-9.99143123626709	-0.0654218643903732	-0.00305203138850629	0.0406860411167145
-4.33589029312134	-7.25370264053345	-10.0063886642456	-0.0653951540589333	-0.00292842998169363	0.0405494309961796
-4.3383321762085	-7.25085639953613	-9.98760604858398	-0.0655170828104019	-0.00289107207208872	0.0404375903308392
-4.33629989624023	-7.25588369369507	-9.99319839477539	-0.0656111985445023	-0.00278640422038734	0.0402858294546604
-4.34198665618896	-7.25244331359863	-9.98352718353271	-0.0656538978219032	-0.00258241407573223	0.0400762781500816
-4.33517980575562	-7.25229120254517	-9.98610591888428	-0.0656972602009773	-0.00251643848605454	0.0399347059428692
-4.33693695068359	-7.25202798843384	-9.96828556060791	-0.0658517852425575	-0.00246435916051269	0.039854858070612
-4.33723592758179	-7.25766944885254	-9.97534847259521	-0.0659304410219193	-0.00229125563055277	0.0396908670663834
-4.33741855621338	-7.24789571762085	-9.97276401519775	-0.0660067647695541	-0.00215692329220474	0.0395981855690479
-4.33651876449585	-7.24964618682861	-9.97070598602295	-0.066044807434082	-0.00217175972647965	0.0394944064319134
-4.33968687057495	-7.2490553855896	-9.96392345428467	-0.0661671012639999	-0.00208226614631712	0.0393193699419498
-4.34003925323486	-7.24879360198975	-9.95652103424072	-0.0661861225962639	-0.00189049972686917	0.0392104126513004
-4.33814477920532	-7.24504232406616	-9.96090602874756	-0.0662643313407898	-0.00190338643733412	0.0391476973891258
-4.34009027481079	-7.24469518661499	-9.95246696472168	-0.0664148479700089	-0.00185814732685685	0.0390971638262272
-4.34865808486938	-7.24651384353638	-9.94927501678467	-0.0666023343801498	-0.00174535275436938	0.038988221436739
-4.34872007369995	-7.24652338027954	-9.94486522674561	-0.0666007623076439	-0.00163699930999428	0.0389067567884922
-4.34578561782837	-7.24388551712036	-9.94712448120117	-0.0666586384177208	-0.00159232749138027	0.0388349406421185
-4.35380697250366	-7.24390745162964	-9.93706035614014	-0.0668109953403473	-0.0015726670389995	0.0388165228068829
-4.36075973510742	-7.2486310005188	-9.9336051940918	-0.0669325664639473	-0.00143704819492996	0.0387653857469559
-4.36089992523193	-7.24598264694214	-9.93136024475098	-0.066904179751873	-0.00130377023015171	0.038714986294508
-4.36029529571533	-7.24758958816528	-9.9332160949707	-0.0670009404420853	-0.0014041067333892	0.0387035608291626
-4.36755514144897	-7.2488751411438	-9.92074680328369	-0.0670993477106094	-0.00136496406048536	0.0387494117021561
-4.36847543716431	-7.25211524963379	-9.92989826202393	-0.067162774503231	-0.00133983511477709	0.0386861003935337
-4.37062406539917	-7.2468900680542	-9.92085838317871	-0.0670773759484291	-0.00135844619944692	0.0388397797942162
-4.37330007553101	-7.25150537490845	-9.92663860321045	-0.0671679601073265	-0.00138929637614638	0.038855753839016
-4.37709140777588	-7.25480985641479	-9.91365623474121	-0.067219965159893	-0.00139204936567694	0.0390186570584774
-4.37862110137939	-7.25200128555298	-9.92763900756836	-0.0671487301588058	-0.00138768379110843	0.0390287637710571
-4.38103485107422	-7.25556612014771	-9.92465496063232	-0.0672007128596306	-0.00156704231631011	0.0392744205892086
-4.38321161270142	-7.25570297241211	-9.92710208892822	-0.0671568810939789	-0.00158519390970469	0.0393776819109917
-4.38969278335571	-7.25926160812378	-9.92562198638916	-0.0671378523111343	-0.00164072227198631	0.0396045446395874
-4.38528537750244	-7.25946950912476	-9.9374303817749	-0.067010723054409	-0.00179898960050195	0.0397274270653725
-4.39307260513306	-7.26526784896851	-9.93567657470703	-0.0670060515403748	-0.00189732294529676	0.0399523191154003
-4.39571809768677	-7.26814699172974	-9.93625831604004	-0.0669550225138664	-0.00192399381194264	0.0401407741010189
-4.39073276519775	-7.27033710479736	-9.9439868927002	-0.0668602213263512	-0.00199417164549232	0.0403888300061226
-4.39636707305908	-7.27225542068481	-9.94339179992676	-0.0668397769331932	-0.00227466132491827	0.0406588241457939
-4.39768981933594	-7.27989149093628	-9.94520950317383	-0.066759780049324	-0.00237235287204385	0.0408626310527325
-4.40220403671265	-7.28001976013184	-9.94833278656006	-0.0666527226567268	-0.00239340751431882	0.0411264896392822
-4.39590454101563	-7.28206300735474	-9.95452117919922	-0.0666240230202675	-0.00255609373562038	0.0413942337036133
-4.4025616645813	-7.28592586517334	-9.95055866241455	-0.0666297152638435	-0.0026989842299372	0.0417138002812862
-4.40221405029297	-7.28604412078857	-9.95532608032227	-0.0665644779801369	-0.00279161240905523	0.0418962985277176
-4.40174293518066	-7.29052543640137	-9.96174812316895	-0.066423311829567	-0.0029773754067719	0.0423009917140007
-4.40398550033569	-7.28983116149902	-9.96682453155518	-0.0664067789912224	-0.00309821940027177	0.0425321608781815
-4.40575838088989	-7.2966513633728	-9.95434093475342	-0.0663405880331993	-0.00309739168733358	0.042862243950367
-4.400306224823	-7.2939829826355	-9.96892261505127	-0.0661422908306122	-0.00328911491669714	0.0430974029004574
-4.39593029022217	-7.29628133773804	-9.96853923797607	-0.0661931484937668	-0.00345909944735467	0.0434097498655319
-4.40226888656616	-7.29893159866333	-9.97681999206543	-0.0662149637937546	-0.0034523147623986	0.0436774119734764
-4.39320135116577	-7.29855442047119	-9.97120189666748	-0.0661076679825783	-0.00360924005508423	0.0439231991767883
-4.39466190338135	-7.29476118087769	-9.97499942779541	-0.0660654678940773	-0.0036766454577446	0.0442130975425243
-4.39167070388794	-7.29896450042725	-9.96886920928955	-0.0661491975188255	-0.00371998338960111	0.0444183275103569
-4.39490509033203	-7.2995433807373	-9.97313404083252	-0.066045418381691	-0.00375260575674474	0.0446320846676826
-4.38758659362793	-7.29440832138062	-9.96439075469971	-0.0659457743167877	-0.00383183173835278	0.0448422357439995
-4.38507747650146	-7.29727077484131	-9.96437931060791	-0.0660756975412369	-0.00395678309723735	0.0451091565191746
-4.38949823379517	-7.29716014862061	-9.96038722991943	-0.0661457628011703	-0.00387111236341298	0.0452845618128777
-4.38604211807251	-7.29501390457153	-9.95519351959229	-0.0660057440400124	-0.00393264321610332	0.0455052070319653
-4.3871488571167	-7.29739236831665	-9.95610904693604	-0.0661324709653854	-0.00399331981316209	0.045674491673708
-4.38506126403809	-7.29853391647339	-9.94149208068848	-0.0662096217274666	-0.0039054115768522	0.045841071754694
-4.38488626480103	-7.29744958877563	-9.95164775848389	-0.0660977140069008	-0.00402027275413275	0.0460421442985535
-4.38129854202271	-7.29855489730835	-9.941481590271	-0.0662991926074028	-0.00408906908705831	0.0461974032223225
-4.38800048828125	-7.30127859115601	-9.93729114532471	-0.0663501396775246	-0.00405291467905045	0.0463157035410404
-4.38423728942871	-7.30159378051758	-9.93845558166504	-0.0663282200694084	-0.00405165040865541	0.0464627556502819
-4.37846708297729	-7.30080270767212	-9.93538570404053	-0.0663680285215378	-0.00412002904340625	0.0465790554881096
-4.38512849807739	-7.29883146286011	-9.92285537719727	-0.0665493756532669	-0.00406550010666251	0.0466690920293331
-4.38268041610718	-7.29933452606201	-9.93044948577881	-0.066567949950695	-0.00404070038348436	0.0467588268220425
-4.38379335403442	-7.29713344573975	-9.92344570159912	-0.0666095018386841	-0.00405918480828404	0.0468769371509552
-4.38159227371216	-7.30105543136597	-9.90999984741211	-0.0668119639158249	-0.00395896472036839	0.0470078364014626
-4.3825511932373	-7.2974066734314	-9.91016960144043	-0.0669194087386131	-0.0039885425940156	0.0470136739313602
-4.38115739822388	-7.29234218597412	-9.90804195404053	-0.0668887794017792	-0.00398320378735662	0.047111377120018
-4.3812952041626	-7.29700517654419	-9.89382839202881	-0.0669295340776443	-0.00401907600462437	0.0470955595374107
-4.38288354873657	-7.29873180389404	-9.89691066741943	-0.0670633316040039	-0.0038913288153708	0.0472157932817936
-4.37552356719971	-7.29392099380493	-9.90505218505859	-0.0670519098639488	-0.00398199399933219	0.0472058728337288
-4.37984085083008	-7.29409503936768	-9.88870429992676	-0.0671657398343086	-0.00404683267697692	0.0473275817930698
-4.38356828689575	-7.29736089706421	-9.88858127593994	-0.0672204717993736	-0.00382693600840867	0.0472693704068661
-4.37966299057007	-7.29576539993286	-9.88539409637451	-0.0672179758548737	-0.00399427162483335	0.0473433919250965
-4.38228940963745	-7.29609155654907	-9.89162158966064	-0.0673646479845047	-0.0039957189001143	0.0473615080118179
-4.38353824615479	-7.29759788513184	-9.88637065887451	-0.0673602074384689	-0.00394633552059531	0.0474153347313404
-4.38517141342163	-7.29423713684082	-9.89012432098389	-0.0673258826136589	-0.00396768050268292	0.0473782084882259
-4.38451528549194	-7.29678964614868	-9.88298034667969	-0.0674071609973907	-0.00400133850052953	0.0473644770681858
-4.39024543762207	-7.29871320724487	-9.88094711303711	-0.067375160753727	-0.00401619914919138	0.0473847463726997
-4.38810253143311	-7.29809045791626	-9.88934993743896	-0.0674307495355606	-0.00403270497918129	0.0473346002399921
-4.39105224609375	-7.30054712295532	-9.88326740264893	-0.0674047544598579	-0.00419706711545587	0.047381516546011
-4.39480781555176	-7.30387830734253	-9.88781929016113	-0.0675163492560387	-0.00414392305538058	0.0473335534334183
-4.39530563354492	-7.30278825759888	-9.88778591156006	-0.0673288851976395	-0.00431088404729962	0.0473518818616867
-4.39934587478638	-7.30762481689453	-9.89912223815918	-0.0673407018184662	-0.00443864008411765	0.0472528748214245
-4.40303945541382	-7.30758190155029	-9.8973445892334	-0.0673428922891617	-0.00430453382432461	0.0472444333136082
-4.40318298339844	-7.30808162689209	-9.90652275085449	-0.0672442689538002	-0.00443774228915572	0.0471686683595181
-4.4128794670105	-7.3133020401001	-9.90702819824219	-0.0674276053905487	-0.00436445418745279	0.0471317395567894
-4.41615962982178	-7.31757640838623	-9.90823650360107	-0.0672885626554489	-0.00436019338667393	0.0470190569758415
-4.41482305526733	-7.3192982673645	-9.90404319763184	-0.0674296915531158	-0.00437317090108991	0.0470180287957191
-4.41794061660767	-7.31970405578613	-9.90640163421631	-0.067424438893795	-0.00439081806689501	0.0469799228012562
-4.42486810684204	-7.32129812240601	-9.8932466506958	-0.0675162151455879	-0.00437511131167412	0.0468988344073296
-4.42390108108521	-7.3230619430542	-9.89756774902344	-0.0674867108464241	-0.00438008923083544	0.046872578561306
-4.4217004776001	-7.32132434844971	-9.90009784698486	-0.0675027817487717	-0.00443890132009983	0.0467771291732788
-4.42703104019165	-7.32571220397949	-9.89125156402588	-0.0676072463393211	-0.00435194047167897	0.0468022413551807
-4.42741918563843	-7.32405376434326	-9.89823722839355	-0.0674764513969421	-0.00442510843276978	0.0466391816735268
-4.42505502700806	-7.32429599761963	-9.89208030700684	-0.0676275417208672	-0.00448438012972474	0.0467000491917133
-4.42997074127197	-7.32515621185303	-9.89524841308594	-0.0675790831446648	-0.00450029596686363	0.0465316697955132
-4.42943239212036	-7.32685232162476	-9.89593887329102	-0.0675918012857437	-0.00453029712662101	0.0464699864387512
-4.42868280410767	-7.31965780258179	-9.90564250946045	-0.0674277767539024	-0.00452594878152013	0.0464602410793304
-4.42764043807983	-7.32394790649414	-9.89530277252197	-0.06754370033741	-0.00454124808311462	0.0463902428746223
-4.43360710144043	-7.32510614395142	-9.9069299697876	-0.067490465939045	-0.00446305144578218	0.0462753549218178
-4.42662000656128	-7.32139730453491	-9.91095161437988	-0.0672822371125221	-0.00451322225853801	0.0460770726203918
-4.43020963668823	-7.32500410079956	-9.91038608551025	-0.0673428773880005	-0.00454039173200727	0.0460582673549652
-4.43336343765259	-7.3251633644104	-9.91121768951416	-0.0672213733196259	-0.00449606031179428	0.0459469296038151
-4.43343734741211	-7.32688999176025	-9.92086410522461	-0.067100390791893	-0.00448855757713318	0.0458181984722614
-4.4289722442627	-7.3233118057251	-9.92540073394775	-0.0669987872242928	-0.00449549127370119	0.0456131510436535
-4.43629503250122	-7.33068895339966	-9.91804790496826	-0.0669706016778946	-0.00435631442815065	0.0454896353185177
-4.43333148956299	-7.32566356658936	-9.92122268676758	-0.0668298378586769	-0.00430200016126037	0.0453677140176296
-4.43280124664307	-7.32980537414551	-9.92034435272217	-0.0668536275625229	-0.00436751637607813	0.0451556481420994
-4.44215822219849	-7.33403587341309	-9.92366409301758	-0.0669169276952744	-0.0042382893152535	0.0450134016573429
-4.44076919555664	-7.32997703552246	-9.93046760559082	-0.0667535439133644	-0.00415309006348252	0.044877827167511
-4.44261121749878	-7.32838201522827	-9.93392086029053	-0.0667117461562157	-0.00412013009190559	0.0447098053991795
-4.44621610641479	-7.33187007904053	-9.92308616638184	-0.0667709633708	-0.00403421930968761	0.044506873935461
-4.44726467132568	-7.33022785186768	-9.93537902832031	-0.0667176246643066	-0.00394736882299185	0.044293038547039
-4.44851541519165	-7.32688093185425	-9.93108654022217	-0.0667304918169975	-0.00392127595841885	0.0441539995372295
-4.44979000091553	-7.33221483230591	-9.93365669250488	-0.0667154714465141	-0.00385472481139004	0.0438932254910469
-4.45289278030396	-7.32487297058105	-9.93273735046387	-0.0666915625333786	-0.0037416541017592	0.0436715520918369
-4.45048093795776	-7.32519674301147	-9.92934322357178	-0.066735178232193	-0.00378044112585485	0.043475266546011
-4.46063756942749	-7.33137083053589	-9.92512321472168	-0.0667823255062103	-0.0036657692398876	0.0431801229715347
-4.45947790145874	-7.32786273956299	-9.92393970489502	-0.0667747631669044	-0.00359044503420591	0.0429858788847923
-4.45852899551392	-7.3293604850769	-9.92941570281982	-0.066767193377018	-0.00354860373772681	0.0427019149065018
-4.46507120132446	-7.32927846908569	-9.91757011413574	-0.0669486224651337	-0.00345018552616239	0.0425543375313282
-4.4673433303833	-7.32992601394653	-9.92712879180908	-0.0669910162687302	-0.00331323686987162	0.0421849973499775
-4.47062301635742	-7.32456922531128	-9.91842937469482	-0.0670295283198357	-0.00324501888826489	0.0419600270688534
-4.47410345077515	-7.3295750617981	-9.91078853607178	-0.0672689452767372	-0.00312606687657535	0.0416209734976292
-4.47883987426758	-7.32814502716064	-9.90863037109375	-0.0673471167683601	-0.00299341999925673	0.0413599163293839
-4.47704553604126	-7.32325410842896	-9.90824413299561	-0.0674528330564499	-0.00286431889981031	0.0409826524555683
-4.48421001434326	-7.32491827011108	-9.89521789550781	-0.0676352828741074	-0.00274881068617105	0.0407184772193432
-4.49086475372314	-7.32416296005249	-9.89286136627197	-0.0677239000797272	-0.0024739361833781	0.0403866022825241
-4.48591709136963	-7.32115936279297	-9.88851356506348	-0.0678560733795166	-0.00235593086108565	0.040089588612318
-4.49231767654419	-7.31611251831055	-9.88507556915283	-0.0680328086018562	-0.00223765755072236	0.0397918559610844
-4.49365758895874	-7.32102012634277	-9.87301921844482	-0.0681602954864502	-0.00204486376605928	0.0394816920161247
-4.49714994430542	-7.31782722473145	-9.86468601226807	-0.068300761282444	-0.0018054653191939	0.0391781404614449
-4.49285840988159	-7.31384468078613	-9.86042308807373	-0.0684029385447502	-0.00171634810976684	0.0388442985713482
-4.49453639984131	-7.30888557434082	-9.85667037963867	-0.0685877054929733	-0.00158455828204751	0.038670863956213
-4.49552774429321	-7.31225728988647	-9.84416198730469	-0.0688264593482018	-0.00135135522577912	0.0383239760994911
-4.49929666519165	-7.31100511550903	-9.84210681915283	-0.0689368396997452	-0.00112494151107967	0.0381240360438824
-4.49314832687378	-7.3076434135437	-9.84269523620605	-0.0691191628575325	-0.00105265388265252	0.0378055274486542
-4.49790239334106	-7.30629587173462	-9.82803916931152	-0.0694175437092781	-0.000850654905661941	0.0376236625015736
-4.49653053283691	-7.30242538452148	-9.81880283355713	-0.0696189999580383	-0.000531759287696332	0.0371957421302795
-4.49961185455322	-7.30188035964966	-9.81105804443359	-0.0696966350078583	-0.000394562201108783	0.0369593091309071
-4.49598741531372	-7.29488515853882	-9.80871200561523	-0.069898821413517	-0.000215848427615128	0.0365862511098385
-4.50149345397949	-7.29922771453857	-9.79573440551758	-0.0701470077037811	0.000135816051624715	0.0363544225692749
-4.49803400039673	-7.29219102859497	-9.79411697387695	-0.0702571719884872	0.00028172621387057	0.0359787195920944
-4.4986720085144	-7.29324722290039	-9.77581024169922	-0.0704270154237747	0.000398218631744385	0.0357499271631241
-4.50407981872559	-7.29213190078735	-9.77048015594482	-0.0707301795482636	0.000621572136878967	0.0354496873915195
-4.50366067886353	-7.29229068756104	-9.76244068145752	-0.0708810612559319	0.000873245939146727	0.0352397859096527
-4.50545024871826	-7.28605270385742	-9.76494121551514	-0.0710430592298508	0.000954991264734417	0.0350677184760571
-4.50434398651123	-7.2862377166748	-9.75217533111572	-0.0712724179029465	0.00102357077412307	0.0348534770309925
-4.51260185241699	-7.28522777557373	-9.7457914352417	-0.0713720545172691	0.00113794498611242	0.034663800150156
-4.50900363922119	-7.28406047821045	-9.73730564117432	-0.0715134665369987	0.00137082091532648	0.0345315709710121
-4.51322317123413	-7.27983951568604	-9.74509143829346	-0.0716289803385735	0.00131301721557975	0.0344064272940159
-4.51018095016479	-7.28336572647095	-9.73090362548828	-0.0718094557523727	0.00136054353788495	0.0343137606978416
-4.52026414871216	-7.28562879562378	-9.72985076904297	-0.0719896480441093	0.0014798374613747	0.0341869033873081
-4.5178484916687	-7.28875923156738	-9.72646999359131	-0.0720582008361816	0.00157685892190784	0.0340742096304893
-4.52405977249146	-7.28529500961304	-9.73240947723389	-0.0720405951142311	0.00161528564058244	0.033931739628315
-4.52462100982666	-7.29090881347656	-9.7290210723877	-0.0722363516688347	0.00163216446526349	0.0338519886136055
-4.53147315979004	-7.29290008544922	-9.7253246307373	-0.0722757652401924	0.00170536839868873	0.0337580181658268
-4.53031587600708	-7.29583597183228	-9.72042655944824	-0.0723424255847931	0.00177487963810563	0.0336557887494564
-4.53226804733276	-7.29083776473999	-9.72436237335205	-0.0723572373390198	0.00179688923526555	0.0336240381002426
-4.53281736373901	-7.29676675796509	-9.71743488311768	-0.0724718943238258	0.00172591465525329	0.0335305519402027
-4.54000377655029	-7.29622173309326	-9.72288131713867	-0.072557806968689	0.00179662380833179	0.03348233923316
-4.54217100143433	-7.30194234848022	-9.71507453918457	-0.0725735574960709	0.00184458319563419	0.0334432609379292
-4.54332065582275	-7.29660654067993	-9.72706890106201	-0.0724947527050972	0.00177946989424527	0.0333886630833149
-4.54433488845825	-7.30303478240967	-9.71896839141846	-0.0725871250033379	0.00172582920640707	0.0333785712718964
-4.55250406265259	-7.30224370956421	-9.71385860443115	-0.0726948380470276	0.00170572532806545	0.0333788879215717
-4.55023622512817	-7.30894899368286	-9.72214031219482	-0.0726624503731728	0.00173866283148527	0.0333773493766785
-4.55268812179565	-7.3045973777771	-9.72558784484863	-0.0726031437516212	0.00168831762857735	0.0334401875734329
-4.55516624450684	-7.30891466140747	-9.71920490264893	-0.0726863220334053	0.00164502009283751	0.0334435477852821
-4.56234931945801	-7.31375217437744	-9.72497367858887	-0.0726688131690025	0.00158031086903065	0.0334940366446972
-4.56184053421021	-7.31706142425537	-9.71907329559326	-0.0726623833179474	0.00157780759036541	0.0335568487644196
-4.56553602218628	-7.31796407699585	-9.72988414764404	-0.0725572556257248	0.00148888060357422	0.0336684994399548
-4.56378078460693	-7.32193756103516	-9.72867584228516	-0.0725691244006157	0.00136365019716322	0.0337524339556694
-4.57416296005249	-7.33021640777588	-9.73177623748779	-0.0724531561136246	0.00135704106651247	0.0338596478104591
-4.56616449356079	-7.33129453659058	-9.73351669311523	-0.0723393708467484	0.00129661743994802	0.0339961089193821
-4.57187938690186	-7.3344349861145	-9.74035167694092	-0.072305902838707	0.00112700962927192	0.0341166593134403
-4.57345533370972	-7.33829784393311	-9.74116325378418	-0.0723248645663261	0.00106195698026568	0.0342478603124619
-4.57733726501465	-7.34395694732666	-9.74914073944092	-0.0720409825444222	0.00100353127345443	0.0344501063227654
-4.5714898109436	-7.34310483932495	-9.75091743469238	-0.0719326734542847	0.000767748046200722	0.0345826484262943
-4.57490253448486	-7.35155534744263	-9.75751113891602	-0.0719349235296249	0.000639577745459974	0.0348152741789818
-4.57733488082886	-7.35290908813477	-9.7564001083374	-0.0718602687120438	0.000609810638707131	0.0350290536880493
[truncated: 8,851 more rows]
