# Supplementary material for: Identification of Haptic Based Guiding Using Hard Reins
Source: PLoS One. 2015 Jul 22;10(7):e0132020. doi: 10.1371/journal.pone.0132020 (PMC4511788; doi:10.1371/journal.pone.0132020)
Supplement: S6 File — (ZIP) [file pone.0132020.s006.zip › Exp2_ForceData2/Subject6/path2/T5.csv]

Force X (N)	Force Y (N)	Force Z (N)	Torque X (N-m)	Torque Y (N-m)	Torque Z (N-m)	Frequency = 10000	Averaging Level = 16	F/T Serial Number = FT11772	Time Started = 19/02/2013 13:23:21
-7.13031768798828	-7.53693199157715	-9.10576152801514	-0.125184327363968	-0.0529812537133694	-9.41060134209692E-05
-7.13410711288452	-7.53256893157959	-9.12962341308594	-0.125198349356651	-0.0529506094753742	0.000333006348228082
-7.12038040161133	-7.53036785125732	-9.10444355010986	-0.12528021633625	-0.0529247149825096	0.000573715078644454
-7.12164306640625	-7.53398704528809	-9.12375926971436	-0.125267282128334	-0.0529717318713665	0.00115871150046587
-7.11311388015747	-7.53167104721069	-9.10842514038086	-0.125400111079216	-0.0527406856417656	0.00127544056158513
-7.11287450790405	-7.53748893737793	-9.10772132873535	-0.125476539134979	-0.0528998412191868	0.00172867020592093
-7.10598659515381	-7.52674961090088	-9.1112642288208	-0.12555105984211	-0.0526086688041687	0.0017660598969087
-7.11024904251099	-7.54259490966797	-9.1021842956543	-0.125586315989494	-0.0526725240051746	0.00223930948413908
-7.09986734390259	-7.52932786941528	-9.11162948608398	-0.125633925199509	-0.0525411516427994	0.00246306438930333
-7.09280109405518	-7.53719568252563	-9.09536838531494	-0.125729337334633	-0.0525611005723476	0.00288097187876701
-7.09051513671875	-7.52341175079346	-9.12043190002441	-0.125718086957932	-0.0525666698813438	0.00342442328110337
-7.07360458374023	-7.52591562271118	-9.09149742126465	-0.125874683260918	-0.052678819745779	0.00369672733359039
-7.07449150085449	-7.522301197052	-9.12858486175537	-0.125816509127617	-0.0527043603360653	0.00423377566039562
-7.06133413314819	-7.51694297790527	-9.1068115234375	-0.125854015350342	-0.0526722893118858	0.00438518775627017
-7.05505275726318	-7.51754236221313	-9.11754035949707	-0.125790238380432	-0.0528747253119946	0.00500666862353683
-7.04553127288818	-7.50944519042969	-9.11516380310059	-0.125790432095528	-0.0526556074619293	0.00521134398877621
-7.04187059402466	-7.51370859146118	-9.12136077880859	-0.125800892710686	-0.0528849400579929	0.00573580386117101
-7.03041696548462	-7.50337696075439	-9.12880516052246	-0.125828891992569	-0.0526660233736038	0.00599181139841676
-7.02433919906616	-7.51462888717651	-9.10856914520264	-0.125867664813995	-0.0528058558702469	0.00650593033060431
-7.01691102981567	-7.50261306762695	-9.12868881225586	-0.125908419489861	-0.0526821874082088	0.00670428853482008
-7.00964546203613	-7.51163244247437	-9.11997509002686	-0.125880271196365	-0.0528864003717899	0.00717178313061595
-7.00148630142212	-7.49990892410278	-9.12483882904053	-0.125894770026207	-0.0526032522320747	0.00725102517753839
-7.00286293029785	-7.51336479187012	-9.12186145782471	-0.125848159193993	-0.0526344440877438	0.00775181362405419
-6.99041986465454	-7.50031852722168	-9.12609386444092	-0.125821396708488	-0.0525784268975258	0.00794771127402782
-6.9822940826416	-7.50585222244263	-9.12167930603027	-0.125815659761429	-0.0525864772498608	0.00841473508626223
-6.9792799949646	-7.49234437942505	-9.1404972076416	-0.125764772295952	-0.0525472536683083	0.00884629972279072
-6.96352481842041	-7.49811553955078	-9.11288833618164	-0.125876426696777	-0.0527217425405979	0.00923573412001133
-6.96502637863159	-7.49348592758179	-9.15007209777832	-0.125777423381805	-0.0525892488658428	0.00970909371972084
-6.95384168624878	-7.49161815643311	-9.11869335174561	-0.125808045268059	-0.0525834672152996	0.00995049346238375
-6.95044469833374	-7.48889636993408	-9.14887237548828	-0.125687941908836	-0.0527235418558121	0.0106321526691318
-6.93866395950317	-7.48979949951172	-9.12107086181641	-0.125743731856346	-0.0526355616748333	0.0108588682487607
-6.94052219390869	-7.49195003509521	-9.14755344390869	-0.12567001581192	-0.0527693666517735	0.0114275021478534
-6.92584228515625	-7.4833288192749	-9.13822555541992	-0.125635027885437	-0.052700612694025	0.0116570554673672
-6.92408990859985	-7.49312210083008	-9.14293003082275	-0.125607833266258	-0.0528460331261158	0.0122618274763227
-6.91529417037964	-7.48674201965332	-9.14730262756348	-0.125618696212769	-0.0527448952198029	0.0125231221318245
-6.91296052932739	-7.49215650558472	-9.14991664886475	-0.125601753592491	-0.0529702752828598	0.0129916621372104
-6.90646934509277	-7.48596858978271	-9.1602954864502	-0.125536635518074	-0.0528176166117191	0.0132566522806883
-6.90463209152222	-7.49795389175415	-9.13984966278076	-0.125515624880791	-0.0528460815548897	0.0135642336681485
-6.89543771743774	-7.48434829711914	-9.17374134063721	-0.125353917479515	-0.0528930760920048	0.0139045417308807
-6.88650465011597	-7.49454355239868	-9.15004730224609	-0.125414311885834	-0.0529325902462006	0.0142928538843989
-6.88260173797607	-7.47874641418457	-9.18198871612549	-0.1253292709589	-0.0529418848454952	0.0147390719503164
-6.86868762969971	-7.48885726928711	-9.15388488769531	-0.12543024122715	-0.053129393607378	0.0151100354269147
-6.8650975227356	-7.47791957855225	-9.19180297851563	-0.125335544347763	-0.0531034953892231	0.0154964989051223
-6.85571098327637	-7.48346614837646	-9.15659999847412	-0.125491440296173	-0.0531240776181221	0.0156800746917725
-6.8535737991333	-7.47157096862793	-9.18439769744873	-0.125322222709656	-0.0532223731279373	0.0161843523383141
-6.83999156951904	-7.47673845291138	-9.16064071655273	-0.125414162874222	-0.0531828850507736	0.0163706615567207
-6.84140062332153	-7.47308397293091	-9.19613361358643	-0.125361859798431	-0.0532660968601704	0.0168144479393959
-6.82835245132446	-7.47260522842407	-9.16588592529297	-0.125484153628349	-0.0532375127077103	0.0169416256248951
-6.82734632492065	-7.46567392349243	-9.19314956665039	-0.125406086444855	-0.0533197000622749	0.0173832010477781
-6.82000684738159	-7.46994352340698	-9.1683464050293	-0.125525236129761	-0.0531846322119236	0.0174619574099779
-6.8219165802002	-7.46813106536865	-9.19899368286133	-0.125470921397209	-0.0533050857484341	0.0178207028657198
-6.81121778488159	-7.46968984603882	-9.17760562896729	-0.12561371922493	-0.0532108768820763	0.0177994072437286
-6.81894302368164	-7.47204732894897	-9.1945743560791	-0.125531911849976	-0.0531737878918648	0.0181898642331362
-6.80714082717896	-7.46988105773926	-9.17365455627441	-0.125694617629051	-0.0530517585575581	0.0181844718754292
-6.81213712692261	-7.47133111953735	-9.20680332183838	-0.125491335988045	-0.0531885847449303	0.0186201836913824
-6.80171775817871	-7.46847486495972	-9.18048095703125	-0.125618800520897	-0.053072601556778	0.0186756327748299
-6.80492305755615	-7.46520662307739	-9.20801162719727	-0.125626489520073	-0.0531014502048492	0.0190815087407827
-6.79259824752808	-7.46725845336914	-9.17588996887207	-0.125731632113457	-0.053153995424509	0.0191473010927439
-6.79590129852295	-7.45935344696045	-9.21588230133057	-0.125728011131287	-0.0530487224459648	0.0193931255489588
-6.78677082061768	-7.46370935440063	-9.18075847625732	-0.125826731324196	-0.0530601628124714	0.0193951819092035
-6.7914137840271	-7.45905923843384	-9.20960998535156	-0.125783860683441	-0.0530401356518269	0.0198027100414038
-6.77997875213623	-7.4617600440979	-9.17299365997314	-0.125866174697876	-0.0529270507395267	0.0198424775153399
-6.7830023765564	-7.45655012130737	-9.21056270599365	-0.125836715102196	-0.052919153124094	0.0201416313648224
-6.77251577377319	-7.46467161178589	-9.17611980438232	-0.126042500138283	-0.0528485514223576	0.020158976316452
-6.77149200439453	-7.4509425163269	-9.20042896270752	-0.126015067100525	-0.0527753233909607	0.0204363912343979
-6.76500606536865	-7.46082353591919	-9.17533683776855	-0.126215100288391	-0.0527103208005428	0.0206116735935211
-6.76492166519165	-7.4520320892334	-9.20414447784424	-0.126276344060898	-0.0526008233428001	0.0207379199564457
-6.75990343093872	-7.4542555809021	-9.1710376739502	-0.126364469528198	-0.0525473430752754	0.0208208877593279
-6.7545919418335	-7.44440984725952	-9.19651222229004	-0.126355394721031	-0.0523993521928787	0.0209907609969378
-6.7507004737854	-7.45088529586792	-9.17135334014893	-0.12654834985733	-0.0523453280329704	0.0210754610598087
-6.74847602844238	-7.44098472595215	-9.19976711273193	-0.126551896333694	-0.0522920116782188	0.021261740475893
-6.74199867248535	-7.44531726837158	-9.1723165512085	-0.126640051603317	-0.0522934384644032	0.0212632715702057
-6.74270153045654	-7.43595743179321	-9.19637870788574	-0.126649856567383	-0.0520479157567024	0.0214357003569603
-6.74147367477417	-7.44399356842041	-9.16416645050049	-0.126807436347008	-0.0520326271653175	0.0214925389736891
-6.7431378364563	-7.43735218048096	-9.2004976272583	-0.126837372779846	-0.0518973842263222	0.0215600021183491
-6.73770189285278	-7.44521808624268	-9.17079734802246	-0.126877337694168	-0.0518448725342751	0.0216129012405872
-6.74169397354126	-7.43334054946899	-9.19031429290771	-0.126862108707428	-0.0516374930739403	0.0218485835939646
-6.73772096633911	-7.44596004486084	-9.1668872833252	-0.127018868923187	-0.0518231876194477	0.0220618844032288
-6.7345118522644	-7.4308934211731	-9.19199180603027	-0.126985296607018	-0.0515670701861382	0.0220661368221045
-6.73650217056274	-7.44380855560303	-9.18856048583984	-0.126989990472794	-0.051783949136734	0.0224100947380066
-6.73290824890137	-7.43449878692627	-9.17648029327393	-0.127181172370911	-0.0515606589615345	0.0223249606788158
-6.73519086837769	-7.44174194335938	-9.18246459960938	-0.127158045768738	-0.0516579188406467	0.0227451045066118
-6.72872304916382	-7.43810129165649	-9.16760730743408	-0.127246528863907	-0.0515199080109596	0.022691298276186
-6.7351131439209	-7.44134426116943	-9.19425010681152	-0.127187669277191	-0.0515944994986057	0.0230483561754227
-6.7312912940979	-7.43775987625122	-9.17595386505127	-0.12729424238205	-0.0514033623039722	0.0229572970420122
-6.72991132736206	-7.44005441665649	-9.18554496765137	-0.127245366573334	-0.0515602119266987	0.0233677327632904
-6.72334909439087	-7.43656587600708	-9.17007541656494	-0.127268105745316	-0.051351260393858	0.0233244318515062
-6.73041868209839	-7.43895959854126	-9.19948768615723	-0.127236530184746	-0.0515790991485119	0.02369842864573
-6.72028827667236	-7.43873977661133	-9.164870262146	-0.127348810434341	-0.0514114946126938	0.0236782822757959
-6.72495603561401	-7.43706607818604	-9.20276546478271	-0.127162903547287	-0.0514468513429165	0.0241025760769844
-6.720871925354	-7.4414963722229	-9.17070293426514	-0.127318173646927	-0.0513701811432838	0.0241149999201298
-6.72745847702026	-7.4385290145874	-9.20474338531494	-0.127230912446976	-0.051481693983078	0.0244839061051607
-6.71765995025635	-7.44006967544556	-9.17648220062256	-0.127280950546265	-0.0514323636889458	0.0245447605848312
-6.72044944763184	-7.4293007850647	-9.20198535919189	-0.127255246043205	-0.0514210052788258	0.0248176790773869
-6.7183141708374	-7.44188022613525	-9.17730808258057	-0.127321049571037	-0.0514109283685684	0.0250178407877684
-6.71669673919678	-7.43226289749146	-9.21324348449707	-0.127257943153381	-0.0514318235218525	0.025223296135664
-6.70968198776245	-7.44312524795532	-9.18748188018799	-0.127315670251846	-0.0515968464314938	0.025372626259923
-6.7114429473877	-7.4275221824646	-9.20071506500244	-0.127266556024551	-0.051466841250658	0.0254416931420565
-6.71411609649658	-7.4417028427124	-9.19589328765869	-0.127277627587318	-0.0516684614121914	0.0258382260799408
-6.70451927185059	-7.43166303634644	-9.19112205505371	-0.127311423420906	-0.0515199191868305	0.0257514528930187
-6.71128463745117	-7.43718671798706	-9.21792125701904	-0.127228662371635	-0.0516580902040005	0.0259722489863634
-6.70483303070068	-7.43129634857178	-9.19116020202637	-0.127339646220207	-0.0514389201998711	0.025861507281661
-6.70898675918579	-7.43615245819092	-9.22159862518311	-0.12728750705719	-0.0514785088598728	0.0262556131929159
-6.70305633544922	-7.43854999542236	-9.1821403503418	-0.12740732729435	-0.0515141487121582	0.0262830033898354
-6.70147466659546	-7.42691659927368	-9.22412872314453	-0.12733967602253	-0.0514897406101227	0.0264640860259533
-6.70101737976074	-7.43842840194702	-9.20278930664063	-0.127426296472549	-0.051570288836956	0.026556171476841
-6.69723796844482	-7.42498445510864	-9.21319007873535	-0.127439543604851	-0.0515152364969254	0.0266650281846523
-6.69298601150513	-7.4356803894043	-9.19569396972656	-0.127553090453148	-0.0516575016081333	0.0268077459186316
-6.6924204826355	-7.42055368423462	-9.20836353302002	-0.127569377422333	-0.0515093989670277	0.0267863273620605
-6.69656562805176	-7.43070268630981	-9.20843887329102	-0.127607777714729	-0.0516584664583206	0.0270448457449675
-6.69147253036499	-7.42225503921509	-9.19183349609375	-0.127703353762627	-0.051550168544054	0.0269014444202185
-6.69945096969604	-7.42007493972778	-9.2174072265625	-0.127720147371292	-0.0517086796462536	0.027277085930109
-6.69437837600708	-7.42554426193237	-9.18098831176758	-0.127894580364227	-0.0516395419836044	0.0271646790206432
-6.70241403579712	-7.41809463500977	-9.22144603729248	-0.127804577350616	-0.0517113208770752	0.0274068862199783
-6.70030212402344	-7.42599248886108	-9.1941385269165	-0.127903535962105	-0.0518101043999195	0.0273732021450996
-6.70578861236572	-7.41977739334106	-9.21386337280273	-0.127921745181084	-0.0516702868044376	0.0275048613548279
-6.70598220825195	-7.4321756362915	-9.19784927368164	-0.127959787845612	-0.0518639646470547	0.0276462286710739
-6.70859098434448	-7.42214107513428	-9.20516777038574	-0.12791508436203	-0.0516471676528454	0.0275524090975523
-6.7168140411377	-7.43078804016113	-9.21630382537842	-0.128021523356438	-0.051923643797636	0.0278098694980145
-6.71043348312378	-7.42566204071045	-9.1944055557251	-0.128032431006432	-0.0518083535134792	0.0276472344994545
-6.72031784057617	-7.42702007293701	-9.2228364944458	-0.127974078059196	-0.051909115165472	0.0279340986162424
-6.71206569671631	-7.43058967590332	-9.1856517791748	-0.128071740269661	-0.0519044473767281	0.0278743039816618
-6.71892118453979	-7.42094278335571	-9.21902370452881	-0.128048941493034	-0.0518260076642036	0.0279403552412987
-6.71856021881104	-7.43101739883423	-9.20378971099854	-0.128096044063568	-0.0520601570606232	0.0280114188790321
-6.7167272567749	-7.41491889953613	-9.20490837097168	-0.128050982952118	-0.0518692545592785	0.0278799422085285
-6.72141408920288	-7.42530107498169	-9.21947002410889	-0.128135770559311	-0.052021961659193	0.0281483959406614
-6.71717405319214	-7.42517137527466	-9.18667221069336	-0.128255560994148	-0.0519046746194363	0.0279775448143482
-6.72320556640625	-7.41491174697876	-9.22565650939941	-0.128167062997818	-0.0520020686089993	0.0280939191579819
-6.72107172012329	-7.42478179931641	-9.19789409637451	-0.128255173563957	-0.0521343648433685	0.0280672982335091
-6.71937417984009	-7.41079664230347	-9.2083044052124	-0.128282606601715	-0.0519020967185497	0.0279472544789314
-6.72737598419189	-7.42554998397827	-9.19906711578369	-0.128362953662872	-0.0520746372640133	0.0281636863946915
-6.72142314910889	-7.41393136978149	-9.19167327880859	-0.128455027937889	-0.0518999472260475	0.0278866328299046
-6.73075723648071	-7.41823148727417	-9.21249485015869	-0.128410458564758	-0.0520528927445412	0.0280629321932793
-6.7260890007019	-7.42100048065186	-9.17751979827881	-0.128554865717888	-0.0520196594297886	0.0278823859989643
-6.73533248901367	-7.41273546218872	-9.19974040985107	-0.128567427396774	-0.0518325790762901	0.0278843641281128
-6.73637914657593	-7.42584228515625	-9.17290306091309	-0.128692477941513	-0.052027340978384	0.0278756208717823
-6.7344799041748	-7.416184425354	-9.17776203155518	-0.128772169351578	-0.051757238805294	0.0276470091193914
-6.74541330337524	-7.42347621917725	-9.20277214050293	-0.128657653927803	-0.0520054660737515	0.027726860716939
-6.74011564254761	-7.42239713668823	-9.16842651367188	-0.128853544592857	-0.0518393479287624	0.0273916814476252
-6.74959468841553	-7.42137050628662	-9.19362354278564	-0.128848150372505	-0.0518584959208965	0.0275173541158438
-6.74552488327026	-7.42746543884277	-9.15860652923584	-0.129013642668724	-0.051837757229805	0.0273031890392303
-6.75293970108032	-7.41961717605591	-9.19662284851074	-0.129029273986816	-0.0517216250300407	0.0271865911781788
-6.75829172134399	-7.42956304550171	-9.16944408416748	-0.129126906394958	-0.0518428348004818	0.0271152351051569
-6.76001358032227	-7.41523027420044	-9.17248153686523	-0.12929230928421	-0.0516608282923698	0.0267829727381468
-6.76464128494263	-7.42771530151367	-9.17014598846436	-0.129311308264732	-0.0517427735030651	0.0268816538155079
-6.76318597793579	-7.42080688476563	-9.14686107635498	-0.129513382911682	-0.0516019314527512	0.0264665130525827
-6.77398300170898	-7.42156934738159	-9.17542266845703	-0.129557490348816	-0.0515519455075264	0.0265557188540697
-6.76655769348145	-7.42552852630615	-9.12880611419678	-0.129799291491508	-0.0516646802425385	0.026071835309267
-6.7754225730896	-7.41434335708618	-9.15866184234619	-0.12980817258358	-0.0515256226062775	0.026011761277914
-6.77289819717407	-7.42430877685547	-9.12557220458984	-0.12992063164711	-0.0515607409179211	0.0257699340581894
-6.77814197540283	-7.41275978088379	-9.14535903930664	-0.130065590143204	-0.0513490103185177	0.0254910625517368
-6.78684616088867	-7.42363595962524	-9.13461399078369	-0.130194053053856	-0.0514798238873482	0.0253815557807684
-6.78163003921509	-7.41291046142578	-9.11979389190674	-0.130337253212929	-0.0513034537434578	0.0250002145767212
-6.78939962387085	-7.41363334655762	-9.12822341918945	-0.13036647439003	-0.0514838472008705	0.0250128172338009
-6.78522968292236	-7.41368103027344	-9.09542751312256	-0.130578011274338	-0.0512723326683044	0.0245907809585333
-6.79344749450684	-7.40821695327759	-9.12755298614502	-0.130696401000023	-0.0513475835323334	0.0244795083999634
-6.78616428375244	-7.41445684432983	-9.08954238891602	-0.130892977118492	-0.0513003692030907	0.0241026636213064
-6.7922534942627	-7.40006017684937	-9.11584663391113	-0.130859300494194	-0.0511440262198448	0.0239056535065174
-6.79303359985352	-7.41343975067139	-9.09357070922852	-0.131038874387741	-0.0512726120650768	0.0237947925925255
-6.79230070114136	-7.40264797210693	-9.09844398498535	-0.131084978580475	-0.0510600209236145	0.0234189182519913
-6.79685688018799	-7.41143703460693	-9.10018348693848	-0.131209552288055	-0.0512101985514164	0.0233302135020494
-6.78834295272827	-7.40222454071045	-9.07432079315186	-0.131381496787071	-0.0510363429784775	0.0228773504495621
-6.79562377929688	-7.40816402435303	-9.09467887878418	-0.131540566682816	-0.0510849207639694	0.0229270774871111
-6.7917652130127	-7.40617179870605	-9.05313205718994	-0.13165158033371	-0.0509269684553146	0.0225896835327148
-6.79493999481201	-7.40205383300781	-9.08839702606201	-0.131686016917229	-0.0509068518877029	0.0224445536732674
-6.79285907745361	-7.40846586227417	-9.0579195022583	-0.131847351789474	-0.0507924109697342	0.0221567880362272
-6.79533338546753	-7.39942598342896	-9.07681465148926	-0.13186539709568	-0.0506849586963654	0.022003086283803
-6.7962384223938	-7.4135479927063	-9.04938888549805	-0.13201305270195	-0.0507302433252335	0.021902784705162
-6.80070018768311	-7.40459203720093	-9.07197284698486	-0.132006824016571	-0.0505849458277225	0.0216973405331373
-6.79892492294312	-7.4155855178833	-9.0461368560791	-0.132111623883247	-0.0506852082908154	0.0214637834578753
-6.8091721534729	-7.40774345397949	-9.06904983520508	-0.132078632712364	-0.0504899732768536	0.021268218755722
-6.80513334274292	-7.42426586151123	-9.04268741607666	-0.132200866937637	-0.050634752959013	0.0212252289056778
-6.80875682830811	-7.41482019424438	-9.06601238250732	-0.132190600037575	-0.0503859780728817	0.0209438446909189
-6.81610441207886	-7.42975378036499	-9.05376243591309	-0.132250189781189	-0.0505299940705299	0.0208475105464458
-6.82109403610229	-7.42053556442261	-9.04666233062744	-0.132326617836952	-0.0502974167466164	0.0205259378999472
-6.8278694152832	-7.43354272842407	-9.05303001403809	-0.132269769906998	-0.0506116077303886	0.0205639842897654
-6.82610559463501	-7.42959642410278	-9.04621696472168	-0.132319882512093	-0.0504419319331646	0.0202124994248152
-6.83556127548218	-7.43855905532837	-9.05924987792969	-0.13227479159832	-0.0505647622048855	0.0202153529971838
-6.83634281158447	-7.43746566772461	-9.0401725769043	-0.132376119494438	-0.0504327975213528	0.0198204889893532
-6.84442758560181	-7.43836784362793	-9.06251335144043	-0.132250145077705	-0.0505698658525944	0.0199239868670702
-6.84265899658203	-7.44812870025635	-9.02612018585205	-0.132352694869041	-0.0506009049713612	0.0195871982723475
-6.85211706161499	-7.44308280944824	-9.06347179412842	-0.132323920726776	-0.0505944900214672	0.0194729920476675
-6.85456848144531	-7.45935678482056	-9.04128551483154	-0.132341831922531	-0.0507182888686657	0.0193423703312874
-6.85988759994507	-7.44633483886719	-9.05696392059326	-0.132242456078529	-0.0506488271057606	0.0191348623484373
-6.86076498031616	-7.46300506591797	-9.03551197052002	-0.132400676608086	-0.0507378093898296	0.019012413918972
-6.86843061447144	-7.45476055145264	-9.05689430236816	-0.132395789027214	-0.0506739430129528	0.0188772697001696
-6.8709077835083	-7.46974945068359	-9.04777717590332	-0.132356077432632	-0.0509504899382591	0.0188113935291767
-6.87295246124268	-7.45678567886353	-9.05175685882568	-0.132361456751823	-0.05070985481143	0.0184878278523684
-6.88152694702148	-7.47114324569702	-9.04810619354248	-0.132403358817101	-0.0509312562644482	0.0185474064201117
-6.88135433197021	-7.46349763870239	-9.03831481933594	-0.132509395480156	-0.0507112517952919	0.0181705933064222
-6.89033174514771	-7.47172594070435	-9.05699920654297	-0.132441505789757	-0.0509349815547466	0.0181484371423721
-6.88894414901733	-7.4644718170166	-9.04449081420898	-0.132553249597549	-0.0507626235485077	0.0177316553890705
-6.89902830123901	-7.47476863861084	-9.04468059539795	-0.13261866569519	-0.0508748516440392	0.0178075116127729
-6.89679622650146	-7.46548748016357	-9.03518199920654	-0.13274097442627	-0.050694290548563	0.0174091290682554
-6.90837287902832	-7.47330856323242	-9.04579639434814	-0.132718786597252	-0.0508421026170254	0.0174439139664173
-6.90297985076904	-7.47278165817261	-9.01653671264648	-0.13290573656559	-0.050744790583849	0.016986820846796
-6.9134259223938	-7.47262096405029	-9.03705883026123	-0.132981449365616	-0.0507877990603447	0.0170124024152756
-6.90792894363403	-7.47081422805786	-9.01120567321777	-0.133086830377579	-0.0507817380130291	0.0166562516242266
-6.92325496673584	-7.46691036224365	-9.04372501373291	-0.132957741618156	-0.0507362484931946	0.0166247673332691
-6.91979885101318	-7.47689962387085	-9.00753974914551	-0.133154317736626	-0.0507405325770378	0.0162392798811197
-6.93036031723022	-7.4719295501709	-9.02987670898438	-0.133180305361748	-0.0506515391170979	0.0162634216248989
-6.92785978317261	-7.47712326049805	-8.99669361114502	-0.133383691310883	-0.050626315176487	0.0159218981862068
-6.93821430206299	-7.47197961807251	-9.03375720977783	-0.133298739790916	-0.0505869723856449	0.0158919580280781
-6.93411684036255	-7.47764682769775	-8.99996280670166	-0.133498579263687	-0.0506649576127529	0.0155534781515598
-6.9411301612854	-7.47324800491333	-9.0198802947998	-0.133387789130211	-0.0507248155772686	0.015605928376317
-6.94072294235229	-7.48337030410767	-8.99381637573242	-0.133525460958481	-0.0506430268287659	0.0153314992785454
-6.94770002365112	-7.47563505172729	-9.02592372894287	-0.133375987410545	-0.0506511218845844	0.0152845345437527
-6.94590377807617	-7.48970746994019	-9.00254917144775	-0.133466824889183	-0.0507407151162624	0.0151007473468781
-6.95044946670532	-7.47831678390503	-9.02233695983887	-0.133342057466507	-0.0506826229393482	0.0150341214612126
-6.95511150360107	-7.49406576156616	-8.99446868896484	-0.133386969566345	-0.0507263354957104	0.0149499187245965
-6.95742464065552	-7.48342990875244	-9.02225875854492	-0.133354619145393	-0.0507485717535019	0.0149477496743202
-6.95573902130127	-7.49312448501587	-8.99420261383057	-0.13342110812664	-0.0508509576320648	0.0148223824799061
-6.96309804916382	-7.48981046676636	-9.01909351348877	-0.13339826464653	-0.0508795417845249	0.0149203687906265
-6.96034049987793	-7.50249481201172	-8.9887866973877	-0.133432373404503	-0.0509705059230328	0.0148734953254461
-6.96148729324341	-7.49293279647827	-9.02386474609375	-0.133355513215065	-0.0508560016751289	0.014869412407279
-6.96309328079224	-7.50487852096558	-8.99846172332764	-0.133257493376732	-0.0510056689381599	0.0148978270590305
-6.96967935562134	-7.49676990509033	-9.02261161804199	-0.133237645030022	-0.0508910492062569	0.014956196770072
-6.96373701095581	-7.5106520652771	-9.00028896331787	-0.133225664496422	-0.0511007681488991	0.0150935165584087
-6.97018146514893	-7.50368881225586	-9.02689075469971	-0.133105307817459	-0.0510090626776218	0.0151318544521928
-6.96842861175537	-7.51866579055786	-9.01299095153809	-0.133176729083061	-0.0511995106935501	0.0152551559731364
-6.96981477737427	-7.5082049369812	-9.02257442474365	-0.133119955658913	-0.0510385558009148	0.0152681479230523
-6.96967935562134	-7.52070665359497	-9.01144695281982	-0.133045241236687	-0.0512125231325626	0.0155122419819236
-6.96274566650391	-7.51089382171631	-9.01588916778564	-0.133106559514999	-0.0510817095637321	0.0153656248003244
-6.96751642227173	-7.52211093902588	-9.03274536132813	-0.132932767271996	-0.0512989871203899	0.0156841836869717
-6.96009826660156	-7.51577091217041	-9.01360511779785	-0.133047223091125	-0.0512044802308083	0.0155001673847437
-6.9650707244873	-7.52168416976929	-9.0327091217041	-0.132961392402649	-0.0512113980948925	0.0158837512135506
-6.95583248138428	-7.5211615562439	-9.00292110443115	-0.133040994405746	-0.0511101149022579	0.0157931726425886
-6.95829153060913	-7.52319097518921	-9.04090785980225	-0.13299261033535	-0.051251795142889	0.0160381030291319
-6.95019245147705	-7.52190017700195	-9.00299739837646	-0.133061990141869	-0.051099456846714	0.0159377846866846
-6.95366477966309	-7.51837921142578	-9.02885437011719	-0.13303616642952	-0.0510942488908768	0.0161618944257498
-6.94753408432007	-7.52652740478516	-8.99417972564697	-0.133175447583199	-0.0510818734765053	0.0161993820220232
-6.94788885116577	-7.51617908477783	-9.02206516265869	-0.133125245571136	-0.0508863255381584	0.0162895768880844
-6.94181728363037	-7.52739334106445	-8.99672222137451	-0.133264899253845	-0.0509650595486164	0.0163625236600637
-6.93757343292236	-7.51237297058105	-9.01307392120361	-0.133215352892876	-0.050894271582365	0.0164007432758808
-6.93986749649048	-7.52638673782349	-8.99103355407715	-0.133298739790916	-0.0508960299193859	0.0166364572942257
-6.93524503707886	-7.51330900192261	-9.00912475585938	-0.133334651589394	-0.0507263354957104	0.0165571793913841
-6.93703317642212	-7.52439117431641	-9.00166893005371	-0.133239805698395	-0.0508203916251659	0.0167753715068102
-6.93005752563477	-7.50943326950073	-8.9966402053833	-0.133367657661438	-0.0506469570100307	0.0166936907917261
-6.93660449981689	-7.52113246917725	-8.99855804443359	-0.133422538638115	-0.0506556779146194	0.0171090792864561
-6.92679595947266	-7.51272869110107	-8.97220230102539	-0.13345967233181	-0.0505377538502216	0.0169832929968834
-6.93355321884155	-7.51528453826904	-9.00970935821533	-0.1334398239851	-0.0505459755659103	0.0173472762107849
-6.92671918869019	-7.51813220977783	-8.96717166900635	-0.133576527237892	-0.0504634156823158	0.0172463580965996
-6.92880773544312	-7.51010465621948	-8.99471378326416	-0.133569523692131	-0.0503735058009624	0.0175438094884157
-6.92019319534302	-7.51955890655518	-8.96641159057617	-0.133629381656647	-0.0505421310663223	0.0177098587155342
-6.91752910614014	-7.50749731063843	-8.98862171173096	-0.133629381656647	-0.0503792278468609	0.0177469924092293
-6.91968488693237	-7.51596212387085	-8.99339866638184	-0.13357324898243	-0.0505364239215851	0.0181209295988083
-6.91174507141113	-7.51360893249512	-8.97044849395752	-0.13363878428936	-0.0504463016986847	0.0180590711534023
-6.91315364837646	-7.5089750289917	-8.99962425231934	-0.13350784778595	-0.0505632199347019	0.0184940174221992
-6.90481996536255	-7.51460123062134	-8.96549701690674	-0.133619531989098	-0.050520833581686	0.0185108166188002
-6.90874195098877	-7.50445413589478	-9.00320911407471	-0.133508265018463	-0.0504574738442898	0.0188030917197466
-6.8995361328125	-7.51567602157593	-8.96993827819824	-0.133679389953613	-0.0505983792245388	0.0189073048532009
-6.90022325515747	-7.50386667251587	-8.99337005615234	-0.133488908410072	-0.050470981746912	0.0190890692174435
-6.8958158493042	-7.51683044433594	-8.96762752532959	-0.133521988987923	-0.0507050007581711	0.0193622633814812
-6.89182233810425	-7.5070629119873	-8.98207855224609	-0.133486419916153	-0.0505085699260235	0.019447322934866
-6.89216613769531	-7.51916599273682	-8.99280261993408	-0.133483991026878	-0.0507395192980766	0.019798755645752
-6.87994050979614	-7.50992393493652	-8.97945308685303	-0.13348051905632	-0.0505786053836346	0.019769262522459
-6.88547134399414	-7.5177640914917	-8.9948558807373	-0.133360147476196	-0.0508084632456303	0.0202268492430449
-6.88338804244995	-7.51664638519287	-8.97746086120605	-0.133436411619186	-0.0505684204399586	0.0202304124832153
-6.88267612457275	-7.52315473556519	-8.9988374710083	-0.133317798376083	-0.0508347563445568	0.0206230264157057
-6.87359189987183	-7.5169243812561	-8.9849796295166	-0.133289515972137	-0.0506897121667862	0.0205989927053452
-6.88294506072998	-7.52525520324707	-9.00135326385498	-0.133192285895348	-0.0508013963699341	0.0210542939603329
-6.87448692321777	-7.52652883529663	-8.97360229492188	-0.13327744603157	-0.0507590286433697	0.0210159812122583
-6.87737607955933	-7.52402591705322	-9.01017284393311	-0.133112758398056	-0.0508303418755531	0.0213244315236807
-6.87130212783813	-7.52970933914185	-8.98317241668701	-0.133202612400055	-0.0507920309901237	0.0212785806506872
-6.87634563446045	-7.52593612670898	-9.00727939605713	-0.133091926574707	-0.0507805794477463	0.0215765349566936
-6.87174940109253	-7.53617572784424	-8.97824382781982	-0.133158057928085	-0.0508478619158268	0.0217396188527346
-6.87241888046265	-7.5281834602356	-9.00362396240234	-0.133089616894722	-0.0507670678198338	0.0217727310955524
-6.87197828292847	-7.54097986221313	-8.99293613433838	-0.133041113615036	-0.050956454128027	0.0219913311302662
-6.87149143218994	-7.52641916275024	-8.9987735748291	-0.133097440004349	-0.0508149154484272	0.0219233650714159
-6.86951065063477	-7.54049634933472	-8.99575805664063	-0.133007451891899	-0.0509922578930855	0.0221928153187037
-6.86242485046387	-7.53435802459717	-8.9892110824585	-0.133086085319519	-0.05085738748312	0.0220446679741144
-6.86954307556152	-7.53775882720947	-9.02015113830566	-0.13297013938427	-0.0510064251720905	0.0222563501447439
-6.86119079589844	-7.53889608383179	-8.9847354888916	-0.132989168167114	-0.0508987121284008	0.0220528468489647
-6.8655686378479	-7.53729772567749	-9.01168632507324	-0.132890447974205	-0.0509720258414745	0.0222813934087753
-6.85753154754639	-7.54473352432251	-8.98339366912842	-0.132900416851044	-0.0508900880813599	0.0221170354634523
-6.86264801025391	-7.53895568847656	-9.01812076568604	-0.132765084505081	-0.0508562587201595	0.0221760533750057
-6.85794401168823	-7.54932403564453	-8.99168109893799	-0.132927983999252	-0.0509450063109398	0.0220829509198666
-6.85599327087402	-7.53842449188232	-9.01872634887695	-0.132836356759071	-0.050830002874136	0.0220625754445791
-6.85728931427002	-7.55186939239502	-8.99435520172119	-0.13284470140934	-0.0509727895259857	0.0220306627452374
-6.8615870475769	-7.54162073135376	-9.01706409454346	-0.132816150784492	-0.0507559813559055	0.0219197273254395
-6.85896921157837	-7.55325603485107	-8.99537658691406	-0.132841214537621	-0.0508794188499451	0.0218488480895758
-6.85770750045776	-7.54422569274902	-9.01614475250244	-0.132901594042778	-0.0506193973124027	0.0217278115451336
-6.8588719367981	-7.55733489990234	-9.00177955627441	-0.132910758256912	-0.0507600083947182	0.0217395108193159
-6.86046886444092	-7.54685020446777	-9.00434684753418	-0.132896333932877	-0.0504535250365734	0.0214935876429081
-6.8609790802002	-7.55615139007568	-9.00180339813232	-0.132963970303535	-0.0506237335503101	0.0214867573231459
-6.85793781280518	-7.54494333267212	-9.01311779022217	-0.13293831050396	-0.0503988303244114	0.0211711712181568
-6.86502599716187	-7.56178379058838	-8.9981107711792	-0.132974192500114	-0.0505167469382286	0.0212142560631037
-6.86324214935303	-7.54944849014282	-9.00638961791992	-0.133014678955078	-0.0503421761095524	0.0208939667791128
-6.86624097824097	-7.5626049041748	-9.00541210174561	-0.132987409830093	-0.0504361093044281	0.0208062250167131
-6.86723613739014	-7.54914379119873	-9.00770950317383	-0.132996469736099	-0.0502293072640896	0.0204796139150858
-6.86979293823242	-7.56479692459106	-8.9987850189209	-0.133104339241982	-0.0503631569445133	0.0204700864851475
-6.8703145980835	-7.55282974243164	-9.00411796569824	-0.133042424917221	-0.0501539371907711	0.0201450157910585
-6.87520170211792	-7.56789207458496	-9.01323699951172	-0.13307811319828	-0.0503593198955059	0.0201203487813473
-6.87868452072144	-7.56014966964722	-9.00568675994873	-0.133182153105736	-0.0500688999891281	0.0197849590331316
-6.88173151016235	-7.57237815856934	-9.00849056243896	-0.133089572191238	-0.0503339543938637	0.0198345426470041
-6.88515758514404	-7.56705760955811	-9.00143527984619	-0.133093938231468	-0.0500660315155983	0.0194841753691435
-6.89311075210571	-7.57903051376343	-9.01466941833496	-0.133062645792961	-0.050241120159626	0.0194695945829153
-6.89386653900146	-7.57258701324463	-9.01207447052002	-0.133127838373184	-0.0501006431877613	0.0191673655062914
-6.89934730529785	-7.5870532989502	-9.00706768035889	-0.133063450455666	-0.0501587316393852	0.0191957335919142
-6.90463924407959	-7.58091259002686	-9.01703548431396	-0.133048802614212	-0.0499653518199921	0.0189339648932219
-6.91194629669189	-7.59904813766479	-9.01390266418457	-0.133087918162346	-0.0502204857766628	0.0188894141465425
-6.913001537323	-7.58601093292236	-9.02184295654297	-0.13301907479763	-0.0501230657100677	0.0185623336583376
-6.92257976531982	-7.60687112808228	-9.00827789306641	-0.133027389645576	-0.0502037554979324	0.0185797363519669
-6.92496109008789	-7.59553003311157	-9.03316402435303	-0.132996276021004	-0.0501723550260067	0.0183343105018139
-6.9313850402832	-7.61349391937256	-9.0228214263916	-0.132981687784195	-0.0502503030002117	0.0182612016797066
-6.93854904174805	-7.60406160354614	-9.03012084960938	-0.132917299866676	-0.0501346848905087	0.017979709431529
-6.93983125686646	-7.6224684715271	-9.01365089416504	-0.132891058921814	-0.0503693446516991	0.0179268810898066
-6.94086647033691	-7.61141061782837	-9.03191089630127	-0.132882088422775	-0.0501615479588509	0.0176454167813063
-6.94943952560425	-7.62780618667603	-9.03706741333008	-0.132709115743637	-0.0504695810377598	0.0176375322043896
-6.951416015625	-7.62105226516724	-9.03236675262451	-0.132810428738594	-0.0501695536077023	0.0172509755939245
-6.95475959777832	-7.63483572006226	-9.03941917419434	-0.132747560739517	-0.0504411235451698	0.0172799881547689
-6.95175123214722	-7.6324348449707	-9.0268497467041	-0.132804125547409	-0.0502531938254833	0.0168971195816994
-6.96185255050659	-7.6377420425415	-9.04904365539551	-0.13267220556736	-0.0503224842250347	0.0168565660715103
-6.95716094970703	-7.64135599136353	-9.02569675445557	-0.132853537797928	-0.0502647720277309	0.0164052024483681
-6.96454238891602	-7.64158391952515	-9.0496072769165	-0.132715433835983	-0.0503771081566811	0.0164725296199322
-6.96194696426392	-7.64725112915039	-9.02103328704834	-0.132806479930878	-0.0502514578402042	0.0160941872745752
-6.97033929824829	-7.64935731887817	-9.04650020599365	-0.132725775241852	-0.0502354577183723	0.0160196255892515
-6.96459627151489	-7.64557361602783	-9.02328014373779	-0.132836252450943	-0.0501839928328991	0.0156315825879574
-6.97176027297974	-7.65396070480347	-9.04013919830322	-0.132803708314896	-0.050334244966507	0.0156837441027164
-6.96776723861694	-7.64981889724731	-9.02236843109131	-0.132821634411812	-0.050094973295927	0.0152372382581234
-6.97093963623047	-7.65835905075073	-9.04936599731445	-0.1328005194664	-0.0502973906695843	0.015264667570591
-6.96799230575562	-7.65120267868042	-9.04408550262451	-0.132764294743538	-0.0501013696193695	0.0148278139531612
-6.97674322128296	-7.66534566879272	-9.03885555267334	-0.132719978690147	-0.0503109581768513	0.0148404436185956
-6.97456073760986	-7.65546274185181	-9.0380973815918	-0.132808476686478	-0.0500706695020199	0.0144872982054949
-6.97958469390869	-7.66661167144775	-9.04971408843994	-0.132566183805466	-0.0503522828221321	0.0144321490079165
-6.9784631729126	-7.66081285476685	-9.05135536193848	-0.132590025663376	-0.0502789318561554	0.0140431970357895
-6.98718976974487	-7.67574977874756	-9.04904365539551	-0.132550030946732	-0.050449512898922	0.0140967238694429
-6.98515462875366	-7.66968536376953	-9.05226993560791	-0.132450982928276	-0.0503389090299606	0.0137315569445491
-6.99341535568237	-7.68383312225342	-9.06985378265381	-0.132253438234329	-0.0506133586168289	0.0137552451342344
-6.99417018890381	-7.68061923980713	-9.05866050720215	-0.132270187139511	-0.0504946671426296	0.0133053874596953
-6.99964046478271	-7.69165945053101	-9.06434440612793	-0.132179424166679	-0.0506592057645321	0.0134210353717208
-7.00080633163452	-7.6869068145752	-9.0696268081665	-0.132097572088242	-0.0506201200187206	0.0130657590925694
-7.0060772895813	-7.7021803855896	-9.07684803009033	-0.132012024521828	-0.050815261900425	0.0130931083112955
-7.01153707504272	-7.69699096679688	-9.07729530334473	-0.131965816020966	-0.0507172495126724	0.012766569852829
-7.01906394958496	-7.70548582077026	-9.08977508544922	-0.131777688860893	-0.0509267821907997	0.0128382099792361
-7.01760816574097	-7.70696830749512	-9.07156658172607	-0.13178376853466	-0.0508268810808659	0.0124914832413197
-7.02973413467407	-7.71431827545166	-9.10549640655518	-0.131693795323372	-0.0509940311312675	0.0125809265300632
-7.02729845046997	-7.71387147903442	-9.08246040344238	-0.131729677319527	-0.0509225279092789	0.0121818333864212
-7.03749418258667	-7.71297931671143	-9.10805702209473	-0.131575375795364	-0.050975389778614	0.0122561175376177
-7.04009580612183	-7.72786521911621	-9.08131313323975	-0.131693214178085	-0.0510072521865368	0.0121139027178288
-7.0461106300354	-7.72158765792847	-9.11303043365479	-0.131574213504791	-0.050981305539608	0.0120000839233398
-7.05232191085815	-7.73089647293091	-9.09653568267822	-0.131598278880119	-0.0511130690574646	0.0118197603151202
-7.05782794952393	-7.72663354873657	-9.11768817901611	-0.131403714418411	-0.0511985830962658	0.0118170715868473
-7.06310987472534	-7.73629331588745	-9.09299182891846	-0.131452605128288	-0.0511801280081272	0.0116606708616018
-7.07549333572388	-7.73307514190674	-9.13583183288574	-0.131320849061012	-0.0513180382549763	0.0116395745426416
-7.07211351394653	-7.7414927482605	-9.10778427124023	-0.13133630156517	-0.0514001771807671	0.0114051261916757
-7.08651065826416	-7.74093437194824	-9.13245677947998	-0.131250336766243	-0.0513273626565933	0.0114189712330699
-7.08680582046509	-7.75046825408936	-9.10203838348389	-0.131308794021606	-0.0514570437371731	0.0112896403297782
-7.09749698638916	-7.74752283096313	-9.14444065093994	-0.131211280822754	-0.0514232739806175	0.0112435836344957
-7.09954643249512	-7.76063680648804	-9.11840152740479	-0.131194218993187	-0.0515865571796894	0.0110215954482555
-7.11005830764771	-7.75543308258057	-9.14212512969971	-0.131148040294647	-0.0516095086932182	0.0110329613089561
-7.11223077774048	-7.76770973205566	-9.12195110321045	-0.131116837263107	-0.0517093576490879	0.0109233735129237
-7.12124633789063	-7.76789617538452	-9.15399646759033	-0.131057888269424	-0.0517626293003559	0.0109066078439355
-7.12100458145142	-7.77780485153198	-9.12696933746338	-0.131049007177353	-0.0519038960337639	0.0106814606115222
-7.12856006622314	-7.77202177047729	-9.15499401092529	-0.130948320031166	-0.0519734174013138	0.0107604693621397
-7.12866735458374	-7.78289222717285	-9.1290979385376	-0.130919545888901	-0.0520904175937176	0.0106491940096021
-7.13987350463867	-7.77787780761719	-9.16574573516846	-0.13086211681366	-0.0521103739738464	0.0105892065912485
-7.13718891143799	-7.79232168197632	-9.13187026977539	-0.130906403064728	-0.0522093437612057	0.0104569224640727
-7.1448221206665	-7.78520965576172	-9.16256237030029	-0.130723118782043	-0.052302461117506	0.010362895205617
-7.14436531066895	-7.79709529876709	-9.13853454589844	-0.130709081888199	-0.0524166151881218	0.0102792391553521
-7.15169763565063	-7.79667901992798	-9.17299938201904	-0.130555242300034	-0.052536703646183	0.0103122936561704
-7.14840173721313	-7.80122232437134	-9.15535259246826	-0.13051238656044	-0.0526714287698269	0.0100742522627115
-7.15705728530884	-7.79979419708252	-9.18387222290039	-0.130394831299782	-0.0527500919997692	0.0102103315293789
-7.15814542770386	-7.81404066085815	-9.1534538269043	-0.130432680249214	-0.0529552549123764	0.0100320735946298
-7.16503190994263	-7.80725383758545	-9.193284034729	-0.130242392420769	-0.0529803112149239	0.00998730678111315
-7.16581106185913	-7.81954431533813	-9.16767883300781	-0.130138576030731	-0.0531395599246025	0.00984409172087908
-7.17796659469604	-7.81681489944458	-9.20346641540527	-0.129942417144775	-0.0532802045345306	0.00985826179385185
-7.17683601379395	-7.82743549346924	-9.17026329040527	-0.130001753568649	-0.0533695556223392	0.00972599349915981
-7.18508005142212	-7.82579851150513	-9.21362781524658	-0.129718735814095	-0.0534909516572952	0.00975262001156807
-7.18905353546143	-7.83886766433716	-9.18515110015869	-0.129764884710312	-0.0536225438117981	0.00952895078808069
-7.20046329498291	-7.83030843734741	-9.21954154968262	-0.129537239670753	-0.0537395849823952	0.00957142654806376
-7.19761657714844	-7.84666395187378	-9.18917846679688	-0.129566520452499	-0.0538940019905567	0.00953080970793962
-7.20842838287354	-7.83963060379028	-9.21828460693359	-0.129437729716301	-0.0539190284907818	0.00942433718591928
-7.21297311782837	-7.85541105270386	-9.20469570159912	-0.129473686218262	-0.0542502887547016	0.00943468604236841
-7.2184100151062	-7.84541893005371	-9.21969795227051	-0.129289165139198	-0.0542704425752163	0.0092823626473546
-7.22070121765137	-7.85950326919556	-9.20503330230713	-0.129292219877243	-0.0545793622732162	0.0093650333583355
-7.22720432281494	-7.85391330718994	-9.21880722045898	-0.129221394658089	-0.0544159449636936	0.00916133169084787
-7.23297071456909	-7.86618089675903	-9.22002792358398	-0.129167005419731	-0.0547250844538212	0.00922850053757429
-7.23533153533936	-7.8591456413269	-9.22554302215576	-0.129098132252693	-0.0547261536121368	0.009045978076756
-7.24246835708618	-7.87105751037598	-9.21290397644043	-0.12902469933033	-0.054879829287529	0.00905519258230925
-7.24694442749023	-7.86539030075073	-9.24027347564697	-0.1289913803339	-0.0549351833760738	0.00895831827074289
-7.2508225440979	-7.87778949737549	-9.22694206237793	-0.128955215215683	-0.0552423559129238	0.00886400323361158
-7.25519847869873	-7.87095594406128	-9.24225425720215	-0.128846496343613	-0.0552336573600769	0.00871763005852699
-7.26270246505737	-7.89039325714111	-9.22401714324951	-0.128840565681458	-0.0554651021957397	0.00878151785582304
-7.26179647445679	-7.88027095794678	-9.23179244995117	-0.128876745700836	-0.0553600639104843	0.00849390681833029
-7.27678346633911	-7.89245557785034	-9.24682903289795	-0.128743961453438	-0.0556730777025223	0.00858750566840172
-7.27473163604736	-7.88681745529175	-9.22822856903076	-0.128823831677437	-0.0556066446006298	0.00827271956950426
-7.28613710403442	-7.89881801605225	-9.24698543548584	-0.128813520073891	-0.0558836422860622	0.00842281244695187
-7.28332948684692	-7.89464330673218	-9.22710704803467	-0.128787368535995	-0.0559536814689636	0.00818427931517363
-7.29704141616821	-7.90448951721191	-9.258131980896	-0.128685101866722	-0.0561774186789989	0.00833658408373594
-7.29652118682861	-7.90451908111572	-9.23032379150391	-0.128819182515144	-0.0561425350606442	0.00807005539536476
-7.30804920196533	-7.90962409973145	-9.26127243041992	-0.128664553165436	-0.05635691806674	0.00823830533772707
-7.30892133712769	-7.91690301895142	-9.22501564025879	-0.128718063235283	-0.056394811719656	0.00800313614308834
-7.32065200805664	-7.91734266281128	-9.27258205413818	-0.128550291061401	-0.056580301374197	0.00812525302171707
-7.32067680358887	-7.92818403244019	-9.23467254638672	-0.128622502088547	-0.0566980615258217	0.00797208305448294
-7.3277907371521	-7.92391538619995	-9.26225090026855	-0.128511443734169	-0.0568294227123261	0.00806558877229691
-7.33028697967529	-7.93878030776978	-9.22855186462402	-0.128436475992203	-0.0569132603704929	0.00797997694462538
-7.34047508239746	-7.93392944335938	-9.27369976043701	-0.128322899341583	-0.0571538135409355	0.00804476067423821
-7.34181261062622	-7.9460072517395	-9.24724102020264	-0.128321319818497	-0.0572430826723576	0.00798837468028069
-7.34654760360718	-7.9447455406189	-9.27455234527588	-0.128218293190002	-0.0573964081704617	0.00810570176690817
-7.34770154953003	-7.95972537994385	-9.24099349975586	-0.128217428922653	-0.0575029589235783	0.00804436765611172
-7.35864448547363	-7.95537233352661	-9.27828502655029	-0.128103584051132	-0.0576283782720566	0.00820073671638966
-7.35807847976685	-7.96730661392212	-9.25161933898926	-0.128122299909592	-0.057851180434227	0.00816686823964119
-7.36191082000732	-7.95961999893188	-9.28089714050293	-0.127979308366776	-0.0578314885497093	0.0083544785156846
-7.36742687225342	-7.97884225845337	-9.25540637969971	-0.128009408712387	-0.0581294447183609	0.0084117827937007
-7.37126493453979	-7.97098588943481	-9.28408241271973	-0.127884775400162	-0.0580266714096069	0.00854494236409664
-7.37207460403442	-7.98756694793701	-9.27037334442139	-0.127837240695953	-0.0583523809909821	0.00873778481036425
-7.37360382080078	-7.97744226455688	-9.27914810180664	-0.127741858363152	-0.0582943893969059	0.00874678790569305
-7.37756586074829	-7.99443054199219	-9.26558399200439	-0.127816885709763	-0.0585589967668056	0.00903145037591457
-7.37702226638794	-7.98536443710327	-9.27995204925537	-0.127727955579758	-0.0585372075438499	0.0090247942134738
-7.38442802429199	-8.00197410583496	-9.28811454772949	-0.127563580870628	-0.0588371939957142	0.00935184396803379
-7.38114261627197	-7.99526834487915	-9.27033424377441	-0.127605482935905	-0.0588299259543419	0.00929989852011204
-7.38931226730347	-8.00635814666748	-9.28662014007568	-0.127474933862686	-0.0590379983186722	0.0096654761582613
-7.38245439529419	-8.00537490844727	-9.27611923217773	-0.127467378973961	-0.0590232461690903	0.00960165355354548
-7.39338541030884	-8.01411628723145	-9.30171585083008	-0.127340525388718	-0.0592065677046776	0.0100446939468384
-7.38833522796631	-8.01463317871094	-9.27513885498047	-0.127419710159302	-0.0592750124633312	0.00991608202457428
-7.39432191848755	-8.01617336273193	-9.29901504516602	-0.127283930778503	-0.0593874491751194	0.0103480005636811
-7.3928017616272	-8.01850032806396	-9.27184295654297	-0.127322688698769	-0.0593693442642689	0.0103030167520046
-7.4017186164856	-8.02281951904297	-9.30661487579346	-0.127246215939522	-0.0595638602972031	0.0106471013277769
-7.39410591125488	-8.02438831329346	-9.27433586120605	-0.127359539270401	-0.0595943182706833	0.0106145516037941
-7.39970016479492	-8.02125263214111	-9.29263782501221	-0.127212226390839	-0.0595960505306721	0.0109456172212958
-7.39495229721069	-8.030442237854	-9.26053333282471	-0.127314269542694	-0.059535164386034	0.0109707852825522
-7.39815139770508	-8.01957035064697	-9.2929048538208	-0.127271562814713	-0.0596345812082291	0.0112506356090307
-7.38912343978882	-8.02776432037354	-9.26429271697998	-0.127351030707359	-0.0596467591822147	0.0113075813278556
-7.38998413085938	-8.02088260650635	-9.28917217254639	-0.127289339900017	-0.0596741177141666	0.0115626435726881
-7.38294696807861	-8.02952766418457	-9.25461578369141	-0.127444013953209	-0.0595994219183922	0.0116608738899231
-7.38492441177368	-8.02067470550537	-9.28645992279053	-0.12728625535965	-0.059553287923336	0.0118919182568789
-7.37662220001221	-8.02511310577393	-9.25400161743164	-0.127377569675446	-0.0596488267183304	0.011994194239378
-7.37806224822998	-8.01382827758789	-9.27535057067871	-0.127382189035416	-0.059486523270607	0.0121460389345884
-7.36755084991455	-8.01836776733398	-9.24789810180664	-0.127468124032021	-0.0595716312527657	0.0123759750276804
-7.36510372161865	-8.00953006744385	-9.27760219573975	-0.127439573407173	-0.0593173131346703	0.0125381471589208
-7.35181474685669	-8.01162338256836	-9.247314453125	-0.127453580498695	-0.0594232305884361	0.012586978264153
-7.34937763214111	-8.00187873840332	-9.26963996887207	-0.127489596605301	-0.0592168532311916	0.0128071662038565
-7.33316946029663	-8.00401306152344	-9.23769569396973	-0.127572551369667	-0.0592039451003075	0.0129497582092881
-7.32501173019409	-7.98959636688232	-9.27273368835449	-0.127533778548241	-0.0590341351926327	0.0131135564297438
-7.31287240982056	-7.99496984481812	-9.24409198760986	-0.127582713961601	-0.0591095499694347	0.0132978986948729
-7.30170488357544	-7.97720956802368	-9.25005054473877	-0.12754337489605	-0.0589613988995552	0.0133611680939794
-7.29067039489746	-7.98204326629639	-9.24256801605225	-0.127553939819336	-0.0589871220290661	0.0137476660311222
-7.27772092819214	-7.96669149398804	-9.24453830718994	-0.127508416771889	-0.0587658286094666	0.0137287257239223
-7.27262830734253	-7.97054862976074	-9.24683094024658	-0.127538323402405	-0.0587793737649918	0.0141020677983761
-7.25680255889893	-7.95465803146362	-9.23945617675781	-0.127521991729736	-0.0585712231695652	0.0140493763610721
-7.25132274627686	-7.95951223373413	-9.24230098724365	-0.127523735165596	-0.0585499554872513	0.0144984871149063
-7.23788499832153	-7.95172929763794	-9.22711658477783	-0.127550601959229	-0.0582813806831837	0.0145230665802956
-7.23327255249023	-7.95185041427612	-9.25036716461182	-0.127443194389343	-0.0583644211292267	0.014885026961565
-7.21733045578003	-7.93967962265015	-9.22010707855225	-0.127511695027351	-0.0581116043031216	0.0148808714002371
-7.21157693862915	-7.94120931625366	-9.24195575714111	-0.127394169569016	-0.058127123862505	0.01532675139606
-7.19894075393677	-7.93536520004272	-9.21749782562256	-0.12746499478817	-0.0578621104359627	0.0153455045074224
-7.19393301010132	-7.93279600143433	-9.24479579925537	-0.127348437905312	-0.0579740293323994	0.0157727897167206
-7.17893981933594	-7.92543697357178	-9.21664905548096	-0.127369239926338	-0.0577767379581928	0.0157521292567253
-7.17693328857422	-7.91965532302856	-9.24475479125977	-0.127262443304062	-0.0577053353190422	0.016197333112359
-7.16059684753418	-7.92439317703247	-9.2072229385376	-0.127338394522667	-0.0577060729265213	0.0163319036364555
-7.15155839920044	-7.90627098083496	-9.24258232116699	-0.127266958355904	-0.0576113238930702	0.0165052525699139
-7.13878011703491	-7.91438579559326	-9.22071647644043	-0.127301216125488	-0.0575790330767632	0.0167085099965334
-7.13042068481445	-7.89201593399048	-9.23166656494141	-0.127217784523964	-0.0573354586958885	0.0167659781873226
-7.11695432662964	-7.90517377853394	-9.21630096435547	-0.127241894602776	-0.0574177391827106	0.0170345120131969
-7.10272264480591	-7.88732767105103	-9.22179889678955	-0.127208009362221	-0.0571899637579918	0.0169729199260473
-7.0963921546936	-7.88918972015381	-9.23031902313232	-0.127164006233215	-0.0572154968976974	0.0172508843243122
-7.08209276199341	-7.87659215927124	-9.21507167816162	-0.127275586128235	-0.0569336153566837	0.0171726923435926
-7.07604932785034	-7.87764930725098	-9.22357177734375	-0.127177581191063	-0.0569890551269054	0.0175168607383966
-7.05983114242554	-7.86961078643799	-9.1916389465332	-0.127306595444679	-0.0566936433315277	0.0173793155699968
-7.05843067169189	-7.86173582077026	-9.22896099090576	-0.127250239253044	-0.0566202402114868	0.0176289472728968
-7.04555463790894	-7.86152219772339	-9.19148445129395	-0.127431809902191	-0.056454885751009	0.0174828786402941
-7.03895998001099	-7.84536552429199	-9.2203426361084	-0.127342715859413	-0.0563310161232948	0.0176754258573055
-7.0282187461853	-7.85145044326782	-9.18576717376709	-0.127461522817612	-0.0562097355723381	0.0177121683955193
-7.02515363693237	-7.83303928375244	-9.2107458114624	-0.127409309148788	-0.0559983626008034	0.0177110210061073
-7.01820707321167	-7.83993291854858	-9.18281650543213	-0.127515137195587	-0.0559519082307816	0.0177045930176973
-7.01348876953125	-7.82470607757568	-9.20836353302002	-0.127431839704514	-0.0557501018047333	0.0177583210170269
-7.00544023513794	-7.82950448989868	-9.16953182220459	-0.127578631043434	-0.0557142719626427	0.0177590604871511
-7.00319576263428	-7.81567573547363	-9.19886684417725	-0.127578169107437	-0.0555334500968456	0.0177629366517067
-6.99823904037476	-7.82561302185059	-9.18133735656738	-0.127591133117676	-0.0556242801249027	0.0178408566862345
-6.98871183395386	-7.80733442306519	-9.17702102661133	-0.127596586942673	-0.055353220552206	0.0176768489181995
-6.99387073516846	-7.81754350662231	-9.18212604522705	-0.12763823568821	-0.0553960986435413	0.0179902277886868
-6.98224592208862	-7.81116485595703	-9.16313457489014	-0.127731993794441	-0.0551188550889492	0.0177227221429348
-6.98127222061157	-7.81252479553223	-9.18910026550293	-0.127617985010147	-0.0552674829959869	0.0179228466004133
-6.97463417053223	-7.80476665496826	-9.171067237854	-0.12770402431488	-0.0550527982413769	0.0177222583442926
-6.97666263580322	-7.8064661026001	-9.18138980865479	-0.127661034464836	-0.0551031902432442	0.0180124863982201
-6.9673810005188	-7.80455160140991	-9.15972232818604	-0.127676218748093	-0.054933950304985	0.0178116392344236
-6.9707932472229	-7.79597616195679	-9.19925212860107	-0.127555385231972	-0.0549517683684826	0.0180210117250681
-6.96002388000488	-7.80512142181396	-9.16534233093262	-0.12770439684391	-0.0548794791102409	0.0178117137402296
-6.96787738800049	-7.79620122909546	-9.19224834442139	-0.127608627080917	-0.0547912009060383	0.0179454404860735
-6.95502853393555	-7.80078506469727	-9.1624116897583	-0.127692118287086	-0.0548357553780079	0.0178784001618624
-6.95735502243042	-7.79001617431641	-9.20492553710938	-0.127580583095551	-0.0546600557863712	0.0179339125752449
-6.95222282409668	-7.8020339012146	-9.17254829406738	-0.127680018544197	-0.0547153986990452	0.0178180001676083
-6.9548807144165	-7.78786277770996	-9.19181442260742	-0.127556025981903	-0.0545736216008663	0.0178737863898277
-6.94879722595215	-7.79960060119629	-9.17168712615967	-0.127567529678345	-0.0547502115368843	0.0178067050874233
-6.95465755462646	-7.79038429260254	-9.20135307312012	-0.127465814352036	-0.0546546317636967	0.0178145263344049
-6.94891786575317	-7.79910945892334	-9.18109798431396	-0.127560049295425	-0.0546964444220066	0.0176407508552074
-6.95027923583984	-7.78751182556152	-9.20578765869141	-0.127392202615738	-0.0546491146087646	0.0176579672843218
-6.95108795166016	-7.7999439239502	-9.17761898040771	-0.127322107553482	-0.05477549508214	0.0176538079977036
-6.95292568206787	-7.79279565811157	-9.19768619537354	-0.127272456884384	-0.0545946322381496	0.0174357462674379
-6.95366811752319	-7.80628824234009	-9.20180320739746	-0.127334013581276	-0.0548437424004078	0.0175312198698521
-6.94804430007935	-7.79333686828613	-9.19387245178223	-0.127248719334602	-0.0546667575836182	0.0171381309628487
-6.95807075500488	-7.80321550369263	-9.21030616760254	-0.127130120992661	-0.0548451840877533	0.0173688922077417
-6.95618772506714	-7.80528831481934	-9.18172073364258	-0.127255871891975	-0.0547242425382137	0.0170188453048468
-6.96288871765137	-7.80719804763794	-9.21970748901367	-0.127167031168938	-0.0548025146126747	0.0170674249529839
-6.96145725250244	-7.80772018432617	-9.18928527832031	-0.127164512872696	-0.0547390058636665	0.0167598724365234
-6.96780252456665	-7.80325698852539	-9.21801948547363	-0.127097591757774	-0.0546806454658508	0.0167381074279547
-6.96800422668457	-7.81385517120361	-9.18318748474121	-0.127188384532928	-0.054655734449625	0.016488142311573
-6.97308683395386	-7.80656766891479	-9.22281932830811	-0.127094179391861	-0.0546720921993256	0.0163896698504686
-6.96861410140991	-7.8148455619812	-9.19259834289551	-0.127229571342468	-0.0546418242156506	0.0160979572683573
-6.97554588317871	-7.80336761474609	-9.21292781829834	-0.127120152115822	-0.0544867515563965	0.0158906634896994
-6.97344493865967	-7.81829071044922	-9.19282054901123	-0.127276077866554	-0.054592490196228	0.0157794170081615
-6.96881246566772	-7.80633068084717	-9.20400714874268	-0.127339377999306	-0.0543482527136803	0.015359659679234
-6.97756671905518	-7.81416130065918	-9.2015323638916	-0.127283900976181	-0.054365798830986	0.015289899893105
-6.97383594512939	-7.80641508102417	-9.18888854980469	-0.127465039491653	-0.054152499884367	0.014789798296988
-6.97971820831299	-7.81129932403564	-9.19452953338623	-0.12742754817009	-0.0541928932070732	0.0147953880950809
-6.97334241867065	-7.80565738677979	-9.18143653869629	-0.127548098564148	-0.0539503581821918	0.0143491700291634
-6.98558378219604	-7.80909013748169	-9.20851230621338	-0.127555474638939	-0.0539298430085182	0.0142343509942293
-6.97832345962524	-7.81137180328369	-9.16674613952637	-0.127686321735382	-0.0538119338452816	0.013700339011848
-6.9884934425354	-7.80410432815552	-9.19592094421387	-0.127735167741776	-0.053624153137207	0.0135673228651285
-6.98357391357422	-7.81349802017212	-9.16447448730469	-0.127794414758682	-0.0536142736673355	0.0132734645158052
-6.99013042449951	-7.8034086227417	-9.19698715209961	-0.127796724438667	-0.0534594394266605	0.0129835335537791
-6.9889965057373	-7.8153600692749	-9.16613292694092	-0.1279077231884	-0.0535164922475815	0.0126262530684471
-6.9949164390564	-7.80728721618652	-9.18727397918701	-0.127872467041016	-0.0533733256161213	0.0123682487756014
-6.99561023712158	-7.81674957275391	-9.14915657043457	-0.128040790557861	-0.0532819889485836	0.0119557529687881
-7.00442361831665	-7.80908250808716	-9.18773937225342	-0.128060132265091	-0.0532311424612999	0.011717758141458
-7.00804948806763	-7.82375717163086	-9.16148853302002	-0.128131940960884	-0.0532634630799294	0.0113745480775833
-7.0109076499939	-7.81126499176025	-9.17682552337646	-0.128175243735313	-0.053146131336689	0.0110136205330491
-7.01963090896606	-7.82840299606323	-9.15249729156494	-0.128241986036301	-0.0532123148441315	0.01076131593436
-7.02747440338135	-7.81857252120972	-9.18213176727295	-0.128242969512939	-0.0530434921383858	0.0103592798113823
-7.02940559387207	-7.83382749557495	-9.15931606292725	-0.12828429043293	-0.0531604588031769	0.0100501198321581
-7.04179191589355	-7.82614803314209	-9.17379856109619	-0.128409817814827	-0.0530232042074203	0.00979730114340782
-7.04468393325806	-7.83809232711792	-9.14917278289795	-0.128445759415627	-0.0530730448663235	0.00942681916058064
-7.05777025222778	-7.83818769454956	-9.18581581115723	-0.128364577889442	-0.053027231246233	0.0092838890850544
-7.05961275100708	-7.84459638595581	-9.15789127349854	-0.128519088029861	-0.0529284998774529	0.00880060624331236
-7.07204723358154	-7.84955263137817	-9.18163585662842	-0.128510847687721	-0.05314040184021	0.00880471058189869
-7.07446432113647	-7.84883260726929	-9.16132259368896	-0.128571465611458	-0.0529591739177704	0.00836830772459507
-7.0883846282959	-7.86320686340332	-9.17459678649902	-0.128636300563812	-0.0531051903963089	0.00832334440201521
-7.09378576278687	-7.85907936096191	-9.16713523864746	-0.128697499632835	-0.0529841519892216	0.00789923407137394
-7.10704231262207	-7.86672639846802	-9.17791652679443	-0.128578260540962	-0.0531563386321068	0.00802738126367331
-7.11347055435181	-7.87082099914551	-9.15738964080811	-0.12868133187294	-0.0529821701347828	0.00762183498591185
-7.12609434127808	-7.87876605987549	-9.17415904998779	-0.128701329231262	-0.0531990416347981	0.00766544416546822
-7.12667322158813	-7.87385320663452	-9.17170333862305	-0.128674507141113	-0.0530892796814442	0.0073001398704946
-7.14555358886719	-7.89347887039185	-9.17713069915771	-0.128703147172928	-0.0532957687973976	0.00744592444971204
-7.15329837799072	-7.89021682739258	-9.16616153717041	-0.128755450248718	-0.0531958974897861	0.00705971987918019
-7.1650972366333	-7.90191078186035	-9.18348693847656	-0.12871627509594	-0.0534494072198868	0.00717501994222403
-7.17489194869995	-7.8977689743042	-9.17351341247559	-0.128722801804543	-0.0533253960311413	0.00686527881771326
-7.19237375259399	-7.91217517852783	-9.18991374969482	-0.128752931952477	-0.0536112412810326	0.00706228148192167
-7.20166015625	-7.91231632232666	-9.17447376251221	-0.128791406750679	-0.0535815060138702	0.00678505655378103
-7.22040271759033	-7.92223215103149	-9.20944881439209	-0.128614440560341	-0.0538109764456749	0.00685295509174466
-7.22797822952271	-7.92498922348022	-9.18546676635742	-0.128768265247345	-0.0537927225232124	0.0066382153891027
-7.24816799163818	-7.93579149246216	-9.20667552947998	-0.128701210021973	-0.0540667921304703	0.00683967676013708
-7.2559609413147	-7.94011783599854	-9.19436073303223	-0.128734990954399	-0.0541027076542377	0.00659977598115802
-7.27759122848511	-7.94886112213135	-9.2236499786377	-0.128592669963837	-0.0543312579393387	0.00672701001167297
-7.28641605377197	-7.95291566848755	-9.20785045623779	-0.128728270530701	-0.0543835088610649	0.00646157935261726
-7.30951166152954	-7.959397315979	-9.22846031188965	-0.128540724515915	-0.0547206215560436	0.00674874661490321
-7.31401252746582	-7.96512222290039	-9.21869277954102	-0.128595605492592	-0.0547640919685364	0.00652794120833278
-7.33865404129028	-7.97462701797485	-9.24215412139893	-0.12850683927536	-0.0550258979201317	0.00679116323590279
-7.34376430511475	-7.97654914855957	-9.22388172149658	-0.128583371639252	-0.0551002621650696	0.00656464416533709
-7.36134958267212	-7.98564338684082	-9.24124717712402	-0.128464981913567	-0.0553787872195244	0.00684820674359798
-7.36991596221924	-7.98755645751953	-9.23018646240234	-0.12849061191082	-0.055451013147831	0.00666746404021978
-7.38695859909058	-7.99610280990601	-9.26322269439697	-0.128408566117287	-0.0558065585792065	0.00690840464085341
-7.38973617553711	-7.99671745300293	-9.23896503448486	-0.128444150090218	-0.05599669739604	0.00676797004416585
-7.40840816497803	-8.00210571289063	-9.26942443847656	-0.128360435366631	-0.0562016665935516	0.00702202972024679
-7.41405248641968	-8.00837802886963	-9.24299430847168	-0.128443539142609	-0.0563946478068829	0.00693332590162754
-7.42789316177368	-8.0082540512085	-9.28295040130615	-0.128289267420769	-0.0566257573664188	0.00713481707498431
-7.43525171279907	-8.02014350891113	-9.25814723968506	-0.128298237919807	-0.0568351820111275	0.00706909783184528
-7.44429397583008	-8.01173114776611	-9.28443622589111	-0.128279834985733	-0.0569532141089439	0.00713858101516962
-7.45596933364868	-8.02944469451904	-9.26970195770264	-0.128221094608307	-0.0572934933006763	0.00733972573652864
-7.4602427482605	-8.02059936523438	-9.28340625762939	-0.128213748335838	-0.0573113486170769	0.00724490080028772
-7.47586250305176	-8.03431129455566	-9.28604698181152	-0.128118216991425	-0.0577227286994457	0.00745881116017699
-7.48059320449829	-8.02388286590576	-9.28546047210693	-0.128224357962608	-0.0576717108488083	0.00742860091850162
-7.49280214309692	-8.03973960876465	-9.27960872650146	-0.128236696124077	-0.0580525323748589	0.0076893693767488
-7.49610042572021	-8.02824687957764	-9.28847503662109	-0.128212928771973	-0.0580157674849033	0.00757918925955892
-7.50967407226563	-8.0410270690918	-9.29958724975586	-0.128141328692436	-0.0582609921693802	0.00785801000893116
-7.51069164276123	-8.03202724456787	-9.28356266021729	-0.128242045640945	-0.0583052635192871	0.00772202434018254
-7.52208423614502	-8.03767967224121	-9.30518913269043	-0.128213509917259	-0.0586343184113503	0.00808215979486704
-7.52027320861816	-8.03429222106934	-9.28159332275391	-0.128251820802689	-0.0586249008774757	0.00800088327378035
-7.53044462203979	-8.0338773727417	-9.31318950653076	-0.128118306398392	-0.0589229054749012	0.00825442187488079
-7.52676200866699	-8.03148746490479	-9.28358840942383	-0.128318056464195	-0.0590450689196587	0.00809943210333586
-7.53465604782104	-8.02789115905762	-9.3081579208374	-0.128107711672783	-0.0592315867543221	0.0084316935390234
-7.52827787399292	-8.03252220153809	-9.27963066101074	-0.128310695290565	-0.0592429526150227	0.00835804082453251
-7.53551816940308	-8.02713489532471	-9.32180213928223	-0.128207117319107	-0.0594171360135078	0.00860200542956591
-7.52857637405396	-8.0253849029541	-9.28659343719482	-0.128273978829384	-0.0595087558031082	0.00859639421105385
-7.53111743927002	-8.01947689056396	-9.31942272186279	-0.128167718648911	-0.059576477855444	0.00882969796657562
-7.5245532989502	-8.02472019195557	-9.28234577178955	-0.128279089927673	-0.0596308074891567	0.00881023798137903
-7.52903127670288	-8.01846504211426	-9.31342887878418	-0.128264784812927	-0.0597189702093601	0.00899390410631895
-7.52110481262207	-8.01896667480469	-9.28798770904541	-0.128262341022491	-0.059824462980032	0.00890514068305492
-7.52051591873169	-8.00860500335693	-9.31494998931885	-0.128235101699829	-0.0598030053079128	0.00906914100050926
-7.51935052871704	-8.01968288421631	-9.28967761993408	-0.128292307257652	-0.0599400289356709	0.0090984869748354
-7.51442670822144	-8.00539302825928	-9.30573654174805	-0.128313675522804	-0.0596883334219456	0.00895220227539539
-7.51474094390869	-8.01443386077881	-9.31652736663818	-0.128249198198318	-0.0599839091300964	0.00917590595781803
-7.50401926040649	-8.00357913970947	-9.29586315155029	-0.128349155187607	-0.0597661659121513	0.00876319501549006
-7.50691175460815	-8.00249004364014	-9.3097448348999	-0.128349095582962	-0.0598241426050663	0.0089452164247632
-7.50127696990967	-8.00510692596436	-9.28151702880859	-0.128448277711868	-0.0597061514854431	0.00870512705296278
-7.50171327590942	-7.99685859680176	-9.31103706359863	-0.128375321626663	-0.0596812926232815	0.00869482289999723
-7.49844551086426	-8.0015172958374	-9.27822685241699	-0.128588885068893	-0.0595481507480145	0.0083908922970295
-7.50102424621582	-7.98800992965698	-9.29642772674561	-0.128626152873039	-0.059260755777359	0.00830109696835279
-7.49720239639282	-7.99730777740479	-9.26525211334229	-0.128835096955299	-0.0593104511499405	0.0081989336758852
-7.4947681427002	-7.98144578933716	-9.27914237976074	-0.128863260149956	-0.0590383298695087	0.00789032410830259
-7.49831008911133	-7.98908662796021	-9.27823829650879	-0.128998667001724	-0.0589687936007977	0.00785048119723797
-7.4894437789917	-7.9812126159668	-9.25425910949707	-0.1291843354702	-0.0587652064859867	0.00740364193916321
-7.49491930007935	-7.97942781448364	-9.2750997543335	-0.129211023449898	-0.0587609373033047	0.00744969258084893
-7.48679780960083	-7.97523021697998	-9.23538208007813	-0.129379883408546	-0.0585466884076595	0.00704957870766521
-7.4909234046936	-7.97073125839233	-9.27163887023926	-0.129406005144119	-0.0584403984248638	0.00695380149409175
-7.48500967025757	-7.97093772888184	-9.23596858978271	-0.129535928368568	-0.058368232101202	0.00652787089347839
-7.48791599273682	-7.96094417572021	-9.26111602783203	-0.129459470510483	-0.0582997649908066	0.00641681160777807
-7.4798789024353	-7.96814870834351	-9.23091602325439	-0.12964890897274	-0.0582310855388641	0.00612041540443897
-7.4833836555481	-7.95802593231201	-9.26008033752441	-0.12956602871418	-0.0581822730600834	0.00587917864322662
-7.47957277297974	-7.96826839447021	-9.23559665679932	-0.129662185907364	-0.0582216680049896	0.00562046002596617
-7.48009061813354	-7.95401382446289	-9.25580596923828	-0.129554376006126	-0.057987317442894	0.00526512460783124
-7.47890758514404	-7.96767854690552	-9.22719764709473	-0.129718959331512	-0.0580659992992878	0.00510673318058252
-7.48231410980225	-7.95640563964844	-9.25712966918945	-0.129601299762726	-0.0578321106731892	0.00477889785543084
-7.47789859771729	-7.96483278274536	-9.22984027862549	-0.129627093672752	-0.0579057410359383	0.00445509143173695
-7.4796290397644	-7.95416164398193	-9.25207901000977	-0.12957675755024	-0.0576795972883701	0.00425594113767147
-7.47858333587646	-7.96474695205688	-9.22220611572266	-0.129680395126343	-0.0576443709433079	0.00397793296724558
-7.48085069656372	-7.95562219619751	-9.25890922546387	-0.129582449793816	-0.0575703345239162	0.00370289594866335
-7.47627782821655	-7.96017646789551	-9.22014808654785	-0.129625901579857	-0.0574366711080074	0.00332701858133078
-7.48212099075317	-7.95374059677124	-9.24499225616455	-0.129619896411896	-0.0573491454124451	0.00315313274040818
-7.47315406799316	-7.95336484909058	-9.21187591552734	-0.129765972495079	-0.0572827383875847	0.00276971515268087
-7.47963619232178	-7.94932746887207	-9.23961162567139	-0.129617840051651	-0.0571455284953117	0.00255723297595978
-7.47558450698853	-7.95106887817383	-9.21528816223145	-0.129771560430527	-0.0569777935743332	0.00205348269082606
-7.47597980499268	-7.95022630691528	-9.23075103759766	-0.129766285419464	-0.0570276491343975	0.00202481960877776
-7.47369527816772	-7.94584512710571	-9.21592617034912	-0.129770889878273	-0.0567776970565319	0.00143916136585176
-7.48007488250732	-7.95580959320068	-9.22414302825928	-0.12981142103672	-0.0567116625607014	0.00129286956507713
-7.47495937347412	-7.94273805618286	-9.22810077667236	-0.129799798130989	-0.0564659684896469	0.000738276401534677
-7.48018741607666	-7.95697975158691	-9.21446990966797	-0.129932090640068	-0.0564276948571205	0.0005051139742136
-7.48280572891235	-7.9492564201355	-9.22494888305664	-0.129924014210701	-0.0561761222779751	4.52572894573677E-05
-7.48757076263428	-7.95957660675049	-9.21566200256348	-0.129992485046387	-0.0562131181359291	-0.000295490957796574
-7.48967790603638	-7.94999980926514	-9.22143840789795	-0.13001561164856	-0.0557952523231506	-0.000772265018895268
-7.49987983703613	-7.96711301803589	-9.19998931884766	-0.130093976855278	-0.0557715483009815	-0.000968558364547789
-7.50278568267822	-7.95627117156982	-9.21822547912598	-0.130111530423164	-0.0555070675909519	-0.00145120837260038
-7.50759935379028	-7.96895694732666	-9.2033224105835	-0.130125641822815	-0.0555413588881493	-0.00174588547088206
-7.51574373245239	-7.96085166931152	-9.20926380157471	-0.130177766084671	-0.0552526265382767	-0.00227243360131979
-7.52098083496094	-7.97070455551147	-9.18280696868896	-0.130213275551796	-0.0552421994507313	-0.00255318032577634
-7.52610683441162	-7.96488571166992	-9.21438026428223	-0.130176335573196	-0.0550903044641018	-0.0029634356033057
-7.52748727798462	-7.97273874282837	-9.18733978271484	-0.130296319723129	-0.0549919605255127	-0.00346144987270236
-7.53757858276367	-7.96420860290527	-9.21112632751465	-0.130252808332443	-0.0548775605857372	-0.00364028383046389
-7.53520727157593	-7.97009229660034	-9.17969036102295	-0.130345582962036	-0.0547700077295303	-0.0041298670694232
-7.54619550704956	-7.96939134597778	-9.21094799041748	-0.13026174902916	-0.0547347068786621	-0.00437543820589781
-7.54341268539429	-7.97143936157227	-9.17901611328125	-0.130328387022018	-0.0545785240828991	-0.0049116131849587
-7.55090808868408	-7.97029399871826	-9.20415592193604	-0.130303978919983	-0.0545635558664799	-0.0050493972375989
-7.5479850769043	-7.96962833404541	-9.1796760559082	-0.13024365901947	-0.0543296858668327	-0.00561197940260172
-7.55464935302734	-7.97021627426147	-9.20489692687988	-0.13018886744976	-0.0544307120144367	-0.00579151837155223
-7.54899215698242	-7.96780776977539	-9.17929267883301	-0.130263134837151	-0.05425214022398	-0.00634003570303321
-7.55623579025269	-7.97093486785889	-9.19621086120605	-0.13019847869873	-0.0541788339614868	-0.00644324533641338
-7.55190324783325	-7.96957635879517	-9.17306423187256	-0.130289942026138	-0.0539705902338028	-0.00694850319996476
-7.55851793289185	-7.96749258041382	-9.2059383392334	-0.130141392350197	-0.0540674179792404	-0.00715917535126209
-7.55169868469238	-7.96729850769043	-9.17769718170166	-0.130203753709793	-0.0538744889199734	-0.00766463251784444
-7.55874729156494	-7.968101978302	-9.19999313354492	-0.130140945315361	-0.0538762956857681	-0.0077458000741899
-7.55248069763184	-7.96784687042236	-9.17543792724609	-0.130245670676231	-0.053704459220171	-0.00832015182822943
-7.55734872817993	-7.96558523178101	-9.2005443572998	-0.130087822675705	-0.053753174841404	-0.00845683552324772
-7.55107831954956	-7.96840190887451	-9.17099189758301	-0.130255296826363	-0.0535823367536068	-0.00905798841267824
-7.55872964859009	-7.96566486358643	-9.18715858459473	-0.130167305469513	-0.0535362139344215	-0.00914604682475328
-7.55080366134644	-7.96257638931274	-9.17738819122314	-0.130213379859924	-0.0534148849546909	-0.00963249336928129
-7.5543532371521	-7.97240924835205	-9.18198394775391	-0.130160063505173	-0.0534159429371357	-0.0098555525764823
-7.55204677581787	-7.96040391921997	-9.17574405670166	-0.130143031477928	-0.0532282590866089	-0.010331348516047
-7.54884004592896	-7.96492767333984	-9.16598796844482	-0.130143702030182	-0.0532327629625797	-0.0105986101552844
-7.55373764038086	-7.95932197570801	-9.18834400177002	-0.13008713722229	-0.0530288107693195	-0.0109892385080457
-7.54366970062256	-7.95990085601807	-9.16306209564209	-0.130162298679352	-0.0530389919877052	-0.0114202769473195
-7.54701852798462	-7.95742464065552	-9.18111515045166	-0.130078792572021	-0.0529391244053841	-0.0116143822669983
-7.53740549087524	-7.95742559432983	-9.16039848327637	-0.130153268575668	-0.0526662431657314	-0.0121405562385917
-7.53764772415161	-7.9570255279541	-9.18106842041016	-0.130055949091911	-0.0528453215956688	-0.0123202810063958
-7.53134250640869	-7.9481143951416	-9.16146850585938	-0.130035474896431	-0.0524954833090305	-0.0129118384793401
-7.53424119949341	-7.95427799224854	-9.16421794891357	-0.130025148391724	-0.0525503978133202	-0.0129888784140348
-7.52460670471191	-7.94181394577026	-9.1663179397583	-0.130028367042542	-0.0522942245006561	-0.0135692087933421
-7.52446842193604	-7.94978809356689	-9.16007328033447	-0.130061879754066	-0.0522683672606945	-0.0138449845835567
-7.52354574203491	-7.93727970123291	-9.16954708099365	-0.13001948595047	-0.0520380027592182	-0.0142221907153726
-7.51349496841431	-7.941321849823	-9.14162445068359	-0.130017459392548	-0.0518307350575924	-0.0146220503374934
-7.51878547668457	-7.93840885162354	-9.16909980773926	-0.130037978291512	-0.0517164953052998	-0.0149129815399647
-7.50994920730591	-7.93427515029907	-9.14598274230957	-0.13008551299572	-0.0516125746071339	-0.0154785085469484
-7.51279401779175	-7.93954181671143	-9.14891338348389	-0.13009424507618	-0.0514770708978176	-0.0157299358397722
-7.51507902145386	-7.93172550201416	-9.15945148468018	-0.130025133490562	-0.0511873327195644	-0.0161942970007658
-7.51106548309326	-7.93694257736206	-9.14138603210449	-0.130020037293434	-0.0510996282100677	-0.0166701339185238
-7.51285457611084	-7.93224906921387	-9.16154098510742	-0.129993379116058	-0.0509675145149231	-0.0170005653053522
-7.51065540313721	-7.9334888458252	-9.12768936157227	-0.130107760429382	-0.0507708713412285	-0.0175749193876982
-7.51237869262695	-7.93532419204712	-9.14419651031494	-0.129997760057449	-0.0506753697991371	-0.0179264154285192
-7.51507997512817	-7.93051528930664	-9.13755130767822	-0.130018174648285	-0.0504521988332272	-0.018436910584569
-7.50920486450195	-7.93522071838379	-9.12096691131592	-0.130038484930992	-0.0503548793494701	-0.0188903119415045
-7.51551723480225	-7.93210029602051	-9.14967155456543	-0.130006700754166	-0.0501839816570282	-0.019288768991828
-7.51126861572266	-7.93009614944458	-9.12759399414063	-0.129982620477676	-0.0499396845698357	-0.0198823865503073
-7.51046276092529	-7.93238306045532	-9.12499523162842	-0.129882022738457	-0.0498754307627678	-0.0201626662164927
-7.51121091842651	-7.92756652832031	-9.13620567321777	-0.129897430539131	-0.0496255308389664	-0.0207294225692749
-7.50715589523315	-7.92904758453369	-9.12123775482178	-0.129930302500725	-0.0495254322886467	-0.021261366084218
-7.51269960403442	-7.92545890808105	-9.13039016723633	-0.129831969738007	-0.0493367351591587	-0.0215354114770889
-7.50265407562256	-7.92469263076782	-9.1085844039917	-0.12991888821125	-0.0490424633026123	-0.0222126990556717
-7.50607299804688	-7.92608499526978	-9.13001155853271	-0.129802078008652	-0.0490084849298	-0.0225619245320559
-7.50458478927612	-7.91461324691772	-9.12011909484863	-0.129923433065414	-0.048706766217947	-0.023153493180871
-7.50147438049316	-7.91992712020874	-9.09896278381348	-0.129914581775665	-0.0486667901277542	-0.0235543847084045
-7.50554466247559	-7.91933870315552	-9.12313842773438	-0.129914358258247	-0.0483364909887314	-0.0239794347435236
-7.50353574752808	-7.91555643081665	-9.10523700714111	-0.129957750439644	-0.0481843277812004	-0.024524312466383
-7.50306224822998	-7.92203903198242	-9.09516048431396	-0.129899114370346	-0.0481055080890656	-0.024906862527132
-7.50616836547852	-7.92011547088623	-9.11536407470703	-0.129928901791573	-0.0478053987026215	-0.0253923162817955
-7.50120115280151	-7.91533660888672	-9.10581588745117	-0.129846692085266	-0.047614760696888	-0.0259870365262032
-7.50935840606689	-7.92656898498535	-9.09704303741455	-0.129870295524597	-0.0475280769169331	-0.0262642577290535
-7.51573371887207	-7.92089939117432	-9.12270832061768	-0.12982751429081	-0.0474471263587475	-0.0267415754497051
-7.51501083374023	-7.92223501205444	-9.10175037384033	-0.129832491278648	-0.0471504554152489	-0.0273185092955828
-7.52250671386719	-7.92954540252686	-9.11031627655029	-0.129745587706566	-0.0471724942326546	-0.0276175159960985
-7.52815198898315	-7.92815065383911	-9.12163543701172	-0.129654973745346	-0.0469349026679993	-0.028128944337368
-7.53458023071289	-7.93618535995483	-9.1044454574585	-0.129690825939178	-0.0468738786876202	-0.0286287181079388
-7.54068279266357	-7.94021034240723	-9.11118984222412	-0.129553452134132	-0.0468475222587585	-0.028921727091074
-7.55223369598389	-7.94186496734619	-9.13364124298096	-0.129487052559853	-0.046775970607996	-0.0293688178062439
-7.55377101898193	-7.94353866577148	-9.12510395050049	-0.129307940602303	-0.0466115735471249	-0.0298394244164228
-7.56991338729858	-7.96052646636963	-9.12130641937256	-0.12927608191967	-0.0466111376881599	-0.03010612167418
-7.5756196975708	-7.95296478271484	-9.15283298492432	-0.128995940089226	-0.0466209724545479	-0.030442088842392
-7.58405351638794	-7.9652271270752	-9.13753318786621	-0.128996178507805	-0.0465553365647793	-0.0309713091701269
-7.59476041793823	-7.97131490707397	-9.14547538757324	-0.128810659050941	-0.0466535128653049	-0.0310542825609446
-7.60803556442261	-7.96996831893921	-9.1673412322998	-0.128620132803917	-0.0465584583580494	-0.0314406417310238
-7.61216640472412	-7.98417234420776	-9.15478229522705	-0.128506183624268	-0.0465928539633751	-0.0318245105445385
-7.62462854385376	-7.99156904220581	-9.17367935180664	-0.128268867731094	-0.0467190891504288	-0.0319408439099789
-7.63515853881836	-7.99337863922119	-9.18637180328369	-0.128051251173019	-0.0466395877301693	-0.0323418080806732
-7.64066123962402	-8.00622844696045	-9.18281936645508	-0.127820625901222	-0.0468290001153946	-0.0326353535056114
-7.65705537796021	-8.01394844055176	-9.20777702331543	-0.127623528242111	-0.0468353591859341	-0.0327297747135162
-7.663743019104	-8.0177116394043	-9.20717716217041	-0.127469062805176	-0.0469244606792927	-0.0331115759909153
-7.67041921615601	-8.03069877624512	-9.21212673187256	-0.12722983956337	-0.0470248833298683	-0.0333823971450329
-7.68408060073853	-8.03720283508301	-9.23566436767578	-0.127069130539894	-0.047174971550703	-0.0334954783320427
-7.69439935684204	-8.04214668273926	-9.24250984191895	-0.126757994294167	-0.0471607595682144	-0.033809170126915
-7.70620250701904	-8.05649185180664	-9.23907947540283	-0.126648008823395	-0.047344621270895	-0.0340330265462399
-7.71670007705688	-8.05992698669434	-9.26600646972656	-0.126371651887894	-0.0474475398659706	-0.0341389253735542
-7.72434282302856	-8.06556415557861	-9.26293468475342	-0.126245841383934	-0.0474432669579983	-0.0344974771142006
-7.7378044128418	-8.07510852813721	-9.2751293182373	-0.126040145754814	-0.0477075576782227	-0.0346000418066978
-7.74714136123657	-8.07422924041748	-9.29204654693604	-0.125810205936432	-0.0476834140717983	-0.0348902307450771
-7.7542610168457	-8.08701515197754	-9.27624702453613	-0.125779896974564	-0.0478335544466972	-0.0351319685578346
-7.7714204788208	-8.0915412902832	-9.31785869598389	-0.125459104776382	-0.0480812042951584	-0.035212766379118
-7.77721691131592	-8.09503936767578	-9.30866527557373	-0.125432804226875	-0.0480933263897896	-0.0356522239744663
-7.78698778152466	-8.10909557342529	-9.31002140045166	-0.1252481341362	-0.0482284128665924	-0.0356992371380329
-7.80094957351685	-8.10526752471924	-9.33173274993896	-0.12507851421833	-0.0482409410178661	-0.0359342023730278
-7.80496644973755	-8.10699558258057	-9.32279205322266	-0.125029683113098	-0.0484055243432522	-0.0363227538764477
-7.8146071434021	-8.12006664276123	-9.32520771026611	-0.124863773584366	-0.0485648401081562	-0.0363545417785645
-7.82465791702271	-8.11604976654053	-9.34650230407715	-0.124787077307701	-0.048521377146244	-0.0366240553557873
-7.83015298843384	-8.12666416168213	-9.33080291748047	-0.124720960855484	-0.0487129203975201	-0.0368658751249313
-7.84312105178833	-8.13063049316406	-9.35359764099121	-0.124629490077496	-0.0487543754279613	-0.0369188115000725
-7.84533357620239	-8.12253570556641	-9.34651756286621	-0.124605379998684	-0.0487486459314823	-0.0373094975948334
-7.85387563705444	-8.13239288330078	-9.35538196563721	-0.124395087361336	-0.0489670820534229	-0.0374410003423691
-7.86324596405029	-8.12885284423828	-9.36510562896729	-0.124436564743519	-0.0489404946565628	-0.0376031473278999
-7.86233425140381	-8.13286018371582	-9.3459415435791	-0.124399363994598	-0.0490182042121887	-0.0378563068807125
-7.87453031539917	-8.13661289215088	-9.37496089935303	-0.1242785602808	-0.0491562709212303	-0.0378786809742451
-7.87590169906616	-8.13185119628906	-9.36674499511719	-0.124290868639946	-0.0490825362503529	-0.0381180755794048
-7.88050365447998	-8.13737487792969	-9.35501575469971	-0.124236725270748	-0.0491838492453098	-0.0382260084152222
-7.88763427734375	-8.1325569152832	-9.38171577453613	-0.124108284711838	-0.0493195615708828	-0.0382647216320038
-7.88452672958374	-8.12870121002197	-9.37126064300537	-0.124183408915997	-0.0492160804569721	-0.0386068746447563
-7.89096307754517	-8.13853359222412	-9.35934448242188	-0.124184153974056	-0.0493145100772381	-0.0385124124586582
-7.89333057403564	-8.12790966033936	-9.37956237792969	-0.12407036870718	-0.0492928512394428	-0.0385702811181545
-7.89245223999023	-8.12955951690674	-9.36588573455811	-0.124228768050671	-0.0492544621229172	-0.0388813465833664
-7.8904333114624	-8.13334941864014	-9.36490917205811	-0.124234423041344	-0.0492946393787861	-0.0388144254684448
-7.89748001098633	-8.12422847747803	-9.37853527069092	-0.124228805303574	-0.0491137504577637	-0.0389030948281288
-7.89221620559692	-8.11936473846436	-9.35998058319092	-0.124358430504799	-0.0491473712027073	-0.0390789359807968
-7.89322090148926	-8.1241569519043	-9.35333824157715	-0.124396905303001	-0.0490358620882034	-0.0390217676758766
-7.89550352096558	-8.11787986755371	-9.37625217437744	-0.124434761703014	-0.0489714853465557	-0.0390105918049812
-7.8900842666626	-8.11355304718018	-9.3538875579834	-0.124498181045055	-0.0488984473049641	-0.0391943342983723
-7.89817953109741	-8.11941719055176	-9.353440284729	-0.124553084373474	-0.0488747358322144	-0.0390508361160755
-7.90029668807983	-8.11282730102539	-9.3742618560791	-0.124620690941811	-0.0487524569034576	-0.0391000509262085
-7.89875078201294	-8.11177921295166	-9.34595584869385	-0.124715574085712	-0.048661794513464	-0.0392653197050095
-7.90116930007935	-8.11770820617676	-9.3550853729248	-0.124670810997486	-0.0488584637641907	-0.0390897393226624
-7.90603733062744	-8.11118793487549	-9.36837577819824	-0.124701805412769	-0.0486240535974503	-0.0391270592808723
-7.90849685668945	-8.11535167694092	-9.34904289245605	-0.124781683087349	-0.0486884452402592	-0.0391970761120319
-7.91235637664795	-8.11786651611328	-9.36040878295898	-0.124670349061489	-0.048697754740715	-0.0390477366745472
-7.91567373275757	-8.11306381225586	-9.37075710296631	-0.124762780964375	-0.0485991202294827	-0.0391580425202847
-7.91331481933594	-8.11727809906006	-9.35580444335938	-0.12474137544632	-0.0486338175833225	-0.0391899459064007
-7.9205641746521	-8.12192726135254	-9.3633975982666	-0.124749951064587	-0.048680629581213	-0.039076279848814
-7.92202949523926	-8.11776924133301	-9.38278770446777	-0.124779090285301	-0.048624973744154	-0.0391693338751793
-7.92620944976807	-8.12331962585449	-9.35877323150635	-0.124823838472366	-0.0486327297985554	-0.0392816476523876
-7.93083190917969	-8.12310409545898	-9.37280941009521	-0.124824479222298	-0.0487031638622284	-0.0390821434557438
-7.929771900177	-8.11966705322266	-9.38229751586914	-0.124755717813969	-0.0486204698681831	-0.039217222481966
-7.92493438720703	-8.13130283355713	-9.36627960205078	-0.124906413257122	-0.0487578809261322	-0.0392623171210289
-7.9266529083252	-8.12766933441162	-9.38506126403809	-0.124832883477211	-0.0487486757338047	-0.0391449667513371
-7.92721223831177	-8.12498760223389	-9.36882400512695	-0.125024497509003	-0.0486162044107914	-0.0392814055085182
-7.93191242218018	-8.13204288482666	-9.37868690490723	-0.124984852969646	-0.0487641468644142	-0.0390601456165314
-7.93621015548706	-8.12625122070313	-9.38415813446045	-0.125095680356026	-0.0485983826220036	-0.0390532836318016
-7.93934440612793	-8.12706184387207	-9.37344837188721	-0.125043421983719	-0.048662181943655	-0.0390444099903107
-7.94672012329102	-8.13661479949951	-9.38535022735596	-0.125128403306007	-0.0485706813633442	-0.0389269627630711
-7.96174478530884	-8.13349914550781	-9.39113712310791	-0.125218868255615	-0.0486078821122646	-0.038772776722908
-7.9690523147583	-8.13769245147705	-9.3771858215332	-0.125231087207794	-0.0485078357160091	-0.0388996005058289
-7.98519897460938	-8.14972877502441	-9.38037872314453	-0.1254912763834	-0.0486374609172344	-0.0387118607759476
-7.99922752380371	-8.15026092529297	-9.39392471313477	-0.125432729721069	-0.0486173890531063	-0.0387192033231258
-8.0128812789917	-8.1593770980835	-9.37978363037109	-0.125554084777832	-0.0484524555504322	-0.0387471914291382
-8.02853679656982	-8.16772842407227	-9.38870620727539	-0.125602141022682	-0.0486662872135639	-0.0386480838060379
-8.04737091064453	-8.16724395751953	-9.3919563293457	-0.125613763928413	-0.0485194437205791	-0.0387405455112457
-8.0622673034668	-8.18186473846436	-9.3690938949585	-0.125741392374039	-0.0485643781721592	-0.0387039892375469
-8.08354663848877	-8.18179321289063	-9.39828586578369	-0.125706225633621	-0.0485144294798374	-0.0386554338037968
-8.09612083435059	-8.19174003601074	-9.37178897857666	-0.125973284244537	-0.0484416112303734	-0.0388131625950336
-8.11299133300781	-8.19555854797363	-9.37930202484131	-0.125982746481895	-0.0486462078988552	-0.038537185639143
-8.1272554397583	-8.19174194335938	-9.3827953338623	-0.125970035791397	-0.0484595336019993	-0.0387155711650848
-8.1343469619751	-8.20614814758301	-9.37318229675293	-0.126172065734863	-0.0485804378986359	-0.0386180803179741
-8.14882278442383	-8.20100593566895	-9.38617038726807	-0.126176536083221	-0.0484927222132683	-0.0385001637041569
-8.16012573242188	-8.20342540740967	-9.36358070373535	-0.126383990049362	-0.0484156236052513	-0.0385418012738228
-8.16673755645752	-8.20919418334961	-9.37590408325195	-0.12647870182991	-0.0486896634101868	-0.0383119322359562
-8.17979907989502	-8.19518184661865	-9.37472534179688	-0.126514747738838	-0.0484161451458931	-0.0384073555469513
-8.18552398681641	-8.20307636260986	-9.35418605804443	-0.126629933714867	-0.0485660322010517	-0.0382961966097355
-8.19363975524902	-8.19881820678711	-9.38558387756348	-0.126640498638153	-0.0485998466610909	-0.0381166525185108
-8.19928359985352	-8.1963939666748	-9.36342239379883	-0.126863911747932	-0.048546489328146	-0.0382059589028358
-8.20279693603516	-8.20103740692139	-9.35553741455078	-0.126913130283356	-0.0486494489014149	-0.0380123779177666
-8.21446228027344	-8.19549942016602	-9.37831592559814	-0.126904278993607	-0.0486416295170784	-0.0379670895636082
-8.2149829864502	-8.19683074951172	-9.35124111175537	-0.127119824290276	-0.0486251376569271	-0.0380490310490131
-8.22139263153076	-8.20019912719727	-9.35966300964355	-0.127087578177452	-0.0486885383725166	-0.0378558933734894
-8.22499656677246	-8.19582748413086	-9.36917877197266	-0.127217665314674	-0.0486374199390411	-0.0378423631191254
-8.22703456878662	-8.19723224639893	-9.3563117980957	-0.127224445343018	-0.0486786849796772	-0.0378592051565647
-8.23271369934082	-8.20117855072021	-9.35417556762695	-0.127283960580826	-0.0487843155860901	-0.0376640148460865
-8.23265171051025	-8.19247436523438	-9.37182807922363	-0.127306759357452	-0.0487111993134022	-0.0376541763544083
-8.23136043548584	-8.19576835632324	-9.34268665313721	-0.127491563558578	-0.0486894883215427	-0.0377809591591358
-8.23195648193359	-8.19424343109131	-9.35423278808594	-0.12750218808651	-0.0487671382725239	-0.0375855043530464
-8.23050975799561	-8.18758201599121	-9.35928535461426	-0.127471655607224	-0.0486235022544861	-0.0377513542771339
-8.22619819641113	-8.18873596191406	-9.33387565612793	-0.127691045403481	-0.0485895164310932	-0.0377446636557579
-8.22184753417969	-8.18148612976074	-9.34664821624756	-0.127689689397812	-0.0485850609838963	-0.037713997066021
-8.21407032012939	-8.17754745483398	-9.31993579864502	-0.127913013100624	-0.0484092757105827	-0.0379465967416763
-8.20963478088379	-8.17537689208984	-9.32400512695313	-0.128000542521477	-0.0484178513288498	-0.0379290953278542
-8.20435523986816	-8.16255187988281	-9.32307434082031	-0.12818306684494	-0.0481900684535503	-0.0381312258541584
-8.19536972045898	-8.16293621063232	-9.29238891601563	-0.128325223922729	-0.0481365583837032	-0.0382400676608086
-8.1898307800293	-8.15328693389893	-9.31939697265625	-0.128428980708122	-0.0479811541736126	-0.0383484736084938
-8.178879737854	-8.14270401000977	-9.2881498336792	-0.128676742315292	-0.0476858876645565	-0.0386237688362598
-8.16878318786621	-8.14134502410889	-9.27975845336914	-0.128762185573578	-0.0477825477719307	-0.038670975714922
-8.16412830352783	-8.12934017181396	-9.28741836547852	-0.128852307796478	-0.0474037416279316	-0.0388760268688202
-8.15094184875488	-8.12451553344727	-9.26105213165283	-0.129094421863556	-0.047292061150074	-0.0391448326408863
-8.14467144012451	-8.11651706695557	-9.26247692108154	-0.129168272018433	-0.0470698773860931	-0.0391594767570496
-8.13167285919189	-8.10355758666992	-9.26426410675049	-0.129427134990692	-0.0468646846711636	-0.0394421108067036
-8.11376762390137	-8.09714412689209	-9.23893642425537	-0.129482552409172	-0.0467438474297524	-0.0396571420133114
-8.10428047180176	-8.09128189086914	-9.23338985443115	-0.129718065261841	-0.0466422140598297	-0.0396586805582047
-8.09408569335938	-8.0755443572998	-9.2485876083374	-0.129765525460243	-0.0463557206094265	-0.039916567504406
-8.0823802947998	-8.07107257843018	-9.22074127197266	-0.130076944828033	-0.0460657700896263	-0.0401249080896378
-8.0706148147583	-8.06329345703125	-9.21997165679932	-0.130171805620193	-0.0458973683416843	-0.0400440283119679
-8.06011295318604	-8.04860401153564	-9.22014141082764	-0.130265668034554	-0.0455375202000141	-0.040315005928278
-8.04694652557373	-8.04323577880859	-9.19344425201416	-0.130541250109673	-0.0453853383660316	-0.0405130572617054
-8.0428524017334	-8.03862285614014	-9.19318103790283	-0.13065679371357	-0.045142125338316	-0.04047866538167
-8.03066635131836	-8.02475547790527	-9.19903087615967	-0.130834609270096	-0.0448203273117542	-0.0407174825668335
-8.02033615112305	-8.01979827880859	-9.18270111083984	-0.131002590060234	-0.0445300936698914	-0.0409764423966408
-8.01609134674072	-8.01529216766357	-9.19355583190918	-0.131011933088303	-0.0443488955497742	-0.0410237945616245
-7.99855899810791	-8.00210475921631	-9.17648792266846	-0.131175771355629	-0.0440137088298798	-0.0413570627570152
-7.9907283782959	-8.00197696685791	-9.16965579986572	-0.131331905722618	-0.0437404364347458	-0.0415972881019115
-7.98458480834961	-7.98859453201294	-9.17497062683105	-0.131401225924492	-0.0435434803366661	-0.0417318567633629
-7.97169303894043	-7.97970008850098	-9.15485858917236	-0.131525605916977	-0.0432221964001656	-0.0421077907085419
-7.96186685562134	-7.97859477996826	-9.1519718170166	-0.131739273667336	-0.0431149676442146	-0.0422322191298008
-7.94991731643677	-7.96308279037476	-9.15421104431152	-0.131850361824036	-0.0427320934832096	-0.04243478551507
-7.94078683853149	-7.95601272583008	-9.1310977935791	-0.13202840089798	-0.042395643889904	-0.0427424088120461
-7.93335008621216	-7.9492359161377	-9.12876129150391	-0.132055997848511	-0.0421782657504082	-0.0429701022803783
-7.93081283569336	-7.93895149230957	-9.13964366912842	-0.132229134440422	-0.0419421568512917	-0.0430976934731007
-7.91973543167114	-7.92536926269531	-9.12842273712158	-0.132231965661049	-0.0416418835520744	-0.0434358641505241
-7.91167306900024	-7.92251062393188	-9.11310577392578	-0.132410079240799	-0.041394367814064	-0.0437061339616776
-7.90329170227051	-7.9138617515564	-9.11172580718994	-0.132445201277733	-0.0411938317120075	-0.0438094846904278
-7.89868021011353	-7.9045295715332	-9.11903190612793	-0.132605090737343	-0.040895439684391	-0.0441468991339207
-7.88399076461792	-7.89378595352173	-9.10537910461426	-0.132724910974503	-0.0407088249921799	-0.0444861575961113
-7.88522958755493	-7.89417695999146	-9.09586906433105	-0.132807984948158	-0.0404674336314201	-0.0445221401751041
-7.87329196929932	-7.88077926635742	-9.11097431182861	-0.132807463407516	-0.0403116904199123	-0.0448387786746025
-7.86829853057861	-7.87746000289917	-9.09099578857422	-0.132982149720192	-0.0400617830455303	-0.0451694615185261
-7.85720825195313	-7.87338304519653	-9.0791072845459	-0.133061319589615	-0.039974283427	-0.0453002154827118
-7.86069917678833	-7.86976671218872	-9.09251403808594	-0.133106485009193	-0.0397549755871296	-0.0454643443226814
-7.8525824546814	-7.85604333877563	-9.0881175994873	-0.133068799972534	-0.0396396405994892	-0.0457612946629524
-7.84999084472656	-7.85962343215942	-9.07205963134766	-0.133199214935303	-0.0394089892506599	-0.0458976477384567
-7.84940242767334	-7.85354948043823	-9.08389282226563	-0.133175611495972	-0.0394608564674854	-0.0460058450698853
-7.8488826751709	-7.8451976776123	-9.08416938781738	-0.133222222328186	-0.0391465276479721	-0.0461794696748257
-7.84315299987793	-7.84124612808228	-9.07280826568604	-0.133213728666306	-0.0391813367605209	-0.0463751517236233
-7.84480285644531	-7.84473323822021	-9.073166847229	-0.133263826370239	-0.0390605293214321	-0.0464378595352173
-7.84308815002441	-7.83603286743164	-9.07999134063721	-0.133154645562172	-0.0391718558967113	-0.0463588237762451
-7.84520626068115	-7.83178520202637	-9.07629585266113	-0.133193805813789	-0.0389938876032829	-0.0464996211230755
-7.83936595916748	-7.83122730255127	-9.06710910797119	-0.133279651403427	-0.0390559807419777	-0.0466585159301758
-7.84880256652832	-7.84127759933472	-9.07122325897217	-0.133357599377632	-0.0390369705855846	-0.0466577969491482
-7.84980487823486	-7.83455944061279	-9.08153343200684	-0.133150517940521	-0.0389034561812878	-0.0466542951762676
-7.85264778137207	-7.83400869369507	-9.06856250762939	-0.133176043629646	-0.0387308672070503	-0.0467847101390362
-7.85243320465088	-7.83618211746216	-9.06161308288574	-0.133163169026375	-0.038749173283577	-0.0467194989323616
-7.85686826705933	-7.83665990829468	-9.07661437988281	-0.133096605539322	-0.0387428440153599	-0.0467498935759068
-7.86035585403442	-7.83178520202637	-9.07790374755859	-0.133070454001427	-0.0388213805854321	-0.0466956309974194
-7.86423444747925	-7.83403587341309	-9.07108783721924	-0.133183285593987	-0.0386388413608074	-0.0467270202934742
-7.86541604995728	-7.83789110183716	-9.06783866882324	-0.133119761943817	-0.0388371013104916	-0.0466900020837784
-7.87473392486572	-7.83914184570313	-9.0792875289917	-0.133060485124588	-0.0387681908905506	-0.0465262606739998
-7.87386798858643	-7.83561706542969	-9.08262252807617	-0.133017212152481	-0.038774061948061	-0.0465366691350937
-7.88528728485107	-7.84162759780884	-9.07122707366943	-0.133054181933403	-0.0387802571058273	-0.0465565882623196
-7.89001178741455	-7.84561634063721	-9.07769298553467	-0.133003994822502	-0.0388999730348587	-0.046310119330883
-7.90317964553833	-7.84846782684326	-9.09279823303223	-0.132839381694794	-0.0388998538255692	-0.0463144332170486
-7.90698099136353	-7.84765958786011	-9.08267307281494	-0.132831811904907	-0.039062138646841	-0.046260979026556
-7.92049789428711	-7.86087226867676	-9.0798921585083	-0.132854297757149	-0.0390173681080341	-0.0461059361696243
-7.93411922454834	-7.86240863800049	-9.09749889373779	-0.132637798786163	-0.0391494743525982	-0.0459898598492146
-7.9476203918457	-7.8614068031311	-9.10150051116943	-0.132633715867996	-0.0392459630966187	-0.0458869300782681
-7.9527440071106	-7.86867237091064	-9.09673976898193	-0.132629826664925	-0.0393883436918259	-0.0458081103861332
-7.97117710113525	-7.87948894500732	-9.0988826751709	-0.132595881819725	-0.0394916124641895	-0.0456170663237572
-7.98474884033203	-7.87966203689575	-9.11764621734619	-0.132385984063148	-0.0396685712039471	-0.0453781560063362
-7.99703741073608	-7.88510084152222	-9.11459732055664	-0.132366538047791	-0.0397483631968498	-0.0453510619699955
-8.00382137298584	-7.891676902771	-9.11037540435791	-0.132137164473534	-0.0400145761668682	-0.0451976880431175
-8.02143955230713	-7.89899396896362	-9.12487697601318	-0.132134661078453	-0.0402254723012447	-0.0449129268527031
-8.02937030792236	-7.89521598815918	-9.14182567596436	-0.131904691457748	-0.0402791872620583	-0.0448189899325371
-8.03674983978271	-7.90291309356689	-9.13105964660645	-0.131902471184731	-0.040412750095129	-0.0447626039385796
-8.04633331298828	-7.90739774703979	-9.13617897033691	-0.131707340478897	-0.0407101288437843	-0.0444012582302094
-8.06094169616699	-7.91352844238281	-9.15242099761963	-0.131662160158157	-0.0407658144831657	-0.0442530922591686
-8.06032371520996	-7.91116952896118	-9.14848709106445	-0.131583690643311	-0.0408676117658615	-0.0440786108374596
-8.06648635864258	-7.92052268981934	-9.13585186004639	-0.131587222218513	-0.0410080216825008	-0.0439098589122295
-8.07512092590332	-7.91854286193848	-9.16327381134033	-0.131363779306412	-0.0412769988179207	-0.0436430126428604
-8.08041000366211	-7.91533756256104	-9.15304374694824	-0.131321713328362	-0.0412679985165596	-0.0434901267290115
-8.08127689361572	-7.91827535629272	-9.1426305770874	-0.131398767232895	-0.0414581820368767	-0.0432813204824924
-8.08886623382568	-7.91751289367676	-9.16310501098633	-0.131235629320145	-0.04155607894063	-0.0430059172213078
-8.08918380737305	-7.91185140609741	-9.16044139862061	-0.131266921758652	-0.0416602231562138	-0.0428586974740028
-8.089430809021	-7.91627359390259	-9.14636135101318	-0.131161749362946	-0.0417086146771908	-0.0427071861922741
-8.09451103210449	-7.91943645477295	-9.16629505157471	-0.131166458129883	-0.041980791836977	-0.0424582175910473
-8.09195232391357	-7.91053867340088	-9.17217254638672	-0.131078809499741	-0.041937280446291	-0.0423309728503227
-8.09037971496582	-7.91373586654663	-9.15464401245117	-0.131139352917671	-0.0419441238045692	-0.0422408990561962
-8.08899021148682	-7.91585826873779	-9.16224956512451	-0.130941018462181	-0.0421515926718712	-0.0420121438801289
-8.09270572662354	-7.91212129592896	-9.1629638671875	-0.130990594625473	-0.0422486998140812	-0.0419078469276428
-8.08871841430664	-7.90837383270264	-9.16072559356689	-0.13100890815258	-0.0422258265316486	-0.0419187806546688
-8.09100723266602	-7.90953683853149	-9.14366436004639	-0.131040051579475	-0.0423973314464092	-0.0418292656540871
-8.08961772918701	-7.90978384017944	-9.15826988220215	-0.130930259823799	-0.0424352213740349	-0.0416121706366539
-8.09098529815674	-7.90618467330933	-9.16683101654053	-0.130971491336823	-0.0423492565751076	-0.0416199825704098
-8.08880710601807	-7.90671491622925	-9.14965724945068	-0.130883365869522	-0.042490515857935	-0.0416469238698483
-8.09701824188232	-7.91024541854858	-9.15347576141357	-0.130939990282059	-0.0425154007971287	-0.041455302387476
-8.09638404846191	-7.90378284454346	-9.16866016387939	-0.130920276045799	-0.0425210818648338	-0.0415083356201649
-8.10136985778809	-7.90876388549805	-9.143798828125	-0.130959555506706	-0.0424081645905972	-0.0416429080069065
-8.10290241241455	-7.91182994842529	-9.14596748352051	-0.130973473191261	-0.0425887815654278	-0.041539054363966
-8.11035346984863	-7.91073942184448	-9.15580368041992	-0.131016954779625	-0.0425166301429272	-0.0416415184736252
-8.1135082244873	-7.90774250030518	-9.14480304718018	-0.131061732769012	-0.0424511507153511	-0.0417747907340527
-8.11802959442139	-7.9157075881958	-9.13324642181396	-0.131124332547188	-0.0425102896988392	-0.04179672524333
-8.12647914886475	-7.91113519668579	-9.15556049346924	-0.131043270230293	-0.0425240322947502	-0.0418194979429245
-8.12385845184326	-7.91382074356079	-9.13803291320801	-0.131088510155678	-0.0425130277872086	-0.0420444086194038
-8.13555240631104	-7.9216456413269	-9.136962890625	-0.131167590618134	-0.0425792969763279	-0.0419864915311337
-8.14181709289551	-7.9169340133667	-9.15188980102539	-0.131121471524239	-0.042535062879324	-0.0420952029526234
-8.14421272277832	-7.91814804077148	-9.13405323028564	-0.13118040561676	-0.04253950715065	-0.0422858670353889
-8.14496326446533	-7.92277002334595	-9.125244140625	-0.131137982010841	-0.0425963029265404	-0.0422926470637321
-8.15107822418213	-7.92574739456177	-9.14817714691162	-0.131146967411041	-0.0426901839673519	-0.0422560498118401
-8.14374351501465	-7.92006826400757	-9.13256549835205	-0.131121277809143	-0.0426317006349564	-0.0424324683845043
-8.15347671508789	-7.93096780776978	-9.12283611297607	-0.131191268563271	-0.0425926074385643	-0.0423246026039124
-8.15373420715332	-7.92829990386963	-9.14365196228027	-0.13110825419426	-0.0426609925925732	-0.0422729775309563
-8.15179634094238	-7.92197895050049	-9.13539218902588	-0.131094709038734	-0.0425632074475288	-0.0424056388437748
-8.1469030380249	-7.93218803405762	-9.12161636352539	-0.131132930517197	-0.0426727533340454	-0.0422684326767921
-8.14905738830566	-7.93239068984985	-9.14770221710205	-0.130995512008667	-0.0425870083272457	-0.0422006323933601
-8.14783000946045	-7.92942047119141	-9.11675453186035	-0.131066918373108	-0.0425038486719131	-0.0422666035592556
-8.14344596862793	-7.93719816207886	-9.11283302307129	-0.131021425127983	-0.0425396338105202	-0.0420635417103767
-8.1412296295166	-7.93444490432739	-9.13275241851807	-0.131006926298141	-0.0425090715289116	-0.0420130006968975
-8.13179016113281	-7.93215608596802	-9.1306791305542	-0.130880236625671	-0.0424742698669434	-0.0420176275074482
-8.13680648803711	-7.93989229202271	-9.1154899597168	-0.130855217576027	-0.0424598045647144	-0.0418273694813252
-8.13418674468994	-7.94174003601074	-9.13824462890625	-0.130745604634285	-0.0424927659332752	-0.0416341386735439
-8.13065624237061	-7.93833541870117	-9.11871719360352	-0.13086099922657	-0.0423516109585762	-0.0416009277105331
-8.12176609039307	-7.94453287124634	-9.1165246963501	-0.130744978785515	-0.0424280650913715	-0.0414572544395924
-8.12515544891357	-7.9434700012207	-9.1356954574585	-0.130519419908524	-0.0424259677529335	-0.0412575341761112
-8.11874675750732	-7.94372749328613	-9.13103580474854	-0.130434677004814	-0.0424513891339302	-0.0411654412746429
-8.11208343505859	-7.95287847518921	-9.1230001449585	-0.1303441375494	-0.0424165017902851	-0.0410688705742359
-8.10894584655762	-7.95241928100586	-9.14235019683838	-0.130267933011055	-0.0424601808190346	-0.0408738143742085
-8.10317993164063	-7.94548892974854	-9.140793800354	-0.13015328347683	-0.0423965267837048	-0.0407670624554157
-8.09934616088867	-7.95268774032593	-9.12827491760254	-0.130202069878578	-0.0424622558057308	-0.0405917838215828
-8.10210800170898	-7.95752429962158	-9.15393161773682	-0.130005016922951	-0.042537447065115	-0.0403590649366379
-8.10072135925293	-7.95406055450439	-9.16084766387939	-0.130007326602936	-0.0424740761518478	-0.0401916839182377
-8.0945348739624	-7.95803022384644	-9.14812564849854	-0.129909694194794	-0.042402520775795	-0.0400437600910664
-8.0951452255249	-7.96072053909302	-9.16416835784912	-0.129681870341301	-0.0426565632224083	-0.039720743894577
-8.08956527709961	-7.94976663589478	-9.16826343536377	-0.12950873374939	-0.0425438582897186	-0.0395981557667255
-8.08906841278076	-7.95719194412231	-9.14329147338867	-0.129591718316078	-0.0425472408533096	-0.0394602194428444
-8.08737277984619	-7.95876407623291	-9.16860294342041	-0.129524081945419	-0.0426771230995655	-0.0391094870865345
-8.08773231506348	-7.95385408401489	-9.16933917999268	-0.1293935328722	-0.0426038466393948	-0.0390404351055622
-8.08380317687988	-7.958083152771	-9.15943908691406	-0.129315257072449	-0.0427236743271351	-0.0387682057917118
-8.08157348632813	-7.95914173126221	-9.18650817871094	-0.129058048129082	-0.042661227285862	-0.0385093614459038
-8.07764720916748	-7.95425319671631	-9.18999576568604	-0.128928735852242	-0.0426284819841385	-0.0383646301925182
-8.07069873809814	-7.95878028869629	-9.17543888092041	-0.128860607743263	-0.0426547341048718	-0.0381236784160137
-8.0707311630249	-7.96018028259277	-9.19667625427246	-0.128760173916817	-0.0428519025444984	-0.0377502739429474
-8.05867767333984	-7.95246505737305	-9.1901159286499	-0.128657892346382	-0.042647510766983	-0.0376954451203346
-8.05386447906494	-7.95977115631104	-9.17680168151855	-0.128563851118088	-0.0427303016185761	-0.0374587997794151
-8.05271148681641	-7.9532642364502	-9.21020698547363	-0.128397017717361	-0.0428130552172661	-0.037081528455019
-8.04586887359619	-7.95177936553955	-9.19107246398926	-0.128304183483124	-0.0427448414266109	-0.0370273105800152
-8.04553890228271	-7.95820236206055	-9.19656181335449	-0.128225848078728	-0.042885135859251	-0.0366399250924587
-8.04300498962402	-7.95349264144897	-9.21785545349121	-0.128080829977989	-0.0428055487573147	-0.0363769344985485
-8.0402307510376	-7.95267486572266	-9.20799160003662	-0.128050535917282	-0.0427257269620895	-0.036308515816927
-8.03319263458252	-7.95727586746216	-9.20700168609619	-0.127895221114159	-0.0428625978529453	-0.0358913317322731
-8.0329475402832	-7.95135927200317	-9.22207546234131	-0.127880468964577	-0.0427802801132202	-0.0357137843966484
-8.02664089202881	-7.95244216918945	-9.19775772094727	-0.127813696861267	-0.0427299328148365	-0.0356796160340309
-8.03028774261475	-7.95642423629761	-9.21128463745117	-0.12783382833004	-0.0427594147622585	-0.0353115610778332
-8.02717018127441	-7.95093536376953	-9.21359825134277	-0.127780839800835	-0.0426223278045654	-0.0351514592766762
-8.0240364074707	-7.95280170440674	-9.20499038696289	-0.12769727408886	-0.0426393933594227	-0.0350435115396976
-8.02608108520508	-7.95812177658081	-9.21871471405029	-0.12757034599781	-0.0426673591136932	-0.0347346961498261
-8.01708602905273	-7.95248126983643	-9.22233009338379	-0.127498745918274	-0.042512271553278	-0.0346821919083595
-8.01202774047852	-7.95998191833496	-9.20284175872803	-0.127551659941673	-0.0424196980893612	-0.03459507599473
-8.01286506652832	-7.95331430435181	-9.21309947967529	-0.127408340573311	-0.0424497835338116	-0.0342281423509121
-8.01030349731445	-7.95288705825806	-9.21217823028564	-0.127430289983749	-0.0421901606023312	-0.0341949835419655
-8.00017738342285	-7.95775508880615	-9.20709133148193	-0.127471357584	-0.0423665195703506	-0.0340217389166355
-7.99483251571655	-7.95098257064819	-9.21925258636475	-0.127338498830795	-0.0422178953886032	-0.0337701104581356
-7.98851728439331	-7.94875144958496	-9.20242023468018	-0.127352505922318	-0.042001873254776	-0.0337658077478409
-7.98477458953857	-7.95212936401367	-9.20976066589355	-0.127198621630669	-0.0422040820121765	-0.0335200652480125
-7.9848256111145	-7.94669055938721	-9.22080516815186	-0.127169728279114	-0.0419579856097698	-0.0333952903747559
-7.97504854202271	-7.95245361328125	-9.20334148406982	-0.127198442816734	-0.0420435629785061	-0.0332683548331261
-7.97388744354248	-7.95138263702393	-9.22768688201904	-0.126923099160194	-0.0419895760715008	-0.0330242663621902
-7.96963596343994	-7.94688177108765	-9.23207187652588	-0.126912355422974	-0.0419957302510738	-0.032990425825119
-7.96383857727051	-7.95334196090698	-9.21947956085205	-0.126852199435234	-0.0419592931866646	-0.0328348428010941
-7.96861362457275	-7.95421123504639	-9.24022674560547	-0.126708552241325	-0.0420859046280384	-0.032607439905405
-7.95456266403198	-7.94524908065796	-9.24540233612061	-0.126571863889694	-0.042045671492815	-0.0326122939586639
-7.95565700531006	-7.96049785614014	-9.22982501983643	-0.12657618522644	-0.0421392507851124	-0.0323493294417858
-7.95543956756592	-7.95421266555786	-9.25370693206787	-0.126296207308769	-0.0421642139554024	-0.0321688950061798
-7.94802093505859	-7.95185232162476	-9.24097633361816	-0.126257374882698	-0.0421509072184563	-0.0322856307029724
-7.94608783721924	-7.96283578872681	-9.24242210388184	-0.126208588480949	-0.0422685407102108	-0.0319851003587246
-7.94559621810913	-7.95930576324463	-9.27127838134766	-0.125947922468185	-0.0422214902937412	-0.0319073051214218
-7.94047832489014	-7.96608972549438	-9.24723815917969	-0.125972062349319	-0.0422705747187138	-0.0318928696215153
-7.93679523468018	-7.9637565612793	-9.26680469512939	-0.125845029950142	-0.0424024909734726	-0.0316205471754074
-7.9306173324585	-7.96227121353149	-9.25341033935547	-0.12571670114994	-0.042253453284502	-0.031702421605587
-7.93008279800415	-7.96932125091553	-9.25832271575928	-0.125671178102493	-0.0423758327960968	-0.0315696410834789
-7.92372703552246	-7.96094131469727	-9.26814842224121	-0.125582948327065	-0.0422504842281342	-0.0314966067671776
-7.91854763031006	-7.96635770797729	-9.25076675415039	-0.125585243105888	-0.0421766601502895	-0.0314864665269852
-7.9176607131958	-7.96884107589722	-9.28079414367676	-0.12545919418335	-0.0423008389770985	-0.0312970466911793
-7.91164588928223	-7.96105194091797	-9.26641464233398	-0.125416129827499	-0.0420881062746048	-0.031427413225174
-7.91035842895508	-7.9698920249939	-9.26186275482178	-0.125420689582825	-0.0422055050730705	-0.0313056483864784
-7.91222286224365	-7.96803140640259	-9.29170894622803	-0.125296920537949	-0.0421254970133305	-0.0313125550746918
-7.90891647338867	-7.96900463104248	-9.26158237457275	-0.125324800610542	-0.0420268476009369	-0.0315263941884041
-7.90948295593262	-7.97403860092163	-9.27412796020508	-0.125285655260086	-0.0421307571232319	-0.0313291363418102
-7.90948963165283	-7.97056341171265	-9.28628063201904	-0.125118911266327	-0.0420239642262459	-0.0314887724816799
-7.91005659103394	-7.9796462059021	-9.27199077606201	-0.125165164470673	-0.0420785695314407	-0.0315111614763737
-7.91330003738403	-7.97440528869629	-9.30367374420166	-0.124963283538818	-0.0421366691589355	-0.0315111018717289
-7.91404104232788	-7.97918367385864	-9.28517913818359	-0.12492997944355	-0.0420640408992767	-0.031670019030571
-7.92301273345947	-7.98632574081421	-9.30441188812256	-0.124825544655323	-0.0422138087451458	-0.0315873846411705
-7.92367553710938	-7.97677040100098	-9.30356407165527	-0.124760121107101	-0.0420838594436646	-0.0317824445664883
-7.92710065841675	-7.98982667922974	-9.28679466247559	-0.124755218625069	-0.0422705709934235	-0.031737394630909
-7.93229484558105	-7.98709630966187	-9.32162189483643	-0.124527260661125	-0.0422191433608532	-0.0317414179444313
-7.92275810241699	-7.99110507965088	-9.29556274414063	-0.124564066529274	-0.0422614924609661	-0.0319158993661404
-7.9038200378418	-8.00049781799316	-9.31069374084473	-0.124358363449574	-0.0425679944455624	-0.0317767448723316
-7.85326528549194	-8.00565052032471	-9.29471206665039	-0.124252632260323	-0.0425964593887329	-0.0319480374455452
-7.80771636962891	-8.01340293884277	-9.2742280960083	-0.124153345823288	-0.0428467765450478	-0.0320048741996288
-7.77983999252319	-7.99978256225586	-9.29510307312012	-0.123947955667973	-0.0428546480834484	-0.0319735072553158
-7.74572372436523	-8.01231002807617	-9.30121326446533	-0.123915523290634	-0.0430548004806042	-0.0316458456218243
-7.70850372314453	-8.01720905303955	-9.37680912017822	-0.123661242425442	-0.0434013865888119	-0.03096510656178
-7.66159105300903	-8.003005027771	-9.38859748840332	-0.123175695538521	-0.0433038957417011	-0.030456742271781
-7.62884378433228	-8.00204563140869	-9.39844226837158	-0.122883670032024	-0.0432901047170162	-0.0295448563992977
-7.58807849884033	-7.99554300308228	-9.37736797332764	-0.122992590069771	-0.043205801397562	-0.0290050506591797
-7.56534147262573	-8.0102071762085	-9.32846355438232	-0.123153313994408	-0.0432420819997787	-0.0284543726593256
-7.56636619567871	-8.0066385269165	-9.32288265228271	-0.123325400054455	-0.0431309528648853	-0.0278526805341244
-7.5665020942688	-8.01498413085938	-9.30623912811279	-0.12347923964262	-0.0430022589862347	-0.0274484474211931
-7.57848644256592	-8.03628063201904	-9.33233070373535	-0.123379521071911	-0.0431321114301682	-0.0267618801444769
-7.59163427352905	-8.03628063201904	-9.36984252929688	-0.12302003800869	-0.0430635027587414	-0.0263849124312401
-7.6019868850708	-8.0531005859375	-9.37341690063477	-0.122779332101345	-0.0430620685219765	-0.0261798296123743
-7.62127113342285	-8.05535507202148	-9.41248893737793	-0.122729115188122	-0.0432474985718727	-0.0257860422134399
-7.62902164459229	-8.05828189849854	-9.37800025939941	-0.122834868729115	-0.0432326346635818	-0.0259539522230625
-7.65145635604858	-8.07068920135498	-9.37320518493652	-0.123082280158997	-0.0433514416217804	-0.025775134563446
-7.67113256454468	-8.0588207244873	-9.36001873016357	-0.123397789895535	-0.0432521589100361	-0.0259494241327047
-7.69004774093628	-8.06455993652344	-9.33593845367432	-0.123654060065746	-0.0434533767402172	-0.0259494129568338
-7.71299362182617	-8.05883502960205	-9.34741020202637	-0.123751439154148	-0.0434131361544132	-0.0257881581783295
-7.72742557525635	-8.06125354766846	-9.32419490814209	-0.123945124447346	-0.043381679803133	-0.0258619226515293
-7.75139141082764	-8.0582799911499	-9.36278057098389	-0.123967185616493	-0.0434105060994625	-0.0256435219198465
-7.76329612731934	-8.05547142028809	-9.33193778991699	-0.124244041740894	-0.0433185920119286	-0.0257409512996674
-7.77908754348755	-8.06132698059082	-9.34020805358887	-0.124512478709221	-0.0434367246925831	-0.0254232753068209
-7.79319334030151	-8.05097770690918	-9.33413600921631	-0.124667502939701	-0.0433089844882488	-0.0254927016794682
-7.80679798126221	-8.06163787841797	-9.31454563140869	-0.124978736042976	-0.0434805192053318	-0.0252035297453403
-7.80986547470093	-8.04783725738525	-9.32059383392334	-0.125114843249321	-0.0433854535222054	-0.0250247120857239
-7.81701135635376	-8.05775451660156	-9.295973777771	-0.125276684761047	-0.0433619432151318	-0.0246621537953615
-7.82486391067505	-8.04687881469727	-9.31574726104736	-0.125315472483635	-0.043295294046402	-0.0243625398725271
-7.82303428649902	-8.05272579193115	-9.28947734832764	-0.125334471464157	-0.0433584228157997	-0.0241250917315483
-7.82995510101318	-8.05259132385254	-9.3051700592041	-0.125376001000404	-0.043301347643137	-0.023612005636096
-7.82072257995605	-8.05629062652588	-9.27737331390381	-0.12543012201786	-0.0433304086327553	-0.0234381817281246
-7.82348203659058	-8.05923938751221	-9.30903625488281	-0.125288054347038	-0.0434880815446377	-0.0230478197336197
-7.81488656997681	-8.04825115203857	-9.29655647277832	-0.125274628400803	-0.0434167869389057	-0.0229137130081654
-7.80583333969116	-8.05872535705566	-9.29700469970703	-0.125223889946938	-0.0436689555644989	-0.0223934575915337
-7.79519271850586	-8.04860687255859	-9.32322883605957	-0.125101536512375	-0.0436419285833836	-0.0221507865935564
-7.7834906578064	-8.05432033538818	-9.29860782623291	-0.125101864337921	-0.0438364669680595	-0.0218905992805958
-7.77487277984619	-8.04451179504395	-9.31732559204102	-0.124892763793468	-0.0439043864607811	-0.0214159935712814
-7.76023101806641	-8.0457649230957	-9.29819774627686	-0.124998070299625	-0.0438137277960777	-0.0212891083210707
-7.75712537765503	-8.04595279693604	-9.30976581573486	-0.124998927116394	-0.0440522469580173	-0.0208935495465994
-7.74561166763306	-8.02929496765137	-9.30966472625732	-0.124899566173553	-0.0438851378858089	-0.0209196712821722
-7.74687242507935	-8.04201889038086	-9.30159378051758	-0.124930545687675	-0.0440777838230133	-0.0204699765890837
-7.73896265029907	-8.02415180206299	-9.31927108764648	-0.124776221811771	-0.0439827144145966	-0.0204872284084558
-7.73152351379395	-8.03401565551758	-9.30466842651367	-0.124809958040714	-0.0441674552857876	-0.0203255657106638
-7.73407411575317	-8.01796245574951	-9.32097911834717	-0.124694116413593	-0.0440331771969795	-0.0202795397490263
-7.7243914604187	-8.02223110198975	-9.29748344421387	-0.124785512685776	-0.0441732481122017	-0.0203062109649181
-7.72855710983276	-8.01010894775391	-9.33538055419922	-0.124644376337528	-0.0440495349466801	-0.0202957149595022
-7.72175788879395	-8.01090621948242	-9.30709648132324	-0.124767072498798	-0.0440936796367168	-0.0206168070435524
-7.72542524337769	-8.00815868377686	-9.32127475738525	-0.124645471572876	-0.0441786535084248	-0.0205686390399933
-7.7206654548645	-7.99630641937256	-9.31886291503906	-0.124653451144695	-0.0439869835972786	-0.0208491142839193
-7.7258038520813	-8.00064086914063	-9.3139476776123	-0.124574951827526	-0.0440839938819408	-0.0210729911923409
-7.72308969497681	-7.98513841629028	-9.3234167098999	-0.124540515244007	-0.043914508074522	-0.0213818959891796
-7.71960544586182	-7.9893627166748	-9.3071460723877	-0.124569363892078	-0.0439814813435078	-0.0215754918754101
-7.72410774230957	-7.97843980789185	-9.32292461395264	-0.124590381979942	-0.0438386909663677	-0.0219762846827507
-7.71535587310791	-7.9736909866333	-9.30500888824463	-0.124642588198185	-0.0437544025480747	-0.0224171280860901
-7.72195100784302	-7.97146606445313	-9.31442165374756	-0.124539978802204	-0.0437229722738266	-0.0225630104541779
-7.71369886398315	-7.96428251266479	-9.30182361602783	-0.124607749283314	-0.0435382723808289	-0.0231462325900793
-7.71404790878296	-7.9688777923584	-9.31643199920654	-0.124493062496185	-0.0435911640524864	-0.0233471132814884
-7.71210098266602	-7.95459699630737	-9.3150806427002	-0.124443590641022	-0.043290700763464	-0.0239339470863342
-7.69440984725952	-7.96544122695923	-9.29360961914063	-0.124472625553608	-0.0433919057250023	-0.0241767205297947
-7.6949520111084	-7.95809173583984	-9.32836627960205	-0.124296076595783	-0.0431270115077496	-0.0245864968746901
-7.68243503570557	-7.96251916885376	-9.2984676361084	-0.124259538948536	-0.0431271977722645	-0.025041414424777
-7.67788791656494	-7.95970821380615	-9.3203182220459	-0.124077208340168	-0.0429996997117996	-0.0252078529447317
-7.66255378723145	-7.96150970458984	-9.31234836578369	-0.124010987579823	-0.0427552796900272	-0.0256938878446817
-7.65202903747559	-7.96774291992188	-9.32166385650635	-0.123859822750092	-0.0429570786654949	-0.0257950965315104
-7.6365122795105	-7.9567232131958	-9.3307933807373	-0.123597085475922	-0.0427370220422745	-0.0261175930500031
-7.61686229705811	-7.96345376968384	-9.31168460845947	-0.123471453785896	-0.0427036881446838	-0.0263722855597734
-7.60325193405151	-7.96431064605713	-9.34583854675293	-0.123127765953541	-0.0427973717451096	-0.0264336299151182
-7.5806736946106	-7.9606614112854	-9.32861042022705	-0.122957602143288	-0.0426490977406502	-0.0268027503043413
-7.56945133209229	-7.97188758850098	-9.33667945861816	-0.122696280479431	-0.0427948273718357	-0.0267580226063728
-7.5490083694458	-7.96491813659668	-9.36008167266846	-0.122388511896133	-0.0427552610635757	-0.0269763544201851
-7.53272438049316	-7.97656440734863	-9.35063362121582	-0.122250288724899	-0.0428132675588131	-0.0271710064262152
-7.52291345596313	-7.97338724136353	-9.37163066864014	-0.12191816419363	-0.0428807288408279	-0.0269744340330362
-7.51019668579102	-7.97510528564453	-9.37864112854004	-0.121617443859577	-0.0428491234779358	-0.027128990739584
-7.49724960327148	-7.98628377914429	-9.38216972351074	-0.121435485780239	-0.0430548563599586	-0.0270738024264574
-7.4881329536438	-7.9838981628418	-9.41122055053711	-0.121046863496304	-0.0431176088750362	-0.02696761675179
-7.48217487335205	-7.9924111366272	-9.38992500305176	-0.120938241481781	-0.043129239231348	-0.0270242225378752
-7.473388671875	-7.99963569641113	-9.42181777954102	-0.120657734572887	-0.0433687567710876	-0.0268127154558897
-7.46754932403564	-7.99753141403198	-9.42249011993408	-0.120470158755779	-0.0433485396206379	-0.0269585810601711
-7.46113872528076	-8.01094436645508	-9.41524791717529	-0.120366781949997	-0.0436062105000019	-0.0268232244998217
-7.46023941040039	-8.01542472839355	-9.45231342315674	-0.120035000145435	-0.0437658727169037	-0.0266668740659952
-7.45335340499878	-8.01864528656006	-9.44624328613281	-0.119939565658569	-0.0438257530331612	-0.0266690086573362
-7.44849967956543	-8.02927303314209	-9.45445537567139	-0.119602344930172	-0.0441034212708473	-0.0263879522681236
-7.45119905471802	-8.03318119049072	-9.48267459869385	-0.119269378483295	-0.0441920757293701	-0.0262145362794399
-7.44368839263916	-8.03703022003174	-9.47763156890869	-0.119155742228031	-0.0442847460508347	-0.0261668749153614
-7.44936227798462	-8.04392242431641	-9.49707794189453	-0.11891783028841	-0.0444916225969791	-0.0257734060287476
-7.45004224777222	-8.04287624359131	-9.49943065643311	-0.118872441351414	-0.0444238856434822	-0.0257447119802237
-7.45135259628296	-8.05071067810059	-9.4929313659668	-0.11872548609972	-0.0446379296481609	-0.0255022384226322
-7.46029758453369	-8.05094242095947	-9.50869846343994	-0.118683345615864	-0.0446616932749748	-0.0251790639013052
-7.45792102813721	-8.05447483062744	-9.49535655975342	-0.118626296520233	-0.0447717122733593	-0.0250852387398481
-7.46944665908813	-8.06164169311523	-9.51587009429932	-0.118518523871899	-0.0449362508952618	-0.024683054536581
-7.47720575332642	-8.05706691741943	-9.51579475402832	-0.118620902299881	-0.0448466092348099	-0.0245574228465557
-7.48226404190063	-8.06430816650391	-9.49634742736816	-0.118575789034367	-0.0449528209865093	-0.0241739675402641
-7.49716281890869	-8.05793380737305	-9.52433109283447	-0.118428014218807	-0.0449909530580044	-0.0239371526986361
-7.50065183639526	-8.06643676757813	-9.49709796905518	-0.118544921278954	-0.0450573712587357	-0.0237755663692951
-7.5154857635498	-8.06637763977051	-9.51833534240723	-0.11838448792696	-0.0451302900910378	-0.0233505293726921
-7.52036190032959	-8.07046318054199	-9.49966335296631	-0.118371784687042	-0.0449890606105328	-0.0232560802251101
-7.52886962890625	-8.07840156555176	-9.52419948577881	-0.11837225407362	-0.0452792905271053	-0.0228539183735847
-7.52707862854004	-8.07272338867188	-9.5120153427124	-0.118311949074268	-0.0451639704406261	-0.0227385498583317
-7.53631639480591	-8.08943176269531	-9.50356960296631	-0.118241652846336	-0.0453634262084961	-0.022234758362174
-7.53642749786377	-8.07959747314453	-9.51949691772461	-0.118238337337971	-0.0453106574714184	-0.0220078211277723
-7.53975915908813	-8.09148979187012	-9.51256847381592	-0.118065670132637	-0.0454416982829571	-0.0214971676468849
-7.54193210601807	-8.0837345123291	-9.52781963348389	-0.117966838181019	-0.0454873256385326	-0.0210445299744606
-7.53564119338989	-8.09189414978027	-9.50110340118408	-0.117946460843086	-0.0456340238451958	-0.0205653645098209
-7.53335094451904	-8.0859489440918	-9.5417594909668	-0.117708280682564	-0.0457138195633888	-0.0199448522180319
-7.52480030059814	-8.0840368270874	-9.51555061340332	-0.117738768458366	-0.0458070859313011	-0.019573425874114
-7.52326059341431	-8.08174419403076	-9.53699207305908	-0.117545001208782	-0.0460644960403442	-0.0187092050909996
-7.50772428512573	-8.0783052444458	-9.52137184143066	-0.117527417838573	-0.0461316667497158	-0.0182954668998718
-7.50657367706299	-8.081130027771	-9.53453826904297	-0.117453299462795	-0.0463920831680298	-0.0174722764641047
-7.49200439453125	-8.06738758087158	-9.53484153747559	-0.1171919927001	-0.0465010926127434	-0.0169944949448109
-7.48868942260742	-8.07795143127441	-9.52507209777832	-0.11716840416193	-0.0467408113181591	-0.0162595398724079
-7.4844126701355	-8.06595706939697	-9.55342388153076	-0.116956286132336	-0.046819094568491	-0.0156343597918749
-7.47742986679077	-8.07452964782715	-9.53885650634766	-0.116896823048592	-0.047120176255703	-0.0150657724589109
-7.47935342788696	-8.06604385375977	-9.56246376037598	-0.116744332015514	-0.0470987111330032	-0.0144124580547214
-7.47818899154663	-8.07528018951416	-9.53213787078857	-0.116790100932121	-0.0473893508315086	-0.0138800796121359
-7.48161792755127	-8.06655597686768	-9.56013202667236	-0.116601668298244	-0.0474636889994144	-0.0132870022207499
-7.48365879058838	-8.07122325897217	-9.53871536254883	-0.116659477353096	-0.0475837700068951	-0.0128680188208818
-7.49491024017334	-8.06804752349854	-9.56295680999756	-0.116537027060986	-0.0476616658270359	-0.0122220134362578
-7.49634075164795	-8.06729125976563	-9.54415607452393	-0.116593986749649	-0.0477539114654064	-0.0119330966845155
-7.51044750213623	-8.06781005859375	-9.56340503692627	-0.11651486158371	-0.0478747971355915	-0.0113373007625341
-7.51427412033081	-8.06357669830322	-9.54668998718262	-0.116571061313152	-0.0479235351085663	-0.0111580807715654
-7.52535390853882	-8.06529140472412	-9.56018543243408	-0.116504952311516	-0.0481868498027325	-0.0105518912896514
-7.52998542785645	-8.05680370330811	-9.5504674911499	-0.11661522090435	-0.0481353364884853	-0.0104951597750187
-7.54576110839844	-8.05947685241699	-9.56698131561279	-0.116556145250797	-0.0483505092561245	-0.00998461432754993
-7.54692077636719	-8.04479503631592	-9.55208492279053	-0.11653034389019	-0.0484034344553947	-0.00999842304736376
-7.55793571472168	-8.05185985565186	-9.55072116851807	-0.116677947342396	-0.0486337542533875	-0.00954205263406038
-7.5668568611145	-8.04076480865479	-9.54825115203857	-0.116647325456142	-0.0485776104032993	-0.00954956561326981
-7.57317066192627	-8.04652881622314	-9.55754089355469	-0.116725824773312	-0.048948597162962	-0.00926006678491831
-7.57536125183105	-8.03255939483643	-9.55422401428223	-0.116804853081703	-0.048837061971426	-0.00924255978316069
-7.58815956115723	-8.04465866088867	-9.53746032714844	-0.116879552602768	-0.0491452813148499	-0.00898812524974346
-7.59185028076172	-8.03337574005127	-9.55643177032471	-0.11686223000288	-0.0490620210766792	-0.00898485630750656
-7.60077857971191	-8.04329872131348	-9.54248332977295	-0.116915464401245	-0.049352865666151	-0.00884311180561781
-7.61427116394043	-8.0359582901001	-9.55448246002197	-0.116972178220749	-0.0493448972702026	-0.00877244584262371
-7.62052917480469	-8.05082225799561	-9.52204322814941	-0.117119140923023	-0.04952697083354	-0.00867799483239651
-7.63325357437134	-8.04790687561035	-9.5548038482666	-0.117004223167896	-0.0495437607169151	-0.00854575634002686
-7.63862991333008	-8.06204319000244	-9.51999378204346	-0.117105320096016	-0.0497651398181915	-0.00855089817196131
-7.65696382522583	-8.06009769439697	-9.54874515533447	-0.116995796561241	-0.049796037375927	-0.00837134290486574
-7.66231679916382	-8.07466411590576	-9.52465724945068	-0.117066279053688	-0.0499329753220081	-0.00839213561266661
-7.68111562728882	-8.07523059844971	-9.5592565536499	-0.116957783699036	-0.0500565208494663	-0.00829674210399389
-7.68885564804077	-8.09069728851318	-9.53096961975098	-0.117015950381756	-0.0503815747797489	-0.00838499329984188
-7.70534372329712	-8.08656120300293	-9.56058883666992	-0.11681891977787	-0.0504835583269596	-0.00826362054795027
-7.71726703643799	-8.101393699646	-9.53402519226074	-0.116789795458317	-0.0507432483136654	-0.00834803376346827
-7.73462724685669	-8.10045433044434	-9.5695219039917	-0.11661683768034	-0.0508421845734119	-0.00837885867804289
-7.7465558052063	-8.11323738098145	-9.55471134185791	-0.11666676402092	-0.051231287419796	-0.00845861062407494
-7.76027011871338	-8.10916328430176	-9.5762882232666	-0.116487599909306	-0.0514100529253483	-0.00854910258203745
-7.77694654464722	-8.12650203704834	-9.55841541290283	-0.116481989622116	-0.0516979955136776	-0.00866864155977964
-7.79342651367188	-8.11950016021729	-9.58416175842285	-0.116359494626522	-0.0518678985536098	-0.00887165404856205
-7.80758380889893	-8.13605308532715	-9.57028102874756	-0.116396136581898	-0.0522695854306221	-0.00907752104103565
-7.81799745559692	-8.1298999786377	-9.58676815032959	-0.11634399741888	-0.0523254871368408	-0.00941414386034012
-7.84040784835815	-8.14984130859375	-9.57234001159668	-0.116370506584644	-0.0526713244616985	-0.00949372816830873
-7.85160350799561	-8.14725589752197	-9.57754039764404	-0.11635148525238	-0.0526379272341728	-0.00996672362089157
-7.87430429458618	-8.16379356384277	-9.58563137054443	-0.116282619535923	-0.0530667714774609	-0.0101382685825229
-7.88197803497314	-8.16182804107666	-9.57549953460693	-0.116364203393459	-0.0530167147517204	-0.0107092531397939
-7.90609312057495	-8.17802047729492	-9.5862283706665	-0.116339661180973	-0.0532492212951183	-0.010836087167263
-7.91913652420044	-8.17971992492676	-9.56839466094971	-0.116383947432041	-0.0532756559550762	-0.0114829782396555
-7.94155168533325	-8.19181442260742	-9.60273361206055	-0.116280883550644	-0.0534179843962193	-0.0117239290848374
-7.95300674438477	-8.19421577453613	-9.57009887695313	-0.116458922624588	-0.0533890426158905	-0.0124316299334168
-7.97343587875366	-8.20620346069336	-9.59151268005371	-0.116433762013912	-0.0537279471755028	-0.0126019222661853
-7.98596811294556	-8.20809364318848	-9.56584167480469	-0.116423711180687	-0.0535181798040867	-0.0133054843172431
-8.00753307342529	-8.21561527252197	-9.59493732452393	-0.116436645388603	-0.0537088587880135	-0.0136292669922113
-8.01648426055908	-8.22105598449707	-9.56683826446533	-0.116583980619907	-0.0536539182066917	-0.0143687333911657
-8.03713607788086	-8.22328853607178	-9.58942890167236	-0.116550177335739	-0.0538436956703663	-0.0146777993068099
-8.04803657531738	-8.22787475585938	-9.56868076324463	-0.116588197648525	-0.0537765696644783	-0.0154144922271371
-8.06775569915771	-8.23600673675537	-9.59088134765625	-0.116557247936726	-0.0539703592658043	-0.0158272683620453
-8.07101631164551	-8.23130321502686	-9.57172584533691	-0.116661429405212	-0.053898848593235	-0.016642102971673
-8.0932788848877	-8.24455547332764	-9.57669925689697	-0.116690032184124	-0.0541259497404099	-0.0169305969029665
-8.10131359100342	-8.24376487731934	-9.56217479705811	-0.116731002926826	-0.0540515333414078	-0.0177496802061796
-8.11748218536377	-8.25113487243652	-9.58806705474854	-0.116746924817562	-0.054184801876545	-0.018197126686573
-8.12200832366943	-8.25173282623291	-9.55941200256348	-0.116827443242073	-0.0541613139212132	-0.0190079752355814
-8.14205837249756	-8.26512050628662	-9.57462406158447	-0.116813443601131	-0.0542767085134983	-0.0194096006453037
-8.1476001739502	-8.26208782196045	-9.55996513366699	-0.116821601986885	-0.0542360097169876	-0.0202041510492563
-8.16448020935059	-8.27430725097656	-9.58437919616699	-0.116753242909908	-0.0544760338962078	-0.0206704996526241
-8.17013263702393	-8.27599239349365	-9.56438541412354	-0.116886153817177	-0.0542652644217014	-0.0214832201600075
-8.18274784088135	-8.28580665588379	-9.57638072967529	-0.116818718612194	-0.0544798672199249	-0.0218651089817286
-8.18652629852295	-8.28478527069092	-9.56733703613281	-0.116784386336803	-0.0543708242475986	-0.0226926188915968
-8.19612503051758	-8.29814624786377	-9.57552909851074	-0.116784162819386	-0.0545874200761318	-0.0231746025383472
-8.19991588592529	-8.29520320892334	-9.57494449615479	-0.116750098764896	-0.0545454286038876	-0.0238858461380005
-8.20464134216309	-8.3088207244873	-9.56383609771729	-0.116741918027401	-0.0546643771231174	-0.0242906957864761
-8.20927047729492	-8.30533218383789	-9.58126640319824	-0.116643227636814	-0.0546079725027084	-0.024996580556035
-8.21184825897217	-8.32099437713623	-9.56331539154053	-0.11677934974432	-0.0547081418335438	-0.0255104638636112
-8.21565532684326	-8.31770706176758	-9.58492946624756	-0.116567857563496	-0.0546860359609127	-0.0260518789291382
-8.21905612945557	-8.32434940338135	-9.55500984191895	-0.116732783615589	-0.0546205528080463	-0.0266722161322832
-8.22497272491455	-8.32861804962158	-9.58763408660889	-0.116705805063248	-0.0546828210353851	-0.0270247776061296
-8.22634029388428	-8.32847595214844	-9.56494617462158	-0.116756349802017	-0.054574016481638	-0.0277625638991594
-8.23601055145264	-8.33888339996338	-9.57441329956055	-0.116779759526253	-0.0546106025576591	-0.0280692577362061
-8.23935317993164	-8.33542060852051	-9.57766056060791	-0.116880752146244	-0.0544215962290764	-0.0286959279328585
-8.24845600128174	-8.34455299377441	-9.56047821044922	-0.116893008351326	-0.0544975660741329	-0.0292108897119761
-8.26251888275146	-8.34520626068115	-9.57810878753662	-0.116967625916004	-0.0542973205447197	-0.0296951793134212
-8.26513576507568	-8.3524923324585	-9.54358196258545	-0.117114581167698	-0.0542196743190289	-0.0302152335643768
-8.28694820404053	-8.35543155670166	-9.57776355743408	-0.117114521563053	-0.0540956147015095	-0.0306460745632648
-8.29201698303223	-8.35799121856689	-9.54977130889893	-0.117254510521889	-0.0539794713258743	-0.0313910990953445
-8.30934619903564	-8.3618803024292	-9.56155395507813	-0.117262825369835	-0.0540163889527321	-0.0316499173641205
-8.32234382629395	-8.3604907989502	-9.55209255218506	-0.117396928369999	-0.0537076070904732	-0.0323851443827152
-8.33828258514404	-8.37269687652588	-9.54794120788574	-0.117540068924427	-0.0538267493247986	-0.0327441021800041
-8.34543132781982	-8.35986328125	-9.55307960510254	-0.117622390389442	-0.0535834096372128	-0.0334198027849197
-8.36042499542236	-8.37619495391846	-9.53186416625977	-0.117786422371864	-0.0535701848566532	-0.0337315686047077
-8.37366771697998	-8.36714172363281	-9.55021476745605	-0.117884740233421	-0.0534461699426174	-0.0343086160719395
-8.37898063659668	-8.37338829040527	-9.52733135223389	-0.118020966649055	-0.0534947589039803	-0.0348896458745003
-8.39548873901367	-8.37048053741455	-9.53749942779541	-0.11811912804842	-0.0533797070384026	-0.03520517796278
-8.39937877655029	-8.37436866760254	-9.51315689086914	-0.118206590414047	-0.0533881410956383	-0.0357411354780197
-8.40868949890137	-8.37218570709229	-9.54462432861328	-0.118234500288963	-0.0533616989850998	-0.0360194183886051
-8.41210556030273	-8.37026405334473	-9.50992202758789	-0.118408106267452	-0.053239855915308	-0.0366447456181049
-8.41774559020996	-8.373854637146	-9.52558040618896	-0.118393816053867	-0.0534043125808239	-0.0367566086351871
-8.41827774047852	-8.36990928649902	-9.51031017303467	-0.118527121841908	-0.053158238530159	-0.037282582372427
-8.42657279968262	-8.3751859664917	-9.51465797424316	-0.11856547743082	-0.053201001137495	-0.0375233888626099
-8.43009281158447	-8.3681526184082	-9.51291561126709	-0.11869665235281	-0.0530665777623653	-0.0378889590501785
-8.43561172485352	-8.37864971160889	-9.50086975097656	-0.118773706257343	-0.0531437247991562	-0.0380883440375328
-8.44339179992676	-8.37031364440918	-9.52127647399902	-0.118721708655357	-0.0529903806746006	-0.0384500771760941
-8.44893360137939	-8.38210582733154	-9.50353336334229	-0.118931718170643	-0.0531140230596066	-0.0388145670294762
-8.45472812652588	-8.37551593780518	-9.51612281799316	-0.118916027247906	-0.0531109981238842	-0.0390899740159512
-8.4607982635498	-8.38377475738525	-9.48945140838623	-0.11906249076128	-0.053019218146801	-0.0394445061683655
-8.47414302825928	-8.38836669921875	-9.51647281646729	-0.118934832513332	-0.0531151182949543	-0.0396063402295113
-8.47902870178223	-8.38285350799561	-9.4953556060791	-0.119037479162216	-0.0530524849891663	-0.0400544442236423
-8.48974514007568	-8.39681243896484	-9.49161434173584	-0.119132615625858	-0.0532142221927643	-0.0401567220687866
-8.50121307373047	-8.3909854888916	-9.51160335540771	-0.119036115705967	-0.0531571879982948	-0.0403866842389107
-8.51289749145508	-8.404709815979	-9.48424625396729	-0.119266889989376	-0.0531580969691277	-0.0407199822366238
-8.52636623382568	-8.40329265594482	-9.50016212463379	-0.11919928342104	-0.0533160530030727	-0.0406745038926601
-8.53250503540039	-8.40747451782227	-9.48240280151367	-0.119277872145176	-0.0531921610236168	-0.0410430133342743
-8.54995059967041	-8.41557884216309	-9.49857902526855	-0.119329489767551	-0.053433571010828	-0.0409416854381561
-8.55824851989746	-8.41131210327148	-9.49469757080078	-0.119362391531467	-0.0533555373549461	-0.0411530919373035
-8.57051277160645	-8.42700862884521	-9.47682952880859	-0.119545832276344	-0.0534604638814926	-0.0411907732486725
-8.58649635314941	-8.42456722259521	-9.50885009765625	-0.119462661445141	-0.0535785295069218	-0.0412011295557022
-8.5928840637207	-8.43260383605957	-9.48269271850586	-0.119572646915913	-0.0535722337663174	-0.0414169020950794
-8.61294174194336	-8.44256019592285	-9.49354362487793	-0.119596570730209	-0.0537353157997131	-0.0412107408046722
-8.6183443069458	-8.44128513336182	-9.49352836608887	-0.119582392275333	-0.0537218376994133	-0.0414034053683281
-8.63674068450928	-8.45549869537354	-9.48766422271729	-0.119524165987968	-0.0539605990052223	-0.0413203053176403
-8.65137767791748	-8.45413875579834	-9.50436687469482	-0.119539432227612	-0.0540388040244579	-0.0413032695651054
-8.65622806549072	-8.47014427185059	-9.47891139984131	-0.11963314563036	-0.054161936044693	-0.0412900634109974
-8.67866134643555	-8.472487449646	-9.50942420959473	-0.119456455111504	-0.0542963109910488	-0.0411934927105904
-8.68434524536133	-8.478928565979	-9.48835372924805	-0.119571693241596	-0.0544122308492661	-0.0413276366889477
-8.7020206451416	-8.48576641082764	-9.51219940185547	-0.119389690458775	-0.0545921325683594	-0.0410339757800102
-8.71248149871826	-8.48970794677734	-9.49110507965088	-0.119421854615211	-0.0546817183494568	-0.0411114394664764
-8.73029232025146	-8.50029468536377	-9.5137939453125	-0.119372799992561	-0.0549544282257557	-0.040879875421524
-8.73255348205566	-8.4982795715332	-9.50215148925781	-0.119376718997955	-0.054972916841507	-0.0409764684736729
-8.74898719787598	-8.51242446899414	-9.50590801239014	-0.119422599673271	-0.0553275421261787	-0.0405791737139225
-8.75151443481445	-8.50380897521973	-9.50853633880615	-0.119462944567204	-0.0552953854203224	-0.0405667908489704
-8.75891971588135	-8.51583290100098	-9.51194000244141	-0.119343861937523	-0.0556598640978336	-0.0403256677091122
-8.76898956298828	-8.51040744781494	-9.52185344696045	-0.11929539591074	-0.0557813830673695	-0.040196631103754
-8.77469730377197	-8.51918029785156	-9.50241184234619	-0.119338765740395	-0.0559625327587128	-0.0400668270885944
-8.77788257598877	-8.51097297668457	-9.54074764251709	-0.119229279458523	-0.056040097028017	-0.0399305447936058
-8.77735328674316	-8.52513217926025	-9.51317310333252	-0.119319751858711	-0.0563212484121323	-0.0398244932293892
-8.78646373748779	-8.51361274719238	-9.53564453125	-0.11920253932476	-0.0563202016055584	-0.0396869443356991
-8.7822380065918	-8.52477931976318	-9.50559902191162	-0.119409784674644	-0.0564944446086884	-0.0394998118281364
-8.79195690155029	-8.520188331604	-9.53798007965088	-0.119280532002449	-0.0565455481410027	-0.0393352098762989
-8.78657817840576	-8.52226734161377	-9.50991249084473	-0.119382686913013	-0.0566288717091084	-0.039331316947937
-8.78500175476074	-8.5244083404541	-9.52332878112793	-0.119381740689278	-0.056795958429575	-0.0389278270304203
-8.78510093688965	-8.51713943481445	-9.51634216308594	-0.119370214641094	-0.0566852353513241	-0.0388928204774857
-8.78297901153564	-8.5252628326416	-9.5208215713501	-0.119359709322453	-0.0569312833249569	-0.0385885313153267
-8.77715301513672	-8.51477718353271	-9.51928997039795	-0.119287393987179	-0.0567832738161087	-0.0384931638836861
-8.77697658538818	-8.52634525299072	-9.49606895446777	-0.119393542408943	-0.0570072829723358	-0.0382609888911247
-8.77602195739746	-8.51392841339111	-9.52627849578857	-0.119349785149097	-0.0568941086530685	-0.0380964130163193
-8.7633056640625	-8.516921043396	-9.49502182006836	-0.119408063590527	-0.0569724477827549	-0.0380113832652569
-8.7655782699585	-8.5069465637207	-9.52202415466309	-0.119386948645115	-0.0569606274366379	-0.037748284637928
-8.75423908233643	-8.51456832885742	-9.48436737060547	-0.119488053023815	-0.057026319205761	-0.0376184731721878
-8.74986743927002	-8.49986362457275	-9.51283359527588	-0.11936017125845	-0.0569350644946098	-0.0374680012464523
-8.7422513961792	-8.50448226928711	-9.48031616210938	-0.119504272937775	-0.0569992959499359	-0.0373699069023132
-8.74012851715088	-8.4879903793335	-9.50436305999756	-0.119435518980026	-0.0568837895989418	-0.0371512770652771
-8.7247200012207	-8.49199390411377	-9.4702033996582	-0.119521051645279	-0.0569945089519024	-0.036967758089304
-8.72742938995361	-8.4791259765625	-9.49704456329346	-0.119467712938786	-0.0568654090166092	-0.036875993013382
-8.71110343933105	-8.47665405273438	-9.4658727645874	-0.119640976190567	-0.0569875091314316	-0.0368140637874603
-8.70298957824707	-8.47123432159424	-9.48428630828857	-0.119565956294537	-0.0570543147623539	-0.0364270284771919
-8.68795204162598	-8.45908260345459	-9.46016025543213	-0.119554281234741	-0.0569104440510273	-0.0364851132035255
-8.68002891540527	-8.45889854431152	-9.48371410369873	-0.119547232985497	-0.057086069136858	-0.0362090095877647
-8.65885066986084	-8.44557762145996	-9.46364402770996	-0.119552835822105	-0.0569353103637695	-0.0361881069839001
-8.65213108062744	-8.44943523406982	-9.45696449279785	-0.119586385786533	-0.0569843873381615	-0.0358054935932159
-8.63575744628906	-8.43049621582031	-9.46965408325195	-0.119502641260624	-0.0568889081478119	-0.0357083529233933
-8.61672592163086	-8.43231582641602	-9.44647884368896	-0.119416892528534	-0.0569398514926434	-0.035573922097683
-8.60407829284668	-8.41654682159424	-9.46628570556641	-0.119427256286144	-0.0568007528781891	-0.0353381633758545
-8.58287715911865	-8.416090965271	-9.43583202362061	-0.119456097483635	-0.0567660927772522	-0.0352355614304543
-8.57212162017822	-8.40890598297119	-9.45991134643555	-0.119366981089115	-0.0567893162369728	-0.0348731949925423
-8.55046367645264	-8.39967155456543	-9.44256496429443	-0.119410917162895	-0.0565907172858715	-0.0348920561373234
-8.53399658203125	-8.39709568023682	-9.44790458679199	-0.119333431124687	-0.0566927194595337	-0.0344274938106537
-8.51703071594238	-8.38303184509277	-9.44304466247559	-0.119275860488415	-0.0564235523343086	-0.0344320721924305
-8.50532913208008	-8.38855648040771	-9.43950366973877	-0.119311675429344	-0.0565319731831551	-0.0341247692704201
-8.48727035522461	-8.37037563323975	-9.44365978240967	-0.119169771671295	-0.0563208870589733	-0.034017089754343
-8.47374820709229	-8.37534332275391	-9.42557716369629	-0.119235515594482	-0.0562693625688553	-0.0337312780320644
-8.46468257904053	-8.36223602294922	-9.44207572937012	-0.119184121489525	-0.0560496747493744	-0.0336344614624977
-8.4518575668335	-8.3702392578125	-9.42778301239014	-0.11921664327383	-0.0561885535717011	-0.0334699712693691
-8.44310092926025	-8.3557767868042	-9.43908977508545	-0.119145728647709	-0.0558935403823853	-0.0333086550235748
-8.43679046630859	-8.36387729644775	-9.41116142272949	-0.119234941899776	-0.0559055171906948	-0.0331492573022842
-8.43081951141357	-8.35558032989502	-9.44342708587646	-0.119108989834785	-0.0558606944978237	-0.0330249890685081
-8.42296504974365	-8.35542869567871	-9.41856288909912	-0.119244664907455	-0.0556855462491512	-0.0330184027552605
-8.42356967926025	-8.35622215270996	-9.4298095703125	-0.119151942431927	-0.0556948110461235	-0.0327267237007618
-8.41540622711182	-8.35225009918213	-9.42107391357422	-0.119160480797291	-0.0555236488580704	-0.0328121371567249
-8.42133808135986	-8.35856628417969	-9.43625831604004	-0.119077533483505	-0.0555101037025452	-0.0325645096600056
-8.41570281982422	-8.35469150543213	-9.42441940307617	-0.119118362665176	-0.0553873926401138	-0.0326074548065662
-8.41510009765625	-8.36139488220215	-9.416823387146	-0.119065307080746	-0.0554190762341022	-0.0323980115354061
-8.41640663146973	-8.35397911071777	-9.43791007995605	-0.118988640606403	-0.0552169904112816	-0.0323786847293377
-8.41110038757324	-8.36221313476563	-9.41298580169678	-0.119008265435696	-0.055302020162344	-0.0323530323803425
-8.41485404968262	-8.35384941101074	-9.44301223754883	-0.11881361156702	-0.0552222430706024	-0.03221370652318
-8.40956211090088	-8.35877513885498	-9.41587066650391	-0.118968710303307	-0.0551713071763515	-0.0321919545531273
-8.41093635559082	-8.35895442962646	-9.44312477111816	-0.118802107870579	-0.0552188456058502	-0.0319834798574448
-8.40595245361328	-8.35284805297852	-9.42679119110107	-0.118746034801006	-0.0550581105053425	-0.0321103744208813
-8.4083776473999	-8.36060810089111	-9.42605590820313	-0.118760295212269	-0.0551474988460541	-0.0318266935646534
-8.40599060058594	-8.34758567810059	-9.44391345977783	-0.118679031729698	-0.0549912266433239	-0.0318343155086041
-8.40066909790039	-8.35513591766357	-9.4185266494751	-0.11872560530901	-0.055040568113327	-0.0317952856421471
-8.39922046661377	-8.34919929504395	-9.4490966796875	-0.118624947965145	-0.0550396591424942	-0.0316070541739464
-8.39058876037598	-8.34692287445068	-9.42225551605225	-0.118651263415813	-0.0549483671784401	-0.0316035002470016
-8.39644622802734	-8.34336090087891	-9.4531888961792	-0.118565462529659	-0.0549662858247757	-0.0313146039843559
-8.38640308380127	-8.34417819976807	-9.42734432220459	-0.118579149246216	-0.054934423416853	-0.0314353518188
-8.38435840606689	-8.33969688415527	-9.44091701507568	-0.118503019213676	-0.055037546902895	-0.0310153681784868
-8.37615394592285	-8.33446216583252	-9.43615531921387	-0.118415929377079	-0.0549055226147175	-0.0311077106744051
-8.37593173980713	-8.34031581878662	-9.44554805755615	-0.118367463350296	-0.0551441162824631	-0.0307625960558653
-8.36209011077881	-8.32774353027344	-9.44043827056885	-0.11827576905489	-0.0550126284360886	-0.0307503174990416
-8.35927200317383	-8.3394775390625	-9.43280124664307	-0.118225425481796	-0.0550823844969273	-0.0303793679922819
-8.35406875610352	-8.32792949676514	-9.46573162078857	-0.118041232228279	-0.0550490617752075	-0.0301949046552181
-8.33972835540771	-8.33295726776123	-9.43962097167969	-0.117979757487774	-0.0551230758428574	-0.0300476830452681
-8.34203243255615	-8.3320484161377	-9.46423625946045	-0.117829062044621	-0.055251382291317	-0.0296049062162638
-8.32697868347168	-8.33088493347168	-9.44468879699707	-0.11773457378149	-0.0552566759288311	-0.0294646173715591
-8.32440567016602	-8.33151340484619	-9.48042678833008	-0.117466256022453	-0.0554269813001156	-0.029073104262352
-8.31407642364502	-8.32896518707275	-9.46460819244385	-0.117405042052269	-0.0553513653576374	-0.0289026964455843
-8.31045627593994	-8.33926677703857	-9.48009395599365	-0.117206513881683	-0.0556921064853668	-0.0283750332891941
-8.29991340637207	-8.33185577392578	-9.48804950714111	-0.117021173238754	-0.0556028708815575	-0.0282419603317976
-8.29829216003418	-8.34280872344971	-9.48915004730225	-0.116811655461788	-0.0559062324464321	-0.0278744883835316
-8.2940034866333	-8.33535766601563	-9.51208686828613	-0.116551034152508	-0.055903285741806	-0.0275786407291889
-8.28772926330566	-8.34979629516602	-9.48934173583984	-0.116480760276318	-0.056012399494648	-0.0272542964667082
-8.28983688354492	-8.34254455566406	-9.53354644775391	-0.116222552955151	-0.056155513972044	-0.0269118621945381
-8.28209781646729	-8.35019302368164	-9.51688861846924	-0.116112805902958	-0.0563427954912186	-0.0266844462603331
-8.28517818450928	-8.35040664672852	-9.53981781005859	-0.115894421935081	-0.0565067604184151	-0.0262359473854303
-8.28069496154785	-8.35241794586182	-9.52152538299561	-0.115812376141548	-0.0564892888069153	-0.0260764118283987
-8.28848075866699	-8.3561487197876	-9.56153202056885	-0.115460455417633	-0.0567314587533474	-0.0255949087440968
-8.28244686126709	-8.35353374481201	-9.53912353515625	-0.115331888198853	-0.0568092055618763	-0.0254374295473099
-8.29093837738037	-8.36660289764404	-9.55738067626953	-0.115243405103683	-0.057071004062891	-0.02481952868402
-8.28522491455078	-8.36050605773926	-9.55701541900635	-0.115150630474091	-0.0570785813033581	-0.024655407294631
-8.29428768157959	-8.37052726745605	-9.57771015167236	-0.114886663854122	-0.0574017725884914	-0.0241100434213877
-8.29052066802979	-8.36652755737305	-9.57473087310791	-0.11474035680294	-0.0574047230184078	-0.0239243116229773
-8.29385662078857	-8.37781715393066	-9.58213806152344	-0.114547066390514	-0.0577348880469799	-0.0233632363379002
-8.29442596435547	-8.37275886535645	-9.59582233428955	-0.114316530525684	-0.0576877184212208	-0.0231402236968279
-8.29374980926514	-8.38260459899902	-9.58730411529541	-0.114246793091297	-0.0579671859741211	-0.0227025374770164
-8.2977352142334	-8.37691211700439	-9.61326313018799	-0.114035665988922	-0.058060310781002	-0.0222238898277283
-8.29495620727539	-8.38857746124268	-9.59011173248291	-0.113942295312881	-0.0581984668970108	-0.0218957364559174
-8.30241394042969	-8.38761615753174	-9.62663745880127	-0.11379761993885	-0.0583574883639812	-0.0214532073587179
-8.29256248474121	-8.38886642456055	-9.60431385040283	-0.113645449280739	-0.0584370419383049	-0.0211877208203077
-8.29892253875732	-8.39176940917969	-9.63054370880127	-0.113465785980225	-0.0586808659136295	-0.0205600056797266
-8.29432773590088	-8.39385890960693	-9.61128807067871	-0.113469325006008	-0.0586752668023109	-0.0203711166977882
-8.30281829833984	-8.39275360107422	-9.65381526947021	-0.113160416483879	-0.0589054524898529	-0.0198236797004938
-8.29210472106934	-8.39674949645996	-9.62452125549316	-0.11317104101181	-0.0589105039834976	-0.0196105986833572
-8.30119228363037	-8.3970193862915	-9.65255451202393	-0.113047741353512	-0.0590120665729046	-0.0191082060337067
-8.29416179656982	-8.39546012878418	-9.62864112854004	-0.113018959760666	-0.0591277219355106	-0.0188412368297577
-8.29854011535645	-8.39717578887939	-9.66989040374756	-0.112786911427975	-0.0592087134718895	-0.0183663535863161
-8.28838539123535	-8.39930534362793	-9.64372634887695	-0.112777642905712	-0.0593040697276592	-0.0182147435843945
-8.2929515838623	-8.39539909362793	-9.67063426971436	-0.11261136084795	-0.059510238468647	-0.0176851060241461
-8.28296089172363	-8.39807224273682	-9.64843368530273	-0.112601540982723	-0.0595842413604259	-0.0174650829285383
-8.28459167480469	-8.39915180206299	-9.68117141723633	-0.112422235310078	-0.0597047545015812	-0.0170197319239378
-8.27633666992188	-8.39541149139404	-9.6580753326416	-0.112325146794319	-0.0597412921488285	-0.016811978071928
-8.27621746063232	-8.39334392547607	-9.6906042098999	-0.112143836915493	-0.0599209070205688	-0.0162963420152664
-8.26503562927246	-8.39864826202393	-9.65899181365967	-0.112125404179096	-0.0599264651536942	-0.0161041710525751
-8.26872253417969	-8.39081478118896	-9.69924068450928	-0.111892931163311	-0.0601319372653961	-0.0156959518790245
-8.25618076324463	-8.39161014556885	-9.66983318328857	-0.111892901360989	-0.0601615197956562	-0.0154877258464694
-8.25427436828613	-8.38818454742432	-9.70556259155273	-0.111759752035141	-0.060339231044054	-0.0149602461606264
-8.24446296691895	-8.3912467956543	-9.67403125762939	-0.111771054565907	-0.0604100748896599	-0.0148276714608073
-8.24490833282471	-8.38292026519775	-9.71396923065186	-0.11157413572073	-0.0605204068124294	-0.0143373515456915
-8.22995853424072	-8.38500499725342	-9.68621158599854	-0.111502572894096	-0.0606465600430965	-0.0141791217029095
-8.22754955291748	-8.38169860839844	-9.71603393554688	-0.111371576786041	-0.0607381872832775	-0.0137278223410249
-8.21541500091553	-8.38156127929688	-9.69357395172119	-0.111327119171619	-0.0607235468924046	-0.0135667696595192
-8.21176528930664	-8.37974166870117	-9.72737121582031	-0.111106514930725	-0.0609294436872005	-0.0131437750533223
-8.19851493835449	-8.37650775909424	-9.70645236968994	-0.111144609749317	-0.0607804879546165	-0.0130388885736465
-8.19442558288574	-8.3752908706665	-9.7280912399292	-0.111006297171116	-0.0610032565891743	-0.0125315738841891
-8.17883014678955	-8.37252140045166	-9.70581436157227	-0.110991887748241	-0.0610506124794483	-0.0124534843489528
-8.17604923248291	-8.37021732330322	-9.7395715713501	-0.110714592039585	-0.0610539838671684	-0.0119914337992668
-8.1621036529541	-8.37070274353027	-9.71746158599854	-0.11091011762619	-0.0610016025602818	-0.0119280023500323
-8.15492248535156	-8.36655235290527	-9.73446178436279	-0.110727079212666	-0.0611520633101463	-0.0113796116784215
-8.14033317565918	-8.36353206634521	-9.71081352233887	-0.110812969505787	-0.061029776930809	-0.0113324271515012
-8.14060974121094	-8.36136054992676	-9.74391651153564	-0.110766261816025	-0.061100147664547	-0.0108745861798525
-8.12114334106445	-8.35837841033936	-9.71078968048096	-0.110784098505974	-0.061055101454258	-0.0108358366414905
-8.11791515350342	-8.3528413772583	-9.74421882629395	-0.110687531530857	-0.0610540360212326	-0.0103569040074944
-8.10408973693848	-8.35715675354004	-9.7109546661377	-0.110763005912304	-0.0610595270991325	-0.0102342488244176
-8.10049533843994	-8.34958267211914	-9.74180698394775	-0.110702447593212	-0.0610396489500999	-0.00991414487361908
-8.08409404754639	-8.35311889648438	-9.71368026733398	-0.110774300992489	-0.0610694363713264	-0.00974825955927372
-8.07884883880615	-8.34485912322998	-9.73624420166016	-0.110735803842545	-0.061017569154501	-0.00946372002363205
-8.0663366317749	-8.34615612030029	-9.70729923248291	-0.11076745390892	-0.0609100088477135	-0.00933204870671034
-8.0602388381958	-8.33941173553467	-9.74166393280029	-0.110632009804249	-0.0610382780432701	-0.00899378024041653
-8.04540729522705	-8.33863830566406	-9.70604228973389	-0.110785752534866	-0.0609349831938744	-0.0090246656909585
-8.04451274871826	-8.33033752441406	-9.73576164245605	-0.110695339739323	-0.0609065070748329	-0.00865417160093784
-8.0326681137085	-8.33917140960693	-9.70194339752197	-0.110800459980965	-0.0609385594725609	-0.00853417441248894
-8.02771663665771	-8.32411575317383	-9.73720264434814	-0.110698372125626	-0.0608056336641312	-0.00835264008492231
-8.01901817321777	-8.33508777618408	-9.70527362823486	-0.110801234841347	-0.0608933158218861	-0.00825838558375835
-8.01430702209473	-8.31408405303955	-9.72463321685791	-0.1107467263937	-0.0607487447559834	-0.00814883690327406
-8.00550746917725	-8.32844352722168	-9.70197105407715	-0.110906131565571	-0.0608475543558598	-0.00784928817301989
-7.99646711349487	-8.31004905700684	-9.7078104019165	-0.110930487513542	-0.0606808662414551	-0.00792305823415518
-7.99763631820679	-8.31727981567383	-9.7252950668335	-0.110896192491055	-0.0607687868177891	-0.00761227868497372
-7.98357248306274	-8.31139469146729	-9.69415283203125	-0.111031718552113	-0.0606190748512745	-0.00773485144600272
-7.98461389541626	-8.30924797058105	-9.72077369689941	-0.111010387539864	-0.0606802180409431	-0.0074250465258956
-7.97058582305908	-8.30549144744873	-9.68550872802734	-0.111068226397038	-0.0605818144977093	-0.00747089181095362
-7.97654724121094	-8.30185508728027	-9.71728897094727	-0.111101478338242	-0.0605885796248913	-0.00725860008969903
-7.96484518051147	-8.30365562438965	-9.6846399307251	-0.111304953694344	-0.0604815185070038	-0.00737693812698126
-7.96689510345459	-8.29483985900879	-9.70911121368408	-0.111237972974777	-0.0605402402579784	-0.00711569283157587
-7.9552435874939	-8.299072265625	-9.67509651184082	-0.111369080841541	-0.060402438044548	-0.00715895695611835
-7.95768451690674	-8.28700923919678	-9.7113208770752	-0.111364975571632	-0.0603863969445229	-0.00706925615668297
-7.94811010360718	-8.29374408721924	-9.67348670959473	-0.111562088131905	-0.0604081749916077	-0.00704707996919751
-7.94820308685303	-8.27962684631348	-9.70217800140381	-0.11156152933836	-0.0603028759360313	-0.00705313915386796
-7.94208002090454	-8.28912830352783	-9.66889762878418	-0.111695282161236	-0.0603172592818737	-0.00694358022883534
-7.93981885910034	-8.27366638183594	-9.6869592666626	-0.11180254817009	-0.0601531751453877	-0.00704160751774907
-7.93857860565186	-8.28354358673096	-9.67205047607422	-0.111919857561588	-0.0602630153298378	-0.00694364728406072
-7.93119859695435	-8.26922035217285	-9.67903804779053	-0.112018287181854	-0.0600177831947804	-0.00704722478985786
-7.93718767166138	-8.28127765655518	-9.65882396697998	-0.112159833312035	-0.0600806958973408	-0.00694720167666674
-7.93262386322021	-8.26594161987305	-9.66586112976074	-0.112242385745049	-0.0598569177091122	-0.00709354551509023
-7.93058395385742	-8.27485942840576	-9.66516876220703	-0.112271659076214	-0.0600301623344421	-0.00698034977540374
-7.92867183685303	-8.26360511779785	-9.65479850769043	-0.112452886998653	-0.0597547814249992	-0.00722628505900502
-7.93055820465088	-8.27039241790771	-9.65325736999512	-0.112569443881512	-0.059844333678484	-0.00703316926956177
-7.92440032958984	-8.26711654663086	-9.63341903686523	-0.112731724977493	-0.059648659080267	-0.00727686705067754
-7.92757320404053	-8.26212024688721	-9.66687297821045	-0.112716533243656	-0.0596491172909737	-0.00712187821045518
-7.91985702514648	-8.26154327392578	-9.62862396240234	-0.112927302718163	-0.0595895126461983	-0.00739098154008389
-7.9256157875061	-8.25837135314941	-9.65148639678955	-0.112985827028751	-0.0595203340053558	-0.00726537499576807
-7.91389560699463	-8.26217842102051	-9.60721588134766	-0.113221153616905	-0.0594912320375443	-0.00736929289996624
-7.91888904571533	-8.25109195709229	-9.64730072021484	-0.113237932324409	-0.0593412667512894	-0.00736198062077165
-7.91265869140625	-8.26122570037842	-9.6101655960083	-0.113415658473969	-0.0594299659132957	-0.00744767300784588
-7.9141149520874	-8.25133228302002	-9.62960338592529	-0.113559924066067	-0.0592610239982605	-0.00742237735539675
-7.90591239929199	-8.25503540039063	-9.59854030609131	-0.113706544041634	-0.0592783503234386	-0.00745019828900695
-7.90954256057739	-8.24489974975586	-9.6287260055542	-0.11377476900816	-0.059154212474823	-0.00742787262424827
-7.90610313415527	-8.25178241729736	-9.59266662597656	-0.11394901573658	-0.0591935738921165	-0.00750770885497332
-7.90628814697266	-8.24154186248779	-9.61795902252197	-0.11396299302578	-0.0590863563120365	-0.00742873176932335
-7.90237140655518	-8.25154113769531	-9.57587051391602	-0.114227883517742	-0.0590311102569103	-0.00742160668596625
-7.90452289581299	-8.23936939239502	-9.60632610321045	-0.114235669374466	-0.0590167865157127	-0.00734097277745605
-7.90257120132446	-8.24898910522461	-9.5867223739624	-0.114466026425362	-0.0590441599488258	-0.00733112217858434
-7.89918184280396	-8.23621845245361	-9.59467124938965	-0.114490382373333	-0.0589053481817245	-0.00734751112759113
-7.90242385864258	-8.24836349487305	-9.57116985321045	-0.114654086530209	-0.0590290911495686	-0.00716312602162361
-7.89995956420898	-8.23453426361084	-9.58365917205811	-0.114749349653721	-0.0588373988866806	-0.00726856384426355
-7.900475025177	-8.24218559265137	-9.58671283721924	-0.114909984171391	-0.0589758530259132	-0.00700672855600715
-7.89401578903198	-8.2339448928833	-9.55991268157959	-0.115008302032948	-0.0588140822947025	-0.00720755849033594
-7.90159273147583	-8.23932456970215	-9.58223724365234	-0.115143567323685	-0.058869756758213	-0.00682717747986317
-7.89377117156982	-8.23688125610352	-9.5473108291626	-0.115297056734562	-0.0588528476655483	-0.00694264099001884
-7.89802980422974	-8.23770427703857	-9.57585430145264	-0.115254051983356	-0.0589285865426064	-0.00669068191200495
-7.89246129989624	-8.23325634002686	-9.5438175201416	-0.115494035184383	-0.0587742924690247	-0.00679723639041185
-7.89660930633545	-8.23570442199707	-9.56276893615723	-0.115477912127972	-0.0588348433375359	-0.00644526025280356
-7.89019870758057	-8.2319974899292	-9.53413772583008	-0.11569082736969	-0.0587652958929539	-0.00650794012472034
-7.8987603187561	-8.23332500457764	-9.56662464141846	-0.115749649703503	-0.0588053986430168	-0.00628763623535633
-7.8919358253479	-8.23980522155762	-9.52802085876465	-0.115926802158356	-0.0587752237915993	-0.00635534385219216
-7.89863109588623	-8.22950553894043	-9.55461978912354	-0.116036251187325	-0.0587274618446827	-0.00608064932748675
-7.89534616470337	-8.2373743057251	-9.52158641815186	-0.116150088608265	-0.0588218159973621	-0.0059803668409586
-7.90449666976929	-8.22990798950195	-9.5488224029541	-0.116183467209339	-0.0587895773351192	-0.00588546553626657
-7.90441036224365	-8.23943424224854	-9.52061367034912	-0.116325974464417	-0.0589047856628895	-0.00578447198495269
-7.90880584716797	-8.2325611114502	-9.54582023620605	-0.116369977593422	-0.0588871091604233	-0.00556587241590023
-7.91078948974609	-8.2408447265625	-9.51723384857178	-0.11645869910717	-0.0590457692742348	-0.00546696782112122
-7.91962718963623	-8.23629856109619	-9.54058361053467	-0.116462700068951	-0.058979831635952	-0.00536647951230407
-7.92054319381714	-8.24602794647217	-9.51831340789795	-0.1165986135602	-0.0591893717646599	-0.00521878013387322
-7.92372417449951	-8.2366418838501	-9.54368782043457	-0.116562075912952	-0.0592331402003765	-0.00502237724140286
-7.92646503448486	-8.25264930725098	-9.50996494293213	-0.11669897288084	-0.0593518912792206	-0.0049062049947679
-7.93163299560547	-8.2441463470459	-9.53496932983398	-0.116658039391041	-0.0593563355505466	-0.00479412358254194
-7.93927335739136	-8.25725269317627	-9.53214645385742	-0.116700403392315	-0.0596711933612823	-0.00450123241171241
-7.93859624862671	-8.25028610229492	-9.52626991271973	-0.116702787578106	-0.059620663523674	-0.00449395831674337
-7.95419597625732	-8.26397800445557	-9.53287601470947	-0.116689033806324	-0.0599207021296024	-0.00410284521058202
-7.95124053955078	-8.25812149047852	-9.52554798126221	-0.116704940795898	-0.0598662905395031	-0.00413507129997015
-7.96471118927002	-8.266432762146	-9.55832672119141	-0.116528674960136	-0.0601155795156956	-0.00376628921367228
-7.96114158630371	-8.27196025848389	-9.52482604980469	-0.116633079946041	-0.0602706037461758	-0.00375545443966985
-7.97381687164307	-8.26753997802734	-9.54979133605957	-0.116622008383274	-0.0602419190108776	-0.00343444687314332
-7.97465705871582	-8.28437519073486	-9.52524471282959	-0.11670333892107	-0.0606440529227257	-0.00321179046295583
-7.97697639465332	-8.2752628326416	-9.55442047119141	-0.116645850241184	-0.0605839490890503	-0.00314075918868184
-7.98387765884399	-8.28876686096191	-9.54859447479248	-0.116547435522079	-0.0609548650681973	-0.00290573621168733
-7.98665332794189	-8.2815055847168	-9.55075359344482	-0.116583161056042	-0.0608761459589005	-0.0028857362922281
-7.99740886688232	-8.29600715637207	-9.55614757537842	-0.116496607661247	-0.061174038797617	-0.00245925108902156
-7.99547100067139	-8.29268550872803	-9.54335308074951	-0.116616860032082	-0.0612090900540352	-0.00250196270644665
-8.00665187835693	-8.29858493804932	-9.5657377243042	-0.116462595760822	-0.0614386387169361	-0.00216429238207638
-8.00138187408447	-8.30104160308838	-9.54488468170166	-0.116565018892288	-0.061455562710762	-0.00229926779866219
-8.01333236694336	-8.2999324798584	-9.57645320892334	-0.116435453295708	-0.0616794303059578	-0.00187606911640614
-8.0132942199707	-8.31472301483154	-9.54668140411377	-0.116536252200603	-0.0618253126740456	-0.001763831009157
-8.01606559753418	-8.30403232574463	-9.56937408447266	-0.116463854908943	-0.0618515126407146	-0.00177276169415563
-8.02130222320557	-8.31697273254395	-9.57149028778076	-0.116518437862396	-0.0621725246310234	-0.00147259270306677
-8.01749134063721	-8.3130407333374	-9.55402278900146	-0.116558581590652	-0.0621148496866226	-0.00164275581482798
-8.02401542663574	-8.31635761260986	-9.57638359069824	-0.116453282535076	-0.0622953921556473	-0.0012380686821416
-8.0211296081543	-8.31704425811768	-9.55132865905762	-0.11649888753891	-0.0623752512037754	-0.00138843862805516
-8.02592086791992	-8.31718158721924	-9.59055042266846	-0.116463303565979	-0.0625129640102386	-0.00111276959069073
-8.01993370056152	-8.32342147827148	-9.54839706420898	-0.116522178053856	-0.0625713765621185	-0.00116261700168252
-8.02140045166016	-8.31131267547607	-9.57334613800049	-0.116481877863407	-0.0625694915652275	-0.00108539965003729
-8.01869964599609	-8.32145118713379	-9.54809284210205	-0.116536222398281	-0.0627346709370613	-0.000863895344082266
-8.01743125915527	-8.31103610992432	-9.56144237518311	-0.116560913622379	-0.0625818893313408	-0.000981024466454983
-8.02042198181152	-8.31859493255615	-9.56569671630859	-0.116594448685646	-0.0628021880984306	-0.000750379345845431
-8.01193618774414	-8.30720520019531	-9.54449653625488	-0.116713084280491	-0.062612421810627	-0.000931625429075211
-8.0197057723999	-8.30801582336426	-9.56497955322266	-0.116676427423954	-0.0627798140048981	-0.000592978263739496
-8.01258659362793	-8.31250858306885	-9.52650260925293	-0.116847008466721	-0.0626743361353874	-0.00073678488843143
-8.01592636108398	-8.30020236968994	-9.55926609039307	-0.116878032684326	-0.0626350268721581	-0.000652094138786197
-8.01236438751221	-8.31360244750977	-9.54329013824463	-0.116963014006615	-0.0628443956375122	-0.000542965368367732
-8.00807094573975	-8.29616928100586	-9.53456592559814	-0.116982445120811	-0.0626123026013374	-0.000677126343362033
-8.0183687210083	-8.30433082580566	-9.53746318817139	-0.117059044539928	-0.0626907497644424	-0.000356962147634476
-8.0131721496582	-8.30025291442871	-9.50771617889404	-0.117209739983082	-0.0625447034835815	-0.000530516437720507
-8.01776790618896	-8.29610729217529	-9.5485725402832	-0.117157630622387	-0.0626286417245865	-0.000298072642181069
-8.01428318023682	-8.30369663238525	-9.51485919952393	-0.117289632558823	-0.062687985599041	-0.000349478563293815
-8.01399803161621	-8.28869438171387	-9.5253324508667	-0.117330387234688	-0.0625824481248856	-0.000341048755217344
-8.01961612701416	-8.30274391174316	-9.5105447769165	-0.11735924333334	-0.0627135708928108	-6.97119685355574E-05
-8.01625156402588	-8.2894172668457	-9.51586723327637	-0.117452278733253	-0.0625218376517296	-0.000256066094152629
-8.02404594421387	-8.29827213287354	-9.52704334259033	-0.117444977164268	-0.0626675710082054	3.04083278024336E-05
-8.01448440551758	-8.29069042205811	-9.50282573699951	-0.117538198828697	-0.0626014396548271	-0.000139653464430012
-8.02562808990479	-8.29153156280518	-9.53365421295166	-0.117422178387642	-0.062626987695694	0.000133910638396628
-8.0212984085083	-8.30360126495361	-9.49957656860352	-0.117532014846802	-0.0627722814679146	0.000175895926076919
-8.0217866897583	-8.29158401489258	-9.517578125	-0.117476418614388	-0.0626008287072182	0.000159482704475522
-8.02554607391357	-8.29919910430908	-9.52348136901855	-0.117357335984707	-0.062848873436451	0.000368232664186507
-8.02083587646484	-8.29195117950439	-9.50399208068848	-0.11744749546051	-0.0626473948359489	0.000276258797384799
-8.02496910095215	-8.29817867279053	-9.5272970199585	-0.117314077913761	-0.0628037229180336	0.000610796618275344
-8.02002906799316	-8.30124759674072	-9.49843788146973	-0.117419898509979	-0.0627694651484489	0.000525992712937295
-8.02364730834961	-8.29232025146484	-9.54148960113525	-0.117260493338108	-0.0628155842423439	0.000688809435814619
-8.02229595184326	-8.3060941696167	-9.51294040679932	-0.117286421358585	-0.0629697665572166	0.000760367198381573
-8.0208683013916	-8.2927713394165	-9.51506233215332	-0.117191821336746	-0.0627963617444038	0.000675722665619105
-8.02745056152344	-8.30012893676758	-9.53613185882568	-0.117099687457085	-0.062993235886097	0.00102140591479838
-8.01766681671143	-8.30485343933105	-9.50044250488281	-0.117222487926483	-0.0630142986774445	0.000950748915784061
-8.02435970306396	-8.29791355133057	-9.53874206542969	-0.117024727165699	-0.0629539117217064	0.001098997076042
-8.02188873291016	-8.30900859832764	-9.50688171386719	-0.117058381438255	-0.0630924478173256	0.00112301867920905
-8.0215482711792	-8.29848289489746	-9.51533985137939	-0.117057748138905	-0.0629528164863586	0.000992901506833732
-8.02803421020508	-8.30924034118652	-9.53204536437988	-0.117045186460018	-0.063187338411808	0.00131087529007345
-8.02067852020264	-8.31042861938477	-9.50467681884766	-0.117069862782955	-0.0630552247166634	0.00115520088002086
-8.03145122528076	-8.30737781524658	-9.54521942138672	-0.116954937577248	-0.0631043389439583	0.00125196226872504
-8.02658081054688	-8.31737041473389	-9.51388359069824	-0.117033123970032	-0.0632182434201241	0.00120653642807156
-8.02823448181152	-8.30418300628662	-9.53189945220947	-0.116944901645184	-0.063186451792717	0.00122364773415029
-8.03160381317139	-8.31815719604492	-9.51946353912354	-0.117017775774002	-0.0633703097701073	0.00132938334718347
-8.02777671813965	-8.30940246582031	-9.51810455322266	-0.116980999708176	-0.0632095262408257	0.00104458339046687
-8.03794384002686	-8.3175163269043	-9.54736804962158	-0.11688269674778	-0.0634065195918083	0.00129454245325178
-8.03339767456055	-8.32198715209961	-9.5084114074707	-0.117002584040165	-0.0634667873382568	0.00105153070762753
-8.0425968170166	-8.31524562835693	-9.54579925537109	-0.116853252053261	-0.063457153737545	0.00118812243454158
-8.04147529602051	-8.32779216766357	-9.52206039428711	-0.116930522024632	-0.0636535286903381	0.0011631177039817
-8.04548263549805	-8.32172203063965	-9.52969741821289	-0.116843037307262	-0.0635069236159325	0.000953101611230522
-8.05494403839111	-8.33324146270752	-9.53763389587402	-0.116818748414516	-0.063838042318821	0.00107661611400545
-8.05314064025879	-8.32975292205811	-9.52669620513916	-0.116812840104103	-0.0636879876255989	0.000807820644695312
-8.06491756439209	-8.33993339538574	-9.54374504089355	-0.116688244044781	-0.0639502555131912	0.00105320860166103
-8.06480407714844	-8.33848094940186	-9.52910232543945	-0.116753749549389	-0.0638278946280479	0.000745449448004365
-8.07605171203613	-8.3454532623291	-9.55486583709717	-0.11659038066864	-0.0641273930668831	0.000948039058130234
-8.07350540161133	-8.34837436676025	-9.52835464477539	-0.116671018302441	-0.0640898868441582	0.000689651118591428
-8.08694267272949	-8.34980010986328	-9.55049610137939	-0.116585269570351	-0.0641474053263664	0.00084547809092328
-8.08792877197266	-8.35811138153076	-9.52380084991455	-0.116689696907997	-0.0642089769244194	0.000617518438957632
-8.09836864471436	-8.35391902923584	-9.56512451171875	-0.11648878455162	-0.0643564164638519	0.000695435039233416
-8.09573078155518	-8.36804008483887	-9.53196811676025	-0.116619080305099	-0.0644848719239235	0.000621295883320272
-8.10468578338623	-8.35500335693359	-9.55096435546875	-0.11646893620491	-0.064370185136795	0.000486567238112912
-8.1132926940918	-8.37227535247803	-9.55122184753418	-0.116455443203449	-0.0646238401532173	0.000671643239911646
-8.11399078369141	-8.37238597869873	-9.53217601776123	-0.116534352302551	-0.0645651966333389	0.000432463799370453
-8.12247276306152	-8.37477779388428	-9.56688117980957	-0.116415478289127	-0.0647687539458275	0.000550836673937738
-8.12164115905762	-8.37698364257813	-9.53284645080566	-0.116481557488441	-0.0648066326975822	0.00033244228689
-8.13340377807617	-8.37234210968018	-9.56847286224365	-0.116424523293972	-0.0648977980017662	0.000403249083319679
-8.13791751861572	-8.38675022125244	-9.53642082214355	-0.116448387503624	-0.0650379732251167	0.000462388939922675
-8.13721656799316	-8.37546443939209	-9.55692291259766	-0.116399936378002	-0.0650087520480156	0.000346509215887636
-8.14773559570313	-8.39070510864258	-9.55918884277344	-0.116295538842678	-0.0652118995785713	0.000528734584804624
-8.1493091583252	-8.38586044311523	-9.54376983642578	-0.116438180208206	-0.0651595443487167	0.000314586883177981
-8.1612491607666	-8.3885612487793	-9.56707286834717	-0.116358526051044	-0.0653280764818192	0.000579473155084997
-8.15766525268555	-8.40051174163818	-9.53748989105225	-0.116400882601738	-0.0654972270131111	0.000492633378598839
-8.16858100891113	-8.38884258270264	-9.57026672363281	-0.116292238235474	-0.0653871819376946	0.000560914631932974
-8.17109489440918	-8.40574359893799	-9.5565824508667	-0.116323135793209	-0.0656455010175705	0.000646128610242158
-8.17206287384033	-8.39726257324219	-9.54672813415527	-0.11636346578598	-0.065532423555851	0.000549643766134977
-8.18248271942139	-8.40241622924805	-9.57080745697021	-0.11627884209156	-0.0657472684979439	0.000870531774125993
-8.17830181121826	-8.40892219543457	-9.53969287872314	-0.116411827504635	-0.0657479465007782	0.000807565404102206
-8.18850803375244	-8.4036169052124	-9.5714750289917	-0.116300344467163	-0.0657704621553421	0.000925720494706184
-8.18935298919678	-8.41496753692627	-9.55421447753906	-0.116310842335224	-0.065987192094326	0.00106744130607694
-8.18831062316895	-8.40417194366455	-9.55591678619385	-0.116369135677814	-0.0659150630235672	0.00101691833697259
-8.19354438781738	-8.41202068328857	-9.56148910522461	-0.116319537162781	-0.0661547556519508	0.00142194086220115
-8.18954181671143	-8.41029357910156	-9.53913688659668	-0.116408832371235	-0.0659952387213707	0.00131614494603127
-8.19652080535889	-8.4051685333252	-9.57565212249756	-0.116315849125385	-0.066140241920948	0.00162308732979
-8.18869400024414	-8.41072845458984	-9.54408931732178	-0.116493038833141	-0.0662397146224976	0.00161393429152668
-8.19263744354248	-8.40293979644775	-9.57225894927979	-0.11648978292942	-0.0661341473460197	0.00189449731260538
-8.18492031097412	-8.4096212387085	-9.53569221496582	-0.11657440662384	-0.0662823989987373	0.00200429745018482
-8.18191432952881	-8.39726829528809	-9.54179191589355	-0.116662450134754	-0.066031277179718	0.00202770996838808
-8.18204307556152	-8.40046882629395	-9.56112957000732	-0.116745047271252	-0.0662979558110237	0.00241018016822636
-8.16971015930176	-8.39572906494141	-9.52629852294922	-0.11681504547596	-0.0662140622735024	0.00234763277694583
-8.17408084869385	-8.38792324066162	-9.55354881286621	-0.116832509636879	-0.0661240890622139	0.00266248034313321
-8.16428470611572	-8.39643096923828	-9.51511001586914	-0.117020837962627	-0.0660794749855995	0.00279915612190962
-8.16072463989258	-8.38030815124512	-9.53936672210693	-0.117114245891571	-0.0659348890185356	0.00291645503602922
-8.15779781341553	-8.38755321502686	-9.53006744384766	-0.117224909365177	-0.0661393702030182	0.00322121032513678
-8.14551448822021	-8.37221336364746	-9.50954627990723	-0.117366440594196	-0.0659070238471031	0.00308581464923918
-8.14839172363281	-8.37499141693115	-9.53074645996094	-0.117419257760048	-0.0659860745072365	0.00348715716972947
-8.13742256164551	-8.37387561798096	-9.48616123199463	-0.117654927074909	-0.0658336132764816	0.00350679783150554
-8.13486576080322	-8.36066055297852	-9.52477550506592	-0.117665596306324	-0.0657339245080948	0.00361710065044463
-8.12719917297363	-8.36807632446289	-9.49191761016846	-0.117840148508549	-0.0657745972275734	0.00375308119691908
-8.12193012237549	-8.3506441116333	-9.50004768371582	-0.117984108626842	-0.0655088946223259	0.00374730280600488
-8.11903190612793	-8.35826969146729	-9.49437046051025	-0.118008986115456	-0.0655875280499458	0.00409886101260781
-8.10906600952148	-8.35106945037842	-9.46968746185303	-0.118279412388802	-0.0653285980224609	0.00397949852049351
-8.10719680786133	-8.34416580200195	-9.50290393829346	-0.118285842239857	-0.0653592050075531	0.00422470970079303
-8.10104846954346	-8.35110473632813	-9.46226978302002	-0.118501305580139	-0.0653547570109367	0.00420433050021529
-8.088134765625	-8.33245277404785	-9.47575950622559	-0.118571326136589	-0.0651816949248314	0.00418568681925535
-8.09366703033447	-8.34223079681396	-9.47268199920654	-0.118629097938538	-0.0651766359806061	0.00452423840761185
-8.08102321624756	-8.33707046508789	-9.44185924530029	-0.118856735527515	-0.064983494579792	0.00439265090972185
-8.08706474304199	-8.33249759674072	-9.477783203125	-0.118855059146881	-0.0649145543575287	0.00456805434077978
-8.07784748077393	-8.33484745025635	-9.43995475769043	-0.118974469602108	-0.0648364424705505	0.00451070489361882
-8.07639694213867	-8.32317161560059	-9.4566535949707	-0.119018502533436	-0.0646469742059708	0.0046250713057816
-8.07616329193115	-8.3361234664917	-9.43802833557129	-0.119184479117393	-0.0647876113653183	0.00487353652715683
-8.06871891021729	-8.32127857208252	-9.44590377807617	-0.11924059689045	-0.0645140707492828	0.00477691926062107
-8.07050228118896	-8.32948780059814	-9.45269775390625	-0.119272373616695	-0.064678318798542	0.00502694677561522
-8.06014156341553	-8.32147312164307	-9.42304706573486	-0.119477741420269	-0.0644663646817207	0.00484207458794117
-8.06643867492676	-8.3185567855835	-9.45044994354248	-0.11943481862545	-0.0644680038094521	0.00516948057338595
-8.05271339416504	-8.32283210754395	-9.40849876403809	-0.11966360360384	-0.0644999742507935	0.00512267695739865
-8.05252170562744	-8.31037712097168	-9.44484996795654	-0.119604967534542	-0.0643550753593445	0.00516453897580504
-8.05155086517334	-8.32005500793457	-9.44224548339844	-0.119637042284012	-0.0645269080996513	0.00541297951713204
-8.04094409942627	-8.31328582763672	-9.41262531280518	-0.119809351861477	-0.064364455640316	0.00521881086751819
-8.0437068939209	-8.30782222747803	-9.43971633911133	-0.119834013283253	-0.0643507167696953	0.0054805907420814
-8.03498649597168	-8.32069396972656	-9.3996753692627	-0.120012685656548	-0.0643673986196518	0.00547246774658561
-8.03886032104492	-8.30595588684082	-9.43103885650635	-0.120067164301872	-0.0641113445162773	0.0052904593758285
-8.04476737976074	-8.31793403625488	-9.43202114105225	-0.120016098022461	-0.0641779974102974	0.00534208863973618
-8.03463554382324	-8.31605815887451	-9.40288352966309	-0.120200484991074	-0.063881941139698	0.00517278956249356
-8.03655624389648	-8.30734157562256	-9.42942428588867	-0.120180003345013	-0.0638997852802277	0.00545240798965096
-8.03420066833496	-8.32230758666992	-9.40232944488525	-0.12031639367342	-0.0639749243855476	0.00563557725399733
-8.02751445770264	-8.31145763397217	-9.39964771270752	-0.120466642081738	-0.0638353452086449	0.00548945600166917
-8.03419971466064	-8.31321430206299	-9.42679405212402	-0.120476573705673	-0.0638852789998055	0.00575247034430504
-8.0267333984375	-8.32217121124268	-9.39285182952881	-0.120667219161987	-0.0638861954212189	0.00568792782723904
-8.03091144561768	-8.30811405181885	-9.41885471343994	-0.120625197887421	-0.0637521892786026	0.00575738307088614
-8.03504180908203	-8.32223796844482	-9.40681266784668	-0.120673142373562	-0.0638872161507607	0.00606023753061891
-8.02592277526855	-8.32039356231689	-9.39001750946045	-0.120852008461952	-0.0637838467955589	0.00596347823739052
-8.03722953796387	-8.3202075958252	-9.42750644683838	-0.120770573616028	-0.0637470334768295	0.00619574123993516
-8.03505611419678	-8.33343124389648	-9.39997482299805	-0.120891138911247	-0.063938207924366	0.00626493338495493
-8.0367546081543	-8.32608890533447	-9.39797401428223	-0.120953395962715	-0.063707135617733	0.00616354355588555
-8.04340934753418	-8.33097553253174	-9.42659187316895	-0.120823264122009	-0.0638865306973457	0.0065193553455174
-8.03729820251465	-8.33600616455078	-9.38998126983643	-0.120940469205379	-0.063838042318821	0.00644786143675447
-8.04644966125488	-8.33023548126221	-9.43029022216797	-0.12086696177721	-0.0637833252549171	0.00657305028289557
-8.04846572875977	-8.34501266479492	-9.41761112213135	-0.120861880481243	-0.0639739334583282	0.00675968453288078
-8.04321765899658	-8.3388090133667	-9.39670467376709	-0.120924383401871	-0.0638276189565659	0.0066221859306097
-8.05138492584229	-8.33734226226807	-9.43047904968262	-0.120866045355797	-0.0639384463429451	0.0069730943068862
-8.04703903198242	-8.35046100616455	-9.40323257446289	-0.120908886194229	-0.0639839917421341	0.00704435119405389
-8.04702568054199	-8.34064674377441	-9.42327976226807	-0.120923310518265	-0.0638257935643196	0.0070296791382134
-8.05196285247803	-8.34947681427002	-9.44000053405762	-0.120901241898537	-0.0639957115054131	0.00737724639475346
-8.04430198669434	-8.35061550140381	-9.40202331542969	-0.121061727404594	-0.0640269219875336	0.00725612137466669
-8.04529094696045	-8.33653163909912	-9.42473125457764	-0.120993629097939	-0.0638005435466766	0.00743367243558168
-8.04327201843262	-8.35250377655029	-9.41766357421875	-0.121032394468784	-0.0640107393264771	0.00775247300043702
-8.03641033172607	-8.34389209747314	-9.38668155670166	-0.121174655854702	-0.0637952089309692	0.00761731807142496
-8.03994369506836	-8.33979511260986	-9.43933296203613	-0.12106541544199	-0.0638250112533569	0.00787013489753008
-8.03114414215088	-8.3535041809082	-9.40901374816895	-0.1211798787117	-0.0639211609959602	0.00800217408686876
-8.02603340148926	-8.33841609954834	-9.40957927703857	-0.121186934411526	-0.063737578690052	0.0079589718952775
-8.0303258895874	-8.34125328063965	-9.42809104919434	-0.12119073420763	-0.0638560280203819	0.00830869935452938
-8.01562786102295	-8.34826755523682	-9.38693237304688	-0.121328614652157	-0.0637714490294456	0.00832988601177931
-8.01703548431396	-8.33531379699707	-9.41350078582764	-0.121310710906982	-0.0635383054614067	0.0082732243463397
-8.01889419555664	-8.34287261962891	-9.4234676361084	-0.121268257498741	-0.063686765730381	0.0086089726537466
-8.00912189483643	-8.34063148498535	-9.39486122131348	-0.121403478085995	-0.0635764226317406	0.00841920077800751
-8.01306629180908	-8.33366680145264	-9.42939949035645	-0.121355399489403	-0.0634708181023598	0.00875899195671082
-8.00584983825684	-8.34340381622314	-9.40198993682861	-0.121444076299667	-0.063633605837822	0.00885431282222271
-8.00368976593018	-8.33118629455566	-9.41065216064453	-0.121432669460773	-0.0633698776364326	0.00876528210937977
-8.00623035430908	-8.3379487991333	-9.43159580230713	-0.121400944888592	-0.0635197982192039	0.00904580391943455
-7.99676465988159	-8.34366226196289	-9.40087604522705	-0.121535755693913	-0.0635015144944191	0.00890414509922266
-7.99771308898926	-8.32808017730713	-9.42654991149902	-0.121413297951221	-0.0633943602442741	0.00901001691818237
-8.00036811828613	-8.3415412902832	-9.42214679718018	-0.121372275054455	-0.0636167153716087	0.00929298717528582
-7.98825168609619	-8.3355073928833	-9.39688110351563	-0.121426872909069	-0.0634793192148209	0.0091272909194231
-7.99362277984619	-8.33136367797852	-9.44194412231445	-0.12138869613409	-0.0634112358093262	0.00920741446316242
-7.98943138122559	-8.34401416778564	-9.41931343078613	-0.121497824788094	-0.0635592564940453	0.00932547263801098
-7.98040103912354	-8.33341979980469	-9.40751838684082	-0.121452957391739	-0.0634417459368706	0.00909855589270592
-7.98392724990845	-8.33196258544922	-9.43925952911377	-0.121367447078228	-0.0634378269314766	0.00941807217895985
-7.97681713104248	-8.34211826324463	-9.41080284118652	-0.121352419257164	-0.0636101067066193	0.00939028710126877
-7.97334337234497	-8.33050060272217	-9.42767429351807	-0.121286161243916	-0.0634369403123856	0.00929476227611303
-7.97813415527344	-8.3379487991333	-9.45558738708496	-0.121215350925922	-0.063548818230629	0.0094646317884326
-7.96980714797974	-8.34355640411377	-9.41159915924072	-0.12135212123394	-0.0635680556297302	0.00931851286441088
-7.96890354156494	-8.33173274993896	-9.44537830352783	-0.121229343116283	-0.0634907484054565	0.00941681675612926
-7.96649503707886	-8.34486103057861	-9.42620944976807	-0.121205732226372	-0.0636487454175949	0.00956967752426863
-7.96028614044189	-8.33810710906982	-9.4253511428833	-0.121254161000252	-0.0634465292096138	0.00933193415403366
-7.96352195739746	-8.33675670623779	-9.44739532470703	-0.121138967573643	-0.0635338053107262	0.00957129430025816
-7.95220136642456	-8.34328842163086	-9.41792011260986	-0.121242970228195	-0.0635426789522171	0.00932426005601883
-7.95933055877686	-8.33207225799561	-9.44195747375488	-0.121181517839432	-0.0634399503469467	0.00936993677169085
-7.96012592315674	-8.34261035919189	-9.43508148193359	-0.121175117790699	-0.0635892376303673	0.00960417184978724
-7.95369815826416	-8.34036254882813	-9.41548633575439	-0.121242858469486	-0.063325971364975	0.00938116665929556
-7.96190071105957	-8.33740997314453	-9.45750713348389	-0.121134705841541	-0.0634687468409538	0.00952888652682304
-7.9569730758667	-8.34632682800293	-9.42275142669678	-0.12120658904314	-0.0636280402541161	0.00950779858976603
-7.95552635192871	-8.3373441696167	-9.42634010314941	-0.121160976588726	-0.0633993372321129	0.00934620760381222
-7.96109008789063	-8.34393692016602	-9.43043041229248	-0.121127299964428	-0.0635998249053955	0.00956566818058491
-7.9557089805603	-8.34163093566895	-9.41276359558105	-0.121184475719929	-0.0634089931845665	0.00934633892029524
-7.96572732925415	-8.33951282501221	-9.44979763031006	-0.12104345113039	-0.0635278970003128	0.0095343766734004
-7.95944213867188	-8.34884071350098	-9.41208457946777	-0.121134206652641	-0.0636344328522682	0.00947102159261703
-7.95984315872192	-8.33471488952637	-9.4277868270874	-0.121082879602909	-0.0635549649596214	0.0092816548421979
-7.97105503082275	-8.34673309326172	-9.44052410125732	-0.121039129793644	-0.063679501414299	0.00962760485708714
-7.96386194229126	-8.34891128540039	-9.40957355499268	-0.121077731251717	-0.0636741816997528	0.00942130293697119
-7.9690957069397	-8.34091567993164	-9.44291114807129	-0.120973087847233	-0.0636852011084557	0.00940925255417824
-7.97355031967163	-8.3535623550415	-9.44074726104736	-0.120960988104343	-0.0639103427529335	0.00958396214991808
-7.96339416503906	-8.3487491607666	-9.41827201843262	-0.12095170468092	-0.0638444200158119	0.0092565668746829
-7.97496366500854	-8.34615707397461	-9.45438385009766	-0.120795756578445	-0.0638532787561417	0.00948082190006971
-7.97385740280151	-8.35857200622559	-9.43122482299805	-0.120804831385612	-0.0640184357762337	0.00954932533204556
-7.97004890441895	-8.35012912750244	-9.42099857330322	-0.120793476700783	-0.0639153569936752	0.00932728406041861
-7.9766206741333	-8.34983539581299	-9.46235942840576	-0.120673626661301	-0.0640002712607384	0.00946867931634188
-7.97659635543823	-8.36457347869873	-9.44526290893555	-0.120608694851398	-0.0641521140933037	0.00965480785816908
-7.96730327606201	-8.35861206054688	-9.42885684967041	-0.120661728084087	-0.0641492307186127	0.00940859224647284
-7.97252321243286	-8.35237884521484	-9.45821571350098	-0.120472207665443	-0.0640616118907928	0.00951789692044258
-7.97228908538818	-8.36126899719238	-9.45082473754883	-0.12043883651495	-0.0642702952027321	0.00971207674592733
-7.96443367004395	-8.35943126678467	-9.43463039398193	-0.120496399700642	-0.0640737637877464	0.00953375920653343
-7.97388219833374	-8.35714054107666	-9.47638988494873	-0.120326839387417	-0.0642187967896461	0.00973795726895332
-7.96814012527466	-8.36921119689941	-9.45163631439209	-0.120339833199978	-0.0643503293395042	0.00976122729480267
-7.96668338775635	-8.35885143280029	-9.44413089752197	-0.120393440127373	-0.0642022714018822	0.00953649450093508
-7.96945858001709	-8.35846138000488	-9.47597503662109	-0.120212852954865	-0.0642941370606422	0.00984697323292494
-7.96435642242432	-8.37118625640869	-9.44741725921631	-0.120260566473007	-0.0643809288740158	0.00978678930550814
-7.96225357055664	-8.36051559448242	-9.45666408538818	-0.120220959186554	-0.0642170757055283	0.00958461221307516
-7.97187185287476	-8.3649320602417	-9.48218154907227	-0.120063692331314	-0.0643403083086014	0.00983623322099447
-7.96175861358643	-8.37102508544922	-9.44847202301025	-0.120091415941715	-0.0643720179796219	0.00960239954292774
-7.96626758575439	-8.36207580566406	-9.47281932830811	-0.120063282549381	-0.0641776397824287	0.00953435432165861
-7.96439027786255	-8.37261390686035	-9.46739101409912	-0.120045855641365	-0.0644065290689468	0.00968505442142487
-7.95847225189209	-8.36749458312988	-9.44416427612305	-0.120039962232113	-0.0642010197043419	0.00938015803694725
-7.9632306098938	-8.36338329315186	-9.48280334472656	-0.119992390275002	-0.0642147660255432	0.00948916655033827
-7.95880174636841	-8.37468814849854	-9.45916843414307	-0.120022512972355	-0.064316600561142	0.00945280399173498
-7.95541381835938	-8.36405563354492	-9.4558219909668	-0.120018467307091	-0.0640682652592659	0.00920442212373018
-7.9591588973999	-8.36056900024414	-9.48274326324463	-0.11984871327877	-0.0641931220889091	0.00937609653919935
-7.95239400863647	-8.37263298034668	-9.44926071166992	-0.119985967874527	-0.0642114207148552	0.00927400216460228
-7.94718933105469	-8.36023712158203	-9.45773410797119	-0.12002420425415	-0.064046822488308	0.00901121739298105
-7.95245170593262	-8.36314487457275	-9.47825622558594	-0.119934983551502	-0.064121849834919	0.0091682355850935
-7.9413948059082	-8.36406993865967	-9.44461250305176	-0.120070263743401	-0.0640523582696915	0.00887558609247208
-7.94439077377319	-8.35301876068115	-9.46881866455078	-0.119945600628853	-0.0638611540198326	0.00886203441768885
-7.93967771530151	-8.36235046386719	-9.46118831634521	-0.119942203164101	-0.0640413016080856	0.00892492104321718
-7.93409013748169	-8.35483741760254	-9.44328498840332	-0.12005502730608	-0.0637493580579758	0.00857625063508749
-7.9408164024353	-8.34902191162109	-9.48335456848145	-0.119926914572716	-0.0638328939676285	0.00863483641296625
-7.9330267906189	-8.35797691345215	-9.45579242706299	-0.119986183941364	-0.0639003664255142	0.00853428803384304
-7.9272346496582	-8.34966850280762	-9.44258880615234	-0.120100408792496	-0.0636367499828339	0.00820855423808098
-7.92938041687012	-8.34218692779541	-9.4666576385498	-0.119975246489048	-0.0636369809508324	0.00829081423580647
-7.9280948638916	-8.35427761077881	-9.44656181335449	-0.120044574141502	-0.0637543573975563	0.00826187990605831
-7.91719913482666	-8.3463716506958	-9.42863178253174	-0.120115369558334	-0.0634669959545136	0.00785815715789795
-7.92584276199341	-8.34096240997314	-9.46822452545166	-0.120050139725208	-0.0635037869215012	0.00787928327918053
-7.92150259017944	-8.3521785736084	-9.43898296356201	-0.120175048708916	-0.0635530054569244	0.0078066042624414
-7.91582441329956	-8.34113216400146	-9.42466831207275	-0.120286971330643	-0.0633111596107483	0.00738475704565644
-7.92104434967041	-8.33582782745361	-9.45332717895508	-0.120196990668774	-0.0632580816745758	0.00746332993730903
-7.91433525085449	-8.34585762023926	-9.42493629455566	-0.120286270976067	-0.063354566693306	0.00729883974418044
-7.91273784637451	-8.33303642272949	-9.42887783050537	-0.120343402028084	-0.0630287081003189	0.00699621764943004
-7.91928625106812	-8.33844470977783	-9.45241546630859	-0.120313182473183	-0.0631574243307114	0.00705642672255635
-7.91011953353882	-8.34042358398438	-9.41797542572021	-0.120396509766579	-0.0629943832755089	0.00670218374580145
-7.91345119476318	-8.32609367370605	-9.43768215179443	-0.120380073785782	-0.0628208145499229	0.00649251649156213
-7.91294527053833	-8.33537006378174	-9.43625450134277	-0.120462648570538	-0.0629576295614243	0.00661738542839885
-7.90534019470215	-8.33240509033203	-9.40315437316895	-0.120592124760151	-0.0627323389053345	0.0062307845801115
-7.91174221038818	-8.32497787475586	-9.44656181335449	-0.120542332530022	-0.0627239271998405	0.00614565843716264
-7.90479040145874	-8.33325290679932	-9.41163158416748	-0.120623208582401	-0.0627430379390717	0.0059270141646266
-7.90834951400757	-8.31848430633545	-9.43041133880615	-0.120616734027863	-0.0624975711107254	0.00576180312782526
-7.90852165222168	-8.32884502410889	-9.42373371124268	-0.120634749531746	-0.0626942366361618	0.00583601696416736
-7.89994430541992	-8.32581043243408	-9.39828109741211	-0.120804324746132	-0.0623841434717178	0.00546613335609436
-7.90303945541382	-8.3141040802002	-9.42043209075928	-0.120717883110046	-0.0623629502952099	0.00539142312481999
-7.90781116485596	-8.3242301940918	-9.42709922790527	-0.12075986713171	-0.0625053718686104	0.00550151569768786
-7.8988995552063	-8.32163524627686	-9.39526653289795	-0.120866179466248	-0.0624124594032764	0.00517153367400169
-7.90029716491699	-8.30909252166748	-9.41991424560547	-0.12080030143261	-0.0623365454375744	0.00516184698790312
-7.90288829803467	-8.31991195678711	-9.41131591796875	-0.120841130614281	-0.0624353364109993	0.00534016778692603
-7.89241170883179	-8.31634521484375	-9.38253307342529	-0.120915107429028	-0.0623605139553547	0.00502368388697505
-7.89905405044556	-8.30640506744385	-9.41979885101318	-0.120854064822197	-0.062294527888298	0.00509200943633914
-7.89670944213867	-8.31831169128418	-9.39653778076172	-0.120976708829403	-0.0624529235064983	0.00518333679065108
-7.89495372772217	-8.30561542510986	-9.40460777282715	-0.121019765734673	-0.0623273104429245	0.00503897247835994
-7.90070867538452	-8.3113431930542	-9.41335582733154	-0.120950154960155	-0.0625330805778503	0.00533344084396958
-7.89343690872192	-8.31654930114746	-9.3825569152832	-0.121105916798115	-0.0624490678310394	0.00521342782303691
-7.90071249008179	-8.30263614654541	-9.41405582427979	-0.121084101498127	-0.0623573027551174	0.00529212178662419
-7.90575408935547	-8.31487941741943	-9.4163293838501	-0.121047861874104	-0.0625628903508186	0.00552375474944711
-7.90108966827393	-8.30994510650635	-9.38851451873779	-0.121122650802135	-0.0624720230698586	0.00541065447032452
-7.90908861160278	-8.30490398406982	-9.4201831817627	-0.121136821806431	-0.0625543594360352	0.00573354540392756
-7.91118049621582	-8.31741046905518	-9.39879131317139	-0.12114555388689	-0.0627922192215919	0.00607311492785811
-7.90906524658203	-8.30795192718506	-9.3949031829834	-0.121246747672558	-0.0625607743859291	0.00598496338352561
-7.92001819610596	-8.31478309631348	-9.42259216308594	-0.121178925037384	-0.0627955794334412	0.00645987223833799
-7.91662406921387	-8.32046604156494	-9.38765239715576	-0.121348530054092	-0.0628477483987808	0.00653189560398459
-7.92291927337646	-8.30888271331787	-9.41212940216064	-0.121252983808517	-0.0628201439976692	0.00678790640085936
-7.92694091796875	-8.3232889175415	-9.40005779266357	-0.121242627501488	-0.063138522207737	0.00717914942651987
-7.9244556427002	-8.31984615325928	-9.38263034820557	-0.121332794427872	-0.0629774481058121	0.00724741257727146
-7.93490648269653	-8.31608390808105	-9.42690849304199	-0.121236562728882	-0.0630406066775322	0.00760908052325249
-7.93549966812134	-8.32994651794434	-9.40445327758789	-0.121358156204224	-0.0632197037339211	0.00785421207547188
-7.93574905395508	-8.32267761230469	-9.40108299255371	-0.121333234012127	-0.0632155239582062	0.00792804826050997
-7.9441614151001	-8.32822036743164	-9.42275714874268	-0.121228955686092	-0.0634054094552994	0.0084872730076313
-7.94149112701416	-8.33765125274658	-9.38380146026611	-0.12131854891777	-0.0634445995092392	0.00851153861731291
-7.95110654830933	-8.33077335357666	-9.4272403717041	-0.121225871145725	-0.0633964911103249	0.00872351787984371
-7.95251369476318	-8.34645175933838	-9.42494201660156	-0.121260292828083	-0.0636617988348007	0.00914174597710371
-7.95139837265015	-8.34496212005615	-9.40195846557617	-0.121330089867115	-0.0636638626456261	0.00902992952615023
-7.96018075942993	-8.33893013000488	-9.43388080596924	-0.121245458722115	-0.0635370090603828	0.0093632061034441
-7.95931720733643	-8.3547248840332	-9.42036533355713	-0.121253706514835	-0.063923291862011	0.00974225718528032
-7.95880937576294	-8.34895610809326	-9.40760040283203	-0.12130331248045	-0.0637688562273979	0.00971472077071667
-7.96769762039185	-8.35104942321777	-9.44563102722168	-0.121153265237808	-0.0639748498797417	0.010103153064847
-7.96344661712646	-8.35991764068604	-9.41171741485596	-0.121215529739857	-0.0641111955046654	0.0100898211821914
-7.9659686088562	-8.34969139099121	-9.43264579772949	-0.121200382709503	-0.0640442967414856	0.0102380206808448
-7.97201204299927	-8.35878086090088	-9.44353008270264	-0.121110789477825	-0.0643231570720673	0.0106784366071224
-7.96646928787231	-8.36228656768799	-9.41635227203369	-0.12124103307724	-0.0642273426055908	0.010591521859169
-7.96944761276245	-8.35434246063232	-9.45265960693359	-0.121132045984268	-0.0643672868609428	0.0108172576874495
-7.9714789390564	-8.3701753616333	-9.45044040679932	-0.121089152991772	-0.0646169483661652	0.011042702011764
-7.96543025970459	-8.36209869384766	-9.42446708679199	-0.121168836951256	-0.064553439617157	0.0108865108340979
-7.97506141662598	-8.36068344116211	-9.46575355529785	-0.121064864099026	-0.0645926520228386	0.0112228877842426
-7.96875238418579	-8.37340354919434	-9.43648815155029	-0.12110561132431	-0.0647895187139511	0.0112481191754341
-7.96859550476074	-8.36315250396729	-9.45240592956543	-0.121057100594044	-0.0646524280309677	0.0111689306795597
-7.97104024887085	-8.36994743347168	-9.47254943847656	-0.120963454246521	-0.0649434253573418	0.0114688351750374
-7.9668402671814	-8.37726879119873	-9.44172191619873	-0.121092259883881	-0.0649368390440941	0.0113372821360826
-7.96565198898315	-8.36460304260254	-9.46681594848633	-0.120962791144848	-0.0648225396871567	0.0113810328766704
-7.96818542480469	-8.37813282012939	-9.46532440185547	-0.120995290577412	-0.065036341547966	0.011677616275847
-7.96172857284546	-8.37603855133057	-9.44195652008057	-0.121066525578499	-0.0648837834596634	0.011404667980969
-7.97087240219116	-8.37153720855713	-9.48486804962158	-0.120956346392632	-0.0649449825286865	0.0115246120840311
-7.96877431869507	-8.38639545440674	-9.46022319793701	-0.121057912707329	-0.0651227757334709	0.0116685014218092
-7.96265363693237	-8.37295150756836	-9.45553779602051	-0.121085576713085	-0.0649303123354912	0.0113503271713853
-7.96856498718262	-8.37451457977295	-9.48482894897461	-0.121020995080471	-0.0650028884410858	0.0116752982139587
-7.96370267868042	-8.38472175598145	-9.45157432556152	-0.121122308075428	-0.065069779753685	0.0115995295345783
-7.96432971954346	-8.37164783477783	-9.4685697555542	-0.121082819998264	-0.0648684054613113	0.0115284789353609
-7.97011423110962	-8.37936115264893	-9.48915767669678	-0.121011026203632	-0.0652070716023445	0.0117570981383324
-7.95936346054077	-8.37728977203369	-9.45308208465576	-0.121165841817856	-0.0651406496763229	0.0115528302267194
-7.96337127685547	-8.36989974975586	-9.48371505737305	-0.121003836393356	-0.0650639981031418	0.0116821052506566
-7.96101474761963	-8.38248443603516	-9.47101020812988	-0.121070608496666	-0.0652818903326988	0.0119237713515759
-7.95344972610474	-8.3777379989624	-9.45149421691895	-0.12105667591095	-0.0651617646217346	0.011762254871428
-7.95603322982788	-8.36779117584229	-9.48875999450684	-0.120968744158745	-0.0651967227458954	0.0119079174473882
-7.95383548736572	-8.38287353515625	-9.47293090820313	-0.12099489569664	-0.0653955638408661	0.012069403193891
-7.94607496261597	-8.37019062042236	-9.46046352386475	-0.120949409902096	-0.0653428882360458	0.0118916388601065
-7.95336055755615	-8.37571620941162	-9.48794078826904	-0.120841145515442	-0.065462239086628	0.0122643709182739
-7.94584226608276	-8.38471508026123	-9.46409320831299	-0.120886996388435	-0.0655888766050339	0.0122873885557055
-7.94294452667236	-8.37231922149658	-9.47329807281494	-0.120828688144684	-0.065423384308815	0.0121637349948287
-7.94814777374268	-8.3799409866333	-9.50358009338379	-0.12080530077219	-0.0656857714056969	0.0124732665717602
-7.94112730026245	-8.38453102111816	-9.46398735046387	-0.120759010314941	-0.0656737685203552	0.012355238199234
-7.93964147567749	-8.37509632110596	-9.48905658721924	-0.120787113904953	-0.0655843615531921	0.0124431410804391
-7.94165897369385	-8.38281154632568	-9.4855260848999	-0.1206324249506	-0.0658496469259262	0.012712337076664
-7.93441486358643	-8.38511085510254	-9.46254730224609	-0.120748765766621	-0.0656727105379105	0.0125527270138264
-7.93662786483765	-8.37529373168945	-9.49885272979736	-0.120616570115089	-0.0656823962926865	0.0126406755298376
-7.93704175949097	-8.38790130615234	-9.49116039276123	-0.120581440627575	-0.0659274235367775	0.0128515530377626
-7.92647552490234	-8.38246822357178	-9.46858882904053	-0.120617285370827	-0.0658720210194588	0.0125856678932905
-7.93052244186401	-8.37380504608154	-9.49781608581543	-0.120499521493912	-0.0658081397414207	0.012800526805222
-7.92624139785767	-8.38303279876709	-9.4893102645874	-0.120420947670937	-0.0660839080810547	0.0129421073943377
-7.92041063308716	-8.38079738616943	-9.46392726898193	-0.120530776679516	-0.0659001469612122	0.0127027742564678
-7.92135810852051	-8.37224769592285	-9.49994945526123	-0.120440073311329	-0.0658410787582397	0.0128035452216864
-7.92342758178711	-8.38181591033936	-9.49391746520996	-0.120424956083298	-0.0660847648978233	0.0128963999450207
-7.91413736343384	-8.37530040740967	-9.46914577484131	-0.120488278567791	-0.0659566223621368	0.0126497689634562
-7.91944742202759	-8.36792850494385	-9.50079154968262	-0.120426200330257	-0.0659312531352043	0.0127489157021046
-7.9200701713562	-8.37922382354736	-9.49099731445313	-0.120396420359612	-0.066147468984127	0.0129384631291032
-7.91476202011108	-8.37805271148682	-9.46585178375244	-0.120506219565868	-0.0659371316432953	0.0126571180298924
-7.92336511611938	-8.36948394775391	-9.50305271148682	-0.120292857289314	-0.0659517571330071	0.0126814544200897
-7.92672395706177	-8.38001155853271	-9.49431419372559	-0.120353117585182	-0.0661076605319977	0.0127919306978583
-7.92251110076904	-8.38079833984375	-9.46670246124268	-0.120530128479004	-0.0660057887434959	0.0125297661870718
-7.93195152282715	-8.37315368652344	-9.50162220001221	-0.12040738761425	-0.0659331008791924	0.0125700058415532
-7.93770170211792	-8.38698768615723	-9.4989767074585	-0.120406895875931	-0.0661991536617279	0.0127556771039963
-7.93376874923706	-8.38941192626953	-9.46780490875244	-0.120442852377892	-0.0661532878875732	0.0125103546306491
-7.93929719924927	-8.38002681732178	-9.49375820159912	-0.120378412306309	-0.0659984797239304	0.0123802302405238
-7.9452919960022	-8.38259315490723	-9.51604270935059	-0.120250202715397	-0.0661052390933037	0.0125257587060332
-7.94808530807495	-8.39611434936523	-9.49530696868896	-0.120307289063931	-0.0662527978420258	0.0124438386410475
-7.94323348999023	-8.39106845855713	-9.48036098480225	-0.120392479002476	-0.0660805553197861	0.0121191330254078
-7.94976472854614	-8.38594055175781	-9.51470756530762	-0.120344370603561	-0.0661327838897705	0.0122386440634727
-7.94894456863403	-8.39756870269775	-9.48894882202148	-0.120391309261322	-0.0663473010063171	0.0123211741447449
-7.9429292678833	-8.38826084136963	-9.48056602478027	-0.12032774835825	-0.0662308484315872	0.012064435519278
-7.95417308807373	-8.38593196868896	-9.52592754364014	-0.120191536843777	-0.066279798746109	0.0122409723699093
-7.94774913787842	-8.39595794677734	-9.49364948272705	-0.120267868041992	-0.066426657140255	0.0121168438345194
-7.9437108039856	-8.38234901428223	-9.49419689178467	-0.120305389165878	-0.0662276670336723	0.0118619715794921
-7.94762420654297	-8.38259410858154	-9.51913547515869	-0.120228134095669	-0.0663964301347733	0.0121382819488645
-7.94535684585571	-8.39295482635498	-9.48604869842529	-0.120277307927608	-0.0664196461439133	0.0120978010818362
-7.94029521942139	-8.38164138793945	-9.49551868438721	-0.120318509638309	-0.0661997199058533	0.0118667455390096
-7.94597768783569	-8.37790679931641	-9.52773571014404	-0.120197534561157	-0.0664180591702461	0.0120414048433304
-7.94194173812866	-8.38956260681152	-9.49687671661377	-0.120264239609241	-0.0664436221122742	0.011919803917408
-7.9364709854126	-8.3751916885376	-9.49615859985352	-0.12026384472847	-0.0663208514451981	0.0117138335481286
-7.94729280471802	-8.37717342376709	-9.51923084259033	-0.120240218937397	-0.0663155317306519	0.011951245367527
-7.94371318817139	-8.38686466217041	-9.48932647705078	-0.12030640989542	-0.0664544031023979	0.0119604850187898
-7.93799161911011	-8.37358283996582	-9.4899959564209	-0.120388947427273	-0.0662386193871498	0.0117594981566072
-7.94648027420044	-8.37481117248535	-9.52144432067871	-0.120233647525311	-0.0663376227021217	0.0119431270286441
-7.94245386123657	-8.38256931304932	-9.49291133880615	-0.120405703783035	-0.0663882866501808	0.0119992224499583
-7.93848085403442	-8.36725425720215	-9.48379707336426	-0.120454996824265	-0.066203773021698	0.0117886941879988
-7.94366645812988	-8.37118816375732	-9.51167297363281	-0.120431460440159	-0.0662006959319115	0.0121537782251835
-7.93798494338989	-8.37982654571533	-9.47729015350342	-0.120551407337189	-0.0662931725382805	0.0121463239192963
-7.93287801742554	-8.36275577545166	-9.50299549102783	-0.12043072283268	-0.066152885556221	0.0121389655396342
-7.93546533584595	-8.37278747558594	-9.51322650909424	-0.120377041399479	-0.0663579404354095	0.0124081065878272
-7.92489862442017	-8.36416912078857	-9.48345756530762	-0.12046255171299	-0.0662263631820679	0.0122501840814948
-7.92677307128906	-8.35839176177979	-9.50898551940918	-0.120381914079189	-0.0662800297141075	0.012490626424551
-7.91914558410645	-8.36741542816162	-9.48965263366699	-0.120482116937637	-0.0663898214697838	0.0126284854486585
-7.91093730926514	-8.35501480102539	-9.49946784973145	-0.120435282588005	-0.0661749616265297	0.0125736081972718
-7.9096565246582	-8.35724925994873	-9.52348232269287	-0.120243050158024	-0.0663733035326004	0.0128455348312855
-7.89406204223633	-8.35806369781494	-9.48792171478271	-0.120377883315086	-0.0663643330335617	0.012778403237462
-7.88751792907715	-8.34269237518311	-9.50883197784424	-0.120343871414661	-0.0661764889955521	0.0127660119906068
-7.88551807403564	-8.34860610961914	-9.5118989944458	-0.120279438793659	-0.06632249802351	0.0130548449233174
-7.86995029449463	-8.34834766387939	-9.47796154022217	-0.12038791179657	-0.0662647411227226	0.0129132540896535
-7.86407947540283	-8.3336067199707	-9.51361846923828	-0.120224766433239	-0.0661108568310738	0.0129915215075016
-7.85792684555054	-8.34337043762207	-9.51015567779541	-0.120214879512787	-0.0662437230348587	0.0131498919799924
-7.84691715240479	-8.33246040344238	-9.48608016967773	-0.120294965803623	-0.0660564750432968	0.0129218474030495
-7.84435892105103	-8.32133197784424	-9.51225566864014	-0.120213955640793	-0.0658686459064484	0.0130762234330177
-7.84192752838135	-8.33152961730957	-9.49850654602051	-0.120351187884808	-0.0659831762313843	0.0132678532972932
-7.8320837020874	-8.32233333587646	-9.48020553588867	-0.120472088456154	-0.0656537860631943	0.0129554122686386
-7.83299446105957	-8.31824398040771	-9.51375484466553	-0.120377033948898	-0.0657215639948845	0.0131105063483119
-7.82251834869385	-8.32314872741699	-9.47907638549805	-0.120587199926376	-0.065664567053318	0.0130186304450035
-7.82221746444702	-8.30622959136963	-9.487229347229	-0.120571136474609	-0.0653857663273811	0.0128712104633451
-7.82471704483032	-8.3118257522583	-9.49403095245361	-0.120668947696686	-0.0654089823365211	0.0130787929520011
-7.81775331497192	-8.31489372253418	-9.46066474914551	-0.120798401534557	-0.0653450936079025	0.0128349782899022
-7.8129711151123	-8.29963493347168	-9.49482536315918	-0.120797500014305	-0.0651758089661598	0.0127943987026811
-7.81445837020874	-8.30800914764404	-9.49000263214111	-0.120735257863998	-0.065251313149929	0.0128060961142182
-7.80310535430908	-8.29980087280273	-9.46610069274902	-0.120901025831699	-0.065035492181778	0.0125132193788886
-7.80636119842529	-8.2922534942627	-9.48927688598633	-0.120867609977722	-0.064937524497509	0.0125363813713193
-7.80496025085449	-8.30111217498779	-9.47467708587646	-0.120930887758732	-0.0650361254811287	0.0126094957813621
-7.79476737976074	-8.28834438323975	-9.46032619476318	-0.121047832071781	-0.0647035911679268	0.012272922322154
-7.7950644493103	-8.28108692169189	-9.49231815338135	-0.120951443910599	-0.0647776648402214	0.0123585015535355
-7.78652381896973	-8.28692150115967	-9.46095180511475	-0.121040806174278	-0.064739316701889	0.0122364647686481
-7.78183650970459	-8.27003383636475	-9.47207736968994	-0.121114559471607	-0.0645437613129616	0.0121064353734255
-7.78206920623779	-8.27804088592529	-9.471510887146	-0.121141523122787	-0.0645901933312416	0.0122597115114331
-7.77133798599243	-8.27300262451172	-9.44071388244629	-0.121277928352356	-0.0644570365548134	0.0119854081422091
-7.77066421508789	-8.26163673400879	-9.48031139373779	-0.121179342269897	-0.0643629506230354	0.0120226554572582
-7.76659965515137	-8.273118019104	-9.4524507522583	-0.121227152645588	-0.0643298029899597	0.0119063295423985
-7.76007461547852	-8.2570219039917	-9.44492626190186	-0.121264405548573	-0.0641414374113083	0.0116686671972275
-7.76326608657837	-8.25962924957275	-9.47157573699951	-0.121241718530655	-0.0641561225056648	0.0118608251214027
-7.75521039962769	-8.26620483398438	-9.43775272369385	-0.121298342943192	-0.064179889857769	0.0116660688072443
-7.75358581542969	-8.25220489501953	-9.45579433441162	-0.121271841228008	-0.0638697668910027	0.011457521468401
-7.75452375411987	-8.26271152496338	-9.47458934783936	-0.121183045208454	-0.0640299618244171	0.011579466983676
-7.74720859527588	-8.26180362701416	-9.44326305389404	-0.121304243803024	-0.0638537928462029	0.0112945595756173
-7.75469350814819	-8.25434303283691	-9.46561241149902	-0.121189445257187	-0.0638416707515717	0.0113149220123887
-7.75355863571167	-8.26894950866699	-9.44302368164063	-0.121241629123688	-0.0639331564307213	0.0113688828423619
-7.74805974960327	-8.25967025756836	-9.44597339630127	-0.121292255818844	-0.0636849477887154	0.0110145173966885
-7.75677824020386	-8.25921058654785	-9.47715091705322	-0.121075823903084	-0.0638286024332047	0.0111405691131949
-7.75121974945068	-8.26834106445313	-9.44096565246582	-0.121161952614784	-0.0637469217181206	0.0108540123328567
-7.76213312149048	-8.2573709487915	-9.46914768218994	-0.121079333126545	-0.0636366903781891	0.0108056608587503
-7.7614312171936	-8.27308750152588	-9.45306396484375	-0.121069230139256	-0.0638737305998802	0.0108340997248888
-7.75706005096436	-8.2658748626709	-9.44555187225342	-0.121069572865963	-0.0636769384145737	0.0104618137702346
-7.76844930648804	-8.26796531677246	-9.48496627807617	-0.120915278792381	-0.0637414529919624	0.0105545837432146
-7.760986328125	-8.27490139007568	-9.44884967803955	-0.121035650372505	-0.0637273043394089	0.0102516254410148
-7.76679992675781	-8.26465320587158	-9.47802639007568	-0.120950520038605	-0.0636282935738564	0.0101413791999221
-7.76738405227661	-8.27666759490967	-9.463303565979	-0.12086820602417	-0.0637914165854454	0.0101848002523184
-7.76333618164063	-8.2717981338501	-9.4535961151123	-0.120911665260792	-0.0636165589094162	0.00979542825371027
-7.77262735366821	-8.26813220977783	-9.49156856536865	-0.12072516232729	-0.0636030659079552	0.00978732667863369
-7.76870679855347	-8.27842617034912	-9.46044158935547	-0.120806686580181	-0.0636104345321655	0.00954387430101633
-7.76965236663818	-8.26291465759277	-9.48047256469727	-0.120763413608074	-0.0634741187095642	0.00931308325380087
-7.77158641815186	-8.27820014953613	-9.4656925201416	-0.120704524219036	-0.0636505112051964	0.00932745821774006
-7.77139711380005	-8.2652063369751	-9.47391986846924	-0.120798699557781	-0.0634706690907478	0.00900181382894516
-7.77782678604126	-8.27202701568604	-9.48742389678955	-0.120673440396786	-0.0634949803352356	0.00907563697546721
-7.77086639404297	-8.27178001403809	-9.45692539215088	-0.120764344930649	-0.0634501278400421	0.00866966415196657
-7.7781834602356	-8.26505470275879	-9.48948097229004	-0.120690569281578	-0.0633644163608551	0.00869261007755995
-7.77110910415649	-8.27303600311279	-9.45578098297119	-0.120661467313766	-0.0634838715195656	0.00861266627907753
-7.77458095550537	-8.26411056518555	-9.46881771087646	-0.120648369193077	-0.0632050484418869	0.0083388714119792
-7.77978086471558	-8.2739782333374	-9.47767543792725	-0.120673470199108	-0.0633684396743774	0.0084212739020586
-7.77321147918701	-8.26848888397217	-9.45683765411377	-0.120732866227627	-0.0632109567523003	0.00806406419724226
-7.77910089492798	-8.26132774353027	-9.49066066741943	-0.120576679706573	-0.0632172077894211	0.00819299090653658
-7.77366209030151	-8.27064323425293	-9.45323848724365	-0.120687127113342	-0.0631705522537231	0.00802380964159966
-7.7755560874939	-8.25989055633545	-9.4874382019043	-0.120575807988644	-0.0631709694862366	0.00791449658572674
-7.77797985076904	-8.27086448669434	-9.48038578033447	-0.120526611804962	-0.0633171573281288	0.00795299466699362
-7.77180862426758	-8.26148796081543	-9.47123336791992	-0.120469577610493	-0.0631748884916306	0.0076218219473958
-7.77671957015991	-8.26297473907471	-9.49617671966553	-0.120403483510017	-0.0631666257977486	0.00783203821629286
-7.76960372924805	-8.27289867401123	-9.4674596786499	-0.12044695019722	-0.0632587149739265	0.00762173440307379
-7.77024459838867	-8.26045894622803	-9.48165321350098	-0.120344527065754	-0.0630784705281258	0.00743435695767403
-7.77367210388184	-8.26931762695313	-9.50400829315186	-0.120281748473644	-0.0632471069693565	0.00759722059592605
-7.76213264465332	-8.26759719848633	-9.4669361114502	-0.1203303784132	-0.0631489530205727	0.00723707536235452
-7.76754903793335	-8.25688076019287	-9.49628734588623	-0.12018733471632	-0.0630592331290245	0.0072099668905139
-7.76820802688599	-8.26998805999756	-9.48846530914307	-0.120183579623699	-0.0632291287183762	0.00731159094721079
-7.76002931594849	-8.26457977294922	-9.46504783630371	-0.120253838598728	-0.063002236187458	0.00696263602003455
-7.76746606826782	-8.26117420196533	-9.51191902160645	-0.120108209550381	-0.0630437955260277	0.00702186161652207
-7.76317596435547	-8.27295780181885	-9.48782634735107	-0.120122745633125	-0.0631101503968239	0.00700585916638374
-7.75750875473022	-8.2610330581665	-9.48667144775391	-0.1200977191329	-0.0629455000162125	0.00661546224728227
-7.76454544067383	-8.26411533355713	-9.51030921936035	-0.119984522461891	-0.0629264265298843	0.00682808831334114
-7.75921487808228	-8.26492309570313	-9.47577571868896	-0.120048247277737	-0.0629855096340179	0.00657016830518842
-7.76381874084473	-8.25757503509521	-9.50163841247559	-0.119989678263664	-0.0627414360642433	0.00647590775042772
-7.76280975341797	-8.26756477355957	-9.49181842803955	-0.119963824748993	-0.0629149600863457	0.00654199765995145
-7.75877809524536	-8.2578592300415	-9.48258018493652	-0.120014868676662	-0.0626642853021622	0.00617153476923704
-7.76476049423218	-8.25796031951904	-9.50491142272949	-0.119894124567509	-0.0628281459212303	0.0063167572952807
-7.75828742980957	-8.26330757141113	-9.47392749786377	-0.119969502091408	-0.0626834779977798	0.00603862339630723
-7.76186990737915	-8.25322151184082	-9.50502777099609	-0.119874082505703	-0.0625552535057068	0.00595464510843158
-7.76260232925415	-8.26752281188965	-9.49599933624268	-0.119914770126343	-0.0626526400446892	0.00593717768788338
-7.7549901008606	-8.25634860992432	-9.47480010986328	-0.120005376636982	-0.0623920038342476	0.00558130815625191
-7.75843334197998	-8.25538730621338	-9.50769233703613	-0.119871236383915	-0.0624992325901985	0.00570830702781677
-7.75490951538086	-8.26528167724609	-9.47402191162109	-0.119986928999424	-0.0624145343899727	0.00558074563741684
-7.75308799743652	-8.2532320022583	-9.49146556854248	-0.119970791041851	-0.0622003301978111	0.00531776621937752
-7.75340366363525	-8.26239395141602	-9.49967670440674	-0.120003119111061	-0.0623538978397846	0.00546209188178182
-7.74446630477905	-8.25384521484375	-9.46942234039307	-0.120080932974815	-0.0621166452765465	0.00515100639313459
-7.75168991088867	-8.25216007232666	-9.50127696990967	-0.12004554271698	-0.0620982125401497	0.005306301638484
-7.74229145050049	-8.25771617889404	-9.46784782409668	-0.120109178125858	-0.0621111467480659	0.00516146514564753
-7.74235534667969	-8.24483871459961	-9.4804573059082	-0.12011194974184	-0.0618566758930683	0.00497296685352921
-7.74488687515259	-8.25202465057373	-9.49054145812988	-0.120144329965115	-0.0620069988071918	0.00516201416030526
-7.73572063446045	-8.24917507171631	-9.46927452087402	-0.120146043598652	-0.0618412457406521	0.00483495043590665
-7.73860788345337	-8.23526382446289	-9.49083614349365	-0.120096750557423	-0.0616789683699608	0.00487582944333553
-7.7380838394165	-8.25216007232666	-9.47405433654785	-0.120160341262817	-0.061771847307682	0.00502978404983878
-7.73324632644653	-8.23832988739014	-9.47503089904785	-0.120166949927807	-0.0614978224039078	0.00479605235159397
-7.73413276672363	-8.24408435821533	-9.49069499969482	-0.120170772075653	-0.0616242289543152	0.0050257514230907
-7.7251148223877	-8.24623966217041	-9.45626735687256	-0.12027496099472	-0.0615111775696278	0.00482177874073386
-7.72399425506592	-8.23283863067627	-9.48231983184814	-0.120205126702785	-0.0613921210169792	0.00492211896926165
-7.72304153442383	-8.24656867980957	-9.46572399139404	-0.120305977761745	-0.061513215303421	0.00512675615027547
-7.71473550796509	-8.23433589935303	-9.46681499481201	-0.120368108153343	-0.0612584464251995	0.00495195621624589
-7.71644878387451	-8.23818397521973	-9.49690723419189	-0.120213754475117	-0.0614312700927258	0.00524034537374973
-7.70603704452515	-8.23834896087646	-9.45900440216064	-0.120377957820892	-0.0612804777920246	0.0050737694837153
-7.70655584335327	-8.23036766052246	-9.49080276489258	-0.120271138846874	-0.0612569190561771	0.00531498389318585
-7.70309972763062	-8.2418909072876	-9.46646690368652	-0.120380662381649	-0.0613138973712921	0.00542215909808874
-7.69430875778198	-8.22736740112305	-9.47010040283203	-0.120398953557014	-0.0611133575439453	0.00534267909824848
-7.70139789581299	-8.23607349395752	-9.48972129821777	-0.120296396315098	-0.0612705461680889	0.00562637159600854
-7.68828201293945	-8.23093605041504	-9.46210861206055	-0.120474696159363	-0.0611431077122688	0.00554237375035882
-7.69821929931641	-8.22894763946533	-9.4898567199707	-0.120527401566505	-0.0610945820808411	0.00581155391409993
-7.68953323364258	-8.23798370361328	-9.454026222229	-0.120565310120583	-0.0611779578030109	0.00584676302969456
-7.69273281097412	-8.22589206695557	-9.48117160797119	-0.120605133473873	-0.0609478950500488	0.00594190275296569
-7.69351482391357	-8.23840427398682	-9.47542572021484	-0.120547860860825	-0.0612070113420486	0.00615062424913049
-7.69082403182983	-8.22861862182617	-9.46513748168945	-0.120693974196911	-0.0609316416084766	0.00602227076888084
-7.70112466812134	-8.23441505432129	-9.48855304718018	-0.120713740587234	-0.0610402747988701	0.00643621385097504
-7.69618701934814	-8.23911762237549	-9.45348358154297	-0.120767302811146	-0.0610248036682606	0.00637097237631679
-7.70388650894165	-8.23109912872314	-9.50075340270996	-0.120754361152649	-0.061006173491478	0.00658496888354421
-7.70282173156738	-8.24564743041992	-9.47064304351807	-0.120790898799896	-0.0610886439681053	0.00667611276730895
-7.70732688903809	-8.23403263092041	-9.4860315322876	-0.120807513594627	-0.0609913282096386	0.00677696755155921
-7.7118091583252	-8.24976825714111	-9.48145198822021	-0.120863854885101	-0.0611484460532665	0.00707066943868995
-7.70980072021484	-8.24332237243652	-9.46989727020264	-0.120917297899723	-0.0609761215746403	0.00695229740813375
-7.71861886978149	-8.24474716186523	-9.51320266723633	-0.120865218341351	-0.0610564276576042	0.00732465414330363
-7.7147364616394	-8.25337791442871	-9.47540855407715	-0.121021069586277	-0.0611734315752983	0.00726747466251254
-7.72014665603638	-8.24520111083984	-9.50138854980469	-0.120942801237106	-0.0610283240675926	0.00745188957080245
-7.72033071517944	-8.25876045227051	-9.49504280090332	-0.120930127799511	-0.0613314993679523	0.0077653843909502
-7.71670341491699	-8.25198078155518	-9.48906707763672	-0.120945535600185	-0.0611616335809231	0.00768363056704402
-7.72794485092163	-8.25795078277588	-9.52196884155273	-0.120919577777386	-0.0613375306129456	0.00806793477386236
-7.72176933288574	-8.26488780975342	-9.49265193939209	-0.120985813438892	-0.0613288730382919	0.00799686834216118
-7.72666883468628	-8.25379371643066	-9.51908302307129	-0.120926782488823	-0.0613661780953407	0.00822313781827688
-7.72697067260742	-8.2670955657959	-9.50444221496582	-0.120911180973053	-0.0615290775895119	0.00848221872001886
-7.72778558731079	-8.25749778747559	-9.51181983947754	-0.120917975902557	-0.0614265352487564	0.00833506789058447
-7.73568534851074	-8.2664623260498	-9.53873825073242	-0.120876595377922	-0.0615894347429276	0.00871730223298073
-7.72817993164063	-8.26690006256104	-9.49980449676514	-0.120929680764675	-0.061608798801899	0.00858659110963345
-7.73748779296875	-8.26102733612061	-9.53616809844971	-0.120836459100246	-0.061583623290062	0.00880293175578117
-7.73834228515625	-8.27479267120361	-9.51504325866699	-0.120911918580532	-0.0617364570498466	0.00903803110122681
-7.74062252044678	-8.26645565032959	-9.51737308502197	-0.120940767228603	-0.0615323819220066	0.0089285783469677
-7.74595212936401	-8.27293014526367	-9.54574489593506	-0.120920196175575	-0.0617991611361504	0.00923972856253386
-7.74095058441162	-8.27503395080566	-9.50858879089355	-0.121058352291584	-0.0617029741406441	0.00909993145614862
-7.75088739395142	-8.26547241210938	-9.53947925567627	-0.120972290635109	-0.0616970546543598	0.00928824674338102
-7.75107955932617	-8.28007984161377	-9.51166439056396	-0.121087864041328	-0.0617948845028877	0.00935761444270611
-7.75086450576782	-8.26649856567383	-9.52158260345459	-0.120991736650467	-0.0616156570613384	0.0091894194483757
-7.75811147689819	-8.27270793914795	-9.53896617889404	-0.121042624115944	-0.061838872730732	0.00948847364634275
-7.75288057327271	-8.27864933013916	-9.51277256011963	-0.121030211448669	-0.061810091137886	0.0093692485243082
-7.7516622543335	-8.26251983642578	-9.52782917022705	-0.120984338223934	-0.0616503395140171	0.00921204220503569
-7.76037788391113	-8.27044677734375	-9.54221057891846	-0.120980873703957	-0.0617644041776657	0.0094987191259861
-7.75251388549805	-8.2757453918457	-9.51373767852783	-0.121037118136883	-0.0616997368633747	0.00930552929639816
-7.75772619247437	-8.2606086730957	-9.54421043395996	-0.121053896844387	-0.061569906771183	0.00918645039200783
-7.75984859466553	-8.27237510681152	-9.54035472869873	-0.121106065809727	-0.0617098771035671	0.00932642165571451
-7.75189399719238	-8.26356506347656	-9.51403999328613	-0.121129810810089	-0.0615366026759148	0.00898520462214947
-7.7584810256958	-8.25905418395996	-9.5485668182373	-0.121048644185066	-0.0615332014858723	0.00913742743432522
-7.75674104690552	-8.26874446868896	-9.51924991607666	-0.121157422661781	-0.0615876205265522	0.0091286338865757
-7.75520086288452	-8.25840091705322	-9.51885604858398	-0.121169045567513	-0.0613681674003601	0.00888243969529867
-7.76188087463379	-8.26047325134277	-9.54485130310059	-0.121159769594669	-0.0614463835954666	0.00905270222574472
-7.75530004501343	-8.26328086853027	-9.51469612121582	-0.121210321784019	-0.0614594109356403	0.00887350458651781
-7.75271415710449	-8.24725246429443	-9.53001594543457	-0.121110469102859	-0.0613260641694069	0.00873187277466059
-7.75738334655762	-8.25702285766602	-9.54293441772461	-0.121131546795368	-0.0614146515727043	0.00898830406367779
-7.74968910217285	-8.2623291015625	-9.50998687744141	-0.121197268366814	-0.0613337084650993	0.00877018366008997
-7.7512354850769	-8.24877834320068	-9.54820251464844	-0.121037900447845	-0.0611597448587418	0.00875169783830643
-7.75036811828613	-8.25726985931396	-9.54447460174561	-0.121051222085953	-0.0614164210855961	0.00891407299786806
-7.73855972290039	-8.25153827667236	-9.51969337463379	-0.121151626110077	-0.0611560009419918	0.00864615850150585
-7.74217987060547	-8.24724769592285	-9.54958820343018	-0.12097804248333	-0.0611906908452511	0.00883796811103821
-7.73473834991455	-8.25825595855713	-9.52825355529785	-0.121041499078274	-0.0612435676157475	0.00885192397981882
-7.7295355796814	-8.24624347686768	-9.53454303741455	-0.121015124022961	-0.0609788596630096	0.00864791218191385
-7.73050928115845	-8.24835205078125	-9.55336856842041	-0.120953269302845	-0.0611258037388325	0.00884466152638197
-7.71798229217529	-8.2545747756958	-9.52275276184082	-0.121183522045612	-0.0610974356532097	0.00874920468777418
-7.70951986312866	-8.23772048950195	-9.533278465271	-0.121138356626034	-0.0608377531170845	0.00852778274565935
-7.7137975692749	-8.24312782287598	-9.55208015441895	-0.121077969670296	-0.0608722418546677	0.00881324149668217
-7.69939470291138	-8.24218845367432	-9.51417350769043	-0.121210694313049	-0.0607759840786457	0.00856810715049505
-7.69705820083618	-8.23205947875977	-9.53725242614746	-0.121119149029255	-0.0605225190520287	0.0084432065486908
-7.69447708129883	-8.24256324768066	-9.53659343719482	-0.121248610317707	-0.0606710389256477	0.0086124474182725
-7.68202972412109	-8.23103523254395	-9.50582122802734	-0.121333450078964	-0.0604173988103867	0.00827568955719471
-7.68281650543213	-8.22785758972168	-9.53559970855713	-0.121286422014236	-0.0604074448347092	0.00848145689815283
-7.67772579193115	-8.23252391815186	-9.50268173217773	-0.121417701244354	-0.0602477043867111	0.00833478011190891
-7.67503690719604	-8.21833038330078	-9.52390670776367	-0.121367864310741	-0.0600526295602322	0.00819373317062855
-7.6748685836792	-8.22742938995361	-9.5300817489624	-0.121501252055168	-0.0601278692483902	0.00835162587463856
-7.66521406173706	-8.22465038299561	-9.49178791046143	-0.121539644896984	-0.0599980279803276	0.00810779444873333
-7.66167593002319	-8.20919990539551	-9.51688575744629	-0.121477395296097	-0.0597659237682819	0.00797926355153322
-7.66404104232788	-8.22200775146484	-9.50887775421143	-0.121559359133244	-0.0599068813025951	0.0081529263406992
-7.65370655059814	-8.21732997894287	-9.48409366607666	-0.121642991900444	-0.0597169362008572	0.00787899363785982
-7.6576132774353	-8.21054458618164	-9.52372360229492	-0.121558010578156	-0.0596188828349113	0.00793570373207331
-7.6558575630188	-8.22340774536133	-9.50521945953369	-0.121676757931709	-0.0597765929996967	0.0079699857160449
-7.64585542678833	-8.20995616912842	-9.48820114135742	-0.121721774339676	-0.0595947429537773	0.00762178050354123
[truncated: 8,045 more rows]
