# Supplementary material for: Identification of Haptic Based Guiding Using Hard Reins
Source: PLoS One. 2015 Jul 22;10(7):e0132020. doi: 10.1371/journal.pone.0132020 (PMC4511788; doi:10.1371/journal.pone.0132020)
Supplement: S6 File — (ZIP) [file pone.0132020.s006.zip › Exp2_ForceData2/Subject6/path2/T6.csv]

Force X (N)	Force Y (N)	Force Z (N)	Torque X (N-m)	Torque Y (N-m)	Torque Z (N-m)	Frequency = 10000	Averaging Level = 16	F/T Serial Number = FT11772	Time Started = 19/02/2013 13:26:13
-5.64129781723022	-7.2129282951355	-10.8398389816284	-0.0615634247660637	-0.026743171736598	0.0269086118787527
-5.65948581695557	-7.2312479019165	-10.8351945877075	-0.0616646558046341	-0.0267416276037693	0.0268429778516293
-5.68043804168701	-7.24737501144409	-10.8371362686157	-0.0616792105138302	-0.0266793705523014	0.0268649607896805
-5.69468688964844	-7.26357316970825	-10.8336915969849	-0.061682865023613	-0.026575380936265	0.0268204268068075
-5.71147441864014	-7.28111696243286	-10.8390483856201	-0.061624102294445	-0.0266496483236551	0.0267744436860085
-5.72934293746948	-7.2962589263916	-10.8515853881836	-0.0615229420363903	-0.0265421066433191	0.0266567021608353
-5.73713779449463	-7.30595779418945	-10.8667316436768	-0.0613917447626591	-0.0266571938991547	0.026577090844512
-5.74856472015381	-7.31394195556641	-10.8825340270996	-0.0612225197255611	-0.0267159733921289	0.0264865607023239
-5.76128149032593	-7.31799364089966	-10.8985891342163	-0.0610909983515739	-0.0267981626093388	0.0265545565634966
-5.76868963241577	-7.32242107391357	-10.9138917922974	-0.061002891510725	-0.0270129889249802	0.0265844911336899
-5.77514886856079	-7.32883596420288	-10.924578666687	-0.0609779506921768	-0.0272052939981222	0.0266462415456772
-5.78194236755371	-7.33128452301025	-10.9296045303345	-0.0608208626508713	-0.0274398662149906	0.0267652124166489
-5.78394937515259	-7.33747339248657	-10.9307594299316	-0.0607878006994724	-0.0276428684592247	0.0268114134669304
-5.78965854644775	-7.34314060211182	-10.9316110610962	-0.0607711263000965	-0.0278741493821144	0.0268876571208239
-5.79307651519775	-7.35523891448975	-10.926474571228	-0.060714453458786	-0.0281400661915541	0.0269292648881674
-5.79347372055054	-7.3598895072937	-10.9200086593628	-0.0607111714780331	-0.0283003933727741	0.0269233006983995
-5.79944038391113	-7.36408948898315	-10.9150133132935	-0.0606967471539974	-0.028478130698204	0.026893587782979
-5.80084276199341	-7.36930561065674	-10.9129848480225	-0.0607183538377285	-0.0285120476037264	0.0268765389919281
-5.80342817306519	-7.36899137496948	-10.9122743606567	-0.0606979057192802	-0.0285242553800344	0.0267519913613796
-5.81043910980225	-7.36894607543945	-10.9244976043701	-0.0605650469660759	-0.0286539029330015	0.0267632342875004
-5.81717300415039	-7.36694574356079	-10.9440336227417	-0.0603717602789402	-0.0288654174655676	0.0268273670226336
-5.82718849182129	-7.37242317199707	-10.9626541137695	-0.0601655729115009	-0.0290524419397116	0.0269742775708437
-5.83555841445923	-7.37736988067627	-10.9688291549683	-0.0600744895637035	-0.0291252639144659	0.0270789489150047
-5.83948087692261	-7.39138650894165	-10.9773788452148	-0.0599672608077526	-0.0293335430324078	0.0271193385124207
-5.84725952148438	-7.39723920822144	-10.9755554199219	-0.0598570890724659	-0.0294921305030584	0.0271390434354544
-5.85685920715332	-7.40894269943237	-10.9633007049561	-0.0597897060215473	-0.0297338217496872	0.027167709544301
-5.85996675491333	-7.41661405563354	-10.9530582427979	-0.0597416050732136	-0.0298715140670538	0.0270577017217875
-5.86418676376343	-7.42027902603149	-10.9508838653564	-0.0597503893077374	-0.02995122410357	0.0269924756139517
-5.87229919433594	-7.42387771606445	-10.9529857635498	-0.0596581287682056	-0.0301495026797056	0.0269740782678127
-5.88064527511597	-7.42894601821899	-10.9597930908203	-0.0595369786024094	-0.0303645040839911	0.0269564464688301
-5.89203405380249	-7.43390703201294	-10.9649257659912	-0.0595870204269886	-0.0306602250784636	0.026942765340209
-5.9030556678772	-7.43005466461182	-10.9777879714966	-0.059251956641674	-0.0309018902480602	0.0267781894654036
-5.89648818969727	-7.41295337677002	-10.9861402511597	-0.0591353327035904	-0.0313450694084167	0.0265462938696146
-5.88477230072021	-7.40871381759644	-10.9943561553955	-0.0589951388537884	-0.031621377915144	0.0262915398925543
-5.87658977508545	-7.39561128616333	-10.9984493255615	-0.0589255690574646	-0.032133512198925	0.0259829163551331
-5.87788438796997	-7.38225078582764	-11.0036067962646	-0.0589135847985744	-0.0325569175183773	0.0258667021989822
-5.88000392913818	-7.37243318557739	-11.0142002105713	-0.0587596222758293	-0.0327773876488209	0.0258618798106909
-5.88703775405884	-7.36162519454956	-11.0255851745605	-0.0587437264621258	-0.0329993143677711	0.0259422827512026
-5.89290523529053	-7.35785388946533	-11.0317506790161	-0.0587092265486717	-0.0331927798688412	0.0260135754942894
-5.90159749984741	-7.36150121688843	-11.0412702560425	-0.0585841685533524	-0.0332291424274445	0.0260436944663525
-5.91507720947266	-7.36663961410522	-11.0422077178955	-0.0585802271962166	-0.0333390049636364	0.0261178277432919
-5.9235577583313	-7.37670755386353	-11.0589971542358	-0.058458473533392	-0.0334516204893589	0.026242733001709
-5.93151569366455	-7.38629579544067	-11.0709009170532	-0.0582643747329712	-0.0335287898778915	0.0263964831829071
-5.94093084335327	-7.39711856842041	-11.0739555358887	-0.0581131391227245	-0.0336039252579212	0.0265488773584366
-5.94678688049316	-7.40949583053589	-11.0771856307983	-0.0578873604536057	-0.0336505956947804	0.0266262628138065
-5.95361757278442	-7.42180776596069	-11.0732593536377	-0.0576972030103207	-0.0337007492780685	0.0267464239150286
-5.95676755905151	-7.42954349517822	-11.0868196487427	-0.0573353618383408	-0.0336499214172363	0.0267784483730793
-5.96334362030029	-7.43557739257813	-11.1001014709473	-0.0571402460336685	-0.0337973460555077	0.0269323214888573
-5.96508359909058	-7.44127082824707	-11.1086492538452	-0.0568144842982292	-0.0339464917778969	0.0270871352404356
-5.96622085571289	-7.44422960281372	-11.1172981262207	-0.0566086284816265	-0.0340080633759499	0.0272811446338892
-5.96855449676514	-7.44959115982056	-11.1185808181763	-0.0564842969179153	-0.0342473648488522	0.0274707432836294
-5.96781396865845	-7.45295190811157	-11.1233577728271	-0.0562117993831635	-0.0343422703444958	0.0275765527039766
-5.96950435638428	-7.4477596282959	-11.1201171875	-0.0561663582921028	-0.034388929605484	0.0276947133243084
-5.97207450866699	-7.45402812957764	-11.1232376098633	-0.0559449419379234	-0.0344566851854324	0.0278106033802032
-5.97292470932007	-7.45370960235596	-11.1241874694824	-0.0558404512703419	-0.0346646420657635	0.0278323162347078
-5.97609806060791	-7.45484447479248	-11.1315946578979	-0.0557397753000259	-0.0347863733768463	0.0279327724128962
-5.97641611099243	-7.46055746078491	-11.1244888305664	-0.0556356273591518	-0.0349021479487419	0.0279730074107647
-5.98167848587036	-7.46502208709717	-11.1153364181519	-0.0555933490395546	-0.0349096283316612	0.0280159488320351
-5.98360633850098	-7.47241353988647	-11.1165380477905	-0.0554761774837971	-0.0350215993821621	0.0280524101108313
-5.98649311065674	-7.47708940505981	-11.1031589508057	-0.0554761625826359	-0.0350338667631149	0.0280475411564112
-5.99040842056274	-7.48042964935303	-11.0931358337402	-0.0554354898631573	-0.0350268669426441	0.0279581863433123
-5.98898315429688	-7.48559951782227	-11.0798034667969	-0.0553398206830025	-0.0350871384143829	0.0278589408844709
-5.99201536178589	-7.48416376113892	-11.0783891677856	-0.0552709847688675	-0.0349506214261055	0.0278063882142305
-5.99773359298706	-7.48241186141968	-11.0656213760376	-0.0552206970751286	-0.0348425433039665	0.02773167937994
-5.99754762649536	-7.48043060302734	-11.0678586959839	-0.0550483576953411	-0.034917276352644	0.0276418793946505
-5.99950361251831	-7.483567237854	-11.0622215270996	-0.0550563149154186	-0.0348353981971741	0.0276180263608694
-6.00064659118652	-7.48160791397095	-11.0624303817749	-0.0549081712961197	-0.034838642925024	0.0275686923414469
-6.00259828567505	-7.47560691833496	-11.0712966918945	-0.0547862537205219	-0.0347436256706715	0.0276256073266268
-6.0076961517334	-7.47201490402222	-11.0731315612793	-0.0547339431941509	-0.034640870988369	0.0277134589850903
-6.00982093811035	-7.47375774383545	-11.0891485214233	-0.0545820072293282	-0.034766212105751	0.0278112161904573
-6.00895309448242	-7.47460603713989	-11.0877637863159	-0.0545289814472198	-0.0346926487982273	0.0279148556292057
-6.0115761756897	-7.47293710708618	-11.0796375274658	-0.0544884353876114	-0.0346647053956985	0.0279304161667824
-6.00559091567993	-7.47282409667969	-11.0784826278687	-0.0543222054839134	-0.0346863493323326	0.0280121155083179
-6.00965166091919	-7.47416353225708	-11.0718221664429	-0.0543176233768463	-0.0346978344023228	0.0281461831182241
-6.00267601013184	-7.47733354568481	-11.06556224823	-0.05432965233922	-0.034582257270813	0.0281978584825993
-5.99895095825195	-7.47672176361084	-11.057544708252	-0.0542484633624554	-0.0346230454742908	0.02821971103549
-5.99759578704834	-7.48032712936401	-11.0508460998535	-0.0541679039597511	-0.0346096567809582	0.0282899029552937
-5.99000215530396	-7.48018360137939	-11.0348739624023	-0.0541347078979015	-0.0345287658274174	0.028327576816082
-5.9903998374939	-7.47818565368652	-11.0339193344116	-0.0540605932474136	-0.0344262197613716	0.0282953009009361
-5.98324155807495	-7.48018407821655	-11.0106935501099	-0.0540671274065971	-0.0343314483761787	0.0282522514462471
-5.97501802444458	-7.47221755981445	-10.9969749450684	-0.05397729575634	-0.0342098847031593	0.0281787794083357
-5.97007179260254	-7.46824264526367	-10.9882955551147	-0.0540359430015087	-0.03401979804039	0.0281473137438297
-5.96551942825317	-7.46305799484253	-10.9922475814819	-0.0538798794150352	-0.0338813550770283	0.0281064976006746
-5.96400022506714	-7.45495939254761	-11.0020961761475	-0.0537888146936893	-0.0337036959826946	0.0280972942709923
-5.96166849136353	-7.4510235786438	-11.009204864502	-0.0537523478269577	-0.0337318889796734	0.0281677525490522
-5.96093320846558	-7.45072031021118	-11.0198907852173	-0.0536682903766632	-0.0336930751800537	0.0282426476478577
-5.96047925949097	-7.44622898101807	-11.0252342224121	-0.0534676052629948	-0.0335955768823624	0.0282676182687283
-5.96088743209839	-7.45005559921265	-11.0243358612061	-0.0534966066479683	-0.0335958786308765	0.0283932145684958
-5.96030378341675	-7.45395278930664	-11.0164823532104	-0.053375568240881	-0.033539030700922	0.0283705666661263
-5.95426988601685	-7.45266199111938	-11.0071039199829	-0.0534051358699799	-0.0335012711584568	0.0284003037959337
-5.95104742050171	-7.45313215255737	-10.9856176376343	-0.053395289927721	-0.0334403365850449	0.0283296853303909
-5.94202613830566	-7.4520697593689	-10.9666032791138	-0.0534356608986855	-0.0332902520895004	0.0282031744718552
-5.93259239196777	-7.44269037246704	-10.9552545547485	-0.0535017028450966	-0.0330669432878494	0.0280272122472525
-5.93103122711182	-7.43782234191895	-10.9563055038452	-0.0534348487854004	-0.0328867062926292	0.0279766954481602
-5.92387676239014	-7.42803382873535	-10.950888633728	-0.0533984936773777	-0.0327517874538898	0.0279111843556166
-5.91938400268555	-7.42154455184937	-10.9608430862427	-0.0534302815794945	-0.0325791276991367	0.02791534550488
-5.91913175582886	-7.41149282455444	-10.9632635116577	-0.0532663017511368	-0.0324862711131573	0.0279342159628868
-5.91052436828613	-7.41083431243896	-10.9642267227173	-0.053221944719553	-0.0323291681706905	0.0279609207063913
-5.90918445587158	-7.40443086624146	-10.9749803543091	-0.0531688295304775	-0.0322870649397373	0.0280515365302563
-5.90650272369385	-7.40549993515015	-10.9635963439941	-0.053121916949749	-0.0321431010961533	0.0281126201152802
-5.8964524269104	-7.40059280395508	-10.9661884307861	-0.0531059466302395	-0.0321310609579086	0.0281115658581257
-5.8907299041748	-7.39770364761353	-10.9521884918213	-0.0530447587370873	-0.0320399180054665	0.0281477905809879
-5.88117742538452	-7.39333772659302	-10.9470996856689	-0.0529313683509827	-0.0319596268236637	0.0281735602766275
-5.87078475952148	-7.39051628112793	-10.9369344711304	-0.0529737621545792	-0.0318143479526043	0.0281938556581736
-5.86193180084229	-7.3924126625061	-10.9177207946777	-0.0530107207596302	-0.0317136943340302	0.0281923376023769
-5.8459644317627	-7.3866171836853	-10.9036197662354	-0.0529885180294514	-0.0315745435655117	0.0280879475176334
-5.83611345291138	-7.37849187850952	-10.8933229446411	-0.0529076419770718	-0.0314425528049469	0.0280277896672487
-5.82101535797119	-7.37151050567627	-10.8878917694092	-0.0529180318117142	-0.0312526375055313	0.0279819685965776
-5.80723810195923	-7.36287975311279	-10.8733558654785	-0.0528707467019558	-0.0310192052274942	0.0279020611196756
-5.79742288589478	-7.35306644439697	-10.8775978088379	-0.0527839139103889	-0.0308008138090372	0.0278644412755966
-5.78449535369873	-7.34402513504028	-10.8805828094482	-0.052701823413372	-0.0306939296424389	0.0278427600860596
-5.77772951126099	-7.33253622055054	-10.8824148178101	-0.0526500232517719	-0.0304899513721466	0.0278181917965412
-5.7697901725769	-7.3259482383728	-10.8958253860474	-0.0525689236819744	-0.0303712505847216	0.0279201064258814
-5.7615909576416	-7.32146739959717	-10.9037809371948	-0.0524792149662972	-0.0302165281027555	0.0279102995991707
-5.75338935852051	-7.32082319259644	-10.898045539856	-0.0524764657020569	-0.0301739741116762	0.0279734954237938
-5.74791049957275	-7.31904125213623	-10.8967781066895	-0.0523781552910805	-0.030159717425704	0.0279400199651718
-5.7397608757019	-7.31402254104614	-10.8866968154907	-0.0523925386369228	-0.0300184991210699	0.0279203206300735
-5.73568391799927	-7.31029081344604	-10.8844566345215	-0.0524552389979362	-0.0298288390040398	0.0278570521622896
-5.73036479949951	-7.31346368789673	-10.8650960922241	-0.0524001866579056	-0.0297356061637402	0.0278086066246033
-5.72058486938477	-7.31392574310303	-10.8460779190063	-0.0524921976029873	-0.0295894127339125	0.0276357885450125
-5.71728992462158	-7.31096220016479	-10.8292894363403	-0.0525683648884296	-0.0293978098779917	0.0275428630411625
-5.71222448348999	-7.30226802825928	-10.8136892318726	-0.0525576658546925	-0.0291070938110352	0.0273305755108595
-5.70772933959961	-7.29237985610962	-10.8123760223389	-0.0525887347757816	-0.0287971179932356	0.027135981246829
-5.70843362808228	-7.28637647628784	-10.8161325454712	-0.0526000484824181	-0.0286086723208427	0.0270823799073696
-5.70655345916748	-7.28110790252686	-10.8109636306763	-0.052561242133379	-0.028488727286458	0.0270424224436283
-5.70760869979858	-7.27363204956055	-10.817066192627	-0.052552729845047	-0.0281973145902157	0.0270092207938433
-5.70949840545654	-7.27290916442871	-10.8204765319824	-0.0525577217340469	-0.0281150843948126	0.0269942339509726
-5.70717716217041	-7.27588129043579	-10.8217344284058	-0.052508506923914	-0.0280146151781082	0.0270180534571409
-5.70715475082397	-7.27028799057007	-10.8188800811768	-0.0524758547544479	-0.0279235020279884	0.0269935242831707
-5.70724010467529	-7.27821207046509	-10.8047523498535	-0.0525100827217102	-0.0279035232961178	0.0270299687981606
-5.70389842987061	-7.2796745300293	-10.7951688766479	-0.0524932481348515	-0.0278039276599884	0.0270087290555239
-5.70111751556396	-7.2759895324707	-10.7851715087891	-0.0525553524494171	-0.0276379436254501	0.0269775055348873
-5.69649457931519	-7.27558898925781	-10.776725769043	-0.0525374971330166	-0.0276168938726187	0.0269543696194887
-5.69506072998047	-7.27222347259521	-10.7750406265259	-0.0525554828345776	-0.027344511821866	0.0269443169236183
-5.69489049911499	-7.27147054672241	-10.7710008621216	-0.0526165217161179	-0.0272702015936375	0.0268839355558157
-5.68627452850342	-7.26819467544556	-10.7563171386719	-0.0526166073977947	-0.0271686390042305	0.0267765074968338
-5.68367862701416	-7.26565837860107	-10.7399339675903	-0.0526861511170864	-0.0269088577479124	0.0266830660402775
-5.67897796630859	-7.26454544067383	-10.7293424606323	-0.0526839531958103	-0.0267454870045185	0.0266435537487268
-5.67487144470215	-7.25868272781372	-10.7233428955078	-0.0527481250464916	-0.0264942198991776	0.0265269335359335
-5.67188405990601	-7.25224494934082	-10.7135353088379	-0.0527833327651024	-0.026373103260994	0.0264112763106823
-5.66245937347412	-7.24276447296143	-10.7127647399902	-0.0528535395860672	-0.0262135546654463	0.0263387225568295
-5.66344404220581	-7.23455953598022	-10.7283363342285	-0.0528258942067623	-0.0259107798337936	0.0262850243598223
-5.66449356079102	-7.228355884552	-10.7317085266113	-0.0528496094048023	-0.0258098728954792	0.0263707470148802
-5.66367483139038	-7.22395706176758	-10.7328004837036	-0.0527753755450249	-0.0257148630917072	0.0262897238135338
-5.65703582763672	-7.22387266159058	-10.735671043396	-0.0529330112040043	-0.0257144626230001	0.0263552851974964
-5.65954303741455	-7.22364044189453	-10.7327880859375	-0.0529281310737133	-0.0256038885563612	0.0263992939144373
-5.65433120727539	-7.22514915466309	-10.7197742462158	-0.0529207997024059	-0.0255857035517693	0.0264092553406954
-5.65287590026855	-7.22343921661377	-10.7093963623047	-0.0530132614076138	-0.025502311065793	0.0264602433890104
-5.64954423904419	-7.22589921951294	-10.6928987503052	-0.0530717670917511	-0.0254550576210022	0.0264333430677652
-5.63851404190063	-7.22409248352051	-10.6727991104126	-0.0531393773853779	-0.0253014173358679	0.0263316314667463
-5.63511610031128	-7.21691179275513	-10.6575765609741	-0.0532624013721943	-0.0251630321145058	0.0262211486697197
-5.63107395172119	-7.20733785629272	-10.6527986526489	-0.0532074198126793	-0.025052834302187	0.0261370148509741
-5.62557220458984	-7.19916009902954	-10.6536350250244	-0.0532465986907482	-0.0248223803937435	0.0260970704257488
-5.62695074081421	-7.19121885299683	-10.6656312942505	-0.0532089583575726	-0.0246806312352419	0.0261865127831697
-5.62424373626709	-7.18768548965454	-10.6710834503174	-0.053262997418642	-0.0246954448521137	0.0263197738677263
-5.62392711639404	-7.18539810180664	-10.6763963699341	-0.0531613007187843	-0.0246885810047388	0.0264528188854456
-5.62168598175049	-7.19115447998047	-10.6602973937988	-0.0532549023628235	-0.0246325060725212	0.0265371929854155
-5.616295337677	-7.19506120681763	-10.644847869873	-0.0533709563314915	-0.0246097985655069	0.0264948885887861
-5.61407947540283	-7.19125509262085	-10.6301670074463	-0.053419578820467	-0.0245073009282351	0.0264593716710806
-5.6075177192688	-7.1845555305481	-10.6109561920166	-0.0535105057060719	-0.0243396367877722	0.0263328291475773
-5.59822511672974	-7.17938041687012	-10.6028709411621	-0.0536288134753704	-0.0242144670337439	0.0262025408446789
-5.59308290481567	-7.16850662231445	-10.5912399291992	-0.0536819882690907	-0.0239228568971157	0.0260535050183535
-5.58876895904541	-7.1589937210083	-10.5951156616211	-0.053762398660183	-0.0236991588026285	0.0259574260562658
-5.58565759658813	-7.14819574356079	-10.6075658798218	-0.0537056215107441	-0.0235709641128778	0.0259600654244423
-5.58211278915405	-7.14396905899048	-10.6193695068359	-0.0536869242787361	-0.0235183779150248	0.0260339677333832
-5.57255983352661	-7.1461033821106	-10.6072692871094	-0.0537626892328262	-0.0233798697590828	0.0259625092148781
-5.55899238586426	-7.1407642364502	-10.5848340988159	-0.0538133010268211	-0.0233114548027515	0.0256082210689783
-5.53129768371582	-7.1286678314209	-10.5618524551392	-0.0538095198571682	-0.023085119202733	0.0249293204396963
-5.50698804855347	-7.100914478302	-10.5314607620239	-0.0534880012273788	-0.0227566696703434	0.0242337379604578
-5.50395202636719	-7.09081935882568	-10.5143394470215	-0.0532603599131107	-0.0224606767296791	0.0241850428283215
-5.49932718276978	-7.07688617706299	-10.5219058990479	-0.0530541054904461	-0.022241497412324	0.0241378471255302
-5.49034452438354	-7.06348562240601	-10.5283346176147	-0.0528201870620251	-0.0223197508603334	0.024077408015728
-5.49128580093384	-7.07005834579468	-10.5296268463135	-0.0527236461639404	-0.0223169159144163	0.0242041647434235
-5.4829306602478	-7.06951189041138	-10.5075798034668	-0.0525793954730034	-0.0223299339413643	0.0240712519735098
-5.47615098953247	-7.07418870925903	-10.4854125976563	-0.0523189753293991	-0.0223515722900629	0.02402438595891
-5.47398376464844	-7.07343196868896	-10.456937789917	-0.05219916254282	-0.0221831426024437	0.0239620376378298
-5.47211122512817	-7.06904649734497	-10.4535894393921	-0.0519449338316917	-0.0221026744693518	0.023976368829608
-5.47202777862549	-7.06351137161255	-10.4571752548218	-0.0518387220799923	-0.0220546778291464	0.0239910427480936
-5.47394847869873	-7.05695724487305	-10.4702186584473	-0.051597137004137	-0.0220425613224506	0.0240619443356991
-5.47981023788452	-7.05782461166382	-10.4962015151978	-0.0513888783752918	-0.0222017113119364	0.0242456924170256
-5.48597240447998	-7.06034421920776	-10.5088510513306	-0.0509767308831215	-0.0223131217062473	0.0244200322777033
-5.49011373519897	-7.06478452682495	-10.5151109695435	-0.0508954413235188	-0.0224558655172586	0.0246851276606321
-5.49219560623169	-7.07251930236816	-10.5070676803589	-0.0507081896066666	-0.0227327533066273	0.0248233173042536
-5.49164485931396	-7.07774114608765	-10.496696472168	-0.0506387650966644	-0.0227791480720043	0.0248913820832968
-5.49075078964233	-7.07788705825806	-10.4786920547485	-0.0505463927984238	-0.0227660927921534	0.024816770106554
-5.49435234069824	-7.07396125793457	-10.4797315597534	-0.050436332821846	-0.0226361900568008	0.0247420482337475
-5.50197696685791	-7.06812810897827	-10.5008354187012	-0.0502506904304028	-0.0226774662733078	0.0247646253556013
-5.51031351089478	-7.06736660003662	-10.5178184509277	-0.0500274486839771	-0.0227082800120115	0.0249459911137819
-5.51937484741211	-7.08089017868042	-10.518928527832	-0.0499582663178444	-0.022836908698082	0.0250310078263283
-5.52210474014282	-7.09315538406372	-10.5086917877197	-0.0498983599245548	-0.0229407828301191	0.0250290669500828
-5.52931213378906	-7.10114240646362	-10.49449634552	-0.0497172325849533	-0.0229692794382572	0.0248546414077282
-5.53206539154053	-7.10152626037598	-10.4800233840942	-0.0496989116072655	-0.0229433383792639	0.0245965495705605
-5.54258108139038	-7.0962700843811	-10.4873723983765	-0.0496108904480934	-0.022685382515192	0.0243463702499866
-5.55308866500854	-7.09637928009033	-10.5126209259033	-0.0494368821382523	-0.0226421635597944	0.0241697579622269
-5.56886720657349	-7.10253143310547	-10.5322103500366	-0.0492896512150764	-0.0226281024515629	0.0240827463567257
-5.58388900756836	-7.11022615432739	-10.5383310317993	-0.0492576137185097	-0.0227582883089781	0.0239164587110281
-5.59618902206421	-7.12306976318359	-10.5250625610352	-0.0491843186318874	-0.022692397236824	0.0236438103020191
-5.59810781478882	-7.1284704208374	-10.501989364624	-0.049210611730814	-0.0226764064282179	0.0231577176600695
-5.61141681671143	-7.12522792816162	-10.4954385757446	-0.0491800084710121	-0.0224323831498623	0.0226354859769344
-5.62578535079956	-7.12079572677612	-10.5137929916382	-0.0491435825824738	-0.0222679991275072	0.0222353748977184
-5.6374077796936	-7.12382173538208	-10.5258159637451	-0.048986129462719	-0.0221960786730051	0.0219574254006147
-5.65259075164795	-7.1234450340271	-10.5444421768188	-0.0489551872014999	-0.0221078302711248	0.0216232184320688
-5.66553974151611	-7.13051748275757	-10.5492353439331	-0.0489529743790627	-0.0221296977251768	0.0213176012039185
-5.675452709198	-7.13612508773804	-10.5534992218018	-0.0488896481692791	-0.0221078563481569	0.0210112407803535
-5.6895604133606	-7.14476585388184	-10.5480089187622	-0.0489538162946701	-0.0221595466136932	0.0206388812512159
-5.69339656829834	-7.15159559249878	-10.5248384475708	-0.0490151457488537	-0.0220534577965736	0.020153122022748
-5.6989574432373	-7.15095615386963	-10.5057888031006	-0.0490701422095299	-0.0218401663005352	0.0195254441350698
-5.70429229736328	-7.14741849899292	-10.501895904541	-0.0491765849292278	-0.0215559527277946	0.018923481926322
-5.71797227859497	-7.1419620513916	-10.5140619277954	-0.0491364523768425	-0.0213464051485062	0.0183575246483088
-5.7312183380127	-7.13939046859741	-10.5304546356201	-0.049068920314312	-0.0211848095059395	0.0178235601633787
-5.74741649627686	-7.14525365829468	-10.5498065948486	-0.0490991063416004	-0.0211127866059542	0.0174540672451258
-5.76321220397949	-7.15424871444702	-10.5420827865601	-0.0491540841758251	-0.0210390705615282	0.0169517323374748
-5.77064514160156	-7.16589403152466	-10.5222597122192	-0.0493532977998257	-0.0209860783070326	0.0163316167891026
-5.77793264389038	-7.17080593109131	-10.5083169937134	-0.049423485994339	-0.0207173060625792	0.0156110376119614
-5.7906928062439	-7.16408443450928	-10.4965381622314	-0.0494532585144043	-0.020345451310277	0.0148167936131358
-5.80849552154541	-7.15792894363403	-10.5127201080322	-0.0495422296226025	-0.020117124542594	0.0141635108739138
-5.82723569869995	-7.1637110710144	-10.5353212356567	-0.0495041161775589	-0.0201325155794621	0.0136240934953094
-5.84587383270264	-7.17671632766724	-10.5293436050415	-0.0495220795273781	-0.0200851988047361	0.0130354911088943
-5.85833883285522	-7.18724203109741	-10.5009059906006	-0.0496249943971634	-0.0200617164373398	0.0123203378170729
-5.86892414093018	-7.1905837059021	-10.4905786514282	-0.0497314594686031	-0.019861176609993	0.0114179495722055
-5.88497066497803	-7.18753576278687	-10.4887657165527	-0.0496684908866882	-0.0197422169148922	0.0105367572978139
-5.9052848815918	-7.18493127822876	-10.5116844177246	-0.0496382005512714	-0.0195890404284	0.00981463585048914
-5.92791986465454	-7.18756675720215	-10.5346851348877	-0.0495839603245258	-0.0196008272469044	0.00931057892739773
-5.94596147537231	-7.19730663299561	-10.5406227111816	-0.0495635904371738	-0.0197146404534578	0.00887663196772337
-5.95389556884766	-7.20948314666748	-10.5188722610474	-0.049517173320055	-0.0198304411023855	0.00826745200902224
-5.96031665802002	-7.20600652694702	-10.5011863708496	-0.0496968403458595	-0.019673191010952	0.00752917770296335
-5.97740793228149	-7.19827508926392	-10.526294708252	-0.0496133826673031	-0.0195694006979465	0.0070895766839385
-5.99333095550537	-7.20216798782349	-10.5455188751221	-0.0494532734155655	-0.0197556242346764	0.00685005635023117
-6.00595760345459	-7.21606302261353	-10.5387983322144	-0.0494690127670765	-0.0199111774563789	0.00659752311185002
-6.01020193099976	-7.22371530532837	-10.5260438919067	-0.0494987480342388	-0.0200122278183699	0.00620087841525674
-6.01960468292236	-7.2241325378418	-10.5195255279541	-0.0495802089571953	-0.0199980307370424	0.00560077885165811
-6.03238439559937	-7.222327709198	-10.5265665054321	-0.0494346171617508	-0.0198745932430029	0.00506985886022449
-6.04103946685791	-7.21792078018188	-10.5530223846436	-0.0493457950651646	-0.0199900362640619	0.00483189010992646
-6.05568218231201	-7.21981191635132	-10.5750494003296	-0.0492255389690399	-0.0202297382056713	0.00476897275075316
-6.06243658065796	-7.23444557189941	-10.5618505477905	-0.0493052154779434	-0.0204425361007452	0.00458351476117969
-6.06485462188721	-7.23799896240234	-10.5406522750854	-0.0494353547692299	-0.020497864112258	0.0042688618414104
-6.06631851196289	-7.23215484619141	-10.5367212295532	-0.0493658781051636	-0.0204498618841171	0.00392687879502773
-6.07598352432251	-7.21731042861938	-10.5627489089966	-0.0492715574800968	-0.0204437244683504	0.00381120154634118
-6.08564949035645	-7.22110414505005	-10.5811710357666	-0.0493196323513985	-0.0206321477890015	0.00379805802367628
-6.09159708023071	-7.2353777885437	-10.5605792999268	-0.0493351705372334	-0.0209253095090389	0.00377583433873951
-6.09191989898682	-7.23559856414795	-10.5481691360474	-0.0493584498763084	-0.0210012625902891	0.0035948536824435
-6.09215641021729	-7.22733545303345	-10.5464286804199	-0.049422312527895	-0.0209272857755423	0.00333519862033427
-6.10002613067627	-7.21853399276733	-10.5799551010132	-0.0494006052613258	-0.0209653005003929	0.00327287428081036
-6.11047124862671	-7.22787237167358	-10.6001310348511	-0.0492811389267445	-0.0212865769863129	0.00344462157227099
-6.10919761657715	-7.23504972457886	-10.5809211730957	-0.0494574159383774	-0.0214705653488636	0.00339837372303009
-6.10555219650269	-7.23129892349243	-10.5549583435059	-0.0495416186749935	-0.0214472878724337	0.00314862816594541
-6.10525751113892	-7.21489477157593	-10.5728054046631	-0.049631904810667	-0.0214892271906137	0.00308449799194932
-6.11694622039795	-7.22007036209106	-10.5974740982056	-0.0496480986475945	-0.0216584205627441	0.00335684604942799
-6.11523199081421	-7.228675365448	-10.5823459625244	-0.049889050424099	-0.0219022687524557	0.00341624044813216
-6.11058473587036	-7.22758436203003	-10.5579738616943	-0.0500156134366989	-0.0218500662595034	0.0032037952914834
-6.11057186126709	-7.2139368057251	-10.5653505325317	-0.0500826835632324	-0.0217655617743731	0.00308469752781093
-6.11438035964966	-7.20846605300903	-10.597638130188	-0.050249882042408	-0.0218955650925636	0.00320946029387414
-6.11984014511108	-7.21220827102661	-10.607253074646	-0.0502167232334614	-0.0220683664083481	0.00332596921361983
-6.11654090881348	-7.21464204788208	-10.5903081893921	-0.0503459461033344	-0.022318160161376	0.00331068341620266
-6.10920476913452	-7.21223926544189	-10.5675077438354	-0.0506246313452721	-0.0222797133028507	0.00315516884438694
-6.10677623748779	-7.19603776931763	-10.5731506347656	-0.0507977716624737	-0.0221973117440939	0.00304386019706726
-6.11079502105713	-7.19034957885742	-10.5948057174683	-0.0507899299263954	-0.0222900211811066	0.00323252961970866
-6.11393117904663	-7.19736289978027	-10.5946407318115	-0.0508974753320217	-0.0225042346864939	0.0033588926307857
-6.10895156860352	-7.20036935806274	-10.5836420059204	-0.0510618686676025	-0.0226337257772684	0.00334668392315507
-6.10170364379883	-7.19727039337158	-10.5598287582397	-0.0512324683368206	-0.0226351339370012	0.00323513546027243
-6.0991382598877	-7.18723011016846	-10.5696487426758	-0.0513783544301987	-0.0225264802575111	0.00313606602139771
-6.09971857070923	-7.17803287506104	-10.5983409881592	-0.0513987056910992	-0.02266850695014	0.00324679468758404
-6.10346174240112	-7.18022012710571	-10.6120615005493	-0.0514780282974243	-0.0229641851037741	0.00348255154676735
-6.10516262054443	-7.18692350387573	-10.5967931747437	-0.0516098737716675	-0.0231529586017132	0.00353938573971391
-6.09805202484131	-7.19089317321777	-10.5764427185059	-0.0518666654825211	-0.0231595933437347	0.00357806426472962
-6.09334135055542	-7.18074321746826	-10.5677843093872	-0.0520100072026253	-0.023143507540226	0.00341029488481581
-6.09952211380005	-7.16792774200439	-10.5904550552368	-0.0520434454083443	-0.0230743046849966	0.00349557166919112
-6.10178804397583	-7.1725902557373	-10.6080751419067	-0.0521788634359837	-0.0233930647373199	0.00380976428277791
-6.10225391387939	-7.18200159072876	-10.5844831466675	-0.0522791408002377	-0.0236206743866205	0.00402383133769035
-6.09538173675537	-7.17659139633179	-10.5656957626343	-0.0524338707327843	-0.0236502327024937	0.0038715957198292
-6.09620809555054	-7.1665301322937	-10.5850009918213	-0.0525461137294769	-0.0236147325485945	0.00388212688267231
-6.10085487365723	-7.16056060791016	-10.6156063079834	-0.0525791086256504	-0.0236920360475779	0.00406596018001437
-6.10318279266357	-7.16743135452271	-10.6099300384521	-0.0526452101767063	-0.0239492282271385	0.00436675315722823
-6.0978422164917	-7.17415952682495	-10.5836353302002	-0.0529595427215099	-0.0240024980157614	0.00427818950265646
-6.09083843231201	-7.16186332702637	-10.5729932785034	-0.053082749247551	-0.0239407233893871	0.00421978160738945
-6.09661102294922	-7.15450429916382	-10.5858869552612	-0.0531435497105122	-0.0238161943852901	0.00432457402348518
-6.10148763656616	-7.15200853347778	-10.6028242111206	-0.0531484931707382	-0.0239698309451342	0.00463760690763593
-6.1040415763855	-7.16461086273193	-10.5877990722656	-0.0533231012523174	-0.0241497028619051	0.00489025423303247
-6.09950351715088	-7.16956853866577	-10.5604839324951	-0.0534623265266418	-0.0241769719868898	0.0048926118761301
-6.09498023986816	-7.1655650138855	-10.542498588562	-0.0536642745137215	-0.02397963963449	0.00484324293211102
-6.09805870056152	-7.1540994644165	-10.5684108734131	-0.0536671578884125	-0.0238610710948706	0.0049313479103148
-6.10239362716675	-7.15418767929077	-10.592978477478	-0.0537933520972729	-0.0240206699818373	0.00518902018666267
-6.10425567626953	-7.16580438613892	-10.5837125778198	-0.0538012683391571	-0.0242071747779846	0.00542181264609098
-6.09863376617432	-7.16928625106812	-10.5634174346924	-0.0539748296141624	-0.0242802836000919	0.00547283003106713
-6.09582614898682	-7.16550445556641	-10.547402381897	-0.0541365183889866	-0.0242256578058004	0.00541313225403428
-6.0930871963501	-7.1575288772583	-10.5453405380249	-0.0541832745075226	-0.0241224616765976	0.00544685870409012
-6.09392309188843	-7.14984035491943	-10.5679893493652	-0.0541815683245659	-0.0242147892713547	0.00558451190590858
-6.09740543365479	-7.15070486068726	-10.5802755355835	-0.0542608201503754	-0.0242908336222172	0.00593021884560585
-6.09748506546021	-7.15807819366455	-10.578971862793	-0.0543407276272774	-0.0244868621230125	0.00615649856626987
-6.09635972976685	-7.16553926467896	-10.5540924072266	-0.0544257685542107	-0.0247188415378332	0.00625863252207637
-6.08814191818237	-7.15914011001587	-10.5435905456543	-0.0545121058821678	-0.0245835706591606	0.00620511546730995
-6.09190702438354	-7.14782285690308	-10.5643606185913	-0.054497167468071	-0.0244720466434956	0.00630229618400335
-6.0958514213562	-7.14698171615601	-10.5842742919922	-0.0544867664575577	-0.0246554799377918	0.00663310289382935
-6.0988941192627	-7.15602350234985	-10.5909299850464	-0.0544362813234329	-0.0249436758458614	0.00687178364023566
-6.09312105178833	-7.1629114151001	-10.5664987564087	-0.0546097345650196	-0.0250734426081181	0.00694175902754068
-6.08725833892822	-7.15928888320923	-10.5557613372803	-0.0545934736728668	-0.0250140260905027	0.00692099519073963
-6.09096765518188	-7.1565113067627	-10.5569171905518	-0.0546159856021404	-0.024974936619401	0.00699923560023308
-6.09146976470947	-7.15249872207642	-10.5716905593872	-0.0544878020882607	-0.0251180920749903	0.00715073430910707
-6.09692811965942	-7.151047706604	-10.6031169891357	-0.0543521195650101	-0.0252376571297646	0.00741156376898289
-6.10267925262451	-7.16253137588501	-10.6115388870239	-0.0542958714067936	-0.0254157967865467	0.00770040834322572
-6.09964418411255	-7.17558717727661	-10.5890941619873	-0.0543391890823841	-0.025575490668416	0.00786918774247169
-6.09674978256226	-7.17898511886597	-10.5772171020508	-0.0542955435812473	-0.0255968198180199	0.00780313648283482
-6.09817314147949	-7.17206954956055	-10.5824909210205	-0.0542546473443508	-0.0255213491618633	0.00779152335599065
-6.10446166992188	-7.17012691497803	-10.6118259429932	-0.0541810467839241	-0.0255822092294693	0.00796021614223719
-6.11111211776733	-7.17517471313477	-10.6374092102051	-0.0539699457585812	-0.0257809739559889	0.00823240075260401
-6.11950016021729	-7.1850152015686	-10.6435394287109	-0.0538764037191868	-0.025947218760848	0.00849018525332212
-6.11877727508545	-7.19456911087036	-10.6343145370483	-0.0539393946528435	-0.0261482875794172	0.00854057725518942
-6.11414003372192	-7.20088148117065	-10.616813659668	-0.0539356619119644	-0.0261899791657925	0.00864788237959147
-6.11307716369629	-7.19037246704102	-10.6203594207764	-0.053776428103447	-0.0261639971286058	0.00847367849200964
-6.12129020690918	-7.18730735778809	-10.6500186920166	-0.0537323467433453	-0.0261842403560877	0.00869432743638754
-6.12269163131714	-7.18724060058594	-10.6666374206543	-0.053602546453476	-0.0263526272028685	0.00901865679770708
-6.12811374664307	-7.19955825805664	-10.6570281982422	-0.0535390302538872	-0.0266433618962765	0.0091983275488019
-6.12266492843628	-7.20645523071289	-10.6374893188477	-0.0534653179347515	-0.026758149266243	0.00928435660898685
-6.1175708770752	-7.20314502716064	-10.6263551712036	-0.0534901656210423	-0.0267378147691488	0.00920320488512516
-6.11863470077515	-7.19691228866577	-10.6458988189697	-0.0533980056643486	-0.026597885414958	0.00926296692341566
-6.11911964416504	-7.19252824783325	-10.6613521575928	-0.0532618127763271	-0.0267416425049305	0.00939416978508234
-6.12274885177612	-7.19469404220581	-10.6823177337646	-0.0530647337436676	-0.0268515348434448	0.00964619033038616
-6.12403106689453	-7.20068264007568	-10.688985824585	-0.0530450455844402	-0.0270076356828213	0.00989740900695324
-6.1210732460022	-7.21197462081909	-10.6703472137451	-0.0529744178056717	-0.0272569246590137	0.0100463107228279
-6.11035442352295	-7.21446561813354	-10.6458673477173	-0.0530070178210735	-0.0271247811615467	0.00998876336961985
-6.10138273239136	-7.20547866821289	-10.648193359375	-0.052910752594471	-0.0270897801965475	0.0099553856998682
-6.10647630691528	-7.19806051254272	-10.6680879592896	-0.0528002083301544	-0.027018403634429	0.0100710177794099
-6.10215997695923	-7.19809579849243	-10.6805477142334	-0.0526740327477455	-0.0271750297397375	0.0103586902841926
-6.10276460647583	-7.20319080352783	-10.6886730194092	-0.0524669326841831	-0.0273083914071321	0.010615705512464
-6.09772825241089	-7.21369075775146	-10.6753244400024	-0.0525160990655422	-0.0274064783006907	0.0107419518753886
-6.08720207214355	-7.21595621109009	-10.6551179885864	-0.0525422729551792	-0.0275004133582115	0.0107268402352929
-6.08037519454956	-7.21141386032104	-10.6414442062378	-0.0525069646537304	-0.027365654706955	0.0106854559853673
-6.07484102249146	-7.20136117935181	-10.66357421875	-0.0524030551314354	-0.0272676944732666	0.0107000879943371
-6.07506322860718	-7.19770336151123	-10.6900281906128	-0.0522518754005432	-0.0273973252624273	0.010931764729321
-6.07271862030029	-7.2042932510376	-10.6951389312744	-0.0521636009216309	-0.0276358406990767	0.0111499484628439
-6.06450939178467	-7.21034145355225	-10.676815032959	-0.0522023253142834	-0.0277421865612268	0.01125402841717
-6.05573463439941	-7.21095514297485	-10.6544752120972	-0.0522564575076103	-0.0277145877480507	0.0112023958936334
-6.04809427261353	-7.20278835296631	-10.638087272644	-0.0523025617003441	-0.0276021230965853	0.0111139370128512
-6.03946018218994	-7.19146871566772	-10.6476535797119	-0.0522077977657318	-0.0276071298867464	0.0111421011388302
-6.04059600830078	-7.19080305099487	-10.6715126037598	-0.0520928874611855	-0.0275444258004427	0.0112901059910655
-6.03773307800293	-7.18926191329956	-10.6794567108154	-0.052113950252533	-0.0276538021862507	0.0114939985796809
-6.03346300125122	-7.19813537597656	-10.6681632995605	-0.0521139353513718	-0.0278276316821575	0.0115758683532476
-6.02193975448608	-7.19873142242432	-10.6392021179199	-0.0521208681166172	-0.0277261044830084	0.0115663027390838
-6.01214075088501	-7.19536542892456	-10.6288719177246	-0.0521946623921394	-0.0276342816650867	0.0113643808290362
-6.00570154190063	-7.18672800064087	-10.6426706314087	-0.0521636456251144	-0.0275255963206291	0.0113078765571117
-6.00022220611572	-7.18194103240967	-10.6622800827026	-0.0520746819674969	-0.0275793429464102	0.0113925505429506
-5.99830627441406	-7.18280220031738	-10.6806354522705	-0.0519072599709034	-0.0276780668646097	0.0115669071674347
-5.99144840240479	-7.18864631652832	-10.6737947463989	-0.0520262680947781	-0.0278003178536892	0.0116626909002662
-5.97948122024536	-7.19089269638062	-10.6470804214478	-0.0519807823002338	-0.0278253704309464	0.0116036189720035
-5.96959972381592	-7.18310403823853	-10.632550239563	-0.0520058609545231	-0.0277415122836828	0.0114366551861167
-5.95878601074219	-7.17133235931396	-10.6388235092163	-0.0519874766469002	-0.0276637524366379	0.0113269193097949
-5.95837354660034	-7.16564464569092	-10.6687021255493	-0.0519422963261604	-0.0277078002691269	0.0115085486322641
-5.95468521118164	-7.16524171829224	-10.6769247055054	-0.0519063472747803	-0.0277838725596666	0.0116883032023907
-5.94590091705322	-7.16695356369019	-10.673996925354	-0.0518397018313408	-0.0278315115720034	0.0117594925686717
-5.941978931427	-7.16875839233398	-10.652756690979	-0.0519366413354874	-0.0278940740972757	0.011766848154366
-5.92951726913452	-7.17131519317627	-10.6380462646484	-0.0520084835588932	-0.0278859194368124	0.0117769008502364
-5.91826868057251	-7.1668963432312	-10.6150884628296	-0.0520434975624084	-0.0277941171079874	0.0116363996639848
-5.90724754333496	-7.15240812301636	-10.6205615997314	-0.0520838461816311	-0.0277200620621443	0.0114827761426568
-5.90770101547241	-7.14261054992676	-10.6388568878174	-0.0520151108503342	-0.0275825746357441	0.0115554593503475
-5.90350961685181	-7.14065027236938	-10.653223991394	-0.0519308783113956	-0.0277381297200918	0.0116832461208105
-5.89718580245972	-7.14249658584595	-10.6578702926636	-0.0519275143742561	-0.0277848541736603	0.0117844454944134
-5.89103364944458	-7.14543867111206	-10.6475105285645	-0.0520091652870178	-0.0279271304607391	0.0118486387655139
-5.88063287734985	-7.14843368530273	-10.6184549331665	-0.0521105490624905	-0.0279060155153275	0.0118149416521192
-5.87081432342529	-7.13789463043213	-10.6102705001831	-0.0520937889814377	-0.0277693923562765	0.0115948403254151
-5.86444568634033	-7.12776803970337	-10.6057958602905	-0.0521798729896545	-0.0276663824915886	0.0115485657006502
-5.8618631362915	-7.11661958694458	-10.6183481216431	-0.0521538741886616	-0.0275557599961758	0.0116204274818301
-5.86255025863647	-7.11819553375244	-10.6376476287842	-0.0521018728613853	-0.0276768207550049	0.0117796109989285
-5.85897207260132	-7.12215232849121	-10.6327533721924	-0.0520816259086132	-0.0276680327951908	0.0119259431958199
-5.85349750518799	-7.1257004737854	-10.6084823608398	-0.0522501543164253	-0.0277140121906996	0.011903228238225
-5.84695053100586	-7.12863540649414	-10.58717918396	-0.0523899532854557	-0.0276557505130768	0.0117562394589186
-5.84286117553711	-7.12280225753784	-10.5812187194824	-0.0524442307651043	-0.0273072980344296	0.0114301824942231
-5.83855581283569	-7.11535310745239	-10.5984373092651	-0.0525144338607788	-0.0271351989358664	0.011256992816925
-5.84228563308716	-7.11083555221558	-10.6306753158569	-0.0523676574230194	-0.0270939599722624	0.0114293629303575
-5.83955240249634	-7.11201953887939	-10.6256628036499	-0.0522896833717823	-0.0273924507200718	0.0116119254380465
-5.83282804489136	-7.11698007583618	-10.5990333557129	-0.0524016469717026	-0.027510853484273	0.0116368802264333
-5.82308340072632	-7.10822916030884	-10.575291633606	-0.0525134950876236	-0.0274075251072645	0.0114293079823256
-5.82500982284546	-7.09794902801514	-10.5962553024292	-0.0524575114250183	-0.0272472053766251	0.011399382725358
-5.82672357559204	-7.09499216079712	-10.6153755187988	-0.0523837693035603	-0.0272873509675264	0.011586002074182
-5.82788372039795	-7.10120344161987	-10.617883682251	-0.052348081022501	-0.0274011008441448	0.0117443250492215
-5.82168197631836	-7.10585927963257	-10.5971240997314	-0.0523306801915169	-0.0274256970733404	0.0117685431614518
-5.81268930435181	-7.10136747360229	-10.5783014297485	-0.0524214506149292	-0.0273688044399023	0.0116861518472433
-5.80782890319824	-7.09344959259033	-10.5826501846313	-0.0523881427943707	-0.0272064246237278	0.0116239720955491
-5.80948829650879	-7.08831739425659	-10.6233167648315	-0.052297119051218	-0.0271816402673721	0.0117245195433497
-5.80990266799927	-7.09470701217651	-10.6256532669067	-0.0522103905677795	-0.0273512210696936	0.0118977893143892
-5.80641031265259	-7.09868144989014	-10.608904838562	-0.0522087961435318	-0.027423731982708	0.0119402278214693
-5.79671239852905	-7.09695863723755	-10.5794305801392	-0.0522581748664379	-0.027291689068079	0.0118072805926204
-5.79164934158325	-7.0842719078064	-10.5910091400146	-0.0521684810519218	-0.027131762355566	0.0117182172834873
-5.78997087478638	-7.07793998718262	-10.6096591949463	-0.0521059781312943	-0.0271449070423841	0.0118413651362062
-5.79164981842041	-7.08687877655029	-10.62291431427	-0.0520413555204868	-0.0272544045001268	0.0121063916012645
-5.78752279281616	-7.09711980819702	-10.5967435836792	-0.0520478263497353	-0.0272926222532988	0.012063754722476
-5.77693653106689	-7.09484672546387	-10.5776624679565	-0.0520947203040123	-0.0271874200552702	0.0118560260161757
-5.77313566207886	-7.08532667160034	-10.5794982910156	-0.0520837120711803	-0.0269463006407022	0.0117346411570907
-5.77587270736694	-7.07826089859009	-10.6078405380249	-0.0520130060613155	-0.0268989615142345	0.0117642246186733
-5.78059959411621	-7.08162355422974	-10.6241254806519	-0.0518750660121441	-0.0269386060535908	0.0119169745594263
-5.77568912506104	-7.09199237823486	-10.6092405319214	-0.0519248023629189	-0.0269932895898819	0.0118956193327904
-5.77245187759399	-7.09473180770874	-10.5903282165527	-0.0519851520657539	-0.0270102042704821	0.0117513835430145
-5.76809692382813	-7.09385442733765	-10.5756063461304	-0.0520551800727844	-0.0268790852278471	0.0115419086068869
-5.7637152671814	-7.08546447753906	-10.5778255462646	-0.0519163534045219	-0.0266942624002695	0.0113719841465354
-5.7663426399231	-7.07750701904297	-10.5917997360229	-0.0518303290009499	-0.0265741385519505	0.0112712420523167
-5.7679443359375	-7.07818222045898	-10.6135530471802	-0.0517318733036518	-0.0265390612185001	0.0113625386729836
-5.77688264846802	-7.08611536026001	-10.6184158325195	-0.0516326166689396	-0.0266094543039799	0.0114476075395942
-5.77066421508789	-7.09208917617798	-10.6119222640991	-0.0516193471848965	-0.0267140027135611	0.0113451592624187
-5.76862621307373	-7.09447479248047	-10.5949821472168	-0.0516204126179218	-0.026595426723361	0.0111760552972555
-5.76577568054199	-7.08955097198486	-10.5829162597656	-0.0515560209751129	-0.0264068692922592	0.0108490167185664
-5.76786756515503	-7.0798282623291	-10.6196279525757	-0.0514537505805492	-0.0263274200260639	0.0107505116611719
-5.7717809677124	-7.08617687225342	-10.641674041748	-0.0512176975607872	-0.026327807456255	0.0107717774808407
-5.7733793258667	-7.09512758255005	-10.637659072876	-0.0512287802994251	-0.0264028683304787	0.0107625713571906
-5.7678918838501	-7.09994983673096	-10.6107931137085	-0.0512449964880943	-0.0263650771230459	0.0104951290413737
-5.76613855361938	-7.09183120727539	-10.6044111251831	-0.0511936098337173	-0.0260324086993933	0.0102446107193828
-5.77104234695435	-7.08834981918335	-10.6328153610229	-0.0510689206421375	-0.0259758234024048	0.0101870102807879
-5.77395343780518	-7.09372520446777	-10.6464700698853	-0.0508575141429901	-0.0260744839906693	0.0102697350084782
-5.77602100372314	-7.10386610031128	-10.6252937316895	-0.0508619099855423	-0.026041068136692	0.0100924959406257
-5.77206230163574	-7.10946464538574	-10.6041669845581	-0.0508389063179493	-0.0259740818291903	0.00984922144562006
-5.76892709732056	-7.10076332092285	-10.618537902832	-0.0506316795945168	-0.0257260799407959	0.00957108195871115
-5.77246475219727	-7.09211874008179	-10.6388740539551	-0.0504864975810051	-0.0256693754345179	0.009395114146173
-5.78022241592407	-7.09626722335815	-10.6665716171265	-0.0503466352820396	-0.0256132464855909	0.00943109579384327
-5.78314352035522	-7.10272455215454	-10.6778478622437	-0.0501329675316811	-0.0257305018603802	0.009351946413517
-5.78284692764282	-7.11246013641357	-10.6545248031616	-0.0501512512564659	-0.0257080756127834	0.00920429080724716
-5.77827072143555	-7.11374378204346	-10.6363620758057	-0.0500660911202431	-0.0255752522498369	0.00891556032001972
-5.77995109558105	-7.11016511917114	-10.6465997695923	-0.0499693304300308	-0.0253906790167093	0.00867180153727531
-5.78229236602783	-7.10275936126709	-10.6631937026978	-0.0497573278844357	-0.0253580436110497	0.00862429104745388
-5.7882022857666	-7.10768127441406	-10.6968336105347	-0.0495044998824596	-0.0254450235515833	0.00880702584981918
-5.78925275802612	-7.12070846557617	-10.6865406036377	-0.0493953973054886	-0.0255230832844973	0.00871740654110909
-5.78557300567627	-7.12939929962158	-10.6674060821533	-0.0493520051240921	-0.0254502780735493	0.00855810474604368
-5.78446578979492	-7.12368679046631	-10.6631669998169	-0.0491983704268932	-0.0253574792295694	0.00836916826665401
-5.78196001052856	-7.11492729187012	-10.7001075744629	-0.0489641427993774	-0.0252150483429432	0.00820636656135321
-5.78495454788208	-7.11481189727783	-10.7254409790039	-0.0487170107662678	-0.0252403821796179	0.00827855803072453
-5.78611087799072	-7.12581729888916	-10.7417602539063	-0.0485333427786827	-0.0254126656800509	0.00838455650955439
-5.77959012985229	-7.13345384597778	-10.7260913848877	-0.0484479181468487	-0.0254152677953243	0.00827885884791613
-5.76998329162598	-7.13222122192383	-10.718804359436	-0.0483516119420528	-0.0252630021423101	0.00794365257024765
-5.76880693435669	-7.12016439437866	-10.7323741912842	-0.0481701716780663	-0.0249954108148813	0.00779764028266072
-5.76870727539063	-7.12078142166138	-10.7566499710083	-0.0480019338428974	-0.0250232517719269	0.00783069338649511
-5.77001571655273	-7.12831592559814	-10.7711572647095	-0.0477885492146015	-0.0250394325703382	0.00789162702858448
-5.76266813278198	-7.13814544677734	-10.7569417953491	-0.0477115921676159	-0.0251315645873547	0.00780597003176808
-5.75852394104004	-7.13992643356323	-10.7462787628174	-0.0476957783102989	-0.0249299723654985	0.0076095131225884
-5.75064611434937	-7.13729906082153	-10.7303838729858	-0.0476036667823792	-0.0247187167406082	0.0073040034621954
-5.74774312973022	-7.13029050827026	-10.751651763916	-0.0475054122507572	-0.0245231427252293	0.00706348335370421
-5.74624300003052	-7.12538862228394	-10.7752485275269	-0.0474108159542084	-0.0243379417806864	0.00696642464026809
-5.75177955627441	-7.13383293151855	-10.7847309112549	-0.0473557636141777	-0.0244542136788368	0.00695711001753807
-5.74803495407104	-7.14348030090332	-10.7639169692993	-0.0473395250737667	-0.0243630837649107	0.00673818122595549
-5.73726177215576	-7.13530492782593	-10.7481422424316	-0.0473989024758339	-0.0241603013128042	0.00634427322074771
-5.73994493484497	-7.12627840042114	-10.7667665481567	-0.0473061241209507	-0.0238593183457851	0.00611190218478441
-5.74660921096802	-7.1291298866272	-10.7871627807617	-0.047226682305336	-0.0238217692822218	0.00616065226495266
-5.75222158432007	-7.14312028884888	-10.780969619751	-0.0471902340650558	-0.0239424183964729	0.00610656244680285
-5.74450159072876	-7.14718532562256	-10.7528200149536	-0.0472557693719864	-0.0238379705697298	0.00583073543384671
-5.74350547790527	-7.1403956413269	-10.7517728805542	-0.0472597740590572	-0.0235697403550148	0.00553600117564201
-5.74659299850464	-7.13133573532104	-10.7853937149048	-0.0470492355525494	-0.0233685690909624	0.00537759251892567
-5.75231313705444	-7.13231515884399	-10.804801940918	-0.0470291376113892	-0.0235042683780193	0.0053834686987102
-5.7543797492981	-7.14505624771118	-10.8106641769409	-0.0468659698963165	-0.0234833508729935	0.00539308553561568
-5.75057220458984	-7.15198564529419	-10.7908535003662	-0.0469498075544834	-0.0234864950180054	0.00521203549578786
-5.74577856063843	-7.15017557144165	-10.7797584533691	-0.0469301417469978	-0.0233475547283888	0.00491764768958092
-5.74637603759766	-7.14165353775024	-10.7910690307617	-0.0468682311475277	-0.0230766776949167	0.0047150943428278
-5.74587297439575	-7.14013957977295	-10.8169031143188	-0.0467687696218491	-0.0230398792773485	0.0046778148971498
-5.74909162521362	-7.14019346237183	-10.8333148956299	-0.0466882660984993	-0.0229523573070765	0.00473293941468
-5.75166416168213	-7.14941692352295	-10.8365411758423	-0.0466573685407639	-0.0230185054242611	0.00476326746866107
-5.74846220016479	-7.15872621536255	-10.8170785903931	-0.0466796644032002	-0.0230952315032482	0.0046577132306993
-5.74097299575806	-7.15866804122925	-10.8035535812378	-0.0466803088784218	-0.0228785146027803	0.00440487498417497
-5.73708438873291	-7.14831876754761	-10.8083162307739	-0.0467605516314507	-0.0226190350949764	0.00411562528461218
-5.74000406265259	-7.14410305023193	-10.8303995132446	-0.0466913282871246	-0.0224374420940876	0.00412623817101121
-5.74107837677002	-7.14491033554077	-10.8432817459106	-0.0466525666415691	-0.0224324092268944	0.00409229192882776
-5.74069356918335	-7.14865159988403	-10.8450555801392	-0.0467419773340225	-0.0225728545337915	0.00412500603124499
-5.73263072967529	-7.15500116348267	-10.8192586898804	-0.0469507947564125	-0.022481556981802	0.00389519147574902
-5.73023557662964	-7.15330219268799	-10.8064556121826	-0.0470401979982853	-0.0223180800676346	0.00366244255565107
-5.72397613525391	-7.14036560058594	-10.8060359954834	-0.0471346490085125	-0.0220234040170908	0.00345830526202917
-5.72585487365723	-7.12835025787354	-10.8319501876831	-0.0470899939537048	-0.0219235830008984	0.00343090645037591
-5.72540760040283	-7.13519954681396	-10.8338232040405	-0.0472738072276115	-0.021939205005765	0.00342816929332912
-5.72078990936279	-7.14427709579468	-10.8143825531006	-0.0473833046853542	-0.0220007095485926	0.00343375955708325
-5.71366548538208	-7.14221382141113	-10.7857828140259	-0.0476199649274349	-0.0218483712524176	0.00312963570468128
-5.70776081085205	-7.13235139846802	-10.7789354324341	-0.0476945675909519	-0.0215739384293556	0.00290319812484086
-5.7133264541626	-7.12482929229736	-10.8024377822876	-0.0478774905204773	-0.021456940099597	0.00282953539863229
-5.71627044677734	-7.12768173217773	-10.8206129074097	-0.0479207560420036	-0.0215239077806473	0.00291713490150869
-5.71314907073975	-7.13641786575317	-10.8140048980713	-0.0480827018618584	-0.0215757098048925	0.00287567614577711
-5.70964431762695	-7.14088773727417	-10.7911186218262	-0.048325564712286	-0.0213822238147259	0.00265198666602373
-5.70373296737671	-7.13144588470459	-10.7698469161987	-0.048551831394434	-0.0211763102561235	0.00239558471366763
-5.70553541183472	-7.1196117401123	-10.7885036468506	-0.0486094653606415	-0.0210846774280071	0.00228427560068667
-5.71249294281006	-7.12666273117065	-10.8064308166504	-0.0486800223588943	-0.0210749749094248	0.00243606837466359
-5.71188497543335	-7.13096714019775	-10.7929735183716	-0.0489321686327457	-0.0212006513029337	0.00238118297420442
-5.70986318588257	-7.13522624969482	-10.7661609649658	-0.0491630584001541	-0.0210867393761873	0.00222326442599297
-5.70875215530396	-7.12457942962646	-10.7652006149292	-0.0493470020592213	-0.0208309385925531	0.00196436699479818
-5.71723508834839	-7.11895704269409	-10.7991437911987	-0.0493851378560066	-0.0207897536456585	0.00197669141925871
-5.72262668609619	-7.12485837936401	-10.8002090454102	-0.0495103523135185	-0.02093805372715	0.00211458653211594
-5.72203063964844	-7.13299512863159	-10.7694358825684	-0.0497610755264759	-0.0209095776081085	0.00197332049719989
-5.71794414520264	-7.125901222229	-10.7547101974487	-0.0500166676938534	-0.0208035167306662	0.0017275718273595
-5.72472381591797	-7.11406803131104	-10.7747344970703	-0.050068087875843	-0.0207676850259304	0.00167732732370496
-5.73135375976563	-7.11811542510986	-10.7877550125122	-0.0501374714076519	-0.020761001855135	0.00186469312757254
-5.73578977584839	-7.12750387191772	-10.7783308029175	-0.0502697266638279	-0.0209922939538956	0.00197554496116936
-5.73857927322388	-7.1310133934021	-10.7492647171021	-0.050560723990202	-0.0209568254649639	0.00183675228618085
-5.73636388778687	-7.12272357940674	-10.7489213943481	-0.0506039522588253	-0.0208136923611164	0.00168903742451221
-5.74261617660522	-7.11835289001465	-10.7864742279053	-0.050654474645853	-0.0209337845444679	0.00174566823989153
-5.74991416931152	-7.12430572509766	-10.8021659851074	-0.0506621263921261	-0.0211813300848007	0.00189504027366638
-5.75190496444702	-7.13419389724731	-10.7804517745972	-0.0508339814841747	-0.0212594717741013	0.00188220257405192
-5.75209045410156	-7.13406848907471	-10.7624197006226	-0.0510942488908768	-0.0211868435144424	0.00174121395684779
-5.75106525421143	-7.12706089019775	-10.7696523666382	-0.0511786639690399	-0.0212119556963444	0.00165914546232671
-5.76202630996704	-7.12621545791626	-10.7904834747314	-0.0511731766164303	-0.0212497115135193	0.00183890049811453
-5.77303647994995	-7.12964248657227	-10.8038263320923	-0.0512572526931763	-0.0213610175997019	0.00207751709967852
-5.77560377120972	-7.1445779800415	-10.7851276397705	-0.0514210052788258	-0.0215859282761812	0.00216901558451355
-5.77553272247314	-7.14808082580566	-10.76194190979	-0.0516089536249638	-0.0216001737862825	0.00205688108690083
-5.77642345428467	-7.13838052749634	-10.7649993896484	-0.0518072694540024	-0.0214477367699146	0.00197445740923285
-5.78304576873779	-7.13210582733154	-10.801775932312	-0.051871120929718	-0.0215319581329823	0.00214698095805943
-5.79275560379028	-7.14294910430908	-10.8074283599854	-0.0519956685602665	-0.0216983668506145	0.00243707210756838
-5.79434156417847	-7.15108203887939	-10.7965536117554	-0.0521963015198708	-0.0218752752989531	0.00250611430965364
-5.79089546203613	-7.15073585510254	-10.7734928131104	-0.0523514300584793	-0.0218819435685873	0.0025781043805182
-5.78888463973999	-7.13635206222534	-10.7688932418823	-0.0525554642081261	-0.0217657368630171	0.00255976733751595
-5.79411268234253	-7.12386608123779	-10.7973146438599	-0.0526965409517288	-0.0217402372509241	0.00277513777837157
-5.79983186721802	-7.13316488265991	-10.8001518249512	-0.0528129898011684	-0.022014768794179	0.00317917810752988
-5.79304265975952	-7.13577842712402	-10.7781887054443	-0.0530238449573517	-0.0221260078251362	0.0033710200805217
-5.7868275642395	-7.13223838806152	-10.7558355331421	-0.053276564925909	-0.0220578964799643	0.00338879250921309
-5.78380870819092	-7.11975717544556	-10.7680311203003	-0.0533839724957943	-0.0218863915652037	0.00349778169766068
-5.78641653060913	-7.11136293411255	-10.7921047210693	-0.0534614957869053	-0.0220191422849894	0.00380607508122921
-5.78628635406494	-7.11452722549438	-10.803858757019	-0.0534748658537865	-0.0222224909812212	0.00413515232503414
-5.78234338760376	-7.12186193466187	-10.7939128875732	-0.0536754280328751	-0.0224052183330059	0.00438938802108169
-5.77449750900269	-7.12418270111084	-10.7715167999268	-0.053862240165472	-0.0224524941295385	0.00443789083510637
-5.76756954193115	-7.11789083480835	-10.7632656097412	-0.0539620630443096	-0.022473331540823	0.00446389056742191
-5.76111364364624	-7.10515975952148	-10.7742033004761	-0.05402572453022	-0.0224154926836491	0.00464157806709409
-5.76320648193359	-7.10322046279907	-10.7984285354614	-0.0539688356220722	-0.0225363150238991	0.00483314087614417
-5.76486492156982	-7.11311101913452	-10.8078489303589	-0.0540298782289028	-0.0227841790765524	0.00517697213217616
-5.76405429840088	-7.12428092956543	-10.792763710022	-0.0541547350585461	-0.0230822172015905	0.00541461352258921
-5.75915622711182	-7.12350797653198	-10.7797002792358	-0.0541306957602501	-0.0231288727372885	0.00551208760589361
-5.76243686676025	-7.11467933654785	-10.7978057861328	-0.0541846640408039	-0.0229977518320084	0.00560819637030363
-5.77162551879883	-7.11855745315552	-10.8325080871582	-0.0541058890521526	-0.023116821423173	0.00600140308961272
-5.77872180938721	-7.13059949874878	-10.8354759216309	-0.054108988493681	-0.0234088432043791	0.00632808962836862
-5.77448463439941	-7.13770818710327	-10.8078660964966	-0.0542560964822769	-0.0234946589916945	0.00636544497683644
-5.77216815948486	-7.12612915039063	-10.8110771179199	-0.0543254241347313	-0.0234726425260305	0.00633077416568995
-5.77990198135376	-7.1260461807251	-10.8360815048218	-0.0543674528598785	-0.023540087044239	0.0065908613614738
-5.78600454330444	-7.12781667709351	-10.8506641387939	-0.0543150715529919	-0.0238106679171324	0.00688867410644889
-5.78750514984131	-7.13758897781372	-10.8425798416138	-0.0543894842267036	-0.0240598451346159	0.00702495919540524
-5.78544569015503	-7.14321374893188	-10.8224725723267	-0.0545762330293655	-0.0241671949625015	0.00702264253050089
-5.78245496749878	-7.14169979095459	-10.8108930587769	-0.0548203848302364	-0.0241485703736544	0.00692781945690513
-5.78921794891357	-7.13135480880737	-10.8257446289063	-0.0548067428171635	-0.0240827053785324	0.00692735007032752
-5.79336547851563	-7.13020849227905	-10.8503217697144	-0.0548329390585423	-0.0241727828979492	0.00708569027483463
-5.80145263671875	-7.1355767250061	-10.8661231994629	-0.0548428408801556	-0.0243900381028652	0.00731176882982254
-5.80587339401245	-7.14358758926392	-10.8459987640381	-0.0549804195761681	-0.0245553627610207	0.00743097625672817
-5.80401182174683	-7.14514541625977	-10.8170738220215	-0.0551776178181171	-0.0244857762008905	0.00731790252029896
-5.80282306671143	-7.13698196411133	-10.8252029418945	-0.0552083812654018	-0.0243322234600782	0.00723189860582352
-5.81078577041626	-7.12969350814819	-10.843409538269	-0.0552433468401432	-0.0242751091718674	0.00736858695745468
-5.81871509552002	-7.13646650314331	-10.8552103042603	-0.0553779043257236	-0.0243650358170271	0.007591821718961
-5.81936502456665	-7.14450168609619	-10.8352661132813	-0.0555183924734592	-0.0244911015033722	0.00760217662900686
-5.81246185302734	-7.1490330696106	-10.8138303756714	-0.055742185562849	-0.0245416350662708	0.00750092137604952
-5.80716276168823	-7.1398344039917	-10.8056030273438	-0.0558991841971874	-0.024292865768075	0.00728160701692104
-5.81341505050659	-7.13317584991455	-10.822624206543	-0.0559096336364746	-0.0242118760943413	0.00719131249934435
-5.81570625305176	-7.13324356079102	-10.8434801101685	-0.0559132620692253	-0.0243252441287041	0.0072683384642005
-5.81762599945068	-7.14010953903198	-10.8412981033325	-0.0560123473405838	-0.0244941860437393	0.00731199933215976
-5.81438970565796	-7.14679098129272	-10.8144493103027	-0.0561949275434017	-0.024481687694788	0.00721003813669086
-5.81357383728027	-7.13780736923218	-10.7967576980591	-0.0563505552709103	-0.0243190173059702	0.00699131889268756
-5.82155847549438	-7.12853717803955	-10.8269987106323	-0.0563290230929852	-0.024208415299654	0.00714361434802413
-5.82829570770264	-7.13494825363159	-10.8370981216431	-0.0562672913074493	-0.0242899600416422	0.00733982725068927
-5.82909297943115	-7.14191627502441	-10.8289794921875	-0.0564374662935734	-0.0244153197854757	0.00746742868795991
-5.82625675201416	-7.14466524124146	-10.7987470626831	-0.0564938746392727	-0.0244261845946312	0.0074747265316546
-5.82127904891968	-7.13634252548218	-10.7945861816406	-0.0566476732492447	-0.024249292910099	0.00742151867598295
-5.82110214233398	-7.12657976150513	-10.8105497360229	-0.0566345155239105	-0.0241322480142117	0.00744801247492433
-5.82233095169067	-7.12256002426147	-10.8377294540405	-0.056560680270195	-0.0241665001958609	0.00771104963496327
-5.8223705291748	-7.12651681900024	-10.8358516693115	-0.0566592290997505	-0.0242998600006104	0.00791009515523911
-5.81256294250488	-7.13226890563965	-10.808497428894	-0.0567302629351616	-0.0244402848184109	0.00805399939417839
-5.80012941360474	-7.1250901222229	-10.7935972213745	-0.0568111799657345	-0.0243348218500614	0.00799086689949036
-5.79212427139282	-7.10983037948608	-10.7953786849976	-0.0568084977567196	-0.0241923984140158	0.00804836489260197
-5.79012298583984	-7.10133504867554	-10.823278427124	-0.0566780902445316	-0.0241772811859846	0.00837854295969009
-5.78512334823608	-7.11020851135254	-10.819580078125	-0.0567036122083664	-0.0244039222598076	0.00871471222490072
-5.76867341995239	-7.11089897155762	-10.7884254455566	-0.056712131947279	-0.0243741143494844	0.00881071761250496
-5.75497531890869	-7.10257911682129	-10.7689504623413	-0.0568663440644741	-0.0242837239056826	0.00879410188645124
-5.74570560455322	-7.09075832366943	-10.7852764129639	-0.0568656362593174	-0.0240271911025047	0.00880325585603714
-5.74154710769653	-7.08248043060303	-10.8008184432983	-0.0568480454385281	-0.0240166820585728	0.00903650559484959
-5.73601627349854	-7.08332443237305	-10.8145456314087	-0.0567363724112511	-0.0241225194185972	0.0093211755156517
-5.72518920898438	-7.08994626998901	-10.7956657409668	-0.0568652339279652	-0.0241328962147236	0.00947239995002747
-5.71546125411987	-7.09024620056152	-10.7674369812012	-0.0569761842489243	-0.02405109629035	0.00947770103812218
-5.70118427276611	-7.07801389694214	-10.7528972625732	-0.0570710264146328	-0.0238536112010479	0.0093656787648797
-5.69556427001953	-7.06407499313354	-10.7668390274048	-0.0570526160299778	-0.0237445328384638	0.00942206289619207
-5.69505405426025	-7.06136131286621	-10.7830629348755	-0.0570555590093136	-0.0236105136573315	0.00964388903230429
-5.69234991073608	-7.06542444229126	-10.7814302444458	-0.0570706725120544	-0.0236843414604664	0.00989515241235495
-5.68820428848267	-7.06907415390015	-10.7545156478882	-0.057184349745512	-0.0236604139208794	0.00994422379881144
-5.67210102081299	-7.0659351348877	-10.7214117050171	-0.0573204644024372	-0.0235172174870968	0.00983419176191092
-5.66501140594482	-7.05082845687866	-10.7217664718628	-0.0574212484061718	-0.0232009179890156	0.00972786918282509
-5.66727590560913	-7.04450559616089	-10.7477626800537	-0.0574668161571026	-0.0231919419020414	0.00984370429068804
-5.66687965393066	-7.04743576049805	-10.754412651062	-0.0573463998734951	-0.0233014822006226	0.0100620137527585
-5.66123294830322	-7.0532374382019	-10.7344903945923	-0.0574175305664539	-0.0233547892421484	0.0100212441757321
-5.65495157241821	-7.05248212814331	-10.7147617340088	-0.057603906840086	-0.0232218764722347	0.00999053101986647
-5.64880514144897	-7.0453634262085	-10.7023496627808	-0.0576406456530094	-0.023097924888134	0.00977648887783289
-5.64418363571167	-7.03661489486694	-10.7097091674805	-0.0576083175837994	-0.022989584133029	0.00971818715333939
-5.64932346343994	-7.0292649269104	-10.7291393280029	-0.0575249679386616	-0.0229813270270824	0.00985144264996052
-5.65526628494263	-7.03720808029175	-10.7426900863647	-0.0576059557497501	-0.0230456478893757	0.0100828232243657
-5.65171957015991	-7.04406929016113	-10.7225198745728	-0.0576746873557568	-0.0232365224510431	0.0100528374314308
-5.64750099182129	-7.04589891433716	-10.6994276046753	-0.0576768480241299	-0.0231325067579746	0.00987526308745146
-5.64458322525024	-7.03766584396362	-10.7000970840454	-0.0577829033136368	-0.0228388346731663	0.00971434824168682
-5.64916467666626	-7.0312762260437	-10.7301054000854	-0.0577207058668137	-0.0228362176567316	0.00975245051085949
-5.65773820877075	-7.0369086265564	-10.745922088623	-0.0575925931334496	-0.023007383570075	0.00987453386187553
-5.65703535079956	-7.04714918136597	-10.7401847839355	-0.0575866438448429	-0.0231547653675079	0.00990272779017687
-5.65562343597412	-7.0525279045105	-10.7095232009888	-0.0577251836657524	-0.0230914205312729	0.00979208201169968
-5.65420246124268	-7.04592180252075	-10.7102861404419	-0.0577932186424732	-0.022921958938241	0.00956156942993402
-5.66073274612427	-7.03839302062988	-10.7332391738892	-0.0576966255903244	-0.0229038689285517	0.00961125455796719
-5.66738653182983	-7.04181718826294	-10.7459144592285	-0.0576164275407791	-0.0229759719222784	0.0096835857257247
-5.66991567611694	-7.05097627639771	-10.7454528808594	-0.0576147586107254	-0.0231420379132032	0.00975027587264776
-5.67630481719971	-7.06079149246216	-10.7231950759888	-0.0576098635792732	-0.0232882928103209	0.00974187906831503
-5.67557907104492	-7.06195211410522	-10.7032098770142	-0.0576772727072239	-0.0231258515268564	0.00956356432288885
-5.67750644683838	-7.05684232711792	-10.7146186828613	-0.0576474703848362	-0.0229837540537119	0.00938820838928223
-5.68955039978027	-7.05321407318115	-10.7518405914307	-0.0574623346328735	-0.0230004414916039	0.00944031029939651
-5.69809150695801	-7.06245613098145	-10.7696027755737	-0.057468868792057	-0.0232689287513494	0.00958765856921673
-5.70365571975708	-7.07630157470703	-10.7503232955933	-0.0573759786784649	-0.0234566275030375	0.00961289554834366
-5.7037501335144	-7.08105039596558	-10.7318277359009	-0.0574770979583263	-0.0234376490116119	0.00937824230641127
-5.70944547653198	-7.0740909576416	-10.7383947372437	-0.0573190972208977	-0.0233571082353592	0.0092209130525589
-5.72108745574951	-7.06798267364502	-10.7656307220459	-0.0572116747498512	-0.0233656391501427	0.0093722315505147
-5.73458385467529	-7.08213090896606	-10.7866725921631	-0.0570356547832489	-0.0236325524747372	0.0094661945477128
-5.73889875411987	-7.09430408477783	-10.7785816192627	-0.0569973066449165	-0.0238112136721611	0.00960905849933624
-5.74326181411743	-7.10333919525146	-10.7555418014526	-0.0570231378078461	-0.0239360202103853	0.00955167878419161
-5.74668645858765	-7.10246419906616	-10.7557506561279	-0.0569976679980755	-0.0238106641918421	0.00935851410031319
-5.75591897964478	-7.09446620941162	-10.7813663482666	-0.0568905174732208	-0.0239350218325853	0.00933683291077614
-5.76999616622925	-7.10349893569946	-10.8139638900757	-0.0566408149898052	-0.0240571871399879	0.00952307321131229
-5.77627992630005	-7.11535835266113	-10.8071918487549	-0.0565843991935253	-0.0242828093469143	0.00964065827429295
-5.779869556427	-7.12565326690674	-10.7841358184814	-0.0566261298954487	-0.0244691129773855	0.00958513747900724
-5.77987718582153	-7.12122583389282	-10.7750520706177	-0.0566189214587212	-0.0244431123137474	0.00938532594591379
-5.78359746932983	-7.11503410339355	-10.7975158691406	-0.056529525667429	-0.0243232194334269	0.00930451881140471
-5.79632806777954	-7.11732196807861	-10.8246154785156	-0.0564205795526505	-0.0244775265455246	0.00945762824267149
-5.80734539031982	-7.12634468078613	-10.833420753479	-0.0563888549804688	-0.0247023142874241	0.00957823731005192
-5.80936336517334	-7.13587188720703	-10.8207979202271	-0.0563529841601849	-0.0248832050710917	0.00964341871440411
-5.81009435653687	-7.14356756210327	-10.8010196685791	-0.0563448630273342	-0.0248476583510637	0.00943267066031694
-5.81016063690186	-7.13920879364014	-10.7909727096558	-0.0564171969890594	-0.0248118527233601	0.00926044583320618
-5.81351947784424	-7.13318395614624	-10.8063440322876	-0.0563984364271164	-0.0247917454689741	0.0091742230579257
-5.82281732559204	-7.13107538223267	-10.8364744186401	-0.0562874302268028	-0.0247760396450758	0.00920309405773878
-5.82853412628174	-7.13603162765503	-10.8487434387207	-0.0562487430870533	-0.0249905902892351	0.00924093835055828
-5.83005905151367	-7.14551496505737	-10.8325595855713	-0.0562901049852371	-0.0251447297632694	0.00919472984969616
-5.8305778503418	-7.14631032943726	-10.8083763122559	-0.0564007870852947	-0.0250609833747149	0.00892433524131775
-5.82773971557617	-7.13242673873901	-10.8197031021118	-0.0562888868153095	-0.0249344799667597	0.00870704837143421
-5.83407068252563	-7.1286768913269	-10.8457832336426	-0.0562864691019058	-0.0249160695821047	0.0087067075073719
-5.84175205230713	-7.13669633865356	-10.8515882492065	-0.0563468933105469	-0.0249720010906458	0.00879380293190479
-5.84373617172241	-7.14548587799072	-10.8433494567871	-0.056338258087635	-0.0251259189099073	0.00876378361135721
-5.83994436264038	-7.15090084075928	-10.8291110992432	-0.0563554055988789	-0.0251276455819607	0.00864119827747345
-5.8397798538208	-7.15081691741943	-10.8044748306274	-0.056440107524395	-0.0250179562717676	0.00842454470694065
-5.84137153625488	-7.14183521270752	-10.8143167495728	-0.0564084760844707	-0.0248230081051588	0.00818542670458555
-5.84356164932251	-7.13810539245605	-10.8336620330811	-0.0564022213220596	-0.0248258709907532	0.00814682431519032
-5.84823656082153	-7.1412558555603	-10.8544178009033	-0.056443989276886	-0.0248261988162994	0.00819130148738623
-5.8542218208313	-7.14755296707153	-10.849983215332	-0.0563769564032555	-0.0249468646943569	0.00822446402162313
-5.84910678863525	-7.15563869476318	-10.8286218643188	-0.0565404184162617	-0.0250217672437429	0.0080379219725728
-5.8420147895813	-7.1476469039917	-10.8083591461182	-0.0565886199474335	-0.0248812362551689	0.00778526673093438
-5.84331703186035	-7.13521194458008	-10.8147706985474	-0.05661740899086	-0.0246998574584723	0.00756397517398
-5.84934854507446	-7.13309717178345	-10.8355655670166	-0.0566732473671436	-0.0245976578444242	0.00761035922914743
-5.85362243652344	-7.14285469055176	-10.837197303772	-0.0566374026238918	-0.0247401781380177	0.0077059012837708
-5.84674692153931	-7.14605522155762	-10.8133745193481	-0.0567422397434711	-0.0246954839676619	0.00754704140126705
-5.83861112594604	-7.14198875427246	-10.7938022613525	-0.0568953156471252	-0.0244661886245012	0.00729677872732282
-5.84119939804077	-7.12834644317627	-10.8087787628174	-0.0568528138101101	-0.0242381971329451	0.00711416639387608
-5.84125804901123	-7.12142610549927	-10.8248882293701	-0.0569180250167847	-0.0242765955626965	0.00712196296080947
-5.84458351135254	-7.12516736984253	-10.8332805633545	-0.0568965114653111	-0.024300517514348	0.00718221021816134
-5.83791160583496	-7.13352251052856	-10.804328918457	-0.0570624619722366	-0.0242858026176691	0.00707678403705359
-5.83238077163696	-7.12776660919189	-10.7770643234253	-0.0572171211242676	-0.0241044834256172	0.00681928172707558
-5.83202075958252	-7.11650276184082	-10.7756633758545	-0.0572900548577309	-0.0238475389778614	0.00664666621014476
-5.83098697662354	-7.11008405685425	-10.7931270599365	-0.0572490468621254	-0.0238321013748646	0.00666786730289459
-5.83220863342285	-7.11330890655518	-10.8042087554932	-0.0572804622352123	-0.0238098185509443	0.00678960187360644
-5.82985973358154	-7.11839246749878	-10.7870655059814	-0.057483583688736	-0.0237859003245831	0.00679352786391974
-5.82092523574829	-7.12126111984253	-10.7525243759155	-0.0576492249965668	-0.0236858073621988	0.00662871962413192
-5.81143283843994	-7.10813140869141	-10.751371383667	-0.0577137880027294	-0.0234041269868612	0.00638746051117778
-5.80894041061401	-7.09504365921021	-10.7753934860229	-0.0576287247240543	-0.0232563596218824	0.00641765678301454
-5.8113431930542	-7.09324502944946	-10.7916698455811	-0.0576746575534344	-0.0232471786439419	0.00654122373089194
-5.80749893188477	-7.10083770751953	-10.7747755050659	-0.0577839687466621	-0.0233816653490067	0.00658635981380939
-5.79613304138184	-7.10129690170288	-10.750524520874	-0.057897225022316	-0.0232792478054762	0.0065020932815969
-5.78081607818604	-7.09314918518066	-10.7343006134033	-0.0580914206802845	-0.0231520161032677	0.00626350799575448
-5.78104686737061	-7.07837963104248	-10.7424831390381	-0.058126162737608	-0.0228486340492964	0.00618719402700663
-5.77916240692139	-7.06852674484253	-10.7658624649048	-0.0580904297530651	-0.0228216014802456	0.00632160203531384
-5.77638959884644	-7.07655048370361	-10.7538032531738	-0.0581280365586281	-0.0229118093848228	0.00645901635289192
-5.76299095153809	-7.07679414749146	-10.7216863632202	-0.0583339557051659	-0.0227195434272289	0.00628381315618753
-5.75543975830078	-7.06406879425049	-10.720404624939	-0.0584908276796341	-0.0224866699427366	0.00606125965714455
-5.7582836151123	-7.05478477478027	-10.7361249923706	-0.058507177978754	-0.0222984626889229	0.00604020338505507
-5.75730276107788	-7.05877685546875	-10.7527933120728	-0.0585424713790417	-0.0224274750798941	0.00617590639740229
-5.7506856918335	-7.06621313095093	-10.7268123626709	-0.0586968287825584	-0.0224257595837116	0.00611280184239149
-5.74186563491821	-7.0603551864624	-10.7050514221191	-0.0589191056787968	-0.0222536362707615	0.00589524023234844
-5.74406576156616	-7.04936647415161	-10.7063703536987	-0.0590131208300591	-0.0220560170710087	0.00573290279135108
-5.74461841583252	-7.04184246063232	-10.7313394546509	-0.0589659474790096	-0.0219620447605848	0.0057323444634676
-5.74760103225708	-7.04356861114502	-10.735315322876	-0.0590611957013607	-0.0220012124627829	0.00585590815171599
-5.75057411193848	-7.0552020072937	-10.7303867340088	-0.0592262074351311	-0.0220740493386984	0.00590450735762715
-5.74474334716797	-7.05697202682495	-10.7018423080444	-0.059378195554018	-0.0219842419028282	0.00572750065475702
-5.74042081832886	-7.05232000350952	-10.6930522918701	-0.0594096779823303	-0.0218333601951599	0.00547046773135662
-5.74181365966797	-7.04420042037964	-10.7054071426392	-0.0595498643815517	-0.0216456949710846	0.00531856855377555
-5.74771308898926	-7.0414342880249	-10.7342529296875	-0.0595403723418713	-0.0216679461300373	0.00533197680488229
-5.75399017333984	-7.05174398422241	-10.736421585083	-0.0595832504332066	-0.021760543808341	0.00541960773989558
-5.75006008148193	-7.0604362487793	-10.7085905075073	-0.0597618781030178	-0.0218179896473885	0.00524102803319693
-5.74758148193359	-7.05492973327637	-10.6949968338013	-0.0599162764847279	-0.0216468088328838	0.00496448250487447
-5.75302028656006	-7.04218149185181	-10.7146863937378	-0.0599069185554981	-0.0214345566928387	0.00488390121608973
-5.75954341888428	-7.0433554649353	-10.7283477783203	-0.0600105226039886	-0.0214229859411716	0.00491830194368958
-5.76273536682129	-7.05423736572266	-10.7248439788818	-0.0600583218038082	-0.0215343926101923	0.00494752079248428
-5.76333665847778	-7.0622501373291	-10.7036895751953	-0.0602400377392769	-0.0215309709310532	0.00485404441133142
-5.762939453125	-7.06003046035767	-10.6734972000122	-0.0604727379977703	-0.0213749315589666	0.00455646915361285
-5.76220846176147	-7.05280160903931	-10.6799669265747	-0.060570515692234	-0.0211738124489784	0.00435827160254121
-5.77211380004883	-7.04889583587646	-10.7015419006348	-0.0606427527964115	-0.0211189072579145	0.00427352357655764
-5.7785587310791	-7.05537080764771	-10.7132425308228	-0.0606304071843624	-0.0212721358984709	0.00436530914157629
-5.78437662124634	-7.06450033187866	-10.6898374557495	-0.0608250647783279	-0.0212577413767576	0.00427510589361191
-5.78068876266479	-7.06382369995117	-10.6642837524414	-0.0610179752111435	-0.0211267899721861	0.00407751370221376
-5.78322076797485	-7.05530071258545	-10.6708154678345	-0.061030738055706	-0.0209561418741941	0.00387576385401189
-5.7969799041748	-7.05555725097656	-10.6968069076538	-0.061003465205431	-0.0209115538746119	0.00399110047146678
-5.80053186416626	-7.0684700012207	-10.6948938369751	-0.0610729493200779	-0.021148007363081	0.00408888002857566
-5.80486440658569	-7.07448244094849	-10.6679048538208	-0.0611744672060013	-0.0211448110640049	0.00408134656026959
-5.80601072311401	-7.07283449172974	-10.6537599563599	-0.0612412542104721	-0.0209561511874199	0.00386771163903177
-5.8148512840271	-7.0706787109375	-10.6896200180054	-0.0611762255430222	-0.0208841245621443	0.003901511663571
-5.82572174072266	-7.07482004165649	-10.7130937576294	-0.0610261149704456	-0.0210727732628584	0.00407198071479797
-5.8316535949707	-7.0894136428833	-10.6971950531006	-0.0610678754746914	-0.0212201327085495	0.00418903306126595
-5.83254528045654	-7.09095239639282	-10.6820249557495	-0.0611117705702782	-0.0211719740182161	0.00393350189551711
-5.83985042572021	-7.08160352706909	-10.7121171951294	-0.0609502457082272	-0.0211090948432684	0.00397517904639244
-5.84851360321045	-7.08885812759399	-10.7393445968628	-0.0608574524521828	-0.0213138237595558	0.00416746875271201
-5.8528995513916	-7.1028151512146	-10.7360639572144	-0.0608340166509151	-0.021546283736825	0.00436998903751373
-5.85272073745728	-7.10923719406128	-10.7082662582397	-0.0608452446758747	-0.0216372236609459	0.00427578436210752
-5.85315799713135	-7.10313510894775	-10.7142562866211	-0.0608409307897091	-0.02148462459445	0.00416629854589701
-5.85695791244507	-7.09924125671387	-10.7451810836792	-0.0607063211500645	-0.0216208547353745	0.00419941497966647
-5.8613805770874	-7.09878444671631	-10.7728862762451	-0.0604947172105312	-0.0217338539659977	0.00440547429025173
-5.86696863174438	-7.10978317260742	-10.7765207290649	-0.060463722795248	-0.0219681821763515	0.00458663096651435
-5.8667516708374	-7.1201868057251	-10.7546377182007	-0.0605695471167564	-0.0219960510730743	0.00459321960806847
-5.85845136642456	-7.11026287078857	-10.7408218383789	-0.0605612434446812	-0.0218885820358992	0.00440111104398966
-5.86563205718994	-7.10416460037231	-10.7538270950317	-0.0605220086872578	-0.0217544250190258	0.0044505288824439
-5.87031507492065	-7.09646272659302	-10.769926071167	-0.0605029761791229	-0.0218294318765402	0.00465995166450739
-5.87795257568359	-7.10526466369629	-10.782096862793	-0.0604566410183907	-0.0219384953379631	0.00485991640016437
-5.87296342849731	-7.11405515670776	-10.7715148925781	-0.0605792701244354	-0.0219840556383133	0.00496444012969732
-5.87069034576416	-7.11608457565308	-10.7385063171387	-0.0606693588197231	-0.0218697991222143	0.00492979912087321
-5.8646879196167	-7.11069202423096	-10.7243118286133	-0.0608241148293018	-0.0217852219939232	0.00484203733503819
-5.86211109161377	-7.09971570968628	-10.7359972000122	-0.0607573837041855	-0.0216641016304493	0.00477640377357602
-5.86384916305542	-7.09161806106567	-10.7587022781372	-0.060779120773077	-0.0216059479862452	0.00482636131346226
-5.86553716659546	-7.09123039245605	-10.7675933837891	-0.0608200877904892	-0.0216451566666365	0.0050374218262732
-5.86157178878784	-7.09832620620728	-10.7597684860229	-0.0608233958482742	-0.0217095669358969	0.00508665014058352
-5.85737705230713	-7.09914827346802	-10.7372350692749	-0.0610474944114685	-0.0216724686324596	0.00501704216003418
-5.84818840026855	-7.09247541427612	-10.7104568481445	-0.0611589848995209	-0.0214899182319641	0.00479582417756319
-5.84688663482666	-7.08240222930908	-10.7155303955078	-0.061280582100153	-0.0212632231414318	0.00471330806612968
-5.84541893005371	-7.07110261917114	-10.7238292694092	-0.0612658597528934	-0.0211432594805956	0.00474636210128665
-5.84748268127441	-7.06623554229736	-10.7386503219604	-0.061236847192049	-0.0211349725723267	0.00493512162938714
-5.84994602203369	-7.07282638549805	-10.7329416275024	-0.0613997839391232	-0.0210990644991398	0.0049848984926939
-5.84145641326904	-7.08144378662109	-10.7013387680054	-0.0615301989018917	-0.021146023645997	0.00499654654413462
-5.83712196350098	-7.07481718063354	-10.6824293136597	-0.0616001300513744	-0.0209276340901852	0.00478151440620422
-5.83391666412354	-7.06307458877563	-10.6955299377441	-0.0617288909852505	-0.0207033138722181	0.00465113902464509
-5.84169292449951	-7.05673980712891	-10.7192869186401	-0.0617260709404945	-0.0206615831702948	0.00481360033154488
-5.84507036209106	-7.06314182281494	-10.7260704040527	-0.061640989035368	-0.0208295751363039	0.00499049760401249
-5.84274530410767	-7.06884336471558	-10.7119874954224	-0.0617247112095356	-0.0208741556853056	0.0050255018286407
-5.83786106109619	-7.07233762741089	-10.6920900344849	-0.0618385188281536	-0.020859744399786	0.00495053175836802
-5.83098268508911	-7.06599092483521	-10.6759090423584	-0.0619045309722424	-0.020640853792429	0.00480426242575049
-5.83575057983398	-7.05701732635498	-10.6978311538696	-0.0618531554937363	-0.0205920599400997	0.00482659740373492
-5.84116125106812	-7.05849123001099	-10.7100305557251	-0.061741691082716	-0.020567836239934	0.00498652830719948
-5.84509372711182	-7.05981731414795	-10.7151374816895	-0.0616929233074188	-0.0207016728818417	0.00517054181545973
-5.85038375854492	-7.0712628364563	-10.729923248291	-0.0616520568728447	-0.020955178886652	0.00533849466592073
-5.84664916992188	-7.07957601547241	-10.7128305435181	-0.0616225153207779	-0.0209648087620735	0.00543738901615143
-5.84895706176758	-7.08076572418213	-10.691668510437	-0.0616504289209843	-0.0209375340491533	0.00535619677975774
-5.84976768493652	-7.07849550247192	-10.695387840271	-0.0616260208189487	-0.0208850651979446	0.00532236974686384
-5.84860706329346	-7.07684898376465	-10.7101230621338	-0.061488438397646	-0.0209920778870583	0.00531938904896379
-5.85995435714722	-7.07478475570679	-10.7503471374512	-0.0613203644752502	-0.0210047420114279	0.00550968106836081
-5.86620712280273	-7.08450603485107	-10.7608089447021	-0.0612666420638561	-0.0212122090160847	0.00572960171848536
-5.86703395843506	-7.09538745880127	-10.7436780929565	-0.0612329766154289	-0.0213583949953318	0.00579480407759547
-5.86391067504883	-7.0974817276001	-10.7145986557007	-0.0612351708114147	-0.0213875435292721	0.00561809446662664
-5.86360549926758	-7.09056043624878	-10.7236175537109	-0.0611933432519436	-0.021196274086833	0.00552177848294377
-5.87417697906494	-7.08879852294922	-10.7442560195923	-0.0610806196928024	-0.0211642999202013	0.00559358671307564
-5.87820148468018	-7.09738111495972	-10.7574520111084	-0.0609735809266567	-0.0213345717638731	0.00575314974412322
-5.88455581665039	-7.11028671264648	-10.7450256347656	-0.0609781220555305	-0.0215131174772978	0.00587931461632252
-5.88053750991821	-7.11626482009888	-10.7193899154663	-0.0610116682946682	-0.0213976893573999	0.00576974498108029
-5.88343238830566	-7.11408758163452	-10.7154111862183	-0.0611342824995518	-0.0213319584727287	0.00560511974617839
-5.89219427108765	-7.10945653915405	-10.7345666885376	-0.060962051153183	-0.0212419498711824	0.00558786559849977
-5.90354013442993	-7.11261034011841	-10.7655544281006	-0.0607888214290142	-0.0213169436901808	0.00574717950075865
-5.90895080566406	-7.12676858901978	-10.7634477615356	-0.0606870017945766	-0.0215497724711895	0.00590638723224401
-5.91004323959351	-7.13679170608521	-10.7404279708862	-0.0607906877994537	-0.0216140002012253	0.00579353328794241
-5.91390419006348	-7.13431978225708	-10.7301607131958	-0.0607932284474373	-0.021478908136487	0.0055912509560585
-5.91968011856079	-7.13018989562988	-10.7532444000244	-0.060633584856987	-0.0214947629719973	0.0055457828566432
-5.92974138259888	-7.1334080696106	-10.7728996276855	-0.0604650937020779	-0.0215062275528908	0.00569903338328004
-5.94355916976929	-7.14841747283936	-10.7788934707642	-0.0603968910872936	-0.021746002137661	0.00592603255063295
-5.94393110275269	-7.15915012359619	-10.7534265518188	-0.0603577755391598	-0.0218911394476891	0.00582465389743447
-5.94117736816406	-7.1628041267395	-10.7498073577881	-0.0602644197642803	-0.0218600779771805	0.00567816151306033
-5.94486093521118	-7.15913677215576	-10.7657852172852	-0.0601824894547462	-0.0217716470360756	0.00561677664518356
-5.95295715332031	-7.15815877914429	-10.7927331924438	-0.059954971075058	-0.0218692533671856	0.00571898184716702
-5.96564340591431	-7.16400861740112	-10.8176832199097	-0.059699784964323	-0.0221033710986376	0.00594152789562941
-5.96976613998413	-7.17890882492065	-10.8090562820435	-0.0595815517008305	-0.0223750602453947	0.00603371439501643
-5.96665239334106	-7.18681716918945	-10.7930688858032	-0.0595200657844543	-0.022402323782444	0.00595472101122141
-5.96984052658081	-7.18323183059692	-10.7853860855103	-0.0594550371170044	-0.0223133582621813	0.00581555441021919
-5.97321033477783	-7.17803525924683	-10.8145837783813	-0.0592647828161716	-0.0223862808197737	0.00591276166960597
-5.97922945022583	-7.18335485458374	-10.8291368484497	-0.0590692572295666	-0.0224894620478153	0.00608824333176017
-5.98620271682739	-7.19268178939819	-10.8400917053223	-0.0589614622294903	-0.0226823445409536	0.0062875016592443
-5.99332904815674	-7.20571327209473	-10.8256196975708	-0.0589022077620029	-0.0229092612862587	0.00638014078140259
-5.98905658721924	-7.21236848831177	-10.799017906189	-0.058819156140089	-0.022977352142334	0.00628813914954662
-5.98913526535034	-7.2086443901062	-10.8062610626221	-0.0587693601846695	-0.0228849537670612	0.00621316349133849
-5.99443483352661	-7.20332765579224	-10.8284311294556	-0.0585570447146893	-0.0229013580828905	0.00627182610332966
-6.00292015075684	-7.20757007598877	-10.8563861846924	-0.0584690012037754	-0.02315404266119	0.00644380738958716
-6.00868797302246	-7.22506666183472	-10.8588037490845	-0.0583218969404697	-0.0233295634388924	0.00655039632692933
-6.00658750534058	-7.23468446731567	-10.8326730728149	-0.0583046786487103	-0.0235134530812502	0.00650059105828404
-6.00858783721924	-7.2346773147583	-10.8183612823486	-0.0582535415887833	-0.0234878417104483	0.00632065674290061
-6.01243114471436	-7.23229503631592	-10.8254117965698	-0.0581727996468544	-0.0234313067048788	0.00619626464322209
-6.01596260070801	-7.23085927963257	-10.8429279327393	-0.0580261386930943	-0.0234413128346205	0.00613085133954883
-6.0225625038147	-7.2353367805481	-10.8675928115845	-0.0578955002129078	-0.0236324109137058	0.00623478880152106
-6.02923536300659	-7.24622488021851	-10.865948677063	-0.0578729510307312	-0.0236632972955704	0.00614443328231573
-6.03580474853516	-7.26371622085571	-10.8369312286377	-0.0578225888311863	-0.0238043926656246	0.00598809495568275
-6.03260374069214	-7.26959228515625	-10.821117401123	-0.0578510239720345	-0.0237896963953972	0.00590404449030757
-6.03584003448486	-7.26506567001343	-10.8109693527222	-0.0578714087605476	-0.0237773433327675	0.00582002755254507
-6.04361963272095	-7.25804615020752	-10.8322620391846	-0.0578233785927296	-0.0237647276371717	0.00577421160414815
-6.05493783950806	-7.2578330039978	-10.8579702377319	-0.0576823875308037	-0.0237972754985094	0.00572674162685871
-6.06443500518799	-7.26785564422607	-10.876350402832	-0.0575505644083023	-0.0239906385540962	0.00578544801101089
-6.07305335998535	-7.28381299972534	-10.8582162857056	-0.0575843416154385	-0.0241271182894707	0.00576296728104353
-6.07051038742065	-7.29069566726685	-10.8350791931152	-0.0575664527714252	-0.0241869390010834	0.00556877860799432
-6.07398366928101	-7.28704500198364	-10.8298683166504	-0.0575687140226364	-0.0241211988031864	0.0052900705486536
-6.08327960968018	-7.28055810928345	-10.857479095459	-0.0574268586933613	-0.0241782125085592	0.00537503231316805
-6.09574365615845	-7.28777694702148	-10.8679933547974	-0.0573701113462448	-0.0242888201028109	0.00550835765898228
-6.09705829620361	-7.30508232116699	-10.8569240570068	-0.057345699518919	-0.0245500355958939	0.00560170132666826
-6.10229015350342	-7.3125901222229	-10.8348875045776	-0.0573090612888336	-0.0245856437832117	0.00546823441982269
-6.10388612747192	-7.31397294998169	-10.8247699737549	-0.0572991818189621	-0.0245382040739059	0.00531016476452351
-6.11270380020142	-7.31009912490845	-10.8388214111328	-0.0572726167738438	-0.0244153961539268	0.00515143759548664
-6.11827564239502	-7.31078863143921	-10.8687839508057	-0.0570674575865269	-0.024541174992919	0.00523169292137027
-6.12881231307983	-7.32201433181763	-10.8834037780762	-0.0569716207683086	-0.024775717407465	0.00534218735992908
-6.13178491592407	-7.33562755584717	-10.8643484115601	-0.0570589415729046	-0.0249977484345436	0.00527216261252761
-6.13375616073608	-7.33822774887085	-10.8398094177246	-0.0571144782006741	-0.0248620472848415	0.00510338880121708
-6.1322135925293	-7.33262968063354	-10.8381872177124	-0.0570861659944057	-0.0249214041978121	0.00481546437367797
-6.14186191558838	-7.33270788192749	-10.8606462478638	-0.0570029020309448	-0.0248995628207922	0.00476581696420908
-6.15381622314453	-7.3342924118042	-10.8762521743774	-0.0569681935012341	-0.0249696243554354	0.00482621276751161
-6.16175031661987	-7.35117340087891	-10.8741674423218	-0.056981485337019	-0.0252348203212023	0.00482874223962426
-6.16372680664063	-7.36149597167969	-10.8531618118286	-0.0570407956838608	-0.0253220554441214	0.00466446718201041
-6.16512250900269	-7.36261987686157	-10.8373126983643	-0.0571021102368832	-0.0252037197351456	0.00424603233113885
-6.17262935638428	-7.35717296600342	-10.8538856506348	-0.0571294873952866	-0.0250716861337423	0.00395184103399515
-6.18382978439331	-7.35877704620361	-10.8789548873901	-0.0570867881178856	-0.0251926146447659	0.00382274971343577
-6.19500255584717	-7.37274742126465	-10.8904438018799	-0.0571365207433701	-0.0252673625946045	0.00370229268446565
-6.20133924484253	-7.38300085067749	-10.8687725067139	-0.0572830885648727	-0.0252820588648319	0.00343888904899359
-6.20209407806396	-7.38735246658325	-10.840259552002	-0.0574269667267799	-0.0251687578856945	0.00295956735499203
-6.21245765686035	-7.37871980667114	-10.8387727737427	-0.057538878172636	-0.0248840395361185	0.00249799736775458
-6.22323369979858	-7.38048648834229	-10.8605966567993	-0.0576144009828568	-0.0249011404812336	0.00230451603420079
-6.23592519760132	-7.3885669708252	-10.866491317749	-0.0577060990035534	-0.0248844437301159	0.00206111883744597
-6.24346542358398	-7.39771795272827	-10.8445024490356	-0.0578038096427917	-0.024890873581171	0.00174488977063447
-6.24524784088135	-7.40629196166992	-10.8156843185425	-0.0580003969371319	-0.024847598746419	0.00124171248171479
-6.24454593658447	-7.40103530883789	-10.8052577972412	-0.0581151321530342	-0.0246167946606874	0.000653646828141063
-6.2503867149353	-7.39201211929321	-10.8170738220215	-0.0582622922956944	-0.0244535971432924	0.000211224672966637
-6.26177883148193	-7.39264631271362	-10.8456039428711	-0.0582703128457069	-0.0244651734828949	1.34248348331312E-05
-6.26813411712646	-7.4017505645752	-10.8429384231567	-0.0583670809864998	-0.024471927434206	-0.000172680825926363
-6.26854705810547	-7.40680074691772	-10.8208026885986	-0.0584315285086632	-0.0244079492986202	-0.000564020476303995
-6.26837110519409	-7.40687847137451	-10.7982330322266	-0.0585791952908039	-0.0242888554930687	-0.000939009245485067
-6.26617860794067	-7.39994525909424	-10.7828693389893	-0.0587002150714397	-0.0240882243961096	-0.00147446745540947
-6.26299285888672	-7.38829851150513	-10.7976245880127	-0.0586165487766266	-0.0239239428192377	-0.0017482980620116
-6.27069473266602	-7.39199495315552	-10.81529712677	-0.0585723929107189	-0.0238847564905882	-0.00179202028084546
-6.27398204803467	-7.39800548553467	-10.7996053695679	-0.0586350336670876	-0.0239019058644772	-0.00189461919944733
-6.26910066604614	-7.40722370147705	-10.7792873382568	-0.0586443804204464	-0.0238573756068945	-0.00215994962491095
-6.2606520652771	-7.40367078781128	-10.7695684432983	-0.0586264804005623	-0.0236715637147427	-0.00247055804356933
-6.2577805519104	-7.3947811126709	-10.7898416519165	-0.0584629289805889	-0.0234841760247946	-0.00269909482449293
-6.25881767272949	-7.39097261428833	-10.8208866119385	-0.0582389831542969	-0.0235761627554893	-0.00267848465591669
-6.25743532180786	-7.39985370635986	-10.8177118301392	-0.05803107842803	-0.0236839447170496	-0.00265777856111526
-6.24940824508667	-7.40753602981567	-10.7964639663696	-0.0579830668866634	-0.0237117111682892	-0.00275730155408382
-6.2379355430603	-7.40532875061035	-10.7834053039551	-0.0578085705637932	-0.0235708877444267	-0.00300603196956217
-6.2331166267395	-7.39019012451172	-10.8085765838623	-0.0576373338699341	-0.0234943144023418	-0.00308588752523065
-6.23647975921631	-7.39328384399414	-10.8303127288818	-0.0573913939297199	-0.0235667284578085	-0.00291834934614599
-6.23083448410034	-7.40605688095093	-10.831111907959	-0.057183925062418	-0.0237829424440861	-0.00281700841151178
-6.21982717514038	-7.40731477737427	-10.8109521865845	-0.0570503249764442	-0.0238208491355181	-0.00291856122203171
-6.21061563491821	-7.39731693267822	-10.821949005127	-0.0567916259169579	-0.0236891433596611	-0.00309789343737066
-6.21176481246948	-7.3955454826355	-10.8569564819336	-0.0565697997808456	-0.0237084086984396	-0.00303727644495666
-6.21126174926758	-7.40411043167114	-10.8794889450073	-0.0563051365315914	-0.0239456687122583	-0.00281985104084015
-6.20791816711426	-7.41446256637573	-10.8592653274536	-0.0561401024460793	-0.0241091139614582	-0.00287286308594048
-6.19824171066284	-7.4117259979248	-10.8484630584717	-0.0560439489781857	-0.0239851418882608	-0.00310791772790253
-6.19654226303101	-7.39999628067017	-10.8692054748535	-0.055895920842886	-0.0239075664430857	-0.00316631561145186
-6.201584815979	-7.40116262435913	-10.8926820755005	-0.055720891803503	-0.0240405444055796	-0.00305307167582214
-6.19991302490234	-7.41181516647339	-10.8924865722656	-0.0556956380605698	-0.0242226663976908	-0.00298400991596282
-6.19403553009033	-7.41864824295044	-10.8710298538208	-0.0557065419852734	-0.0242357943207026	-0.00314321462064981
-6.18933963775635	-7.41073036193848	-10.856575012207	-0.055662926286459	-0.0240315105766058	-0.0033955117687583
-6.19309234619141	-7.40462112426758	-10.8711137771606	-0.0556712001562119	-0.024017833173275	-0.00352114508859813
-6.19850778579712	-7.40230464935303	-10.9023714065552	-0.0555451661348343	-0.0240435507148504	-0.00347486697137356
-6.19726896286011	-7.41159868240356	-10.8945388793945	-0.0555347241461277	-0.0241561681032181	-0.00346535164862871
-6.19290590286255	-7.41468000411987	-10.865683555603	-0.0556756928563118	-0.0240673571825027	-0.00376253691501915
-6.19104146957397	-7.40124273300171	-10.8623218536377	-0.0557467676699162	-0.0238709021359682	-0.00402017822489142
-6.19824552536011	-7.39324045181274	-10.8955698013306	-0.055732287466526	-0.0237996689975262	-0.00388638698495924
-6.20119190216064	-7.40690326690674	-10.8813381195068	-0.055782675743103	-0.0240035206079483	-0.00385601818561554
-6.19404268264771	-7.40966510772705	-10.8446607589722	-0.0559711828827858	-0.0239488519728184	-0.00405022734776139
-6.19222211837769	-7.39622688293457	-10.8534450531006	-0.0560576394200325	-0.0236830916255713	-0.00429090671241283
-6.19699001312256	-7.38805770874023	-10.8835830688477	-0.0560987964272499	-0.0236259177327156	-0.00424187816679478
-6.20046901702881	-7.3949761390686	-10.8912487030029	-0.0560594275593758	-0.0238105244934559	-0.00412377202883363
-6.19389200210571	-7.40556859970093	-10.8643007278442	-0.056322518736124	-0.0238308124244213	-0.00421400414779782
-6.18987894058228	-7.40213060379028	-10.8449907302856	-0.0564120262861252	-0.0236279387027025	-0.00433977460488677
-6.18605279922485	-7.39253616333008	-10.8401489257813	-0.0564979799091816	-0.0234511476010084	-0.0044814026914537
-6.18663930892944	-7.38099050521851	-10.8618307113647	-0.0565074160695076	-0.0233852434903383	-0.00439993804320693
-6.19268560409546	-7.38722372055054	-10.8811092376709	-0.0564637556672096	-0.023382842540741	-0.00420117657631636
-6.18752098083496	-7.38848638534546	-10.8668565750122	-0.0565629862248898	-0.023534094914794	-0.00410224823281169
-6.18184995651245	-7.39362192153931	-10.8395547866821	-0.0567905306816101	-0.0234416220337152	-0.00417866371572018
-6.17404937744141	-7.38596487045288	-10.8259954452515	-0.0568250045180321	-0.023259736597538	-0.00431190757080913
-6.16955804824829	-7.37335968017578	-10.8492097854614	-0.0569166876375675	-0.0231652446091175	-0.00424754433333874
-6.17103862762451	-7.37185049057007	-10.8659524917603	-0.0569382682442665	-0.0230354182422161	-0.00414910819381475
-6.17108774185181	-7.37295436859131	-10.8671617507935	-0.056968729943037	-0.0232306867837906	-0.00392761779949069
-6.16340065002441	-7.38282537460327	-10.8363208770752	-0.0571582205593586	-0.0231794510036707	-0.00392229668796062
-6.15405750274658	-7.37541961669922	-10.8216152191162	-0.0572952590882778	-0.0230158548802137	-0.00404975656419992
-6.14930057525635	-7.36147451400757	-10.8187198638916	-0.057397123426199	-0.0228480026125908	-0.00414486369118094
-6.1496696472168	-7.35101556777954	-10.832953453064	-0.0574794635176659	-0.0227631777524948	-0.00399032281711698
-6.15190458297729	-7.35620832443237	-10.8436756134033	-0.057618759572506	-0.0227358564734459	-0.00386633933521807
-6.14786052703857	-7.35810089111328	-10.8437452316284	-0.057684849947691	-0.0227836482226849	-0.00377111625857651
-6.14428758621216	-7.36291599273682	-10.8108024597168	-0.0578848235309124	-0.0227068141102791	-0.00378205650486052
-6.13587427139282	-7.35893964767456	-10.7889404296875	-0.0581417828798294	-0.0224895160645247	-0.00398010574281216
-6.13412714004517	-7.34411144256592	-10.7986402511597	-0.0582464188337326	-0.0223125163465738	-0.00407857075333595
-6.13317203521729	-7.33546829223633	-10.8192653656006	-0.0583246387541294	-0.0222673937678337	-0.00407437747344375
-6.13985013961792	-7.33250570297241	-10.8239145278931	-0.0584575459361076	-0.022216809913516	-0.00398829951882362
-6.13760471343994	-7.33786916732788	-10.8167028427124	-0.0585782825946808	-0.0222314298152924	-0.00382789270952344
-6.12982082366943	-7.34127187728882	-10.7861080169678	-0.0588245093822479	-0.0222332831472158	-0.00395918590947986
-6.12420845031738	-7.33084392547607	-10.7610282897949	-0.0591056495904922	-0.0220189671963453	-0.00410647550597787
-6.12073421478271	-7.3188099861145	-10.7574281692505	-0.0593220293521881	-0.0217900890856981	-0.00428150966763496
-6.11824655532837	-7.30638837814331	-10.7673892974854	-0.0593714080750942	-0.0216928254812956	-0.00422207545489073
-6.12249803543091	-7.30251455307007	-10.7820901870728	-0.0594292320311069	-0.0216750968247652	-0.00403774622827768
-6.12031841278076	-7.31102466583252	-10.7676916122437	-0.0596280582249165	-0.0217086113989353	-0.00387197732925415
-6.10822057723999	-7.31026220321655	-10.7337799072266	-0.0598694756627083	-0.0216183513402939	-0.00399051560088992
-6.09983682632446	-7.30006980895996	-10.721752166748	-0.0599425137042999	-0.0214092340320349	-0.00414014980196953
-6.0917763710022	-7.28619050979614	-10.7413816452026	-0.0600671507418156	-0.0211331341415644	-0.00410997681319714
-6.09463596343994	-7.2821249961853	-10.7649087905884	-0.0601477362215519	-0.021272324025631	-0.00394237227737904
-6.09185409545898	-7.28909492492676	-10.7470798492432	-0.0601902715861797	-0.021190682426095	-0.00382327847182751
-6.07901906967163	-7.28802633285522	-10.7199974060059	-0.0604016594588757	-0.0211963132023811	-0.00388122699223459
-6.06687498092651	-7.27433156967163	-10.7135019302368	-0.0604664944112301	-0.0210109874606133	-0.00407619634643197
-6.06729936599731	-7.25729417800903	-10.7396650314331	-0.060443002730608	-0.0208454616367817	-0.00389778544194996
-6.06913137435913	-7.26557731628418	-10.743200302124	-0.060527466237545	-0.020961306989193	-0.00365365738980472
-6.06025505065918	-7.27091836929321	-10.7278051376343	-0.0606272183358669	-0.0209737494587898	-0.00353436940349638
-6.04955720901489	-7.26944398880005	-10.7036619186401	-0.0607142969965935	-0.0209157336503267	-0.00366094126366079
-6.04136848449707	-7.2568678855896	-10.7027578353882	-0.0607702359557152	-0.0207583587616682	-0.00375770125538111
-6.04438066482544	-7.24842882156372	-10.726526260376	-0.0607790797948837	-0.0204883087426424	-0.0037331017665565
-6.04337453842163	-7.24957323074341	-10.7462644577026	-0.0606849677860737	-0.0206800866872072	-0.00351898884400725
-6.0379376411438	-7.25793170928955	-10.736499786377	-0.0607449784874916	-0.0207312554121017	-0.00350078870542347
-6.0316104888916	-7.25789594650269	-10.710958480835	-0.0608261227607727	-0.0206064842641354	-0.00361074460670352
-6.02641153335571	-7.24732303619385	-10.7060232162476	-0.0609146170318127	-0.0203483123332262	-0.00383255397900939
-6.0231671333313	-7.23669624328613	-10.717869758606	-0.0609476752579212	-0.0202461518347263	-0.00391789758577943
-6.02645635604858	-7.23692083358765	-10.7410821914673	-0.060846284031868	-0.0201559495180845	-0.00381476175971329
-6.02601480484009	-7.23906850814819	-10.7415246963501	-0.0609545111656189	-0.0202589128166437	-0.00374076794832945
-6.01839351654053	-7.24693441390991	-10.7062177658081	-0.0611007213592529	-0.020177785307169	-0.00387477804906666
-6.01313161849976	-7.23756313323975	-10.698558807373	-0.0611809231340885	-0.0199300330132246	-0.00415191426873207
-6.01423501968384	-7.22745561599731	-10.719331741333	-0.0611837953329086	-0.019855348393321	-0.00422134716063738
-6.01817798614502	-7.22754955291748	-10.7404317855835	-0.0611421838402748	-0.0198478493839502	-0.00417382270097733
-6.01370143890381	-7.23604154586792	-10.7202863693237	-0.0612034052610397	-0.0198886226862669	-0.00425366126000881
-6.00779628753662	-7.23468828201294	-10.6936388015747	-0.0613796971738338	-0.0196944624185562	-0.00456572882831097
-6.00391435623169	-7.22009181976318	-10.700234413147	-0.0613724328577518	-0.0194451306015253	-0.00483069336041808
-6.00361108779907	-7.21532392501831	-10.7159881591797	-0.0613531470298767	-0.01937042362988	-0.00486605707556009
-6.00302028656006	-7.22328186035156	-10.7208967208862	-0.0613622479140759	-0.0194300692528486	-0.00478861108422279
-6.0007119178772	-7.22825145721436	-10.6933765411377	-0.061449870467186	-0.0194505173712969	-0.00495375506579876
-5.99100828170776	-7.22370719909668	-10.6714057922363	-0.0615196861326694	-0.0191552434116602	-0.00526753254234791
-5.98825836181641	-7.21356344223022	-10.6902732849121	-0.0614864155650139	-0.0189580973237753	-0.00547354761511087
-5.99361801147461	-7.21080160140991	-10.7168445587158	-0.0613083504140377	-0.0190719831734896	-0.00538782356306911
-5.98908662796021	-7.22461891174316	-10.7022800445557	-0.0614625364542007	-0.0191052928566933	-0.00544998236000538
-5.98163414001465	-7.22003841400146	-10.6756505966187	-0.0614937804639339	-0.0189378093928099	-0.00578131806105375
-5.97873830795288	-7.20622110366821	-10.6939973831177	-0.061388585716486	-0.0187482368201017	-0.00598069792613387
-5.98637533187866	-7.20737457275391	-10.7115678787231	-0.0613265670835972	-0.0187231190502644	-0.00589276570826769
-5.98346567153931	-7.21984386444092	-10.6983413696289	-0.0613708980381489	-0.0188586451113224	-0.00590624194592237
-5.97616958618164	-7.22019147872925	-10.6715335845947	-0.0615027844905853	-0.0186150781810284	-0.00624679308384657
-5.97579145431519	-7.21110439300537	-10.6869697570801	-0.0614315047860146	-0.0184300430119038	-0.00645978981629014
-5.98084545135498	-7.2089204788208	-10.7176008224487	-0.0614104047417641	-0.018477326259017	-0.00649223849177361
-5.98325634002686	-7.21624708175659	-10.7067251205444	-0.0614035464823246	-0.0184869952499866	-0.00647388165816665
-5.97534513473511	-7.22334957122803	-10.6762237548828	-0.0614612996578217	-0.0184229705482721	-0.00678057689219713
-5.97205448150635	-7.20919752120972	-10.6765375137329	-0.0616056956350803	-0.0182213205844164	-0.00709385797381401
-5.97858428955078	-7.20394992828369	-10.7037687301636	-0.0615400932729244	-0.0182067938148975	-0.00709687126800418
-5.97973346710205	-7.21248912811279	-10.7079982757568	-0.0615511164069176	-0.0183189734816551	-0.00701058236882091
-5.97710514068604	-7.21837282180786	-10.6780166625977	-0.061525359749794	-0.0183082055300474	-0.00719607109203935
-5.97065877914429	-7.21316623687744	-10.6675100326538	-0.061613317579031	-0.0180969331413507	-0.00746672600507736
-5.97806310653687	-7.20439958572388	-10.7019481658936	-0.0615752227604389	-0.0179788116365671	-0.00757989706471562
-5.9834098815918	-7.211838722229	-10.7114343643188	-0.0613882876932621	-0.0181863121688366	-0.00747249182313681
-5.97586822509766	-7.21832275390625	-10.6796312332153	-0.0615980252623558	-0.0180539954453707	-0.00770265981554985
-5.97206544876099	-7.2071270942688	-10.6791486740112	-0.0615446753799915	-0.0178945530205965	-0.00795913208276033
-5.97978210449219	-7.20280075073242	-10.7069149017334	-0.0614924654364586	-0.0178668797016144	-0.00791362207382917
-5.98658227920532	-7.21698045730591	-10.7068767547607	-0.0614252351224422	-0.017894359305501	-0.00776663701981306
-5.97919607162476	-7.22219276428223	-10.6746339797974	-0.061592735350132	-0.0179192088544369	-0.00792052689939737
-5.97789430618286	-7.21403217315674	-10.6795711517334	-0.0614882037043571	-0.0176239795982838	-0.0081168869510293
-5.98304462432861	-7.21143960952759	-10.7109279632568	-0.0614458583295345	-0.0176552552729845	-0.00802932493388653
-5.98598623275757	-7.21877241134644	-10.7192039489746	-0.0614001974463463	-0.0177749041467905	-0.00789077207446098
-5.98186206817627	-7.22628688812256	-10.6868114471436	-0.0615108646452427	-0.0178229082375765	-0.00795143004506826
-5.98279809951782	-7.21545886993408	-10.6851844787598	-0.0615554079413414	-0.0175209976732731	-0.00812122877687216
-5.98343753814697	-7.21150541305542	-10.7062397003174	-0.061391893774271	-0.0175640638917685	-0.00802462734282017
-5.98906087875366	-7.21313858032227	-10.7185564041138	-0.0613258741796017	-0.0176322031766176	-0.00781036401167512
-5.98639917373657	-7.22818326950073	-10.6935901641846	-0.0614124946296215	-0.0176239293068647	-0.00776439858600497
-5.97833919525146	-7.22242736816406	-10.6802263259888	-0.0614973083138466	-0.0174552369862795	-0.00793941039592028
-5.98200225830078	-7.21416330337524	-10.7105312347412	-0.0613680705428123	-0.0173568073660135	-0.0078991511836648
-5.98582935333252	-7.21555995941162	-10.7276210784912	-0.0612186938524246	-0.0174592901021242	-0.0076529304496944
-5.97998905181885	-7.22842693328857	-10.7009239196777	-0.0612762309610844	-0.0175543464720249	-0.00766189163550735
-5.97428607940674	-7.22314739227295	-10.6842632293701	-0.0613139048218727	-0.0173203255981207	-0.00777659006416798
-5.98098134994507	-7.21049308776855	-10.704833984375	-0.06115348264575	-0.0172407794743776	-0.00777029944583774
-5.98424482345581	-7.2155442237854	-10.7235956192017	-0.0611029639840126	-0.0173425804823637	-0.00743398070335388
-5.98135614395142	-7.23102951049805	-10.6886329650879	-0.0611708909273148	-0.0173701513558626	-0.00742076756432652
-5.97451829910278	-7.22212743759155	-10.6798858642578	-0.0611716993153095	-0.0171027053147554	-0.00762109830975533
-5.97853565216064	-7.21373271942139	-10.7146034240723	-0.0610934011638165	-0.0169742275029421	-0.00755795324221253
-5.98195743560791	-7.22111845016479	-10.7198801040649	-0.0611194893717766	-0.0171845871955156	-0.00728897610679269
-5.97912168502808	-7.22742557525635	-10.6931715011597	-0.0611385032534599	-0.0171375721693039	-0.00739420391619205
-5.97374200820923	-7.2218599319458	-10.6788558959961	-0.0611926354467869	-0.0169151127338409	-0.00751143414527178
-5.97192811965942	-7.20979642868042	-10.6923513412476	-0.0611742548644543	-0.0167662594467402	-0.00751450518146157
-5.97969818115234	-7.21315383911133	-10.7178916931152	-0.0610306710004807	-0.0168474111706018	-0.00726032629609108
-5.98167562484741	-7.22192239761353	-10.7001791000366	-0.0610422044992447	-0.0169855896383524	-0.00708780344575644
-5.97633743286133	-7.22352933883667	-10.6752796173096	-0.0611479580402374	-0.0167981907725334	-0.00725661683827639
-5.97927713394165	-7.21099090576172	-10.6956386566162	-0.0610761232674122	-0.0166375264525414	-0.00728500029072165
-5.98351716995239	-7.21473789215088	-10.7236795425415	-0.0609426349401474	-0.0167539305984974	-0.00711581530049443
-5.98640298843384	-7.22410440444946	-10.7198276519775	-0.0609478689730167	-0.0168427806347609	-0.00692717917263508
-5.98411703109741	-7.22986793518066	-10.6900100708008	-0.0608954355120659	-0.0169617217034101	-0.00703885033726692
-5.98222017288208	-7.22122144699097	-10.6832427978516	-0.0608854256570339	-0.0167187545448542	-0.00715855322778225
-5.98706960678101	-7.21472215652466	-10.7096452713013	-0.0606847926974297	-0.0167293697595596	-0.00705076474696398
-5.98978328704834	-7.22032594680786	-10.7275676727295	-0.0605819411575794	-0.0169013496488333	-0.0066831368021667
-5.9924840927124	-7.23405790328979	-10.7041301727295	-0.0606002435088158	-0.0169910620898008	-0.00664147501811385
-5.98738956451416	-7.23489713668823	-10.6982650756836	-0.0606320984661579	-0.0170036125928164	-0.00671731494367123
-5.98753976821899	-7.22529697418213	-10.7050189971924	-0.060482919216156	-0.0169124826788902	-0.00676212552934885
-5.99137401580811	-7.2229175567627	-10.745457649231	-0.0602160058915615	-0.0169344674795866	-0.00658676959574223
-5.99624490737915	-7.23127603530884	-10.7611198425293	-0.060063436627388	-0.0171616710722446	-0.00631382316350937
-5.99591207504272	-7.24460363388062	-10.7413864135742	-0.0600923113524914	-0.0173554066568613	-0.006278395652771
-5.99077033996582	-7.24013614654541	-10.7278614044189	-0.0599559433758259	-0.0172825492918491	-0.00638142786920071
-5.99271535873413	-7.23084402084351	-10.7422485351563	-0.059748575091362	-0.0172488838434219	-0.00634722271934152
-6.0000524520874	-7.23495721817017	-10.775691986084	-0.0595933385193348	-0.0173861216753721	-0.00607129605486989
-6.00376272201538	-7.24549055099487	-10.7806644439697	-0.0594661608338356	-0.0175754688680172	-0.00584526965394616
-6.00340747833252	-7.2577748298645	-10.7594423294067	-0.0594132654368877	-0.0177061650902033	-0.00575536862015724
-6.00061941146851	-7.25926065444946	-10.751259803772	-0.0591873116791248	-0.0177643038332462	-0.00571104465052485
-6.00177049636841	-7.25866603851318	-10.7536115646362	-0.0591874308884144	-0.0176621787250042	-0.00572947645559907
-6.00580406188965	-7.25212240219116	-10.7723751068115	-0.0590389743447304	-0.0177245549857616	-0.00569030316546559
-6.00742435455322	-7.25503969192505	-10.803240776062	-0.0588352978229523	-0.0177699103951454	-0.00547828013077378
-6.01394891738892	-7.25824689865112	-10.8244333267212	-0.058589830994606	-0.0180021114647388	-0.00523267034441233
-6.01828861236572	-7.27231788635254	-10.830810546875	-0.05844422057271	-0.0182678699493408	-0.004964763764292
-6.01735591888428	-7.28342771530151	-10.8094215393066	-0.0583819821476936	-0.0184212550520897	-0.00487951841205359
-6.01101112365723	-7.27790021896362	-10.8096561431885	-0.058206669986248	-0.0183365233242512	-0.00498204119503498
-6.01542997360229	-7.26963233947754	-10.8219356536865	-0.0580488815903664	-0.018322853371501	-0.00487550813704729
-6.02253818511963	-7.27037572860718	-10.848690032959	-0.0578578114509583	-0.0184285156428814	-0.00465557677671313
-6.02791929244995	-7.28039169311523	-10.8617095947266	-0.0577172376215458	-0.0186263136565685	-0.00436467165127397
-6.02942419052124	-7.29080438613892	-10.8522758483887	-0.0576461739838123	-0.0188468750566244	-0.00426074396818876
-6.02661371231079	-7.29426574707031	-10.8306407928467	-0.0575840659439564	-0.0188562590628862	-0.00421393290162086
-6.02621936798096	-7.29406452178955	-10.8240346908569	-0.0575985759496689	-0.0188674479722977	-0.00423483131453395
-6.02376079559326	-7.28908157348633	-10.8445110321045	-0.0575358793139458	-0.0188121814280748	-0.00422338489443064
-6.03120136260986	-7.28098392486572	-10.868706703186	-0.0573925040662289	-0.0188097953796387	-0.00410920940339565
-6.03743124008179	-7.28816556930542	-10.8838567733765	-0.0573664009571075	-0.0191268343478441	-0.00384204415604472
-6.03845453262329	-7.29908990859985	-10.8670711517334	-0.0573971569538116	-0.0192264802753925	-0.00376451527699828
-6.03331422805786	-7.29819345474243	-10.84521484375	-0.057490635663271	-0.0192131996154785	-0.00390519364736974
-6.03430843353271	-7.28873109817505	-10.8404979705811	-0.0575225539505482	-0.0190735775977373	-0.00398779567331076
-6.0353946685791	-7.27515649795532	-10.8567428588867	-0.0574716590344906	-0.0190765187144279	-0.00393295148387551
-6.03970527648926	-7.27829456329346	-10.8720865249634	-0.0575216338038445	-0.019038762897253	-0.00367442471906543
-6.04157972335815	-7.28434324264526	-10.8763284683228	-0.0574596226215363	-0.0192358922213316	-0.00350832822732627
-6.03993844985962	-7.2861909866333	-10.8658142089844	-0.0575637146830559	-0.0193192455917597	-0.00338004296645522
-6.03473997116089	-7.28800010681152	-10.8351745605469	-0.0576774552464485	-0.01929721981287	-0.00339466310106218
-6.02542972564697	-7.28190946578979	-10.82799243927	-0.0576524809002876	-0.0192387588322163	-0.0034413137473166
-6.02557849884033	-7.27130222320557	-10.8361225128174	-0.057780921459198	-0.0191265325993299	-0.00339793600142002
-6.02480459213257	-7.2652153968811	-10.8659229278564	-0.0576906353235245	-0.0191408302634954	-0.00311825727112591
-6.02766466140747	-7.2726616859436	-10.8731508255005	-0.0576532185077667	-0.0193294510245323	-0.00282298377715051
-6.01738929748535	-7.27737283706665	-10.8478784561157	-0.0576679743826389	-0.019396873190999	-0.002754868241027
-6.00900602340698	-7.27190494537354	-10.832347869873	-0.0577338971197605	-0.0193417146801949	-0.00270936405286193
-6.0042986869812	-7.26444959640503	-10.8250360488892	-0.0578386150300503	-0.0192786119878292	-0.00260297791101038
-5.9977502822876	-7.25315237045288	-10.8540067672729	-0.0577350854873657	-0.0192919708788395	-0.00236935960128903
-5.99837064743042	-7.25138998031616	-10.8662929534912	-0.0576392635703087	-0.0194075517356396	-0.00200019381009042
-5.99699926376343	-7.26102828979492	-10.8534803390503	-0.0576804354786873	-0.0195086430758238	-0.00164104660507292
-5.98910999298096	-7.26496553421021	-10.8308048248291	-0.057759203016758	-0.0195920672267675	-0.00148280838038772
-5.97766208648682	-7.26206016540527	-10.8219957351685	-0.0577839836478233	-0.0196192264556885	-0.00129872479010373
-5.97060775756836	-7.25345802307129	-10.8249025344849	-0.057737585157156	-0.0194720886647701	-0.00119000463746488
-5.96958112716675	-7.24136304855347	-10.8553056716919	-0.0576057806611061	-0.0194662660360336	-0.000936435419134796
-5.96997785568237	-7.24524164199829	-10.8772659301758	-0.0575735829770565	-0.019645482301712	-0.000544638722203672
-5.9640908241272	-7.24782562255859	-10.8669290542603	-0.0574741140007973	-0.0198244396597147	-0.000198226654902101
-5.95758152008057	-7.25273561477661	-10.8465147018433	-0.0575603917241097	-0.0198973566293716	-2.18835202758783E-06
-5.94383907318115	-7.24823141098022	-10.8295850753784	-0.0576155930757523	-0.0198875479400158	2.4796625439194E-05
-5.93686532974243	-7.24192047119141	-10.8345890045166	-0.0575004443526268	-0.0199249889701605	0.000208807148737833
-5.93643474578857	-7.23064422607422	-10.8524675369263	-0.0573974549770355	-0.0198764745146036	0.000510611047502607
-5.93614912033081	-7.23096704483032	-10.869532585144	-0.0573032163083553	-0.020035507157445	0.000978413387201726
-5.93680000305176	-7.24036359786987	-10.8552894592285	-0.0573346987366676	-0.0203486103564501	0.00130216300021857
-5.92555046081543	-7.24478769302368	-10.840256690979	-0.0573388636112213	-0.0203946232795715	0.00141306698787957
-5.91804122924805	-7.23709630966187	-10.8260459899902	-0.0573559477925301	-0.0202830005437136	0.0014772143913433
-5.91370677947998	-7.22472095489502	-10.8530902862549	-0.0572670549154282	-0.0202888213098049	0.00169224094133824
-5.91623783111572	-7.22200012207031	-10.8759050369263	-0.0571248270571232	-0.0204690340906382	0.00205871812067926
-5.91555118560791	-7.22727346420288	-10.8867111206055	-0.0569980964064598	-0.0206243153661489	0.00235570385120809
-5.912757396698	-7.23105382919312	-10.8745079040527	-0.0571238957345486	-0.0207985825836658	0.00262038828805089
-5.90635633468628	-7.2354531288147	-10.8578357696533	-0.0571096017956734	-0.0208873674273491	0.00280966819263995
-5.89718151092529	-7.23398447036743	-10.8366098403931	-0.057106014341116	-0.0209234543144703	0.00280587025918067
-5.89034366607666	-7.21914768218994	-10.8406181335449	-0.0571711584925652	-0.0208691228181124	0.00291115301661193
-5.89286994934082	-7.21263074874878	-10.8474807739258	-0.0570632740855217	-0.0208737161010504	0.00303654209710658
-5.88701105117798	-7.20814609527588	-10.8625774383545	-0.0570821054279804	-0.0209372658282518	0.00323478295467794
-5.88935565948486	-7.20218706130981	-10.8694953918457	-0.056941956281662	-0.0210472121834755	0.00351934577338398
-5.88944435119629	-7.20905447006226	-10.8745212554932	-0.0570246018469334	-0.0212415419518948	0.00382107007317245
-5.88761281967163	-7.21133089065552	-10.8714742660522	-0.057026781141758	-0.0213200319558382	0.00403146352618933
-5.87873983383179	-7.21041059494019	-10.8495473861694	-0.0570331290364265	-0.0215776339173317	0.00408680131658912
-5.87574338912964	-7.21170663833618	-10.8372259140015	-0.0571454726159573	-0.0215500965714455	0.00412221206352115
-5.8682746887207	-7.20666742324829	-10.8259830474854	-0.0571764707565308	-0.0215147566050291	0.00417180685326457
-5.86811113357544	-7.19708251953125	-10.8218803405762	-0.0571923218667507	-0.0214177798479795	0.00414355099201202
-5.86798143386841	-7.18622064590454	-10.8531246185303	-0.0572082251310349	-0.0213703121989965	0.00427291821688414
-5.86957788467407	-7.18486022949219	-10.8531703948975	-0.0571878626942635	-0.0216107349842787	0.00445776851847768
-5.87331867218018	-7.18957853317261	-10.863133430481	-0.0571769699454308	-0.0216339901089668	0.0046059344895184
-5.87280321121216	-7.1936936378479	-10.8524484634399	-0.0571947656571865	-0.0218004509806633	0.00472687091678381
-5.87444496154785	-7.19783020019531	-10.8421535491943	-0.0572457946836948	-0.0219106115400791	0.00482214707881212
-5.87009000778198	-7.20048379898071	-10.833984375	-0.0573050528764725	-0.0219205841422081	0.00482450006529689
-5.86768531799316	-7.19680070877075	-10.8163595199585	-0.0573165975511074	-0.0219836719334126	0.00479741720482707
-5.86915016174316	-7.19753980636597	-10.814022064209	-0.0572864450514317	-0.0219991132616997	0.00478148553520441
-5.86678791046143	-7.19213199615479	-10.8104829788208	-0.0572454743087292	-0.0220090802758932	0.00483467662706971
-5.86964750289917	-7.18697595596313	-10.8143358230591	-0.0572560876607895	-0.0219236686825752	0.0048547787591815
-5.87174701690674	-7.17747831344604	-10.834587097168	-0.0571096315979958	-0.0220545958727598	0.00497363694012165
-5.872718334198	-7.17953491210938	-10.8505516052246	-0.0570028088986874	-0.022143391892314	0.00508548272773623
-5.87534236907959	-7.17832374572754	-10.8569869995117	-0.0569683611392975	-0.0222579892724752	0.00527027249336243
-5.88048934936523	-7.18638038635254	-10.8634757995605	-0.056873332709074	-0.0223880242556334	0.00546901347115636
-5.87965440750122	-7.19092988967896	-10.8521423339844	-0.056847557425499	-0.0225725919008255	0.00562493968755007
-5.8790340423584	-7.1921534538269	-10.8458728790283	-0.056805107742548	-0.0226041525602341	0.00570087973028421
-5.87945890426636	-7.19540929794312	-10.8431644439697	-0.0567386746406555	-0.0227217450737953	0.00582546088844538
-5.87831258773804	-7.19396066665649	-10.831241607666	-0.0567385740578175	-0.0226213112473488	0.00579694379121065
-5.87305879592896	-7.19071340560913	-10.8178653717041	-0.0568246692419052	-0.0225927475839853	0.00575556606054306
-5.87022018432617	-7.18710517883301	-10.8236770629883	-0.0566730499267578	-0.0224807392805815	0.00572692509740591
-5.86870002746582	-7.17709589004517	-10.8415451049805	-0.0566344074904919	-0.0223606359213591	0.00580554082989693
-5.87026262283325	-7.1720085144043	-10.8497152328491	-0.0565257892012596	-0.0223660711199045	0.00590369990095496
-5.86468696594238	-7.16883420944214	-10.8580846786499	-0.0564229600131512	-0.0225432030856609	0.00608500558882952
-5.86385250091553	-7.16758441925049	-10.8682174682617	-0.0563235506415367	-0.0225361939519644	0.00628800317645073
-5.86048364639282	-7.16892099380493	-10.8698043823242	-0.0563339255750179	-0.0226244945079088	0.00641156733036041
-5.85309600830078	-7.16466665267944	-10.8754863739014	-0.0561941675841808	-0.0226240139454603	0.00655428087338805
-5.84916305541992	-7.1630687713623	-10.8691463470459	-0.0561828464269638	-0.0226560067385435	0.00674032187089324
-5.84755992889404	-7.16403102874756	-10.8613414764404	-0.0561209730803967	-0.0226650163531303	0.00686935614794493
-5.8375449180603	-7.16481971740723	-10.8603620529175	-0.0560867227613926	-0.0226876679807901	0.00692429998889565
-5.83164834976196	-7.16253900527954	-10.8428087234497	-0.0560369528830051	-0.022667059674859	0.00706009427085519
-5.82271432876587	-7.16059923171997	-10.8245086669922	-0.0560304708778858	-0.0226729176938534	0.00711138593032956
-5.81377077102661	-7.15727615356445	-10.8222131729126	-0.0558739677071571	-0.0225555412471294	0.00713080633431673
-5.80438375473022	-7.15133905410767	-10.8135852813721	-0.0559446066617966	-0.022426338866353	0.00713622523471713
-5.79895877838135	-7.14243316650391	-10.8166017532349	-0.0557929202914238	-0.0223419647663832	0.00705398339778185
-5.79527616500854	-7.13266038894653	-10.8328342437744	-0.0556283034384251	-0.0222125053405762	0.00717824324965477
-5.79251766204834	-7.1249852180481	-10.841456413269	-0.0555380061268806	-0.0221820622682571	0.00732280733063817
-5.79069185256958	-7.1245265007019	-10.8487596511841	-0.0553486607968807	-0.0222590751945972	0.0074675977230072
-5.78739738464355	-7.12200021743774	-10.8505840301514	-0.0552737824618816	-0.0222865678369999	0.00767493667080998
-5.78517818450928	-7.12567853927612	-10.8529195785522	-0.055173996835947	-0.0223346520215273	0.00790847465395927
-5.78009939193726	-7.13436079025269	-10.8382110595703	-0.0550691895186901	-0.0225077383220196	0.00806648656725883
-5.776047706604	-7.13315773010254	-10.8250951766968	-0.0549311973154545	-0.0224058832973242	0.00808941014111042
-5.77111196517944	-7.13152551651001	-10.8078575134277	-0.0549133382737637	-0.0223203226923943	0.00809305626899004
-5.76704931259155	-7.12701320648193	-10.8121776580811	-0.0547477267682552	-0.0222446452826262	0.00810104794800282
-5.76328229904175	-7.1247878074646	-10.8122568130493	-0.0546547137200832	-0.0222203433513641	0.00817071739584208
-5.76274013519287	-7.12344026565552	-10.8221635818481	-0.054451759904623	-0.0221916381269693	0.00827884208410978
-5.75888633728027	-7.12362289428711	-10.8363609313965	-0.0543104708194733	-0.0221894886344671	0.00835389643907547
-5.7632794380188	-7.1213903427124	-10.8510675430298	-0.0541916862130165	-0.0221752878278494	0.00846103765070438
-5.76230335235596	-7.12377643585205	-10.8495407104492	-0.0539992302656174	-0.0222654715180397	0.0086066871881485
-5.76554536819458	-7.12406206130981	-10.8675966262817	-0.0536960326135159	-0.0223097372800112	0.00871365703642368
-5.77065849304199	-7.12643718719482	-10.8836297988892	-0.0535312853753567	-0.0222930405288935	0.00891550723463297
-5.7711067199707	-7.13290929794312	-10.8809585571289	-0.0533883906900883	-0.0223662592470646	0.00901150237768888
-5.77506256103516	-7.13898801803589	-10.8931350708008	-0.0533331818878651	-0.0224024727940559	0.00911057833582163
-5.78270053863525	-7.14690065383911	-10.8943614959717	-0.0531484000384808	-0.0224988032132387	0.00927220657467842
-5.78133821487427	-7.15187883377075	-10.90221118927	-0.0529832802712917	-0.0224899984896183	0.00938190147280693
-5.78523778915405	-7.16420841217041	-10.8986530303955	-0.0529254786670208	-0.0225727073848248	0.00949529279023409
-5.79168510437012	-7.16713380813599	-10.9035377502441	-0.0527144037187099	-0.0226844195276499	0.00957292597740889
-5.78964853286743	-7.17621994018555	-10.8970403671265	-0.0526088327169418	-0.0227461289614439	0.00961175002157688
-5.79120874404907	-7.17956066131592	-10.8853130340576	-0.0525226294994354	-0.0228067748248577	0.00958351045846939
-5.78817081451416	-7.18314981460571	-10.8790149688721	-0.0524130910634995	-0.0227813068777323	0.00954216253012419
-5.7850399017334	-7.17795276641846	-10.8774652481079	-0.0523537248373032	-0.02277697250247	0.00938967242836952
-5.788330078125	-7.17668056488037	-10.8892593383789	-0.0522631257772446	-0.0227092616260052	0.00940200593322515
-5.78805208206177	-7.16978025436401	-10.9053812026978	-0.0521059632301331	-0.0227749161422253	0.00938899721950293
-5.79306936264038	-7.16514682769775	-10.9204368591309	-0.051968190819025	-0.0227551385760307	0.00942723732441664
-5.79844951629639	-7.16647624969482	-10.9263381958008	-0.0518985018134117	-0.0228572692722082	0.00948345568031073
-5.7999792098999	-7.17155361175537	-10.9257287979126	-0.0517660863697529	-0.0229777600616217	0.00947724841535091
-5.80175304412842	-7.16984224319458	-10.9295463562012	-0.0517920218408108	-0.0230184979736805	0.00949686393141747
-5.81053018569946	-7.17912721633911	-10.9317846298218	-0.0517518632113934	-0.0231251306831837	0.0095747010782361
-5.80944156646729	-7.18332290649414	-10.9263010025024	-0.0516688264906406	-0.0231471229344606	0.00952445343136787
-5.81385946273804	-7.18883371353149	-10.9296436309814	-0.0516293682157993	-0.0232140198349953	0.00949918013066053
-5.81849384307861	-7.19373893737793	-10.9261913299561	-0.0515501350164413	-0.0232776254415512	0.00946544390171766
-5.82236242294312	-7.19575691223145	-10.9176235198975	-0.0515296719968319	-0.0232400149106979	0.0094112316146493
-5.82279396057129	-7.20226335525513	-10.9190607070923	-0.0515461191534996	-0.0233496390283108	0.00936797261238098
-5.82503223419189	-7.20131683349609	-10.9174118041992	-0.051400002092123	-0.0234157834202051	0.00924636796116829
-5.8273401260376	-7.20338153839111	-10.9029111862183	-0.051411185413599	-0.023411700502038	0.00914469640702009
-5.82655143737793	-7.20561790466309	-10.8981142044067	-0.0514126159250736	-0.0233943052589893	0.00902017671614885
-5.82578802108765	-7.20424032211304	-10.8930053710938	-0.0513240434229374	-0.0233802925795317	0.00891459174454212
-5.83008623123169	-7.20711994171143	-10.8979320526123	-0.0512367561459541	-0.0234401505440474	0.00889042485505342
-5.8310980796814	-7.20744705200195	-10.8979625701904	-0.0510859489440918	-0.0234852749854326	0.00879035331308842
-5.83410501480103	-7.20466613769531	-10.908501625061	-0.0510542578995228	-0.0234598927199841	0.00876953545957804
-5.84006404876709	-7.20276165008545	-10.9203910827637	-0.0509031377732754	-0.0235460065305233	0.0087487967684865
-5.84581518173218	-7.20643615722656	-10.9474287033081	-0.0507876984775066	-0.0236304067075253	0.00883294455707073
-5.84905910491943	-7.20745134353638	-10.9529905319214	-0.0507292300462723	-0.0238043274730444	0.00884799472987652
-5.85426378250122	-7.21254539489746	-10.9618759155273	-0.0505269169807434	-0.0239553935825825	0.00896058510988951
-5.85769176483154	-7.21686697006226	-10.9651718139648	-0.0504775457084179	-0.0240633487701416	0.00901355408132076
-5.86002206802368	-7.21863746643066	-10.9715156555176	-0.0504603534936905	-0.0241958051919937	0.00905249919742346
-5.86217021942139	-7.22151470184326	-10.9750356674194	-0.050233069807291	-0.0243055745959282	0.00908403657376766
-5.86589670181274	-7.22259473800659	-10.9770851135254	-0.0502269417047501	-0.0244212206453085	0.00911999307572842
-5.86834192276001	-7.22956323623657	-10.9834222793579	-0.0500643253326416	-0.024520231410861	0.00918588507920504
-5.86973237991333	-7.23289489746094	-10.9855375289917	-0.0499886833131313	-0.0247086677700281	0.00922179222106934
-5.87565135955811	-7.24156761169434	-10.9868249893188	-0.0498910173773766	-0.0249028131365776	0.00929764937609434
-5.87436151504517	-7.24913120269775	-10.9698190689087	-0.0498924404382706	-0.0250452198088169	0.00930792093276978
-5.87736320495605	-7.25194072723389	-10.9691038131714	-0.0499184168875217	-0.0250906404107809	0.0092827370390296
-5.87533569335938	-7.2566442489624	-10.9670391082764	-0.0499925948679447	-0.0252254102379084	0.00931879598647356
-5.87378406524658	-7.2549786567688	-10.9556093215942	-0.0498535744845867	-0.0253012496978045	0.00919732917100191
-5.87605762481689	-7.25520277023315	-10.9511222839355	-0.0498932339251041	-0.0253769624978304	0.0091474736109376
-5.87941122055054	-7.25161790847778	-10.9509840011597	-0.0499034374952316	-0.0253199897706509	0.00908551644533873
-5.87902450561523	-7.24770450592041	-10.9540681838989	-0.0499370209872723	-0.0253561995923519	0.0090563427656889
-5.88187599182129	-7.24353170394897	-10.9647970199585	-0.0499770790338516	-0.0253367926925421	0.00902823451906443
-5.88537931442261	-7.24063110351563	-10.9764862060547	-0.0499211847782135	-0.0254477132111788	0.00914665870368481
-5.88673067092896	-7.2427978515625	-10.9836473464966	-0.0499069690704346	-0.0255087278783321	0.00920999143272638
-5.89353322982788	-7.24643230438232	-10.9828872680664	-0.050001684576273	-0.0255983266979456	0.00929673295468092
-5.89286804199219	-7.25319671630859	-10.979040145874	-0.0501232482492924	-0.0257315635681152	0.00931264366954565
-5.88913536071777	-7.25030946731567	-10.9652500152588	-0.0502045415341854	-0.0257227458059788	0.00924453604966402
-5.88793992996216	-7.25448417663574	-10.9495267868042	-0.0503838695585728	-0.025767182931304	0.00916634127497673
-5.88116264343262	-7.25364017486572	-10.9219207763672	-0.0504583120346069	-0.025612847879529	0.00901415385305882
-5.87835121154785	-7.24747323989868	-10.9195785522461	-0.0505731776356697	-0.0256279315799475	0.00887579005211592
-5.87790727615356	-7.24512720108032	-10.9248838424683	-0.0507783181965351	-0.0255234763026237	0.00879145413637161
-5.87722110748291	-7.23954105377197	-10.9199523925781	-0.0507793016731739	-0.0255180280655622	0.00871458183974028
-5.87542057037354	-7.23553657531738	-10.9097719192505	-0.0509242154657841	-0.0254637524485588	0.008612803183496
-5.87698698043823	-7.23519372940063	-10.9109792709351	-0.0509848371148109	-0.0255519486963749	0.00863237027078867
-5.87690019607544	-7.22974491119385	-10.9196996688843	-0.051078736782074	-0.0254331734031439	0.00849879160523415
-5.87825012207031	-7.22825527191162	-10.9255752563477	-0.0512038916349411	-0.0254389811307192	0.00851169880479574
-5.8774619102478	-7.22546052932739	-10.9242191314697	-0.0512252077460289	-0.0255517307668924	0.0084482142701745
-5.87973642349243	-7.22015047073364	-10.9345054626465	-0.0513269454240799	-0.0254785530269146	0.00840365048497915
-5.88324403762817	-7.21805620193481	-10.9400444030762	-0.051404807716608	-0.0255644265562296	0.00837253220379353
-5.88479280471802	-7.21859121322632	-10.9427824020386	-0.051424864679575	-0.0256140418350697	0.00837678834795952
-5.88706064224243	-7.21497201919556	-10.9423027038574	-0.0514766573905945	-0.0256579536944628	0.00841412041336298
-5.89007139205933	-7.22069215774536	-10.9491310119629	-0.0515872351825237	-0.0258307252079248	0.00843439623713493
-5.89044904708862	-7.21967744827271	-10.9447631835938	-0.0517067387700081	-0.0258168671280146	0.00843229424208403
-5.8950023651123	-7.21806859970093	-10.9492244720459	-0.0518149472773075	-0.0258462727069855	0.00835999194532633
-5.89412355422974	-7.22043752670288	-10.9435901641846	-0.0518403835594654	-0.0258577056229115	0.00837797019630671
-5.90148591995239	-7.22409963607788	-10.9408369064331	-0.0519203804433346	-0.0259655769914389	0.00835420656949282
-5.90321636199951	-7.23089647293091	-10.9361324310303	-0.0520234480500221	-0.0260268785059452	0.0083455815911293
-5.90415191650391	-7.23277950286865	-10.9206171035767	-0.0521738082170486	-0.0260712932795286	0.00830119103193283
-5.90969181060791	-7.23302173614502	-10.9142541885376	-0.0522975139319897	-0.0261116940528154	0.00828357040882111
-5.90799379348755	-7.23256301879883	-10.9169178009033	-0.0522984825074673	-0.0261898040771484	0.00824287347495556
-5.91048574447632	-7.23257637023926	-10.9069290161133	-0.0524776205420494	-0.0262013357132673	0.00821218825876713
-5.90904378890991	-7.23365163803101	-10.8898124694824	-0.0525638461112976	-0.026236841455102	0.00815963000059128
-5.9035587310791	-7.22799825668335	-10.884482383728	-0.0526588372886181	-0.0261806081980467	0.00804013013839722
-5.90505743026733	-7.22511100769043	-10.8876066207886	-0.0528229549527168	-0.0261104740202427	0.00800932943820953
-5.90407943725586	-7.21806144714355	-10.8917722702026	-0.0528264679014683	-0.0262154769152403	0.00805160589516163
-5.90854692459106	-7.21435689926147	-10.8935842514038	-0.052886750549078	-0.0261402614414692	0.00809284206479788
-5.90915203094482	-7.20885992050171	-10.9107885360718	-0.0529458448290825	-0.0262464862316847	0.00823847576975822
-5.91155672073364	-7.2088885307312	-10.9179391860962	-0.0528946109116077	-0.0263222306966782	0.00835663732141256
-5.90984535217285	-7.20815420150757	-10.9258947372437	-0.0529782772064209	-0.0263987202197313	0.00847835838794708
-5.90949869155884	-7.21316814422607	-10.9228610992432	-0.0530727691948414	-0.0265872906893492	0.00874649453908205
-5.90781354904175	-7.21448945999146	-10.9159784317017	-0.0530182495713234	-0.026729503646493	0.00883388333022594
-5.9047417640686	-7.21538352966309	-10.9043140411377	-0.0531192161142826	-0.026707835495472	0.00887063890695572
-5.90334701538086	-7.21814870834351	-10.9014902114868	-0.0532956197857857	-0.0267781708389521	0.00894138775765896
-5.89851999282837	-7.21618556976318	-10.8973512649536	-0.0532347820699215	-0.0268401671200991	0.00896099582314491
-5.89693260192871	-7.21166324615479	-10.8874931335449	-0.0534154027700424	-0.0268537532538176	0.00893350038677454
-5.89474201202393	-7.20938730239868	-10.8812255859375	-0.0534952878952026	-0.0268495045602322	0.00898464769124985
-5.89133358001709	-7.21024084091187	-10.8802795410156	-0.0536273643374443	-0.0267492234706879	0.00897715147584677
-5.89227151870728	-7.20517253875732	-10.8802185058594	-0.0537886805832386	-0.0267080441117287	0.00896953791379929
-5.89118576049805	-7.20334720611572	-10.8794183731079	-0.0536897331476212	-0.0267868433147669	0.00904313009232283
-5.89301109313965	-7.19977760314941	-10.8770875930786	-0.0539105497300625	-0.0267369523644447	0.00906678009778261
-5.89393615722656	-7.19518756866455	-10.8911714553833	-0.0539456307888031	-0.0267079900950193	0.0091225728392601
-5.8984842300415	-7.18765354156494	-10.8967561721802	-0.0540249459445477	-0.0266412235796452	0.0090960506349802
-5.90233707427979	-7.18086099624634	-10.9112129211426	-0.0540433824062347	-0.0265931338071823	0.00920271966606379
-5.90077066421509	-7.18059492111206	-10.9119310379028	-0.0541416369378567	-0.0267354976385832	0.0092866774648428
-5.90339136123657	-7.17800903320313	-10.9186420440674	-0.0541780143976212	-0.0266637597233057	0.00936694350093603
-5.90709590911865	-7.17772436141968	-10.9252500534058	-0.0542768388986588	-0.0267666932195425	0.00946725439280272
-5.90867519378662	-7.17877817153931	-10.9268684387207	-0.0542603135108948	-0.026745043694973	0.00951815582811832
-5.90970325469971	-7.18027639389038	-10.9295253753662	-0.0543821528553963	-0.0268201548606157	0.00968240294605494
-5.91518926620483	-7.18421983718872	-10.9202184677124	-0.0544950515031815	-0.026863556355238	0.00975144654512405
-5.90725803375244	-7.18716716766357	-10.9117851257324	-0.0546002127230167	-0.0268434416502714	0.00979409646242857
-5.91128826141357	-7.18272066116333	-10.8998956680298	-0.0546964146196842	-0.0267894472926855	0.00983494054526091
-5.90858602523804	-7.1843523979187	-10.8856773376465	-0.0547926053404808	-0.0267298612743616	0.00984503235667944
-5.90451526641846	-7.18070507049561	-10.8831768035889	-0.0549313277006149	-0.0266304407268763	0.00977905374020338
-5.90433311462402	-7.17319917678833	-10.872239112854	-0.05505346134305	-0.0264555867761374	0.00979830231517553
-5.89879512786865	-7.16490793228149	-10.8734512329102	-0.0551328174769878	-0.0264357384294271	0.00980444811284542
-5.90001153945923	-7.16015529632568	-10.8803949356079	-0.0551708899438381	-0.0262636989355087	0.00989991333335638
-5.904221534729	-7.15273332595825	-10.887903213501	-0.0552259013056755	-0.0261198095977306	0.0100545082241297
-5.90760612487793	-7.15134859085083	-10.9015283584595	-0.0552577003836632	-0.0261513832956553	0.0102436123415828
-5.90488290786743	-7.15299797058105	-10.8994331359863	-0.0553736872971058	-0.0260890051722527	0.0104678776115179
-5.9058141708374	-7.15170049667358	-10.8924341201782	-0.0555418282747269	-0.026100629940629	0.0106540760025382
-5.89897727966309	-7.14882946014404	-10.8862009048462	-0.0556057840585709	-0.0260132346302271	0.0107364878058434
-5.90016984939575	-7.1467137336731	-10.8760690689087	-0.0557340383529663	-0.0258999392390251	0.0108798379078507
-5.89373064041138	-7.14810752868652	-10.8580293655396	-0.0559429712593555	-0.0258170235902071	0.0110016204416752
-5.88798856735229	-7.14652633666992	-10.8512744903564	-0.0560224540531635	-0.0257242731750011	0.0111154699698091
-5.88934659957886	-7.1437349319458	-10.8447675704956	-0.0561931468546391	-0.0255551002919674	0.0112397987395525
-5.88225889205933	-7.14569091796875	-10.8230457305908	-0.0562500283122063	-0.0254962332546711	0.0113333119079471
-5.88061761856079	-7.13812494277954	-10.808762550354	-0.056491382420063	-0.0252999570220709	0.0113929100334644
-5.87706899642944	-7.13532447814941	-10.7980175018311	-0.0565492622554302	-0.0251007061451674	0.0114407371729612
-5.87238788604736	-7.12931251525879	-10.7978515625	-0.0567471086978912	-0.0250206459313631	0.0115621313452721
-5.8687539100647	-7.1234130859375	-10.7913789749146	-0.0568187609314919	-0.0247614178806543	0.0116414437070489
-5.86737823486328	-7.11216735839844	-10.8096599578857	-0.056897796690464	-0.0246092732995749	0.0118329301476479
-5.864426612854	-7.10896778106689	-10.8182668685913	-0.0569362193346024	-0.0244895368814468	0.0119992103427649
-5.8655252456665	-7.10354375839233	-10.8264799118042	-0.0569804720580578	-0.0244466178119183	0.0123010724782944
-5.86082458496094	-7.10506916046143	-10.830225944519	-0.0569914542138577	-0.0245222579687834	0.0125897573307157
-5.8541259765625	-7.10662603378296	-10.8218460083008	-0.0570382438600063	-0.0245317500084639	0.0128108616918325
-5.85091781616211	-7.10493469238281	-10.8137693405151	-0.0571543797850609	-0.0244644321501255	0.0130791133269668
-5.84121751785278	-7.10799503326416	-10.8021879196167	-0.0572507604956627	-0.0244644843041897	0.0132701396942139
-5.83352279663086	-7.10148668289185	-10.7957773208618	-0.0572089478373528	-0.0244070366024971	0.0134602431207895
-5.82404613494873	-7.09771299362183	-10.7836885452271	-0.0572469010949135	-0.0243491269648075	0.0136692728847265
-5.81290721893311	-7.09077596664429	-10.7730083465576	-0.0572408884763718	-0.0242964774370193	0.0138722360134125
-5.80308389663696	-7.08767604827881	-10.7771453857422	-0.0572094358503819	-0.024153795093298	0.0141385905444622
-5.79823589324951	-7.08622980117798	-10.7753295898438	-0.0571104735136032	-0.0241976026445627	0.0143703874200583
-5.78646039962769	-7.08048868179321	-10.7699956893921	-0.057080090045929	-0.0242079552263021	0.014592070132494
-5.78254890441895	-7.07717132568359	-10.773509979248	-0.0571292340755463	-0.0241398420184851	0.0149053744971752
-5.77593851089478	-7.07891941070557	-10.7767581939697	-0.0569617114961147	-0.0242775287479162	0.0152288870885968
-5.76951694488525	-7.07356357574463	-10.7765598297119	-0.0568882934749126	-0.0243004821240902	0.0154167059808969
-5.76391220092773	-7.07199573516846	-10.7866878509521	-0.0567678660154343	-0.0242523159831762	0.0156884677708149
-5.75624752044678	-7.06904935836792	-10.7838439941406	-0.0566955991089344	-0.0242923367768526	0.0159208606928587
-5.75674057006836	-7.07140350341797	-10.7910461425781	-0.0566444620490074	-0.0244257841259241	0.0161642897874117
-5.75107526779175	-7.06916522979736	-10.7937879562378	-0.0565142594277859	-0.0244489759206772	0.0163826402276754
-5.74962282180786	-7.07107496261597	-10.7962913513184	-0.0565172769129276	-0.0245127119123936	0.016600551083684
-5.749107837677	-7.06931924819946	-10.8064746856689	-0.0563968978822231	-0.0244943462312222	0.016780024394393
-5.74419164657593	-7.0694899559021	-10.8044366836548	-0.0564321130514145	-0.0245873238891363	0.0169102977961302
-5.74787330627441	-7.07320213317871	-10.8064613342285	-0.056335810571909	-0.0246361549943686	0.0171536803245544
-5.74488973617554	-7.07051753997803	-10.8064403533936	-0.0563245080411434	-0.0246881395578384	0.0172557923942804
-5.74594926834106	-7.07090139389038	-10.8091650009155	-0.0563114508986473	-0.024807246401906	0.0174812022596598
-5.74782514572144	-7.07233953475952	-10.8045015335083	-0.0562901459634304	-0.0248319767415524	0.0175942927598953
-5.74921274185181	-7.07458400726318	-10.8104820251465	-0.0563159547746181	-0.024850869551301	0.017711041495204
-5.74968433380127	-7.0743260383606	-10.8117227554321	-0.0562031045556068	-0.0249324981123209	0.017833074554801
-5.75404739379883	-7.07326412200928	-10.8122081756592	-0.056210033595562	-0.0249214246869087	0.0179179180413485
-5.75941371917725	-7.07758283615112	-10.8163213729858	-0.0560985133051872	-0.02501555159688	0.0180204845964909
-5.75837802886963	-7.07771301269531	-10.8267059326172	-0.0561292767524719	-0.0250468719750643	0.018093079328537
-5.75986576080322	-7.0819411277771	-10.8216438293457	-0.0560895688831806	-0.0251395143568516	0.0181700121611357
-5.76419019699097	-7.08290576934814	-10.8313541412354	-0.055984802544117	-0.0251794755458832	0.0182913802564144
-5.77291011810303	-7.08851099014282	-10.8497295379639	-0.0559212267398834	-0.0252913869917393	0.0183665044605732
-5.77527952194214	-7.08676290512085	-10.8540916442871	-0.055769432336092	-0.0253572631627321	0.0184122528880835
-5.78008556365967	-7.09033489227295	-10.8579273223877	-0.0557516291737556	-0.0254555251449347	0.0185172539204359
-5.78001689910889	-7.09537982940674	-10.8537998199463	-0.0557453185319901	-0.0255176369100809	0.0185106880962849
-5.78316068649292	-7.09817123413086	-10.8531665802002	-0.0556398779153824	-0.0255600698292255	0.0185090843588114
-5.78513669967651	-7.10342884063721	-10.8617792129517	-0.055608157068491	-0.0256823915988207	0.0185802951455116
-5.79183101654053	-7.10177421569824	-10.8774490356445	-0.0554180555045605	-0.0257483627647161	0.0186276491731405
-5.79495620727539	-7.10961389541626	-10.8817825317383	-0.055449552834034	-0.0258504953235388	0.0186038874089718
-5.79574632644653	-7.11156988143921	-10.8925619125366	-0.0553862228989601	-0.0259246937930584	0.0185568686574697
-5.80238437652588	-7.11373138427734	-10.90123462677	-0.0553386174142361	-0.0260681733489037	0.0185853131115437
-5.80489492416382	-7.11568832397461	-10.9084272384644	-0.055222675204277	-0.0261674448847771	0.0185178387910128
-5.80904483795166	-7.11821174621582	-10.9182624816895	-0.0552437417209148	-0.0262087117880583	0.0184337198734283
-5.80858945846558	-7.12164163589478	-10.9150333404541	-0.0551071688532829	-0.0262986179441214	0.0183426328003407
-5.81176662445068	-7.12490797042847	-10.9201354980469	-0.0551630780100822	-0.0263691265136003	0.0182596426457167
-5.80997037887573	-7.12977409362793	-10.9223165512085	-0.0551210902631283	-0.0264522451907396	0.0180480498820543
-5.81106662750244	-7.12636280059814	-10.9215774536133	-0.0550448633730412	-0.0264941155910492	0.0178787298500538
-5.81379318237305	-7.12877130508423	-10.9200973510742	-0.0550756491720676	-0.0265039447695017	0.0177811812609434
-5.80873823165894	-7.13406038284302	-10.9233331680298	-0.0550560057163239	-0.0265352167189121	0.0175888724625111
-5.80912065505981	-7.13034391403198	-10.9186019897461	-0.0550799965858459	-0.0265684891492128	0.0173031762242317
-5.80667686462402	-7.12967014312744	-10.9123306274414	-0.0551864095032215	-0.0264419037848711	0.0171307604759932
-5.80372524261475	-7.12923765182495	-10.9119491577148	-0.0551204383373261	-0.0264272913336754	0.0168345142155886
-5.80400609970093	-7.12767457962036	-10.9065141677856	-0.0553055740892887	-0.0264054089784622	0.0166212320327759
-5.80089426040649	-7.1292929649353	-10.9126462936401	-0.0552314668893814	-0.0264495853334665	0.0164067652076483
-5.80433416366577	-7.12451791763306	-10.9073419570923	-0.0553069189190865	-0.0263501275330782	0.0161626022309065
-5.79970359802246	-7.12251853942871	-10.9063110351563	-0.0553523786365986	-0.0263269692659378	0.0158363655209541
-5.79323101043701	-7.11823463439941	-10.9005975723267	-0.0553654953837395	-0.0261980164796114	0.0155482739210129
-5.79436111450195	-7.11661291122437	-10.906834602356	-0.0554460883140564	-0.026194903999567	0.0153060359880328
-5.78902339935303	-7.11475658416748	-10.9022045135498	-0.0553731806576252	-0.0262006651610136	0.0150395287200809
-5.78832387924194	-7.11304521560669	-10.9037141799927	-0.0554300472140312	-0.0261280555278063	0.0148419737815857
-5.78624534606934	-7.10952806472778	-10.9056396484375	-0.0554042533040047	-0.0261358637362719	0.0145913418382406
-5.78602123260498	-7.10414981842041	-10.9081783294678	-0.0553585775196552	-0.0260754246264696	0.0143732512369752
-5.78480815887451	-7.10150051116943	-10.9173469543457	-0.0554120466113091	-0.0261242669075727	0.0142494412139058
-5.78267002105713	-7.1023006439209	-10.9262351989746	-0.0552994050085545	-0.0261334031820297	0.0140770031139255
-5.78296089172363	-7.09993457794189	-10.9291248321533	-0.0553219467401505	-0.0260776877403259	0.0138268256559968
-5.77955389022827	-7.1002140045166	-10.9193468093872	-0.0552982874214649	-0.0261549204587936	0.0136658139526844
-5.77949476242065	-7.09960412979126	-10.9221096038818	-0.0552934892475605	-0.0260795615613461	0.0135114630684257
-5.78026676177979	-7.09934377670288	-10.9180908203125	-0.055240485817194	-0.0261542946100235	0.0133463619276881
-5.78180742263794	-7.10159349441528	-10.9296283721924	-0.0552801266312599	-0.0262401029467583	0.0131247565150261
-5.78361368179321	-7.09895133972168	-10.9240112304688	-0.05522246286273	-0.0262741651386023	0.0130595033988357
-5.78338575363159	-7.10103321075439	-10.9355115890503	-0.0552248917520046	-0.0263593178242445	0.0129155609756708
-5.7864875793457	-7.10181570053101	-10.9365320205688	-0.0552076585590839	-0.0263361688703299	0.0127477832138538
-5.78626871109009	-7.10059499740601	-10.9351081848145	-0.0551894381642342	-0.0264314655214548	0.0125633412972093
-5.78509664535522	-7.10129308700562	-10.9336013793945	-0.0551241002976894	-0.026474928483367	0.0124541660770774
-5.78800916671753	-7.10231113433838	-10.9306335449219	-0.0551776699721813	-0.0264970455318689	0.0123523091897368
-5.7915620803833	-7.10310840606689	-10.9384384155273	-0.055098544806242	-0.0266164056956768	0.012121151201427
-5.79365015029907	-7.10603761672974	-10.9464721679688	-0.0551278591156006	-0.026716535910964	0.0121283521875739
-5.79972457885742	-7.10820198059082	-10.9495964050293	-0.0550363026559353	-0.0268098004162312	0.012004666030407
-5.80268383026123	-7.11192655563354	-10.9515523910522	-0.0549944490194321	-0.0268476232886314	0.0119288172572851
-5.80573892593384	-7.11203622817993	-10.9574766159058	-0.0549282431602478	-0.0270781964063644	0.0118552390486002
-5.80771636962891	-7.11072063446045	-10.9606504440308	-0.0549024194478989	-0.027104215696454	0.0117315966635942
-5.81371688842773	-7.11325550079346	-10.9627695083618	-0.0549311488866806	-0.0272550396621227	0.0116474470123649
-5.81833362579346	-7.11638212203979	-10.9663352966309	-0.0548026897013187	-0.0273504238575697	0.0115411477163434
-5.82090759277344	-7.11702299118042	-10.9696855545044	-0.0548467859625816	-0.0274561289697886	0.0115466890856624
-5.82226228713989	-7.11801958084106	-10.9664783477783	-0.0547847449779511	-0.0275605078786612	0.0114031722769141
-5.8254451751709	-7.12132883071899	-10.9576196670532	-0.0548650696873665	-0.0276686642318964	0.0113516664132476
-5.82803583145142	-7.12145566940308	-10.9696960449219	-0.0547505617141724	-0.0278009027242661	0.011342684738338
-5.83120155334473	-7.12149047851563	-10.9635038375854	-0.0547031685709953	-0.027869550511241	0.0113404197618365
-5.8336877822876	-7.12596225738525	-10.9629402160645	-0.0547623634338379	-0.0279656182974577	0.0113310478627682
-5.83545303344727	-7.12665939331055	-10.9664030075073	-0.0546907708048821	-0.0281310621649027	0.0113443406298757
-5.8427357673645	-7.12755250930786	-10.9647960662842	-0.0545968525111675	-0.0281934440135956	0.0114109059795737
-5.83926725387573	-7.12819051742554	-10.9716854095459	-0.0545851476490498	-0.0283573493361473	0.011437670327723
-5.84510087966919	-7.13244676589966	-10.971776008606	-0.0545794889330864	-0.0284503661096096	0.0116004599258304
-5.8457407951355	-7.1351432800293	-10.9717884063721	-0.0544454455375671	-0.0286684762686491	0.0116695826873183
-5.85016632080078	-7.14107418060303	-10.9745435714722	-0.0545193776488304	-0.0287686996161938	0.0118634337559342
-5.85020065307617	-7.14346170425415	-10.983268737793	-0.0543653890490532	-0.0289406180381775	0.0119963046163321
-5.8600640296936	-7.1492977142334	-10.9940729141235	-0.0543196238577366	-0.029045769944787	0.0122799146920443
-5.86464500427246	-7.15186834335327	-11.0102891921997	-0.0542156919836998	-0.0292147379368544	0.0124945435672998
-5.86992216110229	-7.14936399459839	-11.0308532714844	-0.0541183650493622	-0.029241818934679	0.0126922512426972
-5.87171840667725	-7.15012359619141	-11.0454406738281	-0.0540495701134205	-0.0293186735361815	0.0128602953627706
-5.87498235702515	-7.14575624465942	-11.0510311126709	-0.0540662445127964	-0.0292545948177576	0.013014754280448
-5.87345600128174	-7.14232110977173	-11.0584726333618	-0.0539908558130264	-0.0291834678500891	0.0129861664026976
-5.87026262283325	-7.13922548294067	-11.0369892120361	-0.0540420934557915	-0.0291921384632587	0.0131021104753017
-5.8646559715271	-7.14567518234253	-11.0234994888306	-0.054141066968441	-0.0291344337165356	0.0131770800799131
-5.86690235137939	-7.14825344085693	-11.0177249908447	-0.0541345179080963	-0.0292105339467525	0.0133008118718863
-5.86305665969849	-7.15060138702393	-11.0169544219971	-0.0540473014116287	-0.0292164776474237	0.0134728914126754
-5.86346292495728	-7.15205383300781	-11.0141677856445	-0.0541630014777184	-0.029245438054204	0.0137185705825686
-5.85550355911255	-7.15114450454712	-11.0070829391479	-0.0541084706783295	-0.0293055362999439	0.0138843385502696
-5.85503959655762	-7.1503267288208	-11.0036172866821	-0.0541485100984573	-0.0293299630284309	0.0140818133950233
-5.85251808166504	-7.14950227737427	-11.0295162200928	-0.054044708609581	-0.0293968953192234	0.0143638784065843
-5.85564041137695	-7.14391469955444	-11.0430850982666	-0.0540243946015835	-0.0293100010603666	0.0145084382966161
-5.84381437301636	-7.13462066650391	-11.0470447540283	-0.0539933890104294	-0.0292648784816265	0.0146979130804539
-5.84367656707764	-7.12726354598999	-11.0487976074219	-0.0541644357144833	-0.0290761981159449	0.0147959170863032
-5.8335747718811	-7.11981010437012	-11.0373582839966	-0.0540595352649689	-0.0289365574717522	0.0148018263280392
-5.82768964767456	-7.11493062973022	-11.0291566848755	-0.0542191565036774	-0.0288257598876953	0.0148671055212617
-5.81434392929077	-7.11527299880981	-11.0172367095947	-0.0543046519160271	-0.0286827757954597	0.01488087605685
-5.80988597869873	-7.11779689788818	-10.9948329925537	-0.0543199889361858	-0.02869295142591	0.0150073878467083
-5.80210494995117	-7.1196722984314	-10.9866580963135	-0.0543878450989723	-0.028642151504755	0.015219209715724
-5.80099868774414	-7.12226819992065	-10.9827795028687	-0.0544228404760361	-0.0286575946956873	0.0153670711442828
-5.80079221725464	-7.11517763137817	-10.995343208313	-0.0543408058583736	-0.0285557582974434	0.0155563037842512
-5.79704761505127	-7.10662651062012	-11.0192584991455	-0.0543897412717342	-0.0284482184797525	0.01570706628263
-5.79239511489868	-7.09613847732544	-11.0157432556152	-0.0544124692678452	-0.0282031074166298	0.0157567709684372
-5.78475904464722	-7.09109497070313	-11.006178855896	-0.0544689260423183	-0.0280358865857124	0.015799118205905
-5.77805757522583	-7.08478498458862	-11.0014162063599	-0.0545641705393791	-0.0278862081468105	0.0157480034977198
-5.77037477493286	-7.07879972457886	-10.991681098938	-0.0545966774225235	-0.0277858451008797	0.015795486047864
-5.76283931732178	-7.07255697250366	-10.9812564849854	-0.0546557940542698	-0.0275950748473406	0.0158514268696308
-5.755051612854	-7.07492017745972	-10.9630746841431	-0.0547743774950504	-0.0274904202669859	0.0158043894916773
-5.74599933624268	-7.07470512390137	-10.9388408660889	-0.0549030378460884	-0.027425916865468	0.0158556420356035
-5.74036645889282	-7.07757616043091	-10.933669090271	-0.0548842959105968	-0.0274371132254601	0.0159217398613691
-5.73696756362915	-7.07362222671509	-10.9280338287354	-0.0549620129168034	-0.0273555908352137	0.0160070341080427
-5.73154067993164	-7.06919574737549	-10.9228916168213	-0.0549231357872486	-0.0272558871656656	0.0159760825335979
-5.72791337966919	-7.06686162948608	-10.9256734848022	-0.0549463406205177	-0.0271202865988016	0.0160134248435497
-5.72603273391724	-7.0624623298645	-10.9205656051636	-0.0549780279397964	-0.0271085910499096	0.0160511303693056
-5.72145318984985	-7.05550003051758	-10.9309225082397	-0.054980032145977	-0.0268721263855696	0.016093572601676
-5.71476459503174	-7.05207920074463	-10.9350757598877	-0.0550283268094063	-0.0268684290349483	0.0161121245473623
-5.71351671218872	-7.04479169845581	-10.934965133667	-0.0550426431000233	-0.02665382809937	0.0161040369421244
-5.71004343032837	-7.04012298583984	-10.9260263442993	-0.0551016144454479	-0.0265936050564051	0.0161221083253622
-5.70141506195068	-7.0355863571167	-10.9170894622803	-0.0550607442855835	-0.0264864601194859	0.016083737835288
-5.6963906288147	-7.03019762039185	-10.9156579971313	-0.0551351681351662	-0.0263648871332407	0.0160940494388342
-5.69176197052002	-7.02180290222168	-10.9282255172729	-0.05500653013587	-0.0263213645666838	0.0160470120608807
-5.68415069580078	-7.01323795318604	-10.9273147583008	-0.0550255849957466	-0.0261196848005056	0.0160826984792948
-5.67560005187988	-7.00775051116943	-10.9289312362671	-0.0549484193325043	-0.02607187256217	0.0160346962511539
-5.66641998291016	-6.99679899215698	-10.9361543655396	-0.0549276806414127	-0.025935111567378	0.0159839149564505
-5.6585488319397	-6.99246072769165	-10.9330186843872	-0.0549459345638752	-0.0258178785443306	0.0158730205148458
-5.65087985992432	-6.98487997055054	-10.9256458282471	-0.0549558773636818	-0.0256594475358725	0.0157718230038881
-5.63662910461426	-6.98133707046509	-10.9208126068115	-0.0549050010740757	-0.0256287418305874	0.0155986491590738
-5.62822389602661	-6.97413206100464	-10.9269304275513	-0.0548765100538731	-0.0255631841719151	0.0155306281521916
-5.6234188079834	-6.97046375274658	-10.9220581054688	-0.0548473820090294	-0.0255407094955444	0.0154421217739582
-5.61741733551025	-6.96775960922241	-10.9257345199585	-0.0547970458865166	-0.025433013215661	0.0153626594692469
-5.61713552474976	-6.96274185180664	-10.9258422851563	-0.0548015050590038	-0.0252989921718836	0.0153288738802075
-5.61433219909668	-6.96226024627686	-10.9242334365845	-0.0547893829643726	-0.0251667145639658	0.0152736688032746
-5.61263942718506	-6.95728492736816	-10.9307909011841	-0.054822601377964	-0.0249934028834105	0.0152037581428885
-5.61234712600708	-6.96005058288574	-10.9289712905884	-0.0547557733952999	-0.0250244140625	0.0151332896202803
-5.60931491851807	-6.95216751098633	-10.9257793426514	-0.0547985769808292	-0.024841733276844	0.015037851408124
-5.60709953308105	-6.95021200180054	-10.9173984527588	-0.0549565218389034	-0.0246698372066021	0.0148153407499194
-5.60122632980347	-6.94803953170776	-10.9038486480713	-0.0550056993961334	-0.0244737416505814	0.0145624559372663
-5.5994234085083	-6.9423303604126	-10.8961038589478	-0.0551390014588833	-0.0243559051305056	0.0144180813804269
-5.59300470352173	-6.94210910797119	-10.8909692764282	-0.0553018115460873	-0.0242393184453249	0.0141930393874645
-5.5942554473877	-6.93755340576172	-10.8819093704224	-0.0554072186350822	-0.0240373350679874	0.0140291834250093
-5.59192132949829	-6.93336772918701	-10.8785467147827	-0.0554452873766422	-0.023949820548296	0.0138561995700002
-5.5928692817688	-6.92604970932007	-10.8863286972046	-0.0555650852620602	-0.0237851049751043	0.0137786408886313
-5.59266376495361	-6.92610454559326	-10.8797445297241	-0.0556435883045197	-0.0236489120870829	0.0136688333004713
-5.58945655822754	-6.91936016082764	-10.8772974014282	-0.0557176470756531	-0.0234893001616001	0.0134591935202479
-5.59010696411133	-6.91513299942017	-10.8800840377808	-0.0558544211089611	-0.0233331024646759	0.0133893834426999
-5.59072923660278	-6.91495418548584	-10.8724346160889	-0.0559377335011959	-0.0231680106371641	0.0132618909701705
-5.58904266357422	-6.91176128387451	-10.8710203170776	-0.0560390576720238	-0.0229816548526287	0.0131626538932323
-5.59011745452881	-6.9120135307312	-10.8736038208008	-0.0560896769165993	-0.022912684828043	0.0130895720794797
-5.58680105209351	-6.91042232513428	-10.8704719543457	-0.0561232790350914	-0.0228114612400532	0.0130485482513905
-5.58609390258789	-6.91018533706665	-10.8633861541748	-0.0562392324209213	-0.0227406471967697	0.0129911536350846
-5.58370494842529	-6.91453742980957	-10.8583784103394	-0.0563561655580997	-0.0227178372442722	0.0129417469725013
-5.5791130065918	-6.91063499450684	-10.8561658859253	-0.0564177930355072	-0.0225834213197231	0.0128731103613973
-5.58038234710693	-6.90858554840088	-10.8501119613647	-0.0565410144627094	-0.0225143600255251	0.0128433825448155
-5.57300138473511	-6.9090690612793	-10.836669921875	-0.0565432645380497	-0.0223752334713936	0.0126974070444703
-5.56703090667725	-6.90866327285767	-10.8282947540283	-0.0567342564463615	-0.022259471938014	0.0126454317942262
-5.56051635742188	-6.90522575378418	-10.8210306167603	-0.0568016096949577	-0.0222672484815121	0.0125423176214099
-5.55373668670654	-6.90235996246338	-10.8119411468506	-0.0568796321749687	-0.0220633130520582	0.0124862045049667
-5.54853820800781	-6.90037679672241	-10.8017206192017	-0.0570861659944057	-0.0219853762537241	0.0123790362849832
-5.54522085189819	-6.89748764038086	-10.7978391647339	-0.0570278987288475	-0.0218171235173941	0.0123253846541047
-5.53906917572021	-6.89119863510132	-10.7983913421631	-0.0571399591863155	-0.0218058060854673	0.0123035795986652
-5.53437471389771	-6.88856172561646	-10.7984409332275	-0.0572112239897251	-0.0216691419482231	0.0122850630432367
-5.52737617492676	-6.88385152816772	-10.7881832122803	-0.0572737269103527	-0.0214468520134687	0.0121731460094452
-5.52037906646729	-6.87706899642944	-10.7983779907227	-0.05736493319273	-0.0214297510683537	0.0121692288666964
-5.51294469833374	-6.86868906021118	-10.797643661499	-0.0573729313910007	-0.0213129967451096	0.0120796738192439
-5.50822877883911	-6.85817813873291	-10.8048543930054	-0.0574535354971886	-0.0210864190012217	0.0120712006464601
-5.50650215148926	-6.85613250732422	-10.8146553039551	-0.0574945844709873	-0.021074702963233	0.0121205747127533
-5.49781322479248	-6.8478217124939	-10.8327751159668	-0.0575388707220554	-0.0209541153162718	0.0121687343344092
-5.49880504608154	-6.8438835144043	-10.8412599563599	-0.0575370155274868	-0.0209998972713947	0.0122789638116956
-5.49607801437378	-6.84557104110718	-10.8486328125	-0.0575339831411839	-0.0210588127374649	0.0123880663886666
-5.48694753646851	-6.83949708938599	-10.8432674407959	-0.0575817711651325	-0.021017586812377	0.0123787904158235
-5.48309087753296	-6.83828067779541	-10.8448762893677	-0.0577939935028553	-0.020948950201273	0.0123638873919845
-5.47626733779907	-6.83650922775269	-10.829176902771	-0.0577814616262913	-0.020974850282073	0.0123708015307784
-5.46571969985962	-6.83623456954956	-10.8241357803345	-0.0579447112977505	-0.0208863783627748	0.0122920637950301
-5.46707820892334	-6.83079147338867	-10.8102779388428	-0.0580527074635029	-0.020826481282711	0.0122316647320986
-5.45804643630981	-6.83082437515259	-10.8070373535156	-0.0581409148871899	-0.0207406375557184	0.0121120689436793
-5.45317077636719	-6.81961631774902	-10.7961130142212	-0.0583461485803127	-0.0206115301698446	0.0120032569393516
-5.44976091384888	-6.81842136383057	-10.7887735366821	-0.0584674403071404	-0.0206010360270739	0.01185511238873
-5.44345045089722	-6.80922269821167	-10.7830762863159	-0.0585622154176235	-0.0204831268638372	0.0117379259318113
-5.44149446487427	-6.80257272720337	-10.7818689346313	-0.058763425797224	-0.0203390195965767	0.011633132584393
-5.44132852554321	-6.79992628097534	-10.7803716659546	-0.0588121674954891	-0.0202233362942934	0.0114507600665092
-5.44091272354126	-6.79303646087646	-10.778772354126	-0.0589768476784229	-0.0202087853103876	0.0113470647484064
-5.44525718688965	-6.78496074676514	-10.7896022796631	-0.0590415075421333	-0.0201340243220329	0.0112534649670124
-5.4479718208313	-6.78074502944946	-10.7963619232178	-0.0591195896267891	-0.0200156215578318	0.0111093707382679
-5.45417070388794	-6.7754807472229	-10.8052988052368	-0.05923792719841	-0.0199613329023123	0.0110649587586522
-5.45832395553589	-6.77644348144531	-10.8107051849365	-0.0593715310096741	-0.0200680326670408	0.0110540371388197
-5.46243619918823	-6.77532148361206	-10.8121252059937	-0.0595289915800095	-0.0200276579707861	0.0109727624803782
-5.4696478843689	-6.77747488021851	-10.8126192092896	-0.0596292689442635	-0.0200266428291798	0.0109115792438388
-5.47470378875732	-6.78344297409058	-10.8091106414795	-0.0598244704306126	-0.0200250409543514	0.0108770793303847
-5.47592735290527	-6.78672885894775	-10.7993469238281	-0.05992516502738	-0.0200800392776728	0.0106941573321819
-5.48161745071411	-6.78888082504272	-10.7859525680542	-0.0601184442639351	-0.0200625900179148	0.0105693396180868
-5.48161172866821	-6.78973484039307	-10.7781114578247	-0.0602094195783138	-0.0200767796486616	0.0104372045025229
-5.48438692092896	-6.78802156448364	-10.76305103302	-0.0603874549269676	-0.0199791025370359	0.0101907579228282
-5.48847341537476	-6.78815507888794	-10.7535228729248	-0.0604554414749146	-0.0198948364704847	0.0100045232102275
-5.48645925521851	-6.78418922424316	-10.7586660385132	-0.0605829022824764	-0.0198154002428055	0.00980720855295658
-5.49179601669312	-6.77939367294312	-10.7533397674561	-0.0606988221406937	-0.0197502672672272	0.00970792025327683
-5.49643898010254	-6.78140640258789	-10.7596597671509	-0.0607178807258606	-0.0197557527571917	0.00952425412833691
-5.49713754653931	-6.78185892105103	-10.763635635376	-0.0609274469316006	-0.0198066271841526	0.00944509077817202
-5.50588703155518	-6.7770619392395	-10.7672004699707	-0.0608737803995609	-0.0197662301361561	0.00933452881872654
-5.50855779647827	-6.77871656417847	-10.771951675415	-0.0608785375952721	-0.0198269672691822	0.00925106555223465
-5.51521730422974	-6.77818155288696	-10.7868595123291	-0.0609554089605808	-0.0197786428034306	0.00918061751872301
-5.52101230621338	-6.78141260147095	-10.7830419540405	-0.0609369575977325	-0.0198682509362698	0.00907016638666391
-5.52539730072021	-6.78611707687378	-10.7949743270874	-0.0609482824802399	-0.0199205335229635	0.00899438187479973
-5.53837585449219	-6.78542518615723	-10.8095388412476	-0.0609404966235161	-0.0199859943240881	0.00903322733938694
-5.5462064743042	-6.7927041053772	-10.8235330581665	-0.0608746185898781	-0.0201467256993055	0.0090135782957077
-5.55107069015503	-6.79951333999634	-10.8329591751099	-0.0609086118638515	-0.0202433187514544	0.00901598576456308
-5.56230401992798	-6.80609512329102	-10.8358058929443	-0.0608500726521015	-0.0203781332820654	0.00897740852087736
-5.56813383102417	-6.81237554550171	-10.8340110778809	-0.0608564168214798	-0.0205515176057816	0.0089124096557498
-5.57775354385376	-6.81903886795044	-10.835654258728	-0.0609314553439617	-0.0205162633210421	0.0088815288618207
-5.58650827407837	-6.82368516921997	-10.839165687561	-0.0608548521995544	-0.020686699077487	0.00872642267495394
-5.59162378311157	-6.82844972610474	-10.843150138855	-0.0608538873493671	-0.0207489281892776	0.00867647118866444
-5.6027626991272	-6.83506536483765	-10.8374805450439	-0.0608517751097679	-0.0208045076578856	0.0085561228916049
-5.60842418670654	-6.83714437484741	-10.8491649627686	-0.0607970654964447	-0.020833233371377	0.00840079504996538
-5.62121677398682	-6.84450531005859	-10.8511600494385	-0.060853086411953	-0.0209094882011414	0.00824448745697737
-5.62728643417358	-6.8497371673584	-10.8515882492065	-0.0609185844659805	-0.0210414938628674	0.00807694345712662
-5.63927793502808	-6.85244512557983	-10.8553771972656	-0.060928612947464	-0.0210373904556036	0.00794846378266811
-5.64698886871338	-6.86122035980225	-10.8560028076172	-0.0610070191323757	-0.0211679302155972	0.00771910510957241
-5.65767908096313	-6.86372375488281	-10.8611850738525	-0.0610690414905548	-0.0211664251983166	0.00748461997136474
-5.66685247421265	-6.86878490447998	-10.8545370101929	-0.0611725188791752	-0.0212651081383228	0.00726788397878408
-5.67456531524658	-6.87250566482544	-10.8549814224243	-0.0612304396927357	-0.0212316624820232	0.00707337539643049
-5.68611478805542	-6.87571001052856	-10.8578100204468	-0.0613077729940414	-0.0212949104607105	0.0068194312043488
-5.69310188293457	-6.88117265701294	-10.8586902618408	-0.0613840892910957	-0.0213578399270773	0.0066025354899466
-5.70140981674194	-6.88664627075195	-10.8485555648804	-0.0615523979067802	-0.0213174745440483	0.00637473911046982
-5.71004772186279	-6.89235687255859	-10.8484392166138	-0.0616514571011066	-0.0213633831590414	0.00605984823778272
-5.71788549423218	-6.89120244979858	-10.8511419296265	-0.0616953633725643	-0.0212843045592308	0.00584098929539323
-5.72417640686035	-6.89412117004395	-10.8495740890503	-0.0617311559617519	-0.0213161502033472	0.0055954116396606
-5.72510719299316	-6.89458417892456	-10.8527927398682	-0.0618531331419945	-0.02141466550529	0.00533125177025795
-5.73325824737549	-6.90180969238281	-10.8444538116455	-0.0619764067232609	-0.0213913004845381	0.00504785589873791
-5.73678016662598	-6.90289831161499	-10.8409366607666	-0.0619612373411655	-0.0214239098131657	0.00474272016435862
-5.74396324157715	-6.90638399124146	-10.8408088684082	-0.062088742852211	-0.0214089136570692	0.00445543555542827
-5.75064706802368	-6.91029167175293	-10.8409805297852	-0.0621271505951881	-0.0214165914803743	0.00416484754532576
-5.75115394592285	-6.91472673416138	-10.8317213058472	-0.0622016601264477	-0.0214235056191683	0.00392335932701826
-5.75836992263794	-6.91468858718872	-10.8294296264648	-0.0623460486531258	-0.0214205961674452	0.00369575899094343
-5.76279640197754	-6.92098903656006	-10.8363475799561	-0.0624561496078968	-0.0214371047914028	0.00342815113253891
-5.7690749168396	-6.92109537124634	-10.8311004638672	-0.0624951422214508	-0.0213913042098284	0.00324264960363507
-5.77384233474731	-6.92673015594482	-10.830322265625	-0.0625522062182426	-0.0214485228061676	0.0030189894605428
-5.78058671951294	-6.92908668518066	-10.8282718658447	-0.0626496523618698	-0.0213736724108458	0.00276167318224907
-5.79099798202515	-6.93453979492188	-10.8294544219971	-0.0627458915114403	-0.0213722810149193	0.00258443411439657
-5.79638481140137	-6.93682622909546	-10.8408308029175	-0.0626592487096787	-0.0214168205857277	0.00235947617329657
-5.8045220375061	-6.93981552124023	-10.8337860107422	-0.0627372711896896	-0.0214189980179071	0.00216171238571405
-5.80791902542114	-6.94431114196777	-10.8257808685303	-0.0628171414136887	-0.0213990099728107	0.00190356187522411
-5.8126425743103	-6.94377899169922	-10.8324661254883	-0.0628018379211426	-0.0213450435549021	0.00164858624339104
-5.82221508026123	-6.9471492767334	-10.8373889923096	-0.0628194361925125	-0.021395156159997	0.00148880388587713
-5.82839059829712	-6.95182371139526	-10.8441724777222	-0.0628075674176216	-0.021329702809453	0.00123334943782538
-5.83508634567261	-6.95454597473145	-10.835506439209	-0.0629609376192093	-0.0212936755269766	0.00109632697422057
-5.8416953086853	-6.95577907562256	-10.8465948104858	-0.0629693642258644	-0.0212541241198778	0.000854746496770531
-5.84661769866943	-6.95276021957397	-10.8466825485229	-0.0629042685031891	-0.0211303383111954	0.000628041569143534
-5.85504484176636	-6.95287990570068	-10.8486213684082	-0.0629478022456169	-0.0211092922836542	0.000489357276819646
-5.85872268676758	-6.95327568054199	-10.8584203720093	-0.0629344433546066	-0.0210547409951687	0.000308228423818946
-5.86560297012329	-6.95435190200806	-10.8667221069336	-0.0630360841751099	-0.0209729857742786	0.000169622217072174
-5.86824655532837	-6.95457124710083	-10.8719034194946	-0.0630277544260025	-0.0209121331572533	9.62287085712887E-05
-5.8743896484375	-6.95154237747192	-10.8729124069214	-0.0629947334527969	-0.0208189729601145	-4.13459783885628E-05
-5.87677669525146	-6.95265102386475	-10.8732995986938	-0.0631262138485909	-0.0207186043262482	-0.000155375309986994
-5.88035106658936	-6.95257997512817	-10.8676061630249	-0.063159316778183	-0.0206424202769995	-0.000293987686745822
-5.88133955001831	-6.94910907745361	-10.857798576355	-0.0632848963141441	-0.02052903175354	-0.000386048690415919
-5.88471174240112	-6.95257329940796	-10.8659420013428	-0.0634221583604813	-0.0204074997454882	-0.000423550052801147
-5.88367891311646	-6.95182275772095	-10.8563833236694	-0.063466027379036	-0.0202730745077133	-0.000506282493006438
-5.88354349136353	-6.94994163513184	-10.8484373092651	-0.0636221468448639	-0.0201389733701944	-0.00058083125622943
-5.88081550598145	-6.95002603530884	-10.8387022018433	-0.0636690407991409	-0.0199400372803211	-0.000698761199600995
-5.87999486923218	-6.9485764503479	-10.8282957077026	-0.0638856515288353	-0.0197885502129793	-0.000730916508473456
-5.87676620483398	-6.94840478897095	-10.8156681060791	-0.0640042498707771	-0.019593333825469	-0.000799234781879932
-5.86855268478394	-6.94531393051147	-10.8076915740967	-0.0641425102949142	-0.019452441483736	-0.000902240164577961
-5.86955308914185	-6.94547319412231	-10.7889595031738	-0.0643031597137451	-0.0193188227713108	-0.000950956018641591
-5.85836362838745	-6.94040775299072	-10.7791137695313	-0.0644757300615311	-0.0190691594034433	-0.00107836211100221
-5.85259771347046	-6.93915033340454	-10.7580156326294	-0.0646175369620323	-0.0188662651926279	-0.00119027437176555
-5.84338426589966	-6.9366135597229	-10.7371053695679	-0.0648023933172226	-0.0186671391129494	-0.00125355494674295
-5.8327898979187	-6.93051385879517	-10.7154016494751	-0.0648597702383995	-0.018393388018012	-0.00139573728665709
-5.8243613243103	-6.9221625328064	-10.6972236633301	-0.0651212781667709	-0.0180381182581186	-0.00159328104928136
-5.81584787368774	-6.91731739044189	-10.6870374679565	-0.0651530101895332	-0.0178568121045828	-0.00171644729562104
-5.80463647842407	-6.90653038024902	-10.683123588562	-0.0652854070067406	-0.0175818707793951	-0.0018622619099915
-5.79890632629395	-6.89858675003052	-10.6756114959717	-0.0653786808252335	-0.0172949675470591	-0.00194465066306293
-5.78861713409424	-6.88984966278076	-10.6740026473999	-0.0655181556940079	-0.017096308991313	-0.0020855562761426
-5.78148365020752	-6.88435697555542	-10.6605005264282	-0.0656230077147484	-0.0167746301740408	-0.00220073759555817
-5.77441787719727	-6.874192237854	-10.6706714630127	-0.0656945705413818	-0.0166121665388346	-0.00231411075219512
-5.77060079574585	-6.86826038360596	-10.66810131073	-0.0657550618052483	-0.0163714271038771	-0.00243412214331329
-5.76466369628906	-6.86319971084595	-10.6590547561646	-0.0658359676599503	-0.0161783061921597	-0.00250362232327461
-5.75682592391968	-6.85986566543579	-10.6528339385986	-0.0659552440047264	-0.0159562397748232	-0.00264184758998454
-5.75547409057617	-6.85454797744751	-10.6486968994141	-0.0660663321614265	-0.0157768130302429	-0.00276767648756504
-5.75067853927612	-6.85488939285278	-10.6497097015381	-0.0660691261291504	-0.0156301762908697	-0.00286791217513382
-5.74632978439331	-6.85327100753784	-10.6339387893677	-0.0662381798028946	-0.0154982637614012	-0.00298138149082661
-5.74121522903442	-6.85352277755737	-10.6205930709839	-0.0663294121623039	-0.0153714371845126	-0.00311595154926181
-5.73626470565796	-6.85577058792114	-10.6063795089722	-0.0664162933826447	-0.0152529394254088	-0.00326645700260997
-5.72994041442871	-6.85541772842407	-10.5825300216675	-0.066512368619442	-0.0150800319388509	-0.00354283396154642
-5.72365570068359	-6.85206460952759	-10.5576181411743	-0.0666839182376862	-0.0148807279765606	-0.00383949186652899
-5.72416639328003	-6.84962368011475	-10.5508909225464	-0.0667068138718605	-0.0147514278069139	-0.00411137193441391
-5.71601438522339	-6.84206581115723	-10.5434188842773	-0.066794790327549	-0.0145318685099483	-0.00436080899089575
-5.71968698501587	-6.83604049682617	-10.5413551330566	-0.0668116062879562	-0.0143849905580282	-0.00458029191941023
-5.72005033493042	-6.83220767974854	-10.553765296936	-0.0667523071169853	-0.0142548987641931	-0.00468125240877271
-5.72385311126709	-6.83180379867554	-10.5643320083618	-0.0666912049055099	-0.0141849871724844	-0.00475131440907717
-5.73281764984131	-6.8385157585144	-10.5768489837646	-0.066698394715786	-0.0142159089446068	-0.00469069741666317
-5.73305225372314	-6.84921312332153	-10.556396484375	-0.0667171850800514	-0.0142914252355695	-0.00474364776164293
-5.73104667663574	-6.85382699966431	-10.5363731384277	-0.0666235089302063	-0.0142546882852912	-0.00496843829751015
-5.73049354553223	-6.85536813735962	-10.5268468856812	-0.0666652545332909	-0.0140719395130873	-0.0051198722794652
-5.73258256912231	-6.85283946990967	-10.5248126983643	-0.0665609762072563	-0.0139787346124649	-0.00530406273901463
-5.73378419876099	-6.84798765182495	-10.53830909729	-0.0664487481117249	-0.0139678567647934	-0.00535923615098
-5.73774433135986	-6.84619379043579	-10.5602502822876	-0.0662263408303261	-0.013933720998466	-0.00532398745417595
-5.7449951171875	-6.85002565383911	-10.5733556747437	-0.066101647913456	-0.0140744568780065	-0.00522452173754573
-5.74792718887329	-6.85814380645752	-10.5762948989868	-0.06587965041399	-0.0143477851524949	-0.00513451872393489
-5.74391222000122	-6.8623571395874	-10.5688819885254	-0.0657231211662292	-0.0145120117813349	-0.00507851550355554
-5.74362516403198	-6.87008476257324	-10.5638608932495	-0.0656449571251869	-0.0146843669936061	-0.00502593535929918
-5.73850440979004	-6.87291526794434	-10.5499153137207	-0.065497450530529	-0.0148123661056161	-0.00502902548760176
-5.7351450920105	-6.86828756332397	-10.5486164093018	-0.0652580037713051	-0.0147778540849686	-0.00509619573131204
-5.73967599868774	-6.87052869796753	-10.5652513504028	-0.0650830939412117	-0.0149212777614594	-0.00499464478343725
-5.74048042297363	-6.87062311172485	-10.5770502090454	-0.0647521167993546	-0.0150911314412951	-0.00494895782321692
-5.74617958068848	-6.87028694152832	-10.5969009399414	-0.0644425377249718	-0.0152760650962591	-0.00473070098087192
-5.75380945205688	-6.87877130508423	-10.6122760772705	-0.064204603433609	-0.0154981696978211	-0.0045447931624949
-5.75481748580933	-6.88810396194458	-10.6282377243042	-0.0639251992106438	-0.0157945808023214	-0.00438509276136756
-5.7611837387085	-6.89931869506836	-10.6417827606201	-0.0636644512414932	-0.016155231744051	-0.00409353571012616
-5.77449989318848	-6.91298341751099	-10.6478414535522	-0.0633870810270309	-0.0165325999259949	-0.00390072516165674
-5.77476024627686	-6.92337036132813	-10.649133682251	-0.06308713555336	-0.0168199967592955	-0.00380830257199705
-5.78573942184448	-6.93292045593262	-10.6578044891357	-0.0629028230905533	-0.0170154981315136	-0.00365807861089706
-5.79109907150269	-6.94507122039795	-10.6495571136475	-0.0626927390694618	-0.0173264518380165	-0.00360511476173997
-5.79878759384155	-6.955970287323	-10.6546068191528	-0.0624235272407532	-0.0175294354557991	-0.00356133026070893
-5.80946969985962	-6.96209764480591	-10.6613216400146	-0.0622519217431545	-0.0177209246903658	-0.00351471034809947
-5.81787443161011	-6.96621465682983	-10.6738367080688	-0.0619143694639206	-0.0179801173508167	-0.00348129426129162
-5.83158111572266	-6.97130584716797	-10.6984567642212	-0.0617142170667648	-0.0181064810603857	-0.00338985957205296
-5.84692144393921	-6.97684955596924	-10.72523021698	-0.0613978877663612	-0.0184305664151907	-0.00322644924744964
-5.86360502243042	-6.99015426635742	-10.7505197525024	-0.0610420182347298	-0.0189454406499863	-0.00297251157462597
-5.87734842300415	-7.00357580184937	-10.7643136978149	-0.0607480704784393	-0.0192946996539831	-0.00279914517886937
-5.89158201217651	-7.01946067810059	-10.7751731872559	-0.0605984441936016	-0.0196674875915051	-0.00264094374142587
-5.90317583084106	-7.03527688980103	-10.7723617553711	-0.0603008642792702	-0.0200416520237923	-0.00253755669109523
-5.91623497009277	-7.04565286636353	-10.7734775543213	-0.0600560046732426	-0.0203488375991583	-0.00248117907904089
-5.92532014846802	-7.05222654342651	-10.7768173217773	-0.0598929785192013	-0.0206575728952885	-0.0024508482310921
-5.93634557723999	-7.06020355224609	-10.7846870422363	-0.0596211478114128	-0.0209162756800652	-0.00242419098503888
-5.94934368133545	-7.06108331680298	-10.8051385879517	-0.059357788413763	-0.0211432874202728	-0.00229621911421418
-5.96850490570068	-7.0652232170105	-10.823561668396	-0.0590382963418961	-0.0214773323386908	-0.00214587082155049
-5.98152494430542	-7.07455682754517	-10.8531036376953	-0.0587508045136929	-0.0219350550323725	-0.00182955409400165
-5.99602603912354	-7.08871603012085	-10.8749294281006	-0.0584104545414448	-0.022345345467329	-0.00155670766253024
-6.01305866241455	-7.10405540466309	-10.8779067993164	-0.0582066588103771	-0.0227428060024977	-0.00123653467744589
-6.0251088142395	-7.11853837966919	-10.8819398880005	-0.0580072365701199	-0.0231354366987944	-0.00101227010600269
-6.03448629379272	-7.12789678573608	-10.8892364501953	-0.0577850416302681	-0.0234912689775229	-0.000891065283212811
-6.04638385772705	-7.13834476470947	-10.8819713592529	-0.0576872602105141	-0.0237545669078827	-0.000729025108739734
-6.05288743972778	-7.14635372161865	-10.8785829544067	-0.0575336962938309	-0.0239658020436764	-0.000635269738268107
-6.06094551086426	-7.15584135055542	-10.8857164382935	-0.0574572682380676	-0.0241528134793043	-0.000495072279591113
-6.06986808776855	-7.16354703903198	-10.8916301727295	-0.0572836957871914	-0.0245138499885798	-0.000298425758956
-6.07259845733643	-7.16378402709961	-10.8897047042847	-0.057078268378973	-0.0245695821940899	-0.000182869785930961
-6.07903575897217	-7.16806554794312	-10.8931646347046	-0.0571204386651516	-0.0247479733079672	-4.90409183839802E-06
-6.08076953887939	-7.17537927627563	-10.893723487854	-0.0569504275918007	-0.024908633902669	7.87752942414954E-05
-6.08092355728149	-7.17448091506958	-10.8963651657104	-0.0569196492433548	-0.0249545443803072	0.000228891323786229
-6.08451318740845	-7.17739295959473	-10.900074005127	-0.0568192787468433	-0.0250755809247494	0.000348054250935093
-6.08172988891602	-7.17565393447876	-10.8923206329346	-0.0567976273596287	-0.0251528359949589	0.000470728380605578
-6.08173227310181	-7.18062782287598	-10.8912181854248	-0.0568484701216221	-0.0251642316579819	0.000564267975278199
-6.07560777664185	-7.17876863479614	-10.8942165374756	-0.056727223098278	-0.0252871327102184	0.000585862377192825
-6.074547290802	-7.17933416366577	-10.889723777771	-0.05683309212327	-0.0253791771829128	0.000701137469150126
-6.07239627838135	-7.17281866073608	-10.8851566314697	-0.0566963441669941	-0.0254954863339663	0.000815523671917617
-6.06811141967773	-7.16961812973022	-10.8857955932617	-0.0567535646259785	-0.0255068745464087	0.000872004427947104
-6.06633138656616	-7.16761255264282	-10.8800382614136	-0.056665875017643	-0.0256063714623451	0.000979248201474547
-6.06591796875	-7.16673231124878	-10.8909788131714	-0.0566051043570042	-0.0257029309868813	0.00102885731030256
-6.0692834854126	-7.16169452667236	-10.8977117538452	-0.0566030777990818	-0.0256375819444656	0.00114460627082735
-6.0612645149231	-7.16140842437744	-10.8934173583984	-0.0566644817590714	-0.0258023906499147	0.00123102986253798
-6.06161499023438	-7.15944480895996	-10.8881864547729	-0.056568305939436	-0.0258064996451139	0.0012285178527236
-6.05972242355347	-7.15870046615601	-10.8986320495605	-0.0565265342593193	-0.0259483102709055	0.00133902195375413
-6.05708026885986	-7.16105461120605	-10.9036016464233	-0.0564387440681458	-0.0260677821934223	0.00137418089434505
-6.05914783477783	-7.15752935409546	-10.9100437164307	-0.0564987994730473	-0.0261886473745108	0.00152896530926228
-6.06152725219727	-7.15654468536377	-10.9112968444824	-0.0564238466322422	-0.0263007692992687	0.00160899176262319
-6.05866718292236	-7.15584278106689	-10.9107570648193	-0.0562984757125378	-0.0263716652989388	0.0016645701834932
-6.05855131149292	-7.15322208404541	-10.9136247634888	-0.0564285926520824	-0.0265586487948895	0.00174301001243293
-6.05556154251099	-7.15202331542969	-10.9124517440796	-0.0563367903232574	-0.026692247018218	0.00178604200482368
-6.05337142944336	-7.14791965484619	-10.9127788543701	-0.0564612410962582	-0.0266929231584072	0.00186386110726744
-6.05133295059204	-7.14916181564331	-10.9142713546753	-0.0563965551555157	-0.0269154142588377	0.00194899027701467
-6.04738330841064	-7.14325046539307	-10.9080801010132	-0.0564413741230965	-0.0269785653799772	0.00204330217093229
-6.05083608627319	-7.14332389831543	-10.9130907058716	-0.0564686879515648	-0.0271654799580574	0.00211227056570351
-6.04089450836182	-7.1369800567627	-10.9122123718262	-0.0564432218670845	-0.0273012891411781	0.00219560391269624
-6.0389723777771	-7.13253879547119	-10.9114093780518	-0.0564736351370811	-0.027418427169323	0.00223373807966709
-6.03141450881958	-7.12563276290894	-10.914532661438	-0.0564111731946468	-0.0275484956800938	0.00220328220166266
-6.02684640884399	-7.11357355117798	-10.9075880050659	-0.05647337064147	-0.0275304168462753	0.00211529014632106
-6.01674652099609	-7.11326217651367	-10.8946704864502	-0.056564025580883	-0.0276895668357611	0.00208565313369036
-6.01690101623535	-7.11130332946777	-10.8806161880493	-0.0566591210663319	-0.0277599152177572	0.0021743243560195
-6.01194429397583	-7.11622333526611	-10.8635234832764	-0.0566779635846615	-0.0278370324522257	0.00231015938334167
-6.01117563247681	-7.11566686630249	-10.8661260604858	-0.056729931384325	-0.0281207226216793	0.00247488706372678
-6.01401424407959	-7.1124005317688	-10.8754463195801	-0.0566477030515671	-0.0282320063561201	0.0026357916649431
-6.01651525497437	-7.11115550994873	-10.888726234436	-0.056728970259428	-0.0282590705901384	0.00290336739271879
-6.01613473892212	-7.10127878189087	-10.901743888855	-0.0566109865903854	-0.0281940251588821	0.00297384220175445
-6.0176215171814	-7.09795522689819	-10.9075345993042	-0.0566045045852661	-0.0281431656330824	0.00298966583795846
-6.01177930831909	-7.08717918395996	-10.9006729125977	-0.0566800236701965	-0.0280958395451307	0.00298940716311336
-6.0048246383667	-7.08697175979614	-10.8913545608521	-0.0566484034061432	-0.0281172599643469	0.00301777594722807
-6.00138998031616	-7.08794450759888	-10.8826656341553	-0.0567005388438702	-0.0281222220510244	0.00311155081726611
-5.99423122406006	-7.09099006652832	-10.8723278045654	-0.0567125417292118	-0.0282974503934383	0.00321988412179053
-5.9921236038208	-7.08990716934204	-10.874303817749	-0.0566811487078667	-0.0283867660909891	0.00342304166406393
-5.99192476272583	-7.09403133392334	-10.8744382858276	-0.0565849617123604	-0.0285358391702175	0.00368934986181557
-5.9930477142334	-7.0917854309082	-10.8909616470337	-0.0566457957029343	-0.0285864751785994	0.0039753676392138
-5.99059057235718	-7.08669424057007	-10.9061279296875	-0.0565374381840229	-0.0286858733743429	0.00418246770277619
-5.98659753799438	-7.0737099647522	-10.9225292205811	-0.0565045438706875	-0.0285979900509119	0.00430652219802141
-5.97734832763672	-7.06603717803955	-10.9159898757935	-0.0564796030521393	-0.0285751540213823	0.00428426824510098
-5.96979999542236	-7.06337451934814	-10.894923210144	-0.0566129721701145	-0.0284070614725351	0.00437016505748034
-5.96035385131836	-7.06549978256226	-10.8857374191284	-0.0567049421370029	-0.0284574516117573	0.00437685567885637
-5.95864391326904	-7.06958913803101	-10.8730583190918	-0.0566025264561176	-0.0287095215171576	0.00466041825711727
-5.95561790466309	-7.06537771224976	-10.8938083648682	-0.0566924549639225	-0.0286556258797646	0.0048568663187325
-5.9513111114502	-7.05264568328857	-10.9091320037842	-0.0565636903047562	-0.0286258570849895	0.00489020999521017
-5.94127225875854	-7.04075193405151	-10.9099645614624	-0.0567096248269081	-0.0283812656998634	0.00488079246133566
-5.92981815338135	-7.03347158432007	-10.8919401168823	-0.0567751489579678	-0.0282354205846787	0.00474422564730048
-5.91998100280762	-7.03034400939941	-10.8706207275391	-0.0569038614630699	-0.0281673483550549	0.00473849568516016
-5.90627002716064	-7.03311347961426	-10.8584222793579	-0.0570018477737904	-0.0281232837587595	0.0047803558409214
-5.90463495254517	-7.03614950180054	-10.8555784225464	-0.0570733584463596	-0.0280973687767982	0.00492274761199951
-5.89843225479126	-7.03213453292847	-10.8563842773438	-0.0571119226515293	-0.0280267465859652	0.00505051389336586
-5.89455509185791	-7.02537727355957	-10.8618097305298	-0.0571379810571671	-0.0279492996633053	0.00509841646999121
-5.88592672348022	-7.01495265960693	-10.8718681335449	-0.0571839734911919	-0.0277421828359365	0.00510610500350595
-5.87723827362061	-7.00541687011719	-10.8726835250854	-0.0572686195373535	-0.0275331865996122	0.00510911596938968
-5.86710023880005	-6.99685859680176	-10.8706293106079	-0.0573387257754803	-0.0273050349205732	0.00502105802297592
-5.85801124572754	-6.98717546463013	-10.8693761825562	-0.0574100986123085	-0.0271862130612135	0.00499672535806894
-5.84486961364746	-6.97914409637451	-10.850905418396	-0.0574794337153435	-0.0268895216286182	0.00487837661057711
-5.83399677276611	-6.9741678237915	-10.8345851898193	-0.0577005110681057	-0.0267202332615852	0.0047697015106678
-5.8206639289856	-6.96704864501953	-10.8227987289429	-0.0577066875994205	-0.0265476983040571	0.00466257194057107
-5.80971956253052	-6.96732091903687	-10.80393409729	-0.0578737258911133	-0.0263388492166996	0.00466394564136863
-5.80036783218384	-6.96033716201782	-10.8010396957397	-0.0579089820384979	-0.0261735413223505	0.00456603895872831
-5.79436731338501	-6.95639562606812	-10.7949180603027	-0.057979803532362	-0.026051364839077	0.00455438485369086
-5.781334400177	-6.95196342468262	-10.7879695892334	-0.0579665377736092	-0.0258856415748596	0.00448730401694775
-5.77262210845947	-6.9477596282959	-10.7787342071533	-0.0580656304955482	-0.0257012862712145	0.00440462725237012
-5.76140546798706	-6.94553422927856	-10.7716445922852	-0.0580840073525906	-0.0256123952567577	0.00438664620742202
-5.75562858581543	-6.94149541854858	-10.765079498291	-0.0581322275102139	-0.025542875751853	0.00441065989434719
-5.74291038513184	-6.94161796569824	-10.7697706222534	-0.058112308382988	-0.0254233479499817	0.00438779359683394
-5.73330163955688	-6.93886089324951	-10.7637367248535	-0.0581430308520794	-0.0252503603696823	0.00434997817501426
-5.73011112213135	-6.93788051605225	-10.7693767547607	-0.0580141730606556	-0.0251749306917191	0.00441460590809584
-5.72219133377075	-6.93007230758667	-10.7643232345581	-0.0580162778496742	-0.0250520687550306	0.00435813097283244
-5.7125129699707	-6.93094205856323	-10.7675065994263	-0.0579832792282104	-0.0250185076147318	0.00431971158832312
-5.70730400085449	-6.92595052719116	-10.773003578186	-0.0579385049641132	-0.0248104110360146	0.00432894425466657
-5.70032596588135	-6.92565774917603	-10.7721891403198	-0.0580123029649258	-0.0245759282261133	0.00429279310628772
-5.6877236366272	-6.92225360870361	-10.7796602249146	-0.0579185113310814	-0.0244689006358385	0.00420141872018576
-5.68436241149902	-6.92087268829346	-10.7718000411987	-0.0580085627734661	-0.0243497136980295	0.00413397420197725
-5.67763471603394	-6.9178204536438	-10.7591323852539	-0.0578725636005402	-0.0241523925215006	0.00400962075218558
-5.67261743545532	-6.91493463516235	-10.7604904174805	-0.0579615794122219	-0.0239549931138754	0.00395673047751188
-5.66792964935303	-6.91646862030029	-10.7545204162598	-0.0578946322202683	-0.0238469354808331	0.00382978306151927
-5.66203832626343	-6.91483020782471	-10.7530746459961	-0.0579092390835285	-0.0236602835357189	0.00366879883222282
-5.65898180007935	-6.91237354278564	-10.7502527236938	-0.0579209439456463	-0.0234513450413942	0.00356012326665223
-5.65323257446289	-6.91186141967773	-10.7486839294434	-0.0579078570008278	-0.0233474560081959	0.00334067596122622
-5.65010547637939	-6.90812826156616	-10.7401914596558	-0.0579106584191322	-0.0230726227164268	0.00316234747879207
-5.6487021446228	-6.90995264053345	-10.7363452911377	-0.0578717105090618	-0.0229371059685946	0.00298508256673813
-5.64676570892334	-6.90699148178101	-10.732892036438	-0.0579594075679779	-0.0227833427488804	0.00281926454044878
-5.64708518981934	-6.90316915512085	-10.7306241989136	-0.0579167008399963	-0.0225977078080177	0.00263274577446282
-5.64057302474976	-6.90200853347778	-10.7324676513672	-0.0579215735197067	-0.0224990323185921	0.00242732814513147
-5.64089059829712	-6.90045642852783	-10.7280025482178	-0.0579036623239517	-0.0222957134246826	0.00223534693941474
-5.64384698867798	-6.90440797805786	-10.7242298126221	-0.0578553676605225	-0.0222044251859188	0.00210461090318859
-5.64005088806152	-6.89935398101807	-10.7213916778564	-0.0578598938882351	-0.0220154169946909	0.00189085421152413
-5.64097499847412	-6.89934778213501	-10.7228059768677	-0.0578491017222404	-0.0218767952173948	0.00176413194276392
-5.63947772979736	-6.90032291412354	-10.7345333099365	-0.0578508600592613	-0.0217414367944002	0.00160753796808422
-5.64095640182495	-6.89836025238037	-10.743314743042	-0.0577433072030544	-0.021629286929965	0.00149743596557528
-5.64104652404785	-6.90082168579102	-10.7395439147949	-0.0577333308756351	-0.0215892940759659	0.00139823358040303
-5.64614963531494	-6.90085697174072	-10.7512464523315	-0.0576102398335934	-0.0215123649686575	0.00129537109751254
-5.64966106414795	-6.9043140411377	-10.7584657669067	-0.0575090013444424	-0.0214232970029116	0.00130928319413215
-5.65025186538696	-6.90999937057495	-10.7682590484619	-0.0573383569717407	-0.0214990433305502	0.00121821381617337
-5.65365028381348	-6.91096305847168	-10.7817449569702	-0.0572712123394012	-0.0215591806918383	0.00121655070688576
-5.65793514251709	-6.91919803619385	-10.7870054244995	-0.0571032352745533	-0.0215929076075554	0.00124405487440526
-5.65747213363647	-6.92813682556152	-10.7930068969727	-0.0569472685456276	-0.0216750670224428	0.00123425887431949
-5.66136693954468	-6.93273210525513	-10.7903680801392	-0.0568937920033932	-0.0217538382858038	0.00123101531062275
-5.66018676757813	-6.94289398193359	-10.7805366516113	-0.0567604936659336	-0.0218423865735531	0.00119776802603155
-5.65688037872314	-6.94872617721558	-10.7840871810913	-0.0566170029342175	-0.0218731146305799	0.00115278107114136
-5.66212463378906	-6.95191955566406	-10.78151512146	-0.0565284192562103	-0.0218985192477703	0.00111821736209095
-5.6562819480896	-6.95611810684204	-10.772894859314	-0.0563665069639683	-0.021877309307456	0.000940010650083423
-5.65004205703735	-6.95156288146973	-10.7744312286377	-0.0562884584069252	-0.0218014679849148	0.000744025106541812
-5.6541223526001	-6.95357465744019	-10.7760381698608	-0.056175597012043	-0.02186244353652	0.000669232977088541
-5.65407466888428	-6.95080661773682	-10.7874717712402	-0.0559843778610229	-0.0218127928674221	0.000587040209211409
-5.65844392776489	-6.94639778137207	-10.8195362091064	-0.0557709857821465	-0.0218835566192865	0.000608693400863558
-5.66542053222656	-6.95413732528687	-10.8284425735474	-0.0556353069841862	-0.0219885241240263	0.000595130608417094
-5.66715145111084	-6.9618353843689	-10.8371534347534	-0.0555073320865631	-0.0221365317702293	0.000624900276307017
-5.66570377349854	-6.97391843795776	-10.8304662704468	-0.055427148938179	-0.0222461968660355	0.00058678857749328
-5.66958379745483	-6.98138189315796	-10.818754196167	-0.0553592145442963	-0.0224045924842358	0.00046449521323666
-5.66763305664063	-6.98566722869873	-10.8144817352295	-0.0552992299199104	-0.0224207416176796	0.000293657300062478
-5.66603422164917	-6.98565912246704	-10.8060340881348	-0.0552691332995892	-0.0222906991839409	5.42425332241692E-05
-5.66570138931274	-6.98438596725464	-10.8089628219604	-0.0551602765917778	-0.0222464352846146	-0.000144787598401308
-5.66613388061523	-6.98422479629517	-10.828558921814	-0.0550679452717304	-0.0223428606987	-0.000340989587130025
-5.67451429367065	-6.97966527938843	-10.8530082702637	-0.0548779703676701	-0.0223300643265247	-0.000458447495475411
-5.67929029464722	-6.985764503479	-10.8673210144043	-0.0547932088375092	-0.0223441254347563	-0.000520069210324436
-5.68204402923584	-6.99266481399536	-10.8788967132568	-0.0546763874590397	-0.0224575605243444	-0.000569042633287609
-5.68446779251099	-6.99908971786499	-10.876293182373	-0.0545732490718365	-0.022594228386879	-0.00073675048770383
-5.68772411346436	-7.0043511390686	-10.8810586929321	-0.0545154064893723	-0.0226383395493031	-0.000847960414830595
-5.68381261825562	-7.01333332061768	-10.8676156997681	-0.0545069165527821	-0.0226911138743162	-0.00111582851968706
-5.68268013000488	-7.01199579238892	-10.8556289672852	-0.0544756315648556	-0.0225977431982756	-0.00141399726271629
-5.67922592163086	-7.00953149795532	-10.8507165908813	-0.0545372739434242	-0.0224633440375328	-0.00175143301021308
-5.67694902420044	-7.00450229644775	-10.8570795059204	-0.0544398948550224	-0.0224313717335463	-0.0020606410689652
-5.67970180511475	-7.00021839141846	-10.8712711334229	-0.0543842315673828	-0.0222297292202711	-0.00224957917816937
-5.68605661392212	-6.99933481216431	-10.8876485824585	-0.0543091520667076	-0.0222969930619001	-0.00233956635929644
-5.69076490402222	-7.01081800460815	-10.8938808441162	-0.0542202293872833	-0.0224200375378132	-0.0024965216871351
-5.68782472610474	-7.01647996902466	-10.8868074417114	-0.054232656955719	-0.0224287342280149	-0.00271089351736009
-5.68887710571289	-7.02062368392944	-10.8726902008057	-0.0542911402881145	-0.0223522484302521	-0.00300539168529212
-5.68670082092285	-7.02513408660889	-10.8552618026733	-0.0542667470872402	-0.0224041994661093	-0.0032836776226759
-5.6842360496521	-7.02367544174194	-10.8498497009277	-0.0542527213692665	-0.022147923707962	-0.00372476177290082
-5.68233966827393	-7.01657104492188	-10.8553800582886	-0.0542610697448254	-0.0220113433897495	-0.00411540316417813
-5.6901388168335	-7.01429271697998	-10.8747129440308	-0.0542083606123924	-0.0218134857714176	-0.00439385836943984
-5.69248819351196	-7.0149073600769	-10.8908653259277	-0.0541597604751587	-0.0218658223748207	-0.00464294664561749
-5.6967306137085	-7.02201747894287	-10.902720451355	-0.0541424378752708	-0.0219149719923735	-0.00484095327556133
-5.69901561737061	-7.03072452545166	-10.891884803772	-0.0541962124407291	-0.0219890587031841	-0.00507522281259298
-5.698561668396	-7.04006910324097	-10.8615808486938	-0.0541870221495628	-0.021907813847065	-0.00543886283412576
-5.69349336624146	-7.03640842437744	-10.8519668579102	-0.0542541332542896	-0.0216513983905315	-0.00593808200210333
-5.69788503646851	-7.02828550338745	-10.8624811172485	-0.0542909577488899	-0.0214250106364489	-0.0062959878705442
-5.70512962341309	-7.02494382858276	-10.8734683990479	-0.0542679168283939	-0.0214068070054054	-0.00654669944196939
-5.70896863937378	-7.03351020812988	-10.891902923584	-0.0542187951505184	-0.0214390438050032	-0.0066995732486248
-5.7123818397522	-7.04226160049438	-10.8903884887695	-0.0542782209813595	-0.0214670095592737	-0.00688345171511173
-5.71513175964355	-7.05211305618286	-10.864541053772	-0.0543635934591293	-0.0214483086019754	-0.00714583834633231
-5.71396160125732	-7.05528593063354	-10.8472881317139	-0.0544012077152729	-0.0213187020272017	-0.00762500148266554
-5.71156549453735	-7.0525860786438	-10.8340854644775	-0.054582305252552	-0.0210371240973473	-0.00811710301786661
-5.71732091903687	-7.04390716552734	-10.8611030578613	-0.0545751415193081	-0.0208537224680185	-0.00846955180168152
-5.72432565689087	-7.04190921783447	-10.8814573287964	-0.0546142794191837	-0.0208492260426283	-0.00873945187777281
-5.72893047332764	-7.05121898651123	-10.887526512146	-0.0545818172395229	-0.0208713542670012	-0.00895796716213226
-5.73061656951904	-7.06003618240356	-10.8637247085571	-0.0547848343849182	-0.0208684615790844	-0.00936876609921455
-5.72814416885376	-7.06073713302612	-10.8399057388306	-0.0549266114830971	-0.0206755008548498	-0.00993182975798845
-5.72881078720093	-7.05630016326904	-10.8341674804688	-0.0550563596189022	-0.0204373076558113	-0.0103727653622627
-5.73196172714233	-7.04648065567017	-10.8472929000854	-0.0551301538944244	-0.0202328339219093	-0.0107514513656497
-5.74223375320435	-7.04918718338013	-10.8676872253418	-0.0550677664577961	-0.0202230177819729	-0.0109155876561999
-5.74932098388672	-7.05493688583374	-10.8635768890381	-0.0552778095006943	-0.0202012155205011	-0.0111853843554854
-5.74737024307251	-7.0649938583374	-10.8427476882935	-0.0554216764867306	-0.020191477611661	-0.0115155261009932
-5.74759483337402	-7.06293106079102	-10.821400642395	-0.0555342994630337	-0.019981786608696	-0.0119770597666502
-5.74752998352051	-7.05585479736328	-10.8089408874512	-0.0556997656822205	-0.0197031274437904	-0.0125023862347007
-5.75165367126465	-7.05447053909302	-10.8227682113647	-0.0557271093130112	-0.0195430628955364	-0.0128481946885586
-5.75913667678833	-7.0537314414978	-10.8500452041626	-0.0558368936181068	-0.0194967165589333	-0.0130868628621101
-5.76549005508423	-7.05587387084961	-10.8636636734009	-0.0558028891682625	-0.0196202769875526	-0.0132564371451735
-5.77026081085205	-7.06533670425415	-10.8463916778564	-0.0559317320585251	-0.0195392165333033	-0.0135891456156969
-5.76945400238037	-7.07059144973755	-10.8259449005127	-0.056045688688755	-0.0195885542780161	-0.0139693059027195
-5.76721382141113	-7.06854581832886	-10.8191957473755	-0.0561349652707577	-0.0193651299923658	-0.0144280223175883
-5.76938152313232	-7.06985330581665	-10.8076629638672	-0.0562327206134796	-0.0192499104887247	-0.0147415678948164
-5.77173089981079	-7.06084632873535	-10.8179216384888	-0.0561822280287743	-0.0191856604069471	-0.0151179675012827
-5.77990436553955	-7.05563163757324	-10.8314294815063	-0.0562471561133862	-0.0190451815724373	-0.0153941093012691
-5.78274488449097	-7.0574254989624	-10.8388252258301	-0.0563089214265347	-0.019011378288269	-0.0155944060534239
-5.79102897644043	-7.06071901321411	-10.8497552871704	-0.0562809035181999	-0.0190293118357658	-0.015725152567029
-5.7987585067749	-7.07111978530884	-10.8495922088623	-0.0563217811286449	-0.0191432554274797	-0.0158387050032616
-5.79861497879028	-7.07833814620972	-10.8361873626709	-0.0564048103988171	-0.0192403756082058	-0.0160411726683378
-5.79847526550293	-7.08379411697388	-10.8222761154175	-0.0564731284976006	-0.0192764792591333	-0.0163232423365116
-5.79883718490601	-7.08394145965576	-10.8167095184326	-0.0564460419118404	-0.0192218851298094	-0.0166580248624086
-5.79993534088135	-7.08011960983276	-10.8104000091553	-0.0565708875656128	-0.0191323887556791	-0.0169727969914675
-5.80261945724487	-7.08019161224365	-10.813925743103	-0.0565692074596882	-0.0190852712839842	-0.0172606930136681
-5.80572462081909	-7.07586145401001	-10.8245029449463	-0.0565455108880997	-0.0190604068338871	-0.0174666792154312
-5.81486558914185	-7.07213640213013	-10.8438720703125	-0.0565212145447731	-0.0190827175974846	-0.0175869073718786
-5.82501697540283	-7.07488489151001	-10.8644733428955	-0.0564029589295387	-0.0191853772848845	-0.0176908951252699
-5.83018779754639	-7.07533931732178	-10.8711986541748	-0.0563291423022747	-0.0193221308290958	-0.0177576318383217
-5.83932685852051	-7.08336019515991	-10.8848581314087	-0.0563559904694557	-0.0193774402141571	-0.0177849903702736
-5.84618377685547	-7.09445667266846	-10.8829040527344	-0.0561621934175491	-0.0195746049284935	-0.0178314633667469
-5.85295915603638	-7.10028505325317	-10.8917818069458	-0.056113924831152	-0.019668024033308	-0.0178554654121399
-5.86092758178711	-7.10486078262329	-10.8938455581665	-0.0560671873390675	-0.0198193602263927	-0.0178932603448629
-5.86031770706177	-7.11386489868164	-10.8907203674316	-0.0559979490935802	-0.0199059378355742	-0.0180211160331964
-5.86828804016113	-7.11906766891479	-10.9004030227661	-0.0559517405927181	-0.0199779085814953	-0.0180127080529928
-5.87471580505371	-7.11870956420898	-10.9072198867798	-0.055765725672245	-0.0201676022261381	-0.0180702190846205
-5.87988376617432	-7.12097263336182	-10.9133071899414	-0.055774912238121	-0.0202453806996346	-0.0180607829242945
-5.88412809371948	-7.13054990768433	-10.9136095046997	-0.055668618530035	-0.0203792229294777	-0.0180500354617834
-5.88534164428711	-7.13210964202881	-10.9172706604004	-0.0555876716971397	-0.0204246900975704	-0.0180423837155104
-5.89530563354492	-7.13587331771851	-10.9218597412109	-0.055511299520731	-0.0205228347331285	-0.0180443245917559
-5.8947114944458	-7.13601875305176	-10.9307909011841	-0.0553829483687878	-0.0206894986331463	-0.0180545169860125
-5.8996467590332	-7.13786888122559	-10.9257097244263	-0.0553508922457695	-0.0206734500825405	-0.0179872438311577
-5.90183925628662	-7.13933658599854	-10.9246397018433	-0.0553351938724518	-0.020861653611064	-0.0179943386465311
-5.90163660049438	-7.14210748672485	-10.9274864196777	-0.0552404671907425	-0.0208935551345348	-0.0180131494998932
-5.90313911437988	-7.14011287689209	-10.9268283843994	-0.0552647076547146	-0.0209777969866991	-0.0179933253675699
-5.90064382553101	-7.13811159133911	-10.9279499053955	-0.0551177375018597	-0.0210192278027534	-0.0180433634668589
-5.90477418899536	-7.13642978668213	-10.9341115951538	-0.0550885424017906	-0.0209572743624449	-0.0180200580507517
-5.90770530700684	-7.13567781448364	-10.9440422058105	-0.0551191344857216	-0.0209521781653166	-0.0179635994136333
-5.90786790847778	-7.13336706161499	-10.9499292373657	-0.0550423711538315	-0.0209477134048939	-0.0179683342576027
-5.91583824157715	-7.12901496887207	-10.9584245681763	-0.0550664886832237	-0.0209545381367207	-0.0179608147591352
-5.91205787658691	-7.12705326080322	-10.9632930755615	-0.0550807006657124	-0.0210084170103073	-0.0178514961153269
-5.9137134552002	-7.122154712677	-10.9690494537354	-0.0550986155867577	-0.0209917649626732	-0.0178000684827566
-5.91831254959106	-7.11980676651001	-10.9814004898071	-0.0551340021193028	-0.0210008155554533	-0.0176234636455774
-5.92054796218872	-7.11631202697754	-10.9834260940552	-0.0551341883838177	-0.0210291165858507	-0.0175034739077091
-5.92152166366577	-7.11437082290649	-10.9943056106567	-0.055224746465683	-0.0211291201412678	-0.0173388421535492
-5.9235258102417	-7.11619663238525	-10.9900398254395	-0.0552692785859108	-0.0212022121995687	-0.0172467511147261
-5.91696977615356	-7.11482858657837	-10.984302520752	-0.0553612560033798	-0.0212206691503525	-0.0170765072107315
-5.91873359680176	-7.11405467987061	-10.9729347229004	-0.0555554106831551	-0.0210887622088194	-0.0170443877577782
-5.91394567489624	-7.11478328704834	-10.9571619033813	-0.0557070039212704	-0.0211881585419178	-0.0169675070792437
-5.90856409072876	-7.10699462890625	-10.9466619491577	-0.0557985566556454	-0.0210668183863163	-0.0168659333139658
-5.90746831893921	-7.10361957550049	-10.9370861053467	-0.0559583120048046	-0.0209288392215967	-0.0168065018951893
-5.8998556137085	-7.09724235534668	-10.9295721054077	-0.0560952909290791	-0.0208020191639662	-0.0167250949889421
-5.89509677886963	-7.08758640289307	-10.9284610748291	-0.0562564171850681	-0.0205742511898279	-0.0166475065052509
-5.89638948440552	-7.07554149627686	-10.9322471618652	-0.0563023313879967	-0.0204939302057028	-0.0164828114211559
-5.89051818847656	-7.06935977935791	-10.9409856796265	-0.0564311146736145	-0.0204824395477772	-0.0162244495004416
-5.88880777359009	-7.05794811248779	-10.9598808288574	-0.0564448051154613	-0.0203378517180681	-0.0159592647105455
-5.88498210906982	-7.05450868606567	-10.9603652954102	-0.0565412454307079	-0.0203688256442547	-0.0156337209045887
-5.87853240966797	-7.05070495605469	-10.965612411499	-0.0565477460622787	-0.0204386375844479	-0.0152519466355443
-5.87236785888672	-7.04409170150757	-10.9538640975952	-0.0567169338464737	-0.0203919634222984	-0.0148870162665844
-5.86191654205322	-7.03927040100098	-10.9505977630615	-0.0567599013447762	-0.020419767126441	-0.0145126944407821
-5.84983444213867	-7.03204345703125	-10.9466867446899	-0.056870561093092	-0.0203507132828236	-0.0141457347199321
-5.8454737663269	-7.02733945846558	-10.9385719299316	-0.0569239147007465	-0.0203152634203434	-0.0137446336448193
-5.83057498931885	-7.01963090896606	-10.9310102462769	-0.057013526558876	-0.0203729663044214	-0.0132951503619552
-5.81894493103027	-7.01186180114746	-10.9202461242676	-0.0570448413491249	-0.0202626772224903	-0.0128716547042131
-5.80475187301636	-7.01197671890259	-10.9122915267944	-0.0570947155356407	-0.0202528834342957	-0.0123796900734305
-5.78738927841187	-7.00031852722168	-10.9080877304077	-0.057088315486908	-0.0202065017074347	-0.0119159808382392
-5.77356243133545	-6.99134635925293	-10.903694152832	-0.057069256901741	-0.0202431678771973	-0.0113564785569906
-5.76058721542358	-6.98530340194702	-10.8988914489746	-0.057008758187294	-0.0202057678252459	-0.0108456304296851
-5.73924541473389	-6.97247934341431	-10.8958168029785	-0.0569793507456779	-0.0201543234288692	-0.0103530269116163
-5.72767639160156	-6.96911859512329	-10.9005661010742	-0.056934654712677	-0.0201071798801422	-0.00967617519199848
-5.70831441879272	-6.95798492431641	-10.8973197937012	-0.0568459965288639	-0.0201439633965492	-0.00920990575104952
-5.69286584854126	-6.94550752639771	-10.9028015136719	-0.0567881017923355	-0.020003417506814	-0.00860993284732103
-5.67674970626831	-6.93426656723022	-10.9106864929199	-0.056687243282795	-0.0200174059718847	-0.00800746772438288
-5.66183614730835	-6.9240403175354	-10.9001350402832	-0.0566164962947369	-0.0200005751103163	-0.00742794992402196
-5.64527606964111	-6.91720533370972	-10.8993186950684	-0.0565368942916393	-0.0199939329177141	-0.0067854798398912
-5.62190008163452	-6.90801334381104	-10.895941734314	-0.0564763657748699	-0.0199003554880619	-0.00623636785894632
-5.61336326599121	-6.90207767486572	-10.8992910385132	-0.0564747750759125	-0.0198658928275108	-0.00566228339448571
-5.59249925613403	-6.89358520507813	-10.8887720108032	-0.0564129017293453	-0.0198776107281446	-0.00506950635462999
-5.57652235031128	-6.88354539871216	-10.8839426040649	-0.0564423613250256	-0.0197289139032364	-0.00452519487589598
-5.55956411361694	-6.87779331207275	-10.8791351318359	-0.0564394257962704	-0.0197752043604851	-0.00399836199358106
-5.54299592971802	-6.86440277099609	-10.8713111877441	-0.0563992038369179	-0.0196692068129778	-0.00351707404479384
-5.52695989608765	-6.8565616607666	-10.8651762008667	-0.0563885495066643	-0.0195478908717632	-0.00295401527546346
-5.50704717636108	-6.84439420700073	-10.8522844314575	-0.0563357919454575	-0.0194047950208187	-0.00250390195287764
-5.49507904052734	-6.83921527862549	-10.8473463058472	-0.0564226396381855	-0.0194049850106239	-0.00200397963635623
-5.47688722610474	-6.82421541213989	-10.8466663360596	-0.0563227981328964	-0.0192414876073599	-0.00151717336848378
-5.46344137191772	-6.81281042098999	-10.8348579406738	-0.0563415847718716	-0.0190434604883194	-0.00104621623177081
-5.44529390335083	-6.80498933792114	-10.8359146118164	-0.0563443191349506	-0.0189663711935282	-0.000568456540349871
-5.43105363845825	-6.79835033416748	-10.8239669799805	-0.0564197674393654	-0.0187819320708513	-8.12332800705917E-05
-5.41846656799316	-6.79523658752441	-10.8161029815674	-0.0563274249434471	-0.0185937415808439	0.000436633126810193
-5.40200233459473	-6.78634405136108	-10.8059387207031	-0.0563072375953197	-0.0183705575764179	0.000810662226285785
-5.39159488677979	-6.78656005859375	-10.8005113601685	-0.0562988519668579	-0.0182307418435812	0.00131203245837241
-5.37611532211304	-6.78041839599609	-10.7894268035889	-0.0562417171895504	-0.0179488640278578	0.00170588144101202
-5.36434078216553	-6.77478837966919	-10.7742481231689	-0.0563082024455071	-0.0175584349781275	0.00214474508538842
-5.34935331344604	-6.77487087249756	-10.7681951522827	-0.0561764612793922	-0.017426285892725	0.00259993853978813
-5.33884239196777	-6.770911693573	-10.7535171508789	-0.056146502494812	-0.0172122567892075	0.00303530017845333
-5.32664394378662	-6.76955842971802	-10.7495517730713	-0.0561343468725681	-0.017037395387888	0.00343366106972098
-5.30695104598999	-6.76350021362305	-10.7418766021729	-0.0560308359563351	-0.0168133229017258	0.00375327677465975
-5.29534912109375	-6.75779676437378	-10.740385055542	-0.0560192056000233	-0.016649205237627	0.0041115190833807
-5.27757740020752	-6.75179481506348	-10.7301416397095	-0.0558874979615211	-0.0164514854550362	0.00443285284563899
-5.26575756072998	-6.7451605796814	-10.7283124923706	-0.0558770224452019	-0.0163276866078377	0.0047392095439136
-5.24914503097534	-6.73533296585083	-10.7327489852905	-0.0557449385523796	-0.0161842815577984	0.00500506861135364
-5.23447608947754	-6.72277355194092	-10.7277994155884	-0.0557347647845745	-0.0160716455429792	0.00518671423196793
-5.22107362747192	-6.71196269989014	-10.7247219085693	-0.0556661784648895	-0.0159526281058788	0.00541028473526239
-5.20192384719849	-6.70185947418213	-10.7200489044189	-0.0556875914335251	-0.0157843176275492	0.00552849983796477
-5.1894326210022	-6.6978907585144	-10.7162027359009	-0.0556254610419273	-0.0156710371375084	0.00574357155710459
-5.17478942871094	-6.68535375595093	-10.7062635421753	-0.055561475455761	-0.0155195584520698	0.00584018183872104
-5.16393041610718	-6.6747784614563	-10.7123613357544	-0.05556720495224	-0.0153083801269531	0.00598884467035532
-5.15371608734131	-6.66501426696777	-10.7118101119995	-0.055488396435976	-0.0152351865544915	0.00603888975456357
-5.14269399642944	-6.6597146987915	-10.7075300216675	-0.0554661527276039	-0.0150270825251937	0.00605051685124636
-5.13331413269043	-6.64970684051514	-10.7014808654785	-0.0554894059896469	-0.0149181447923183	0.00613866047933698
-5.12315702438354	-6.64519882202148	-10.6979351043701	-0.0553826875984669	-0.0147339850664139	0.00611802982166409
-5.11609792709351	-6.64004421234131	-10.6989345550537	-0.0553902797400951	-0.0144781591370702	0.006110196467489
-5.10586261749268	-6.63669967651367	-10.690896987915	-0.0553506426513195	-0.0143877472728491	0.00604015542194247
-5.0991849899292	-6.62800741195679	-10.6864414215088	-0.0553173162043095	-0.0141639309003949	0.00602613342925906
-5.09755802154541	-6.62651062011719	-10.6918258666992	-0.0553351268172264	-0.0140544464811683	0.00600828416645527
-5.08887767791748	-6.62387275695801	-10.6921997070313	-0.0552294738590717	-0.0138582680374384	0.00588717451319098
-5.08196115493774	-6.62170505523682	-10.6920900344849	-0.0553630888462067	-0.0136800967156887	0.0057923081330955
-5.07908487319946	-6.62116050720215	-10.681619644165	-0.0553151369094849	-0.0134986964985728	0.00565740233287215
-5.06813669204712	-6.6163330078125	-10.682053565979	-0.0553265139460564	-0.0133759398013353	0.00547503912821412
-5.06293153762817	-6.61606740951538	-10.6711692810059	-0.0553178749978542	-0.0131932580843568	0.00532316509634256
-5.05774641036987	-6.61555576324463	-10.6547861099243	-0.0552800185978413	-0.0130969490855932	0.00515555357560515
-5.0499792098999	-6.61063289642334	-10.6554470062256	-0.0552869997918606	-0.0129273124039173	0.00492498464882374
-5.04403924942017	-6.60876274108887	-10.6544723510742	-0.0553522855043411	-0.0127805806696415	0.00470559019595385
-5.03742456436157	-6.60724878311157	-10.6386499404907	-0.055334847420454	-0.0126551501452923	0.00444414373487234
-5.03392267227173	-6.60423421859741	-10.6184434890747	-0.0553994476795197	-0.0125061478465796	0.00419221771880984
-5.02533483505249	-6.60336494445801	-10.6095218658447	-0.0554148219525814	-0.012296331115067	0.00386646413244307
-5.01762628555298	-6.59978151321411	-10.5978927612305	-0.0554519332945347	-0.0120850838720798	0.00349385780282319
-5.0145525932312	-6.59311580657959	-10.5902872085571	-0.0554850175976753	-0.0118795540183783	0.00315067963674665
-5.00954627990723	-6.58577823638916	-10.5954885482788	-0.0554178506135941	-0.0116705717518926	0.00275936792604625
-5.00864505767822	-6.5800347328186	-10.6054468154907	-0.0553866438567638	-0.0115752769634128	0.0024244321975857
-5.008873462677	-6.57744598388672	-10.6066875457764	-0.0553691908717155	-0.0114397816359997	0.00214252783916891
-5.00864505767822	-6.57266235351563	-10.6166162490845	-0.0552332922816277	-0.0112693123519421	0.00187073252163827
-5.01041221618652	-6.57423162460327	-10.6288843154907	-0.0551623106002808	-0.0113512184470892	0.00166129821445793
-5.01736402511597	-6.5799298286438	-10.6358880996704	-0.0549679473042488	-0.0114112356677651	0.00152084766887128
-5.01602125167847	-6.58660793304443	-10.6207456588745	-0.0550592541694641	-0.0114392014220357	0.00117451802361757
-5.01235723495483	-6.58869075775146	-10.5997772216797	-0.0550272464752197	-0.0112936533987522	0.000845721398945898
-5.01122522354126	-6.5834755897522	-10.5878219604492	-0.0550582632422447	-0.0112101435661316	0.000366147753084078
-5.01303577423096	-6.57238435745239	-10.6014127731323	-0.0548957102000713	-0.0111670112237334	5.82973325435887E-06
-5.01757478713989	-6.573326587677	-10.624490737915	-0.0547776259481907	-0.0111177423968911	-0.000131898326799273
-5.02361869812012	-6.57456207275391	-10.6346454620361	-0.0546466968953609	-0.0112368101254106	-0.000187962461495772
-5.02990579605103	-6.58684635162354	-10.6348628997803	-0.0545794032514095	-0.0114273242652416	-0.000358439341653138
-5.02709531784058	-6.59570932388306	-10.6092672348022	-0.0544730946421623	-0.0113827707245946	-0.000619281665422022
-5.02711248397827	-6.59291648864746	-10.5994863510132	-0.0544941015541554	-0.011372884735465	-0.000986159429885447
-5.02862739562988	-6.5866551399231	-10.6185579299927	-0.0544436648488045	-0.0112124904990196	-0.00126803806051612
-5.03276300430298	-6.58488845825195	-10.6344318389893	-0.0542973317205906	-0.0113467536866665	-0.00137343187816441
-5.04285860061646	-6.59010601043701	-10.655800819397	-0.0541029199957848	-0.0115250116214156	-0.00137816765345633
-5.04637861251831	-6.60567092895508	-10.6357574462891	-0.0541038177907467	-0.0116914939135313	-0.00149593595415354
-5.04588651657104	-6.60889387130737	-10.6156625747681	-0.0541541278362274	-0.0117053678259254	-0.00175187888089567
-5.04696273803711	-6.60480642318726	-10.6090545654297	-0.0540723875164986	-0.011684893630445	-0.00201424234546721
-5.04933881759644	-6.60011625289917	-10.6315298080444	-0.0540590956807137	-0.0115927550941706	-0.00215719337575138
-5.06237697601318	-6.60388946533203	-10.6531772613525	-0.0539287626743317	-0.0117027349770069	-0.0021090533118695
-5.06961059570313	-6.61738443374634	-10.647047996521	-0.0539297014474869	-0.0119748432189226	-0.00205865548923612
-5.07101535797119	-6.62891530990601	-10.6117057800293	-0.0539991110563278	-0.0120851192623377	-0.00223539164289832
-5.07016324996948	-6.62275409698486	-10.6156444549561	-0.0539292693138123	-0.0119308447465301	-0.00252482644282281
-5.08257246017456	-6.62021636962891	-10.6457490921021	-0.0538661740720272	-0.0119644366204739	-0.00252873520366848
-5.09351396560669	-6.63232135772705	-10.6643161773682	-0.0538298636674881	-0.0121596958488226	-0.00238787545822561
-5.09704828262329	-6.64564228057861	-10.6362724304199	-0.0538720898330212	-0.0124419992789626	-0.00241875112988055
-5.0979323387146	-6.6477632522583	-10.6214094161987	-0.0538000427186489	-0.0124195497483015	-0.00267272721976042
-5.09935998916626	-6.63988018035889	-10.6283521652222	-0.0539031736552715	-0.0123913558200002	-0.00272972602397203
-5.10864686965942	-6.63812017440796	-10.652398109436	-0.053808007389307	-0.0124977836385369	-0.00262311147525907
-5.11731100082397	-6.64963912963867	-10.6550788879395	-0.0538062080740929	-0.0126805687323213	-0.00243161106482148
-5.11654186248779	-6.66430330276489	-10.6464405059814	-0.0538142956793308	-0.0129303727298975	-0.00236288574524224
-5.11534643173218	-6.66852474212646	-10.6193075180054	-0.0539035759866238	-0.012905671261251	-0.00250569591298699
-5.114501953125	-6.66211557388306	-10.6182651519775	-0.0539867244660854	-0.0128062823787332	-0.00266950740478933
-5.11952066421509	-6.6583948135376	-10.6493215560913	-0.0539157055318356	-0.0128979291766882	-0.00246683019213378
-5.12268686294556	-6.66671752929688	-10.659122467041	-0.0538680031895638	-0.0131905591115355	-0.00234066182747483
-5.11893749237061	-6.67623376846313	-10.6273326873779	-0.0539711005985737	-0.0132366605103016	-0.00239708716981113
-5.11178016662598	-6.67429065704346	-10.6083698272705	-0.0541036948561668	-0.0131378304213285	-0.00262887892313302
-5.11390972137451	-6.6659722328186	-10.6180553436279	-0.0541218817234039	-0.0130246467888355	-0.00261058937758207
-5.11368894577026	-6.66148471832275	-10.6338005065918	-0.0540536493062973	-0.01311678532511	-0.00258642202243209
-5.11415576934814	-6.66826581954956	-10.6404666900635	-0.054115567356348	-0.013239998370409	-0.00239725643768907
-5.11239671707153	-6.67935562133789	-10.6061191558838	-0.0542805418372154	-0.0133102089166641	-0.00237338035367429
-5.10319471359253	-6.67647552490234	-10.5801057815552	-0.0544543452560902	-0.0132690714672208	-0.00259732059203088
-5.1027684211731	-6.66706562042236	-10.5888938903809	-0.0545336529612541	-0.0130479345098138	-0.00273082172498107
-5.10641670227051	-6.66652059555054	-10.6119804382324	-0.0545698180794716	-0.0131132118403912	-0.00259206094779074
-5.10537672042847	-6.67602396011353	-10.6005964279175	-0.0546358227729797	-0.0132932299748063	-0.0025266504380852
-5.09802103042603	-6.67683219909668	-10.5647258758545	-0.0548899210989475	-0.0132287740707397	-0.00269960821606219
-5.09731531143188	-6.66214418411255	-10.5628490447998	-0.0549929738044739	-0.0130682000890374	-0.00295832357369363
-5.09850978851318	-6.65819358825684	-10.5791254043579	-0.0550546646118164	-0.0130908396095037	-0.00279754120856524
-5.10169076919556	-6.66008949279785	-10.5783014297485	-0.0550682693719864	-0.0131961796432734	-0.00270818662829697
-5.1010160446167	-6.6721363067627	-10.5458354949951	-0.055253304541111	-0.0132545363157988	-0.00269082514569163
-5.09744739532471	-6.66565752029419	-10.5234270095825	-0.0554390363395214	-0.0131265623494983	-0.00292110908776522
-5.09824752807617	-6.65606880187988	-10.5346269607544	-0.0553992167115211	-0.0130815198644996	-0.00300546851940453
-5.10541486740112	-6.65639209747314	-10.5602226257324	-0.0553398169577122	-0.0132218319922686	-0.00279427831992507
-5.1086745262146	-6.66102838516235	-10.5683469772339	-0.0553149171173573	-0.013478278182447	-0.00266598933376372
-5.10722637176514	-6.66890668869019	-10.5529794692993	-0.0553512685000896	-0.0136391948908567	-0.00262132659554482
-5.10465478897095	-6.66374254226685	-10.5264549255371	-0.0553888045251369	-0.0137195009738207	-0.00270885624922812
-5.10033845901489	-6.65178489685059	-10.5339870452881	-0.0554685406386852	-0.0137746185064316	-0.00274580367840827
-5.10936689376831	-6.64852714538574	-10.5525846481323	-0.0553639382123947	-0.0139677803963423	-0.00251610949635506
-5.1141357421875	-6.65801858901978	-10.5645189285278	-0.0552930906414986	-0.0142891090363264	-0.00222853291779757
-5.11224174499512	-6.66993379592896	-10.542501449585	-0.0552852898836136	-0.0146129233762622	-0.00199617980979383
-5.10968399047852	-6.6662917137146	-10.5317602157593	-0.0550961382687092	-0.0146794384345412	-0.0020842575468123
-5.11117553710938	-6.6599235534668	-10.5570373535156	-0.0549526549875736	-0.0146619947627187	-0.00193930009845644
-5.11763286590576	-6.66085720062256	-10.5916452407837	-0.0547114498913288	-0.0149965146556497	-0.00159814744256437
-5.12646770477295	-6.67191505432129	-10.6040735244751	-0.0545123443007469	-0.0154270101338625	-0.00132539961487055
-5.12210416793823	-6.68086194992065	-10.586404800415	-0.0543802753090858	-0.0157343298196793	-0.00116867350880057
-5.11766386032104	-6.68221759796143	-10.5766935348511	-0.05434375628829	-0.0158227346837521	-0.00120474281720817
-5.12034368515015	-6.66854572296143	-10.6030225753784	-0.0541045889258385	-0.0158490445464849	-0.00105581665411592
-5.13067293167114	-6.67613506317139	-10.6231565475464	-0.053915411233902	-0.0162217542529106	-0.000598080339841545
-5.12877988815308	-6.68783283233643	-10.6050138473511	-0.0539684407413006	-0.0164614859968424	-0.000436755974078551
-5.12538480758667	-6.69362306594849	-10.5892467498779	-0.0539066642522812	-0.016590366140008	-0.000471407256554812
-5.12810134887695	-6.69076776504517	-10.5824394226074	-0.0539148524403572	-0.0165508389472961	-0.000503724964801222
-5.13404655456543	-6.68196964263916	-10.6052665710449	-0.0538168847560883	-0.0166652332991362	-0.000479580950923264
-5.14556980133057	-6.68474674224854	-10.6403617858887	-0.0536910109221935	-0.0169216766953468	-0.000187476791325025
-5.14947891235352	-6.69395112991333	-10.6389856338501	-0.0535746999084949	-0.017173046246171	2.44852373043614E-07
-5.15477132797241	-6.70277738571167	-10.6217098236084	-0.0535564161837101	-0.0172408074140549	-3.19076789310202E-05
-5.15181398391724	-6.70018100738525	-10.5975103378296	-0.0536387264728546	-0.0173368118703365	-0.000157612157636322
-5.15752458572388	-6.68632316589355	-10.6176013946533	-0.0535774528980255	-0.0174285527318716	-0.000124662343296222
-5.16904497146606	-6.68907833099365	-10.6412544250488	-0.0534908920526505	-0.0174677073955536	2.12085451494204E-05
-5.17751216888428	-6.6971640586853	-10.6430988311768	-0.053460244089365	-0.0177327860146761	0.000279908126685768
-5.1833872795105	-6.70950412750244	-10.6170539855957	-0.0534613505005836	-0.0180438533425331	0.000381306483177468
-5.18739032745361	-6.71085214614868	-10.60608959198	-0.0534920170903206	-0.0180110223591328	0.000334310403559357
-5.19275283813477	-6.7052755355835	-10.6315536499023	-0.05330516025424	-0.0181473977863789	0.000327676243614405
-5.20922994613647	-6.70475339889526	-10.6729488372803	-0.0530431233346462	-0.0183819029480219	0.000626009015832096
-5.22206449508667	-6.71904325485229	-10.6792287826538	-0.052991446107626	-0.0188167840242386	0.00083401461597532
-5.23099184036255	-6.73317337036133	-10.6699743270874	-0.052949208766222	-0.0190283954143524	0.000981178833171725
-5.23327732086182	-6.73599720001221	-10.665210723877	-0.0528101436793804	-0.0192257929593325	0.000914381234906614
-5.24631977081299	-6.73012113571167	-10.6829452514648	-0.0526459403336048	-0.0192555878311396	0.000989644322544336
-5.26358079910278	-6.73045921325684	-10.7099580764771	-0.0524007603526115	-0.0194787699729204	0.00129240623209625
-5.27750778198242	-6.74476194381714	-10.7332487106323	-0.0522866025567055	-0.0199098847806454	0.00161404826212674
-5.28444528579712	-6.75798082351685	-10.7387914657593	-0.052094578742981	-0.0202852487564087	0.00189513433724642
-5.29307651519775	-6.76850938796997	-10.7271060943604	-0.0521283037960529	-0.0204721726477146	0.001931959297508
-5.29950141906738	-6.76909589767456	-10.7321825027466	-0.0519994013011456	-0.0205418560653925	0.00199732626788318
-5.30722618103027	-6.76726007461548	-10.7561779022217	-0.0517449676990509	-0.0207690242677927	0.00211941916495562
-5.32077264785767	-6.77067995071411	-10.7868528366089	-0.0515835508704185	-0.0209068115800619	0.00232980703003705
-5.3336615562439	-6.77144622802734	-10.8134250640869	-0.0514003224670887	-0.0211653895676136	0.00264801643788815
-5.34427261352539	-6.78249263763428	-10.8340845108032	-0.0512585043907166	-0.0215261094272137	0.00294087687507272
-5.35013055801392	-6.79343700408936	-10.8311920166016	-0.0512665435671806	-0.0217519365251064	0.00317954388447106
-5.35290670394897	-6.79605865478516	-10.8175992965698	-0.0512481480836868	-0.0218616463243961	0.0032318877056241
-5.35735177993774	-6.79456949234009	-10.813401222229	-0.0513270795345306	-0.0217696111649275	0.00324223632924259
-5.36295557022095	-6.78700733184814	-10.8279285430908	-0.0511657223105431	-0.0217932816594839	0.00341696315445006
-5.37076425552368	-6.78307914733887	-10.8508396148682	-0.0511034056544304	-0.0219116657972336	0.00377260497771204
-5.37648248672485	-6.78786373138428	-10.8588228225708	-0.0511386357247829	-0.0220621097832918	0.00409869616851211
-5.37589979171753	-6.79908418655396	-10.8501396179199	-0.0511419363319874	-0.0222456436604261	0.00441290251910686
-5.37338972091675	-6.80185842514038	-10.8325891494751	-0.0512217208743095	-0.0222621615976095	0.00452551804482937
-5.3669114112854	-6.79408836364746	-10.8144330978394	-0.0513723902404308	-0.0221417713910341	0.00456108571961522
-5.36642694473267	-6.78258085250854	-10.8219327926636	-0.051460038870573	-0.0219502206891775	0.00463191792368889
-5.36482095718384	-6.77763271331787	-10.837818145752	-0.051447406411171	-0.0219288840889931	0.00485269306227565
-5.36363697052002	-6.77435779571533	-10.8525972366333	-0.0514383539557457	-0.0220463909208775	0.00526296952739358
-5.3592004776001	-6.78064441680908	-10.8368606567383	-0.0516011565923691	-0.0220498889684677	0.00554817775264382
-5.35068845748901	-6.77917861938477	-10.8151245117188	-0.0517467446625233	-0.0219807159155607	0.00565434852614999
-5.33447027206421	-6.76354598999023	-10.8004112243652	-0.0518927127122879	-0.0218054447323084	0.00571731803938746
-5.33286333084106	-6.74973487854004	-10.8161840438843	-0.0518970564007759	-0.0216036885976791	0.00594466459006071
-5.32912302017212	-6.74357604980469	-10.8223514556885	-0.0518986023962498	-0.0215707514435053	0.00643722759559751
-5.32213592529297	-6.74911165237427	-10.809419631958	-0.0520295910537243	-0.0217050723731518	0.00678288750350475
-5.30545282363892	-6.74631071090698	-10.7772512435913	-0.0522065050899982	-0.0214712992310524	0.00691254390403628
-5.28922843933105	-6.72959852218628	-10.762038230896	-0.0523248985409737	-0.0212656706571579	0.00706278579309583
-5.28010034561157	-6.71614027023315	-10.7751884460449	-0.0524049662053585	-0.0209945272654295	0.00734974630177021
-5.26853036880493	-6.70350742340088	-10.7860612869263	-0.0523421950638294	-0.0209347270429134	0.00772057566791773
-5.25735950469971	-6.69859981536865	-10.7956142425537	-0.0523324683308601	-0.0209717079997063	0.00815472565591335
-5.24372911453247	-6.70054340362549	-10.782600402832	-0.0524716675281525	-0.0209217071533203	0.00865754019469023
-5.23086404800415	-6.69942617416382	-10.754246711731	-0.0526447333395481	-0.0208218339830637	0.00894172117114067
-5.20959281921387	-6.68897485733032	-10.7335023880005	-0.0527133718132973	-0.0206167679280043	0.00924018304795027
-5.18892765045166	-6.66837501525879	-10.7142448425293	-0.052876703441143	-0.0203700382262468	0.0094410153105855
-5.17699813842773	-6.65233898162842	-10.7215518951416	-0.0527658946812153	-0.0201949533075094	0.00982247199863195
-5.15998268127441	-6.64512062072754	-10.7231798171997	-0.0528304353356361	-0.0199901424348354	0.0102760894224048
-5.1476411819458	-6.63771200180054	-10.7368593215942	-0.0527746789157391	-0.0199213307350874	0.0107256313785911
-5.13464069366455	-6.6409969329834	-10.719292640686	-0.0529318600893021	-0.0197956562042236	0.0110560292378068
-5.1103949546814	-6.64088535308838	-10.688419342041	-0.053018607199192	-0.0196736566722393	0.0112996902316809
-5.08495473861694	-6.63431119918823	-10.6576805114746	-0.0530757158994675	-0.019434679299593	0.0113722383975983
[truncated: 7,859 more rows]
