# Supplementary material for: Identification of Haptic Based Guiding Using Hard Reins
Source: PLoS One. 2015 Jul 22;10(7):e0132020. doi: 10.1371/journal.pone.0132020 (PMC4511788; doi:10.1371/journal.pone.0132020)
Supplement: S6 File — (ZIP) [file pone.0132020.s006.zip › Exp2_ForceData2/Subject6/path2/T7.csv]

Force X (N)	Force Y (N)	Force Z (N)	Torque X (N-m)	Torque Y (N-m)	Torque Z (N-m)	Frequency = 10000	Averaging Level = 16	F/T Serial Number = FT11772	Time Started = 19/02/2013 13:28:53
-6.27910757064819	-7.47091054916382	-10.9501781463623	-0.0116261402145028	0.0278718452900648	-0.0185166001319885
-6.27147150039673	-7.46926593780518	-10.9292764663696	-0.0116781210526824	0.0280033033341169	-0.018686305731535
-6.26910400390625	-7.46128702163696	-10.9576864242554	-0.0115743353962898	0.0280837900936604	-0.0186235774308443
-6.27304935455322	-7.47126865386963	-10.9554786682129	-0.0115354135632515	0.0278985369950533	-0.0183575395494699
-6.26216411590576	-7.46711444854736	-10.9233121871948	-0.0117071233689785	0.0280425976961851	-0.0186000354588032
-6.26522874832153	-7.45878934860229	-10.9528732299805	-0.0115593001246452	0.0281908717006445	-0.0184662062674761
-6.2652759552002	-7.47108221054077	-10.9427947998047	-0.0115901082754135	0.0279799420386553	-0.018270643427968
-6.25480175018311	-7.46738529205322	-10.9178867340088	-0.0116477971896529	0.0281492732465267	-0.0184366833418608
-6.25994682312012	-7.4572958946228	-10.9550886154175	-0.0114830331876874	0.0281999949365854	-0.0183970034122467
-6.25922632217407	-7.47079133987427	-10.9397611618042	-0.0116313109174371	0.0280708055943251	-0.0182101093232632
-6.2478928565979	-7.45982027053833	-10.9202537536621	-0.0116895502433181	0.0281978584825993	-0.0184710621833801
-6.25250339508057	-7.45987224578857	-10.949031829834	-0.0115968892350793	0.0281944870948792	-0.0182043667882681
-6.24867534637451	-7.46767902374268	-10.9199705123901	-0.0116835255175829	0.0280900616198778	-0.0181734804064035
-6.24715852737427	-7.45443630218506	-10.9257116317749	-0.0117002986371517	0.0283552147448063	-0.0183343421667814
-6.25035619735718	-7.45660495758057	-10.9542951583862	-0.0115998638793826	0.0281312577426434	-0.0180593263357878
-6.24536752700806	-7.46069288253784	-10.9198923110962	-0.0117324497550726	0.028100622817874	-0.018181448802352
-6.2461576461792	-7.44814777374268	-10.9356365203857	-0.0117655545473099	0.0283252708613873	-0.0181707497686148
-6.2493724822998	-7.45827531814575	-10.9349670410156	-0.0116962231695652	0.0280135124921799	-0.0178920216858387
-6.24279975891113	-7.45403385162354	-10.909574508667	-0.0117981927469373	0.028199028223753	-0.0180816650390625
-6.24842882156372	-7.44410705566406	-10.9465742111206	-0.0117586748674512	0.0282517224550247	-0.0179744083434343
-6.24876117706299	-7.45715427398682	-10.9402894973755	-0.0117232715710998	0.0279680546373129	-0.0178604125976563
-6.24190378189087	-7.44953536987305	-10.9144439697266	-0.0117610646411777	0.0280922651290894	-0.0180978514254093
-6.24837970733643	-7.44342279434204	-10.9485864639282	-0.0117376698181033	0.0281160604208708	-0.0178280584514141
-6.24726724624634	-7.45310878753662	-10.92737865448	-0.0117613757029176	0.0278475433588028	-0.0177367851138115
-6.24215841293335	-7.44829607009888	-10.9056825637817	-0.0117836808785796	0.028082923963666	-0.0179340615868568
-6.24833297729492	-7.4410252571106	-10.9476842880249	-0.0116989323869348	0.0280402041971684	-0.0177196580916643
-6.25179195404053	-7.45446968078613	-10.9284973144531	-0.0117141222581267	0.0278372820466757	-0.0176404416561127
-6.24657297134399	-7.44842481613159	-10.9137496948242	-0.0118592362850904	0.0279145985841751	-0.0177914910018444
-6.25394725799561	-7.44147443771362	-10.944052696228	-0.0116562629118562	0.0277937408536673	-0.0175560861825943
-6.25476694107056	-7.45494365692139	-10.9181480407715	-0.0118078412488103	0.0276797208935022	-0.0174874030053616
-6.25113105773926	-7.4455828666687	-10.9143257141113	-0.0117824887856841	0.0278519727289677	-0.0176873989403248
-6.26127529144287	-7.44467973709106	-10.9492740631104	-0.0116932103410363	0.0277205891907215	-0.0174243953078985
-6.26017665863037	-7.45710802078247	-10.9241466522217	-0.0118154771625996	0.0275524258613586	-0.017399525269866
-6.26116943359375	-7.44641017913818	-10.9273777008057	-0.011795929633081	0.0277147088199854	-0.0176287479698658
-6.27142286300659	-7.45065307617188	-10.9465503692627	-0.0117717683315277	0.0276125147938728	-0.0173634812235832
-6.269775390625	-7.46068716049194	-10.9125394821167	-0.0119369998574257	0.0274721719324589	-0.0174143128097057
-6.27191972732544	-7.45008897781372	-10.9287519454956	-0.0118616065010428	0.0276136733591557	-0.017560888081789
-6.27918148040771	-7.45760059356689	-10.957160949707	-0.0118073811754584	0.0274551846086979	-0.0173084251582623
-6.27464437484741	-7.46306133270264	-10.9128017425537	-0.0119547005742788	0.0274701938033104	-0.0175515972077847
-6.27593851089478	-7.45052099227905	-10.9338092803955	-0.0119225112721324	0.0275337621569633	-0.0175797902047634
-6.28459644317627	-7.45977258682251	-10.9319620132446	-0.0118434922769666	0.0273352079093456	-0.0172724816948175
-6.27382755279541	-7.46115732192993	-10.909948348999	-0.0119499554857612	0.0274427719414234	-0.0174511224031448
-6.28062057495117	-7.45099830627441	-10.9438390731812	-0.0119150839745998	0.0274589098989964	-0.0174309033900499
-6.28102111816406	-7.46526575088501	-10.9374704360962	-0.0119738299399614	0.0271893162280321	-0.0171643681824207
-6.27368307113647	-7.46232938766479	-10.9082880020142	-0.0120698800310493	0.0271816812455654	-0.0173806678503752
-6.27974843978882	-7.45207023620605	-10.936544418335	-0.0120152533054352	0.0272353552281857	-0.0171151552349329
-6.28004312515259	-7.46835470199585	-10.9134750366211	-0.0120283653959632	0.0269517842680216	-0.017003221437335
-6.27511835098267	-7.45726871490479	-10.9126310348511	-0.0120363067835569	0.0270835626870394	-0.0171687062829733
-6.28437662124634	-7.46326589584351	-10.9511518478394	-0.0119112972170115	0.02687968313694	-0.0169057287275791
-6.2787709236145	-7.47621059417725	-10.9148635864258	-0.0119934482499957	0.0267124772071838	-0.0169541388750076
-6.27870178222656	-7.46570634841919	-10.9196920394897	-0.0119990929961205	0.0268569234758615	-0.0170975476503372
-6.28774499893188	-7.46639966964722	-10.9486055374146	-0.0118633499369025	0.0266630835831165	-0.0167694073170424
-6.28346920013428	-7.48378086090088	-10.9154186248779	-0.0119353113695979	0.0264876838773489	-0.0167992487549782
-6.28398323059082	-7.47124671936035	-10.93088722229	-0.0118801947683096	0.0265327244997025	-0.0169908702373505
-6.29213428497314	-7.47769737243652	-10.9652223587036	-0.0117835588753223	0.0263666864484549	-0.0168216824531555
-6.29116916656494	-7.49132061004639	-10.9378700256348	-0.0118238478899002	0.0261420570313931	-0.0168530121445656
-6.2911205291748	-7.48239755630493	-10.9243793487549	-0.0118853859603405	0.0263250041753054	-0.0171279106289148
-6.30028533935547	-7.48330640792847	-10.9601860046387	-0.0117212552577257	0.0261107627302408	-0.0169894397258759
-6.29873752593994	-7.49788951873779	-10.9247980117798	-0.0117792999371886	0.0259327497333288	-0.0169517118483782
-6.29646301269531	-7.48858976364136	-10.9303779602051	-0.0117870355024934	0.0260840244591236	-0.0171779245138168
-6.30837345123291	-7.48868989944458	-10.9618740081787	-0.0116820428520441	0.0259262546896935	-0.0170814376324415
-6.30810070037842	-7.50227499008179	-10.930980682373	-0.0118448454886675	0.0258197598159313	-0.0171276330947876
-6.30781316757202	-7.49243879318237	-10.9239559173584	-0.0119069013744593	0.0259180124849081	-0.0174122210592031
-6.31877565383911	-7.49114990234375	-10.9495000839233	-0.0119381658732891	0.0258168093860149	-0.0172480419278145
-6.31910133361816	-7.50567197799683	-10.9159250259399	-0.0121081648394465	0.0256784372031689	-0.0172228999435902
-6.32092237472534	-7.49812841415405	-10.9103374481201	-0.0121951214969158	0.0258964560925961	-0.0175498370081186
-6.32636737823486	-7.49537086486816	-10.9467887878418	-0.0121783353388309	0.0257898941636086	-0.0174372792243958
-6.32967281341553	-7.50946187973022	-10.9152975082397	-0.0122715588659048	0.0255920644849539	-0.0175038781017065
-6.32677888870239	-7.49909114837646	-10.9036903381348	-0.012451640330255	0.0257985666394234	-0.0177771896123886
-6.33653831481934	-7.49778652191162	-10.9322271347046	-0.012434484437108	0.025728352367878	-0.0175688769668341
-6.33815050125122	-7.50956773757935	-10.8966436386108	-0.0125458715483546	0.0255084577947855	-0.0175724644213915
-6.33188056945801	-7.50135564804077	-10.8983669281006	-0.0126355979591608	0.0257529690861702	-0.0178352855145931
-6.34182739257813	-7.49896287918091	-10.9326410293579	-0.012513967230916	0.0255520567297935	-0.0176617689430714
-6.33772897720337	-7.51464366912842	-10.8990316390991	-0.0126903094351292	0.0254403240978718	-0.0177556350827217
-6.33169984817505	-7.50039863586426	-10.8979387283325	-0.0126150147989392	0.0256188977509737	-0.0179563034325838
-6.33556127548218	-7.50244617462158	-10.927752494812	-0.0126060815528035	0.0254944674670696	-0.017721951007843
-6.32943868637085	-7.51166725158691	-10.886194229126	-0.0127140423282981	0.0253160055726767	-0.0177900604903698
-6.32717275619507	-7.49893236160278	-10.8998336791992	-0.0127914985641837	0.0255349054932594	-0.0179702658206224
-6.32807970046997	-7.50214767456055	-10.9269065856934	-0.0126527855172753	0.0252928864210844	-0.0178156476467848
-6.32392883300781	-7.51171779632568	-10.8943719863892	-0.0128505555912852	0.0252212435007095	-0.0178481508046389
-6.31803178787231	-7.49846363067627	-10.8883485794067	-0.0128786033019423	0.0253738928586245	-0.0181244686245918
-6.32007837295532	-7.49942398071289	-10.9092044830322	-0.0128805143758655	0.0253172926604748	-0.0178938936442137
-6.31680774688721	-7.50838279724121	-10.876314163208	-0.0129917869344354	0.0251946523785591	-0.0179182384163141
-6.30686044692993	-7.49456548690796	-10.8732233047485	-0.0131252948194742	0.0253709852695465	-0.0181674472987652
-6.31396007537842	-7.49127626419067	-10.9069719314575	-0.0130499927327037	0.0252370107918978	-0.0180831644684076
-6.30682277679443	-7.50162649154663	-10.8756618499756	-0.0132797891274095	0.0250822640955448	-0.0180550795048475
-6.3013014793396	-7.48755264282227	-10.8587217330933	-0.0134136900305748	0.0252488180994987	-0.0183943118900061
-6.3033299446106	-7.48294687271118	-10.8833894729614	-0.0134404702112079	0.0251781325787306	-0.0182402450591326
-6.30183267593384	-7.49520540237427	-10.8545818328857	-0.0136043429374695	0.024970656260848	-0.018197825178504
-6.29822111129761	-7.48660039901733	-10.8466529846191	-0.0137339988723397	0.0252409055829048	-0.0184963643550873
-6.30074167251587	-7.48525142669678	-10.8767032623291	-0.0137073751538992	0.0250546168535948	-0.0183669179677963
-6.29747819900513	-7.49079751968384	-10.8516082763672	-0.0139252385124564	0.0248972624540329	-0.0184845887124538
-6.29228687286377	-7.47913217544556	-10.8401575088501	-0.0139217730611563	0.0250554550439119	-0.0187066867947578
-6.30071973800659	-7.48149585723877	-10.8700265884399	-0.0139284990727901	0.024940051138401	-0.0185835435986519
-6.29765844345093	-7.49410343170166	-10.8405122756958	-0.0140472231432796	0.0247905515134335	-0.0186244063079357
-6.29613924026489	-7.48093557357788	-10.841404914856	-0.0141588654369116	0.0249395836144686	-0.0188921559602022
-6.30297946929932	-7.48318004608154	-10.8729791641235	-0.0140154995024204	0.02470463514328	-0.0187946148216724
-6.29959583282471	-7.49302864074707	-10.8427867889404	-0.0141785657033324	0.0246062390506268	-0.0189722403883934
-6.30237913131714	-7.47920894622803	-10.8621053695679	-0.0140978312119842	0.0247577801346779	-0.0191666539758444
-6.31338214874268	-7.49121236801147	-10.8735408782959	-0.0140970256179571	0.0245119985193014	-0.0189860854297876
-6.30910682678223	-7.49837684631348	-10.8458490371704	-0.0141637232154608	0.0244392063468695	-0.0191711951047182
-6.313072681427	-7.4914345741272	-10.854941368103	-0.0142028434202075	0.0245865881443024	-0.0194222517311573
-6.32397413253784	-7.49185371398926	-10.8892936706543	-0.014020062983036	0.0243517011404037	-0.0193133074790239
-6.32363557815552	-7.50845670700073	-10.8601732254028	-0.0141903841868043	0.0241929143667221	-0.0194482132792473
-6.32370662689209	-7.49778747558594	-10.857626914978	-0.0141623476520181	0.024365371093154	-0.0196622628718615
-6.33390235900879	-7.5032753944397	-10.8891038894653	-0.0140828844159842	0.0241044834256172	-0.019439784809947
-6.33735132217407	-7.51444482803345	-10.8564252853394	-0.0141796544194221	0.0240216050297022	-0.0195633471012115
-6.34404993057251	-7.5018424987793	-10.8755903244019	-0.0141273476183414	0.0241135992109776	-0.0197052750736475
-6.35291290283203	-7.51534175872803	-10.89817237854	-0.0140702752396464	0.023749016225338	-0.0194828771054745
-6.35081672668457	-7.51702308654785	-10.8647499084473	-0.0141434771940112	0.0237725097686052	-0.0196709837764502
-6.3581018447876	-7.51069259643555	-10.8943281173706	-0.0140099311247468	0.0237560383975506	-0.0196103118360043
-6.36534070968628	-7.52962970733643	-10.8899431228638	-0.0139632374048233	0.0234372206032276	-0.0194527860730886
-6.36505794525146	-7.52640867233276	-10.8786191940308	-0.0140153542160988	0.0235692299902439	-0.0196424275636673
-6.37683296203613	-7.52872037887573	-10.9146337509155	-0.0138233890756965	0.0233837179839611	-0.0193612370640039
-6.37785816192627	-7.54515933990479	-10.8959836959839	-0.0138589590787888	0.0230732336640358	-0.0193837694823742
-6.37866592407227	-7.5351881980896	-10.905951499939	-0.0137810707092285	0.023179629817605	-0.0194860864430666
-6.3926682472229	-7.54558277130127	-10.9328680038452	-0.0134392278268933	0.0229143276810646	-0.0191396810114384
-6.39023637771606	-7.55569410324097	-10.9147691726685	-0.0134911322966218	0.0226755812764168	-0.019153781235218
-6.39483737945557	-7.54919385910034	-10.9364519119263	-0.0133199943229556	0.0227426737546921	-0.0192351117730141
-6.40274810791016	-7.55403137207031	-10.9725065231323	-0.0130813019350171	0.0224088095128536	-0.0189261175692081
-6.40306949615479	-7.56547689437866	-10.9443416595459	-0.0130051672458649	0.0221965946257114	-0.0188980754464865
-6.40154361724854	-7.55479669570923	-10.960111618042	-0.0128931514918804	0.022248063236475	-0.0189528428018093
-6.40714931488037	-7.56311464309692	-10.9840726852417	-0.0126742506399751	0.0218947343528271	-0.0185882784426212
-6.40442657470703	-7.56831836700439	-10.9493198394775	-0.0127318995073438	0.021873515099287	-0.0185937769711018
-6.40624332427979	-7.55850648880005	-10.9906482696533	-0.0126064866781235	0.0218675173819065	-0.0185870751738548
-6.41327333450317	-7.56733989715576	-11.0019264221191	-0.0125375213101506	0.0215903334319592	-0.0183117222040892
-6.40504550933838	-7.57103967666626	-10.9682188034058	-0.0125859640538692	0.0214618593454361	-0.0183649566024542
-6.40371513366699	-7.55557775497437	-10.9849920272827	-0.0124868657439947	0.0215396098792553	-0.018313892185688
-6.41109609603882	-7.5682578086853	-10.9949216842651	-0.0124877197667956	0.0213755015283823	-0.0179384686052799
-6.40438508987427	-7.56984519958496	-10.9646596908569	-0.0125345923006535	0.0214312039315701	-0.0180212836712599
-6.40672206878662	-7.55768394470215	-10.9902086257935	-0.0124700283631682	0.0215631015598774	-0.0179226193577051
-6.41206932067871	-7.56875896453857	-10.9916477203369	-0.0125939091667533	0.0212759915739298	-0.0176216140389442
-6.40047645568848	-7.56360197067261	-10.9586267471313	-0.0126467673107982	0.0213955696672201	-0.0177580397576094
-6.4060173034668	-7.556725025177	-10.9952449798584	-0.0126082766801119	0.0214716624468565	-0.0175624210387468
-6.40370321273804	-7.56631469726563	-10.9773511886597	-0.0127287367358804	0.0212718565016985	-0.017276331782341
-6.39892435073853	-7.55957412719727	-10.9632129669189	-0.0128740640357137	0.0215137284249067	-0.0174194853752851
-6.40253210067749	-7.55347585678101	-10.9951219558716	-0.0128089375793934	0.0214498843997717	-0.0171740651130676
-6.39918088912964	-7.56546878814697	-10.9715147018433	-0.0129777789115906	0.0213004928082228	-0.0170004572719336
-6.38852405548096	-7.55296611785889	-10.9547433853149	-0.0130991470068693	0.0214120093733072	-0.0170813035219908
-6.39028596878052	-7.54377031326294	-10.9874067306519	-0.013063651509583	0.0214431919157505	-0.0167235545814037
-6.38461351394653	-7.55325937271118	-10.957483291626	-0.0131430923938751	0.0212423596531153	-0.01650220900774
-6.37310409545898	-7.54425430297852	-10.9449558258057	-0.0132851060479879	0.0214809067547321	-0.0166282132267952
-6.37728404998779	-7.53791618347168	-10.9831352233887	-0.0132416915148497	0.0213812496513128	-0.0162760019302368
-6.37039995193481	-7.54733085632324	-10.9528589248657	-0.0133566418662667	0.0213381107896566	-0.0161468535661697
-6.3600435256958	-7.53116083145142	-10.955753326416	-0.0134912421926856	0.0215178783982992	-0.0161847323179245
-6.36004018783569	-7.53287792205811	-10.9710264205933	-0.0134745547547936	0.0213395580649376	-0.0157252829521894
-6.35043811798096	-7.53709983825684	-10.9356327056885	-0.0136741232126951	0.0214024186134338	-0.0157508011907339
-6.34599351882935	-7.52355670928955	-10.959358215332	-0.0136579591780901	0.0216266848146915	-0.0156852006912231
-6.34697484970093	-7.5282564163208	-10.9695043563843	-0.0136730624362826	0.0214582160115242	-0.0153090823441744
-6.33568572998047	-7.53148221969604	-10.9345254898071	-0.0138881495222449	0.0214100796729326	-0.0152855385094881
-6.32955837249756	-7.51661586761475	-10.9369535446167	-0.014001315459609	0.0216737557202578	-0.0153557732701302
-6.3334698677063	-7.51530313491821	-10.9538240432739	-0.0139734903350472	0.0215721186250448	-0.0149800078943372
-6.32746934890747	-7.52348375320435	-10.9269771575928	-0.0140568288043141	0.0215477328747511	-0.0148292118683457
-6.32071256637573	-7.51196479797363	-10.917459487915	-0.0141521012410522	0.0217570643872023	-0.0149467838928103
-6.32339143753052	-7.51112794876099	-10.9502487182617	-0.0141223212704062	0.0217589847743511	-0.0146472910419106
-6.31692838668823	-7.52213287353516	-10.9166555404663	-0.0142857432365417	0.0216352287679911	-0.0146517092362046
-6.31306123733521	-7.50731754302979	-10.9187641143799	-0.0142975272610784	0.0218650568276644	-0.0147583726793528
-6.31651449203491	-7.50588750839233	-10.9432516098022	-0.0142019307240844	0.0217133816331625	-0.014424966648221
-6.30851650238037	-7.51631355285645	-10.9071455001831	-0.0143149504438043	0.0216943137347698	-0.0144278351217508
-6.30784893035889	-7.50463008880615	-10.9219589233398	-0.014338786713779	0.0219068434089422	-0.0145155750215054
-6.31311988830566	-7.50787353515625	-10.9453458786011	-0.0142409037798643	0.0217623487114906	-0.0142431100830436
-6.30586957931519	-7.51753616333008	-10.9083499908447	-0.0143803302198648	0.0216657314449549	-0.0143942106515169
-6.30566883087158	-7.50295734405518	-10.9213285446167	-0.0143426200374961	0.0219055991619825	-0.0144800404086709
-6.31259298324585	-7.51225757598877	-10.9453153610229	-0.0142248645424843	0.0216801520437002	-0.0142510132864118
-6.30483484268188	-7.52103900909424	-10.9074468612671	-0.0143083911389112	0.0216966569423676	-0.0143490461632609
-6.30851888656616	-7.50970792770386	-10.9388742446899	-0.0142561765387654	0.0218909028917551	-0.0145460208877921
-6.31456279754639	-7.51996803283691	-10.9441556930542	-0.0141119277104735	0.0217217095196247	-0.0144088780507445
-6.31200933456421	-7.52231693267822	-10.9118576049805	-0.0143062882125378	0.0218129698187113	-0.0147374821826816
-6.31744861602783	-7.50995779037476	-10.9411993026733	-0.0141848511993885	0.0219246037304401	-0.0147516634315252
-6.32359313964844	-7.52895307540894	-10.9357204437256	-0.0142019204795361	0.021823076531291	-0.0146385841071606
-6.31761598587036	-7.52533578872681	-10.9122352600098	-0.0143072353675961	0.021901560947299	-0.0149863185361028
-6.32647132873535	-7.51973009109497	-10.9537830352783	-0.0141996145248413	0.0220420956611633	-0.0149850137531757
-6.32980394363403	-7.53299617767334	-10.9255990982056	-0.0142952604219317	0.0218955799937248	-0.0151276336982846
-6.33096694946289	-7.52151203155518	-10.9137077331543	-0.0143127804622054	0.0221812855452299	-0.0154451560229063
-6.33928680419922	-7.52857398986816	-10.9311590194702	-0.0142687289044261	0.0219915118068457	-0.0153338341042399
-6.33689594268799	-7.53442287445068	-10.892219543457	-0.0143880285322666	0.0221247039735317	-0.0156620480120182
-6.34532594680786	-7.52444362640381	-10.9312076568604	-0.0143643477931619	0.0222328808158636	-0.0158234518021345
-6.3491735458374	-7.5381498336792	-10.9173078536987	-0.0144218010827899	0.0220776237547398	-0.0159108117222786
-6.34843778610229	-7.53317070007324	-10.8992395401001	-0.0144760021939874	0.0222916901111603	-0.0163357704877853
-6.359778881073	-7.52650308609009	-10.9255399703979	-0.0143664143979549	0.0222936775535345	-0.0162802003324032
-6.36053276062012	-7.54404926300049	-10.8988180160522	-0.0143796065822244	0.0221604201942682	-0.0163710694760084
-6.361403465271	-7.53746461868286	-10.8936996459961	-0.0145150301977992	0.0223383437842131	-0.0167609509080648
-6.37304067611694	-7.53410768508911	-10.9228830337524	-0.0142928780987859	0.022377947345376	-0.0167654734104872
-6.3734302520752	-7.54984998703003	-10.9091682434082	-0.0143467616289854	0.0221286546438932	-0.0168035663664341
-6.37283658981323	-7.5442590713501	-10.8936109542847	-0.0144006302580237	0.0223914124071598	-0.0171835664659739
-6.3840856552124	-7.54124879837036	-10.9284038543701	-0.0142528163269162	0.0224011018872261	-0.0171014275401831
-6.38121366500854	-7.55776405334473	-10.9126577377319	-0.0141418538987637	0.0222094412893057	-0.0170953869819641
-6.38070106506348	-7.55062389373779	-10.9026718139648	-0.0141739146783948	0.0223757270723581	-0.0174324568361044
-6.38709688186646	-7.54640579223633	-10.9476890563965	-0.013907945714891	0.0223050341010094	-0.0173217356204987
-6.38469409942627	-7.56010055541992	-10.9197378158569	-0.0139481322839856	0.0222853217273951	-0.0174010675400496
-6.3799204826355	-7.54732370376587	-10.918285369873	-0.0138961989432573	0.0224576033651829	-0.0177074316889048
-6.38742589950562	-7.54726600646973	-10.9424295425415	-0.0137284956872463	0.0224228966981173	-0.0174723397940397
-6.38144683837891	-7.56159496307373	-10.9231882095337	-0.0137505577877164	0.0222713090479374	-0.0174415465444326
-6.37431383132935	-7.55150508880615	-10.9113731384277	-0.0136718405410647	0.022503063082695	-0.0176747944205999
-6.37591600418091	-7.54629516601563	-10.9595718383789	-0.0134553452953696	0.0225792415440083	-0.0175295043736696
-6.37079095840454	-7.55689811706543	-10.9444923400879	-0.0134282866492867	0.0223258249461651	-0.0174838677048683
-6.36151885986328	-7.55128145217896	-10.9240741729736	-0.0134999752044678	0.0225861333310604	-0.0176576506346464
-6.36063385009766	-7.53642702102661	-10.9532985687256	-0.0132815884426236	0.022667808458209	-0.017572645097971
-6.35807752609253	-7.54936981201172	-10.9549722671509	-0.0132406335324049	0.0225130710750818	-0.0173046346753836
-6.3475489616394	-7.55016040802002	-10.9236011505127	-0.0132731487974524	0.0225557256489992	-0.0174613296985626
-6.3404803276062	-7.53518104553223	-10.9553928375244	-0.0130489254370332	0.0226958189159632	-0.0174825452268124
-6.34061861038208	-7.54490518569946	-10.9651393890381	-0.0128701804205775	0.0225410535931587	-0.0172291230410337
-6.32724094390869	-7.54645204544067	-10.9387483596802	-0.0128899747505784	0.0225946735590696	-0.0174067188054323
-6.32737493515015	-7.53153657913208	-10.9580001831055	-0.0127090224996209	0.0227677952498198	-0.0174374412745237
-6.32477474212646	-7.54044723510742	-10.9743595123291	-0.0126056214794517	0.0225407611578703	-0.0171677749603987
-6.31629991531372	-7.54583692550659	-10.9407825469971	-0.0125337159261107	0.0225474871695042	-0.0172823220491409
-6.31636047363281	-7.53302669525146	-10.9714727401733	-0.0124256098642945	0.0227955132722855	-0.0173118971288204
-6.32113409042358	-7.54054021835327	-10.9933214187622	-0.0121894609183073	0.022547073662281	-0.0171213932335377
-6.31425333023071	-7.54427051544189	-10.9603881835938	-0.0121909519657493	0.0226214472204447	-0.0172933526337147
-6.31475019454956	-7.53189659118652	-10.9871463775635	-0.0119562279433012	0.0227499287575483	-0.0173352211713791
-6.3197226524353	-7.54528331756592	-10.9986114501953	-0.0118070347234607	0.0225823614746332	-0.0170408189296722
-6.31134986877441	-7.54840993881226	-10.9721946716309	-0.0117477960884571	0.0226415637880564	-0.0172202829271555
-6.31730937957764	-7.54047918319702	-11.0079126358032	-0.0115673281252384	0.0226973816752434	-0.017219964414835
-6.32272434234619	-7.5525598526001	-11.0240869522095	-0.0113502917811275	0.022508142516017	-0.0170342847704887
-6.31779670715332	-7.55521965026855	-10.9987316131592	-0.0112743070349097	0.0225100740790367	-0.0172189474105835
-6.32103824615479	-7.54502248764038	-11.0265665054321	-0.0110894432291389	0.0226514004170895	-0.0171932075172663
-6.32792234420776	-7.5618748664856	-11.027307510376	-0.0109581919386983	0.0224032755941153	-0.016946829855442
-6.32337141036987	-7.55787324905396	-11.0068616867065	-0.0108570456504822	0.0226338021457195	-0.0172211080789566
-6.33037137985229	-7.55284309387207	-11.0561246871948	-0.0105676017701626	0.0225531198084354	-0.017060736194253
-6.3329815864563	-7.56738090515137	-11.0476665496826	-0.0105494176968932	0.0223568137735128	-0.0169917047023773
-6.32223987579346	-7.55843353271484	-11.0306901931763	-0.0104685956612229	0.0225111003965139	-0.0171669907867908
-6.33151483535767	-7.55599164962769	-11.061975479126	-0.0102849714457989	0.0225744154304266	-0.0169855318963528
-6.33489084243774	-7.56961059570313	-11.0476999282837	-0.0102433636784554	0.0224346555769444	-0.0168719869107008
-6.32711315155029	-7.56276512145996	-11.0277967453003	-0.01033875066787	0.0226993411779404	-0.017130458727479
-6.332190990448	-7.55713939666748	-11.0628223419189	-0.0101914806291461	0.022751847282052	-0.0169653687626123
-6.33287954330444	-7.56721782684326	-11.0582551956177	-0.0101486127823591	0.0224726740270853	-0.0168150383979082
-6.32419729232788	-7.56319046020508	-11.0260286331177	-0.0102780470624566	0.0227436367422342	-0.0170244127511978
-6.32614850997925	-7.55262994766235	-11.0494022369385	-0.0102865612134337	0.0228552799671888	-0.016961807385087
-6.32610750198364	-7.56229877471924	-11.0437574386597	-0.0102846967056394	0.0227285102009773	-0.0166698563843966
-6.32085990905762	-7.56317663192749	-11.0123863220215	-0.0103672798722982	0.0228542611002922	-0.0167634580284357
-6.32101154327393	-7.54706907272339	-11.0447244644165	-0.0102884965017438	0.0229975711554289	-0.0167017672210932
-6.32190752029419	-7.55452823638916	-11.048623085022	-0.0103069823235273	0.0227315481752157	-0.0164868514984846
-6.3140697479248	-7.5517430305481	-11.0081491470337	-0.0104815009981394	0.0229028072208166	-0.0166463032364845
-6.31284427642822	-7.53659534454346	-11.0338087081909	-0.0104143479838967	0.0230144411325455	-0.0165489614009857
-6.31179046630859	-7.55103826522827	-11.0131340026855	-0.0104822320863605	0.0228678062558174	-0.0163157228380442
-6.30676651000977	-7.54062986373901	-11.005973815918	-0.0105399023741484	0.0230511222034693	-0.0164429564028978
-6.31183671951294	-7.53840208053589	-11.0393733978271	-0.0104556623846292	0.0229610800743103	-0.0162443071603775
-6.3060131072998	-7.5469970703125	-11.0121269226074	-0.0105773098766804	0.0228370428085327	-0.0161358695477247
-6.29609060287476	-7.53627490997314	-11.0042753219604	-0.0106426011770964	0.0230710674077272	-0.0163482185453177
-6.30634927749634	-7.53324174880981	-11.0299758911133	-0.0105572743341327	0.023015970364213	-0.0160313248634338
-6.30309343338013	-7.5442156791687	-10.9945211410522	-0.0107341390103102	0.0229312069714069	-0.0159654337912798
-6.30043029785156	-7.5327205657959	-11.0008544921875	-0.0107787167653441	0.0231385119259357	-0.0161084365099669
-6.30700349807739	-7.53141021728516	-11.0276212692261	-0.0107982372865081	0.0229512713849545	-0.0158261675387621
-6.30291986465454	-7.53959560394287	-10.9972562789917	-0.0109270438551903	0.0228721778839827	-0.0158153641968966
-6.29880332946777	-7.52619218826294	-10.9925785064697	-0.0110102100297809	0.0229421760886908	-0.0160130932927132
-6.30938386917114	-7.52582311630249	-11.0180521011353	-0.011004451662302	0.0229535475373268	-0.0157915912568569
-6.30429363250732	-7.53311634063721	-10.9846868515015	-0.0111177675426006	0.0226692985743284	-0.0157123822718859
-6.30300998687744	-7.52539777755737	-10.9820413589478	-0.011301739141345	0.0229170043021441	-0.0158603955060244
-6.31280899047852	-7.52175617218018	-11.0113725662231	-0.0112496688961983	0.022704616189003	-0.0156969521194696
-6.31503486633301	-7.5313286781311	-10.9806814193726	-0.0114320712164044	0.02261714451015	-0.015720296651125
-6.31565380096436	-7.5194206237793	-10.9805183410645	-0.0115643851459026	0.0227927286177874	-0.0158869903534651
-6.32525682449341	-7.52191209793091	-11.0027370452881	-0.0115050179883838	0.022526741027832	-0.0155817745253444
-6.32778406143188	-7.53056812286377	-10.9657583236694	-0.0117202354595065	0.0224917270243168	-0.0157306920737028
-6.33142328262329	-7.51616525650024	-10.9805297851563	-0.0117091126739979	0.0226288978010416	-0.0159295760095119
-6.3415789604187	-7.5204381942749	-10.9993457794189	-0.011679083108902	0.022486936300993	-0.0157092176377773
-6.34229040145874	-7.53135251998901	-10.9655408859253	-0.0118821384385228	0.0223686825484037	-0.0158221907913685
-6.34531784057617	-7.52002620697021	-10.9608850479126	-0.0119916321709752	0.0224631857126951	-0.0159956477582455
-6.35876607894897	-7.51870346069336	-10.9897594451904	-0.0119477203115821	0.0223690774291754	-0.0157343484461308
-6.36347436904907	-7.53154850006104	-10.9604616165161	-0.0120812589302659	0.0221371222287416	-0.0156932435929775
-6.36479902267456	-7.52516984939575	-10.9523735046387	-0.0121399899944663	0.0222997050732374	-0.0158868078142405
-6.37604284286499	-7.52347803115845	-10.9914245605469	-0.0121348779648542	0.0221737958490849	-0.0157132111489773
-6.38083982467651	-7.53586196899414	-10.9646005630493	-0.0123543478548527	0.0219711121171713	-0.0156562961637974
-6.38167953491211	-7.52737903594971	-10.9563074111938	-0.0124197350814939	0.022107345983386	-0.015822172164917
-6.39301729202271	-7.52400064468384	-10.9878444671631	-0.0123557606711984	0.0219330862164497	-0.0155577044934034
-6.39304971694946	-7.5389666557312	-10.9476766586304	-0.0125568881630898	0.0218672249466181	-0.0155996540561318
-6.39686679840088	-7.52728414535522	-10.9600124359131	-0.0126446671783924	0.0219543427228928	-0.0156629011034966
-6.4075608253479	-7.53672790527344	-10.9760589599609	-0.0126935932785273	0.021728964522481	-0.0154029130935669
-6.40280103683472	-7.53672361373901	-10.93372631073	-0.0128172263503075	0.0217532515525818	-0.0156323481351137
-6.41443490982056	-7.52749824523926	-10.9699926376343	-0.0128658097237349	0.0217280238866806	-0.0154064111411572
-6.41587352752686	-7.54252624511719	-10.9419012069702	-0.0129917059093714	0.0215876288712025	-0.0153063423931599
-6.41692209243774	-7.53381538391113	-10.9389476776123	-0.0130502032116055	0.021812105551362	-0.0154725862666965
-6.42822504043579	-7.53378248214722	-10.9699535369873	-0.0129942633211613	0.0215322282165289	-0.0151623655110598
-6.42533493041992	-7.54370450973511	-10.9311742782593	-0.0132519286125898	0.0214981101453304	-0.0152284419164062
-6.42778778076172	-7.52929735183716	-10.9373111724854	-0.0132922166958451	0.0216695088893175	-0.0152222970500588
-6.43757200241089	-7.53625726699829	-10.9579973220825	-0.0133051676675677	0.0213762521743774	-0.0148289343342185
-6.43071985244751	-7.54307413101196	-10.9144487380981	-0.0134739121422172	0.0212794858962297	-0.0148576078936458
-6.43412399291992	-7.53162384033203	-10.9416646957397	-0.013479963876307	0.0214048810303211	-0.0147925280034542
-6.44200754165649	-7.54151153564453	-10.9454021453857	-0.0134952031075954	0.0211643874645233	-0.0143911149352789
-6.43528985977173	-7.54082918167114	-10.9109497070313	-0.0135781271383166	0.0211192592978477	-0.0145232239738107
-6.44217729568481	-7.52786207199097	-10.9418210983276	-0.0134994545951486	0.0212138760834932	-0.0142564829438925
-6.44412136077881	-7.54503297805786	-10.9329557418823	-0.0135719114914536	0.0208116322755814	-0.0139228962361813
-6.43726015090942	-7.53664970397949	-10.9169721603394	-0.0136292660608888	0.0209983754903078	-0.0140172373503447
-6.44458770751953	-7.53675699234009	-10.9511346817017	-0.0135207986459136	0.0207902621477842	-0.0135984048247337
-6.43850994110107	-7.54379510879517	-10.9208555221558	-0.0136012807488441	0.0206778012216091	-0.0135801052674651
-6.43876075744629	-7.53037071228027	-10.9414300918579	-0.0135081950575113	0.020734490826726	-0.013365576043725
-6.43916320800781	-7.544508934021	-10.9307632446289	-0.0135617572814226	0.0204383190721273	-0.0129049448296428
-6.4333701133728	-7.53817796707153	-10.911283493042	-0.0135706011205912	0.0205072518438101	-0.0129303773865104
-6.43626356124878	-7.53165292739868	-10.9559831619263	-0.0134109240025282	0.0204393975436687	-0.0125673385336995
-6.43199920654297	-7.54446935653687	-10.9257097244263	-0.0135500468313694	0.0201820507645607	-0.0123322475701571
-6.42671394348145	-7.53084182739258	-10.9204263687134	-0.0135432090610266	0.0203178822994232	-0.0123204328119755
-6.4296760559082	-7.53343534469604	-10.9478235244751	-0.0134717002511024	0.0201719589531422	-0.0118169439956546
-6.42315578460693	-7.5395679473877	-10.90931224823	-0.0135551057755947	0.0199421457946301	-0.0116841234266758
-6.42123746871948	-7.52786684036255	-10.9298906326294	-0.0135408751666546	0.0201123543083668	-0.0115438606590033
-6.42593860626221	-7.53404808044434	-10.9457864761353	-0.0134854409843683	0.0198854692280293	-0.0111504709348083
-6.41860914230347	-7.53789234161377	-10.9082221984863	-0.0135980546474457	0.0198160018771887	-0.0110931051895022
-6.41799640655518	-7.52504396438599	-10.9180822372437	-0.013643872924149	0.0199250765144825	-0.0109671698883176
-6.42632579803467	-7.52873802185059	-10.9334497451782	-0.0136125450953841	0.0197085496038198	-0.0105176717042923
-6.41823720932007	-7.5336742401123	-10.8916463851929	-0.0137386759743094	0.0197208188474178	-0.0105198761448264
-6.42138957977295	-7.52050018310547	-10.9283533096313	-0.0137976817786694	0.0197390541434288	-0.0103379115462303
-6.42336750030518	-7.53156137466431	-10.9144172668457	-0.0138562396168709	0.019493805244565	-0.00998497474938631
-6.41845560073853	-7.52582025527954	-10.8965272903442	-0.0140702780336142	0.019651971757412	-0.0100845349952579
-6.42363214492798	-7.51684856414795	-10.9183473587036	-0.0140002286061645	0.0196595788002014	-0.00962599460035563
-6.42122459411621	-7.52800846099854	-10.897536277771	-0.0140679813921452	0.0193769987672567	-0.00937406625598669
-6.4144721031189	-7.5224461555481	-10.8716697692871	-0.0142373600974679	0.0195056740194559	-0.00937308557331562
-6.41826295852661	-7.5115909576416	-10.9082260131836	-0.0141711318865418	0.0194736905395985	-0.00918851513415575
-6.41503000259399	-7.52220678329468	-10.9022626876831	-0.0142232272773981	0.0192235466092825	-0.00881151854991913
-6.40782785415649	-7.51719093322754	-10.8754110336304	-0.0143992323428392	0.0193363279104233	-0.00888316705822945
-6.40814304351807	-7.50272750854492	-10.8922452926636	-0.0143546797335148	0.0193574503064156	-0.00860108528286219
-6.4063286781311	-7.51534652709961	-10.8874597549438	-0.0144079960882664	0.019152469933033	-0.00819056481122971
-6.3970046043396	-7.51184177398682	-10.8592891693115	-0.0145865241065621	0.0192118342965841	-0.00822705030441284
-6.39405107498169	-7.50129270553589	-10.8782234191895	-0.0145698050037026	0.0193211305886507	-0.00813527405261993
-6.39359855651855	-7.50568151473999	-10.8965883255005	-0.0145984729751945	0.0191835314035416	-0.00765113485977054
-6.3834228515625	-7.50980281829834	-10.85728931427	-0.014656406827271	0.0190895833075047	-0.00767730688676238
-6.37396621704102	-7.49364757537842	-10.8528671264648	-0.0148152587935328	0.0192818976938725	-0.00770976021885872
-6.37630844116211	-7.49395322799683	-10.8786964416504	-0.0147974835708737	0.0192656684666872	-0.00733766471967101
-6.37103700637817	-7.50479459762573	-10.8484449386597	-0.0150004578754306	0.0191081762313843	-0.00713818147778511
-6.36041831970215	-7.49855995178223	-10.825590133667	-0.0151299927383661	0.0193561501801014	-0.00726001895964146
-6.357985496521	-7.4882755279541	-10.8547973632813	-0.0150920227169991	0.0193589627742767	-0.00715002836659551
-6.3571629524231	-7.49872016906738	-10.850700378418	-0.015140769071877	0.0192051697522402	-0.00693279271945357
-6.34811353683472	-7.49741697311401	-10.8182210922241	-0.0154046015813947	0.0192286670207977	-0.00703145936131477
-6.34504985809326	-7.48100423812866	-10.8275775909424	-0.0154771879315376	0.0194423925131559	-0.00714367348700762
-6.34430503845215	-7.49123620986938	-10.826940536499	-0.0155853973701596	0.0193411093205214	-0.00683028483763337
-6.33554601669312	-7.48861217498779	-10.7861948013306	-0.0157856978476048	0.0194152276962996	-0.00710999732837081
-6.33507108688354	-7.47575521469116	-10.8079891204834	-0.0158138275146484	0.0195369012653828	-0.00710950372740626
-6.33747434616089	-7.48683309555054	-10.8046417236328	-0.0158430635929108	0.0192792918533087	-0.00699285278096795
-6.3281397819519	-7.47674655914307	-10.7713737487793	-0.0160992816090584	0.0195158198475838	-0.00738572981208563
-6.32974481582642	-7.46883010864258	-10.7946586608887	-0.0161126870661974	0.0195895377546549	-0.00728384219110012
-6.33284568786621	-7.4814305305481	-10.7628421783447	-0.016255309805274	0.0193949956446886	-0.00727253220975399
-6.32518482208252	-7.47061538696289	-10.7506427764893	-0.0163938589394093	0.0196613352745771	-0.00767769385129213
-6.32829093933105	-7.46312618255615	-10.7855215072632	-0.0163108501583338	0.0195791721343994	-0.00771294161677361
-6.33045959472656	-7.47554874420166	-10.7670021057129	-0.0164293330162764	0.0195111893117428	-0.00771624175831676
-6.32536363601685	-7.47386884689331	-10.7376279830933	-0.0166131425648928	0.0197213292121887	-0.0080841975286603
-6.33966684341431	-7.46555948257446	-10.7645616531372	-0.0166315119713545	0.0201379172503948	-0.00817962922155857
-6.34807348251343	-7.47824764251709	-10.7553062438965	-0.0165523886680603	0.0199794694781303	-0.00815871637314558
-6.34148693084717	-7.46938180923462	-10.7389430999756	-0.016445729881525	0.0201359167695045	-0.00834086444228888
-6.34255647659302	-7.46103620529175	-10.7822771072388	-0.016248432919383	0.0199982840567827	-0.00834353920072317
-6.34124994277954	-7.47936916351318	-10.7626113891602	-0.0163325574249029	0.0196881517767906	-0.00844210851937532
-6.33652544021606	-7.47373151779175	-10.7530364990234	-0.0162596963346004	0.0199028737843037	-0.00884617026895285
-6.34273242950439	-7.47287893295288	-10.7761354446411	-0.0160085670650005	0.0197317842394114	-0.00869961269199848
-6.34132766723633	-7.4876856803894	-10.7586221694946	-0.0158362202346325	0.019530039280653	-0.00876886770129204
-6.3383674621582	-7.47352886199951	-10.7674264907837	-0.0156213026493788	0.0197931583970785	-0.00913676247000694
-6.3440260887146	-7.48052358627319	-10.8013868331909	-0.0153457978740335	0.0195652712136507	-0.00902932602912188
-6.33815574645996	-7.48356199264526	-10.7728776931763	-0.0151658989489079	0.0194854103028774	-0.00934198964387178
-6.33936977386475	-7.47817802429199	-10.8089237213135	-0.0147885121405125	0.0195069070905447	-0.00944642163813114
-6.34599924087524	-7.49523258209229	-10.802939414978	-0.0145867597311735	0.0192410591989756	-0.00941682979464531
-6.33710050582886	-7.49399328231812	-10.7861156463623	-0.0144268907606602	0.0194415524601936	-0.00979599542915821
-6.34108734130859	-7.48992586135864	-10.8239727020264	-0.0140504501760006	0.0192765537649393	-0.00983156822621822
-6.3432469367981	-7.49910974502563	-10.8084783554077	-0.0138004375621676	0.0191408134996891	-0.00989235751330853
-6.33739948272705	-7.49179363250732	-10.8171901702881	-0.0136175081133842	0.0193250738084316	-0.0102605065330863
-6.34399271011353	-7.49426603317261	-10.8352975845337	-0.0133167682215571	0.0191169250756502	-0.0100693199783564
-6.34558820724487	-7.50508642196655	-10.8080854415894	-0.0132002234458923	0.0191102549433708	-0.0102966176345944
-6.34529161453247	-7.49346494674683	-10.825496673584	-0.0130083709955215	0.0192305631935596	-0.010592277161777
-6.35064125061035	-7.50019121170044	-10.8469076156616	-0.0128691317513585	0.0190373994410038	-0.0104646189138293
-6.34449338912964	-7.50341653823853	-10.8131875991821	-0.0127884671092033	0.0189998559653759	-0.0107903126627207
-6.34602642059326	-7.48985624313354	-10.837854385376	-0.0125656668096781	0.019161656498909	-0.0108778215944767
-6.35314321517944	-7.50515460968018	-10.8276224136353	-0.01250044349581	0.018941517919302	-0.0107836835086346
-6.34694719314575	-7.49808931350708	-10.8022899627686	-0.0125366328284144	0.0192103814333677	-0.0111234448850155
-6.35464763641357	-7.49351406097412	-10.8396587371826	-0.0123171284794807	0.0190841928124428	-0.0110872555524111
-6.34866523742676	-7.50323677062988	-10.808277130127	-0.0124237406998873	0.0190890692174435	-0.0112867215648293
-6.34802865982056	-7.48839092254639	-10.8149347305298	-0.0123651223257184	0.0193339921534061	-0.0115983514115214
-6.35404491424561	-7.49606513977051	-10.8187770843506	-0.0123745622113347	0.0192165691405535	-0.0114146023988724
-6.34832048416138	-7.50276851654053	-10.7837495803833	-0.0124981328845024	0.019243136048317	-0.0115818558260798
-6.34732913970947	-7.48668336868286	-10.793571472168	-0.0125244241207838	0.0194988716393709	-0.0118958530947566
-6.35330057144165	-7.49379873275757	-10.8021631240845	-0.0125651368871331	0.0194421987980604	-0.0117677617818117
-6.34259605407715	-7.4947772026062	-10.7598485946655	-0.0127709843218327	0.0195592269301414	-0.012029611505568
-6.34716033935547	-7.48091220855713	-10.7791900634766	-0.0128313498571515	0.0197403077036142	-0.0120211876928806
-6.34783506393433	-7.49294471740723	-10.7609663009644	-0.0129708908498287	0.0195378456264734	-0.0118931587785482
-6.33886003494263	-7.48169565200806	-10.7381172180176	-0.0131003754213452	0.0197640247642994	-0.012133264914155
-6.34223890304565	-7.47309350967407	-10.7663164138794	-0.0131051931530237	0.0197351183742285	-0.0120151499286294
-6.33664321899414	-7.48294496536255	-10.7337942123413	-0.0132738323882222	0.0195819269865751	-0.0120126372203231
-6.32922172546387	-7.47131967544556	-10.7221851348877	-0.0133610256016254	0.0199238434433937	-0.012174847535789
-6.33754110336304	-7.46426343917847	-10.7410516738892	-0.0133098578080535	0.0197939686477184	-0.0119724124670029
-6.3337779045105	-7.47613477706909	-10.7044849395752	-0.0135687291622162	0.0197581592947245	-0.011944429948926
-6.32966470718384	-7.46000862121582	-10.7074642181396	-0.0136773614212871	0.0199709124863148	-0.0121058095246553
-6.33152627944946	-7.46223258972168	-10.7273693084717	-0.0136175025254488	0.0197952017188072	-0.0117566725239158
-6.32636404037476	-7.46153354644775	-10.6847887039185	-0.013752662576735	0.0198302362114191	-0.0119547192007303
-6.32835912704468	-7.44864225387573	-10.7043838500977	-0.0137970745563507	0.0200110822916031	-0.0117819104343653
-6.32836198806763	-7.46228790283203	-10.6907005310059	-0.0138743985444307	0.0198042243719101	-0.0114917391911149
-6.32148408889771	-7.45139646530151	-10.6691217422485	-0.014021628536284	0.019965436309576	-0.0115813883021474
-6.32660102844238	-7.44567155838013	-10.6986541748047	-0.0139180514961481	0.0198973342776299	-0.0113121708855033
-6.32180070877075	-7.45450115203857	-10.6704444885254	-0.0140398051589727	0.0197455789893866	-0.0111288083717227
-6.31245756149292	-7.44154500961304	-10.664794921875	-0.014078694395721	0.0199089162051678	-0.0111660491675138
-6.31749725341797	-7.43847417831421	-10.680251121521	-0.0139764556661248	0.0197718851268291	-0.0107884053140879
-6.31353139877319	-7.44870042800903	-10.6538867950439	-0.0140621922910213	0.0196041110903025	-0.0105430949479342
-6.30943298339844	-7.43405771255493	-10.6619482040405	-0.0140590127557516	0.0197897385805845	-0.0106029501184821
-6.30812311172485	-7.43225002288818	-10.6841115951538	-0.0138801662251353	0.0195771735161543	-0.0101690143346786
-6.30521821975708	-7.4448070526123	-10.6679821014404	-0.0139407711103559	0.0193421635776758	-0.00991311855614185
-6.29397821426392	-7.43267631530762	-10.6475133895874	-0.013820368796587	0.0194654110819101	-0.00995151326060295
-6.29863882064819	-7.42834186553955	-10.6790914535522	-0.013625624589622	0.0193353556096554	-0.00955102406442165
-6.29527854919434	-7.43708038330078	-10.6559705734253	-0.013638406060636	0.0191439855843782	-0.00926407147198915
-6.28446292877197	-7.43138360977173	-10.6477756500244	-0.0137049909681082	0.0192928779870272	-0.00925007462501526
-6.29258871078491	-7.42425584793091	-10.6890058517456	-0.0134626105427742	0.0191614124923944	-0.00883439555764198
-6.28269672393799	-7.43501853942871	-10.6650114059448	-0.0134322121739388	0.0189803000539541	-0.00863293558359146
-6.2781925201416	-7.41864442825317	-10.6653785705566	-0.0133396945893764	0.0191208496689796	-0.00860287062823772
-6.28596878051758	-7.42740678787231	-10.6830320358276	-0.0132507644593716	0.0189172122627497	-0.0081263417378068
-6.2787446975708	-7.43170976638794	-10.6534700393677	-0.0133359571918845	0.0188920721411705	-0.00813314970582724
-6.28339719772339	-7.42053604125977	-10.6831550598145	-0.0131304888054729	0.0189445521682501	-0.00785055756568909
-6.28389358520508	-7.4316668510437	-10.6736888885498	-0.0131170330569148	0.0186529438942671	-0.00757741928100586
-6.27680063247681	-7.43189430236816	-10.6505680084229	-0.0131324147805572	0.0187265127897263	-0.00768357003107667
-6.27884912490845	-7.42203998565674	-10.6708889007568	-0.013034145347774	0.0188202131539583	-0.00751047907397151
-6.28320980072021	-7.42891359329224	-10.6705522537231	-0.0129768941551447	0.0185762979090214	-0.00714056519791484
-6.27371978759766	-7.43565273284912	-10.6394119262695	-0.0131206950172782	0.0187445469200611	-0.00716004800051451
-6.27312994003296	-7.42124319076538	-10.657036781311	-0.0130026154220104	0.0188189148902893	-0.00711605418473482
-6.27862071990967	-7.42674970626831	-10.6746730804443	-0.0129436925053596	0.0186448413878679	-0.00674962159246206
-6.26648426055908	-7.43141937255859	-10.6368579864502	-0.0130361840128899	0.0185753479599953	-0.00677842833101749
-6.26346206665039	-7.41710186004639	-10.6565704345703	-0.0129536408931017	0.0187295041978359	-0.00670410646125674
-6.26796054840088	-7.42485332489014	-10.6630048751831	-0.0129231484606862	0.0186040531843901	-0.00632311077788472
-6.25893878936768	-7.42597055435181	-10.6281909942627	-0.0129920383915305	0.0185959916561842	-0.00633348943665624
-6.25320672988892	-7.41550397872925	-10.6370010375977	-0.0129940370097756	0.0188075285404921	-0.0063565275631845
-6.2561240196228	-7.41458797454834	-10.6580171585083	-0.0129564423114061	0.0186506174504757	-0.00602519465610385
-6.24410200119019	-7.41934585571289	-10.6189298629761	-0.0130959954112768	0.0186499115079641	-0.00610643764957786
-6.24198246002197	-7.40380096435547	-10.6248836517334	-0.0131043866276741	0.0188284832984209	-0.00603719521313906
-6.24014711380005	-7.40701007843018	-10.6308851242065	-0.0130366822704673	0.0186816304922104	-0.00566264754161239
-6.23241806030273	-7.40702772140503	-10.5920143127441	-0.0132195055484772	0.0187883172184229	-0.00577250309288502
-6.22670984268188	-7.39036178588867	-10.6141414642334	-0.0132198678329587	0.0189097747206688	-0.00573532469570637
-6.22696352005005	-7.39440298080444	-10.6205615997314	-0.0132231283932924	0.0187406986951828	-0.0054323454387486
-6.21771478652954	-7.39177942276001	-10.5807857513428	-0.0134799340739846	0.0187911540269852	-0.00549340294674039
-6.21402359008789	-7.37476634979248	-10.5930109024048	-0.0135362055152655	0.0189789161086082	-0.00547268567606807
-6.21475601196289	-7.37771606445313	-10.5936508178711	-0.0134842060506344	0.018801411613822	-0.00511822337284684
-6.20568037033081	-7.37830352783203	-10.5522470474243	-0.013770223595202	0.0188296772539616	-0.00513742584735155
-6.20604085922241	-7.36267995834351	-10.5783309936523	-0.0137529242783785	0.0190672930330038	-0.00510040950030088
-6.20694446563721	-7.36635255813599	-10.5861291885376	-0.0137779992073774	0.0187968742102385	-0.00487588252872229
-6.19875907897949	-7.36744689941406	-10.5480041503906	-0.0139754675328732	0.0188902858644724	-0.00491606630384922
-6.19394207000732	-7.34955644607544	-10.557653427124	-0.0139851858839393	0.0190337896347046	-0.00499811349436641
-6.19950914382935	-7.34753131866455	-10.5696077346802	-0.0139771131798625	0.018903374671936	-0.00464354362338781
-6.19174003601074	-7.35741567611694	-10.5317296981812	-0.0141450222581625	0.0188959613442421	-0.00463250977918506
-6.18808507919312	-7.34110021591187	-10.5370254516602	-0.0142586575821042	0.0191501658409834	-0.00477622076869011
-6.19394493103027	-7.34321784973145	-10.5607023239136	-0.0141903068870306	0.0190081093460321	-0.00440569594502449
-6.1866397857666	-7.34448623657227	-10.5180330276489	-0.0144008994102478	0.019017368555069	-0.00458402978256345
-6.18638229370117	-7.32555437088013	-10.5328035354614	-0.0143349170684814	0.0192337203770876	-0.00447855331003666
-6.18751335144043	-7.33450603485107	-10.5454721450806	-0.01433015614748	0.019023522734642	-0.00410750275477767
-6.17708683013916	-7.33309698104858	-10.5026397705078	-0.0144785651937127	0.0190633535385132	-0.0042166574858129
-6.17628288269043	-7.3189058303833	-10.5277080535889	-0.0144512373954058	0.01925496943295	-0.00421761581674218
-6.17916440963745	-7.31999444961548	-10.541672706604	-0.0143847828730941	0.0190495532006025	-0.00389332952909172
-6.1729154586792	-7.32189035415649	-10.5049171447754	-0.0145181007683277	0.0190368294715881	-0.00397557066753507
-6.16806411743164	-7.30583429336548	-10.5233392715454	-0.014542805030942	0.0191726163029671	-0.00392175279557705
-6.17395448684692	-7.31036710739136	-10.5348415374756	-0.0145159596577287	0.0190454199910164	-0.00363263767212629
-6.16420888900757	-7.3143949508667	-10.4991245269775	-0.0146678388118744	0.0189579036086798	-0.00368239148519933
-6.16093349456787	-7.29397916793823	-10.5111312866211	-0.0146355349570513	0.0191327296197414	-0.00372430146671832
-6.16484880447388	-7.298180103302	-10.5370178222656	-0.0145402085036039	0.0190075412392616	-0.00340029806829989
-6.16068983078003	-7.30681896209717	-10.5030374526978	-0.0147487772628665	0.0189789310097694	-0.00347416894510388
-6.15813255310059	-7.28781080245972	-10.5083818435669	-0.0147394593805075	0.0191698968410492	-0.00353813171386719
-6.15917015075684	-7.29414129257202	-10.52525806427	-0.014663353562355	0.0190491937100887	-0.00320695340633392
-6.15610265731812	-7.29729843139648	-10.4866523742676	-0.0148134967312217	0.0189758744090796	-0.00323441275395453
-6.15357637405396	-7.28154420852661	-10.5068235397339	-0.0147676775231957	0.0192172676324844	-0.00337767484597862
-6.1616153717041	-7.28698825836182	-10.5254611968994	-0.0146009419113398	0.0190416444092989	-0.00308115337975323
-6.15389490127563	-7.29406929016113	-10.497878074646	-0.0147444726899266	0.0189610477536917	-0.00319449813105166
-6.15325880050659	-7.27818965911865	-10.5054874420166	-0.0145592633634806	0.0191245190799236	-0.0032986793667078
-6.1587233543396	-7.27962446212769	-10.539210319519	-0.0143871000036597	0.0189853087067604	-0.00300614675506949
-6.15660381317139	-7.29342460632324	-10.5104579925537	-0.0143778724595904	0.0188267678022385	-0.00308094127103686
-6.15179347991943	-7.28066778182983	-10.5291509628296	-0.0142479799687862	0.0189818758517504	-0.00318718585185707
-6.15989875793457	-7.2845983505249	-10.5637197494507	-0.0138900578022003	0.0187729615718126	-0.00298328418284655
-6.1620888710022	-7.29601716995239	-10.5511598587036	-0.0137669574469328	0.0185903161764145	-0.00293632410466671
-6.15915393829346	-7.28849220275879	-10.5451049804688	-0.0135831469669938	0.0186872072517872	-0.00314644374884665
-6.16633749008179	-7.28619766235352	-10.5890598297119	-0.0133088752627373	0.018702756613493	-0.0029127721209079
-6.17183256149292	-7.30408000946045	-10.5904560089111	-0.0130953202024102	0.0183399710804224	-0.00277431262657046
-6.1646032333374	-7.30511903762817	-10.5672950744629	-0.013003203086555	0.0184519980102777	-0.00296058668754995
-6.17111778259277	-7.2942214012146	-10.603949546814	-0.0127573190256953	0.0185028854757547	-0.00294318236410618
-6.17871570587158	-7.3058762550354	-10.6315603256226	-0.0125626008957624	0.0181772150099278	-0.00267776404507458
-6.17319440841675	-7.30961942672729	-10.603494644165	-0.0125196147710085	0.0181621890515089	-0.00277890684083104
-6.17337703704834	-7.29667472839355	-10.6204519271851	-0.0123436246067286	0.0183063764125109	-0.00288375909440219
-6.17998552322388	-7.31072664260864	-10.6292314529419	-0.0122483242303133	0.0180614106357098	-0.00254850089550018
-6.17293167114258	-7.30851602554321	-10.6051063537598	-0.0122539633885026	0.0181852262467146	-0.00267275469377637
-6.1763858795166	-7.29783964157104	-10.6455011367798	-0.0121018895879388	0.0182533841580153	-0.00260320887900889
-6.17836904525757	-7.30556440353394	-10.6451559066772	-0.0120970802381635	0.0179749354720116	-0.0024146584328264
-6.16668796539307	-7.30023860931396	-10.6192388534546	-0.0121402442455292	0.0181301087141037	-0.00258014025166631
-6.16677856445313	-7.28806304931641	-10.6430253982544	-0.0121462447568774	0.0182078462094069	-0.00245660729706287
-6.17151880264282	-7.29587411880493	-10.6482419967651	-0.0120855625718832	0.0180614832788706	-0.00210909475572407
-6.16351461410522	-7.29646015167236	-10.6113710403442	-0.0122066428884864	0.0180448889732361	-0.00222328561358154
-6.15840816497803	-7.28327894210815	-10.6301107406616	-0.0121873822063208	0.0182527098804712	-0.00226966897025704
-6.16339921951294	-7.28470897674561	-10.6518220901489	-0.0121497921645641	0.0180641803890467	-0.00203176587820053
-6.15496778488159	-7.29106998443604	-10.6200618743896	-0.0122341392561793	0.0180081203579903	-0.00200172024779022
-6.1455225944519	-7.27686977386475	-10.6099872589111	-0.0123261613771319	0.0183323752135038	-0.00213409378193319
-6.151695728302	-7.27151489257813	-10.6435298919678	-0.0122362775728106	0.0182850006967783	-0.00184966123197228
-6.14829635620117	-7.28308391571045	-10.6210613250732	-0.0123326657339931	0.0181352626532316	-0.00167492812033743
-6.13854122161865	-7.27743673324585	-10.5983076095581	-0.0123795662075281	0.01834362372756	-0.00183217541780323
-6.14210891723633	-7.26672983169556	-10.6384525299072	-0.0123361824080348	0.0184069313108921	-0.00163885345682502
-6.14155578613281	-7.27687692642212	-10.634596824646	-0.0122943567112088	0.0182409081608057	-0.00137698382604867
-6.13075351715088	-7.27475786209106	-10.6040849685669	-0.0124244522303343	0.0183242820203304	-0.00156599935144186
-6.13254499435425	-7.25988960266113	-10.6313629150391	-0.0123054916039109	0.0184860210865736	-0.00140449742320925
-6.13125419616699	-7.2732400894165	-10.6328763961792	-0.0123565532267094	0.0182375498116016	-0.00107607257086784
-6.1259617805481	-7.2731032371521	-10.5952157974243	-0.0124859437346458	0.0184465255588293	-0.00113096763379872
-6.12732744216919	-7.2596001625061	-10.634729385376	-0.0123743694275618	0.0185639038681984	-0.00101444683969021
-6.12844276428223	-7.26989412307739	-10.6363096237183	-0.0123744532465935	0.0183540545403957	-0.000695027527399361
-6.11997318267822	-7.26615905761719	-10.5994710922241	-0.0125224702060223	0.018534068018198	-0.000815299281384796
-6.12322044372559	-7.25618171691895	-10.6331357955933	-0.0124215194955468	0.0185638591647148	-0.000535302388016135
-6.12205410003662	-7.26450300216675	-10.6152973175049	-0.0124678406864405	0.0184210687875748	-0.00024418524117209
-6.11225128173828	-7.26127147674561	-10.5994882583618	-0.0125489700585604	0.0186359621584415	-0.000366439024219289
-6.11910820007324	-7.25125408172607	-10.6354475021362	-0.0124949207529426	0.0186525918543339	-0.000108916530734859
-6.1194109916687	-7.26510810852051	-10.6230497360229	-0.0126016372814775	0.0185362715274096	0.0001392168487655
-6.1122727394104	-7.25412178039551	-10.5979557037354	-0.0127091892063618	0.018681563436985	-1.36236549224122E-05
-6.11822080612183	-7.24814939498901	-10.6283569335938	-0.0126740615814924	0.018706938251853	0.000349942070897669
-6.11642360687256	-7.25961637496948	-10.6046772003174	-0.0128328390419483	0.0185567066073418	0.000577706552576274
-6.10921144485474	-7.24928045272827	-10.5865793228149	-0.0129474913701415	0.0188015643507242	0.00044848964898847
-6.11408138275146	-7.24172115325928	-10.6255397796631	-0.0129170119762421	0.0188085753470659	0.000674554728902876
-6.11354064941406	-7.25280618667603	-10.6127614974976	-0.0130578735843301	0.0186917707324028	0.000909828755538911
-6.10490083694458	-7.25240421295166	-10.5835618972778	-0.0132234375923872	0.0187983028590679	0.000792664650361985
-6.10705614089966	-7.23538589477539	-10.6030292510986	-0.0132169891148806	0.0188978519290686	0.000999462325125933
-6.11018228530884	-7.24498653411865	-10.6062097549438	-0.0133537501096725	0.0188139844685793	0.00128379359375685
-6.10211944580078	-7.24820327758789	-10.5710678100586	-0.0134793892502785	0.0188146624714136	0.00128485937602818
-6.09932661056519	-7.23334884643555	-10.5773658752441	-0.0135667305439711	0.0190650466829538	0.00118231063243002
-6.1033787727356	-7.23301792144775	-10.6142644882202	-0.013520841486752	0.0190459657460451	0.00143870851024985
-6.10056161880493	-7.24318933486938	-10.584433555603	-0.013603750616312	0.0188803467899561	0.00153836782556027
-6.0932731628418	-7.23422241210938	-10.5565729141235	-0.0138234021142125	0.0191064700484276	0.00142784626223147
-6.09608507156372	-7.22310829162598	-10.5878620147705	-0.0138363810256124	0.0192176662385464	0.00165705115068704
-6.0955057144165	-7.23332500457764	-10.5651559829712	-0.0139611279591918	0.0191124472767115	0.00181319552939385
-6.08539390563965	-7.22924137115479	-10.5451192855835	-0.014174273237586	0.0192795135080814	0.00175175233744085
-6.08873891830444	-7.21599102020264	-10.577564239502	-0.0141090741381049	0.0193614009767771	0.00182315020356327
-6.08478689193726	-7.22748517990112	-10.5641679763794	-0.0142933055758476	0.0192207060754299	0.00204616039991379
-6.07185649871826	-7.21592998504639	-10.5363426208496	-0.0144096668809652	0.0193872693926096	0.0019149937434122
-6.07845687866211	-7.20663452148438	-10.5594453811646	-0.0144676752388477	0.0194713212549686	0.0020943358540535
-6.0707368850708	-7.2163462638855	-10.5338010787964	-0.0145800337195396	0.0193083547055721	0.00230727391317487
-6.05871438980103	-7.20003080368042	-10.5228939056396	-0.0148169230669737	0.019549623131752	0.00212716427631676
-6.06245899200439	-7.19613552093506	-10.5521755218506	-0.0147856809198856	0.0195443294942379	0.00235693715512753
-6.05970859527588	-7.20607757568359	-10.5313968658447	-0.0149220619350672	0.01944824680686	0.00253009283915162
-6.04924535751343	-7.19652509689331	-10.5013885498047	-0.01511609274894	0.0196468215435743	0.00232057995162904
-6.04574728012085	-7.18303775787354	-10.5309686660767	-0.0151463467627764	0.0196742713451386	0.00248042400926352
-6.05302476882935	-7.19294595718384	-10.5213642120361	-0.015167054720223	0.0195582620799541	0.00275688827969134
-6.04299831390381	-7.19168949127197	-10.4865913391113	-0.0153348119929433	0.019692063331604	0.00266987551003695
-6.04204797744751	-7.17815637588501	-10.5080785751343	-0.0153695028275251	0.0198497008532286	0.00257989019155502
-6.04593753814697	-7.18378925323486	-10.5167350769043	-0.0154255265370011	0.0196835640817881	0.00287653645500541
-6.03953456878662	-7.1896538734436	-10.4893264770508	-0.0156050585210323	0.0196776352822781	0.00276054837740958
-6.03967666625977	-7.17630958557129	-10.4811840057373	-0.0156148048117757	0.0199336744844913	0.00257212668657303
-6.04365682601929	-7.1730318069458	-10.5075588226318	-0.0155778843909502	0.0198847018182278	0.00272995629347861
-6.04439115524292	-7.18296003341675	-10.5003595352173	-0.0155773917213082	0.0196801256388426	0.00289394031278789
-6.03869676589966	-7.1836895942688	-10.4691390991211	-0.0157429426908493	0.0198182705789804	0.00262978230603039
-6.04036092758179	-7.17201089859009	-10.4952087402344	-0.0157400798052549	0.0199581123888493	0.00261169928126037
-6.04717206954956	-7.17741727828979	-10.5049247741699	-0.0157058537006378	0.0197816137224436	0.00278030824847519
-6.04400300979614	-7.18536424636841	-10.4754076004028	-0.0158347953110933	0.0197882242500782	0.00260862149298191
-6.03945112228394	-7.17101383209229	-10.4768009185791	-0.0158312898129225	0.0199563931673765	0.00240923068486154
-6.04861402511597	-7.17326021194458	-10.4993267059326	-0.0157390795648098	0.0198720414191484	0.00264465366490185
-6.04480361938477	-7.18276977539063	-10.4815073013306	-0.0156945325434208	0.0197467971593142	0.00265131494961679
-6.04139184951782	-7.17724657058716	-10.4696092605591	-0.0158433225005865	0.019961629062891	0.00239636236801744
-6.05073404312134	-7.17364311218262	-10.5147171020508	-0.0156708881258965	0.0198927074670792	0.00249978085048497
-6.05385541915894	-7.18626737594604	-10.489972114563	-0.0157093945890665	0.0196968968957663	0.00257353181950748
-6.04991340637207	-7.1873893737793	-10.4769191741943	-0.0157972630113363	0.0199416447430849	0.00233597029000521
-6.0564923286438	-7.17894840240479	-10.5063705444336	-0.0155853144824505	0.0199265480041504	0.00241784378886223
-6.06031942367554	-7.19565153121948	-10.502236366272	-0.0155842937529087	0.0197806619107723	0.00255922460928559
-6.05526924133301	-7.1911506652832	-10.4860944747925	-0.015584371984005	0.0199647955596447	0.00221630814485252
-6.06507587432861	-7.19084548950195	-10.5203351974487	-0.0153820253908634	0.019948011264205	0.00224615843035281
-6.07061910629272	-7.20525074005127	-10.5171394348145	-0.0153069719672203	0.0198344625532627	0.00238025141879916
-6.06608581542969	-7.20829772949219	-10.4919853210449	-0.0153589779511094	0.0198908187448978	0.00209976965561509
-6.07355880737305	-7.20054578781128	-10.5170917510986	-0.0152347777038813	0.0200889762490988	0.00212323386222124
-6.07843542098999	-7.21556806564331	-10.5284843444824	-0.0150487255305052	0.0198259465396404	0.00232326914556324
-6.07319402694702	-7.2197642326355	-10.4993162155151	-0.0150283174589276	0.0199038907885551	0.00204015779308975
-6.07634544372559	-7.21214246749878	-10.5327444076538	-0.0148269664496183	0.0200087744742632	0.00202273367904127
-6.08164167404175	-7.22433948516846	-10.5528869628906	-0.014583800919354	0.0198430791497231	0.00212986464612186
-6.07632637023926	-7.23294687271118	-10.5256385803223	-0.0145985772833228	0.0198637768626213	0.00194460956845433
-6.07705354690552	-7.21991014480591	-10.5500087738037	-0.0144175989553332	0.0199306774884462	0.00190927868243307
-6.08056545257568	-7.23735904693604	-10.5477609634399	-0.0142863662913442	0.019712682813406	0.00200401269830763
-6.07174587249756	-7.23577070236206	-10.5286092758179	-0.0143760712817311	0.0198446102440357	0.00178902654442936
-6.08089828491211	-7.22959423065186	-10.5679922103882	-0.0141000747680664	0.0199020225554705	0.00177188264206052
-6.08123874664307	-7.24744415283203	-10.5619535446167	-0.0140863126143813	0.0197139829397202	0.00176365452352911
-6.07429981231689	-7.24191188812256	-10.5366830825806	-0.0140909627079964	0.0198780409991741	0.00139836105518043
-6.08378171920776	-7.23736953735352	-10.5696687698364	-0.0138973202556372	0.0200270991772413	0.00143900886178017
-6.08342790603638	-7.25258588790894	-10.549898147583	-0.01398272998631	0.0198600068688393	0.00143477716483176
-6.08341407775879	-7.24571418762207	-10.545726776123	-0.0140015501528978	0.0201065912842751	0.00105510931462049
-6.09306621551514	-7.24525880813599	-10.574426651001	-0.0138719296082854	0.02006178162992	0.00102654844522476
-6.09215641021729	-7.25982093811035	-10.5460891723633	-0.0139718409627676	0.0200537890195847	0.00084141903789714
-6.0929536819458	-7.2494945526123	-10.5427894592285	-0.0140170427039266	0.0202939994633198	0.000471177510917187
-6.10377168655396	-7.25595235824585	-10.5606031417847	-0.0140277929604053	0.0202570222318172	0.00055563950445503
-6.10294914245605	-7.26644468307495	-10.52769947052	-0.0141882710158825	0.0202200934290886	0.000277358660241589
-6.1071605682373	-7.25300741195679	-10.5331411361694	-0.0140989972278476	0.0204379018396139	-0.000136066591949202
-6.1171236038208	-7.25607824325562	-10.5630979537964	-0.014076923020184	0.0204488914459944	-0.000108775093394797
-6.11981010437012	-7.27049922943115	-10.5352802276611	-0.0141830621287227	0.0202948190271854	-0.000387909240089357
-6.11978673934937	-7.26076650619507	-10.5230073928833	-0.0142818279564381	0.020613856613636	-0.000815396488178521
-6.13190841674805	-7.25601959228516	-10.5553770065308	-0.0141859138384461	0.0206068065017462	-0.000865270383656025
-6.13670873641968	-7.27180862426758	-10.5295972824097	-0.0142940459772944	0.0204492788761854	-0.000936581287533045
-6.13496589660645	-7.26824522018433	-10.5161619186401	-0.0143557814881206	0.0206308364868164	-0.0013128382852301
-6.14537477493286	-7.25886631011963	-10.5529356002808	-0.0142669035121799	0.0207358375191689	-0.00140072463545948
-6.15294361114502	-7.27601480484009	-10.5467624664307	-0.0143410507589579	0.0205962900072336	-0.00143816194031388
-6.14925289154053	-7.26983737945557	-10.5239419937134	-0.0144624272361398	0.0207298062741756	-0.00181337958201766
-6.1610369682312	-7.26379728317261	-10.5503444671631	-0.0143850231543183	0.0208216719329357	-0.0018871504580602
-6.16344594955444	-7.27887964248657	-10.5443773269653	-0.0143945505842566	0.0206880941987038	-0.00179084064438939
-6.15979766845703	-7.27520990371704	-10.5202598571777	-0.0144043527543545	0.0208352319896221	-0.00211447733454406
-6.16085433959961	-7.26369428634644	-10.548828125	-0.0143600590527058	0.0209240689873695	-0.00220817653462291
-6.16250848770142	-7.27468729019165	-10.5674390792847	-0.0142483683302999	0.0206489358097315	-0.00209158449433744
-6.15644693374634	-7.27745532989502	-10.5301456451416	-0.014320814050734	0.0207700170576572	-0.00224949582479894
-6.15033102035522	-7.26497888565063	-10.5320148468018	-0.0142768360674381	0.0209711417555809	-0.00247252476401627
-6.15531158447266	-7.26559257507324	-10.5604591369629	-0.0142299840226769	0.0208996310830116	-0.00231291679665446
-6.14705228805542	-7.27481985092163	-10.5288953781128	-0.0142784966155887	0.0208936799317598	-0.0022937951143831
-6.13989877700806	-7.26353549957275	-10.5248975753784	-0.0144065991044044	0.021092165261507	-0.00256879162043333
-6.14108991622925	-7.2560977935791	-10.5568904876709	-0.0142608778551221	0.0211369208991528	-0.0024738849606365
-6.13573598861694	-7.26831865310669	-10.5418682098389	-0.0143602387979627	0.0210869945585728	-0.0024410339538008
-6.12520503997803	-7.25461101531982	-10.5226259231567	-0.0144129144027829	0.0212793294340372	-0.00271827983669937
-6.12584209442139	-7.25123119354248	-10.5444478988647	-0.0145374266430736	0.021423164755106	-0.00261247507296503
-6.12176275253296	-7.25635147094727	-10.524224281311	-0.014606224372983	0.0213087033480406	-0.00258150976151228
-6.11194801330566	-7.24786758422852	-10.4989805221558	-0.0148775344714522	0.0216134767979383	-0.00292648957110941
-6.11381912231445	-7.23574018478394	-10.533745765686	-0.0148102408275008	0.0217515826225281	-0.00283527397550642
-6.10897922515869	-7.24441528320313	-10.5095481872559	-0.0150946229696274	0.0216364581137896	-0.00289462762884796
-6.10204601287842	-7.23443222045898	-10.4893188476563	-0.0152367148548365	0.0218626949936152	-0.0032257866114378
-6.10484313964844	-7.22499322891235	-10.5218420028687	-0.0152665004134178	0.0220303796231747	-0.00316996383480728
-6.10550975799561	-7.23510074615479	-10.4947776794434	-0.0154404789209366	0.0219828579574823	-0.00317639485001564
-6.09778356552124	-7.2296085357666	-10.4754123687744	-0.0155282039195299	0.0221954938024282	-0.00352956051938236
-6.1006555557251	-7.21563243865967	-10.5075836181641	-0.0155124440789223	0.0223239399492741	-0.0036062253639102
-6.10130310058594	-7.2246208190918	-10.4936056137085	-0.0156489759683609	0.0222171787172556	-0.0035901959054172
-6.09176111221313	-7.21768045425415	-10.4635496139526	-0.0158487856388092	0.022398766130209	-0.00398102821782231
-6.09860134124756	-7.20837831497192	-10.4849605560303	-0.0159311182796955	0.0226843375712633	-0.00403590872883797
-6.10346698760986	-7.21337842941284	-10.4908256530762	-0.0158323347568512	0.022515781223774	-0.00396753754466772
-6.10043907165527	-7.22101831436157	-10.4590883255005	-0.0160671826452017	0.0226212460547686	-0.00416012806817889
-6.09783458709717	-7.20804071426392	-10.4655351638794	-0.016071854159236	0.0228677298873663	-0.00452195201069117
-6.10994577407837	-7.21027898788452	-10.503155708313	-0.0159428101032972	0.0228744987398386	-0.00440265284851193
-6.10670280456543	-7.22175931930542	-10.4732389450073	-0.0161046870052814	0.0227489247918129	-0.00447866739705205
-6.1032600402832	-7.2163610458374	-10.4536046981812	-0.0162648409605026	0.0230043530464172	-0.00489191710948944
-6.11481809616089	-7.20839977264404	-10.4819869995117	-0.0162527952343225	0.0231282655149698	-0.00485891755670309
-6.11842393875122	-7.22202014923096	-10.4819021224976	-0.0162508208304644	0.0229639634490013	-0.00482668448239565
-6.11545181274414	-7.22073650360107	-10.44837474823	-0.0163906682282686	0.0232919789850712	-0.00514000421389937
-6.12552261352539	-7.21182584762573	-10.4821434020996	-0.0163654740899801	0.0233577098697424	-0.00526149291545153
-6.12885522842407	-7.22475624084473	-10.4723606109619	-0.0164705701172352	0.023277522996068	-0.0052468809299171
-6.12646293640137	-7.21674299240112	-10.4518003463745	-0.0166574958711863	0.0234437026083469	-0.00558379059657454
-6.13937902450562	-7.21507978439331	-10.4828100204468	-0.0165067967027426	0.0234726499766111	-0.00542286923155189
-6.13844966888428	-7.2279200553894	-10.450325012207	-0.0166911315172911	0.0233961082994938	-0.00556551525369287
-6.13527584075928	-7.21721792221069	-10.4453372955322	-0.0168600790202618	0.0235997121781111	-0.0058136791922152
-6.14853286743164	-7.21786689758301	-10.4854698181152	-0.0167763251811266	0.0235835909843445	-0.00566742802038789
-6.14893913269043	-7.22982883453369	-10.4478788375854	-0.0169611312448978	0.0234516561031342	-0.00582732493057847
-6.145592212677	-7.21750926971436	-10.4433813095093	-0.0170245319604874	0.0237843412905931	-0.00604694616049528
-6.15360593795776	-7.21674013137817	-10.4745988845825	-0.0169747266918421	0.0237024128437042	-0.00589304929599166
-6.15026569366455	-7.23123359680176	-10.4513483047485	-0.0170728582888842	0.0235944800078869	-0.00582555308938026
-6.14808225631714	-7.22296810150146	-10.4337482452393	-0.0171794518828392	0.023882795125246	-0.00609727203845978
-6.15367937088013	-7.21649503707886	-10.4748201370239	-0.0170697532594204	0.0238690711557865	-0.00598544115200639
-6.15486860275269	-7.22864103317261	-10.4575090408325	-0.0171588324010372	0.0237703565508127	-0.00588999036699533
-6.14761543273926	-7.22216749191284	-10.4395170211792	-0.0173193924129009	0.0239297095686197	-0.00617716042324901
-6.15483522415161	-7.21797275543213	-10.4653415679932	-0.0173189714550972	0.0239566415548325	-0.00598035892471671
-6.1530818939209	-7.23094749450684	-10.4459543228149	-0.0173618942499161	0.0238311197608709	-0.00587825244292617
-6.14591121673584	-7.22349500656128	-10.4293127059937	-0.0174281392246485	0.0239525586366653	-0.0061360839754343
-6.14849328994751	-7.21592235565186	-10.4637699127197	-0.017444534227252	0.0241910945624113	-0.00611358461901546
-6.15104341506958	-7.22598457336426	-10.4705057144165	-0.0175050254911184	0.0239628758281469	-0.00603252789005637
-6.14219665527344	-7.22401237487793	-10.4308748245239	-0.0176808163523674	0.0240747351199389	-0.00617430731654167
-6.14392471313477	-7.20907020568848	-10.4516859054565	-0.0177093148231506	0.0242115091532469	-0.00623972527682781
-6.14706134796143	-7.21791362762451	-10.4521636962891	-0.0178261268883944	0.0240240693092346	-0.00597907276824117
-6.13914251327515	-7.21206474304199	-10.4146404266357	-0.0180511549115181	0.02411456592381	-0.00625303527340293
-6.14383792877197	-7.19946098327637	-10.4520130157471	-0.0179855395108461	0.0241534952074289	-0.0062041119672358
-6.14217090606689	-7.2088942527771	-10.4270868301392	-0.0182446297258139	0.0240095909684896	-0.00621812790632248
-6.14112758636475	-7.19018983840942	-10.423828125	-0.0184352118521929	0.0241720899939537	-0.00639947410672903
-6.14592981338501	-7.1962423324585	-10.4334173202515	-0.0184781290590763	0.0239871293306351	-0.00616778945550323
-6.14387845993042	-7.19317102432251	-10.394603729248	-0.0187149811536074	0.0240532923489809	-0.00637408019974828
-6.14681339263916	-7.18243837356567	-10.4328641891479	-0.0188128463923931	0.0241145305335522	-0.00630292110145092
-6.1486029624939	-7.19256019592285	-10.4119625091553	-0.0188566111028194	0.0238332077860832	-0.0063358573243022
-6.14534378051758	-7.17691326141357	-10.4079036712646	-0.0189770963042974	0.0240553170442581	-0.00654061045497656
-6.15741157531738	-7.17805624008179	-10.4307136535645	-0.0189647767692804	0.0238672699779272	-0.00624685641378164
-6.15316390991211	-7.18395233154297	-10.392614364624	-0.0191156882792711	0.0237872581928968	-0.00636196322739124
-6.1554012298584	-7.16939735412598	-10.4201402664185	-0.0190267898142338	0.0239016357809305	-0.00641931965947151
-6.16253900527954	-7.18008279800415	-10.4290418624878	-0.0189899951219559	0.0236858762800694	-0.00618490716442466
-6.15536117553711	-7.1768479347229	-10.4064683914185	-0.0191181115806103	0.0237202178686857	-0.00640679011121392
-6.16536569595337	-7.17077255249023	-10.4315462112427	-0.0189929753541946	0.023699076846242	-0.00620868848636746
-6.15922021865845	-7.18556308746338	-10.4099016189575	-0.0190766714513302	0.0234431847929955	-0.00599886896088719
-6.15957403182983	-7.17481374740601	-10.4143886566162	-0.0190015528351069	0.0235807411372662	-0.00615663034841418
-6.16672706604004	-7.17687606811523	-10.4456777572632	-0.0188683699816465	0.02341403439641	-0.00584994722157717
-6.15993118286133	-7.18418502807617	-10.4158620834351	-0.0189475510269403	0.0232779569923878	-0.00585127482190728
-6.16210842132568	-7.17346715927124	-10.4348173141479	-0.0188976004719734	0.023414907976985	-0.00581159349530935
-6.16335344314575	-7.1849627494812	-10.4407377243042	-0.0188876446336508	0.0231502037495375	-0.00537449819967151
-6.1574068069458	-7.185622215271	-10.4094276428223	-0.0189502891153097	0.0231669265776873	-0.00547555182129145
-6.15982580184937	-7.1759672164917	-10.4492874145508	-0.0188800357282162	0.0231986716389656	-0.00537455966696143
-6.16238260269165	-7.18678045272827	-10.4413022994995	-0.0188615955412388	0.0230003446340561	-0.00511661870405078
-6.15678787231445	-7.17945957183838	-10.4213714599609	-0.0188967753201723	0.023099709302187	-0.00530516542494297
-6.16578102111816	-7.17885112762451	-10.4490156173706	-0.0187971331179142	0.0229479353874922	-0.00500056659802794
-6.15911531448364	-7.19242572784424	-10.4193449020386	-0.0189679451286793	0.0228175111114979	-0.00492948805913329
-6.16027975082397	-7.18106508255005	-10.4322366714478	-0.0189685598015785	0.0230500530451536	-0.00502996426075697
-6.16812181472778	-7.18426179885864	-10.4590368270874	-0.0188903212547302	0.022856131196022	-0.00478364573791623
-6.16859865188599	-7.19533443450928	-10.4287252426147	-0.0189810078591108	0.0227011423557997	-0.00486887758597732
-6.16646766662598	-7.18188762664795	-10.4200687408447	-0.019072512164712	0.0228619147092104	-0.00500514172017574
-6.17541456222534	-7.18720245361328	-10.4489459991455	-0.0189786162227392	0.0227765440940857	-0.00475564226508141
-6.17397451400757	-7.19945001602173	-10.4125833511353	-0.0191595871001482	0.0226766746491194	-0.00485852593556046
-6.1773853302002	-7.19054985046387	-10.4339790344238	-0.0192094165831804	0.0229157153517008	-0.00501066725701094
-6.1892352104187	-7.19523906707764	-10.4526710510254	-0.0190821122378111	0.0226102396845818	-0.00479705817997456
-6.18089008331299	-7.20546102523804	-10.4158811569214	-0.0193602554500103	0.0225650556385517	-0.00504060462117195
-6.18732738494873	-7.19138669967651	-10.4368944168091	-0.0192722156643867	0.0227035172283649	-0.00508061237633228
-6.1962194442749	-7.20356798171997	-10.4503993988037	-0.0193069335073233	0.0225083250552416	-0.00485417386516929
-6.19405508041382	-7.20871162414551	-10.4173040390015	-0.0194573346525431	0.022555423900485	-0.00506631098687649
-6.19467401504517	-7.1988844871521	-10.4464101791382	-0.019504988566041	0.0226701311767101	-0.00516203790903091
-6.20003795623779	-7.21182107925415	-10.450982093811	-0.0194419752806425	0.0223838519304991	-0.00503964861854911
-6.19382905960083	-7.21035814285278	-10.4205312728882	-0.0196786057204008	0.0226244535297155	-0.00526327267289162
-6.19972515106201	-7.20370769500732	-10.4541177749634	-0.0196234062314034	0.0226476043462753	-0.00519717391580343
-6.19891452789307	-7.21780776977539	-10.4240255355835	-0.0197702590376139	0.0225003305822611	-0.00518455589190125
-6.19399833679199	-7.20787525177002	-10.4269771575928	-0.0198863707482815	0.0227540452033281	-0.00541376229375601
-6.19594573974609	-7.20392274856567	-10.4572649002075	-0.0198306683450937	0.0226150006055832	-0.00524702575057745
-6.19244241714478	-7.21570014953613	-10.4307479858398	-0.0200103782117367	0.0226014200598001	-0.00533370301127434
-6.18717956542969	-7.19813966751099	-10.4302587509155	-0.0200669206678867	0.0228658281266689	-0.00556904077529907
-6.18917894363403	-7.20561075210571	-10.4513397216797	-0.0201165694743395	0.022838132455945	-0.00530515145510435
-6.18142223358154	-7.21368932723999	-10.415470123291	-0.0202448386698961	0.0227712970227003	-0.00547051476314664
-6.17468881607056	-7.19780254364014	-10.4186916351318	-0.0203934386372566	0.0230669006705284	-0.00566808087751269
-6.17995738983154	-7.20256996154785	-10.4444952011108	-0.0203788299113512	0.0230334363877773	-0.0055409180931747
-6.17206573486328	-7.20922040939331	-10.4059476852417	-0.0205938275903463	0.0229949895292521	-0.00566044496372342
-6.1684889793396	-7.19344329833984	-10.4206829071045	-0.0205799415707588	0.0232638251036406	-0.00591809907928109
-6.17406606674194	-7.20282316207886	-10.4296817779541	-0.0207168869674206	0.0230838973075151	-0.00567844416946173
-6.16621065139771	-7.20413398742676	-10.3909692764282	-0.0208960697054863	0.0232497788965702	-0.00593710038810968
-6.16646432876587	-7.19205331802368	-10.4263391494751	-0.0209036488085985	0.0233325306326151	-0.00601260550320148
-6.16770362854004	-7.20503997802734	-10.4108371734619	-0.0210044216364622	0.0232813432812691	-0.00602274853736162
-6.1633768081665	-7.18823623657227	-10.3990716934204	-0.0210524667054415	0.0234694369137287	-0.00631125550717115
-6.16839551925659	-7.1947135925293	-10.4173345565796	-0.0210962928831577	0.023428363725543	-0.00620288727805018
-6.16177463531494	-7.19750881195068	-10.3809938430786	-0.0212734006345272	0.0235084425657988	-0.00649658916518092
-6.16123199462891	-7.18879318237305	-10.416374206543	-0.0213100258260965	0.0236745215952396	-0.00665183458477259
-6.1641411781311	-7.19904804229736	-10.4141263961792	-0.0213963240385056	0.0234690513461828	-0.00659918319433928
-6.15620231628418	-7.19374370574951	-10.3790140151978	-0.02158591337502	0.0236847549676895	-0.00692071067169309
-6.15895700454712	-7.18170595169067	-10.4023752212524	-0.0216451976448298	0.0238010603934526	-0.00704231020063162
-6.16153192520142	-7.19539165496826	-10.3857421875	-0.0217398125678301	0.0237456001341343	-0.00702250376343727
-6.15197849273682	-7.18863344192505	-10.3678712844849	-0.0219340473413467	0.0239067859947681	-0.0074007660150528
-6.15773963928223	-7.18140268325806	-10.4034357070923	-0.0218915306031704	0.0239653773605824	-0.00738080171868205
-6.15391302108765	-7.19587993621826	-10.3716106414795	-0.0220559593290091	0.0239342730492353	-0.00752230081707239
-6.15064287185669	-7.17819261550903	-10.3765497207642	-0.022154089063406	0.0241817068308592	-0.00786734744906425
-6.15898036956787	-7.18406248092651	-10.3883800506592	-0.0221714954823256	0.0241014566272497	-0.00775190629065037
-6.15194511413574	-7.18659448623657	-10.3530740737915	-0.0223830044269562	0.0240831580013037	-0.00801831390708685
-6.15379619598389	-7.17457389831543	-10.3817024230957	-0.0223775822669268	0.024389797821641	-0.00821874290704727
-6.15733909606934	-7.18628454208374	-10.3746662139893	-0.0223871041089296	0.0242189429700375	-0.00825395341962576
-6.14911794662476	-7.17918872833252	-10.3428964614868	-0.0226104967296124	0.0244533233344555	-0.00867845118045807
-6.15689134597778	-7.17170858383179	-10.3760995864868	-0.0226242784410715	0.0245430301874876	-0.00871424097567797
-6.15950155258179	-7.18344593048096	-10.3533306121826	-0.0227230861783028	0.0244021974503994	-0.00871310196816921
-6.15202522277832	-7.17715501785278	-10.3344230651855	-0.0228494517505169	0.0246340110898018	-0.00910991057753563
-6.15754413604736	-7.16602754592896	-10.3703756332397	-0.0228289403021336	0.0246731117367744	-0.00918326526880264
-6.15789461135864	-7.18263053894043	-10.3610525131226	-0.0229617208242416	0.0245613977313042	-0.00922773499041796
-6.15113830566406	-7.17349720001221	-10.3359594345093	-0.023055724799633	0.0246599726378918	-0.00956686399877071
-6.16000413894653	-7.16687250137329	-10.3666410446167	-0.0230742786079645	0.0247652288526297	-0.00966817326843739
-6.16397285461426	-7.18157911300659	-10.3467617034912	-0.0231426116079092	0.0246338304132223	-0.00961911678314209
-6.15878486633301	-7.17211532592773	-10.3365106582642	-0.0231458283960819	0.0247758217155933	-0.0099793802946806
-6.17261600494385	-7.17120361328125	-10.3748054504395	-0.0229843463748693	0.0247598271816969	-0.01000433601439
-6.16873025894165	-7.18165493011475	-10.3433532714844	-0.0230893790721893	0.0246051903814077	-0.0101555893197656
-6.17605876922607	-7.16943979263306	-10.3685102462769	-0.0230269525200129	0.0247352980077267	-0.0103120822459459
-6.18382120132446	-7.18561744689941	-10.3637933731079	-0.0229448955506086	0.0245520621538162	-0.0101926159113646
-6.17959547042847	-7.18302392959595	-10.360652923584	-0.0229939110577106	0.0246570203453302	-0.0105543378740549
-6.1926703453064	-7.18767881393433	-10.39084815979	-0.0227113794535398	0.0244706105440855	-0.0103954207152128
-6.18733644485474	-7.19187784194946	-10.3584518432617	-0.0227915085852146	0.0244819447398186	-0.0107215233147144
-6.19883441925049	-7.18647050857544	-10.3970232009888	-0.0225697848945856	0.0245082750916481	-0.0106728207319975
-6.19901371002197	-7.20416259765625	-10.3787288665771	-0.0225603710860014	0.0242156218737364	-0.0106172738596797
-6.20055198669434	-7.19758129119873	-10.3827123641968	-0.022399052977562	0.0244177617132664	-0.0109067969024181
-6.21025037765503	-7.20415687561035	-10.4223985671997	-0.022211417555809	0.0243562683463097	-0.0107121486216784
-6.20635652542114	-7.21185541152954	-10.3866262435913	-0.0222103763371706	0.0242192149162292	-0.0108929360285401
-6.21024990081787	-7.20050191879272	-10.414589881897	-0.0221082158386707	0.0243483521044254	-0.0110156871378422
-6.21320581436157	-7.2142481803894	-10.4190292358398	-0.0220226850360632	0.0240968149155378	-0.0107625378295779
-6.20745611190796	-7.21428251266479	-10.4008140563965	-0.0220685936510563	0.024231381714344	-0.0110681112855673
-6.21359777450562	-7.21177339553833	-10.4378776550293	-0.0218463577330112	0.0242133792489767	-0.0109859555959702
-6.21220827102661	-7.22197008132935	-10.4164266586304	-0.0218784566968679	0.0241056531667709	-0.011076083406806
-6.21458148956299	-7.20759868621826	-10.4340028762817	-0.0218005497008562	0.0242277216166258	-0.0112309856340289
-6.21765470504761	-7.21953344345093	-10.4393463134766	-0.0217854138463736	0.0240541789680719	-0.0110516883432865
-6.21097564697266	-7.21891307830811	-10.4074029922485	-0.0218582265079021	0.0241285711526871	-0.0113196829333901
-6.21417856216431	-7.2094874382019	-10.4462118148804	-0.021711278706789	0.0242435783147812	-0.0113758482038975
-6.2165789604187	-7.22600412368774	-10.4315967559814	-0.0218082889914513	0.0241290088742971	-0.0112902373075485
-6.20934247970581	-7.21420478820801	-10.4115896224976	-0.0218036212027073	0.0243437979370356	-0.0116674341261387
-6.2138032913208	-7.21531438827515	-10.4438962936401	-0.0217876024544239	0.0243061203509569	-0.0115463957190514
-6.21164512634277	-7.22646284103394	-10.4147882461548	-0.0218981634825468	0.0242108628153801	-0.0115608954802155
-6.20775032043457	-7.21621990203857	-10.4221906661987	-0.0218789950013161	0.024556452408433	-0.0118549037724733
-6.21238565444946	-7.21966505050659	-10.4449157714844	-0.0218139234930277	0.02438192255795	-0.0117505816742778
-6.20308446884155	-7.22567224502563	-10.4046230316162	-0.0220073722302914	0.0245673637837172	-0.0120067233219743
-6.20706748962402	-7.21282911300659	-10.4364748001099	-0.021926537156105	0.0247038044035435	-0.0119835184887052
-6.20306634902954	-7.2275447845459	-10.4203071594238	-0.0219766478985548	0.0245393589138985	-0.0118895405903459
-6.19670963287354	-7.21772289276123	-10.4155740737915	-0.021941963583231	0.0247655399143696	-0.0121821891516447
-6.20225858688354	-7.21944904327393	-10.4451026916504	-0.0217780619859695	0.0246289931237698	-0.011967052705586
-6.1973762512207	-7.22555303573608	-10.4165515899658	-0.0219502132385969	0.0246553793549538	-0.0122146736830473
-6.19665050506592	-7.21140193939209	-10.4427051544189	-0.0218276455998421	0.0247851368039846	-0.0121540650725365
-6.19239234924316	-7.22618675231934	-10.4226217269897	-0.0218114908784628	0.024591788649559	-0.0121283903717995
-6.18822956085205	-7.21411657333374	-10.4364051818848	-0.0217505600303411	0.0248533338308334	-0.0123220337554812
-6.19534063339233	-7.22149229049683	-10.4545621871948	-0.0216879360377789	0.0247025322169065	-0.0122455460950732
-6.18580150604248	-7.22305250167847	-10.4230003356934	-0.0217191856354475	0.0248403176665306	-0.0124562745913863
-6.18512678146362	-7.21266794204712	-10.4576988220215	-0.0215453933924437	0.0247901696711779	-0.0123782958835363
-6.18147850036621	-7.22455358505249	-10.4360818862915	-0.02164570055902	0.0247507598251104	-0.0123917935416102
-6.17752647399902	-7.20643043518066	-10.4502897262573	-0.021520709618926	0.0249317660927773	-0.0126146171241999
-6.17774724960327	-7.21912622451782	-10.4589176177979	-0.0215208195149899	0.0247988291084766	-0.0124904867261648
-6.16474103927612	-7.20921564102173	-10.4372100830078	-0.0214972663670778	0.024879977107048	-0.0128073310479522
-6.16997957229614	-7.20442724227905	-10.4677114486694	-0.0213856045156717	0.0249859523028135	-0.0126615380868316
-6.15734529495239	-7.21118307113647	-10.435736656189	-0.0215054005384445	0.0249076317995787	-0.0127816386520863
-6.15504789352417	-7.19533967971802	-10.4518394470215	-0.021474476903677	0.0251625590026379	-0.0129358917474747
-6.15650606155396	-7.19914436340332	-10.4619598388672	-0.0214193537831306	0.0250148475170136	-0.0128276469185948
-6.14329767227173	-7.189049243927	-10.4366073608398	-0.0214665662497282	0.025239959359169	-0.0132027976214886
-6.14638710021973	-7.19033145904541	-10.4610023498535	-0.0214268881827593	0.0251071508973837	-0.0130418622866273
-6.13690090179443	-7.19352674484253	-10.4295434951782	-0.0216169282793999	0.0252676196396351	-0.0132999671623111
-6.13857316970825	-7.17861843109131	-10.4612636566162	-0.0214719194918871	0.0254008807241917	-0.0134138930588961
-6.13154983520508	-7.18845129013062	-10.4469718933105	-0.0216067675501108	0.025196049362421	-0.0134009048342705
-6.12452602386475	-7.17526817321777	-10.4361763000488	-0.02168302051723	0.0254121124744415	-0.0138259762898088
-6.13193893432617	-7.17636013031006	-10.4595327377319	-0.0215832106769085	0.0253522600978613	-0.0137039870023727
-6.12060737609863	-7.17952489852905	-10.4293203353882	-0.0217504296451807	0.0255380347371101	-0.0140704791992903
-6.12360954284668	-7.16799926757813	-10.4647054672241	-0.0216956771910191	0.0256086848676205	-0.0141508588567376
-6.12125205993652	-7.17847919464111	-10.4404163360596	-0.0217519998550415	0.0254919026046991	-0.0143742710351944
-6.11537599563599	-7.16149091720581	-10.4427423477173	-0.0217145308852196	0.0256752371788025	-0.0147324223071337
-6.12273931503296	-7.17304658889771	-10.4519596099854	-0.0216993261128664	0.0255722347646952	-0.0146234706044197
-6.11455821990967	-7.17108964920044	-10.4191389083862	-0.0218559484928846	0.0257397424429655	-0.0150805823504925
-6.11656141281128	-7.16390895843506	-10.4542741775513	-0.021834708750248	0.0257957763969898	-0.0152035895735025
-6.11801147460938	-7.17474937438965	-10.4376201629639	-0.0218604132533073	0.0256798677146435	-0.0154000828042626
-6.10946464538574	-7.1651029586792	-10.4271926879883	-0.021950975060463	0.0259464420378208	-0.0158273912966251
-6.11685752868652	-7.1621880531311	-10.4496965408325	-0.0219069179147482	0.0259255040436983	-0.0158657114952803
-6.11576986312866	-7.17676448822021	-10.4184169769287	-0.022038146853447	0.02594044059515	-0.0161162856966257
-6.1174783706665	-7.16103458404541	-10.440052986145	-0.0220433473587036	0.0261254776269197	-0.0164784211665392
-6.12348079681396	-7.17306995391846	-10.4418840408325	-0.0220448859035969	0.025958402082324	-0.0166157726198435
-6.12008476257324	-7.1679482460022	-10.4157295227051	-0.0221822988241911	0.0261563509702683	-0.0170994494110346
-6.12789440155029	-7.16471147537231	-10.4456205368042	-0.0220668949186802	0.0262067168951035	-0.0171886663883924
-6.13467407226563	-7.18163251876831	-10.4202060699463	-0.0221505668014288	0.0260296035557985	-0.0173994265496731
-6.13576221466064	-7.17308616638184	-10.4267797470093	-0.0222151838243008	0.0263214651495218	-0.0178430955857039
-6.14874172210693	-7.17984390258789	-10.4615812301636	-0.0220515746623278	0.0260665602982044	-0.0178745929151773
-6.1458911895752	-7.18573808670044	-10.4288892745972	-0.022132134065032	0.0261292215436697	-0.018364742398262
-6.15495252609253	-7.17758703231812	-10.4657049179077	-0.0218923073261976	0.0261860173195601	-0.0185484290122986
-6.16506147384644	-7.19999980926514	-10.4468488693237	-0.0219421498477459	0.0259841419756413	-0.0186166241765022
-6.16427612304688	-7.19337892532349	-10.4405651092529	-0.0219361763447523	0.0262001305818558	-0.0191610604524612
-6.17648696899414	-7.20119667053223	-10.4821262359619	-0.0216665249317884	0.0260088294744492	-0.0192363299429417
-6.17494058609009	-7.21462917327881	-10.4562225341797	-0.0217466149479151	0.0260021667927504	-0.0196204464882612
-6.18690395355225	-7.20480871200562	-10.4815454483032	-0.0216048192232847	0.0261433552950621	-0.0199404321610928
-6.19608402252197	-7.2269082069397	-10.4724407196045	-0.0215898454189301	0.025991503149271	-0.0200549159198999
-6.19752502441406	-7.22057723999023	-10.4711103439331	-0.0214929562062025	0.0262250751256943	-0.0205949526280165
-6.20990228652954	-7.23154067993164	-10.5038299560547	-0.0212899018079042	0.0260699689388275	-0.0207115057855845
-6.21036529541016	-7.24195003509521	-10.4803276062012	-0.0213905498385429	0.0262070260941982	-0.0211485493928194
-6.22260332107544	-7.23594331741333	-10.5029706954956	-0.0211953092366457	0.0262866877019405	-0.0213901344686747
-6.2287859916687	-7.25356817245483	-10.4893293380737	-0.0211980566382408	0.0262128822505474	-0.0215679593384266
-6.23324203491211	-7.25264167785645	-10.4804553985596	-0.0212238784879446	0.0264578964561224	-0.0220877602696419
-6.2448296546936	-7.25412130355835	-10.5195484161377	-0.0209938324987888	0.0263371523469687	-0.0221839584410191
-6.24857044219971	-7.2639946937561	-10.4843053817749	-0.0210561435669661	0.0263887066394091	-0.0226312596350908
-6.2563009262085	-7.25496768951416	-10.5048427581787	-0.02096595056355	0.0265200193971395	-0.0228869821876287
-6.26161003112793	-7.27094745635986	-10.5014057159424	-0.0209736805409193	0.0263339374214411	-0.0229675471782684
-6.25960206985474	-7.26522397994995	-10.4981050491333	-0.0209148097783327	0.0265441257506609	-0.023464685305953
-6.27115106582642	-7.27554321289063	-10.5204029083252	-0.0208026822656393	0.0263719856739044	-0.0235014781355858
-6.266845703125	-7.27604722976685	-10.4963045120239	-0.0209008306264877	0.0265620443969965	-0.0239596460014582
-6.27724647521973	-7.27373218536377	-10.5227451324463	-0.0207214541733265	0.0265389364212751	-0.0240152198821306
-6.27211666107178	-7.2858362197876	-10.4982624053955	-0.0206536930054426	0.0264736469835043	-0.0241699889302254
-6.27296733856201	-7.27588844299316	-10.5294103622437	-0.020574389025569	0.0266736894845963	-0.0244552846997976
-6.27513599395752	-7.28780364990234	-10.5254640579224	-0.0204880554229021	0.0265100039541721	-0.0244877263903618
-6.27183198928833	-7.27876091003418	-10.5269584655762	-0.0204014703631401	0.0267485361546278	-0.0248088054358959
-6.27151536941528	-7.28976106643677	-10.524676322937	-0.0202977210283279	0.0264954809099436	-0.0247381441295147
-6.26189041137695	-7.28506517410278	-10.5233497619629	-0.0202286541461945	0.0267521869391203	-0.0250339768826962
-6.26752185821533	-7.2898120880127	-10.5499362945557	-0.0200632940977812	0.0265865065157413	-0.0248997360467911
-6.25496339797974	-7.2889609336853	-10.5194005966187	-0.0201292969286442	0.0267465133219957	-0.025206470862031
-6.25838279724121	-7.28551244735718	-10.5485343933105	-0.0199552979320288	0.0267577115446329	-0.0251069236546755
-6.24890995025635	-7.294189453125	-10.5218620300293	-0.019977293908596	0.0267147794365883	-0.0251898132264614
-6.24569463729858	-7.2849268913269	-10.5470600128174	-0.0198384895920753	0.0269402135163546	-0.0252654887735844
-6.24071407318115	-7.29719305038452	-10.5446081161499	-0.019905811175704	0.0267751067876816	-0.0251551326364279
-6.23217439651489	-7.28355264663696	-10.5342054367065	-0.019838985055685	0.0269882678985596	-0.0254309587180614
-6.23003387451172	-7.28848266601563	-10.549126625061	-0.0196893755346537	0.0268016662448645	-0.0251325313001871
-6.22006416320801	-7.28850984573364	-10.5222873687744	-0.01982013694942	0.027020551264286	-0.0254091341048479
-6.22018337249756	-7.2791314125061	-10.5603475570679	-0.0197032727301121	0.0269641447812319	-0.0253425408154726
-6.21342658996582	-7.29272842407227	-10.5352535247803	-0.0197951104491949	0.0268519409000874	-0.0252857208251953
-6.20222139358521	-7.2768611907959	-10.5364561080933	-0.0197567865252495	0.0270668864250183	-0.0255612749606371
-6.20644664764404	-7.28225755691528	-10.5569629669189	-0.0197260212153196	0.0269250832498074	-0.0252747945487499
-6.193528175354	-7.28372240066528	-10.5251760482788	-0.0197756662964821	0.0269786510616541	-0.0254392884671688
-6.1941967010498	-7.27553129196167	-10.559962272644	-0.0196997486054897	0.0270564183592796	-0.0253909714519978
-6.18713903427124	-7.28493976593018	-10.5439434051514	-0.0197428055107594	0.0267861187458038	-0.025286853313446
-6.17546939849854	-7.27016735076904	-10.5436840057373	-0.0196674019098282	0.0270520187914371	-0.0254127122461796
-6.17839193344116	-7.28300619125366	-10.5585489273071	-0.0196345057338476	0.0268008317798376	-0.0251362752169371
-6.16900777816772	-7.28115034103394	-10.5282182693481	-0.0196678303182125	0.0269465334713459	-0.0252614356577396
-6.16537666320801	-7.27495002746582	-10.5743474960327	-0.0194342266768217	0.0268123019486666	-0.025058263912797
-6.1600399017334	-7.28428983688354	-10.5520439147949	-0.0194953829050064	0.0266706589609385	-0.0249385721981525
-6.14780330657959	-7.26849555969238	-10.567138671875	-0.0193416327238083	0.0267204400151968	-0.024918906390667
-6.14794111251831	-7.2814245223999	-10.5707168579102	-0.0192949716001749	0.0265403911471367	-0.0244849696755409
-6.13331079483032	-7.27479791641235	-10.5632400512695	-0.0192945431917906	0.0266236625611782	-0.0245935302227736
-6.13588809967041	-7.27451705932617	-10.5980682373047	-0.019005773589015	0.0263540893793106	-0.0241735856980085
-6.11886835098267	-7.27818298339844	-10.5690479278564	-0.019091784954071	0.0263221114873886	-0.0241519622504711
-6.11729907989502	-7.27272510528564	-10.592887878418	-0.0189134255051613	0.0262769814580679	-0.0238321498036385
-6.10741233825684	-7.28145551681519	-10.5648880004883	-0.0189667940139771	0.0260672830045223	-0.0237029884010553
-6.1029577255249	-7.27045583724976	-10.6043090820313	-0.0188306514173746	0.0261265430599451	-0.0234584603458643
-6.09612607955933	-7.28442001342773	-10.5987968444824	-0.0187167059630156	0.025816896930337	-0.0231538843363523
-6.08635711669922	-7.27801179885864	-10.5867328643799	-0.018793610855937	0.0258938986808062	-0.0231257360428572
-6.08622694015503	-7.27943086624146	-10.6099681854248	-0.0186151340603828	0.0256012454628944	-0.0225693881511688
-6.07310628890991	-7.28187656402588	-10.5903549194336	-0.0187322739511728	0.0255522113293409	-0.0225873757153749
-6.07298374176025	-7.27325391769409	-10.6295080184937	-0.0185259748250246	0.0254018064588308	-0.0223028473556042
-6.06624603271484	-7.2867431640625	-10.6208829879761	-0.01855250261724	0.0250633601099253	-0.0219909138977528
-6.05970239639282	-7.27133226394653	-10.6214990615845	-0.018532695248723	0.0250818394124508	-0.0220124796032906
-6.0595703125	-7.27941799163818	-10.6424646377563	-0.0184863545000553	0.0248653050512075	-0.0215481817722321
-6.04664278030396	-7.2790846824646	-10.6140670776367	-0.018593218177557	0.0247067883610725	-0.0214964784681797
-6.04632806777954	-7.26922702789307	-10.6570129394531	-0.0184973794966936	0.0247040633112192	-0.0212425366044044
-6.04640674591064	-7.27995347976685	-10.6553297042847	-0.0184103231877089	0.0242574345320463	-0.020949998870492
-6.03731918334961	-7.2742133140564	-10.6382551193237	-0.0185584202408791	0.0242850873619318	-0.0210790541023016
-6.04332208633423	-7.27295112609863	-10.671010017395	-0.0184665005654097	0.0239197984337807	-0.020685913041234
-6.03402328491211	-7.28324365615845	-10.6451454162598	-0.0185680389404297	0.0237015560269356	-0.0206136424094439
-6.03582096099854	-7.26923227310181	-10.6836166381836	-0.0185747984796762	0.0236596520990133	-0.0205740686506033
-6.03915357589722	-7.27980661392212	-10.6906490325928	-0.0185186881572008	0.0231927018612623	-0.0202894378453493
-6.03282356262207	-7.28274774551392	-10.6744527816772	-0.0186746250838041	0.0230238903313875	-0.020394841209054
-6.03631353378296	-7.27367401123047	-10.7177791595459	-0.0185396410524845	0.0227938592433929	-0.0200955476611853
-6.03157520294189	-7.28734922409058	-10.6940402984619	-0.0185788739472628	0.0223954971879721	-0.0198704116046429
-6.02838897705078	-7.27688884735107	-10.7222108840942	-0.0185895413160324	0.0222769659012556	-0.0199631750583649
-6.03434705734253	-7.28595018386841	-10.7464256286621	-0.0184922534972429	0.0218166913837194	-0.0195414237678051
-6.0268292427063	-7.28832006454468	-10.723484992981	-0.0185474548488855	0.0215689558535814	-0.0196256395429373
-6.03278207778931	-7.27757692337036	-10.7652158737183	-0.0184637829661369	0.0214348938316107	-0.0193015076220036
-6.0280237197876	-7.2944769859314	-10.7471580505371	-0.01854776032269	0.0210115481168032	-0.0190731212496758
-6.02624177932739	-7.28236389160156	-10.7692556381226	-0.0184229779988527	0.0209227725863457	-0.0190030056983233
-6.03585243225098	-7.29200029373169	-10.7963209152222	-0.0183060262352228	0.0205589197576046	-0.0185149442404509
-6.02832365036011	-7.29718351364136	-10.7699346542358	-0.0184377171099186	0.0203977189958096	-0.0185149982571602
-6.03400135040283	-7.28738832473755	-10.8080215454102	-0.0182304549962282	0.020221808925271	-0.0181048288941383
-6.03452634811401	-7.30327415466309	-10.7917985916138	-0.0182952433824539	0.0199539810419083	-0.0178570318967104
-6.03412961959839	-7.29275798797607	-10.8105449676514	-0.0182740315794945	0.0199745651334524	-0.017799373716116
-6.03951263427734	-7.30121850967407	-10.827766418457	-0.0182718317955732	0.0196115653961897	-0.0173251908272505
-6.03305912017822	-7.3022894859314	-10.7960987091064	-0.0184215977787972	0.0195834301412106	-0.0173649881035089
-6.04003238677979	-7.29990434646606	-10.8268623352051	-0.0183280277997255	0.0194797534495592	-0.0169522874057293
-6.03397655487061	-7.31049919128418	-10.8103828430176	-0.0184272509068251	0.0191163793206215	-0.0167026780545712
-6.03541231155396	-7.30212736129761	-10.8151636123657	-0.0185214895755053	0.0192831270396709	-0.0165783520787954
-6.03640985488892	-7.30604934692383	-10.8459806442261	-0.0185141451656818	0.0188857950270176	-0.0160767063498497
-6.02512884140015	-7.30622053146362	-10.8035087585449	-0.0187087114900351	0.0187739040702581	-0.0159838814288378
-6.02590608596802	-7.29451608657837	-10.8344354629517	-0.0186720415949821	0.0187040530145168	-0.0157158803194761
-6.02692317962646	-7.30097436904907	-10.8340530395508	-0.0187552738934755	0.0183310378342867	-0.015174837782979
-6.0153865814209	-7.29623603820801	-10.8124399185181	-0.0188692957162857	0.0184188410639763	-0.0150683019310236
-6.01720333099365	-7.28670310974121	-10.8490743637085	-0.0188655406236649	0.0181538015604019	-0.0146109452471137
-6.00996541976929	-7.29986333847046	-10.8277893066406	-0.0189972128719091	0.0178916975855827	-0.0141736716032028
-5.99655055999756	-7.28135585784912	-10.8203954696655	-0.0190637893974781	0.0179395992308855	-0.0140633154660463
-6.00127601623535	-7.28169536590576	-10.8431549072266	-0.0190484263002872	0.0177494361996651	-0.0134645663201809
-5.98807716369629	-7.28593015670776	-10.8146657943726	-0.0192214511334896	0.0175132360309362	-0.0132648115977645
-5.98324966430664	-7.27219486236572	-10.8342876434326	-0.019257515668869	0.0176561586558819	-0.013014548458159
-5.98447418212891	-7.27895069122314	-10.8462371826172	-0.0192414131015539	0.0172449592500925	-0.0125151574611664
-5.97091913223267	-7.27298593521118	-10.8133735656738	-0.0194451902061701	0.0173511374741793	-0.0125043839216232
-5.97427129745483	-7.26147794723511	-10.8432903289795	-0.0193486921489239	0.0171734038740397	-0.0120882363989949
-5.96562337875366	-7.27493810653687	-10.8165187835693	-0.0195976886898279	0.0170583371073008	-0.0118017895147204
-5.9595947265625	-7.26139640808105	-10.8218030929565	-0.0196947418153286	0.0171798579394817	-0.0117484740912914
-5.96255111694336	-7.26624202728271	-10.8344097137451	-0.0197548288851976	0.0169672071933746	-0.0113341342657804
-5.95070838928223	-7.26243829727173	-10.8060178756714	-0.0199570842087269	0.0170201491564512	-0.0113461408764124
-5.95129537582397	-7.25044012069702	-10.8351469039917	-0.0199001673609018	0.0169640257954597	-0.0109916171059012
-5.94335889816284	-7.26006364822388	-10.7959136962891	-0.0201925840228796	0.0168086495250463	-0.0108120124787092
-5.94163036346436	-7.24218368530273	-10.8156127929688	-0.0202034134417772	0.0170194804668427	-0.0107635641470551
-5.94081878662109	-7.24305200576782	-10.832615852356	-0.0203160438686609	0.0167102366685867	-0.0103674260899425
-5.92900943756104	-7.24026918411255	-10.7981739044189	-0.0205230303108692	0.0166768990457058	-0.0103374309837818
-5.92465686798096	-7.22395324707031	-10.8155975341797	-0.0205969531089067	0.0167573858052492	-0.0101976441219449
-5.92058181762695	-7.22826862335205	-10.8030567169189	-0.0206973440945148	0.0165059920400381	-0.00979894679039717
-5.91054773330688	-7.22052145004272	-10.782374382019	-0.0209609847515821	0.0167326666414738	-0.00985001679509878
-5.91091775894165	-7.20917177200317	-10.8178377151489	-0.0209309868514538	0.0165936388075352	-0.00944062508642673
-5.90056276321411	-7.21503210067749	-10.7803754806519	-0.0211256630718708	0.0164973773062229	-0.00934119615703821
-5.88931465148926	-7.19122219085693	-10.7882699966431	-0.0212053917348385	0.0165965706110001	-0.00927598588168621
-5.8887186050415	-7.19975805282593	-10.7950372695923	-0.0211713463068008	0.0164456814527512	-0.00876767188310623
-5.87348175048828	-7.1928186416626	-10.761794090271	-0.0213795341551304	0.0165196936577559	-0.00876208767294884
-5.87569713592529	-7.18110418319702	-10.7995109558105	-0.0212908200919628	0.0165743641555309	-0.00844807829707861
-5.86749124526978	-7.19372463226318	-10.7759580612183	-0.0214004702866077	0.0163598898798227	-0.00822291243821383
-5.85407209396362	-7.17143964767456	-10.7765512466431	-0.0213565118610859	0.016528757289052	-0.00822896510362625
-5.85694026947021	-7.17696046829224	-10.7918148040771	-0.021323574706912	0.0164066702127457	-0.00784451887011528
-5.8487434387207	-7.17211103439331	-10.7626209259033	-0.0213881265372038	0.0165727827697992	-0.00784743670374155
-5.84806108474731	-7.1614670753479	-10.8018217086792	-0.0213033873587847	0.0164991673082113	-0.00765876332297921
-5.84171915054321	-7.16760873794556	-10.7785348892212	-0.0213101748377085	0.0162815377116203	-0.00750490184873343
-5.8343939781189	-7.15278482437134	-10.7830085754395	-0.0212713163346052	0.0165244117379189	-0.00755015015602112
-5.8410701751709	-7.15656614303589	-10.790470123291	-0.0212270226329565	0.0162934605032206	-0.00725026801228523
-5.83425331115723	-7.15837144851685	-10.764256477356	-0.0213670171797276	0.0163641273975372	-0.00738880224525929
-5.83779335021973	-7.14422369003296	-10.8037462234497	-0.0212386548519135	0.0163520779460669	-0.00740708084776998
-5.83281278610229	-7.15387916564941	-10.7876377105713	-0.0212852656841278	0.016130905598402	-0.00726699735969305
-5.83491373062134	-7.14236831665039	-10.7821226119995	-0.0212796945124865	0.01632334664464	-0.0075326357036829
-5.84211730957031	-7.14617300033569	-10.7948913574219	-0.0211907867342234	0.0161602254956961	-0.00735582830384374
-5.84001970291138	-7.14744329452515	-10.7559156417847	-0.0213262643665075	0.0161930844187737	-0.00758946966379881
-5.84598159790039	-7.13588905334473	-10.7985410690308	-0.021229924634099	0.0162472520023584	-0.00764533039182425
-5.84977293014526	-7.15092325210571	-10.7972545623779	-0.0212199687957764	0.0159729290753603	-0.00767822237685323
-5.85055923461914	-7.13829469680786	-10.7780475616455	-0.0211644694209099	0.0162046179175377	-0.00805562920868397
-5.86082315444946	-7.14202642440796	-10.7952575683594	-0.0211866907775402	0.0160140711814165	-0.00794244930148125
-5.8565149307251	-7.14863872528076	-10.7654933929443	-0.0213157888501883	0.0160262100398541	-0.00822928827255964
-5.86673259735107	-7.13858032226563	-10.7972440719604	-0.0211899448186159	0.0161020718514919	-0.00836480967700481
-5.86962032318115	-7.15266370773315	-10.77210521698	-0.0212442111223936	0.0159117765724659	-0.00851898640394211
-5.87332391738892	-7.14068508148193	-10.7801513671875	-0.0212232135236263	0.0160916205495596	-0.00884859077632427
-5.88505935668945	-7.15503978729248	-10.7976627349854	-0.0212328676134348	0.0158883426338434	-0.00878911931067705
-5.88675165176392	-7.15385293960571	-10.7602291107178	-0.0212350506335497	0.0159219354391098	-0.00914447195827961
-5.89663648605347	-7.15088605880737	-10.8063020706177	-0.0211682394146919	0.015927093103528	-0.00922557339072227
-5.90028142929077	-7.16384601593018	-10.7734069824219	-0.0211499817669392	0.01578638702631	-0.00945749506354332
-5.90375804901123	-7.15256214141846	-10.7788028717041	-0.0212458670139313	0.0159622579813004	-0.00980838667601347
-5.91292858123779	-7.16249418258667	-10.78235912323	-0.0211656522005796	0.0157628934830427	-0.00972941517829895
-5.91203308105469	-7.16184902191162	-10.7670249938965	-0.0212365109473467	0.0158438161015511	-0.010167489759624
-5.92364931106567	-7.16122627258301	-10.8019428253174	-0.0211198627948761	0.0157285835593939	-0.0102259451523423
-5.92698907852173	-7.17374467849731	-10.7618818283081	-0.021298710256815	0.0156788639724255	-0.0105120642110705
-5.93184757232666	-7.161208152771	-10.7841939926147	-0.0212546139955521	0.0157969985157251	-0.0107677485793829
-5.93950986862183	-7.17329406738281	-10.7752065658569	-0.0211813952773809	0.0155802024528384	-0.010768324136734
-5.94379997253418	-7.16416835784912	-10.776668548584	-0.0212366618216038	0.0156341474503279	-0.0112169403582811
-5.9579062461853	-7.17085456848145	-10.804874420166	-0.0211248174309731	0.0155393863096833	-0.0111759956926107
-5.95891761779785	-7.17955303192139	-10.7665309906006	-0.0212444514036179	0.0154724726453424	-0.0115162488073111
-5.96951532363892	-7.16845273971558	-10.7879438400269	-0.0211494490504265	0.0155725600197911	-0.0116105228662491
-5.97445297241211	-7.18237447738647	-10.7843971252441	-0.021239560097456	0.0153096467256546	-0.0116158118471503
-5.97550821304321	-7.17445135116577	-10.7731266021729	-0.0212551038712263	0.0155574521049857	-0.0119597539305687
-5.9879789352417	-7.17545318603516	-10.8065938949585	-0.0210875701159239	0.01538020465523	-0.0118729239329696
-5.98406934738159	-7.18463945388794	-10.773118019104	-0.0212214328348637	0.0154033657163382	-0.0121446205303073
-5.99103450775146	-7.17119741439819	-10.7969484329224	-0.0211481880396605	0.0154333040118217	-0.0122230285778642
-5.99276781082153	-7.18293905258179	-10.7808437347412	-0.0211180839687586	0.0152161791920662	-0.0121371783316135
-5.99094438552856	-7.17214632034302	-10.7881345748901	-0.0210897531360388	0.0153716923668981	-0.0123236887156963
-5.99993276596069	-7.18563508987427	-10.7957754135132	-0.0210473127663136	0.0152429677546024	-0.0121742254123092
-5.99265909194946	-7.17853307723999	-10.7714128494263	-0.0210631880909204	0.0153264999389648	-0.0123805357143283
-5.99961709976196	-7.17487668991089	-10.8049936294556	-0.0209461208432913	0.0153028415516019	-0.0121436547487974
-5.99538660049438	-7.18049335479736	-10.7699546813965	-0.0209269989281893	0.0151902865618467	-0.0121856974437833
-5.99505281448364	-7.17327737808228	-10.7965860366821	-0.0208757631480694	0.0153181003406644	-0.0121450591832399
-5.99748516082764	-7.1816463470459	-10.8049354553223	-0.0208183731883764	0.0150078553706408	-0.0118677243590355
-5.98888921737671	-7.17594051361084	-10.7757921218872	-0.0208304412662983	0.0151433972641826	-0.0120248878374696
-5.99373769760132	-7.17111110687256	-10.8154888153076	-0.0206791628152132	0.0150798819959164	-0.0116490880027413
-5.98699522018433	-7.18094825744629	-10.7870035171509	-0.0207408368587494	0.0149384206160903	-0.0115404911339283
-5.98563194274902	-7.16665983200073	-10.7967109680176	-0.0206951089203358	0.0151046868413687	-0.0115509983152151
-5.9893913269043	-7.17141532897949	-10.8167963027954	-0.0206196121871471	0.0147809851914644	-0.0111986780539155
-5.97890377044678	-7.17397737503052	-10.7899875640869	-0.020642351359129	0.0147767094895244	-0.0112521611154079
-5.97996807098389	-7.15923738479614	-10.8141326904297	-0.0204779338091612	0.0148232337087393	-0.0110971154645085
-5.9795503616333	-7.16950130462646	-10.7942457199097	-0.0205471217632294	0.0146274333819747	-0.0109227579087019
-5.97528886795044	-7.15450477600098	-10.801495552063	-0.0205390471965075	0.0147924786433578	-0.011005250737071
-5.97887659072876	-7.1596827507019	-10.8209266662598	-0.0205428916960955	0.0145158628001809	-0.0107077397406101
-5.96936798095703	-7.15340137481689	-10.7893800735474	-0.020650016143918	0.0146623570472002	-0.0108744949102402
-5.97635221481323	-7.14580726623535	-10.8152227401733	-0.0206819754093885	0.0145799526944757	-0.0106476107612252
-5.97485637664795	-7.15426778793335	-10.7819356918335	-0.0208376962691545	0.014446085318923	-0.0105676669627428
-5.97083425521851	-7.13782072067261	-10.7803163528442	-0.0209113862365484	0.014648612588644	-0.0107862204313278
-5.97817373275757	-7.13497018814087	-10.8073244094849	-0.0209006574004889	0.014453143812716	-0.0104904202744365
-5.97290372848511	-7.13645029067993	-10.7746934890747	-0.0211386829614639	0.0144346980378032	-0.0106963515281677
-5.97386121749878	-7.11618709564209	-10.7868213653564	-0.021110538393259	0.0145335337147117	-0.0107042929157615
-5.98096132278442	-7.1290922164917	-10.7816009521484	-0.0212538428604603	0.0143305351957679	-0.0104528460651636
-5.97831010818481	-7.1199254989624	-10.7595119476318	-0.0213821399956942	0.01448645722121	-0.0107052093371749
-5.98590135574341	-7.11380004882813	-10.792610168457	-0.0214213468134403	0.0143485823646188	-0.0104878703132272
-5.98365116119385	-7.11565637588501	-10.7537088394165	-0.0215953141450882	0.0142821939662099	-0.0106290942057967
-5.98530197143555	-7.10070705413818	-10.7796154022217	-0.021543562412262	0.014386897906661	-0.0106018390506506
-5.99540090560913	-7.11331415176392	-10.7567377090454	-0.0216622371226549	0.01404017675668	-0.0104223480448127
-5.9918417930603	-7.10364198684692	-10.7519073486328	-0.0217361729592085	0.014301466755569	-0.0105777885764837
-6.00034856796265	-7.0999960899353	-10.7934694290161	-0.0215280074626207	0.014053656719625	-0.0103155598044395
-5.9994330406189	-7.10683631896973	-10.7659568786621	-0.0215860493481159	0.0138483140617609	-0.0103098200634122
-5.99650096893311	-7.09241724014282	-10.7783308029175	-0.0215616580098867	0.0139581449329853	-0.0103880381211638
-6.00264263153076	-7.10232830047607	-10.7850275039673	-0.0214831735938787	0.0136609533801675	-0.010037892498076
-5.99634265899658	-7.09735298156738	-10.7707815170288	-0.02146384306252	0.0137772178277373	-0.0101424660533667
-6.00119876861572	-7.09846925735474	-10.8028345108032	-0.0212950073182583	0.0134606119245291	-0.00984771270304918
-5.99475955963135	-7.09806537628174	-10.7727279663086	-0.0213033501058817	0.0134480809792876	-0.00999419949948788
-6.00099325180054	-7.09138870239258	-10.7980909347534	-0.0211241599172354	0.0133715504780412	-0.00975827872753143
-5.99485063552856	-7.10198450088501	-10.7706308364868	-0.021246924996376	0.0131323225796223	-0.00965787936002016
-5.99433135986328	-7.08969163894653	-10.8080015182495	-0.0211164709180593	0.0132547970861197	-0.00969207100570202
-5.99902534484863	-7.10319709777832	-10.799488067627	-0.0210723523050547	0.0129769900813699	-0.00955758057534695
-5.99710845947266	-7.09009265899658	-10.7951393127441	-0.0211687553673983	0.0131300147622824	-0.00972673948854208
-6.00469064712524	-7.0966591835022	-10.8106021881104	-0.0211512576788664	0.0129230096936226	-0.00939550530165434
-6.00122261047363	-7.10192394256592	-10.7699775695801	-0.0212592240422964	0.0128930797800422	-0.00952115096151829
-6.00479030609131	-7.0885443687439	-10.8098878860474	-0.0212092995643616	0.0129620423540473	-0.00961128529161215
-6.01156997680664	-7.09717082977295	-10.8017902374268	-0.021202078089118	0.0127622066065669	-0.00945841986685991
-6.00327253341675	-7.0971360206604	-10.77321434021	-0.0213636364787817	0.012770657427609	-0.00972314272075891
-6.01393413543701	-7.08259773254395	-10.8027820587158	-0.0213281083852053	0.0128967557102442	-0.00966405589133501
-6.01378870010376	-7.09949827194214	-10.7831993103027	-0.0214789137244225	0.01263209246099	-0.00953341834247112
-6.01014518737793	-7.08647441864014	-10.7745208740234	-0.0216022450476885	0.0128256352618337	-0.00983862020075321
-6.02095413208008	-7.08972597122192	-10.8043966293335	-0.0215396024286747	0.012721985578537	-0.00971433613449335
-6.0214695930481	-7.09629058837891	-10.76402759552	-0.0217268615961075	0.0126760983839631	-0.00998726207762957
-6.02392721176147	-7.08324718475342	-10.7822418212891	-0.0217997748404741	0.0128745352849364	-0.0101031446829438
-6.02777528762817	-7.09508609771729	-10.7821464538574	-0.0218713488429785	0.0125947538763285	-0.00990328472107649
-6.02878570556641	-7.08919715881348	-10.7534246444702	-0.0219707544893026	0.0127605441957712	-0.0102225057780743
-6.03682088851929	-7.08648538589478	-10.7908067703247	-0.0219419207423925	0.0127226645126939	-0.0102010490372777
-6.03911542892456	-7.09753370285034	-10.7508993148804	-0.0221310295164585	0.0126720629632473	-0.0104140508919954
-6.04429388046265	-7.08229732513428	-10.7688312530518	-0.0221813768148422	0.0127676129341125	-0.0106160957366228
-6.05277395248413	-7.09189748764038	-10.7708930969238	-0.0221633780747652	0.0126359323039651	-0.0104086697101593
-6.04525423049927	-7.09070158004761	-10.7400169372559	-0.0223402138799429	0.0126779554411769	-0.0107239643111825
-6.05309438705444	-7.08250427246094	-10.782205581665	-0.0223034527152777	0.0127210291102529	-0.0107085388153791
-6.05514478683472	-7.0958046913147	-10.7588262557983	-0.0224195085465908	0.0124566750600934	-0.0107418671250343
-6.05603742599487	-7.08373641967773	-10.7444343566895	-0.0225579403340817	0.0126492511481047	-0.0110005848109722
-6.06181669235229	-7.08584880828857	-10.7708911895752	-0.0225457847118378	0.0125048197805882	-0.010835750028491
-6.05630016326904	-7.09334325790405	-10.7286558151245	-0.0227275844663382	0.0124619277194142	-0.0109295975416899
-6.05800342559814	-7.08139514923096	-10.751389503479	-0.0227795541286469	0.0126813929527998	-0.0110628372058272
-6.06429290771484	-7.08837985992432	-10.7537527084351	-0.0228055864572525	0.0124424286186695	-0.0108792474493384
-6.05706119537354	-7.08642768859863	-10.7290716171265	-0.0230209864675999	0.0125045757740736	-0.011209080927074
-6.06577301025391	-7.07719707489014	-10.7504358291626	-0.0230286493897438	0.0124991731718183	-0.0109845669940114
-6.05861902236938	-7.08817481994629	-10.7161769866943	-0.0232320036739111	0.0123881129547954	-0.0109912287443876
-6.05936861038208	-7.07329750061035	-10.7380571365356	-0.0233535803854465	0.0125798964872956	-0.0111173614859581
-6.06743764877319	-7.08092737197876	-10.7472295761108	-0.023293623700738	0.0123726222664118	-0.010880078189075
-6.05953073501587	-7.07841920852661	-10.7154312133789	-0.0234500356018543	0.0123371239751577	-0.0110939797013998
-6.0705623626709	-7.06990432739258	-10.7425394058228	-0.0233969315886498	0.0124222189188004	-0.0108508970588446
-6.06546497344971	-7.07999324798584	-10.7125082015991	-0.023535193875432	0.0122203268110752	-0.0107688177376986
-6.06683349609375	-7.06925773620605	-10.737494468689	-0.0235533080995083	0.0123986201360822	-0.0108052212744951
-6.06848192214966	-7.07781744003296	-10.7345428466797	-0.0235646646469831	0.0120353894308209	-0.0105934329330921
-6.06716346740723	-7.07074880599976	-10.7191762924194	-0.0235776398330927	0.012179215438664	-0.0107093276455998
-6.07130718231201	-7.07163143157959	-10.7521295547485	-0.0234322044998407	0.0119620729237795	-0.010298565030098
-6.0661096572876	-7.07736730575562	-10.7140531539917	-0.023506311699748	0.0119014857336879	-0.0103690307587385
-6.07175445556641	-7.06522274017334	-10.7533206939697	-0.0234421901404858	0.0118835475295782	-0.0103054661303759
-6.07491397857666	-7.07879686355591	-10.7478485107422	-0.0233887229114771	0.0115838553756475	-0.0100120771676302
-6.06980609893799	-7.06959819793701	-10.740837097168	-0.0233520716428757	0.0116744674742222	-0.0101940743625164
-6.0805835723877	-7.07435512542725	-10.7641162872314	-0.02329246327281	0.011531881056726	-0.00977331027388573
-6.07705593109131	-7.0795111656189	-10.7381916046143	-0.0233468469232321	0.0114658586680889	-0.00980579759925604
-6.07702398300171	-7.06927156448364	-10.7638063430786	-0.0232752449810505	0.0115206064656377	-0.0097432928159833
-6.08303880691528	-7.08011293411255	-10.7787485122681	-0.0232782009989023	0.0112617388367653	-0.00938759185373783
-6.07564449310303	-7.07595777511597	-10.7426929473877	-0.0233159903436899	0.0113245900720358	-0.00953388679772615
-6.08287954330444	-7.06889820098877	-10.7741546630859	-0.0231988914310932	0.0113621633499861	-0.00927824433892965
-6.0877480506897	-7.08021402359009	-10.7559461593628	-0.023300901055336	0.011136663146317	-0.00899849366396666
-6.08177804946899	-7.07253360748291	-10.7442474365234	-0.023356007412076	0.0113663915544748	-0.00912059657275677
-6.08888530731201	-7.0682258605957	-10.7832107543945	-0.0233285687863827	0.011276563629508	-0.00878513790667057
-6.08480596542358	-7.0814414024353	-10.7542448043823	-0.0235073417425156	0.0110933305695653	-0.00861376710236073
-6.08064794540405	-7.06205415725708	-10.7602634429932	-0.0234928950667381	0.0111969755962491	-0.00866473838686943
-6.08987855911255	-7.06844854354858	-10.7703533172607	-0.02345229126513	0.0111215626820922	-0.00816204119473696
-6.0789155960083	-7.07408285140991	-10.7382173538208	-0.0235954914242029	0.0111074000597	-0.00818246137350798
-6.07844114303589	-7.05769491195679	-10.7651710510254	-0.0236790478229523	0.0111903920769691	-0.00801214575767517
-6.08083295822144	-7.06606531143188	-10.7613620758057	-0.0237806849181652	0.0109292697161436	-0.00770978955551982
-6.07327461242676	-7.05339527130127	-10.7491216659546	-0.0237900465726852	0.011076832190156	-0.00778112653642893
-6.07797956466675	-7.05602645874023	-10.7608623504639	-0.0238220375031233	0.0108967814594507	-0.00733312824741006
-6.07044219970703	-7.05541849136353	-10.7317571640015	-0.0240006577223539	0.0109991421923041	-0.00737254181876779
-6.07859468460083	-7.04692363739014	-10.7743339538574	-0.023867528885603	0.0108898803591728	-0.0070658870972693
-6.07331466674805	-7.05933427810669	-10.7420949935913	-0.0240620654076338	0.01076774392277	-0.0070101348683238
-6.0742506980896	-7.04298210144043	-10.7643089294434	-0.024051470682025	0.0108631951734424	-0.00693754851818085
-6.08289337158203	-7.05805540084839	-10.763466835022	-0.0240188986063004	0.0106828128919005	-0.00652573863044381
-6.07719945907593	-7.0490779876709	-10.7413234710693	-0.0240839999169111	0.0107435723766685	-0.00664596725255251
-6.0856671333313	-7.04744672775269	-10.7759799957275	-0.0240099802613258	0.0106946555897593	-0.0063152639195323
-6.0866756439209	-7.05926179885864	-10.7563152313232	-0.0240719560533762	0.0104939099401236	-0.0061788777820766
-6.08304357528687	-7.04685544967651	-10.7524719238281	-0.0241045169532299	0.0106173576787114	-0.00618134019896388
-6.09474039077759	-7.05407571792603	-10.7815341949463	-0.023965897038579	0.0104260062798858	-0.00574921863153577
-6.08928680419922	-7.06060981750488	-10.7475147247314	-0.0240583661943674	0.0103376712650061	-0.0056597488000989
-6.094895362854	-7.05019235610962	-10.779993057251	-0.0239854045212269	0.010390117764473	-0.00549983000382781
-6.09783792495728	-7.06338787078857	-10.785605430603	-0.0238652005791664	0.0100980848073959	-0.00512024713680148
-6.08981227874756	-7.05554628372192	-10.7714538574219	-0.0239432975649834	0.0102173909544945	-0.00513836881145835
-6.09636926651001	-7.05310297012329	-10.8002548217773	-0.0237419307231903	0.0100842602550983	-0.00461197039112449
-6.08996963500977	-7.06500959396362	-10.7703189849854	-0.0238420404493809	0.00998327136039734	-0.00443415390327573
-6.08979463577271	-7.05252933502197	-10.7923059463501	-0.0237218290567398	0.0100924586877227	-0.00432240264490247
-6.08958911895752	-7.06110620498657	-10.8027305603027	-0.023632038384676	0.00985597632825375	-0.00378602580167353
-6.07933855056763	-7.05365562438965	-10.7802085876465	-0.0236756969243288	0.00988951325416565	-0.00372684164904058
-6.08307027816772	-7.05229091644287	-10.8110008239746	-0.0235168021172285	0.0099120382219553	-0.00328946183435619
-6.07622957229614	-7.06137561798096	-10.776496887207	-0.0236163027584553	0.00980510748922825	-0.00300617679022253
-6.07094287872314	-7.04640674591064	-10.8021049499512	-0.0235888380557299	0.00998920295387506	-0.00286414381116629
-6.06752443313599	-7.05678033828735	-10.8181447982788	-0.0234945081174374	0.00967310182750225	-0.00234446907415986
-6.05602121353149	-7.05040121078491	-10.7893753051758	-0.0235889926552773	0.00989135168492794	-0.00231467396952212
-6.05391645431519	-7.03778457641602	-10.8165149688721	-0.0235142465680838	0.00985750462859869	-0.00186157703865319
-6.0481595993042	-7.05131244659424	-10.7870893478394	-0.0236365702003241	0.0097524207085371	-0.00145328615326434
-6.03564119338989	-7.03202247619629	-10.7950868606567	-0.0235889106988907	0.00992960203438997	-0.00127291132230312
-6.03470325469971	-7.03569364547729	-10.8147859573364	-0.0234873611479998	0.00966724939644337	-0.000707418425008655
-6.02016019821167	-7.03020906448364	-10.7792549133301	-0.0236444864422083	0.00974756106734276	-0.000576518476009369
-6.01602649688721	-7.01466941833496	-10.8035888671875	-0.0236172154545784	0.009788210503757	-0.000254395097726956
-6.00921535491943	-7.02224493026733	-10.7954034805298	-0.0236571542918682	0.00962595269083977	0.000266471499344334
-5.99581861495972	-7.01039505004883	-10.7700891494751	-0.023758240044117	0.00978665519505739	0.000372801529010758
-5.9897608757019	-6.99738597869873	-10.8039464950562	-0.023748742416501	0.00989603158086538	0.000741203199140728
-5.98658990859985	-7.00754117965698	-10.8021306991577	-0.0236423332244158	0.00964136514812708	0.00116715265903622
-5.97161626815796	-6.9973316192627	-10.7678308486938	-0.0238606538623571	0.0098097762092948	0.00118548038881272
-5.9674072265625	-6.98226547241211	-10.7947759628296	-0.0237973313778639	0.00995820015668869	0.00147595559246838
-5.96490144729614	-6.99087524414063	-10.7773475646973	-0.0238630529493093	0.00983214937150478	0.00194628408644348
-5.95092964172363	-6.9808030128479	-10.7625417709351	-0.0240241196006536	0.0100976694375277	0.00195659836754203
-5.95217180252075	-6.97145986557007	-10.8008251190186	-0.0238703042268753	0.00995365995913744	0.00238241488113999
-5.93698787689209	-6.97422552108765	-10.7593927383423	-0.0240208990871906	0.0100135654211044	0.0025107292458415
-5.93237781524658	-6.95627164840698	-10.7719869613647	-0.0240568928420544	0.0102300029247999	0.00260992581024766
-5.92720699310303	-6.96121788024902	-10.7706565856934	-0.0240880716592073	0.0101262666285038	0.00314010051079094
-5.91374444961548	-6.95682191848755	-10.7366924285889	-0.0242035016417503	0.0102286813780665	0.00304388953372836
-5.9109411239624	-6.9412670135498	-10.7759685516357	-0.0242370739579201	0.0103445760905743	0.00332509819418192
-5.90650844573975	-6.94880247116089	-10.7752819061279	-0.0242311228066683	0.0102007584646344	0.00366988591849804
-5.89284992218018	-6.94350004196167	-10.7397441864014	-0.024402903392911	0.0103527344763279	0.00360266002826393
-5.88785076141357	-6.92557001113892	-10.7585430145264	-0.0243289023637772	0.0105830421671271	0.0037800595164299
-5.88856601715088	-6.93441009521484	-10.7603006362915	-0.0243426859378815	0.0104224560782313	0.00413637096062303
-5.8756308555603	-6.92547130584717	-10.7267122268677	-0.0245038010179996	0.0106468535959721	0.00408942392095923
-5.87585067749023	-6.9115891456604	-10.7684688568115	-0.0244354046881199	0.0107099004089832	0.00429095886647701
-5.87194442749023	-6.91938352584839	-10.7521657943726	-0.0245538204908371	0.0105978418141603	0.00453539844602346
-5.86173963546753	-6.90869045257568	-10.7295150756836	-0.0246192701160908	0.0108093926683068	0.00435940362513065
-5.86191129684448	-6.89723491668701	-10.7562007904053	-0.02453344874084	0.0108579536899924	0.00461687427014112
-5.86277770996094	-6.90713548660278	-10.7406339645386	-0.0246243234723806	0.0107450848445296	0.00489291502162814
-5.8495659828186	-6.90152406692505	-10.7142210006714	-0.0247432738542557	0.0109650418162346	0.00474079186096787
-5.85132551193237	-6.88768482208252	-10.7477111816406	-0.024687496945262	0.0110457930713892	0.00485085230320692
-5.850745677948	-6.89538717269897	-10.7417135238647	-0.0247363094240427	0.010888603515923	0.00508597772568464
-5.84210872650146	-6.8872652053833	-10.7138528823853	-0.0248670391738415	0.0110732894390821	0.00487422058358788
-5.84262371063232	-6.8754415512085	-10.7363929748535	-0.0247308425605297	0.0111246341839433	0.00506143225356936
-5.84414005279541	-6.88746166229248	-10.7262268066406	-0.0248640552163124	0.0110079003497958	0.00523090874776244
-5.83401870727539	-6.8752965927124	-10.7140502929688	-0.0249553229659796	0.0112924557179213	0.00505371857434511
-5.83979797363281	-6.87108755111694	-10.7449674606323	-0.0249132234603167	0.0113052250817418	0.00515958061441779
-5.83722496032715	-6.8811936378479	-10.7220239639282	-0.0250288154929876	0.0112875364720821	0.00500979088246822
-5.82803916931152	-6.87245178222656	-10.7110834121704	-0.0251190811395645	0.0116694336757064	0.00462781684473157
-5.83722066879272	-6.86811447143555	-10.741886138916	-0.0250895842909813	0.0116767594590783	0.00478205364197493
-5.83271074295044	-6.87269449234009	-10.7106246948242	-0.0251088738441467	0.0115346061065793	0.00496511487290263
-5.82582902908325	-6.86131286621094	-10.6967077255249	-0.025213873013854	0.0116429682821035	0.00478036515414715
-5.83008813858032	-6.85179853439331	-10.738974571228	-0.0250393580645323	0.0116271581500769	0.00489501422271132
-5.83051061630249	-6.86274671554565	-10.7270097732544	-0.0251262355595827	0.0115375192835927	0.00484666833654046
-5.82201623916626	-6.85444831848145	-10.7171382904053	-0.0251686722040176	0.0118044503033161	0.00450151134282351
-5.82996129989624	-6.85224008560181	-10.738166809082	-0.025090990588069	0.0118300141766667	0.00461535062640905
-5.82601928710938	-6.86092233657837	-10.7091665267944	-0.0251713208854198	0.0118070794269443	0.00457869051024318
-5.82462215423584	-6.85008859634399	-10.7141599655151	-0.025149280205369	0.0119885159656405	0.00433641672134399
-5.8331937789917	-6.85505294799805	-10.7397375106812	-0.0250934194773436	0.0118183502927423	0.00448222924023867
-5.82841920852661	-6.86104822158813	-10.7046165466309	-0.0251984801143408	0.0119022903963923	0.00422301515936852
-5.83295392990112	-6.84965991973877	-10.7334747314453	-0.025111673399806	0.012064223177731	0.00404690951108933
-5.8383207321167	-6.86244201660156	-10.722785949707	-0.0249889940023422	0.01194117218256	0.00407292507588863
-5.83847761154175	-6.86355781555176	-10.7185649871826	-0.0250693131238222	0.0121941547840834	0.00374768627807498
-5.84847545623779	-6.86640310287476	-10.7553606033325	-0.0247637555003166	0.012046042829752	0.00383124523796141
-5.84902143478394	-6.87593221664429	-10.7336091995239	-0.0248594935983419	0.011941465549171	0.00358272646553814
-5.85164260864258	-6.86659526824951	-10.7448415756226	-0.0247464887797832	0.0121500752866268	0.0033075197134167
-5.86357975006104	-6.88299036026001	-10.7452144622803	-0.0246334169059992	0.0120110278949142	0.00342739326879382
-5.86597347259521	-6.8802342414856	-10.7356061935425	-0.0246428772807121	0.0122149437665939	0.00304706115275621
-5.87941837310791	-6.8865385055542	-10.77490234375	-0.0244494806975126	0.0121614905074239	0.00317688286304474
-5.88033580780029	-6.8994255065918	-10.7504472732544	-0.0244255252182484	0.011952611617744	0.00291303126141429
-5.88305139541626	-6.89517021179199	-10.7692251205444	-0.0242661628872156	0.012141072191298	0.00272391852922738
-5.89647626876831	-6.91085386276245	-10.7804679870605	-0.0241874363273382	0.0119442865252495	0.00285545689985156
-5.89455080032349	-6.91988325119019	-10.7579822540283	-0.024105666205287	0.011995523236692	0.00264483410865068
-5.90062952041626	-6.91350221633911	-10.7945423126221	-0.0240044184029102	0.012082401663065	0.00257402821443975
-5.9095287322998	-6.92586755752563	-10.8034219741821	-0.023759888485074	0.0118719777092338	0.00275482935830951
-5.90419578552246	-6.93650531768799	-10.7835674285889	-0.0238648783415556	0.0118809565901756	0.00255710259079933
-5.90566968917847	-6.92805528640747	-10.799901008606	-0.0237532015889883	0.0121368272230029	0.00246965605765581
-5.91538763046265	-6.94046878814697	-10.8151502609253	-0.0235690735280514	0.0120119955390692	0.00279747415333986
-5.90683889389038	-6.94900798797607	-10.7822723388672	-0.023618197068572	0.0120351035147905	0.00267819105647504
-5.90966844558716	-6.93727159500122	-10.8125038146973	-0.0234348047524691	0.0122384121641517	0.00268693384714425
-5.90766859054565	-6.95029640197754	-10.822208404541	-0.023350290954113	0.011921719647944	0.00290990946814418
-5.89564609527588	-6.94978380203247	-10.7934484481812	-0.0233369898051023	0.012023045681417	0.00277506001293659
-5.89636754989624	-6.93946170806885	-10.8293714523315	-0.0231865830719471	0.0120402257889509	0.00302900443784893
-5.8961763381958	-6.95359420776367	-10.8173046112061	-0.0231050811707973	0.0118473581969738	0.00332573452033103
-5.88539218902588	-6.9466233253479	-10.8080320358276	-0.0230712685734034	0.0120602063834667	0.00325184036046267
-5.88609170913696	-6.94272136688232	-10.8482542037964	-0.0228772386908531	0.0118743674829602	0.00363062205724418
-5.87227058410645	-6.95347547531128	-10.8230810165405	-0.0228891298174858	0.0117383534088731	0.00375508703291416
-5.86136865615845	-6.93853807449341	-10.8350791931152	-0.0226902272552252	0.011799312196672	0.00385881587862968
-5.86188220977783	-6.94707155227661	-10.8478498458862	-0.0226273648440838	0.011558735743165	0.00437604635953903
-5.84517908096313	-6.94987058639526	-10.8191347122192	-0.0225398596376181	0.0114608043804765	0.00446178205311298
-5.83942890167236	-6.93768548965454	-10.856050491333	-0.0223701391369104	0.0114858075976372	0.00471525546163321
-5.83748483657837	-6.94737768173218	-10.8649682998657	-0.0221953075379133	0.0111138252541423	0.00517095997929573
-5.81951093673706	-6.94787359237671	-10.8381996154785	-0.0221511479467154	0.011072495020926	0.00524814706295729
-5.81551933288574	-6.93633842468262	-10.8829898834229	-0.0219411347061396	0.0111003872007132	0.00553421163931489
-5.81129026412964	-6.94645357131958	-10.8695077896118	-0.0217243973165751	0.0107288453727961	0.00598509470000863
-5.79590940475464	-6.94813680648804	-10.8562870025635	-0.0217931400984526	0.0108184404671192	0.00603577913716435
-5.79195261001587	-6.93834209442139	-10.8987417221069	-0.0215124245733023	0.0107439747080207	0.00634799990803003
-5.78803682327271	-6.94655227661133	-10.9040060043335	-0.0214715078473091	0.0104295024648309	0.00675729382783175
-5.77349138259888	-6.94754076004028	-10.8776092529297	-0.0214686393737793	0.010430914349854	0.00679999636486173
-5.7625527381897	-6.93682336807251	-10.9047899246216	-0.021337017416954	0.0104064224287868	0.00698783062398434
-5.7620587348938	-6.94643354415894	-10.9193925857544	-0.0212352517992258	0.0101699642837048	0.00743088964372873
-5.74519014358521	-6.94901323318481	-10.891902923584	-0.0213021840900183	0.0100378217175603	0.007466412615031
-5.73927927017212	-6.93663597106934	-10.9171562194824	-0.0212497655302286	0.010193738155067	0.00754238944500685
-5.73112058639526	-6.94312238693237	-10.9472208023071	-0.0212238859385252	0.00977106019854546	0.00804357975721359
-5.71695375442505	-6.94585514068604	-10.9027996063232	-0.0213012751191854	0.00979078467935324	0.00804194528609514
-5.71060705184937	-6.93092966079712	-10.9365482330322	-0.0212146155536175	0.00979304034262896	0.00825377181172371
-5.70607757568359	-6.9371600151062	-10.9405612945557	-0.0211475137621164	0.00944891199469566	0.00869544502347708
-5.69174718856812	-6.93974685668945	-10.9132461547852	-0.0212598741054535	0.00939274486154318	0.00869263615459204
-5.68563604354858	-6.92634248733521	-10.9482250213623	-0.0211514141410589	0.00934827607125044	0.00877487473189831
-5.68280029296875	-6.93398523330688	-10.9725646972656	-0.0210600309073925	0.00894757639616728	0.00920167379081249
-5.66708898544312	-6.93461894989014	-10.9472017288208	-0.0211463030427694	0.00869510695338249	0.00909461546689272
-5.66461229324341	-6.92109107971191	-10.9778528213501	-0.0210544839501381	0.00871664099395275	0.00915742199867964
-5.66243171691895	-6.92683362960815	-10.9848766326904	-0.0210516098886728	0.00842466577887535	0.0095151150599122
-5.65298748016357	-6.93119525909424	-10.9561567306519	-0.0212572738528252	0.00838747899979353	0.0094628082588315
-5.65384769439697	-6.91906690597534	-10.995267868042	-0.021202003583312	0.00842226855456829	0.00951975025236607
-5.65337944030762	-6.92932319641113	-10.9918174743652	-0.0212665516883135	0.00810407288372517	0.00974517222493887
-5.64533567428589	-6.92777252197266	-10.9641456604004	-0.0215107426047325	0.0081352386623621	0.00957123842090368
-5.6473536491394	-6.91637849807739	-10.9952898025513	-0.0215857177972794	0.00807722099125385	0.00974031072109938
-5.64750671386719	-6.92764759063721	-10.9812393188477	-0.0217479579150677	0.00785495433956385	0.00995681341737509
-5.64010000228882	-6.92428207397461	-10.9618444442749	-0.0219615250825882	0.00795232225209475	0.0096950251609087
-5.64597320556641	-6.9166054725647	-10.9953908920288	-0.0220229588449001	0.0079779289662838	0.0097286319360137
-5.64953708648682	-6.92754507064819	-11.0000190734863	-0.0221818331629038	0.00773279555141926	0.00986554659903049
-5.64095544815063	-6.9300389289856	-10.9672517776489	-0.0224474519491196	0.00757184764370322	0.00962225720286369
-5.6410961151123	-6.91464710235596	-10.9840660095215	-0.0225025378167629	0.00776350358501077	0.00949967559427023
-5.64924621582031	-6.91499423980713	-11.0085468292236	-0.022616446018219	0.0075258263386786	0.00963014364242554
-5.64693307876587	-6.92696905136108	-10.9847927093506	-0.0228707529604435	0.00735822692513466	0.00968361739069223
-5.64086532592773	-6.91737985610962	-10.9669952392578	-0.0231249835342169	0.00731673231348395	0.00940747186541557
-5.64649057388306	-6.90790319442749	-11.0038614273071	-0.0232164971530437	0.00730413896963	0.00936450995504856
-5.65085935592651	-6.91600275039673	-11.0013208389282	-0.0233527235686779	0.00693387445062399	0.00948261097073555
-5.64359569549561	-6.92172288894653	-10.9742746353149	-0.0236973781138659	0.00685422029346228	0.00915749091655016
-5.64845132827759	-6.90429258346558	-10.9906911849976	-0.0238448921591043	0.00684268586337566	0.00895427446812391
-5.65827131271362	-6.91225481033325	-11.0053682327271	-0.0239562317728996	0.00652009388431907	0.00911478698253632
-5.65613412857056	-6.9200611114502	-10.9750900268555	-0.0241348650306463	0.0063253166154027	0.00885240267962217
-5.65684747695923	-6.90878391265869	-10.9933109283447	-0.0242705028504133	0.00639867316931486	0.00853003934025764
-5.66835880279541	-6.90657424926758	-11.0280885696411	-0.0243025533854961	0.00616245437413454	0.00852252077311277
-5.67739868164063	-6.92103433609009	-11.036940574646	-0.0244357194751501	0.00579141220077872	0.0084592504426837
-5.67746019363403	-6.92239379882813	-11.0050067901611	-0.0245923269540071	0.0057213231921196	0.00804515928030014
-5.68261623382568	-6.9133129119873	-11.0349378585815	-0.0245566833764315	0.00573226343840361	0.00781513843685389
-5.69623041152954	-6.92738389968872	-11.0467920303345	-0.0246393978595734	0.00543569354340434	0.007896120660007
-5.69859600067139	-6.9352650642395	-11.0189504623413	-0.0248004756867886	0.00544848665595055	0.00749922310933471
-5.70964527130127	-6.92602872848511	-11.0578565597534	-0.0247738640755415	0.00548227643594146	0.00720468210056424
-5.71883106231689	-6.94156694412231	-11.0699186325073	-0.0248119626194239	0.00512606464326382	0.00718729477375746
-5.72226047515869	-6.94261789321899	-11.0469036102295	-0.0249842759221792	0.00515949679538608	0.00676807668060064
-5.73104810714722	-6.93515920639038	-11.0856685638428	-0.0249613001942635	0.00516136595979333	0.00658890092745423
-5.74436902999878	-6.95346164703369	-11.0786895751953	-0.0251508690416813	0.00487487344071269	0.00654380954802036
-5.7460150718689	-6.95305728912354	-11.0635786056519	-0.0254020802676678	0.00499770464375615	0.00610613357275724
-5.75928974151611	-6.94702577590942	-11.1037111282349	-0.0254176054149866	0.00492044957354665	0.00594665622338653
-5.76731491088867	-6.958092212677	-11.0908546447754	-0.0255843605846167	0.00479285279288888	0.0057928916066885
-5.76477479934692	-6.94871759414673	-11.0897207260132	-0.0257114563137293	0.00486772647127509	0.00539371697232127
-5.78166627883911	-6.95355987548828	-11.1110200881958	-0.0257806461304426	0.00472788186743855	0.00535951228812337
-5.78489446640015	-6.96204471588135	-11.0891256332397	-0.0260385759174824	0.00478335516527295	0.00507698394358158
-5.78865575790405	-6.9466757774353	-11.1079750061035	-0.026124369353056	0.00493563897907734	0.00464064721018076
-5.79737997055054	-6.95634937286377	-11.1288290023804	-0.0261622630059719	0.00478360243141651	0.00466562760993838
-5.79659175872803	-6.95911931991577	-11.0976181030273	-0.0264036953449249	0.00480341445654631	0.00427566841244698
-5.8017897605896	-6.94586896896362	-11.1224727630615	-0.0264763534069061	0.00510805333033204	0.00393984140828252
-5.81271362304688	-6.95920372009277	-11.1284694671631	-0.0266043543815613	0.00499505782499909	0.00389763899147511
-5.80934238433838	-6.95867872238159	-11.1032552719116	-0.0268064588308334	0.0051857503131032	0.00340866623446345
-5.81447410583496	-6.95044565200806	-11.1316595077515	-0.0268829297274351	0.00523123051971197	0.00310796475969255
-5.82101392745972	-6.96196174621582	-11.1309623718262	-0.0271143633872271	0.00519090611487627	0.00293506938032806
-5.81553602218628	-6.95336818695068	-11.1109285354614	-0.0273380801081657	0.00540248584002256	0.00235880399122834
-5.82577133178711	-6.95551300048828	-11.1340351104736	-0.0275680534541607	0.00540137197822332	0.00222917390055954
-5.82527923583984	-6.96333312988281	-11.1018314361572	-0.0278686080127954	0.00555580435320735	0.00181326840538532
-5.83086824417114	-6.94938516616821	-11.1250381469727	-0.0279861129820347	0.00580355571582913	0.00141131179407239
-5.83136177062988	-6.96218013763428	-11.1255702972412	-0.0283275879919529	0.00573701458051801	0.00125950365327299
-5.82833814620972	-6.9574499130249	-11.0956315994263	-0.0285499803721905	0.00591104570776224	0.000657705415505916
-5.83437156677246	-6.9475212097168	-11.1196413040161	-0.0287549961358309	0.00607810122892261	0.00035726377973333
-5.8399395942688	-6.95996522903442	-11.113226890564	-0.0289949327707291	0.00597395561635494	0.000139309413498268
-5.83416175842285	-6.95398044586182	-11.0849895477295	-0.0293101724237204	0.00624579377472401	-0.000483441777760163
-5.84006357192993	-6.9475884437561	-11.1229248046875	-0.0294846724718809	0.00628244131803513	-0.000808305630926043
-5.8432240486145	-6.95787668228149	-11.1090316772461	-0.0297084245830774	0.00614127516746521	-0.00113035785034299
-5.84076881408691	-6.94694089889526	-11.0985507965088	-0.0299651809036732	0.00644391635432839	-0.00185387535020709
-5.8487606048584	-6.93644714355469	-11.1276369094849	-0.0300810094922781	0.00658407621085644	-0.00222736713476479
-5.85123634338379	-6.94627046585083	-11.1142082214355	-0.0303749088197947	0.00643228366971016	-0.00244144746102393
-5.85135984420776	-6.9416971206665	-11.0863618850708	-0.0307874977588654	0.00671393796801567	-0.00318836839869618
-5.85868358612061	-6.92937183380127	-11.1178579330444	-0.0308260675519705	0.00683528790250421	-0.00351797882467508
-5.86105918884277	-6.93761539459229	-11.1116952896118	-0.031099796295166	0.00667025009170175	-0.00385680724866688
-5.85612297058105	-6.9292778968811	-11.0898065567017	-0.0313778258860111	0.00695219216868281	-0.00454663997516036
-5.86530542373657	-6.9225926399231	-11.1199378967285	-0.0314539708197117	0.00698066968470812	-0.00475303223356605
-5.86789846420288	-6.93428468704224	-11.0885515213013	-0.0317123420536518	0.00700857862830162	-0.00517830718308687
-5.86709117889404	-6.92390489578247	-11.0910720825195	-0.0318997241556644	0.00734580028802156	-0.00567536242306232
-5.88021183013916	-6.92842483520508	-11.1183824539185	-0.0319541804492474	0.00717686302959919	-0.00583666702732444
-5.87739086151123	-6.92880296707153	-11.0896692276001	-0.0320675447583199	0.00743818329647183	-0.00640327110886574
-5.88826560974121	-6.92928218841553	-11.1183423995972	-0.0320909582078457	0.00755861075595021	-0.0065669915638864
-5.88947010040283	-6.94383478164673	-11.0934858322144	-0.0322334356606007	0.00758658861741424	-0.00685618026182055
-5.89291429519653	-6.93487787246704	-11.1123104095459	-0.0322276242077351	0.007890316657722	-0.00731816608458757
-5.9000039100647	-6.94912195205688	-11.13196849823	-0.0322187840938568	0.00775713007897139	-0.00738049484789371
-5.89549255371094	-6.94921970367432	-11.1009798049927	-0.0322419516742229	0.0079112658277154	-0.00790980830788612
-5.90343809127808	-6.94973421096802	-11.1381464004517	-0.0321377851068974	0.00805999152362347	-0.00790618825703859
-5.90127468109131	-6.96568965911865	-11.1110534667969	-0.0322060026228428	0.0079290559515357	-0.00819658767431974
-5.89835357666016	-6.95814847946167	-11.1270236968994	-0.0322904586791992	0.008299988694489	-0.00862183328717947
-5.90474128723145	-6.96597719192505	-11.1584730148315	-0.0320906527340412	0.00813337881118059	-0.0086404224857688
-5.89739608764648	-6.96942615509033	-11.127064704895	-0.0321873612701893	0.00825032964348793	-0.00906655099242926
-5.90190982818604	-6.96013021469116	-11.1546964645386	-0.0320548303425312	0.00846729055047035	-0.00929329823702574
-5.90580415725708	-6.97717142105103	-11.1493940353394	-0.0321209467947483	0.00835750065743923	-0.00930009968578815
-5.90065670013428	-6.97345876693726	-11.134147644043	-0.0321811772882938	0.00858633406460285	-0.00973343104124069
-5.90870809555054	-6.96828079223633	-11.1739454269409	-0.0320607423782349	0.00858947541564703	-0.00984074920415878
-5.9030590057373	-6.98304319381714	-11.1488409042358	-0.0322710983455181	0.00860351789742708	-0.0100739123299718
-5.90331935882568	-6.96827125549316	-11.1461791992188	-0.032280582934618	0.00884575117379427	-0.0105189178138971
-5.91032266616821	-6.97129774093628	-11.1740226745605	-0.0322445929050446	0.0088935699313879	-0.01047348883003
-5.90806102752686	-6.98098802566528	-11.1350164413452	-0.0323158241808414	0.00882863253355026	-0.0107411537319422
-5.90845918655396	-6.96924066543579	-11.1498489379883	-0.0323998034000397	0.00921316631138325	-0.0110911000519991
-5.91225910186768	-6.97768878936768	-11.1715431213379	-0.0322928316891193	0.00905037019401789	-0.0110518857836723
-5.91035890579224	-6.97669219970703	-11.1383943557739	-0.0324673019349575	0.00924539193511009	-0.0115174064412713
-5.91538000106812	-6.97034931182861	-11.1701698303223	-0.0324619263410568	0.00940328370779753	-0.0115914652124047
-5.91767740249634	-6.98758840560913	-11.1472644805908	-0.0324884355068207	0.0093367425724864	-0.0116867087781429
-5.91399431228638	-6.97988414764404	-11.1383600234985	-0.0325302109122276	0.00964768603444099	-0.0121887559071183
-5.92335510253906	-6.98104763031006	-11.1809272766113	-0.0323356911540031	0.00959742441773415	-0.012160818092525
-5.91707038879395	-6.99095010757446	-11.1462049484253	-0.0324208028614521	0.0096308272331953	-0.0125850643962622
-5.92656898498535	-6.98527336120605	-11.1709403991699	-0.0322270281612873	0.00993377808481455	-0.0127963023260236
-5.92999887466431	-7.00051975250244	-11.1555061340332	-0.0322322808206081	0.00983441807329655	-0.0128435743972659
-5.92927551269531	-6.99406862258911	-11.1535596847534	-0.0322696678340435	0.0101056713610888	-0.0133051788434386
-5.94271469116211	-7.00238800048828	-11.1874752044678	-0.032069768756628	0.0100001730024815	-0.0133368289098144
-5.94171476364136	-7.00915431976318	-11.160138130188	-0.0321606248617172	0.0102078737691045	-0.0137227466329932
-5.95302629470825	-7.00340700149536	-11.1861839294434	-0.0320428162813187	0.0103301769122481	-0.0138294696807861
-5.95755767822266	-7.01941251754761	-11.1581773757935	-0.0320933051407337	0.0103593431413174	-0.0139900567010045
-5.96120738983154	-7.00998973846436	-11.1896867752075	-0.0319636352360249	0.0105870338156819	-0.0142298936843872
-5.96888875961304	-7.0257773399353	-11.1774415969849	-0.0320075526833534	0.0105744628235698	-0.014354151673615
-5.97623014450073	-7.01646947860718	-11.190221786499	-0.0319682769477367	0.0107517512515187	-0.0145987421274185
-5.98357534408569	-7.0309853553772	-11.1859502792358	-0.0319520309567451	0.010720175690949	-0.0145334303379059
-5.98593235015869	-7.02448797225952	-11.1905422210693	-0.0319382138550282	0.0109815131872892	-0.0149159962311387
-5.99464416503906	-7.03457021713257	-11.2092151641846	-0.0318957790732384	0.0108615336939692	-0.0148148695006967
-5.99699401855469	-7.03154802322388	-11.1985864639282	-0.0318247824907303	0.0111085418611765	-0.0151809751987457
-6.00347709655762	-7.03690004348755	-11.2193574905396	-0.0316387005150318	0.0110410880297422	-0.015034481883049
-5.99896335601807	-7.04255437850952	-11.1937389373779	-0.0316631756722927	0.0112148327752948	-0.0153208784759045
-6.008056640625	-7.03868341445923	-11.2410526275635	-0.0315332636237144	0.0112312221899629	-0.0153046604245901
-6.00631046295166	-7.05093336105347	-11.2166585922241	-0.0314890220761299	0.0111901154741645	-0.0154181718826294
-6.00755548477173	-7.04097604751587	-11.2361574172974	-0.0314311869442463	0.0114507395774126	-0.0156554747372866
-6.01144504547119	-7.04937410354614	-11.2431592941284	-0.0312442481517792	0.0113441664725542	-0.0154553111642599
-6.00561237335205	-7.05099868774414	-11.2222118377686	-0.0312050320208073	0.0115503808483481	-0.0157738383859396
-6.01679420471191	-7.04992055892944	-11.2651090621948	-0.0310498457401991	0.011618678458035	-0.0157001372426748
-6.0083065032959	-7.05792713165283	-11.2395486831665	-0.0310685578733683	0.0116502465680242	-0.0158274117857218
-6.00938129425049	-7.04773855209351	-11.2669515609741	-0.0308707822114229	0.0118338232859969	-0.0159422680735588
-6.01148796081543	-7.06207323074341	-11.2671585083008	-0.0308702532202005	0.0117479357868433	-0.0158072523772717
-6.00836133956909	-7.05380964279175	-11.2525186538696	-0.0307423211634159	0.0120444176718593	-0.0160509329289198
-6.01406049728394	-7.06031608581543	-11.2888679504395	-0.0306234713643789	0.0119466623291373	-0.0159213934093714
-6.00489616394043	-7.05699110031128	-11.2634305953979	-0.0306524690240622	0.0120899239555001	-0.0161731522530317
-6.00579023361206	-7.05283641815186	-11.2964057922363	-0.0305498763918877	0.0122136529535055	-0.0160947293043137
-6.00481557846069	-7.06407070159912	-11.2709321975708	-0.0304321311414242	0.0121588027104735	-0.0161414016038179
-5.99918460845947	-7.05403518676758	-11.2841806411743	-0.0304897017776966	0.0124130053445697	-0.0163426361978054
-6.0017352104187	-7.0594630241394	-11.306752204895	-0.0304004587233067	0.0122841419652104	-0.0162823442369699
-5.99227046966553	-7.05782508850098	-11.2753381729126	-0.0304270572960377	0.0124421026557684	-0.0165663808584213
-5.99563026428223	-7.04951524734497	-11.303786277771	-0.0302277375012636	0.0125524671748281	-0.016531016677618
-5.99709939956665	-7.06516885757446	-11.2856101989746	-0.0303717292845249	0.0126650938764215	-0.0165487416088581
-5.99358749389648	-7.05149745941162	-11.2933301925659	-0.0303265023976564	0.0128697957843542	-0.0168425105512142
-5.99927043914795	-7.06291484832764	-11.3032751083374	-0.030296890065074	0.0128342965617776	-0.0167819391936064
-5.99653434753418	-7.0551290512085	-11.2844161987305	-0.0302910879254341	0.0131006203591824	-0.0171633623540401
-6.00677442550659	-7.05920267105103	-11.3118982315063	-0.0303076840937138	0.0131236156448722	-0.017084002494812
-6.00242853164673	-7.06686353683472	-11.2729682922363	-0.030368460342288	0.013374637812376	-0.0173999443650246
-6.01414346694946	-7.06247425079346	-11.3106632232666	-0.0302842855453491	0.0134370578452945	-0.0174516104161739
-6.01212930679321	-7.07601022720337	-11.2845230102539	-0.0303518772125244	0.013462046161294	-0.0176386684179306
-6.01813459396362	-7.06417751312256	-11.2980976104736	-0.0302982684224844	0.0138127319514751	-0.0179702918976545
-6.02709627151489	-7.0796217918396	-11.2869892120361	-0.030264537781477	0.0136936968192458	-0.0179179236292839
-6.02355909347534	-7.07129573822021	-11.2907638549805	-0.0303258784115314	0.0139669347554445	-0.0182948801666498
-6.03162860870361	-7.08264112472534	-11.3068056106567	-0.0301813874393702	0.0138567723333836	-0.0182534400373697
-6.03065919876099	-7.07679033279419	-11.2925806045532	-0.0302676483988762	0.0140913669019938	-0.0186830703169107
-6.04010438919067	-7.08051729202271	-11.312463760376	-0.0301355961710215	0.0140333035960793	-0.018558744341135
-6.03489065170288	-7.08464813232422	-11.2826251983643	-0.0302278157323599	0.0140873901546001	-0.0188922137022018
-6.04287147521973	-7.08077812194824	-11.3178815841675	-0.0300454348325729	0.0142506966367364	-0.0189597345888615
-6.04414701461792	-7.0912823677063	-11.300853729248	-0.0300234761089087	0.0141099523752928	-0.019155764952302
-6.04597902297974	-7.07833051681519	-11.3086967468262	-0.0299345925450325	0.0144157214090228	-0.0194311868399382
-6.04743337631226	-7.09563064575195	-11.3132638931274	-0.0299011431634426	0.0142058795318007	-0.0193546861410141
-6.044921875	-7.08899450302124	-11.3008451461792	-0.0299047641456127	0.0144783835858107	-0.0197798553854227
-6.05449247360229	-7.09286165237427	-11.3414840698242	-0.0296579673886299	0.0144380368292332	-0.0197559576481581
-6.04866218566895	-7.09685325622559	-11.3115196228027	-0.0297903511673212	0.0145419575273991	-0.0201853457838297
-6.05386257171631	-7.09127283096313	-11.3474225997925	-0.0296383146196604	0.0145814968273044	-0.0202046670019627
-6.05043506622314	-7.10127210617065	-11.3163061141968	-0.0296904575079679	0.0145711619406939	-0.0204378049820662
-6.05551910400391	-7.09379816055298	-11.3490762710571	-0.0295770447701216	0.0147963613271713	-0.0207130294293165
-6.05642986297607	-7.1079797744751	-11.3400917053223	-0.0295989327132702	0.0147095238789916	-0.0207557287067175
-6.04890775680542	-7.09469556808472	-11.3301486968994	-0.0295261722058058	0.0149647444486618	-0.0212448555976152
-6.05614566802979	-7.09976863861084	-11.3506336212158	-0.0295647643506527	0.0149231292307377	-0.0212036427110434
-6.05221271514893	-7.10522508621216	-11.3221416473389	-0.029616629704833	0.0151491155847907	-0.0216171871870756
-6.05879640579224	-7.09841299057007	-11.3629016876221	-0.0294645354151726	0.0152504052966833	-0.0217619817703962
-6.05694007873535	-7.10657119750977	-11.3343839645386	-0.0295819975435734	0.0151822781190276	-0.0220482051372528
-6.05529689788818	-7.09529638290405	-11.3496904373169	-0.0296255610883236	0.0154257575049996	-0.0223706495016813
-6.05845260620117	-7.1072826385498	-11.3433685302734	-0.0296598300337791	0.0154031030833721	-0.0224999897181988
-6.05610179901123	-7.09610652923584	-11.3348598480225	-0.0296721663326025	0.0156930238008499	-0.0229190234094858
-6.06335210800171	-7.10394430160522	-11.3629531860352	-0.0296072792261839	0.0156599618494511	-0.0229419507086277
-6.05743598937988	-7.10417032241821	-11.3321094512939	-0.0296895708888769	0.0158167686313391	-0.0234430246055126
-6.06625175476074	-7.09427881240845	-11.3602294921875	-0.0296116210520267	0.0159356370568275	-0.023609509691596
-6.06858968734741	-7.11372804641724	-11.3358364105225	-0.0297242049127817	0.0158870257437229	-0.023806368932128
-6.06856870651245	-7.10133504867554	-11.3480520248413	-0.0297688357532024	0.0162630788981915	-0.0242451541125774
-6.07756996154785	-7.10898733139038	-11.3614368438721	-0.0296464879065752	0.0160917770117521	-0.0242691524326801
-6.07329988479614	-7.10754346847534	-11.3393726348877	-0.0297471657395363	0.0163542069494724	-0.0247982945293188
-6.08293628692627	-7.10488939285278	-11.3678398132324	-0.0296985693275929	0.0164849665015936	-0.0248626247048378
-6.08347415924072	-7.11513996124268	-11.3373575210571	-0.029863391071558	0.0164201483130455	-0.0252059195190668
-6.09058475494385	-7.10535478591919	-11.3665723800659	-0.0297583341598511	0.0166543927043676	-0.0255446825176477
-6.09618902206421	-7.11920976638794	-11.3629941940308	-0.0297889076173306	0.0165549982339144	-0.0256837233901024
-6.09665727615356	-7.11323833465576	-11.3524894714355	-0.0298473294824362	0.0168604347854853	-0.0261839348822832
-6.10451602935791	-7.12065505981445	-11.363392829895	-0.029859060421586	0.0167836789041758	-0.0261949561536312
-6.10549068450928	-7.12189674377441	-11.3353710174561	-0.0300418604165316	0.0169995483011007	-0.0267258081585169
-6.11398839950562	-7.11785459518433	-11.371940612793	-0.0299126394093037	0.0170516632497311	-0.0268394332379103
-6.11305570602417	-7.13303852081299	-11.3447113037109	-0.0301420222967863	0.0170673113316298	-0.0271570086479187
-6.11808919906616	-7.11939716339111	-11.3557806015015	-0.0301150903105736	0.0173293203115463	-0.027507659047842
-6.12143039703369	-7.135422706604	-11.3444995880127	-0.0302558932453394	0.0172556489706039	-0.0275605320930481
-6.12153673171997	-7.12784337997437	-11.3395805358887	-0.0302898343652487	0.0175192300230265	-0.0280293636023998
-6.13162803649902	-7.13462924957275	-11.3645629882813	-0.0302877426147461	0.0174715481698513	-0.0280187651515007
-6.12935161590576	-7.13640260696411	-11.3259801864624	-0.0304895713925362	0.0176510829478502	-0.0284671597182751
-6.13726425170898	-7.1342978477478	-11.3665609359741	-0.0304737370461226	0.0176700912415981	-0.0284604877233505
-6.13286590576172	-7.14091396331787	-11.3244199752808	-0.0305147357285023	0.0177124757319689	-0.0287161003798246
-6.13947820663452	-7.13273429870605	-11.3640842437744	-0.0305088888853788	0.017913993448019	-0.0289365891367197
-6.1412467956543	-7.14772462844849	-11.3490447998047	-0.030592555180192	0.0177828297019005	-0.0289846733212471
-6.13631725311279	-7.13994312286377	-11.3426179885864	-0.0306239388883114	0.0180099811404943	-0.0293803922832012
-6.14609813690186	-7.14366817474365	-11.3710155487061	-0.0305186659097672	0.0179221294820309	-0.0292390566319227
-6.14100122451782	-7.14817142486572	-11.3399677276611	-0.030564846470952	0.0180374961346388	-0.0296158492565155
-6.14521551132202	-7.14315700531006	-11.3767681121826	-0.0304318889975548	0.0180798508226871	-0.0296781174838543
-6.14062356948853	-7.15919733047485	-11.3556680679321	-0.0305494461208582	0.01796705275774	-0.0298110004514456
-6.14337348937988	-7.1476526260376	-11.3711585998535	-0.0304546933621168	0.0181951187551022	-0.030057281255722
-6.14466238021851	-7.1578106880188	-11.3600254058838	-0.0303888916969299	0.0180184002965689	-0.0299673546105623
-6.13854169845581	-7.15076637268066	-11.3545341491699	-0.0305009540170431	0.0182747412472963	-0.0303122624754906
-6.14825868606567	-7.15532684326172	-11.3838005065918	-0.0304494351148605	0.0181904044002295	-0.0302293915301561
-6.13795375823975	-7.15461015701294	-11.3461380004883	-0.0306067634373903	0.0183230973780155	-0.0305689461529255
-6.1426944732666	-7.1463770866394	-11.3752145767212	-0.0305006243288517	0.0183813031762838	-0.0304249990731478
-6.13904857635498	-7.15477228164673	-11.3426084518433	-0.0307143051177263	0.0183649398386478	-0.0305778216570616
-6.14108896255493	-7.14251041412354	-11.3715362548828	-0.0307181440293789	0.0185669735074043	-0.0306664668023586
-6.13788414001465	-7.14964818954468	-11.3504772186279	-0.0308560412377119	0.0184383485466242	-0.0307334586977959
-6.13398456573486	-7.13129138946533	-11.3602447509766	-0.0308545790612698	0.0186217576265335	-0.0309114437550306
-6.13340616226196	-7.14547204971313	-11.3387174606323	-0.0310379769653082	0.0185592751950026	-0.0307745859026909
-6.1258749961853	-7.12902450561523	-11.3431634902954	-0.0311750788241625	0.0188189167529345	-0.0310660731047392
-6.12527942657471	-7.13384103775024	-11.3586673736572	-0.0312910340726376	0.0187028553336859	-0.0309282094240189
-6.11715602874756	-7.12285900115967	-11.3267755508423	-0.0313301272690296	0.0188534818589687	-0.0312337949872017
-6.12074422836304	-7.12236404418945	-11.3548402786255	-0.0314549095928669	0.0188383385539055	-0.0310379676520824
-6.11287975311279	-7.12265157699585	-11.3139266967773	-0.0315107740461826	0.0188958197832108	-0.031133433803916
-6.11268663406372	-7.11326837539673	-11.3446826934814	-0.0315122231841087	0.0190547201782465	-0.0311518590897322
-6.1063232421875	-7.11998414993286	-11.3201932907104	-0.0316092446446419	0.0189306754618883	-0.0311455894261599
-6.10298776626587	-7.10871505737305	-11.3349618911743	-0.0317371301352978	0.0191252697259188	-0.0312416702508926
-6.10245084762573	-7.1199951171875	-11.3161554336548	-0.0317090302705765	0.0190588664263487	-0.031041506677866
-6.09530639648438	-7.10675191879272	-11.3291091918945	-0.0317004285752773	0.019243910908699	-0.0312318727374077
-6.0946478843689	-7.11798572540283	-11.3165321350098	-0.0316840820014477	0.0191422458738089	-0.0310517605394125
-6.09033727645874	-7.10714912414551	-11.32692527771	-0.0317011997103691	0.0192289873957634	-0.0311455130577087
-6.08942270278931	-7.11800670623779	-11.3145952224731	-0.0316429026424885	0.0190920010209084	-0.0309493336826563
-6.08879041671753	-7.10719347000122	-11.3290452957153	-0.0315520651638508	0.019258514046669	-0.0310154445469379
-6.08790636062622	-7.1194920539856	-11.3259210586548	-0.0315502434968948	0.0190737713128328	-0.0308766886591911
-6.0862717628479	-7.1107964515686	-11.3356695175171	-0.0314958021044731	0.019189216196537	-0.0309834256768227
-6.08615016937256	-7.12191152572632	-11.3261079788208	-0.031364694237709	0.0190175678580999	-0.0307349469512701
-6.08420848846436	-7.11289644241333	-11.3318109512329	-0.0313030295073986	0.0191795099526644	-0.0308498777449131
-6.08813285827637	-7.12335920333862	-11.3419427871704	-0.0311628952622414	0.018959803506732	-0.0306324325501919
-6.08070468902588	-7.11696434020996	-11.3398942947388	-0.0310601983219385	0.0190475173294544	-0.0308163482695818
-6.0851993560791	-7.12566947937012	-11.3491125106812	-0.0309375487267971	0.0188550818711519	-0.0305497441440821
-6.08290338516235	-7.12057590484619	-11.3399105072021	-0.0309555735439062	0.0190110839903355	-0.0306574888527393
-6.08383417129517	-7.12841320037842	-11.3580589294434	-0.0307960323989391	0.0187674034386873	-0.0304327420890331
-6.07816696166992	-7.1182689666748	-11.3493318557739	-0.0307450294494629	0.0188428368419409	-0.0305802244693041
-6.08371162414551	-7.12891626358032	-11.3575925827026	-0.0306412559002638	0.018627718091011	-0.0302803330123425
-6.07424163818359	-7.11933994293213	-11.3451995849609	-0.0306816268712282	0.0188223496079445	-0.0304519291967154
-6.08157777786255	-7.12615537643433	-11.3743238449097	-0.0305563565343618	0.0186520889401436	-0.0301981884986162
-6.07156896591187	-7.11918497085571	-11.3458738327026	-0.0305616855621338	0.0187273807823658	-0.0303493924438953
-6.07688236236572	-7.12170267105103	-11.3603076934814	-0.0305099915713072	0.0186873469501734	-0.0301401112228632
-6.06739044189453	-7.11672973632813	-11.3376846313477	-0.0306103136390448	0.0186784528195858	-0.0302480142563581
-6.06786012649536	-7.11849164962769	-11.3659563064575	-0.0304922237992287	0.0186077784746885	-0.0300400033593178
-6.05788135528564	-7.11200380325317	-11.3273258209229	-0.0306348633021116	0.0187210720032454	-0.0301986653357744
-6.06243801116943	-7.10877370834351	-11.3543310165405	-0.0305672138929367	0.0186645798385143	-0.0300168413668871
-6.04932451248169	-7.10686206817627	-11.3207721710205	-0.0306658688932657	0.018795995041728	-0.0301263686269522
-6.05102872848511	-7.10393285751343	-11.3473663330078	-0.030647361651063	0.0187744479626417	-0.0299696289002895
-6.04242086410522	-7.10268354415894	-11.3081912994385	-0.0307991597801447	0.0188259296119213	-0.0301216691732407
-6.04113006591797	-7.09453392028809	-11.3295335769653	-0.0306862853467464	0.0188455861061811	-0.0298765245825052
-6.03299427032471	-7.10008716583252	-11.2918138504028	-0.0308868810534477	0.0189191494137049	-0.0299610588699579
-6.03493690490723	-7.08749961853027	-11.3223485946655	-0.0308325402438641	0.019045015797019	-0.0299094896763563
-6.03037691116333	-7.09953022003174	-11.297191619873	-0.0309205055236816	0.0189254190772772	-0.0298009738326073
-6.02438974380493	-7.08408784866333	-11.298394203186	-0.0309053789824247	0.0190820582211018	-0.0299769639968872
-6.02568054199219	-7.09417676925659	-11.2976331710815	-0.0309295263141394	0.0189496856182814	-0.0296945255249739
-6.01887655258179	-7.08724117279053	-11.2828044891357	-0.0309439897537231	0.0192196387797594	-0.0298593118786812
-6.02242469787598	-7.09016132354736	-11.304536819458	-0.030884861946106	0.0190428830683231	-0.0296306163072586
-6.01283884048462	-7.08771753311157	-11.2724208831787	-0.0308821946382523	0.0192007757723331	-0.0298345983028412
-6.02111291885376	-7.08831930160522	-11.2955484390259	-0.0308428797870874	0.01919667981565	-0.0295816846191883
-6.0148024559021	-7.0905385017395	-11.2596807479858	-0.0308927800506353	0.0192270167171955	-0.0296424329280853
-6.02109241485596	-7.0872106552124	-11.2945051193237	-0.0307447165250778	0.0191673003137112	-0.0295158736407757
-6.01878213882446	-7.0990629196167	-11.2722272872925	-0.0307457186281681	0.0190716125071049	-0.0294514093548059
-6.01711797714233	-7.08901309967041	-11.2723999023438	-0.030657272785902	0.0192638542503119	-0.0295667108148336
-6.02715969085693	-7.10044765472412	-11.2766456604004	-0.0305831916630268	0.0190810263156891	-0.0292232539504766
-6.02348756790161	-7.09797048568726	-11.2570924758911	-0.0305619034916162	0.0192119423300028	-0.0294269938021898
-6.03219509124756	-7.10120534896851	-11.297474861145	-0.0303675178438425	0.0190306771546602	-0.0291948076337576
-6.02679300308228	-7.10418319702148	-11.2674856185913	-0.030372217297554	0.0190015267580748	-0.0293179582804441
-6.03807401657104	-7.10035991668701	-11.298412322998	-0.0301518328487873	0.018937736749649	-0.0291519649326801
-6.03893709182739	-7.1162691116333	-11.2633504867554	-0.0301792807877064	0.0187909547239542	-0.0290612298995256
-6.04251766204834	-7.10495805740356	-11.3017406463623	-0.0299476198852062	0.0188378300517797	-0.0290349125862122
-6.04800844192505	-7.11925792694092	-11.3031225204468	-0.0297544151544571	0.0185443367809057	-0.0288575906306505
-6.04432201385498	-7.11073684692383	-11.2923717498779	-0.0297513492405415	0.0186581797897816	-0.0290108975023031
-6.05410718917847	-7.12070035934448	-11.3078632354736	-0.0295714773237705	0.0184647347778082	-0.0286657493561506
-6.04684066772461	-7.12076091766357	-11.2922382354736	-0.0295458119362593	0.0185075029730797	-0.0287406407296658
-6.05422210693359	-7.11908912658691	-11.3307952880859	-0.0292427726089954	0.0183643009513617	-0.0284357182681561
-6.0470404624939	-7.12770652770996	-11.2983074188232	-0.0292351376265287	0.0182349905371666	-0.0284790750592947
-6.05142259597778	-7.11782217025757	-11.3255996704102	-0.0290977470576763	0.0182487908750772	-0.0282218214124441
-6.04057312011719	-7.12783861160278	-11.2967510223389	-0.0290710888803005	0.0181795991957188	-0.028071416541934
-6.04301166534424	-7.11594295501709	-11.3360481262207	-0.0288481842726469	0.0182504747062922	-0.0279040895402431
-6.03736400604248	-7.12801742553711	-11.3099374771118	-0.0288986787199974	0.0180284064263105	-0.0276649687439203
-6.03143215179443	-7.11560153961182	-11.3237447738647	-0.0288621801882982	0.0181877408176661	-0.027685085311532
-6.02952718734741	-7.1173267364502	-11.3274126052856	-0.028752313926816	0.0179966110736132	-0.0272689796984196
-6.01739168167114	-7.11243104934692	-11.2979192733765	-0.0287387445569038	0.0181102957576513	-0.0272693242877722
-6.01771306991577	-7.10602521896362	-11.3323135375977	-0.0286480281502008	0.0180292520672083	-0.0268965866416693
-6.00969982147217	-7.10990810394287	-11.3018064498901	-0.0287026129662991	0.017939854413271	-0.0267871040850878
-6.00160932540894	-7.09883689880371	-11.3087882995605	-0.0287159774452448	0.0180447809398174	-0.02667386084795
-5.99656867980957	-7.10298776626587	-11.3048801422119	-0.0286728981882334	0.0178877525031567	-0.026237066835165
-5.98754549026489	-7.09294414520264	-11.2942571640015	-0.0286884177476168	0.0181128587573767	-0.0262700263410807
-5.98407363891602	-7.09303569793701	-11.3102474212646	-0.0286755170673132	0.0178003963083029	-0.0257922802120447
-5.96895933151245	-7.08540439605713	-11.2722072601318	-0.0288260579109192	0.0179489552974701	-0.0258481726050377
-5.96741676330566	-7.07657241821289	-11.3038749694824	-0.028685737401247	0.0178220719099045	-0.0254242215305567
-5.95190191268921	-7.08126306533813	-11.2596006393433	-0.0288858618587255	0.0177785791456699	-0.0252890828996897
-5.94877195358276	-7.06564617156982	-11.2916440963745	-0.0287670698016882	0.0178381279110909	-0.0250947792083025
-5.94002437591553	-7.06915283203125	-11.2721071243286	-0.0288203004747629	0.017568577080965	-0.024819552898407
-5.92753267288208	-7.05186319351196	-11.2653369903564	-0.0288131088018417	0.0177858434617519	-0.0248672515153885
-5.92902755737305	-7.05727863311768	-11.2722845077515	-0.0288547519594431	0.0175327565521002	-0.0243496745824814
-5.91665744781494	-7.05086183547974	-11.2380180358887	-0.028955141082406	0.0176549274474382	-0.0243528429418802
-5.91230249404907	-7.0431604385376	-11.2708139419556	-0.0289386827498674	0.0174993146210909	-0.0240408163517714
-5.90035820007324	-7.04113864898682	-11.234769821167	-0.0291306804865599	0.0174209605902433	-0.0239216759800911
-5.89322566986084	-7.02419853210449	-11.2480010986328	-0.0291078016161919	0.0175026375800371	-0.023744186386466
-5.89062833786011	-7.03348588943481	-11.2261457443237	-0.0292139872908592	0.0173129122704268	-0.0233534444123507
-5.87714910507202	-7.01817607879639	-11.2174186706543	-0.0293910894542933	0.0174762271344662	-0.0233403574675322
-5.87565660476685	-7.01597356796265	-11.2375812530518	-0.029391085729003	0.0173339825123549	-0.0229726023972034
-5.86317920684814	-7.00815153121948	-11.1998386383057	-0.0295586325228214	0.017292682081461	-0.0229346919804811
-5.86231136322021	-6.99954891204834	-11.2225322723389	-0.0295572057366371	0.0172762516885996	-0.0224706791341305
-5.84938192367554	-7.00489187240601	-11.1748285293579	-0.0297164730727673	0.0171594060957432	-0.0223307088017464
-5.84482479095459	-6.98474216461182	-11.2062797546387	-0.0297317374497652	0.0172617882490158	-0.0220222435891628
-5.83802366256714	-6.99625635147095	-11.1911716461182	-0.0298055056482553	0.016950910910964	-0.0216682497411966
-5.82600212097168	-6.9743013381958	-11.1760387420654	-0.0299695692956448	0.0171029008924961	-0.02157848700881
-5.82391786575317	-6.97908353805542	-11.1746273040771	-0.0300184041261673	0.016856225207448	-0.0210063494741917
-5.81229257583618	-6.96517038345337	-11.1654472351074	-0.0300848055630922	0.0168753229081631	-0.0209170803427696
-5.81022500991821	-6.96930074691772	-11.1680612564087	-0.0300482660531998	0.01664112880826	-0.020418131724
-5.79944086074829	-6.95913457870483	-11.1448469161987	-0.0301355049014091	0.0167415235191584	-0.0203155148774385
-5.79607915878296	-6.95929574966431	-11.156792640686	-0.0300792139023542	0.0164418835192919	-0.0196579098701477
-5.7851243019104	-6.95200443267822	-11.1322116851807	-0.0301809869706631	0.0164063274860382	-0.0195179078727961
-5.78319883346558	-6.94674348831177	-11.161283493042	-0.0301299393177032	0.0162789449095726	-0.0190075058490038
-5.77151441574097	-6.95176601409912	-11.1230087280273	-0.0303399320691824	0.0160583406686783	-0.0187380388379097
-5.76596736907959	-6.93432903289795	-11.1389179229736	-0.03021340072155	0.0160858649760485	-0.0182393603026867
-5.75695514678955	-6.94100379943848	-11.1211175918579	-0.0303735714405775	0.0157515052706003	-0.0177491549402475
-5.74601793289185	-6.92905855178833	-11.1123714447021	-0.0304873362183571	0.0158918555825949	-0.0175793245434761
-5.74672317504883	-6.92970275878906	-11.1372423171997	-0.0304670780897141	0.0154853807762265	-0.0168829988688231
-5.72975921630859	-6.92637014389038	-11.0883073806763	-0.0306933373212814	0.0153856202960014	-0.0166662614792585
-5.72902011871338	-6.91474199295044	-11.1175146102905	-0.0306256338953972	0.0152855608612299	-0.0161795150488615
-5.71953439712524	-6.92092752456665	-11.0866107940674	-0.0308017339557409	0.014966499991715	-0.0156484395265579
-5.71275043487549	-6.9065842628479	-11.0902843475342	-0.0308024231344461	0.0151223419234157	-0.0154231302440166
-5.70764875411987	-6.90846490859985	-11.0991249084473	-0.0309295244514942	0.0147106843069196	-0.014793329872191
-5.68897771835327	-6.89920091629028	-11.0658311843872	-0.0310849100351334	0.0146570168435574	-0.0146210370585322
-5.6908278465271	-6.89535713195801	-11.0903005599976	-0.0311233270913363	0.0144028188660741	-0.0139579009264708
-5.67760324478149	-6.90087461471558	-11.0408039093018	-0.0313860140740871	0.0142550086602569	-0.0136476764455438
-5.67486953735352	-6.88526010513306	-11.0631065368652	-0.0313473753631115	0.0142160914838314	-0.0132361743599176
-5.67025423049927	-6.891028881073	-11.0556621551514	-0.0315272137522697	0.013854943215847	-0.0126899918541312
-5.65730047225952	-6.87644243240356	-11.0391044616699	-0.0316725559532642	0.0138604715466499	-0.0125463381409645
-5.65633535385132	-6.87177705764771	-11.0550737380981	-0.0316467061638832	0.0136062679812312	-0.0118417907506227
-5.64501905441284	-6.87709140777588	-11.0227680206299	-0.0318656004965305	0.0133408484980464	-0.0113914450630546
-5.63792991638184	-6.86134195327759	-11.0268335342407	-0.0319274254143238	0.0133319422602654	-0.0111336037516594
-5.63732767105103	-6.86086082458496	-11.0494222640991	-0.0318623483181	0.0129672260954976	-0.0104385297745466
-5.62411689758301	-6.85746288299561	-11.0192613601685	-0.0320401601493359	0.0128664541989565	-0.0101864468306303
-5.61863327026367	-6.84476470947266	-11.0353555679321	-0.0319830328226089	0.0127010298892856	-0.00958104245364666
-5.61154937744141	-6.85665941238403	-11.0099010467529	-0.0321015045046806	0.0125002339482307	-0.00904420018196106
-5.59965944290161	-6.83909320831299	-11.0284118652344	-0.0321210771799088	0.0124204559251666	-0.00875617284327745
-5.59831285476685	-6.8483681678772	-11.032995223999	-0.0321435630321503	0.0120715526863933	-0.0080549456179142
-5.58053970336914	-6.83874082565308	-11.0041780471802	-0.0322193615138531	0.0119649348780513	-0.00781227229163051
-5.57481813430786	-6.83064413070679	-11.0325002670288	-0.0321632847189903	0.0119177270680666	-0.00714298384264112
-5.56790637969971	-6.84242248535156	-11.010196685791	-0.0321810357272625	0.0115299355238676	-0.00646315468475223
-5.55409479141235	-6.83362245559692	-11.0060396194458	-0.032279085367918	0.0116740623489022	-0.00620095105841756
-5.54990196228027	-6.83295202255249	-11.0404586791992	-0.0321228764951229	0.0113433711230755	-0.00545761082321405
-5.53382444381714	-6.84163618087769	-11.0090084075928	-0.0322981178760529	0.0110794836655259	-0.00497243506833911
-5.51932191848755	-6.8263578414917	-11.0151929855347	-0.0323011353611946	0.0110897226259112	-0.0045838039368391
-5.51794004440308	-6.83210611343384	-11.0203199386597	-0.0323099307715893	0.0107845067977905	-0.00375262019224465
-5.5031943321228	-6.837233543396	-10.9873199462891	-0.0324338115751743	0.0107326321303844	-0.00335657177492976
-5.49472951889038	-6.81938219070435	-11.0179319381714	-0.0323568098247051	0.0106681818142533	-0.00279294257052243
-5.49169826507568	-6.82946062088013	-11.0252990722656	-0.0323440320789814	0.0102554680779576	-0.00205333135090768
-5.4768590927124	-6.82814693450928	-10.9885129928589	-0.0323965214192867	0.0101654045283794	-0.00173410726711154
-5.47431707382202	-6.81273508071899	-11.0139074325562	-0.03232167288661	0.0101494994014502	-0.00121193029917777
-5.47094488143921	-6.82620716094971	-11.0173492431641	-0.0322876460850239	0.0097187478095293	-0.000440304254880175
-5.46197748184204	-6.82595491409302	-10.9867753982544	-0.0323265232145786	0.00977185275405645	-0.000218031040276401
-5.45755100250244	-6.81617164611816	-11.0270385742188	-0.0321849770843983	0.00962740741670132	0.000224969058763236
-5.45968198776245	-6.82818031311035	-11.0317840576172	-0.0320695266127586	0.00933431927114725	0.000805920572020113
-5.45027017593384	-6.83057546615601	-11.0072574615479	-0.032128669321537	0.00927283801138401	0.000953565468080342
-5.45223760604858	-6.81805086135864	-11.0315093994141	-0.0320504009723663	0.00923728849738836	0.00127697398420423
-5.45782279968262	-6.83335113525391	-11.0434036254883	-0.0320448279380798	0.0089288167655468	0.00197099172510207
-5.45260953903198	-6.83952808380127	-11.0083141326904	-0.0321381874382496	0.00882976781576872	0.00206466042436659
-5.45796060562134	-6.82790184020996	-11.0427913665771	-0.0319953262805939	0.00873981323093176	0.00242527713999152
-5.4607105255127	-6.8409538269043	-11.047643661499	-0.032061118632555	0.00828037410974503	0.0029707602225244
-5.45982456207275	-6.84010171890259	-11.018723487854	-0.0321235880255699	0.00831356924027205	0.00314463768154383
-5.46497011184692	-6.83599901199341	-11.0508756637573	-0.0321243964135647	0.00817547738552094	0.00362968118861318
-5.46983766555786	-6.84616327285767	-11.0415048599243	-0.0321076735854149	0.00782601535320282	0.00414375960826874
-5.46804809570313	-6.84786128997803	-11.0180807113647	-0.0322948507964611	0.00789454765617847	0.00425415439531207
-5.47595834732056	-6.84065055847168	-11.0608720779419	-0.0321608930826187	0.00768924318253994	0.00473059853538871
-5.47460126876831	-6.85842323303223	-11.0343790054321	-0.0323090255260468	0.00736550381407142	0.00509447976946831
-5.47172594070435	-6.84414529800415	-11.0261459350586	-0.0323544107377529	0.00743622053414583	0.005197171587497
-5.48300170898438	-6.84352207183838	-11.0584077835083	-0.032233539968729	0.00726633938029408	0.00573602877557278
-5.47981691360474	-6.86038970947266	-11.0357599258423	-0.0323955602943897	0.00693321833387017	0.00612914375960827
-5.47732782363892	-6.85107517242432	-11.0266342163086	-0.0323705747723579	0.00704214116558433	0.00623033056035638
-5.48363780975342	-6.84535026550293	-11.0609378814697	-0.0322154015302658	0.00683284830302	0.00666184909641743
-5.48361206054688	-6.86048460006714	-11.0530261993408	-0.032320499420166	0.00654391199350357	0.00709877582266927
-5.47147798538208	-6.85446834564209	-11.0291976928711	-0.0324125923216343	0.00657271966338158	0.00714283110573888
-5.47471857070923	-6.84362506866455	-11.0617742538452	-0.032277274876833	0.00651336787268519	0.00765686575323343
-5.47161865234375	-6.8549952507019	-11.0438480377197	-0.032386664301157	0.00612788461148739	0.00815940834581852
-5.46219682693481	-6.84936094284058	-11.0307035446167	-0.0323759317398071	0.0062192864716053	0.00824056006968021
-5.46405982971191	-6.83887815475464	-11.072060585022	-0.0323005616664886	0.00608215946704149	0.00872770696878433
-5.45849943161011	-6.85260915756226	-11.0495462417603	-0.0324010327458382	0.00578108802437782	0.00912426691502333
-5.44469261169434	-6.84221172332764	-11.0289707183838	-0.0324453115463257	0.00571119599044323	0.00908978283405304
-5.44888925552368	-6.83427238464355	-11.0635738372803	-0.0323991291224957	0.00570425158366561	0.00957388058304787
-5.44552230834961	-6.84128475189209	-11.0571718215942	-0.0324370115995407	0.0054266438819468	0.0100253662094474
-5.4334077835083	-6.83823013305664	-11.0302972793579	-0.0325107872486115	0.00534909218549728	0.0100976638495922
-5.43235445022583	-6.82784080505371	-11.0567874908447	-0.0324795469641685	0.00528345024213195	0.0103174773976207
-5.43297529220581	-6.83559417724609	-11.0615406036377	-0.0324739813804626	0.00500451633706689	0.0107206646353006
-5.42144155502319	-6.83516263961792	-11.0293245315552	-0.0325746387243271	0.00493634631857276	0.0107229128479958
-5.41876602172852	-6.81962060928345	-11.054407119751	-0.0325205214321613	0.0049300198443234	0.0107978545129299
-5.4243426322937	-6.82059097290039	-11.0665798187256	-0.0324027426540852	0.0047016185708344	0.0111961578950286
-5.41597843170166	-6.83010292053223	-11.0381307601929	-0.0325157232582569	0.00458801165223122	0.0112599460408092
-5.41363382339478	-6.81640863418579	-11.0448837280273	-0.0325194261968136	0.00469489023089409	0.0111929606646299
-5.42179870605469	-6.81572341918945	-11.0756158828735	-0.0324231535196304	0.00453922431915998	0.0114328246563673
-5.4183406829834	-6.82369613647461	-11.0484771728516	-0.0324914492666721	0.00435335095971823	0.0114842317998409
-5.41354608535767	-6.81157779693604	-11.0391798019409	-0.0325851626694202	0.0044989725574851	0.0113583514466882
-5.42331504821777	-6.8086838722229	-11.0585870742798	-0.0325313955545425	0.0043458859436214	0.0115705244243145
-5.41895627975464	-6.82217454910278	-11.0265474319458	-0.0326607190072536	0.00418436527252197	0.0116625037044287
-5.41584348678589	-6.80703020095825	-11.0355558395386	-0.0327218323945999	0.00432675518095493	0.011488689109683
-5.42213916778564	-6.81110048294067	-11.0587205886841	-0.0326734259724617	0.00410691043362021	0.0117214480414987
-5.4204626083374	-6.81944990158081	-11.0349073410034	-0.03276027739048	0.00407016975805163	0.0116201024502516
-5.41628170013428	-6.80849647521973	-11.0264339447021	-0.032951582223177	0.00417210580781102	0.0114362072199583
-5.42316675186157	-6.80329895019531	-11.0524063110352	-0.0328595265746117	0.0040588048286736	0.0116161042824388
-5.42315196990967	-6.81579971313477	-11.0355052947998	-0.032940749078989	0.00384064763784409	0.0117562962695956
-5.41819095611572	-6.81486082077026	-11.0131683349609	-0.0330504924058914	0.00389984762296081	0.0114688025787473
-5.42246675491333	-6.80639123916626	-11.0402097702026	-0.0330483466386795	0.00400418601930141	0.0114605808630586
-5.42786121368408	-6.82046842575073	-11.0355434417725	-0.0330072678625584	0.00375114125199616	0.0115767167881131
-5.42148017883301	-6.81630182266235	-11.0050258636475	-0.0332253575325012	0.00384534173645079	0.0113109545782208
-5.43183279037476	-6.80855417251587	-11.0350465774536	-0.0331781730055809	0.003880325704813	0.0112783499062061
-5.43849611282349	-6.82022953033447	-11.0362520217896	-0.0331602059304714	0.00374482804909348	0.0114756487309933
-5.43929958343506	-6.82975721359253	-11.0086269378662	-0.0332566872239113	0.0037885622587055	0.0112801678478718
-5.4407377243042	-6.81844902038574	-11.0251121520996	-0.0331524163484573	0.00381411495618522	0.011142173781991
-5.45192670822144	-6.82869529724121	-11.0474090576172	-0.0330385603010654	0.00360468029975891	0.0112870344892144
-5.44973182678223	-6.83972883224487	-11.0192794799805	-0.0332170017063618	0.00356415333226323	0.0111210308969021
-5.45575571060181	-6.82948350906372	-11.0308151245117	-0.0331144034862518	0.00366525328718126	0.010927096940577
-5.46570158004761	-6.83943223953247	-11.0503797531128	-0.0330571047961712	0.0034988468978554	0.0111767081543803
-5.46778202056885	-6.84960651397705	-11.0132007598877	-0.0330363661050797	0.00337453186511993	0.011004738509655
-5.47441482543945	-6.83938932418823	-11.0376625061035	-0.033041100949049	0.00360598787665367	0.0108105968683958
-5.48559093475342	-6.84995937347412	-11.0659189224243	-0.0327959395945072	0.00326846074312925	0.0110860299319029
-5.48727178573608	-6.86102628707886	-11.033031463623	-0.0329633615911007	0.00318893766961992	0.0109302904456854
-5.48679304122925	-6.85375499725342	-11.0394868850708	-0.0328773781657219	0.00330972066149116	0.0107082314789295
-5.50384855270386	-6.85511064529419	-11.0647869110107	-0.0327530913054943	0.0032933154143393	0.0108865797519684
-5.50897216796875	-6.87501239776611	-11.0442018508911	-0.0327872522175312	0.00303161982446909	0.0109420986846089
-5.51060199737549	-6.86784362792969	-11.034556388855	-0.0328582227230072	0.00326533662155271	0.0106154726818204
-5.52120351791382	-6.8668270111084	-11.0683031082153	-0.032623540610075	0.00323100690729916	0.0107239941135049
-5.52985811233521	-6.88000965118408	-11.0858144760132	-0.0325811803340912	0.00294261705130339	0.0108816605061293
-5.53012132644653	-6.89126491546631	-11.0528125762939	-0.0326128005981445	0.00285361427813768	0.0107548767700791
-5.53279542922974	-6.88167524337769	-11.0538492202759	-0.0325509198009968	0.00304628093726933	0.0103893242776394
-5.54766225814819	-6.88105773925781	-11.0844879150391	-0.0322974659502506	0.00296711199916899	0.0105546973645687
-5.55274295806885	-6.89726400375366	-11.0759887695313	-0.0322686098515987	0.00272186240181327	0.0106203481554985
-5.55333805084229	-6.89328193664551	-11.056209564209	-0.0322286188602448	0.00278877653181553	0.0102516459301114
-5.56580543518066	-6.89034175872803	-11.1020097732544	-0.0320465303957462	0.00270491139963269	0.010280653834343
-5.57386350631714	-6.90913438796997	-11.0888643264771	-0.0319707095623016	0.00253262440674007	0.0102504724636674
-5.57537508010864	-6.9027214050293	-11.0722951889038	-0.0319989137351513	0.00253881677053869	0.00986847374588251
-5.58848142623901	-6.89759969711304	-11.1074066162109	-0.0318797528743744	0.00264001428149641	0.00984327308833599
-5.59814739227295	-6.91141939163208	-11.1120481491089	-0.0317770354449749	0.00230282708071172	0.00988479796797037
-5.60179090499878	-6.91715621948242	-11.0848150253296	-0.0317794531583786	0.00243604998104274	0.00962093565613031
-5.61088895797729	-6.90863132476807	-11.0950241088867	-0.0316888205707073	0.00262199039570987	0.00938215758651495
-5.62356472015381	-6.91054248809814	-11.1296472549438	-0.0315274968743324	0.00253482209518552	0.00936781521886587
-5.62598037719727	-6.92120218276978	-11.1239261627197	-0.0315256379544735	0.00236796215176582	0.00934372376650572
-5.62786293029785	-6.92553186416626	-11.0987539291382	-0.0315613597631454	0.00249582715332508	0.00898836087435484
-5.6338963508606	-6.91361522674561	-11.1209297180176	-0.0315139107406139	0.0026741458568722	0.00881471578031778
-5.64356327056885	-6.92086362838745	-11.1302547454834	-0.0313634425401688	0.0024985212367028	0.0089770145714283
-5.63707447052002	-6.93146133422852	-11.1034898757935	-0.0314193330705166	0.00249403342604637	0.0088783260434866
-5.63590860366821	-6.91961479187012	-11.1035013198853	-0.0312818996608257	0.002641879953444	0.00860971678048372
-5.64095258712769	-6.9146842956543	-11.1410808563232	-0.0310631301254034	0.00271290284581482	0.00865246448665857
-5.63975811004639	-6.92495679855347	-11.145848274231	-0.0309406872838736	0.00252305786125362	0.00875469762831926
-5.6342887878418	-6.92507696151733	-11.1131896972656	-0.0309891384094954	0.00258890842087567	0.00853981263935566
-5.63300323486328	-6.91194486618042	-11.1320180892944	-0.030864592641592	0.00275262887589633	0.00845840573310852
-5.6357798576355	-6.91897678375244	-11.1498575210571	-0.0306608583778143	0.00266754860058427	0.00875689461827278
-5.62945175170898	-6.92922067642212	-11.1216735839844	-0.0306407976895571	0.00256466073915362	0.00866576470434666
-5.62356233596802	-6.91553211212158	-11.1236982345581	-0.0305408630520105	0.00279169739224017	0.00853821821510792
-5.62746524810791	-6.91535043716431	-11.1594247817993	-0.0302303470671177	0.002681874204427	0.00872917752712965
-5.61752223968506	-6.92743396759033	-11.1434593200684	-0.0302629433572292	0.00250326306559145	0.00877951737493277
-5.61170053482056	-6.91574048995972	-11.132061958313	-0.0302112456411123	0.00270860409364104	0.00854790769517422
-5.61324071884155	-6.91323614120483	-11.1656379699707	-0.0299782380461693	0.00268308911472559	0.00874066632241011
-5.6154408454895	-6.92320346832275	-11.1616725921631	-0.0298125334084034	0.00253606191836298	0.00897317845374346
-5.60428619384766	-6.92754793167114	-11.1365413665771	-0.02983208745718	0.00264834961853921	0.00874368660151958
-5.60405826568604	-6.9157338142395	-11.171802520752	-0.0296329818665981	0.00265797669999301	0.00873881764709949
-5.60425186157227	-6.92599725723267	-11.1660537719727	-0.0294737759977579	0.00253429356962442	0.00886741187423468
-5.59386777877808	-6.92709159851074	-11.144624710083	-0.0294354148209095	0.00265201251022518	0.00866145174950361
-5.58881902694702	-6.91327047348022	-11.1626291275024	-0.0293174460530281	0.00276529090479016	0.00860970001667738
-5.59355306625366	-6.92430925369263	-11.1707096099854	-0.0291990749537945	0.00267676473595202	0.00887593440711498
-5.5863242149353	-6.92766237258911	-11.1362781524658	-0.0292719360440969	0.00272603891789913	0.00866929348558187
-5.58234071731567	-6.91397619247437	-11.1513195037842	-0.029149828478694	0.00300419609993696	0.00855581928044558
-5.58487844467163	-6.92004299163818	-11.1785078048706	-0.0290882177650929	0.0028907754458487	0.00865884404629469
-5.5762939453125	-6.92831230163574	-11.1473731994629	-0.0291987787932158	0.00287036201916635	0.00865437462925911
-5.564612865448	-6.91418218612671	-11.1330251693726	-0.0292192213237286	0.00312596675939858	0.00842886045575142
-5.56619644165039	-6.91215753555298	-11.1649227142334	-0.0291689950972795	0.00313855544663966	0.00862818490713835
-5.56088781356812	-6.9250750541687	-11.1278781890869	-0.0292917862534523	0.00316777499392629	0.00861247722059488
-5.54958868026733	-6.91030311584473	-11.1231250762939	-0.02937644533813	0.00353161455132067	0.00835934747010469
-5.54915571212769	-6.90368556976318	-11.1526660919189	-0.0293172840029001	0.00347413192503154	0.00849278271198273
-5.54642295837402	-6.91750526428223	-11.1272125244141	-0.0294122826308012	0.00350238871760666	0.00859531387686729
-5.52954864501953	-6.90559148788452	-11.1029243469238	-0.0294903144240379	0.00369970453903079	0.00827353447675705
-5.53286790847778	-6.89634895324707	-11.1303052902222	-0.0294233988970518	0.00391033571213484	0.00838609226047993
-5.52502918243408	-6.90727281570435	-11.1201581954956	-0.0294843260198832	0.00371890398673713	0.00854762271046638
-5.51522588729858	-6.90108680725098	-11.0932683944702	-0.0295570604503155	0.00397579232230783	0.00826144777238369
-5.51440000534058	-6.88915491104126	-11.1173286437988	-0.0294659826904535	0.00415262626484036	0.00822518114000559
-5.51727247238159	-6.89738512039185	-11.1194753646851	-0.0295134205371141	0.00401619635522366	0.00840094871819019
-5.50493574142456	-6.89750576019287	-11.0828170776367	-0.0296791791915894	0.00418186048045754	0.0081151220947504
-5.50425720214844	-6.8834228515625	-11.1090288162231	-0.0295480471104383	0.00430572405457497	0.00813423190265894
-5.50136947631836	-6.89735126495361	-11.0876760482788	-0.0297102835029364	0.00422267708927393	0.0081781130284071
-5.49833536148071	-6.88530874252319	-11.078649520874	-0.0297331232577562	0.00453994888812304	0.00783975794911385
-5.50357675552368	-6.88065910339355	-11.1133346557617	-0.0296158846467733	0.00455412687733769	0.00790548324584961
-5.50459432601929	-6.89286994934082	-11.0870866775513	-0.0297606941312552	0.00442299107089639	0.0079293018206954
-5.49666166305542	-6.88671064376831	-11.06471824646	-0.0298870746046305	0.00456582149490714	0.00757827050983906
-5.49814128875732	-6.872474193573	-11.0771541595459	-0.0299268681555986	0.00483663054183126	0.00750364456325769
-5.50491905212402	-6.88142013549805	-11.0930309295654	-0.0299121793359518	0.00467731943354011	0.00764139275997877
-5.49942111968994	-6.88685321807861	-11.0539474487305	-0.0300533659756184	0.00472284434363246	0.00746693089604378
-5.50004005432129	-6.87202405929565	-11.0667972564697	-0.0301739908754826	0.00499625038355589	0.0071949795819819
-5.50735855102539	-6.8746657371521	-11.0823707580566	-0.0301155857741833	0.00485868565738201	0.00734434463083744
-5.49905490875244	-6.8846116065979	-11.0476579666138	-0.0303437169641256	0.00492161652073264	0.0071721114218235
-5.49991083145142	-6.86831569671631	-11.0492162704468	-0.0304046291857958	0.00521389348432422	0.00691748689860106
-5.5064959526062	-6.8703498840332	-11.0617790222168	-0.0303618442267179	0.00511788437142968	0.00707791792228818
-5.49794149398804	-6.88002681732178	-11.0308227539063	-0.0306056514382362	0.00509787816554308	0.00698996894061565
-5.49860286712646	-6.86518335342407	-11.0283460617065	-0.0306164938956499	0.00535784708335996	0.00673332577571273
-5.50625133514404	-6.86362409591675	-11.0613298416138	-0.0305423084646463	0.00539980176836252	0.0068569271825254
-5.49888849258423	-6.87495708465576	-11.0281581878662	-0.0305893663316965	0.00525435945019126	0.00677592074498534
-5.49227094650269	-6.86140108108521	-11.0147390365601	-0.0306753814220428	0.00560490600764751	0.00654102303087711
-5.4988317489624	-6.85918188095093	-11.0358667373657	-0.0306057892739773	0.00551862036809325	0.00677205994725227
-5.49257659912109	-6.86925363540649	-11.0006294250488	-0.0307283867150545	0.00549194635823369	0.00673947669565678
-5.48860359191895	-6.85713911056519	-11.0049686431885	-0.0307587403804064	0.00571770407259464	0.00651007937267423
-5.49398708343506	-6.8594446182251	-11.0342426300049	-0.0306474454700947	0.00564037589356303	0.00670619262382388
-5.4866738319397	-6.86925649642944	-10.995493888855	-0.0308525655418634	0.00562639161944389	0.00653031561523676
-5.48841428756714	-6.85216569900513	-11.0085515975952	-0.030763054266572	0.00578220700845122	0.00644190656021237
-5.48894834518433	-6.86335039138794	-11.010365486145	-0.0308030564337969	0.00568200834095478	0.00669608544558287
-5.48443841934204	-6.86785364151001	-10.9736604690552	-0.030938683077693	0.00571909127756953	0.00650951126590371
-5.48534727096558	-6.8570237159729	-10.9965400695801	-0.03101796656847	0.00590217765420675	0.00641060993075371
-5.49032020568848	-6.86930418014526	-10.9965476989746	-0.0310102961957455	0.00572486221790314	0.00654918793588877
-5.48576784133911	-6.86715841293335	-10.9605903625488	-0.031205665320158	0.00591424619778991	0.00630844524130225
-5.49427890777588	-6.85596418380737	-10.9942483901978	-0.0311552602797747	0.00595238385722041	0.00634712819010019
-5.49914073944092	-6.8702654838562	-10.981409072876	-0.0312990769743919	0.0058028232306242	0.00652894005179405
-5.4921760559082	-6.87005758285522	-10.9491653442383	-0.0314754918217659	0.00594240613281727	0.00624741148203611
-5.49900913238525	-6.85858345031738	-10.9844408035278	-0.0313302502036095	0.00602913973852992	0.00626937113702297
-5.50081777572632	-6.87521553039551	-10.9708395004272	-0.031473234295845	0.00585199473425746	0.00638275872915983
-5.49699878692627	-6.86743354797363	-10.9431476593018	-0.0316459871828556	0.00596381537616253	0.00613223621621728
-5.50421237945557	-6.86212396621704	-10.9742259979248	-0.0314915254712105	0.0060591553337872	0.00617472734302282
-5.50302124023438	-6.87813472747803	-10.9520359039307	-0.0317023769021034	0.00584758445620537	0.0063128606416285
-5.49757814407349	-6.87103080749512	-10.9308223724365	-0.0318190157413483	0.00602173013612628	0.00605200976133347
-5.50257587432861	-6.85979843139648	-10.9629993438721	-0.0317235961556435	0.00602042814716697	0.00615318631753325
-5.50446224212646	-6.87454700469971	-10.9471254348755	-0.0318473130464554	0.00584108009934425	0.00623997254297137
-5.50129842758179	-6.8661904335022	-10.9187822341919	-0.0320637486875057	0.00609803292900324	0.00594751443713903
-5.50454711914063	-6.85956048965454	-10.9446687698364	-0.0320215672254562	0.00605429382994771	0.00604055216535926
-5.51019763946533	-6.87407302856445	-10.9362335205078	-0.032025545835495	0.00586037198081613	0.00621402123942971
-5.50599527359009	-6.87531518936157	-10.9097871780396	-0.0322570167481899	0.00602188939228654	0.00599434552714229
-5.51038599014282	-6.86514949798584	-10.9389333724976	-0.032157126814127	0.00608716672286391	0.00593753857538104
-5.51454448699951	-6.87958192825317	-10.9270830154419	-0.0322775952517986	0.00587257742881775	0.00604497408494353
-5.51049184799194	-6.87276268005371	-10.8981237411499	-0.0323798805475235	0.00604918925091624	0.00580913433805108
-5.51794338226318	-6.86828327178955	-10.9263772964478	-0.0324272364377975	0.00608421256765723	0.00591363571584225
-5.52349185943604	-6.8830771446228	-10.9024171829224	-0.0325099527835846	0.00585937220603228	0.00595991499722004
-5.51966190338135	-6.87690496444702	-10.8853282928467	-0.0326678678393364	0.00613526487722993	0.00574836647138
-5.52797174453735	-6.87394332885742	-10.9176692962646	-0.0325757190585136	0.00596121046692133	0.00575841683894396
-5.52817106246948	-6.88810777664185	-10.9024448394775	-0.0326159223914146	0.00585359428077936	0.00574327865615487
-5.52530145645142	-6.87815523147583	-10.8880939483643	-0.0327094942331314	0.00602871971204877	0.00549739319831133
-5.53623390197754	-6.87409973144531	-10.9193925857544	-0.0326681360602379	0.00593694113194942	0.00559613853693008
-5.5367374420166	-6.89168071746826	-10.8949451446533	-0.0327747873961926	0.0057816538028419	0.00567927164956927
-5.53502941131592	-6.87774848937988	-10.8856410980225	-0.0328500382602215	0.0060373111627996	0.00537693174555898
-5.54309177398682	-6.874755859375	-10.9229259490967	-0.0327549278736115	0.00601564161479473	0.00552290584892035
-5.54445123672485	-6.88649702072144	-10.9046754837036	-0.0327981039881706	0.00575240096077323	0.00557441171258688
-5.53619050979614	-6.88011264801025	-10.8822612762451	-0.0329175181686878	0.00595648121088743	0.00526220444589853
-5.54268980026245	-6.87447643280029	-10.9140491485596	-0.0328612551093102	0.00598719622939825	0.00537589378654957
-5.54036474227905	-6.88530158996582	-10.8869390487671	-0.0328467264771461	0.00575300212949514	0.00541463494300842
-5.53514719009399	-6.87954187393188	-10.8748073577881	-0.033010508865118	0.00601221295073628	0.0051820925436914
-5.54279375076294	-6.87086153030396	-10.9187297821045	-0.0329181551933289	0.00594052905216813	0.00524387136101723
-5.54345273971558	-6.88514280319214	-10.9051704406738	-0.032973375171423	0.00577557412907481	0.00525670778006315
-5.53701591491699	-6.87833166122437	-10.8810443878174	-0.0331080481410027	0.0059726694598794	0.00492052081972361
-5.54502725601196	-6.86855936050415	-10.9077768325806	-0.0330652184784412	0.00598071701824665	0.00500664953142405
-5.54315376281738	-6.88297462463379	-10.8824005126953	-0.0332045815885067	0.00578404869884253	0.00503201503306627
-5.53937292098999	-6.87579488754272	-10.8763294219971	-0.0331926941871643	0.00602986989542842	0.00469968048855662
-5.54937267303467	-6.87631273269653	-10.9063196182251	-0.0331927612423897	0.00597925903275609	0.00473016360774636
-5.54997062683105	-6.88236951828003	-10.891206741333	-0.0332855433225632	0.00579234398901463	0.00471099745482206
-5.54628705978394	-6.87987995147705	-10.8618230819702	-0.0334577262401581	0.00595843885093927	0.00436095520853996
-5.55437564849854	-6.87100172042847	-10.8976001739502	-0.0334170535206795	0.00598186813294888	0.00438340147957206
-5.55893659591675	-6.88679790496826	-10.8770380020142	-0.0335024259984493	0.00575003307312727	0.00444559752941132
-5.55947637557983	-6.88219213485718	-10.863823890686	-0.0335668548941612	0.00595318712294102	0.00404895655810833
-5.56904554367065	-6.87954568862915	-10.9012060165405	-0.0335276536643505	0.00580387469381094	0.0040766280144453
-5.57445812225342	-6.89262056350708	-10.8765144348145	-0.0336449071764946	0.00563661428168416	0.00401649903506041
-5.57460498809814	-6.87861585617065	-10.8737487792969	-0.0336321368813515	0.00570205459371209	0.00368681363761425
-5.58803367614746	-6.88994169235229	-10.8980150222778	-0.0336452722549438	0.00552278338000178	0.00383622199296951
-5.58621788024902	-6.89783477783203	-10.8660621643066	-0.0336774699389935	0.00533052580431104	0.00364013318903744
-5.59308433532715	-6.89210367202759	-10.8879528045654	-0.0336667485535145	0.00549389654770494	0.00340361404232681
-5.60806274414063	-6.90204334259033	-10.9086885452271	-0.0336277708411217	0.00513734109699726	0.00353319803252816
-5.60360097885132	-6.90896129608154	-10.8745403289795	-0.0337525308132172	0.00507391337305307	0.00317046116106212
-5.61551570892334	-6.90186214447021	-10.904935836792	-0.0336023792624474	0.00515359500423074	0.00304834870621562
-5.62322902679443	-6.91507482528687	-10.9067573547363	-0.033670250326395	0.00480638165026903	0.00320545095019042
-5.62665414810181	-6.91703510284424	-10.8966693878174	-0.0336522273719311	0.00488809030503035	0.00282444804906845
-5.63770341873169	-6.91913986206055	-10.9386520385742	-0.0335857272148132	0.00468249619007111	0.00288133742287755
-5.64259099960327	-6.93480157852173	-10.9125137329102	-0.0336041748523712	0.00446940492838621	0.00282436958514154
-5.64150047302246	-6.92908096313477	-10.9086942672729	-0.0336650460958481	0.00458292057737708	0.00249255495145917
-5.65610074996948	-6.93148517608643	-10.9422292709351	-0.0335045717656612	0.00450588203966618	0.00263347779400647
-5.66198444366455	-6.94892406463623	-10.9241075515747	-0.0335530266165733	0.0042705568484962	0.00261461501941085
-5.66271209716797	-6.94712495803833	-10.9077014923096	-0.0336196571588516	0.00445906957611442	0.00233331648632884
-5.67742252349854	-6.9471173286438	-10.9545907974243	-0.0334636569023132	0.00430643744766712	0.00244404911063612
-5.68385362625122	-6.9624719619751	-10.9333190917969	-0.0334331765770912	0.00406229821965098	0.00245652184821665
-5.68700933456421	-6.95788717269897	-10.9280881881714	-0.0334461480379105	0.00419468525797129	0.00219331681728363
-5.70077228546143	-6.96329307556152	-10.9630746841431	-0.0332953445613384	0.00400182278826833	0.00234852381981909
-5.70440292358398	-6.97991275787354	-10.9337339401245	-0.0333202853798866	0.00385426334105432	0.00227287202142179
-5.71054267883301	-6.97394371032715	-10.94398021698	-0.0332075580954552	0.003928501624614	0.0020323961507529
-5.72587203979492	-6.98726415634155	-10.9758262634277	-0.0330897234380245	0.0036590937525034	0.00216334569267929
-5.72522640228271	-6.99253845214844	-10.9447202682495	-0.0330776125192642	0.00350198661908507	0.00185275776311755
-5.7398157119751	-6.98947620391846	-10.9772596359253	-0.032911017537117	0.00358398957177997	0.00182244658935815
-5.74754667282104	-7.00655031204224	-10.9668531417847	-0.0328062102198601	0.0033100307919085	0.00188843905925751
-5.74876022338867	-7.00592231750488	-10.9588947296143	-0.0328579396009445	0.00347354030236602	0.0015161702176556
-5.76481676101685	-7.00733280181885	-10.9980163574219	-0.0326580442488194	0.00330585613846779	0.0015061100712046
-5.77440977096558	-7.02579689025879	-10.9816102981567	-0.0327506028115749	0.00307225808501244	0.00139686465263367
-5.77956295013428	-7.0225191116333	-10.9676675796509	-0.03270673006773	0.00326363602653146	0.0010766793275252
-5.79351806640625	-7.0235424041748	-11.0000133514404	-0.0326632633805275	0.00299118808470666	0.00111656554508954
-5.80462169647217	-7.04464197158813	-10.9717884063721	-0.032778162509203	0.00265288399532437	0.000996520859189332
-5.80736923217773	-7.03611326217651	-10.9910774230957	-0.0327444858849049	0.00258900318294764	0.000579870596993715
-5.81853723526001	-7.03426551818848	-11.0259876251221	-0.0326592922210693	0.00227958941832185	0.000556035316549242
-5.82012557983398	-7.04879140853882	-11.014594078064	-0.0328030548989773	0.00195237994194031	0.000497521308716387
-5.8171911239624	-7.04001998901367	-10.9944295883179	-0.0328933298587799	0.00191755383275449	0.000126920756883919
-5.82560348510742	-7.02993249893188	-11.0199384689331	-0.0328599438071251	0.00178141554351896	0.000179896538611501
-5.83465099334717	-7.03978872299194	-11.0236473083496	-0.0328903198242188	0.00134259671904147	0.000268781121121719
-5.83121633529663	-7.03953075408936	-10.9862461090088	-0.0329876914620399	0.00139130488969386	3.39223770424724E-05
-5.84136247634888	-7.02466058731079	-11.0141277313232	-0.0330485925078392	0.00136693869717419	-0.000133234483655542
-5.8505711555481	-7.03443384170532	-11.0274000167847	-0.0329933054745197	0.00106442905962467	4.58370486740023E-05
-5.85580444335938	-7.04901885986328	-11.0028448104858	-0.033169474452734	0.000978047726675868	-0.000193590341950767
-5.86303281784058	-7.03924655914307	-11.0084533691406	-0.0332651138305664	0.0011632350506261	-0.00043568285764195
-5.87857627868652	-7.04801559448242	-11.0338659286499	-0.0332089923322201	0.00105346390046179	-0.00029739347519353
-5.88331413269043	-7.06852626800537	-11.0038585662842	-0.0332428701221943	0.000911254901438951	-0.000426321843406186
-5.88278245925903	-7.06217575073242	-11.0039539337158	-0.033199243247509	0.00103101937565953	-0.000736535817850381
-5.89518737792969	-7.06686449050903	-11.0420026779175	-0.0330647975206375	0.000972651818301529	-0.000640448415651917
-5.89362478256226	-7.08283853530884	-11.0240707397461	-0.0330851189792156	0.000808205222710967	-0.00069874816108495
-5.89377546310425	-7.06929588317871	-11.0203428268433	-0.0330539420247078	0.000990930129773915	-0.000954530434682965
-5.89989471435547	-7.07337951660156	-11.0440530776978	-0.0329746901988983	0.000791819416917861	-0.000624655047431588
-5.89763689041138	-7.08430290222168	-11.0086221694946	-0.0329892970621586	0.000646262429654598	-0.000639103935100138
-5.89549112319946	-7.0719313621521	-11.0360097885132	-0.0328966043889523	0.000793641142081469	-0.0007417494780384
-5.90347862243652	-7.0806131362915	-11.0536403656006	-0.0328440181910992	0.000481529743410647	-0.000428427447332069
-5.89875507354736	-7.08400630950928	-11.022611618042	-0.0328984186053276	0.000631577102467418	-0.000648765009827912
-5.90555191040039	-7.07406520843506	-11.0564947128296	-0.032661996781826	0.000582358799874783	-0.000477577588753775
-5.90254735946655	-7.09293365478516	-11.0349636077881	-0.0326393581926823	0.000349888257915154	-0.00038100901292637
-5.90384912490845	-7.08348321914673	-11.0379571914673	-0.0325740352272987	0.000462778611108661	-0.000574922596570104
-5.91309356689453	-7.08674716949463	-11.0786275863647	-0.0323567688465118	0.00043242090032436	-0.00041395440348424
-5.9140625	-7.10109329223633	-11.0633239746094	-0.0321702733635902	0.000153774788486771	-0.000367971369996667
-5.91064977645874	-7.09741306304932	-11.0408039093018	-0.032225102186203	0.000285375601379201	-0.000632416922599077
-5.91973447799683	-7.09686183929443	-11.0749635696411	-0.0319934971630573	0.000249727832851931	-0.000502871349453926
-5.9279613494873	-7.11354780197144	-11.0697202682495	-0.0319284684956074	1.66338650160469E-05	-0.000322927837260067
-5.92511558532715	-7.11319494247437	-11.0521450042725	-0.0318115316331387	0.000123389676446095	-0.000538526976015419
-5.93120908737183	-7.10787630081177	-11.0912218093872	-0.0315981321036816	5.29789685970172E-05	-0.000483433017507195
-5.93795394897461	-7.1241569519043	-11.0987224578857	-0.0314033031463623	-0.000163407588843256	-0.000290758238406852
-5.93480730056763	-7.12526988983154	-11.0790300369263	-0.0313031263649464	-0.000161315474542789	-0.000537809508386999
-5.9427318572998	-7.11864995956421	-11.1089973449707	-0.0311651006340981	-9.90545522654429E-05	-0.000457589747384191
-5.94903612136841	-7.13502645492554	-11.103723526001	-0.031068118289113	-0.000353134848410264	-0.000201833841856569
-5.94212436676025	-7.13154792785645	-11.0863666534424	-0.0310144163668156	-0.000315593846607953	-0.000365013926057145
-5.94594573974609	-7.12569570541382	-11.1260108947754	-0.0308626350015402	-0.000412111723562703	-0.000257913954555988
-5.94469213485718	-7.14107418060303	-11.1179323196411	-0.0307704359292984	-0.000644337385892868	-6.28772177151404E-05
-5.93921136856079	-7.13065576553345	-11.1118135452271	-0.0307769626379013	-0.000478861853480339	-0.00029300682945177
-5.94435167312622	-7.13181447982788	-11.1385107040405	-0.0305817499756813	-0.000678147654980421	3.71700184587098E-06
-5.94148397445679	-7.14627408981323	-11.1190519332886	-0.030575355514884	-0.00087369279935956	2.72895413218066E-05
-5.93406391143799	-7.13168048858643	-11.1337127685547	-0.0305801909416914	-0.000750171078834683	-0.000137746625114232
-5.94355773925781	-7.1381516456604	-11.1577405929565	-0.0303633213043213	-0.000957325799390674	0.00013418062007986
-5.93497800827026	-7.14214372634888	-11.1355228424072	-0.0303842145949602	-0.000999535550363362	-3.2074280170491E-05
-5.93671321868896	-7.13271284103394	-11.1524839401245	-0.0303055215626955	-0.000881798448972404	-0.000100111319625285
-5.94164228439331	-7.14685678482056	-11.1589517593384	-0.0303590968251228	-0.00107901624869555	0.000111373366962653
-5.93337202072144	-7.14754962921143	-11.1271991729736	-0.0303870979696512	-0.00106794282328337	-9.81312041403726E-05
-5.93933820724487	-7.13658618927002	-11.1546087265015	-0.0303563959896564	-0.000905652530491352	-0.000202871320652775
-5.94380569458008	-7.14863967895508	-11.1700220108032	-0.0302221700549126	-0.00117139972280711	-0.000127960825921036
-5.93864631652832	-7.14652919769287	-11.1390819549561	-0.030371967703104	-0.00103746249806136	-0.000399770418880507
-5.94510364532471	-7.13970041275024	-11.1655302047729	-0.0302493665367365	-0.000976077048107982	-0.000404779566451907
-5.94889640808105	-7.15262174606323	-11.1451225280762	-0.0303078889846802	-0.00117208377923816	-0.000403993704821914
-5.94634962081909	-7.14634609222412	-11.1321153640747	-0.0303740911185741	-0.000882945663761348	-0.000751362938899547
-5.95361757278442	-7.14381408691406	-11.1755323410034	-0.0302512347698212	-0.000980640645138919	-0.000686086423229426
-5.95161056518555	-7.15397548675537	-11.1432132720947	-0.0303823482245207	-0.00102886254899204	-0.00087903393432498
-5.9504566192627	-7.13768100738525	-11.1477117538452	-0.0303675048053265	-0.00082544336328283	-0.00117238401435316
-5.95903491973877	-7.14353466033936	-11.1672172546387	-0.0303296614438295	-0.000862825545482337	-0.00100576295517385
-5.95422220230103	-7.15232515335083	-11.1229763031006	-0.0304061956703663	-0.000862273271195591	-0.00116638746112585
-5.95579051971436	-7.14057016372681	-11.1502695083618	-0.0304258167743683	-0.000649995927233249	-0.00133041886147112
-5.95818376541138	-7.14807939529419	-11.1669998168945	-0.0302458796650171	-0.000900813669431955	-0.0011653567198664
-5.95501518249512	-7.15458154678345	-11.136342048645	-0.0303064454346895	-0.000875906785950065	-0.00138761335983872
-5.94565916061401	-7.14154958724976	-11.1486778259277	-0.0302687473595142	-0.000766417128033936	-0.0015450882492587
-5.95468902587891	-7.14730310440063	-11.1634273529053	-0.030144115909934	-0.000815949693787843	-0.00128116819541901
-5.95038318634033	-7.15639114379883	-11.1365509033203	-0.0300989914685488	-0.000866275629960001	-0.00138753175269812
-5.94404268264771	-7.14945316314697	-11.1427173614502	-0.0301614031195641	-0.000668960332404822	-0.00160254689399153
-5.94937753677368	-7.15177345275879	-11.1798086166382	-0.0299613308161497	-0.000806369644124061	-0.00142790214158595
-5.94455528259277	-7.16516065597534	-11.1532106399536	-0.0299422908574343	-0.000898416445124894	-0.00148284365423024
-5.93841981887817	-7.15230989456177	-11.1523628234863	-0.0298973862081766	-0.000608025526162237	-0.00176368898246437
-5.94461250305176	-7.15413427352905	-11.1735506057739	-0.0298201367259026	-0.000698513875249773	-0.00162632425781339
-5.93933200836182	-7.16614198684692	-11.157862663269	-0.0297566689550877	-0.000782412709668279	-0.00162513554096222
-5.9322829246521	-7.16188764572144	-11.1411552429199	-0.0298758689314127	-0.00044617336243391	-0.00194444670341909
-5.9350118637085	-7.15952014923096	-11.1810255050659	-0.0297473482787609	-0.0005097312387079	-0.00190485012717545
-5.92898845672607	-7.17091083526611	-11.1511030197144	-0.0298226606100798	-0.00056968565331772	-0.00206494983285666
-5.92154502868652	-7.15763330459595	-11.140175819397	-0.029865438118577	-0.000203641102416441	-0.00237817410379648
-5.92399263381958	-7.15629768371582	-11.1666688919067	-0.0297978725284338	-0.00023248654906638	-0.00230679824016988
-5.91650247573853	-7.16892910003662	-11.1311855316162	-0.029896380379796	-0.000260946428170428	-0.00249090744182467
-5.91280746459961	-7.15795516967773	-11.1212501525879	-0.0299928802996874	9.22622930374928E-05	-0.00285111530683935
-5.91665267944336	-7.1536922454834	-11.1594095230103	-0.0300382766872644	0.000155965608428232	-0.00293437344953418
-5.91144752502441	-7.16323518753052	-11.1309041976929	-0.0302126817405224	8.63375680637546E-05	-0.00308059039525688
-5.90045118331909	-7.15020847320557	-11.110053062439	-0.0303786937147379	0.000461781397461891	-0.0035487322602421
-5.90668106079102	-7.14606189727783	-11.1291275024414	-0.0303479004651308	0.000587652146350592	-0.00358302076347172
-5.90032625198364	-7.15644884109497	-11.093337059021	-0.0305866096168756	0.000618051213677973	-0.00377846858464181
-5.89569330215454	-7.14455699920654	-11.0860834121704	-0.0307306367903948	0.000929190486203879	-0.0042321071960032
-5.89924716949463	-7.14252090454102	-11.116943359375	-0.0307780429720879	0.000836170394904912	-0.0043033198453486
-5.89254760742188	-7.1505069732666	-11.0707006454468	-0.0309634357690811	0.00102059496566653	-0.00464191334322095
-5.88732862472534	-7.13164663314819	-11.0817747116089	-0.0310415308922529	0.00131636892911047	-0.00505777541548014
-5.89414834976196	-7.13792848587036	-11.0837059020996	-0.0310478899627924	0.00127524801064283	-0.00505391461774707
-5.88479948043823	-7.14121389389038	-11.0486822128296	-0.0312495436519384	0.00147946900688112	-0.00555680738762021
-5.88768291473389	-7.1292986869812	-11.0658617019653	-0.0313184782862663	0.00177014758810401	-0.00590344052761793
-5.88763380050659	-7.14015483856201	-11.0606594085693	-0.0314147286117077	0.00167487468570471	-0.00605252617970109
-5.88274621963501	-7.12573432922363	-11.0453128814697	-0.0315153114497662	0.00194978632498533	-0.00663356576114893
-5.88945770263672	-7.12794208526611	-11.0604076385498	-0.0315090380609035	0.00196891487576067	-0.00666148029267788
-5.8829927444458	-7.13318681716919	-11.0214023590088	-0.0317874178290367	0.00219118315726519	-0.00717521645128727
-5.89079189300537	-7.11956024169922	-11.0524282455444	-0.0317420288920403	0.00234440574422479	-0.00740532111376524
-5.88869380950928	-7.13367700576782	-11.0399580001831	-0.0319366864860058	0.00220311339944601	-0.00764405215159059
-5.88362121582031	-7.11700630187988	-11.0215072631836	-0.0319975763559341	0.00258086458779871	-0.00809310562908649
-5.89416360855103	-7.11688995361328	-11.0436687469482	-0.0319825299084187	0.00255951448343694	-0.008122518658638
-5.88794136047363	-7.12657880783081	-11.0082387924194	-0.032202459871769	0.00255565694533288	-0.00840851571410894
-5.88959836959839	-7.11427021026611	-11.0274171829224	-0.0322091393172741	0.00288992165587842	-0.00875845458358526
-5.89152336120605	-7.12122535705566	-11.0370101928711	-0.0322725400328636	0.00267630768939853	-0.00886025279760361
-5.8866662979126	-7.11843252182007	-11.003698348999	-0.0323616191744804	0.00284492503851652	-0.00924659706652164
-5.8857479095459	-7.1057505607605	-11.02073097229	-0.0323203802108765	0.00307240500114858	-0.00950813107192516
-5.88811206817627	-7.11158084869385	-11.0326128005981	-0.0323132835328579	0.0029361096676439	-0.00951241329312325
-5.8827486038208	-7.12118625640869	-10.9931411743164	-0.0325275659561157	0.00305795390158892	-0.00983952730894089
-5.88436508178711	-7.10739803314209	-11.0142784118652	-0.0325282849371433	0.00328267668373883	-0.0101740108802915
-5.89016056060791	-7.11271286010742	-11.027307510376	-0.0323882736265659	0.00309662451036274	-0.0101723419502378
-5.8834924697876	-7.1180591583252	-10.99329662323	-0.0325459577143192	0.00319831492379308	-0.010473471134901
-5.88220691680908	-7.10435771942139	-11.0168170928955	-0.0324773564934731	0.00335532985627651	-0.0107425265014172
-5.8881893157959	-7.11580276489258	-11.0171022415161	-0.0324747152626514	0.00324382050894201	-0.010667510330677
-5.88362598419189	-7.11347198486328	-10.9928340911865	-0.0324935726821423	0.0034958147443831	-0.0110718822106719
-5.89210319519043	-7.11234426498413	-11.0294017791748	-0.0324250720441341	0.00350730214267969	-0.0110911540687084
-5.88616752624512	-7.12122678756714	-11.003963470459	-0.0325414687395096	0.00345991947688162	-0.0112405493855476
-5.88599252700806	-7.10790634155273	-11.0090293884277	-0.0324940718710423	0.0037412578240037	-0.0115170171484351
-5.89378452301025	-7.11469221115112	-11.0275745391846	-0.0324088558554649	0.00353911309503019	-0.0113844536244869
-5.89118051528931	-7.12308263778687	-10.992039680481	-0.0325597338378429	0.00370184821076691	-0.0115860775113106
-5.89242696762085	-7.1121563911438	-11.0143594741821	-0.0324988961219788	0.00386687158606946	-0.011824844405055
-5.89878225326538	-7.11773586273193	-11.0346879959106	-0.0324140675365925	0.00367361260578036	-0.0117189539596438
-5.89766073226929	-7.12750768661499	-11.0037288665771	-0.0325430929660797	0.00362939154729247	-0.0119769116863608
-5.89721059799194	-7.11305618286133	-11.0252809524536	-0.0323723368346691	0.00385274132713676	-0.0121506219729781
-5.90259027481079	-7.12560510635376	-11.0333805084229	-0.032355859875679	0.00360715063288808	-0.0119734788313508
-5.89901828765869	-7.12822103500366	-11.0024518966675	-0.0323785357177258	0.00376718700863421	-0.0122560299932957
-5.9032244682312	-7.1186842918396	-11.0325784683228	-0.0323204360902309	0.00392742548137903	-0.0124601917341352
-5.90857791900635	-7.13360214233398	-11.0417928695679	-0.0323387533426285	0.00367221958003938	-0.012374403886497
-5.90392780303955	-7.13099479675293	-11.0093240737915	-0.0324014872312546	0.00388166168704629	-0.0127432737499475
-5.90817737579346	-7.12278127670288	-11.0349674224854	-0.0323489978909492	0.00395412556827068	-0.0127953980118036
-5.91281461715698	-7.13798189163208	-11.0308122634888	-0.0323280617594719	0.00380680779926479	-0.0127823082730174
-5.91114473342896	-7.13458585739136	-10.9979295730591	-0.0323145240545273	0.00397787382826209	-0.0131254196166992
-5.91672945022583	-7.12625122070313	-11.0373334884644	-0.0323228277266026	0.00412424700334668	-0.0132965436205268
-5.92315673828125	-7.13629484176636	-11.0415382385254	-0.032251138240099	0.00400345167145133	-0.0132125439122319
-5.91625022888184	-7.13921451568604	-11.0071077346802	-0.0323746018111706	0.00404380634427071	-0.0136211095377803
-5.92301607131958	-7.12729263305664	-11.020037651062	-0.0324344858527184	0.00428177788853645	-0.0138483792543411
-5.93021106719971	-7.13091230392456	-11.0356540679932	-0.0323392860591412	0.00418374501168728	-0.0137273082509637
-5.93208169937134	-7.14389419555664	-11.0098533630371	-0.0324991941452026	0.00413573207333684	-0.0139325084164739
-5.93069362640381	-7.13507556915283	-10.987476348877	-0.0325513556599617	0.00444477470591664	-0.0142850195989013
-5.93966674804688	-7.1314902305603	-11.0223321914673	-0.0325241759419441	0.00446380767971277	-0.0143030826002359
-5.94416809082031	-7.14393472671509	-11.0115880966187	-0.0325710028409958	0.00431847665458918	-0.0143306897953153
-5.93882989883423	-7.13881206512451	-10.9795799255371	-0.0327091440558434	0.00454815244302154	-0.0147366626188159
-5.94538307189941	-7.12839603424072	-11.0056266784668	-0.0326557643711567	0.00464131962507963	-0.0147660309448838
-5.95236206054688	-7.14432430267334	-10.9926748275757	-0.0327237099409103	0.00462196255102754	-0.0146786719560623
-5.94644498825073	-7.14386081695557	-10.9696350097656	-0.0329308919608593	0.00465191714465618	-0.0149759240448475
-5.95172500610352	-7.13527154922485	-10.9911632537842	-0.0328046455979347	0.00487598078325391	-0.0151371220126748
-5.95920944213867	-7.14434385299683	-11.0066528320313	-0.0327566601336002	0.0046865027397871	-0.0150144174695015
-5.95070505142212	-7.14596462249756	-10.9700107574463	-0.0328804403543472	0.00486162817105651	-0.0153494486585259
-5.95622682571411	-7.13055372238159	-10.9957275390625	-0.0328583605587482	0.00495847268030047	-0.0153965791687369
-5.9608907699585	-7.143874168396	-11.0017147064209	-0.0328103452920914	0.00476677203550935	-0.0152306528761983
-5.95338296890259	-7.14639902114868	-10.9685554504395	-0.0329309143126011	0.00484169414266944	-0.0154504692181945
-5.95426750183105	-7.13626050949097	-10.9871768951416	-0.0328499414026737	0.00501873670145869	-0.0156351942569017
-5.96081447601318	-7.14254760742188	-11.0120105743408	-0.0327715277671814	0.00490046897903085	-0.0153961647301912
-5.95201015472412	-7.14897632598877	-10.9801063537598	-0.0329229012131691	0.00492105446755886	-0.0156455282121897
-5.95299196243286	-7.1331000328064	-10.9959144592285	-0.0327943228185177	0.00508096301928163	-0.0156905390322208
-5.95835590362549	-7.14797496795654	-10.9998197555542	-0.0327968448400497	0.00489541795104742	-0.0154645442962646
-5.95139646530151	-7.14706039428711	-10.9682989120483	-0.0328650362789631	0.00497011467814446	-0.0157181527465582
-5.95461130142212	-7.13740873336792	-11.0021724700928	-0.032872773706913	0.00518584903329611	-0.0157101508229971
-5.95592355728149	-7.15013360977173	-11.0014314651489	-0.0328013487160206	0.00490938918665051	-0.015564089640975
-5.94584226608276	-7.14546346664429	-10.9704437255859	-0.0329914465546608	0.00513788219541311	-0.0157501213252544
-5.95007467269897	-7.13202714920044	-10.9937829971313	-0.032925259321928	0.00518837664276361	-0.0157547555863857
-5.95282220840454	-7.13917207717896	-10.9971609115601	-0.0329084955155849	0.0050878650508821	-0.0154821434989572
-5.94619607925415	-7.14838457107544	-10.9645204544067	-0.0330512300133705	0.00508022075518966	-0.0155397150665522
-5.93958282470703	-7.13033723831177	-10.9900302886963	-0.0330699197947979	0.00523680122569203	-0.0156298726797104
-5.94454002380371	-7.13711166381836	-10.99986743927	-0.0329363904893398	0.00506854010745883	-0.0153188453987241
-5.93343639373779	-7.13575839996338	-10.9643878936768	-0.0330796986818314	0.00512806093320251	-0.01548380125314
-5.93434190750122	-7.12480878829956	-10.9867973327637	-0.0330195277929306	0.00522464420646429	-0.0154388537630439
-5.93346405029297	-7.13915348052979	-10.9873447418213	-0.0331714935600758	0.00510773668065667	-0.0151307703927159
-5.92135667800903	-7.13401222229004	-10.9623117446899	-0.03315045312047	0.00512208975851536	-0.0152528136968613
-5.92500114440918	-7.12324953079224	-10.9914169311523	-0.033148031681776	0.00528029352426529	-0.0151696093380451
-5.92093420028687	-7.13431930541992	-10.9901809692383	-0.0331031121313572	0.00503662554547191	-0.014910583384335
-5.91077327728271	-7.13234090805054	-10.9551362991333	-0.0332425311207771	0.00508753955364227	-0.0150787550956011
-5.91190147399902	-7.12023544311523	-10.9850091934204	-0.0331601686775684	0.00517734419554472	-0.0149846691638231
-5.91620588302612	-7.12938928604126	-10.9900941848755	-0.0331562831997871	0.00499314069747925	-0.0147505551576614
-5.90927839279175	-7.13841247558594	-10.9567794799805	-0.0333110503852367	0.00508861849084497	-0.0147990109398961
-5.90591192245483	-7.1245436668396	-10.9714040756226	-0.0332721620798111	0.00520814722403884	-0.0149595439434052
-5.91141033172607	-7.12708187103271	-10.9926347732544	-0.0332129932940006	0.00505194999277592	-0.0146909831091762
-5.908371925354	-7.13414573669434	-10.9628629684448	-0.033363550901413	0.0049684070982039	-0.0148220723494887
-5.90428447723389	-7.11781978607178	-10.9650821685791	-0.0333365611732006	0.00515375612303615	-0.0149610722437501
-5.91521215438843	-7.12386655807495	-10.9888896942139	-0.0333583652973175	0.00503922579810023	-0.0146992998197675
-5.91099882125854	-7.13407564163208	-10.9601640701294	-0.033376257866621	0.00490671908482909	-0.0147441616281867
-5.91095066070557	-7.12653732299805	-10.9551362991333	-0.0334964655339718	0.00503792753443122	-0.0149949537590146
-5.92080974578857	-7.12572622299194	-10.9890670776367	-0.033328901976347	0.00495858071371913	-0.0147264106199145
-5.91580247879028	-7.13805484771729	-10.9620161056519	-0.0334007143974304	0.00472516985610127	-0.0147858737036586
-5.91485977172852	-7.12381458282471	-10.9784498214722	-0.0333919301629066	0.00485510239377618	-0.0148966824635863
-5.92887783050537	-7.13842058181763	-10.9812116622925	-0.0333245471119881	0.0046323798596859	-0.0146506810560822
-5.92067289352417	-7.14058399200439	-10.9492874145508	-0.0334729664027691	0.00462136697024107	-0.0148249259218574
-5.92856931686401	-7.13008499145508	-10.9895153045654	-0.0332465171813965	0.00464634271338582	-0.014787370339036
-5.93064546585083	-7.14369583129883	-10.9916248321533	-0.0332490727305412	0.00433705886825919	-0.0145931653678417
-5.92630195617676	-7.14131593704224	-10.9702405929565	-0.0332498736679554	0.00438509648665786	-0.0148691721260548
-5.93394613265991	-7.1356143951416	-11.0012922286987	-0.0332167148590088	0.00440291594713926	-0.0147059634327888
-5.93629169464111	-7.1523060798645	-10.9896907806396	-0.0331878215074539	0.00413157092407346	-0.0145269948989153
-5.93605852127075	-7.14664936065674	-10.9805765151978	-0.0332789197564125	0.00428342539817095	-0.0147685650736094
-5.94575119018555	-7.15034437179565	-11.0166110992432	-0.0331318154931068	0.00403427053242922	-0.014521973207593
-5.9455189704895	-7.16256713867188	-10.9842510223389	-0.0332932882010937	0.00392447551712394	-0.0145721854642034
-5.9486927986145	-7.14782857894897	-11.009147644043	-0.0332237221300602	0.00398781290277839	-0.0145946750417352
-5.96185493469238	-7.16724157333374	-11.0067176818848	-0.0331911034882069	0.00374023849144578	-0.0142111107707024
-5.95965433120728	-7.16785383224487	-10.9810743331909	-0.0333741493523121	0.00379155832342803	-0.014353665523231
-5.96924638748169	-7.1602578163147	-11.0201396942139	-0.0332869701087475	0.00379120302386582	-0.0142227429896593
-5.98024082183838	-7.1775279045105	-11.0164270401001	-0.0332929380238056	0.00348479906097054	-0.0139745119959116
-5.97821807861328	-7.17157554626465	-10.9982347488403	-0.0333667919039726	0.00355979078449309	-0.0140953734517097
-5.99182033538818	-7.17319536209106	-11.0362606048584	-0.0332644991576672	0.00337556935846806	-0.0137839689850807
-5.99349784851074	-7.18879795074463	-11.0049743652344	-0.0333202257752419	0.00324535113759339	-0.0136613538488746
-5.99467849731445	-7.18014097213745	-11.0203800201416	-0.0332238711416721	0.00330992694944143	-0.0136668561026454
-6.00427103042603	-7.18633317947388	-11.0550880432129	-0.0330063849687576	0.00302885542623699	-0.0131964618340135
-6.00509929656982	-7.1973237991333	-11.0278854370117	-0.0330622605979443	0.00288200448267162	-0.0131821082904935
-6.00120544433594	-7.18840456008911	-11.0375814437866	-0.0329148806631565	0.00295316777192056	-0.0131479548290372
-6.00694847106934	-7.19218492507935	-11.0751342773438	-0.0326862148940563	0.00272703752852976	-0.0126514853909612
-6.00679016113281	-7.20926856994629	-11.0457172393799	-0.0326883345842361	0.00248213042505085	-0.012430714443326
-6.00000762939453	-7.20110177993774	-11.0603361129761	-0.0325403623282909	0.00258584716357291	-0.0123812276870012
-6.00917482376099	-7.20616102218628	-11.0984048843384	-0.0323392003774643	0.00233756890520453	-0.0120261441916227
-6.00564908981323	-7.21710157394409	-11.0856027603149	-0.0322752296924591	0.00210676505230367	-0.0117502436041832
-5.99915456771851	-7.20857954025269	-11.073504447937	-0.0322484858334064	0.00222638435661793	-0.0118056135252118
-6.00312280654907	-7.20880508422852	-11.1071634292603	-0.0320452377200127	0.00207970733754337	-0.0114051010459661
-5.99883317947388	-7.22372484207153	-11.0784311294556	-0.0320868268609047	0.0019167975988239	-0.0111811608076096
-5.99673700332642	-7.21416282653809	-11.0939912796021	-0.0320916026830673	0.00210465816780925	-0.0111785298213363
-6.00064563751221	-7.21679878234863	-11.127854347229	-0.0318709798157215	0.00193941895850003	-0.0107893524691463
-5.99408483505249	-7.22548198699951	-11.0955381393433	-0.0319753512740135	0.0017995162634179	-0.0107117481529713
-5.98623704910278	-7.21310043334961	-11.0957441329956	-0.0318967141211033	0.00184866110794246	-0.0107386102899909
-5.99204397201538	-7.21821546554565	-11.1238479614258	-0.0317413844168186	0.00180932739749551	-0.0103116566315293
-5.98593473434448	-7.23059988021851	-11.0951948165894	-0.0319042503833771	0.00158579496201128	-0.0101691018790007
-5.97752237319946	-7.22361421585083	-11.0864582061768	-0.0319393835961819	0.00180900096893311	-0.0102336267009377
-5.98200225830078	-7.2151141166687	-11.1182651519775	-0.0318824164569378	0.00173027266282588	-0.010055473074317
-5.98129510879517	-7.22509241104126	-11.116813659668	-0.0317751653492451	0.00151157448999584	-0.00977784022688866
-5.97252559661865	-7.22380304336548	-11.0914688110352	-0.0319295674562454	0.00160719803534448	-0.00987480394542217
-5.9720664024353	-7.21031808853149	-11.116756439209	-0.0318451635539532	0.00161680218297988	-0.00965688563883305
-5.96992683410645	-7.22250413894653	-11.110294342041	-0.0318305604159832	0.00145780702587217	-0.00939485896378756
-5.95894622802734	-7.21655511856079	-11.0889434814453	-0.0318429470062256	0.00164180295541883	-0.00960240140557289
-5.96362972259521	-7.20904207229614	-11.1286764144897	-0.0316874571144581	0.00159734801854938	-0.00938592385500669
-5.95680904388428	-7.22424697875977	-11.1042785644531	-0.0317869298160076	0.00142757943831384	-0.00922075938433409
-5.95419359207153	-7.21312236785889	-11.0954437255859	-0.0318496227264404	0.00167428655549884	-0.00940604880452156
-5.95478773117065	-7.21198987960815	-11.1255893707275	-0.0317017175257206	0.00148060882929713	-0.00907828379422426
-5.94686698913574	-7.22108221054077	-11.0881309509277	-0.031731940805912	0.00151293608359993	-0.00913125742226839
-5.94554281234741	-7.21015405654907	-11.1031379699707	-0.0316961854696274	0.00177136238198727	-0.00917116086930037
-5.94899415969849	-7.21805334091187	-11.1199035644531	-0.0316060334444046	0.00153869937639683	-0.00894453004002571
-5.93959665298462	-7.2175464630127	-11.0897283554077	-0.0316734276711941	0.00160015444271266	-0.0090529341250658
-5.94104433059692	-7.20391988754272	-11.1176013946533	-0.0315371342003345	0.00167034741025418	-0.00901303719729185
-5.93829870223999	-7.21631336212158	-11.1155700683594	-0.0315231122076511	0.00146730931010097	-0.00869171787053347
-5.92833662033081	-7.21165466308594	-11.0920057296753	-0.0316095612943172	0.00167587585747242	-0.00892379973083735
-5.93651866912842	-7.20641613006592	-11.13001537323	-0.0314008072018623	0.00160598056390882	-0.00872807297855616
-5.92722511291504	-7.21953344345093	-11.1019163131714	-0.0315027870237827	0.00144187139812857	-0.00862853229045868
-5.92419910430908	-7.20818853378296	-11.1051187515259	-0.0314995981752872	0.00162442470900714	-0.00879549235105515
[truncated: 7,983 more rows]
