# Supplementary material for: Identification of Haptic Based Guiding Using Hard Reins
Source: PLoS One. 2015 Jul 22;10(7):e0132020. doi: 10.1371/journal.pone.0132020 (PMC4511788; doi:10.1371/journal.pone.0132020)
Supplement: S6 File — (ZIP) [file pone.0132020.s006.zip › Exp2_ForceData2/Subject6/path2/T8.csv]

Force X (N)	Force Y (N)	Force Z (N)	Torque X (N-m)	Torque Y (N-m)	Torque Z (N-m)	Frequency = 10000	Averaging Level = 16	F/T Serial Number = FT11772	Time Started = 19/02/2013 13:29:36
-6.53524589538574	-8.54627132415771	-8.82334613800049	-0.0934136435389519	-0.0354166701436043	0.0415440984070301
-6.54071474075317	-8.54641819000244	-8.8321590423584	-0.093420147895813	-0.0355826914310455	0.0414693169295788
-6.55309295654297	-8.55485153198242	-8.82167625427246	-0.0936504751443863	-0.0355463810265064	0.0413913019001484
-6.56038427352905	-8.56091403961182	-8.82677173614502	-0.0935585647821426	-0.0355502255260944	0.0413206554949284
-6.56785011291504	-8.56282424926758	-8.82257175445557	-0.0936916247010231	-0.035504225641489	0.0412205085158348
-6.57092237472534	-8.56493854522705	-8.8248405456543	-0.0935943126678467	-0.0356593169271946	0.0411434806883335
-6.58424758911133	-8.5702018737793	-8.82253074645996	-0.0938342288136482	-0.0356255620718002	0.0410594418644905
-6.59538841247559	-8.57318687438965	-8.82960033416748	-0.0937727093696594	-0.035648949444294	0.0409325510263443
-6.59763145446777	-8.5754861831665	-8.82705211639404	-0.0938399583101273	-0.0356470532715321	0.0408149175345898
-6.59968662261963	-8.57834720611572	-8.83157920837402	-0.0938603579998016	-0.0357615426182747	0.0407262146472931
-6.60846853256226	-8.58291625976563	-8.8199520111084	-0.0941075310111046	-0.0357872322201729	0.0406296700239182
-6.61455821990967	-8.58602809906006	-8.81811141967773	-0.0940492078661919	-0.0358191020786762	0.0404944829642773
-6.61616468429565	-8.58644962310791	-8.81680297851563	-0.0941221192479134	-0.0357205048203468	0.0404262058436871
-6.61840534210205	-8.58724212646484	-8.8246488571167	-0.094152569770813	-0.0358709506690502	0.0402767546474934
-6.62417602539063	-8.58813953399658	-8.82083797454834	-0.0942890346050262	-0.0358941443264484	0.0402495004236698
-6.6287407875061	-8.59434700012207	-8.82441711425781	-0.0943362340331078	-0.0359612256288528	0.0401354059576988
-6.63058567047119	-8.59391593933105	-8.82129764556885	-0.0943285673856735	-0.0358377955853939	0.0400366671383381
-6.63127517700195	-8.59184741973877	-8.82819175720215	-0.0942678153514862	-0.0359797924757004	0.0399120822548866
-6.63436508178711	-8.59436893463135	-8.81992530822754	-0.0943753942847252	-0.0359413176774979	0.039872407913208
-6.63907432556152	-8.59854698181152	-8.82185840606689	-0.0943626835942268	-0.0359949320554733	0.03977095708251
-6.64106893539429	-8.59886264801025	-8.81476593017578	-0.0944413617253304	-0.0358629561960697	0.0396968126296997
-6.64138031005859	-8.60033321380615	-8.81992626190186	-0.0943568050861359	-0.0360880978405476	0.0395729579031467
-6.64287805557251	-8.60092639923096	-8.81893539428711	-0.0944939404726028	-0.0360484533011913	0.0395558588206768
-6.64776468276978	-8.60592842102051	-8.82384967803955	-0.0945620760321617	-0.0361189134418964	0.0394007489085197
-6.64871501922607	-8.60871505737305	-8.81379318237305	-0.0945565551519394	-0.0360542684793472	0.0393458046019077
-6.64548301696777	-8.60724830627441	-8.82290363311768	-0.0944586098194122	-0.0361432731151581	0.0392116270959377
-6.64476442337036	-8.60646152496338	-8.81236362457275	-0.094445675611496	-0.0362243764102459	0.0391256548464298
-6.64564275741577	-8.60961437225342	-8.818772315979	-0.0945388823747635	-0.0362760163843632	0.0390244014561176
-6.64871835708618	-8.61267280578613	-8.81122398376465	-0.094512902200222	-0.0361314304172993	0.0389908961951733
-6.6421971321106	-8.61193084716797	-8.81613254547119	-0.0944821089506149	-0.0362147614359856	0.0387757010757923
-6.63981437683105	-8.61028957366943	-8.8178129196167	-0.0944650620222092	-0.0362838804721832	0.038700956851244
-6.63973903656006	-8.6131706237793	-8.81373500823975	-0.0945542976260185	-0.0363290049135685	0.0386172011494637
-6.64150094985962	-8.61480045318604	-8.80283546447754	-0.0945701599121094	-0.0362056195735931	0.0385357923805714
-6.6385498046875	-8.61151695251465	-8.81048393249512	-0.0944805666804314	-0.0362963639199734	0.0383919700980186
-6.63604307174683	-8.6106538772583	-8.80956554412842	-0.0944435372948647	-0.0363351404666901	0.0383414700627327
-6.63584756851196	-8.61565208435059	-8.80632591247559	-0.0944833531975746	-0.0363681688904762	0.0382750816643238
-6.63709354400635	-8.61571884155273	-8.80560874938965	-0.0943254306912422	-0.0362856611609459	0.0382468514144421
-6.63448667526245	-8.61966609954834	-8.80828380584717	-0.0942654609680176	-0.0363816432654858	0.0381886065006256
-6.63365793228149	-8.61932849884033	-8.8134765625	-0.0941077023744583	-0.0364046134054661	0.0382680147886276
-6.63006401062012	-8.62224769592285	-8.81937313079834	-0.0941156893968582	-0.0365255922079086	0.0381825752556324
-6.63204097747803	-8.6273250579834	-8.80672073364258	-0.0939726531505585	-0.0364212617278099	0.0381958000361919
-6.63268375396729	-8.63060760498047	-8.81576633453369	-0.0939658507704735	-0.0364817455410957	0.0381088890135288
-6.62756967544556	-8.63418865203857	-8.81425476074219	-0.0937407538294792	-0.0364876873791218	0.0381106697022915
-6.62335538864136	-8.63506603240967	-8.82059192657471	-0.0937588214874268	-0.0366409607231617	0.0380488373339176
-6.62437868118286	-8.63758087158203	-8.81240558624268	-0.0936739966273308	-0.0366750881075859	0.0381101667881012
-6.62971448898315	-8.64119148254395	-8.82172203063965	-0.0936570167541504	-0.0367476679384708	0.0381003655493259
-6.6268835067749	-8.64422798156738	-8.82676124572754	-0.0934207290410995	-0.0368194431066513	0.0381670780479908
-6.6248459815979	-8.64518356323242	-8.82724857330322	-0.0934014618396759	-0.0369605049490929	0.03816207498312
-6.62973070144653	-8.64925670623779	-8.81871795654297	-0.0933659970760345	-0.0369955897331238	0.0382298305630684
-6.63711881637573	-8.65527820587158	-8.83056163787842	-0.0933735743165016	-0.0370774194598198	0.0381790958344936
-6.6347508430481	-8.65663814544678	-8.82990550994873	-0.0931095704436302	-0.0371894761919975	0.0382249988615513
-6.63828945159912	-8.65855884552002	-8.83536815643311	-0.0930807664990425	-0.0372769720852375	0.038271002471447
-6.64302110671997	-8.66530609130859	-8.83477401733398	-0.0929831564426422	-0.0373684093356133	0.0383366942405701
-6.65180969238281	-8.67265605926514	-8.83266258239746	-0.0929429978132248	-0.0373879633843899	0.0383151322603226
-6.65343904495239	-8.67352294921875	-8.84415912628174	-0.0926184803247452	-0.0375713258981705	0.0384084582328796
-6.65531778335571	-8.68064403533936	-8.84735202789307	-0.0926308035850525	-0.0376708284020424	0.0384771637618542
-6.66521596908569	-8.6858606338501	-8.84825325012207	-0.0924795493483543	-0.0377825126051903	0.0385485403239727
-6.6721658706665	-8.69419288635254	-8.85400867462158	-0.0924597606062889	-0.0378858782351017	0.038571510463953
-6.67549228668213	-8.69788455963135	-8.86451244354248	-0.092116579413414	-0.0379949733614922	0.0387181676924229
-6.67905378341675	-8.70294284820557	-8.87070369720459	-0.0921288132667542	-0.0381087437272072	0.0387968942523003
-6.68571043014526	-8.71076583862305	-8.87193298339844	-0.0920568257570267	-0.0382557474076748	0.0388976484537125
-6.69753408432007	-8.71881294250488	-8.87757873535156	-0.0919566079974175	-0.0383369922637939	0.0390092730522156
-6.69851732254028	-8.72267436981201	-8.88448143005371	-0.0915915295481682	-0.0383836776018143	0.0391569435596466
-6.69795560836792	-8.72446155548096	-8.88993072509766	-0.091563306748867	-0.0384935885667801	0.0392648726701736
-6.69639825820923	-8.7296895980835	-8.88055229187012	-0.0914764553308487	-0.0386511757969856	0.0396036580204964
-6.70587730407715	-8.7336311340332	-8.89527797698975	-0.0914022624492645	-0.0386173576116562	0.0400298126041889
-6.71037101745605	-8.73495006561279	-8.89908409118652	-0.0911396220326424	-0.038646899163723	0.0403526686131954
-6.70946598052979	-8.72665786743164	-8.91333484649658	-0.0909895971417427	-0.0386943034827709	0.0404861718416214
-6.71132707595825	-8.73320865631104	-8.90744590759277	-0.0909488946199417	-0.0389873869717121	0.0405323654413223
-6.71652603149414	-8.74191856384277	-8.90685176849365	-0.0910007879137993	-0.0389757379889488	0.0404486022889614
-6.71808671951294	-8.74717044830322	-8.90690517425537	-0.0908215716481209	-0.0389616675674915	0.0404360294342041
-6.71261930465698	-8.74338245391846	-8.91184520721436	-0.0908174887299538	-0.0390099249780178	0.0405439287424088
-6.71250915527344	-8.74757194519043	-8.90073585510254	-0.090740866959095	-0.0391461290419102	0.0407157093286514
-6.71949100494385	-8.75028800964355	-8.90612030029297	-0.0906672924757004	-0.039047796279192	0.0407795943319798
-6.71754550933838	-8.75065612792969	-8.91016006469727	-0.0903792232275009	-0.0391433499753475	0.0408572517335415
-6.71131134033203	-8.74879264831543	-8.92765045166016	-0.0902795791625977	-0.0391801409423351	0.040897686034441
-6.70935869216919	-8.75033092498779	-8.92530345916748	-0.0902077704668045	-0.0393662117421627	0.0409684143960476
-6.71478843688965	-8.75681781768799	-8.92797470092773	-0.0902433842420578	-0.0393314808607101	0.0410457365214825
-6.71049022674561	-8.75675964355469	-8.93278312683105	-0.0900703445076942	-0.0393606573343277	0.041136484593153
-6.70419120788574	-8.75339221954346	-8.93032646179199	-0.0899561420083046	-0.0394185110926628	0.0412519425153732
-6.70475292205811	-8.75651168823242	-8.92987155914307	-0.0899560749530792	-0.0394947119057179	0.0414051860570908
-6.70865678787231	-8.75918292999268	-8.93069553375244	-0.0899502635002136	-0.0394325144588947	0.0415154807269573
-6.70757150650024	-8.75865268707275	-8.92728424072266	-0.0897853523492813	-0.0394497327506542	0.0416405312716961
-6.7028865814209	-8.75696182250977	-8.93690013885498	-0.0897312089800835	-0.0394909605383873	0.0417686067521572
-6.70287466049194	-8.75976371765137	-8.93519973754883	-0.0897598788142204	-0.0396328642964363	0.0418923199176788
-6.70730686187744	-8.76412105560303	-8.93554592132568	-0.0897156745195389	-0.0395085923373699	0.041859108954668
-6.7068886756897	-8.76575660705566	-8.94241905212402	-0.0894857719540596	-0.0395391434431076	0.041981428861618
-6.69940376281738	-8.7641487121582	-8.9500036239624	-0.0894857570528984	-0.0395948924124241	0.0420187823474407
-6.70316600799561	-8.76573467254639	-8.94601726531982	-0.0894099026918411	-0.0395792461931705	0.0421117395162582
-6.7061448097229	-8.76920127868652	-8.9486837387085	-0.0894306004047394	-0.0395636260509491	0.0421057380735874
-6.70650577545166	-8.7673921585083	-8.950119972229	-0.089228555560112	-0.0395191498100758	0.0421377420425415
-6.70330238342285	-8.76723194122314	-8.95153427124023	-0.0893323197960854	-0.0395514704287052	0.0421754233539104
-6.70465993881226	-8.77146053314209	-8.94755172729492	-0.0892906039953232	-0.0395286604762077	0.042231123894453
-6.71099615097046	-8.775465965271	-8.95102119445801	-0.0893439650535584	-0.0394378900527954	0.0421888865530491
-6.71499919891357	-8.77477931976318	-8.95754241943359	-0.0891399830579758	-0.0394248552620411	0.0422101467847824
-6.72009897232056	-8.77693653106689	-8.9529390335083	-0.0892471894621849	-0.0394673570990562	0.0421445220708847
-6.72550868988037	-8.77999591827393	-8.95193672180176	-0.0892561823129654	-0.0393564999103546	0.0421364419162273
-6.72885370254517	-8.78351593017578	-8.95408916473389	-0.0892495885491371	-0.0394087284803391	0.0420507676899433
-6.73168039321899	-8.78192329406738	-8.95566082000732	-0.089148111641407	-0.0394019559025764	0.04205222427845
-6.73642730712891	-8.78719425201416	-8.95785999298096	-0.0893335938453674	-0.0394592583179474	0.0419299378991127
-6.74573421478271	-8.78751945495605	-8.94578075408936	-0.0893663093447685	-0.0393250212073326	0.0418593510985374
-6.74689626693726	-8.79061317443848	-8.95645141601563	-0.0893090069293976	-0.039485651999712	0.0417156927287579
-6.75053882598877	-8.79037094116211	-8.95189952850342	-0.0893158838152885	-0.0394074581563473	0.0417091809213161
-6.7592921257019	-8.79694366455078	-8.95359802246094	-0.0893671289086342	-0.0394364856183529	0.0415006838738918
-6.77074861526489	-8.7994213104248	-8.95686531066895	-0.0893674269318581	-0.0393109396100044	0.0414446182549
-6.77478265762329	-8.79955196380615	-8.96796989440918	-0.0892200171947479	-0.0394867844879627	0.0412008054554462
-6.78312826156616	-8.80373668670654	-8.96302795410156	-0.0893433839082718	-0.0394510813057423	0.0411466993391514
-6.7972207069397	-8.81289386749268	-8.96553707122803	-0.0892686322331429	-0.0395063906908035	0.0409690774977207
-6.81041669845581	-8.81621265411377	-8.96196556091309	-0.0892947316169739	-0.0393628180027008	0.0408559031784534
-6.81876802444458	-8.82287502288818	-8.9654369354248	-0.0893120765686035	-0.0395290069282055	0.0406432375311852
-6.83533668518066	-8.83028316497803	-8.95959186553955	-0.089403860270977	-0.039509441703558	0.0405155494809151
-6.85374736785889	-8.84127140045166	-8.96389961242676	-0.0893612802028656	-0.0395808555185795	0.0403454340994358
-6.86452627182007	-8.84901142120361	-8.96395874023438	-0.0894091799855232	-0.0395122244954109	0.0401980541646481
-6.87869691848755	-8.85106468200684	-8.96760177612305	-0.0892063230276108	-0.0396971702575684	0.0400032214820385
-6.89587354660034	-8.86258029937744	-8.96516227722168	-0.0893686190247536	-0.0397956073284149	0.0397944524884224
-6.91446447372437	-8.87383651733398	-8.97377014160156	-0.0891387015581131	-0.0398683771491051	0.0395597890019417
-6.92368793487549	-8.880295753479	-8.97929286956787	-0.0891701281070709	-0.039946623146534	0.0393883734941483
-6.9331226348877	-8.88226127624512	-8.99024772644043	-0.0890206098556519	-0.0401484817266464	0.0391831248998642
-6.94704437255859	-8.89166164398193	-8.97772598266602	-0.0891000851988792	-0.0402475669980049	0.0389477498829365
-6.96034955978394	-8.89950561523438	-8.9814567565918	-0.089000478386879	-0.0403335094451904	0.0386961661279202
-6.97040557861328	-8.90342617034912	-8.98233032226563	-0.0890245586633682	-0.0403380058705807	0.0385001748800278
-6.97583293914795	-8.90807151794434	-8.98602390289307	-0.0889195203781128	-0.0405193045735359	0.0382569059729576
-6.98916387557983	-8.91532039642334	-8.9736795425415	-0.0890366658568382	-0.0405435785651207	0.0380499064922333
-6.99938917160034	-8.92277336120605	-8.97527503967285	-0.0889519602060318	-0.0405717082321644	0.0378167703747749
-7.00419759750366	-8.92620372772217	-8.9748010635376	-0.0889792814850807	-0.0405741222202778	0.0375631488859653
-7.00883388519287	-8.9288158416748	-8.9777717590332	-0.0888491123914719	-0.0406971201300621	0.0372611731290817
-7.01586723327637	-8.93288993835449	-8.97561645507813	-0.0889762714505196	-0.0406974591314793	0.0370511077344418
-7.02071285247803	-8.93762683868408	-8.97089576721191	-0.0890718773007393	-0.0407586880028248	0.0367156825959682
-7.02672958374023	-8.94165134429932	-8.96543216705322	-0.0890878364443779	-0.0405995920300484	0.0364791937172413
-7.02412176132202	-8.94193458557129	-8.9599781036377	-0.0890771448612213	-0.0407137311995029	0.0360991470515728
-7.03026866912842	-8.94144821166992	-8.95671939849854	-0.0891223177313805	-0.0406743474304676	0.0358707085251808
-7.03536987304688	-8.94600105285645	-8.95394420623779	-0.0892694517970085	-0.0406762845814228	0.0354744046926498
-7.0410852432251	-8.94870376586914	-8.94189548492432	-0.0893274322152138	-0.0405326187610626	0.0351953357458115
-7.03978967666626	-8.94768619537354	-8.94329261779785	-0.0893492996692657	-0.0405741706490517	0.0347834751009941
-7.04131984710693	-8.94657230377197	-8.93728256225586	-0.0894627273082733	-0.040620394051075	0.0345562025904655
-7.04716062545776	-8.94949054718018	-8.93589687347412	-0.089555911719799	-0.0405209586024284	0.0341124981641769
-7.05315160751343	-8.95172119140625	-8.92602062225342	-0.089654378592968	-0.0403510928153992	0.0337792783975601
-7.05476903915405	-8.95201206207275	-8.92195796966553	-0.0897493585944176	-0.040388498455286	0.0333541966974735
-7.05392265319824	-8.94820404052734	-8.91279315948486	-0.0897526890039444	-0.0403725355863571	0.0330437086522579
-7.05666255950928	-8.9491605758667	-8.91629028320313	-0.0899553894996643	-0.0402647741138935	0.0326153971254826
-7.05841493606567	-8.95071887969971	-8.89942932128906	-0.0900180116295815	-0.0401667952537537	0.0323140509426594
-7.05977153778076	-8.94907283782959	-8.90040302276611	-0.0901790857315063	-0.0401036106050015	0.031938049942255
-7.05740213394165	-8.94854068756104	-8.89651107788086	-0.0901985988020897	-0.0399828031659126	0.0316324159502983
-7.05574369430542	-8.94474220275879	-8.89231204986572	-0.0903521105647087	-0.0400198884308338	0.0311988741159439
-7.05697822570801	-8.94716453552246	-8.88313102722168	-0.0904074609279633	-0.0398933067917824	0.0309095792472363
-7.06044054031372	-8.94769763946533	-8.87825679779053	-0.090552531182766	-0.0397718138992786	0.0305384583771229
-7.05792903900146	-8.94506931304932	-8.87705421447754	-0.0905699729919434	-0.0396787486970425	0.0301713142544031
-7.0540771484375	-8.94016933441162	-8.87576866149902	-0.0906976759433746	-0.0395479947328568	0.0298366416245699
-7.05342578887939	-8.9411153793335	-8.86230754852295	-0.0908454656600952	-0.0395673178136349	0.0295462682843208
-7.05515384674072	-8.9426441192627	-8.85997009277344	-0.0909973457455635	-0.0393509492278099	0.0291882250458002
-7.05217027664185	-8.93933200836182	-8.85377216339111	-0.0910235941410065	-0.0392038226127625	0.0288805048912764
-7.0424370765686	-8.9356861114502	-8.84486198425293	-0.091108649969101	-0.0391235761344433	0.0285674836486578
-7.04057168960571	-8.9334831237793	-8.84278774261475	-0.0912210121750832	-0.0391423515975475	0.0283230058848858
-7.04247522354126	-8.93113899230957	-8.84355449676514	-0.091270923614502	-0.0390654988586903	0.0280190575867891
-7.03597354888916	-8.92798614501953	-8.83995628356934	-0.0913786664605141	-0.0389786474406719	0.027676148340106
-7.02480220794678	-8.91993808746338	-8.83570289611816	-0.0913483649492264	-0.0389295183122158	0.0273936484009027
-7.01799011230469	-8.91084671020508	-8.84122848510742	-0.0913867428898811	-0.0388658717274666	0.027078066021204
-7.01276111602783	-8.90748977661133	-8.83246040344238	-0.0915106534957886	-0.0388338826596737	0.0267502870410681
-7.01102066040039	-8.90935039520264	-8.8291597366333	-0.0917351841926575	-0.0386742614209652	0.0264680534601212
-7.00884914398193	-8.90524196624756	-8.82328224182129	-0.0917283818125725	-0.0385404787957668	0.0262742917984724
-7.00584030151367	-8.90036392211914	-8.8256778717041	-0.0918533131480217	-0.038372591137886	0.0258908700197935
-7.00299167633057	-8.89774990081787	-8.82090759277344	-0.0918508619070053	-0.0383978858590126	0.0256735570728779
-6.9999361038208	-8.8994255065918	-8.819167137146	-0.0919836610555649	-0.0381920523941517	0.0254155751317739
-7.00483512878418	-8.9016056060791	-8.80513668060303	-0.0920847356319427	-0.0380462184548378	0.0251678600907326
-7.00657844543457	-8.90684604644775	-8.80455780029297	-0.0920710116624832	-0.0377905331552029	0.024826668202877
-7.01017284393311	-8.90880680084229	-8.79730606079102	-0.0920445695519447	-0.0375061444938183	0.0245475117117167
-7.00409650802612	-8.91077709197998	-8.79704570770264	-0.0920119658112526	-0.037389799952507	0.0242875888943672
-7.00772094726563	-8.90986347198486	-8.79075527191162	-0.0921797528862953	-0.0371607504785061	0.0240104030817747
-7.00862169265747	-8.91214942932129	-8.78347015380859	-0.0921448692679405	-0.0371045023202896	0.0238219313323498
-7.00806093215942	-8.91656494140625	-8.77149295806885	-0.0923526212573051	-0.0368791408836842	0.0235876720398664
-7.00651168823242	-8.91230201721191	-8.76063346862793	-0.0923381671309471	-0.0367691367864609	0.0234459098428488
-7.00066328048706	-8.90414619445801	-8.76290225982666	-0.0923136249184608	-0.0367216616868973	0.0231913346797228
-6.99618577957153	-8.9037618637085	-8.7602367401123	-0.0922956317663193	-0.0367100462317467	0.0231647007167339
-6.9920768737793	-8.9001989364624	-8.75970649719238	-0.0923469960689545	-0.0366555042564869	0.0229566227644682
-6.99598121643066	-8.89957237243652	-8.75587368011475	-0.0924376994371414	-0.0365859344601631	0.0228356216102839
-6.99649477005005	-8.9042501449585	-8.75198554992676	-0.0924760028719902	-0.0365524217486382	0.0227625407278538
-6.99049806594849	-8.90028858184814	-8.75015449523926	-0.0923973172903061	-0.0364786460995674	0.0226823948323727
-6.99253463745117	-8.89949989318848	-8.7582950592041	-0.0921971201896667	-0.0364797040820122	0.0226287785917521
-6.98312425613403	-8.89901447296143	-8.75060653686523	-0.0922414064407349	-0.0365898534655571	0.0225441250950098
-6.98882341384888	-8.90070343017578	-8.75234508514404	-0.0921754911541939	-0.0365531928837299	0.0224754624068737
-6.98492288589478	-8.90301322937012	-8.75249004364014	-0.0921332910656929	-0.0364583022892475	0.0223851501941681
-6.9863133430481	-8.90398693084717	-8.752760887146	-0.0921541973948479	-0.0364114493131638	0.0222901422530413
-6.98613929748535	-8.90901470184326	-8.75654029846191	-0.0919199883937836	-0.0363601669669151	0.0222606342285872
-6.98020887374878	-8.90596294403076	-8.75461196899414	-0.091890774667263	-0.0364040248095989	0.0222276225686073
-6.98186254501343	-8.91291904449463	-8.75580406188965	-0.0918735936284065	-0.0363647900521755	0.0221901182085276
-6.98127412796021	-8.91263103485107	-8.75541687011719	-0.0918973162770271	-0.036323044449091	0.022146524861455
-6.9852991104126	-8.91860198974609	-8.75368881225586	-0.0917516797780991	-0.0362803526222706	0.0221238657832146
-6.97679662704468	-8.9149694442749	-8.75719356536865	-0.0917157828807831	-0.0361691750586033	0.0220420584082603
-6.98113298416138	-8.91071319580078	-8.75979995727539	-0.0916040241718292	-0.0362500324845314	0.0221123713999987
-6.97696971893311	-8.91323184967041	-8.76204872131348	-0.0915217697620392	-0.0363042280077934	0.0220982600003481
-6.97772121429443	-8.91619110107422	-8.76248359680176	-0.0914798378944397	-0.0362999439239502	0.0220716558396816
-6.9804892539978	-8.92231845855713	-8.75749969482422	-0.0915059819817543	-0.0362340360879898	0.0221482068300247
-6.98100662231445	-8.92007637023926	-8.76392459869385	-0.0914304628968239	-0.03618049249053	0.0220423918217421
-6.98164749145508	-8.92347812652588	-8.77183151245117	-0.0912090092897415	-0.0363022685050964	0.022165073081851
-6.97514247894287	-8.9222583770752	-8.77457332611084	-0.09115070104599	-0.0362784750759602	0.0221507344394922
-6.97605800628662	-8.92058944702148	-8.77158260345459	-0.091100350022316	-0.0363900996744633	0.0222109202295542
-6.98039054870605	-8.92592430114746	-8.76802158355713	-0.091038666665554	-0.0364173278212547	0.0222443770617247
-6.97876644134521	-8.9271125793457	-8.77383613586426	-0.0910001993179321	-0.0364014729857445	0.0222394466400146
-6.98088645935059	-8.92901611328125	-8.76972007751465	-0.0908690243959427	-0.0363847874104977	0.0223183054476976
-6.9780158996582	-8.92873287200928	-8.78591537475586	-0.0907217711210251	-0.0364144891500473	0.0223399549722672
-6.97926568984985	-8.92570114135742	-8.78310298919678	-0.0906264036893845	-0.0365621820092201	0.0224804822355509
-6.97876834869385	-8.9294376373291	-8.78992748260498	-0.0905152633786201	-0.0365862362086773	0.0225304514169693
-6.98109149932861	-8.9313383102417	-8.79289627075195	-0.0905442610383034	-0.0366795249283314	0.0226642731577158
-6.98760747909546	-8.93690395355225	-8.79121017456055	-0.090430960059166	-0.036668736487627	0.0227391254156828
-6.98404359817505	-8.93373203277588	-8.79373168945313	-0.090280756354332	-0.0366640202701092	0.0227921530604362
-6.98348236083984	-8.93410491943359	-8.79472637176514	-0.0901527553796768	-0.0368068888783455	0.0229616649448872
-6.9820818901062	-8.93706703186035	-8.79721927642822	-0.0900794491171837	-0.0369352735579014	0.0230639148503542
-6.98803186416626	-8.93954372406006	-8.78860378265381	-0.0900308862328529	-0.0369994789361954	0.0232222266495228
-6.98651695251465	-8.94465637207031	-8.80066967010498	-0.0898775979876518	-0.0370875410735607	0.0233885385096073
-6.98934936523438	-8.93984031677246	-8.79995632171631	-0.0897598788142204	-0.037149254232645	0.0235715769231319
-6.98568105697632	-8.94488716125488	-8.81015586853027	-0.0895457565784454	-0.0372822098433971	0.023763244971633
-6.98718452453613	-8.94687557220459	-8.81336116790771	-0.0894521400332451	-0.0374932363629341	0.0239868853241205
-6.98900413513184	-8.9521951675415	-8.81934356689453	-0.0892760530114174	-0.0376750603318214	0.0242168419063091
-6.99474906921387	-8.95348644256592	-8.81971645355225	-0.0891287103295326	-0.0377619601786137	0.0244630668312311
-6.99476909637451	-8.95739078521729	-8.83074283599854	-0.088887982070446	-0.0379227325320244	0.0246750339865685
-6.99616479873657	-8.96228408813477	-8.84296417236328	-0.088645413517952	-0.0381062068045139	0.0249344371259212
-6.99935483932495	-8.96128082275391	-8.84443759918213	-0.0884671807289124	-0.0382941216230392	0.0252520740032196
-6.99834203720093	-8.96942901611328	-8.84823513031006	-0.0883403867483139	-0.0386040657758713	0.0254942961037159
-7.00964641571045	-8.97235202789307	-8.8482608795166	-0.0881708934903145	-0.0387825034558773	0.0257911253720522
-7.00960731506348	-8.9795560836792	-8.86115264892578	-0.0879844203591347	-0.0388740934431553	0.026129275560379
-7.01246118545532	-8.97887897491455	-8.86598968505859	-0.0877622440457344	-0.0391446389257908	0.0263663250952959
-7.01515102386475	-8.98756885528564	-8.87623405456543	-0.0875716656446457	-0.0394445955753326	0.0267500635236502
-7.02023267745972	-8.98981094360352	-8.88381767272949	-0.0873249992728233	-0.0396948419511318	0.0269623547792435
-7.03061246871948	-9.00022602081299	-8.88428401947021	-0.0872000902891159	-0.0398200750350952	0.0272862147539854
-7.03241109848022	-9.00159645080566	-8.89526271820068	-0.0869218185544014	-0.040100272744894	0.0275962017476559
-7.03546285629272	-9.00619411468506	-8.90866184234619	-0.0867276936769485	-0.0403712689876556	0.0279038976877928
-7.03332996368408	-9.00865268707275	-8.90733242034912	-0.0864949598908424	-0.0406053364276886	0.0281230844557285
-7.03842973709106	-9.01277637481689	-8.91683959960938	-0.0863839164376259	-0.0407695285975933	0.028375206515193
-7.04586839675903	-9.01676082611084	-8.91931533813477	-0.0861391797661781	-0.0410014688968658	0.0286827720701694
-7.05262565612793	-9.01858615875244	-8.92899036407471	-0.0859443694353104	-0.041116438806057	0.0290364287793636
-7.04509115219116	-9.01901340484619	-8.9303674697876	-0.0857303068041801	-0.0413968563079834	0.0292266644537449
-7.04740905761719	-9.02014255523682	-8.93492984771729	-0.0855914354324341	-0.0415514633059502	0.0295892581343651
-7.0485372543335	-9.02218341827393	-8.93724632263184	-0.0854491293430328	-0.0417579300701618	0.0298754014074802
-7.05035924911499	-9.02449417114258	-8.94570446014404	-0.0853080451488495	-0.0419109351933002	0.0301918685436249
-7.04434394836426	-9.02254009246826	-8.94425964355469	-0.0851118564605713	-0.0420391894876957	0.0303972139954567
-7.03900098800659	-9.01973724365234	-8.95835113525391	-0.0848969593644142	-0.0422522462904453	0.0306972675025463
-7.03552103042603	-9.0187520980835	-8.95315647125244	-0.0848776772618294	-0.0424310937523842	0.0310079734772444
-7.03329229354858	-9.02211952209473	-8.95808410644531	-0.0846621319651604	-0.0425695776939392	0.031317874789238
-7.03309345245361	-9.02337169647217	-8.9552583694458	-0.0845509991049767	-0.042621374130249	0.0315917283296585
-7.02684593200684	-9.01593494415283	-8.96785068511963	-0.0842698439955711	-0.0427238494157791	0.0318276695907116
-7.02117872238159	-9.01856803894043	-8.96532535552979	-0.0843993723392487	-0.0429295152425766	0.0321013331413269
-7.01996660232544	-9.01874160766602	-8.9643669128418	-0.0842588394880295	-0.0429925136268139	0.0322992838919163
-7.01611232757568	-9.01850986480713	-8.95711421966553	-0.0841754078865051	-0.0429970361292362	0.0325564816594124
-7.00416564941406	-9.01290893554688	-8.97147846221924	-0.0840080231428146	-0.0431081131100655	0.0327048599720001
-7.00378942489624	-9.01133823394775	-8.96024703979492	-0.084083266556263	-0.043156810104847	0.032941110432148
-7.00116539001465	-9.00919532775879	-8.96435070037842	-0.0840015932917595	-0.0432051718235016	0.0330322086811066
-6.99397611618042	-9.00772666931152	-8.95373916625977	-0.0840420946478844	-0.0431575290858746	0.0331992357969284
-6.98784685134888	-9.0028600692749	-8.96589279174805	-0.0838644579052925	-0.0432081967592239	0.0333274081349373
-6.98294258117676	-8.99476909637451	-8.95528697967529	-0.0840040072798729	-0.043274637311697	0.0335075035691261
-6.98063039779663	-8.99495506286621	-8.9574556350708	-0.0838991552591324	-0.0432389788329601	0.0335735715925694
-6.97340250015259	-8.99158763885498	-8.94835758209229	-0.084040179848671	-0.0431028641760349	0.0336735993623734
-6.96548128128052	-8.98274707794189	-8.95592784881592	-0.0839485302567482	-0.0432131290435791	0.0337283164262772
-6.95878410339355	-8.98009872436523	-8.94637775421143	-0.084092378616333	-0.0431746244430542	0.0338432788848877
-6.95824909210205	-8.97350883483887	-8.94540500640869	-0.0841427147388458	-0.0431101769208908	0.0338208749890327
-6.95578145980835	-8.97332286834717	-8.94030094146729	-0.084210067987442	-0.0430024974048138	0.0339350439608097
-6.94909620285034	-8.96530914306641	-8.94228172302246	-0.0841484442353249	-0.0429459437727928	0.0339407436549664
-6.94225454330444	-8.96439552307129	-8.93038463592529	-0.0842746719717979	-0.0428901202976704	0.0340381301939487
-6.93920803070068	-8.96188735961914	-8.92963886260986	-0.084277406334877	-0.0429371632635593	0.0340240485966206
-6.93920516967773	-8.96088695526123	-8.92185115814209	-0.0844093188643456	-0.0428079813718796	0.0341684892773628
-6.93704080581665	-8.95965385437012	-8.92578983306885	-0.0844621956348419	-0.042772963643074	0.0340976864099503
-6.93118000030518	-8.95471954345703	-8.92170715332031	-0.0843467265367508	-0.0427111275494099	0.0341453403234482
-6.92190313339233	-8.95146560668945	-8.91833209991455	-0.0844879075884819	-0.0428104400634766	0.0341738127171993
-6.92722320556641	-8.94868564605713	-8.9149112701416	-0.0845467001199722	-0.0427088998258114	0.0342673361301422
-6.92522048950195	-8.94971179962158	-8.91249370574951	-0.0846084356307983	-0.0426630899310112	0.0342772006988525
-6.92132568359375	-8.9437084197998	-8.91306591033936	-0.0845281928777695	-0.0426684841513634	0.0343449339270592
-6.91395854949951	-8.94121932983398	-8.90563488006592	-0.0845420137047768	-0.0426850169897079	0.0344082899391651
-6.91148567199707	-8.93565368652344	-8.90590953826904	-0.0845311731100082	-0.0426215343177319	0.0344643332064152
-6.91111993789673	-8.93711090087891	-8.89787197113037	-0.0846644788980484	-0.0426294282078743	0.0344548858702183
-6.90523099899292	-8.93326187133789	-8.9008150100708	-0.0845883265137672	-0.042582381516695	0.0344906412065029
-6.89816999435425	-8.92836475372314	-8.89615535736084	-0.0846714898943901	-0.04256571829319	0.0345390737056732
-6.89037609100342	-8.92239952087402	-8.90094947814941	-0.0845683366060257	-0.0426747873425484	0.0345561914145947
-6.88928270339966	-8.92207050323486	-8.89342975616455	-0.0847406312823296	-0.0426422171294689	0.0346465073525906
-6.88480186462402	-8.91768550872803	-8.89644145965576	-0.0846207067370415	-0.0426877252757549	0.034661952406168
-6.87957382202148	-8.91666412353516	-8.88587093353271	-0.0847159847617149	-0.0425510369241238	0.0347177311778069
-6.8740873336792	-8.91130352020264	-8.89446067810059	-0.0846214517951012	-0.0426152646541595	0.0347328893840313
-6.86868238449097	-8.90768051147461	-8.88886165618896	-0.084661677479744	-0.0425928309559822	0.0348414555191994
-6.86581468582153	-8.90590190887451	-8.89036178588867	-0.0847140178084373	-0.0426038727164268	0.0348612777888775
-6.86268520355225	-8.90627861022949	-8.8825569152832	-0.0847606807947159	-0.0425049923360348	0.0349262878298759
-6.85619831085205	-8.90153694152832	-8.88599681854248	-0.0846948400139809	-0.0425329059362412	0.0349292680621147
-6.85041379928589	-8.89700222015381	-8.88266849517822	-0.0845648795366287	-0.0425650179386139	0.0350759327411652
-6.84870529174805	-8.89758205413818	-8.88216876983643	-0.0847396701574326	-0.0425989255309105	0.0350287854671478
-6.84525680541992	-8.89584064483643	-8.87591648101807	-0.0846768841147423	-0.0424999445676804	0.0351581275463104
-6.84191083908081	-8.89283752441406	-8.87671566009521	-0.084756538271904	-0.0424443893134594	0.0352193862199783
-6.8365650177002	-8.89000225067139	-8.88533306121826	-0.0845047160983086	-0.0425008982419968	0.0352813415229321
-6.8306040763855	-8.88445568084717	-8.88578319549561	-0.0846083387732506	-0.0424562618136406	0.0353298038244247
-6.82972240447998	-8.88417530059814	-8.87731742858887	-0.0846462026238441	-0.0424852296710014	0.0354187004268169
-6.82532930374146	-8.88493061065674	-8.87650108337402	-0.0846435055136681	-0.04244614392519	0.0354210026562214
-6.81801509857178	-8.87993144989014	-8.87931251525879	-0.0844784453511238	-0.0424905978143215	0.0354975461959839
-6.80961513519287	-8.87413787841797	-8.88375091552734	-0.0845021530985832	-0.0425038710236549	0.0355305597186089
-6.80292987823486	-8.87051486968994	-8.87894058227539	-0.0844878032803535	-0.0425641648471355	0.0355852693319321
-6.80365419387817	-8.87250804901123	-8.88156986236572	-0.0845970511436462	-0.0424181856215	0.035574022680521
-6.79745817184448	-8.86726665496826	-8.88467693328857	-0.0844646468758583	-0.0424275062978268	0.0355486460030079
-6.78696966171265	-8.8595552444458	-8.88602352142334	-0.0844338536262512	-0.0423657149076462	0.035564448684454
-6.77948236465454	-8.85819149017334	-8.88073539733887	-0.0845026448369026	-0.0424206033349037	0.0355786383152008
-6.77846193313599	-8.85635375976563	-8.87599945068359	-0.0846171528100967	-0.0421981662511826	0.0355284363031387
-6.77347087860107	-8.85353565216064	-8.8768367767334	-0.0845809057354927	-0.0420822240412235	0.0354755446314812
-6.76281023025513	-8.84535789489746	-8.87409973144531	-0.0846280008554459	-0.0419297888875008	0.0354472734034061
-6.75729560852051	-8.83890056610107	-8.87242412567139	-0.0846690461039543	-0.041929867118597	0.0353710912168026
-6.753173828125	-8.83621692657471	-8.86562919616699	-0.0847798064351082	-0.0417914837598801	0.0353182330727577
-6.74982404708862	-8.83485794067383	-8.85993576049805	-0.0848393663764	-0.0416799001395702	0.0352507196366787
-6.74502182006836	-8.82553863525391	-8.85692310333252	-0.0848442614078522	-0.0414719469845295	0.0352439507842064
-6.7403359413147	-8.82107353210449	-8.86291027069092	-0.0848570540547371	-0.0413374751806259	0.0351613014936447
-6.73094272613525	-8.81815719604492	-8.85971260070801	-0.0848362520337105	-0.0413694009184837	0.0351459123194218
-6.72918224334717	-8.81324195861816	-8.86711597442627	-0.0849069207906723	-0.0411506593227386	0.0350505001842976
-6.72641086578369	-8.81034183502197	-8.85467529296875	-0.0850298255681992	-0.0411407724022865	0.0350627303123474
-6.72206115722656	-8.80905818939209	-8.85864734649658	-0.085078552365303	-0.0409621335566044	0.0349723845720291
-6.7178053855896	-8.80267143249512	-8.85869407653809	-0.0850470066070557	-0.0408453270792961	0.0349054373800755
-6.70682001113892	-8.79470634460449	-8.8547887802124	-0.0849785208702087	-0.0408230014145374	0.0348847880959511
-6.70636224746704	-8.78917789459229	-8.85029029846191	-0.085123285651207	-0.040733277797699	0.0348598137497902
-6.7029881477356	-8.79002571105957	-8.85147666931152	-0.0850784108042717	-0.0406693480908871	0.0348128527402878
-6.70194721221924	-8.79063987731934	-8.85205745697021	-0.0851325839757919	-0.0404758080840111	0.0347989685833454
-6.69486522674561	-8.78162574768066	-8.85772895812988	-0.0851240456104279	-0.0404087863862515	0.0347426421940327
-6.69016075134277	-8.77751541137695	-8.85860729217529	-0.0851019248366356	-0.0403172299265862	0.034665908664465
-6.68702125549316	-8.77437114715576	-8.85507583618164	-0.0850341841578484	-0.0403170622885227	0.0347072631120682
-6.68141031265259	-8.77196216583252	-8.85725879669189	-0.0851624011993408	-0.040149848908186	0.0346556417644024
-6.68312931060791	-8.76706981658936	-8.85370826721191	-0.0852097719907761	-0.0400005728006363	0.034583255648613
-6.67586231231689	-8.7616662979126	-8.86264038085938	-0.0851177275180817	-0.0399062521755695	0.0344901792705059
-6.6739649772644	-8.75680923461914	-8.8588399887085	-0.0851443931460381	-0.0398375652730465	0.0345112234354019
-6.66852712631226	-8.75430107116699	-8.85816097259521	-0.0852296426892281	-0.0396996773779392	0.0343862362205982
-6.67133522033691	-8.74988269805908	-8.85366916656494	-0.0853461399674416	-0.0395563244819641	0.0343149229884148
-6.66999959945679	-8.74599075317383	-8.85217666625977	-0.0853669568896294	-0.0394419804215431	0.0341790355741978
-6.66768503189087	-8.74051952362061	-8.84909439086914	-0.0854413434863091	-0.0391882844269276	0.034091979265213
-6.66310453414917	-8.73702335357666	-8.85536098480225	-0.0853976085782051	-0.0391662865877151	0.033998928964138
-6.65799045562744	-8.72973918914795	-8.84977340698242	-0.0855819657444954	-0.0390153452754021	0.0338585302233696
-6.66459703445435	-8.73029518127441	-8.84806060791016	-0.0856026485562325	-0.0388086698949337	0.0337340869009495
-6.66103553771973	-8.72561073303223	-8.84863185882568	-0.0857217088341713	-0.0385597944259644	0.0336071886122227
-6.66235780715942	-8.71589756011963	-8.85260009765625	-0.0856846421957016	-0.0384900830686092	0.0334802642464638
-6.65756368637085	-8.71525287628174	-8.85067367553711	-0.0857794284820557	-0.0383119992911816	0.0334528647363186
-6.66169357299805	-8.71062755584717	-8.84220218658447	-0.0858855620026588	-0.0381714031100273	0.0333098657429218
-6.66128301620483	-8.71175003051758	-8.84561157226563	-0.0860128030180931	-0.037996556609869	0.0331970602273941
-6.667809009552	-8.70398235321045	-8.84295749664307	-0.086110383272171	-0.0377848967909813	0.0330348648130894
-6.6672306060791	-8.70458984375	-8.84579467773438	-0.086097277700901	-0.0376190170645714	0.0329734943807125
-6.66385841369629	-8.69800186157227	-8.84456157684326	-0.0861833319067955	-0.0375529378652573	0.0328231416642666
-6.66724824905396	-8.6973991394043	-8.84404945373535	-0.0862928852438927	-0.0373976565897465	0.0327635295689106
-6.66966438293457	-8.69210720062256	-8.84068012237549	-0.0864113196730614	-0.0372186303138733	0.0326615795493126
-6.67213487625122	-8.69405555725098	-8.84584045410156	-0.0863398611545563	-0.0370661877095699	0.032612644135952
-6.66579532623291	-8.6847038269043	-8.843017578125	-0.0863664075732231	-0.0369991175830364	0.0324783176183701
-6.66743898391724	-8.68289470672607	-8.84492492675781	-0.0863991528749466	-0.0369157791137695	0.0324649922549725
-6.66741323471069	-8.67911052703857	-8.83918285369873	-0.0864800289273262	-0.0368465594947338	0.0324259921908379
-6.67205333709717	-8.67773532867432	-8.84959983825684	-0.0864918157458305	-0.0367998965084553	0.0324321314692497
-6.6622633934021	-8.67503261566162	-8.84486293792725	-0.0865077748894691	-0.0366126410663128	0.0323935635387897
-6.66575765609741	-8.66774559020996	-8.85437679290771	-0.0864075496792793	-0.0366542041301727	0.0324523523449898
-6.66068840026855	-8.66803455352783	-8.84814643859863	-0.0864504426717758	-0.0367145799100399	0.0325040146708488
-6.66514205932617	-8.66525936126709	-8.85354423522949	-0.0864664390683174	-0.0366534367203712	0.0326049402356148
-6.66293001174927	-8.66653633117676	-8.84943675994873	-0.0864051580429077	-0.0364982038736343	0.0326646789908409
-6.66220140457153	-8.6595983505249	-8.85875415802002	-0.08629010617733	-0.0365567430853844	0.0327641293406487
-6.65877628326416	-8.66145610809326	-8.86500263214111	-0.0862628892064095	-0.0366886407136917	0.0329498387873173
-6.65429258346558	-8.65903472900391	-8.87312030792236	-0.0862417072057724	-0.0366899222135544	0.0330578051507473
-6.66476345062256	-8.66110706329346	-8.86539649963379	-0.0862167775630951	-0.0366307571530342	0.0332798063755035
-6.66091394424438	-8.65884971618652	-8.87597846984863	-0.0861202776432037	-0.0366293378174305	0.0333420112729073
-6.66227579116821	-8.65958499908447	-8.88215637207031	-0.0859932973980904	-0.0366828627884388	0.0336027704179287
-6.66303730010986	-8.65587329864502	-8.88962459564209	-0.0858943685889244	-0.0368119925260544	0.0337495543062687
-6.67038059234619	-8.66068935394287	-8.89076328277588	-0.0859482139348984	-0.0368979573249817	0.0340336300432682
-6.67455387115479	-8.66502857208252	-8.90040111541748	-0.0858255326747894	-0.0368974469602108	0.0341732352972031
-6.67932939529419	-8.66871547698975	-8.90714073181152	-0.08565454185009	-0.0370106622576714	0.0344576388597488
-6.6785569190979	-8.66553592681885	-8.91927337646484	-0.0855217128992081	-0.037186361849308	0.0346771664917469
-6.68340826034546	-8.66387367248535	-8.92321681976318	-0.0854118317365646	-0.0374040901660919	0.035022746771574
-6.69176864624023	-8.67237186431885	-8.92906188964844	-0.0853422954678535	-0.0374264642596245	0.0353182777762413
-6.69804906845093	-8.67490577697754	-8.93701648712158	-0.0852613002061844	-0.0376120135188103	0.0356063134968281
-6.69693183898926	-8.67758369445801	-8.94364643096924	-0.0850138813257217	-0.0377426519989967	0.0359425321221352
-6.69819307327271	-8.67539978027344	-8.96570014953613	-0.0848894864320755	-0.0380959734320641	0.0362535156309605
-6.70462989807129	-8.6827974319458	-8.96272277832031	-0.0847925543785095	-0.0381720773875713	0.0366538912057877
-6.70961952209473	-8.68553256988525	-8.97749900817871	-0.0846701264381409	-0.0383474566042423	0.0370005406439304
-6.7089056968689	-8.6875114440918	-8.98432636260986	-0.0844303444027901	-0.0385343357920647	0.0373572260141373
-6.70710325241089	-8.68182373046875	-8.99974346160889	-0.0842586904764175	-0.0386996120214462	0.0377589873969555
-6.71094417572021	-8.68565845489502	-8.99844264984131	-0.0841024294495583	-0.038960512727499	0.038163211196661
-6.7102165222168	-8.68935585021973	-9.01426124572754	-0.0840186700224876	-0.0390661619603634	0.0385445356369019
-6.70702314376831	-8.68672943115234	-9.01166343688965	-0.0838933661580086	-0.0391094014048576	0.0389030687510967
-6.69970560073853	-8.68199634552002	-9.02962017059326	-0.0836863145232201	-0.0393847525119781	0.039244718849659
-6.69774675369263	-8.68671417236328	-9.02814483642578	-0.0836125761270523	-0.0394621342420578	0.0395850725471973
-6.69322919845581	-8.68607616424561	-9.03454208374023	-0.0835972428321838	-0.0394489839673042	0.03984010592103
-6.6849684715271	-8.68449401855469	-9.03445434570313	-0.0835211798548698	-0.0393951497972012	0.0400679185986519
-6.67950105667114	-8.67721652984619	-9.04063892364502	-0.0834664180874825	-0.039484117180109	0.0402972139418125
-6.67589282989502	-8.68148899078369	-9.04067897796631	-0.083523616194725	-0.0394455119967461	0.0405417755246162
-6.67411136627197	-8.67747497558594	-9.03895854949951	-0.0835839733481407	-0.0393860600888729	0.0407457537949085
-6.66650819778442	-8.67061328887939	-9.03722381591797	-0.0835152566432953	-0.039345134049654	0.0409855991601944
-6.65880107879639	-8.66199684143066	-9.03981018066406	-0.0835184007883072	-0.0394476242363453	0.0411898121237755
-6.65683650970459	-8.66550350189209	-9.04034328460693	-0.0835584402084351	-0.0394459292292595	0.0413923561573029
-6.65398025512695	-8.65896797180176	-9.04426288604736	-0.0835135579109192	-0.0393870584666729	0.0416526012122631
-6.64129304885864	-8.65290260314941	-9.04883003234863	-0.0834203958511353	-0.039421021938324	0.0418882481753826
-6.63927364349365	-8.65410804748535	-9.04761409759521	-0.0834739580750465	-0.0395449921488762	0.0421615242958069
-6.63471984863281	-8.65538597106934	-9.05523872375488	-0.0833445265889168	-0.0395346321165562	0.0423436723649502
-6.62889623641968	-8.6533899307251	-9.06283092498779	-0.0832030028104782	-0.0395612604916096	0.0426244735717773
-6.6215763092041	-8.64889526367188	-9.07310390472412	-0.0830928981304169	-0.0397889986634254	0.0428740791976452
-6.62245655059814	-8.65259075164795	-9.06783676147461	-0.0830704569816589	-0.0397869311273098	0.0432746596634388
-6.61645650863647	-8.64787292480469	-9.08504009246826	-0.0828957110643387	-0.0398823916912079	0.0434715375304222
-6.61555671691895	-8.65148162841797	-9.09223556518555	-0.0827507749199867	-0.0400408208370209	0.0437865257263184
-6.6123423576355	-8.65022087097168	-9.0947847366333	-0.0827218666672707	-0.0400883480906487	0.0440519861876965
-6.61310148239136	-8.65541744232178	-9.10143566131592	-0.0826196148991585	-0.040081474930048	0.0443650931119919
-6.60856914520264	-8.65457820892334	-9.113205909729	-0.0823857039213181	-0.0402046702802181	0.0446040295064449
-6.60239744186401	-8.65834045410156	-9.11502075195313	-0.082321859896183	-0.040301825851202	0.0447645075619221
-6.60701608657837	-8.6619930267334	-9.12419414520264	-0.0821400955319405	-0.0402747243642807	0.0449746586382389
-6.59695672988892	-8.66400814056396	-9.13151073455811	-0.0820106863975525	-0.0403556823730469	0.0451244749128819
-6.59638357162476	-8.66272068023682	-9.1401834487915	-0.0818769857287407	-0.0404090285301209	0.0453279726207256
-6.5966100692749	-8.66194820404053	-9.14285182952881	-0.0818294435739517	-0.0403614640235901	0.0454519689083099
-6.58971834182739	-8.66512107849121	-9.14847564697266	-0.0816077068448067	-0.0404026508331299	0.0455930568277836
-6.58521842956543	-8.6600866317749	-9.15212917327881	-0.0816143751144409	-0.0404866747558117	0.0457079671323299
-6.58123111724854	-8.66119480133057	-9.15350914001465	-0.0815452262759209	-0.0404476821422577	0.0458716750144959
-6.57759475708008	-8.65658664703369	-9.15519237518311	-0.0814301073551178	-0.0404357463121414	0.0459058955311775
-6.56685495376587	-8.655348777771	-9.15541076660156	-0.0814233347773552	-0.0405591018497944	0.0460604876279831
-6.57447528839111	-8.6562671661377	-9.16578960418701	-0.0813483670353889	-0.0405286736786366	0.0460937060415745
-6.56755304336548	-8.65218544006348	-9.16909694671631	-0.0813476145267487	-0.0404731221497059	0.0461427643895149
-6.55950498580933	-8.64764595031738	-9.174729347229	-0.0811425223946571	-0.0405401512980461	0.0462193079292774
-6.56038570404053	-8.64613151550293	-9.17220973968506	-0.0812496468424797	-0.0404963865876198	0.0462837480008602
-6.55917453765869	-8.64794731140137	-9.17770385742188	-0.0811327621340752	-0.0404411628842354	0.0462270341813564
-6.55641794204712	-8.64270782470703	-9.18045520782471	-0.081071563065052	-0.0404736362397671	0.046231847256422
-6.55206871032715	-8.6418285369873	-9.18163013458252	-0.0810903310775757	-0.0404759421944618	0.0461961403489113
-6.55578231811523	-8.64197063446045	-9.17861747741699	-0.0810407251119614	-0.0404630117118359	0.0461984910070896
-6.55026912689209	-8.64010906219482	-9.18966865539551	-0.0810365155339241	-0.0404163040220737	0.04617053642869
-6.54969692230225	-8.64006042480469	-9.18421268463135	-0.0809721276164055	-0.0404966846108437	0.0461483709514141
-6.54843902587891	-8.64171123504639	-9.18696594238281	-0.0810505077242851	-0.0403220243752003	0.0460821129381657
-6.54688787460327	-8.63791656494141	-9.18742275238037	-0.0808720514178276	-0.0403109900653362	0.0460791997611523
-6.54214239120483	-8.63409519195557	-9.18721294403076	-0.080908514559269	-0.0403558015823364	0.0459929145872593
-6.54290676116943	-8.63608551025391	-9.1883020401001	-0.0809163078665733	-0.040360976010561	0.0459368452429771
-6.54017639160156	-8.63470268249512	-9.19032192230225	-0.0809050127863884	-0.0402416177093983	0.045901745557785
-6.52975511550903	-8.63003444671631	-9.18982696533203	-0.0807837471365929	-0.0402610562741756	0.0458804182708263
-6.52677202224731	-8.62733840942383	-9.19248199462891	-0.0808246061205864	-0.0403604917228222	0.0458680801093578
-6.52713298797607	-8.62588310241699	-9.19994449615479	-0.0806861743330956	-0.0402807258069515	0.0458176210522652
-6.52310848236084	-8.62307357788086	-9.19837474822998	-0.0807161256670952	-0.040237694978714	0.0457612425088882
-6.51344585418701	-8.61720180511475	-9.20883846282959	-0.0804866924881935	-0.0402699336409569	0.0457874126732349
-6.51058149337769	-8.61748790740967	-9.19886589050293	-0.0805139094591141	-0.0403460077941418	0.0457408837974072
-6.5069899559021	-8.62105655670166	-9.20345878601074	-0.0804075375199318	-0.0402863994240761	0.0457143560051918
-6.50558614730835	-8.62050628662109	-9.20938777923584	-0.0802158638834953	-0.0402777530252934	0.0457474589347839
-6.49514579772949	-8.61559391021729	-9.21912384033203	-0.080117367208004	-0.040295947343111	0.0457441732287407
-6.49490451812744	-8.61624240875244	-9.2135763168335	-0.0800866335630417	-0.0404042303562164	0.0457626059651375
-6.49359178543091	-8.6231861114502	-9.22081184387207	-0.0799947008490562	-0.0403013825416565	0.0457581579685211
-6.49556303024292	-8.62343597412109	-9.22764587402344	-0.0798326656222343	-0.040311548858881	0.0458564460277557
-6.48469495773315	-8.62053680419922	-9.23135662078857	-0.0797509402036667	-0.0404086336493492	0.0458578057587147
-6.48851108551025	-8.62468147277832	-9.22795295715332	-0.0797683149576187	-0.0404329486191273	0.0459042303264141
-6.48593711853027	-8.62933921813965	-9.23525524139404	-0.079722136259079	-0.0403938665986061	0.045870091766119
-6.48564291000366	-8.62868976593018	-9.23554229736328	-0.0795040279626846	-0.0404584482312202	0.0459835603833199
-6.48214483261108	-8.62948036193848	-9.25187683105469	-0.0794549584388733	-0.0404339805245399	0.0459806993603706
-6.48369693756104	-8.63378810882568	-9.24215030670166	-0.0794500485062599	-0.0404831282794476	0.0459936112165451
-6.48077058792114	-8.63728904724121	-9.24910545349121	-0.0793032497167587	-0.040418703109026	0.0459806509315968
-6.47641181945801	-8.6360330581665	-9.25099849700928	-0.0792187079787254	-0.0404807142913342	0.0459692813456059
-6.47796440124512	-8.63965225219727	-9.25560760498047	-0.0790823176503181	-0.0405131056904793	0.0459056347608566
-6.47623205184937	-8.645263671875	-9.25123882293701	-0.0791894719004631	-0.0404963791370392	0.0460129678249359
-6.47575426101685	-8.6453332901001	-9.25913047790527	-0.0790780782699585	-0.0404352098703384	0.0459338314831257
-6.47364616394043	-8.64551162719727	-9.25117492675781	-0.0789642259478569	-0.0404790304601192	0.0458998531103134
-6.47282028198242	-8.64816856384277	-9.25881385803223	-0.0790192559361458	-0.0404147878289223	0.0458744540810585
-6.47111749649048	-8.64962005615234	-9.25160598754883	-0.0789400339126587	-0.040373183786869	0.0458687171339989
-6.46993112564087	-8.64970302581787	-9.25855827331543	-0.0789206102490425	-0.0402961596846581	0.0457982569932938
-6.46451854705811	-8.65020275115967	-9.25227451324463	-0.0788148045539856	-0.0404444150626659	0.0458373390138149
-6.46457290649414	-8.65185070037842	-9.25846290588379	-0.0788857340812683	-0.0403632931411266	0.0457657091319561
-6.46671009063721	-8.65441036224365	-9.24981689453125	-0.0788650214672089	-0.040381234139204	0.0457938015460968
-6.46721458435059	-8.65437316894531	-9.25997734069824	-0.078857421875	-0.0401903837919235	0.0456820093095303
-6.46453285217285	-8.65445804595947	-9.25748634338379	-0.0787065550684929	-0.0402878224849701	0.04559675604105
-6.45920658111572	-8.65529441833496	-9.25600624084473	-0.0787321478128433	-0.0402480438351631	0.0456059798598289
-6.46271371841431	-8.65479946136475	-9.25595283508301	-0.078758105635643	-0.0402794666588306	0.0456035882234573
-6.46054840087891	-8.65509796142578	-9.25433540344238	-0.0787717252969742	-0.0401173755526543	0.0455154292285442
-6.45854568481445	-8.65902328491211	-9.25618839263916	-0.0786324664950371	-0.0401526279747486	0.0454706661403179
-6.45376586914063	-8.65549564361572	-9.25490856170654	-0.0786402001976967	-0.0401739031076431	0.0453964248299599
-6.45686340332031	-8.66016101837158	-9.25240516662598	-0.0786918625235558	-0.0401677079498768	0.0453800670802593
-6.46064710617065	-8.66163730621338	-9.25474166870117	-0.0787457823753357	-0.0400090366601944	0.0452707260847092
-6.46116876602173	-8.66314125061035	-9.25333690643311	-0.0786471217870712	-0.0400284640491009	0.0452407188713551
-6.45673847198486	-8.66053485870361	-9.25496959686279	-0.0786263719201088	-0.0399622023105621	0.0452237129211426
-6.45955848693848	-8.66411209106445	-9.25248718261719	-0.0786873698234558	-0.0399729870259762	0.0452039912343025
-6.46294116973877	-8.667893409729	-9.25230503082275	-0.0787229686975479	-0.0399328172206879	0.0450581386685371
-6.46500110626221	-8.66944980621338	-9.25425052642822	-0.0786672532558441	-0.0398552380502224	0.0450243055820465
-6.46211910247803	-8.66717529296875	-9.24580478668213	-0.0786416307091713	-0.0397980511188507	0.0450088456273079
-6.46096658706665	-8.66617298126221	-9.25574111938477	-0.0787038207054138	-0.0398422628641129	0.0449236556887627
-6.46343660354614	-8.67065048217773	-9.24449253082275	-0.0787279158830643	-0.0397798679769039	0.0449055023491383
-6.46792411804199	-8.67234516143799	-9.24786472320557	-0.0787273645401001	-0.0396315380930901	0.0448520556092262
-6.46318101882935	-8.67135524749756	-9.25472450256348	-0.0786478370428085	-0.0396735593676567	0.0447973795235157
-6.4605450630188	-8.66960906982422	-9.25072860717773	-0.0787075459957123	-0.0396079830825329	0.0447451397776604
-6.46407461166382	-8.67249870300293	-9.25234222412109	-0.0787246972322464	-0.0396172292530537	0.0447338856756687
-6.46674156188965	-8.67533588409424	-9.24851322174072	-0.0787672773003578	-0.0394770912826061	0.044767502695322
-6.46142911911011	-8.67375373840332	-9.24632167816162	-0.0786880329251289	-0.0394642688333988	0.0447723157703877
-6.46098041534424	-8.66979122161865	-9.24806976318359	-0.0786999836564064	-0.0394640304148197	0.0447951443493366
-6.4587664604187	-8.67209529876709	-9.25282859802246	-0.0785662084817886	-0.0395384505391121	0.0448485761880875
-6.45701837539673	-8.67579174041748	-9.24605655670166	-0.0787096545100212	-0.0393760576844215	0.0449757762253284
-6.45715618133545	-8.67159080505371	-9.24634552001953	-0.0786033049225807	-0.0394407398998737	0.0450565218925476
-6.45180320739746	-8.6710262298584	-9.25302314758301	-0.0785663649439812	-0.0393530316650867	0.0450990609824657
-6.44752645492554	-8.67158031463623	-9.25067043304443	-0.0784172862768173	-0.0394381284713745	0.0452528595924377
-6.44631671905518	-8.67500305175781	-9.25189685821533	-0.0785376727581024	-0.0392963737249374	0.0453310310840607
-6.44371652603149	-8.67209434509277	-9.25264453887939	-0.0783293098211288	-0.039381954818964	0.045471902936697
-6.4362587928772	-8.67221546173096	-9.25962543487549	-0.0783262103796005	-0.0393802560865879	0.0456179790198803
-6.43292951583862	-8.6719217300415	-9.26512908935547	-0.0782020315527916	-0.0394861251115799	0.0458068624138832
-6.43063354492188	-8.67316436767578	-9.26033973693848	-0.0782866105437279	-0.0392911061644554	0.0459643192589283
-6.42870950698853	-8.67231845855713	-9.26337337493896	-0.0781568437814713	-0.0393332801759243	0.0460610017180443
-6.42200660705566	-8.67101192474365	-9.26585102081299	-0.0781268402934074	-0.0393690392374992	0.0462514236569405
-6.41786670684814	-8.67291641235352	-9.26317882537842	-0.0780523270368576	-0.0394235514104366	0.0464124418795109
-6.4171667098999	-8.67539691925049	-9.26351547241211	-0.0781083926558495	-0.0393399223685265	0.0465786792337894
-6.41275024414063	-8.67230224609375	-9.2706184387207	-0.0779302343726158	-0.0393818840384483	0.0467649288475513
-6.4103422164917	-8.67145156860352	-9.26334476470947	-0.0779595300555229	-0.0393346287310123	0.0469470582902431
-6.40857982635498	-8.67406177520752	-9.2673921585083	-0.0779694691300392	-0.0394441485404968	0.047123845666647
-6.40862226486206	-8.67532920837402	-9.26708698272705	-0.0779817476868629	-0.039356704801321	0.0473278909921646
-6.404541015625	-8.67215251922607	-9.26669597625732	-0.0778309628367424	-0.0393670871853828	0.0474935732781887
-6.4006404876709	-8.66928291320801	-9.26822280883789	-0.0778457373380661	-0.0394092872738838	0.0477194674313068
-6.39817047119141	-8.66883563995361	-9.26943588256836	-0.0777907818555832	-0.0395215190947056	0.0478641130030155
-6.39722061157227	-8.66916275024414	-9.26589202880859	-0.0778505653142929	-0.0393914692103863	0.0480760931968689
-6.39086580276489	-8.66373062133789	-9.27102184295654	-0.0775990188121796	-0.0395231507718563	0.0482478998601437
-6.38545751571655	-8.65888404846191	-9.26826095581055	-0.0777014940977097	-0.0395579561591148	0.0484648756682873
-6.38580989837646	-8.66265106201172	-9.26608848571777	-0.0776807069778442	-0.0396219231188297	0.0486289337277412
-6.38317346572876	-8.66007900238037	-9.27331829071045	-0.0776483491063118	-0.039521299302578	0.0489074885845184
-6.37294864654541	-8.65232181549072	-9.27988433837891	-0.0774949789047241	-0.0396886952221394	0.0491413362324238
-6.36990118026733	-8.65139198303223	-9.26912689208984	-0.0776052698493004	-0.0397871620953083	0.0493453182280064
-6.36740303039551	-8.64932346343994	-9.27077484130859	-0.0775091499090195	-0.0397209711372852	0.0495078936219215
-6.36347675323486	-8.64835929870605	-9.27636909484863	-0.0775226205587387	-0.039718646556139	0.0497016906738281
-6.35334062576294	-8.64058494567871	-9.277756690979	-0.077385425567627	-0.0397547669708729	0.0499394088983536
-6.3503212928772	-8.63645076751709	-9.2761058807373	-0.0774595886468887	-0.0398955084383488	0.050122931599617
-6.34747171401978	-8.63790321350098	-9.2714376449585	-0.0774495303630829	-0.0398992709815502	0.0502810180187225
-6.34606075286865	-8.63586902618408	-9.26897811889648	-0.0773987621068954	-0.0398555062711239	0.0504384189844131
-6.33385324478149	-8.62949752807617	-9.27539730072021	-0.0773854479193687	-0.0399521812796593	0.0506854690611362
-6.33377933502197	-8.62665843963623	-9.27346324920654	-0.07741978764534	-0.040043730288744	0.0508933737874031
-6.33241748809814	-8.62474727630615	-9.273756980896	-0.0774244740605354	-0.0400157757103443	0.0510353967547417
-6.32957696914673	-8.62146186828613	-9.26910209655762	-0.0773791968822479	-0.0399822480976582	0.0512682609260082
-6.32363843917847	-8.61833190917969	-9.27441310882568	-0.0773605927824974	-0.0399945639073849	0.0514216311275959
-6.32214593887329	-8.61315822601318	-9.26771831512451	-0.0774529501795769	-0.0400588661432266	0.0516770072281361
-6.31742477416992	-8.61414432525635	-9.26999187469482	-0.0775342732667923	-0.0399510078132153	0.0517079383134842
-6.31277179718018	-8.60753726959229	-9.26705169677734	-0.0774496793746948	-0.0400566011667252	0.0518811866641045
-6.30779838562012	-8.60202884674072	-9.27076530456543	-0.0775673910975456	-0.0400265753269196	0.0520387701690197
-6.30415439605713	-8.60142517089844	-9.26260185241699	-0.077613390982151	-0.0400150790810585	0.0522513799369335
-6.2999324798584	-8.59490871429443	-9.27291584014893	-0.0776926577091217	-0.0399468913674355	0.0522897094488144
-6.29146099090576	-8.59023284912109	-9.26053524017334	-0.0776755437254906	-0.0400489307940006	0.0524534434080124
-6.29186725616455	-8.58640670776367	-9.26111316680908	-0.0779046639800072	-0.0399411916732788	0.0525504276156425
-6.28622341156006	-8.5821704864502	-9.2581148147583	-0.077884204685688	-0.0398325808346272	0.0526742935180664
-6.28255224227905	-8.57471656799316	-9.2626256942749	-0.0779909640550613	-0.0398490428924561	0.052734263241291
-6.27835893630981	-8.5714750289917	-9.24671745300293	-0.0780389234423637	-0.0398302301764488	0.052850354462862
-6.27987289428711	-8.56992149353027	-9.25144481658936	-0.0781881883740425	-0.0397886037826538	0.0529022365808487
-6.2732892036438	-8.56167793273926	-9.24918174743652	-0.0782133266329765	-0.0397157706320286	0.0529905706644058
-6.27349853515625	-8.56026935577393	-9.24650859832764	-0.0782962739467621	-0.0397741161286831	0.0530441664159298
-6.27353286743164	-8.55735301971436	-9.24050903320313	-0.0784916281700134	-0.0396164134144783	0.0531046204268932
-6.27382850646973	-8.55734825134277	-9.2356595993042	-0.0785368159413338	-0.0396106466650963	0.0531839542090893
-6.26796770095825	-8.55154037475586	-9.24015617370605	-0.0786451771855354	-0.0395301729440689	0.0532417260110378
-6.26825571060181	-8.54809951782227	-9.22587108612061	-0.0787469521164894	-0.0396285131573677	0.053362712264061
-6.27362680435181	-8.54988574981689	-9.22369003295898	-0.0788837745785713	-0.03943782299757	0.0533598400652409
-6.26873779296875	-8.54160118103027	-9.22042465209961	-0.0788522884249687	-0.0394788645207882	0.0534318424761295
-6.26466035842896	-8.53940200805664	-9.22499752044678	-0.0790528208017349	-0.0394038073718548	0.0534669682383537
-6.26682806015015	-8.53947639465332	-9.21317863464355	-0.0791372880339623	-0.0393666811287403	0.0535900183022022
-6.2683310508728	-8.53450775146484	-9.215500831604	-0.0792747065424919	-0.0393056981265545	0.0535655654966831
-6.26386499404907	-8.52995109558105	-9.21728229522705	-0.0791836455464363	-0.0393450334668159	0.0536917522549629
-6.26235151290894	-8.52841186523438	-9.21862030029297	-0.0794475525617599	-0.0393277741968632	0.0536738447844982
-6.26369380950928	-8.52977275848389	-9.202317237854	-0.0795591250061989	-0.0391601473093033	0.0537434332072735
-6.25938081741333	-8.52368831634521	-9.20443725585938	-0.0796345844864845	-0.0392199829220772	0.0536780320107937
-6.25935363769531	-8.51751613616943	-9.19606781005859	-0.0797169804573059	-0.0391753427684307	0.0537223033607006
-6.26213598251343	-8.51976013183594	-9.19530582427979	-0.0798598080873489	-0.039141371846199	0.0536529496312141
-6.25952053070068	-8.51414775848389	-9.19240951538086	-0.0800754353404045	-0.0389759168028831	0.0536816529929638
-6.25714635848999	-8.51010322570801	-9.19497203826904	-0.0800573900341988	-0.0390411019325256	0.0536190792918205
-6.25942182540894	-8.51010417938232	-9.18186092376709	-0.0803286507725716	-0.0389537177979946	0.0536136217415333
-6.26195335388184	-8.50700855255127	-9.18289375305176	-0.0804517418146133	-0.0388773940503597	0.0535639226436615
-6.26260280609131	-8.50276565551758	-9.17114448547363	-0.0806030929088593	-0.0388380065560341	0.05349300801754
-6.25777339935303	-8.49947643280029	-9.17986869812012	-0.0806693732738495	-0.0389184206724167	0.0534254834055901
-6.26554250717163	-8.49896430969238	-9.16394233703613	-0.0809538587927818	-0.0388346649706364	0.0533857867121696
-6.26889276504517	-8.5022497177124	-9.16712474822998	-0.0809218063950539	-0.0388171523809433	0.0533431582152843
-6.27162456512451	-8.49662590026855	-9.16535377502441	-0.0811255723237991	-0.0387462675571442	0.0532885231077671
-6.26960039138794	-8.49103832244873	-9.16727256774902	-0.0811412483453751	-0.0388605855405331	0.0532311201095581
-6.27788162231445	-8.49543857574463	-9.153151512146	-0.0814830735325813	-0.0387521907687187	0.0531689189374447
-6.27822208404541	-8.4931640625	-9.15505981445313	-0.0814439952373505	-0.0387197807431221	0.0530615299940109
-6.27856159210205	-8.48889541625977	-9.14862155914307	-0.0816462785005569	-0.0387760885059834	0.0530032105743885
-6.28549146652222	-8.49082183837891	-9.14629364013672	-0.0817669481039047	-0.0387428402900696	0.0529630668461323
-6.2909951210022	-8.49078273773193	-9.13471603393555	-0.0819325894117355	-0.0388090535998344	0.0528184361755848
-6.2950267791748	-8.4880256652832	-9.14246273040771	-0.0819587111473084	-0.0387962199747562	0.0527572557330132
-6.29414892196655	-8.4859561920166	-9.13331317901611	-0.0820767357945442	-0.0387824103236198	0.0526727512478828
-6.30313777923584	-8.48783397674561	-9.13281154632568	-0.0822719931602478	-0.0387925393879414	0.0526442490518093
-6.30754804611206	-8.48768615722656	-9.1268138885498	-0.0824473947286606	-0.0387691892683506	0.0524788647890091
-6.31119203567505	-8.48764324188232	-9.12410831451416	-0.0823792666196823	-0.0387129597365856	0.05241858959198
-6.30883836746216	-8.4846830368042	-9.12650108337402	-0.0825893506407738	-0.0388508699834347	0.0523294061422348
-6.31841135025024	-8.48735332489014	-9.12199115753174	-0.0827323347330093	-0.0387017615139484	0.0522514432668686
-6.32408237457275	-8.48734474182129	-9.11618804931641	-0.0829564705491066	-0.0387294963002205	0.052060429006815
-6.32588672637939	-8.48610210418701	-9.11320209503174	-0.0830139964818954	-0.0386473946273327	0.0519988797605038
-6.32863092422485	-8.48361396789551	-9.10784339904785	-0.0830911174416542	-0.0387651920318604	0.0518052354454994
-6.33649921417236	-8.48753929138184	-9.10527896881104	-0.0833874642848969	-0.0386487431824207	0.0517822429537773
-6.33901166915894	-8.48406314849854	-9.10598850250244	-0.0834240540862083	-0.0386092476546764	0.0515476167201996
-6.34270191192627	-8.4857816696167	-9.09759426116943	-0.0836730450391769	-0.0385946668684483	0.0515212193131447
-6.34689092636108	-8.4839334487915	-9.09218311309814	-0.0837933123111725	-0.0386460795998573	0.0513048693537712
-6.35347700119019	-8.4851016998291	-9.07826232910156	-0.0839969217777252	-0.0384674444794655	0.0512315332889557
-6.35669994354248	-8.47932052612305	-9.08906173706055	-0.0840013101696968	-0.0385106019675732	0.0510282441973686
-6.36124801635742	-8.47929286956787	-9.07604885101318	-0.0842800438404083	-0.0385628342628479	0.0509360693395138
-6.36827659606934	-8.48053073883057	-9.0733118057251	-0.0843523517251015	-0.0385066717863083	0.0507474057376385
-6.37498998641968	-8.483962059021	-9.06678581237793	-0.0846193060278893	-0.0384071171283722	0.0506841875612736
-6.37919473648071	-8.4804162979126	-9.06932163238525	-0.084559828042984	-0.0384426973760128	0.0504168719053268
-6.38128757476807	-8.48361110687256	-9.05945491790771	-0.0848046243190765	-0.0385454781353474	0.0503868013620377
-6.38952159881592	-8.48349571228027	-9.05839824676514	-0.0849204137921333	-0.0385314300656319	0.0502057373523712
-6.39795160293579	-8.48666095733643	-9.05498123168945	-0.0851185843348503	-0.0384073816239834	0.050079058855772
-6.39877367019653	-8.48352527618408	-9.06191539764404	-0.0850492864847183	-0.0385125204920769	0.0499368384480476
-6.40453577041626	-8.48531436920166	-9.05099010467529	-0.085297666490078	-0.0385496020317078	0.0498648621141911
-6.41453647613525	-8.4880895614624	-9.04807567596436	-0.0853822007775307	-0.0385373905301094	0.0497622713446617
-6.41608381271362	-8.48864078521729	-9.05095767974854	-0.0854644626379013	-0.0385776534676552	0.0496062785387039
-6.41974306106567	-8.48419380187988	-9.04892158508301	-0.0854997709393501	-0.0386125333607197	0.0495267882943153
-6.4243426322937	-8.48819351196289	-9.04379272460938	-0.0856470465660095	-0.038715522736311	0.0494989827275276
-6.4331579208374	-8.49183654785156	-9.04325103759766	-0.0857364907860756	-0.0387553572654724	0.0493860095739365
-6.4333062171936	-8.49063873291016	-9.05178642272949	-0.0856964141130447	-0.0388142615556717	0.049284603446722
-6.43807363510132	-8.4929895401001	-9.05155658721924	-0.0858008936047554	-0.0388725250959396	0.0493196472525597
-6.44164228439331	-8.49637413024902	-9.05154514312744	-0.0858017727732658	-0.0390150994062424	0.0492616966366768
-6.45128345489502	-8.49673175811768	-9.04928112030029	-0.0858422443270683	-0.0390152633190155	0.0492221899330616
-6.44829893112183	-8.49811840057373	-9.05196380615234	-0.0858288183808327	-0.0391848236322403	0.0491782240569592
-6.45541620254517	-8.49882316589355	-9.05600452423096	-0.0857799500226974	-0.0392778404057026	0.0491551198065281
-6.4598240852356	-8.50261974334717	-9.05626964569092	-0.0858375206589699	-0.0393748357892036	0.0491573475301266
-6.46798896789551	-8.50731658935547	-9.05527782440186	-0.0858534127473831	-0.0394054986536503	0.049103207886219
-6.46751022338867	-8.50692367553711	-9.0574779510498	-0.085850715637207	-0.0395198576152325	0.0490845739841461
-6.46744346618652	-8.5060338973999	-9.06672096252441	-0.0858046486973763	-0.0396787598729134	0.0491184405982494
-6.47165298461914	-8.5091381072998	-9.06250190734863	-0.0858955010771751	-0.0397556312382221	0.0490998104214668
-6.48018169403076	-8.51225090026855	-9.06686115264893	-0.085859477519989	-0.039780892431736	0.0490967594087124
-6.4784369468689	-8.51487636566162	-9.06628704071045	-0.0858160331845284	-0.039891853928566	0.0490709356963634
-6.48113632202148	-8.51274490356445	-9.07099342346191	-0.0858209282159805	-0.0399454198777676	0.049076147377491
-6.48160600662231	-8.514573097229	-9.05862236022949	-0.0859611630439758	-0.0400384105741978	0.0491028092801571
-6.48762464523315	-8.51921367645264	-9.06174468994141	-0.0859226360917091	-0.0400683283805847	0.0490710325539112
-6.48579216003418	-8.51995277404785	-9.05815124511719	-0.0859552472829819	-0.040080688893795	0.0490255355834961
-6.48551273345947	-8.5188570022583	-9.07107543945313	-0.0858663320541382	-0.040130689740181	0.0490432679653168
-6.48494529724121	-8.52037048339844	-9.0570240020752	-0.0860394760966301	-0.0401789955794811	0.0490315705537796
-6.48935127258301	-8.52151870727539	-9.053542137146	-0.0860593616962433	-0.0401627346873283	0.0489972941577435
-6.49283790588379	-8.52573394775391	-9.04817676544189	-0.0861514285206795	-0.0400936789810658	0.0490105114877224
-6.48829698562622	-8.52104377746582	-9.05580139160156	-0.0860148146748543	-0.0401671193540096	0.0489517003297806
-6.4886269569397	-8.52229404449463	-9.04837226867676	-0.0861983075737953	-0.040206354111433	0.048933319747448
-6.49463224411011	-8.52355194091797	-9.04681777954102	-0.0861753299832344	-0.0401818603277206	0.0489065572619438
-6.49556398391724	-8.52735900878906	-9.04061126708984	-0.0863460600376129	-0.0400877073407173	0.0488838627934456
-6.49729871749878	-8.52072334289551	-9.04856777191162	-0.0862236768007278	-0.0401017516851425	0.0488419346511364
-6.49554538726807	-8.52359008789063	-9.03488922119141	-0.0864047482609749	-0.0401283875107765	0.0488600209355354
-6.50345611572266	-8.5259838104248	-9.03647232055664	-0.0863906592130661	-0.0400247946381569	0.0488361939787865
-6.50378370285034	-8.52755737304688	-9.03498554229736	-0.0865059196949005	-0.0399722568690777	0.0488856323063374
-6.50272178649902	-8.52180862426758	-9.04209423065186	-0.0864384099841118	-0.040015272796154	0.0488218143582344
-6.50395584106445	-8.52773380279541	-9.03335189819336	-0.0866559147834778	-0.0400073304772377	0.0488914214074612
-6.50919818878174	-8.52642345428467	-9.0318489074707	-0.0866751223802567	-0.0398925915360451	0.0488270036876202
-6.50721120834351	-8.52825736999512	-9.02447700500488	-0.0866795852780342	-0.0398961268365383	0.0488982833921909
-6.50679445266724	-8.52609634399414	-9.03217029571533	-0.0867010429501534	-0.0399126261472702	0.0489280559122562
-6.50839138031006	-8.52418899536133	-9.02306842803955	-0.0867502689361572	-0.0399533472955227	0.0490022376179695
-6.50805521011353	-8.52720546722412	-9.02494430541992	-0.0867557898163795	-0.0398199409246445	0.0489802993834019
-6.5018515586853	-8.5256986618042	-9.02481365203857	-0.0867651253938675	-0.0398738533258438	0.0490049459040165
-6.49944639205933	-8.51944732666016	-9.02813053131104	-0.0866774395108223	-0.0397732444107533	0.0490787252783775
-6.49483299255371	-8.52133464813232	-9.0197114944458	-0.0868594199419022	-0.0398313105106354	0.0492174848914146
-6.49795579910278	-8.52019691467285	-9.02438259124756	-0.0868340879678726	-0.0397266075015068	0.0492291748523712
-6.49123477935791	-8.51858329772949	-9.01628875732422	-0.0867943912744522	-0.0397247262299061	0.0493249744176865
-6.48365163803101	-8.5156717300415	-9.02851104736328	-0.0867563411593437	-0.0397453494369984	0.0494561120867729
-6.4793004989624	-8.51458263397217	-9.02242183685303	-0.0868159830570221	-0.0397341214120388	0.0495562441647053
-6.47921848297119	-8.51473522186279	-9.01868534088135	-0.0868169888854027	-0.0396674759685993	0.0496231503784657
-6.47093772888184	-8.51433753967285	-9.01911163330078	-0.0868030115962029	-0.0396282486617565	0.0497259795665741
-6.46765184402466	-8.507155418396	-9.02198696136475	-0.0866977125406265	-0.0395809039473534	0.0498529225587845
-6.46200752258301	-8.50878715515137	-9.01925086975098	-0.0868395268917084	-0.0396240055561066	0.0499360449612141
-6.46518993377686	-8.50747585296631	-9.02402782440186	-0.0868498608469963	-0.0394613854587078	0.0500037930905819
-6.45553827285767	-8.50699520111084	-9.02236557006836	-0.0868359953165054	-0.0394547879695892	0.0500862821936607
-6.45596742630005	-8.50138092041016	-9.02591419219971	-0.0866827145218849	-0.0394405573606491	0.0501631572842598
-6.45261526107788	-8.5029182434082	-9.01606178283691	-0.0868139117956162	-0.0394654311239719	0.0502717345952988
-6.45703649520874	-8.50498580932617	-9.02277183532715	-0.0867681503295898	-0.0394124165177345	0.0503260791301727
-6.45725679397583	-8.50696659088135	-9.02238750457764	-0.0867824852466583	-0.0392722263932228	0.0504009649157524
-6.45389795303345	-8.50224208831787	-9.02959060668945	-0.0866442322731018	-0.0393294058740139	0.0504941903054714
-6.45406675338745	-8.50176429748535	-9.02620124816895	-0.0867227613925934	-0.0393925607204437	0.0505986511707306
-6.4600133895874	-8.50649547576904	-9.02770709991455	-0.0867279469966888	-0.0393200665712357	0.0506159625947475
-6.4646782875061	-8.51167678833008	-9.0254545211792	-0.0867260918021202	-0.0392759740352631	0.0507473535835743
-6.46363639831543	-8.5056734085083	-9.03446865081787	-0.0865618959069252	-0.0393354780972004	0.0507719218730927
-6.46421670913696	-8.5081901550293	-9.0271167755127	-0.086724080145359	-0.0393739342689514	0.0508555918931961
-6.47110223770142	-8.51222229003906	-9.03238868713379	-0.0866270959377289	-0.0393546335399151	0.0508486852049828
-6.47191333770752	-8.51501083374023	-9.0250825881958	-0.0866879299283028	-0.039258599281311	0.050940852612257
-6.47305774688721	-8.51372051239014	-9.03947925567627	-0.0864902138710022	-0.0392827726900578	0.0510354414582253
-6.47273921966553	-8.51674842834473	-9.03147506713867	-0.0866217464208603	-0.0393318720161915	0.0511547662317753
-6.4813871383667	-8.51939105987549	-9.03968906402588	-0.0865558534860611	-0.0393098033964634	0.0511668249964714
-6.48114109039307	-8.52129364013672	-9.0372257232666	-0.0865049436688423	-0.039286807179451	0.0512628629803658
-6.48185968399048	-8.51966094970703	-9.04736423492432	-0.0863301083445549	-0.0393202863633633	0.0513363592326641
-6.48339176177979	-8.52437400817871	-9.04098320007324	-0.0864482820034027	-0.0393777117133141	0.0514915063977242
-6.4886360168457	-8.52763080596924	-9.04473876953125	-0.0863228663802147	-0.0393813624978065	0.0515506453812122
-6.48842811584473	-8.52918815612793	-9.04583930969238	-0.0862367153167725	-0.0393932946026325	0.0515678450465202
-6.48772811889648	-8.52573490142822	-9.05819606781006	-0.0861278921365738	-0.0394502654671669	0.0517486669123173
-6.49113464355469	-8.53263092041016	-9.05399703979492	-0.0861627906560898	-0.0395014509558678	0.0518746860325336
-6.49545383453369	-8.53480339050293	-9.06221961975098	-0.0859948396682739	-0.0394891314208508	0.0520068928599358
-6.49706506729126	-8.53783988952637	-9.06136894226074	-0.0859328731894493	-0.0395573936402798	0.0521649904549122
-6.49437808990479	-8.53396511077881	-9.07213497161865	-0.0856500342488289	-0.0395750589668751	0.0522209331393242
-6.49292469024658	-8.53791236877441	-9.06786060333252	-0.0857643559575081	-0.0396968796849251	0.0524579547345638
-6.49884605407715	-8.54361820220947	-9.07421684265137	-0.0855848118662834	-0.0397299192845821	0.0524902530014515
-6.49772500991821	-8.54736995697021	-9.076979637146	-0.0854739099740982	-0.0396401956677437	0.0526984073221684
-6.49711561203003	-8.54493713378906	-9.08531761169434	-0.0852246284484863	-0.0397617183625698	0.0527618229389191
-6.493332862854	-8.54962730407715	-9.0828275680542	-0.0852987319231033	-0.0398443266749382	0.0529787205159664
-6.49616193771362	-8.55339050292969	-9.08146858215332	-0.0851405039429665	-0.0398520305752754	0.0530647821724415
-6.49441337585449	-8.5549898147583	-9.0908145904541	-0.0850757658481598	-0.039886150509119	0.0531643182039261
-6.49131536483765	-8.55467319488525	-9.1017894744873	-0.0848906487226486	-0.0399895943701267	0.053294450044632
-6.48944568634033	-8.5534782409668	-9.09347438812256	-0.0847838893532753	-0.0399966239929199	0.0533833093941212
-6.49109363555908	-8.55781650543213	-9.09602546691895	-0.0846964344382286	-0.0399313978850842	0.0535378195345402
-6.48094654083252	-8.55505180358887	-9.10967540740967	-0.0844836086034775	-0.0400499291718006	0.0535442531108856
-6.47884845733643	-8.55508708953857	-9.10686492919922	-0.0845816805958748	-0.040015272796154	0.0536893270909786
-6.47874593734741	-8.55755519866943	-9.10202121734619	-0.0844091847538948	-0.0400116927921772	0.0537118911743164
-6.4764289855957	-8.55438995361328	-9.11316204071045	-0.0843869969248772	-0.0399159826338291	0.053770899772644
-6.46599197387695	-8.55248832702637	-9.11454772949219	-0.0842219293117523	-0.0400248281657696	0.0537899993360043
-6.46562576293945	-8.5530424118042	-9.11369609832764	-0.0843193382024765	-0.0399863608181477	0.053881049156189
-6.46194791793823	-8.55226516723633	-9.11393928527832	-0.0842084139585495	-0.0398759730160236	0.0537983663380146
-6.45712089538574	-8.55240917205811	-9.12212657928467	-0.0841809809207916	-0.0398341231048107	0.0538168624043465
-6.44878387451172	-8.54850673675537	-9.11427783966064	-0.0841213017702103	-0.0398284383118153	0.0537797994911671
-6.44602060317993	-8.54962539672852	-9.11310863494873	-0.084235742688179	-0.0397803448140621	0.0537892580032349
-6.44305944442749	-8.54378986358643	-9.11275386810303	-0.0841705724596977	-0.0396123006939888	0.0536947920918465
-6.43759298324585	-8.54397296905518	-9.11508369445801	-0.0842390954494476	-0.0394728295505047	0.0537035800516605
-6.42787218093872	-8.53675842285156	-9.10895442962646	-0.0841870978474617	-0.0394731163978577	0.0535464435815811
-6.42709589004517	-8.53709983825684	-9.10439872741699	-0.0843532308936119	-0.0392609536647797	0.0534557141363621
-6.42423534393311	-8.53655242919922	-9.09798240661621	-0.0843073651194572	-0.0391745753586292	0.0533414855599403
-6.41946601867676	-8.53174591064453	-9.10247230529785	-0.0843552127480507	-0.0390226393938065	0.0532387793064117
-6.40946102142334	-8.52430152893066	-9.1017541885376	-0.0842904895544052	-0.0389696918427944	0.0530400685966015
-6.40891075134277	-8.52486515045166	-9.09227085113525	-0.0845033377408981	-0.0388095900416374	0.0529239326715469
-6.40806436538696	-8.52340984344482	-9.09081840515137	-0.084541529417038	-0.038615494966507	0.0526925809681416
-6.406569480896	-8.52373790740967	-9.08929347991943	-0.0847078263759613	-0.0384215489029884	0.0525836534798145
-6.39516401290894	-8.51886558532715	-9.08388805389404	-0.0845998302102089	-0.0383869037032127	0.0523812212049961
-6.39608573913574	-8.51646995544434	-9.0818510055542	-0.0847659036517143	-0.0382065549492836	0.0521821714937687
-6.39680051803589	-8.51767253875732	-9.07535171508789	-0.0848570615053177	-0.0380666106939316	0.0519686155021191
-6.39736366271973	-8.5148286819458	-9.07574462890625	-0.0849388688802719	-0.0378364510834217	0.0517704412341118
-6.39257335662842	-8.51488971710205	-9.07264041900635	-0.0849281996488571	-0.0377616919577122	0.0515634901821613
-6.39112424850464	-8.51209926605225	-9.06646156311035	-0.0850508213043213	-0.0375934913754463	0.0513204038143158
-6.39091014862061	-8.51421165466309	-9.06406402587891	-0.0851195529103279	-0.0375030152499676	0.0510965771973133
-6.39771795272827	-8.5171070098877	-9.06320285797119	-0.0852543562650681	-0.0372855253517628	0.0508609525859356
-6.39160013198853	-8.51508903503418	-9.05828857421875	-0.085307240486145	-0.0371556766331196	0.0505551807582378
-6.39378881454468	-8.51168727874756	-9.06372833251953	-0.085265576839447	-0.0370220541954041	0.0503449104726315
-6.3974461555481	-8.516357421875	-9.05748558044434	-0.0854779407382011	-0.0369079597294331	0.0501069948077202
-6.40345430374146	-8.51579475402832	-9.05622482299805	-0.0855092406272888	-0.0366986095905304	0.0498067550361156
-6.40030527114868	-8.51637649536133	-9.06018829345703	-0.0855776891112328	-0.0365771315991879	0.0495092570781708
-6.40208196640015	-8.51546764373779	-9.06181716918945	-0.0855294913053513	-0.0363796837627888	0.0492311604321003
-6.4034104347229	-8.51620388031006	-9.05279445648193	-0.0857361406087875	-0.0364070311188698	0.0489272885024548
-6.41170215606689	-8.52007389068604	-9.04737758636475	-0.085775651037693	-0.0361835137009621	0.0486060902476311
-6.41632032394409	-8.52009677886963	-9.05097961425781	-0.0858507752418518	-0.0359057821333408	0.0483198165893555
-6.41268920898438	-8.52076435089111	-9.0502872467041	-0.085913173854351	-0.0358955897390842	0.0480042435228825
-6.416832447052	-8.52042007446289	-9.04743480682373	-0.0859824195504189	-0.0357191413640976	0.0477771200239658
-6.41661167144775	-8.52213478088379	-9.04156303405762	-0.0860713794827461	-0.0356219485402107	0.0474143475294113
-6.42416143417358	-8.52639484405518	-9.0331506729126	-0.0861973017454147	-0.0354854129254818	0.04721949249506
-6.42769289016724	-8.5285530090332	-9.03471660614014	-0.0862991586327553	-0.035380307585001	0.0468406453728676
-6.42820072174072	-8.52919292449951	-9.03693962097168	-0.0862477049231529	-0.0351689271628857	0.0465921647846699
-6.42659950256348	-8.52694511413574	-9.02768325805664	-0.0863022208213806	-0.0351764746010304	0.0463089868426323
-6.43207120895386	-8.53046226501465	-9.03138828277588	-0.0863397493958473	-0.0350156426429749	0.0460956990718842
-6.43863439559937	-8.53461170196533	-9.02440166473389	-0.0865021646022797	-0.0349691547453403	0.0457882285118103
-6.4406304359436	-8.53627967834473	-9.02767753601074	-0.0864122584462166	-0.0348265059292316	0.045559860765934
-6.44276332855225	-8.53900623321533	-9.02612400054932	-0.0865173861384392	-0.0347034223377705	0.0452824793756008
-6.44552612304688	-8.54042434692383	-9.02916145324707	-0.086470440030098	-0.034699559211731	0.0450591929256916
-6.45328950881958	-8.54437255859375	-9.02427005767822	-0.0866006836295128	-0.0346114486455917	0.0447922386229038
-6.46183395385742	-8.54957294464111	-9.02933502197266	-0.0866123735904694	-0.0345344431698322	0.0444906614720821
-6.4648551940918	-8.55106544494629	-9.02604866027832	-0.0866396650671959	-0.0344191379845142	0.044291440397501
-6.46632528305054	-8.55103015899658	-9.03447151184082	-0.0864358469843864	-0.034463856369257	0.0440183393657207
-6.47195816040039	-8.55423736572266	-9.0340576171875	-0.0864850133657455	-0.0344974212348461	0.0438712872564793
-6.47856473922729	-8.56124019622803	-9.03301429748535	-0.0865794196724892	-0.0345471724867821	0.0436204150319099
-6.48885679244995	-8.56319046020508	-9.0347900390625	-0.0864931643009186	-0.0343662314116955	0.0434617474675179
-6.49513578414917	-8.57072925567627	-9.03928375244141	-0.0865415707230568	-0.0344007015228271	0.0432569794356823
-6.49632167816162	-8.57216739654541	-9.03962802886963	-0.0863298699259758	-0.0344647876918316	0.0431041605770588
-6.50123023986816	-8.57240200042725	-9.04745483398438	-0.0863451659679413	-0.0344544909894466	0.0429354645311832
-6.50776481628418	-8.5798807144165	-9.04234218597412	-0.0862795114517212	-0.0345575623214245	0.042799599468708
-6.51939678192139	-8.58370018005371	-9.04656600952148	-0.0863304138183594	-0.0344598181545734	0.0426124632358551
-6.52315521240234	-8.58891582489014	-9.04734325408936	-0.0861407071352005	-0.0345233269035816	0.0425295606255531
-6.52544927597046	-8.59013843536377	-9.0528039932251	-0.0861039161682129	-0.0345614552497864	0.0424283258616924
-6.53024339675903	-8.59388446807861	-9.05112361907959	-0.0860486030578613	-0.0346797369420528	0.0423528477549553
-6.53617286682129	-8.59931373596191	-9.05044364929199	-0.0860277265310287	-0.0346380695700645	0.0422495007514954
-6.54487180709839	-8.60368156433105	-9.05520915985107	-0.0860562101006508	-0.0347222648561001	0.0422090031206608
-6.54371070861816	-8.60752201080322	-9.0485200881958	-0.0858801007270813	-0.0347053445875645	0.0421606041491032
-6.55084896087646	-8.61073970794678	-9.06157875061035	-0.0857839435338974	-0.0347997769713402	0.0421096384525299
-6.55150127410889	-8.61264705657959	-9.06353664398193	-0.0857536420226097	-0.0349173210561275	0.0420879200100899
-6.56086254119873	-8.62008953094482	-9.06503105163574	-0.0857289955019951	-0.0349208042025566	0.0420698709785938
-6.55987405776978	-8.62138080596924	-9.06842422485352	-0.0855385214090347	-0.0349057540297508	0.0420452058315277
-6.56199502944946	-8.62409400939941	-9.07020473480225	-0.0854635238647461	-0.0349992290139198	0.0419935025274754
-6.56402349472046	-8.62603092193604	-9.06592178344727	-0.0853902250528336	-0.035074844956398	0.0420085862278938
-6.56748533248901	-8.63389110565186	-9.07183647155762	-0.0854136496782303	-0.0350947603583336	0.0419065840542316
-6.57032775878906	-8.63589382171631	-9.06966876983643	-0.0853127017617226	-0.0351676195859909	0.0419495962560177
-6.57282066345215	-8.63763809204102	-9.08561992645264	-0.0851842015981674	-0.0351346470415592	0.0418866574764252
-6.57696056365967	-8.63908100128174	-9.08310317993164	-0.0850582048296928	-0.035255428403616	0.0418832525610924
-6.57627868652344	-8.63997459411621	-9.09131717681885	-0.084947258234024	-0.0352653563022614	0.0418895594775677
-6.58321762084961	-8.64586639404297	-9.08999156951904	-0.0850081294775009	-0.0354553833603859	0.0419197157025337
-6.5882248878479	-8.64986228942871	-9.09720802307129	-0.0849282070994377	-0.0353058204054832	0.0418874695897102
-6.59455728530884	-8.65395069122314	-9.09636306762695	-0.0848405957221985	-0.0353967770934105	0.0418242588639259
-6.59014844894409	-8.65345287322998	-9.10170555114746	-0.0846532210707664	-0.0354523397982121	0.0418515726923943
-6.59263181686401	-8.65317535400391	-9.10720252990723	-0.0846988409757614	-0.0355027057230473	0.0418560057878494
-6.59591341018677	-8.65916919708252	-9.10988616943359	-0.0846654027700424	-0.0355809479951859	0.0418485701084137
-6.59693479537964	-8.6608419418335	-9.10805606842041	-0.0846904218196869	-0.0354194827377796	0.0418664887547493
-6.60035133361816	-8.66061782836914	-9.10642623901367	-0.0846109688282013	-0.0355087071657181	0.0418347381055355
-6.59786224365234	-8.65795803070068	-9.11732482910156	-0.084576778113842	-0.0354810208082199	0.0417586043477058
-6.5964732170105	-8.6627140045166	-9.11321258544922	-0.0845110267400742	-0.0355670526623726	0.0418020375072956
-6.59198236465454	-8.66211986541748	-9.11605072021484	-0.0845623686909676	-0.0354995913803577	0.0417709909379482
-6.59881925582886	-8.66119861602783	-9.11497116088867	-0.08450897783041	-0.0354535281658173	0.0417452715337276
-6.59577369689941	-8.66357421875	-9.12127780914307	-0.0844510197639465	-0.0353724211454391	0.0416916869580746
-6.59418678283691	-8.65904903411865	-9.12224960327148	-0.0844243690371513	-0.0353209376335144	0.041691992431879
-6.58815240859985	-8.65803718566895	-9.12649154663086	-0.0843631848692894	-0.035390067845583	0.0416838601231575
-6.58452844619751	-8.65386581420898	-9.12182331085205	-0.0844704583287239	-0.0353697724640369	0.0416744090616703
-6.58825445175171	-8.65987586975098	-9.12335205078125	-0.0845023840665817	-0.0352682135999203	0.0416582450270653
-6.57900142669678	-8.65536594390869	-9.12647914886475	-0.0844990834593773	-0.0351368524134159	0.0415310636162758
-6.57610893249512	-8.65396213531494	-9.12792587280273	-0.0844009071588516	-0.0351872108876705	0.04152762144804
-6.57220983505249	-8.65159606933594	-9.12230110168457	-0.0845551937818527	-0.0350975766777992	0.0415339879691601
-6.57571649551392	-8.65390968322754	-9.11802196502686	-0.0845979005098343	-0.0350437499582767	0.041426032781601
-6.56975173950195	-8.65233993530273	-9.1179666519165	-0.0845692828297615	-0.0348739959299564	0.041382547467947
-6.56741333007813	-8.64649772644043	-9.12051868438721	-0.0845483541488647	-0.0348133556544781	0.0413375943899155
-6.56124401092529	-8.64542865753174	-9.1162691116333	-0.0847069099545479	-0.0348679423332214	0.0412969402968884
-6.56690549850464	-8.64725017547607	-9.11452388763428	-0.0847341939806938	-0.0347392484545708	0.0411978028714657
-6.55988025665283	-8.64808559417725	-9.11462879180908	-0.0847678557038307	-0.0346022509038448	0.0411365516483784
-6.55744981765747	-8.64299774169922	-9.11417102813721	-0.0847443044185638	-0.0346221402287483	0.0411078296601772
-6.5520281791687	-8.63798522949219	-9.11091613769531	-0.0847932100296021	-0.0345932431519032	0.0410653539001942
-6.55726957321167	-8.64027309417725	-9.11343479156494	-0.0848106890916824	-0.0344806499779224	0.0409861505031586
-6.550612449646	-8.63879489898682	-9.10844421386719	-0.084843248128891	-0.034414529800415	0.0409339293837547
-6.55276536941528	-8.63578796386719	-9.11615943908691	-0.0847128257155418	-0.0344775095582008	0.0408692397177219
-6.54336547851563	-8.63516044616699	-9.11349678039551	-0.0848029926419258	-0.0344238132238388	0.0408176369965076
-6.54268836975098	-8.63130569458008	-9.11145210266113	-0.0848368555307388	-0.034493163228035	0.0407911203801632
-6.54015159606934	-8.63516998291016	-9.10416793823242	-0.0848293080925941	-0.0344392545521259	0.0407697819173336
-6.54222297668457	-8.62882423400879	-9.11062145233154	-0.0849102288484573	-0.0343623608350754	0.0407416000962257
-6.54091119766235	-8.6290111541748	-9.11075592041016	-0.0847715064883232	-0.0343735031783581	0.0407432354986668
-6.52990007400513	-8.62611389160156	-9.1099157333374	-0.0848095118999481	-0.0344221666455269	0.0407038740813732
-6.52942180633545	-8.62506103515625	-9.11611652374268	-0.0847605690360069	-0.0344492010772228	0.0407637543976307
-6.52523279190063	-8.62162780761719	-9.10910129547119	-0.0848417282104492	-0.0344189256429672	0.0407624505460262
-6.52812528610229	-8.62421894073486	-9.11227226257324	-0.0847932919859886	-0.0344454608857632	0.0407614000141621
-6.52081060409546	-8.62275123596191	-9.12041568756104	-0.0847164168953896	-0.0343400463461876	0.0407189652323723
-6.51603126525879	-8.61797618865967	-9.12141513824463	-0.0846486762166023	-0.0344372875988483	0.0407844185829163
-6.50748348236084	-8.61888980865479	-9.12252426147461	-0.0846441760659218	-0.034540917724371	0.04085299000144
-6.51151323318481	-8.61766052246094	-9.12306499481201	-0.0847093686461449	-0.0344638451933861	0.040850542485714
-6.50984764099121	-8.62102890014648	-9.12164402008057	-0.0847375243902206	-0.0344354622066021	0.040907334536314
-6.50230884552002	-8.61482048034668	-9.11986351013184	-0.0845792666077614	-0.034423403441906	0.0408989116549492
-6.49933624267578	-8.61722564697266	-9.12095069885254	-0.0845108777284622	-0.0344608724117279	0.0409367643296719
-6.48879289627075	-8.61721611022949	-9.13371849060059	-0.0844941660761833	-0.0344462096691132	0.0409465804696083
-6.49344110488892	-8.61509418487549	-9.12241840362549	-0.0846020206809044	-0.0344823338091373	0.040995791554451
-6.49010848999023	-8.61453723907471	-9.12596225738525	-0.0845986381173134	-0.0343789011240005	0.0409309826791286
-6.49007892608643	-8.61638164520264	-9.12789249420166	-0.084480419754982	-0.0343605168163776	0.0409799702465534
-6.47840166091919	-8.61347675323486	-9.13222789764404	-0.0844181105494499	-0.0343573875725269	0.0409772247076035
-6.47852087020874	-8.61214447021484	-9.1292200088501	-0.0844066441059113	-0.0344623029232025	0.0410274416208267
-6.47906255722046	-8.61420059204102	-9.12981700897217	-0.0844391733407974	-0.0344536416232586	0.0410044528543949
-6.48242902755737	-8.61578464508057	-9.13065433502197	-0.0843679085373878	-0.0343390852212906	0.040992122143507
-6.47569942474365	-8.6183614730835	-9.12966728210449	-0.0843552425503731	-0.0342812463641167	0.0409647934138775
-6.47214221954346	-8.61378765106201	-9.13476371765137	-0.0841665267944336	-0.0344183780252934	0.0409066006541252
-6.47114849090576	-8.61287689208984	-9.13466262817383	-0.0842193514108658	-0.034437071532011	0.0409776903688908
-6.47071123123169	-8.61767864227295	-9.14100551605225	-0.0841732397675514	-0.0344571657478809	0.0408389121294022
-6.47361946105957	-8.61979389190674	-9.13846111297607	-0.0841551199555397	-0.0344829224050045	0.0409453064203262
-6.47638559341431	-8.62252807617188	-9.15377426147461	-0.0841058045625687	-0.0344268418848515	0.0408051535487175
-6.4783616065979	-8.62150096893311	-9.15499114990234	-0.083934411406517	-0.0344547405838966	0.0408022738993168
-6.47426319122314	-8.62287521362305	-9.15615749359131	-0.0839069932699203	-0.0345037914812565	0.0407764874398708
-6.47558212280273	-8.62440586090088	-9.15863513946533	-0.0839012339711189	-0.034620713442564	0.0408326610922813
-6.48598289489746	-8.63257598876953	-9.16012191772461	-0.0838924944400787	-0.0346183329820633	0.0407881960272789
-6.48471641540527	-8.63629245758057	-9.16965579986572	-0.0838014855980873	-0.0345440059900284	0.0407062992453575
-6.48885583877563	-8.63463306427002	-9.17029094696045	-0.0837198793888092	-0.0345685519278049	0.0407481119036675
-6.48574066162109	-8.63827133178711	-9.17919063568115	-0.0835635885596275	-0.0346460863947868	0.0407484658062458
-6.48595380783081	-8.63754367828369	-9.18116760253906	-0.0835497453808784	-0.034734021872282	0.0407367870211601
-6.48600482940674	-8.64313793182373	-9.18714809417725	-0.0834151580929756	-0.0347544141113758	0.0407615639269352
-6.48950529098511	-8.64286994934082	-9.18736457824707	-0.0833208635449409	-0.0347016677260399	0.0407816953957081
-6.48677110671997	-8.64630603790283	-9.19665050506592	-0.0831783041357994	-0.0347849391400814	0.0408045947551727
-6.48466539382935	-8.64788722991943	-9.20145893096924	-0.0829917192459106	-0.0348599776625633	0.040863499045372
-6.48108530044556	-8.64385604858398	-9.21396541595459	-0.0828967094421387	-0.034939706325531	0.0409591123461723
-6.47822618484497	-8.6470422744751	-9.21378231048584	-0.0828414559364319	-0.0350341200828552	0.0409720651805401
-6.48206043243408	-8.65149307250977	-9.2164363861084	-0.0827688872814178	-0.0350569225847721	0.0410224348306656
-6.48099899291992	-8.65104007720947	-9.22086715698242	-0.0825470089912415	-0.0350503958761692	0.0410709120333195
-6.47438192367554	-8.64806365966797	-9.22575855255127	-0.0824415981769562	-0.0350968278944492	0.0411174222826958
-6.46965074539185	-8.65028667449951	-9.22706985473633	-0.0822955369949341	-0.0352302640676498	0.0412354692816734
-6.47093105316162	-8.652024269104	-9.23267269134521	-0.0821844488382339	-0.0353384725749493	0.0412569753825665
-6.47042846679688	-8.65656089782715	-9.23707675933838	-0.0821203961968422	-0.0353578552603722	0.0413160398602486
-6.47037220001221	-8.65134429931641	-9.24166107177734	-0.0819367915391922	-0.0353405773639679	0.04127037525177
-6.46855878829956	-8.65376663208008	-9.24070835113525	-0.0818329975008965	-0.0354696288704872	0.0414229929447174
-6.4637279510498	-8.65347766876221	-9.2534704208374	-0.081631600856781	-0.0356040857732296	0.0413572527468205
-6.46898794174194	-8.65555000305176	-9.25491142272949	-0.0816858783364296	-0.0355694070458412	0.0414435379207134
-6.47110843658447	-8.65585899353027	-9.25243473052979	-0.0815455615520477	-0.035665288567543	0.0414535701274872
-6.47442531585693	-8.65966796875	-9.26419162750244	-0.0814177244901657	-0.0357188060879707	0.041467759758234
-6.47151279449463	-8.65794944763184	-9.27357769012451	-0.0812379717826843	-0.0357877276837826	0.0415078699588776
-6.4746150970459	-8.6574535369873	-9.27706336975098	-0.081114374101162	-0.0358371399343014	0.0415229089558125
-6.47482919692993	-8.66109752655029	-9.28118991851807	-0.0811327248811722	-0.0359526313841343	0.0415947213768959
-6.48145246505737	-8.66669178009033	-9.28061389923096	-0.0809946656227112	-0.0360080376267433	0.0416643247008324
-6.47840356826782	-8.66717720031738	-9.28446006774902	-0.0808579474687576	-0.0360956452786922	0.041631493717432
-6.47946166992188	-8.66487121582031	-9.29872417449951	-0.0806817263364792	-0.0362231768667698	0.0416767969727516
-6.47801208496094	-8.66628456115723	-9.30014705657959	-0.0806766673922539	-0.0363208949565887	0.0417497716844082
-6.48070573806763	-8.66915512084961	-9.30255699157715	-0.0805809497833252	-0.0363957397639751	0.0417114868760109
-6.48593282699585	-8.67337417602539	-9.3014087677002	-0.0805493593215942	-0.0363317392766476	0.0418398939073086
-6.4819655418396	-8.67099666595459	-9.310302734375	-0.0803786441683769	-0.0364915020763874	0.0417890660464764
-6.48135328292847	-8.67474746704102	-9.31198501586914	-0.0804015472531319	-0.0364871621131897	0.0419208221137524
-6.48004293441772	-8.67393493652344	-9.31271171569824	-0.0803235694766045	-0.0365901216864586	0.0419479534029961
-6.48298597335815	-8.67856693267822	-9.31319236755371	-0.0804327577352524	-0.036502655595541	0.0420628525316715
-6.48304224014282	-8.67491817474365	-9.31558609008789	-0.080296665430069	-0.0365759581327438	0.0420141257345676
-6.4835467338562	-8.67529392242432	-9.31651973724365	-0.080273412168026	-0.0365648008882999	0.0421261638402939
-6.47848224639893	-8.67637825012207	-9.32113647460938	-0.0802138447761536	-0.0366579927504063	0.0421215072274208
-6.48056316375732	-8.67738056182861	-9.31669998168945	-0.080355241894722	-0.0365756750106812	0.0422725379467011
-6.48137378692627	-8.67554092407227	-9.31723308563232	-0.0803390964865685	-0.0365757048130035	0.0422175191342831
-6.48224353790283	-8.67579936981201	-9.32209205627441	-0.0803186371922493	-0.0365372709929943	0.0422612652182579
-6.47771120071411	-8.67181587219238	-9.32066631317139	-0.0803134813904762	-0.0365916900336742	0.042321503162384
-6.48083925247192	-8.670334815979	-9.3164758682251	-0.080413743853569	-0.0365848429501057	0.0423378013074398
-6.48521995544434	-8.6731481552124	-9.31511211395264	-0.0806012824177742	-0.0365253537893295	0.0423463396728039
-6.48409557342529	-8.67035007476807	-9.32159042358398	-0.0804644227027893	-0.0364499278366566	0.0424333699047565
-6.47921848297119	-8.66754055023193	-9.31492519378662	-0.0805876329541206	-0.0365451872348785	0.04248321428895
-6.47884559631348	-8.66304302215576	-9.31815147399902	-0.0805964693427086	-0.0365406014025211	0.0425299629569054
-6.48427391052246	-8.66628551483154	-9.3096342086792	-0.0808341577649117	-0.036536231637001	0.0425697974860668
-6.48578262329102	-8.666672706604	-9.31087493896484	-0.0807803943753242	-0.0365281626582146	0.0426175743341446
-6.48451471328735	-8.66226482391357	-9.30873394012451	-0.0809483304619789	-0.0365128926932812	0.0427487306296825
-6.48090505599976	-8.65714168548584	-9.31130695343018	-0.0808787569403648	-0.0365906730294228	0.0427434258162975
-6.48464965820313	-8.65789222717285	-9.29625415802002	-0.0811613276600838	-0.0365355797111988	0.0428922027349472
-6.48579931259155	-8.65738964080811	-9.2971715927124	-0.0811788663268089	-0.0365145653486252	0.0429928191006184
-6.48625230789185	-8.65350914001465	-9.2907543182373	-0.0812854841351509	-0.0364199057221413	0.0431248843669891
-6.48085880279541	-8.65126419067383	-9.30094814300537	-0.0813266560435295	-0.0365418493747711	0.0430957935750484
-6.48051023483276	-8.64670944213867	-9.29132556915283	-0.0813435688614845	-0.0365153886377811	0.0433139428496361
-6.48170900344849	-8.6479549407959	-9.28981876373291	-0.0815873816609383	-0.036565113812685	0.0433017387986183
-6.48332118988037	-8.64596843719482	-9.28169918060303	-0.0815735757350922	-0.0363433472812176	0.0434515401721001
-6.47778129577637	-8.63994407653809	-9.28620433807373	-0.0816846713423729	-0.0365110449492931	0.0435352958738804
-6.47383880615234	-8.63638114929199	-9.28083610534668	-0.0817849189043045	-0.0364804565906525	0.0437426008284092
-6.4719090461731	-8.63346767425537	-9.27789974212646	-0.0819581300020218	-0.0365308374166489	0.0438167937099934
-6.47251224517822	-8.63198757171631	-9.27399635314941	-0.0820256248116493	-0.0364410355687141	0.0439840070903301
-6.4691333770752	-8.62512969970703	-9.272292137146	-0.0821017026901245	-0.0364896059036255	0.0440667569637299
-6.46175050735474	-8.61728191375732	-9.26600933074951	-0.0821060538291931	-0.0365392453968525	0.0443255119025707
-6.45782947540283	-8.61579132080078	-9.26941871643066	-0.0823055952787399	-0.0366202816367149	0.0444461554288864
-6.45613479614258	-8.61091423034668	-9.2574348449707	-0.082370400428772	-0.0365761369466782	0.0446553416550159
-6.45117521286011	-8.60640621185303	-9.26057815551758	-0.0824602469801903	-0.0365633703768253	0.044762846082449
-6.44722652435303	-8.59961414337158	-9.26016616821289	-0.0823440924286842	-0.036591924726963	0.0449735410511494
-6.43951416015625	-8.59762287139893	-9.26075744628906	-0.0825824961066246	-0.0366181991994381	0.0451373159885406
-6.43762445449829	-8.59550189971924	-9.24873447418213	-0.0826738029718399	-0.0366896353662014	0.0453397855162621
-6.43664979934692	-8.5930290222168	-9.25189876556396	-0.0828279480338097	-0.0366276241838932	0.0454770177602768
-6.43175745010376	-8.58695030212402	-9.2468090057373	-0.0827593877911568	-0.0366441756486893	0.0456297844648361
-6.42308521270752	-8.58118057250977	-9.24765110015869	-0.0828527808189392	-0.0366748236119747	0.0457593463361263
-6.42291688919067	-8.57760524749756	-9.23661518096924	-0.082878015935421	-0.0367199145257473	0.0458985567092896
-6.42596006393433	-8.57893657684326	-9.23830890655518	-0.083090640604496	-0.0366595908999443	0.0460480749607086
-6.42575979232788	-8.57626438140869	-9.23460388183594	-0.0830539762973785	-0.0366717763245106	0.0461687445640564
-6.41924285888672	-8.56700706481934	-9.23996353149414	-0.0831614285707474	-0.0366321168839931	0.0462822876870632
-6.41934013366699	-8.56723308563232	-9.23245048522949	-0.0832651406526566	-0.0366931669414043	0.0464064404368401
-6.41987991333008	-8.56887626647949	-9.22428226470947	-0.0833989307284355	-0.0366422832012177	0.0464793667197227
-6.42033958435059	-8.5706205368042	-9.22267436981201	-0.0835782885551453	-0.0366437621414661	0.0465855523943901
-6.41919898986816	-8.5626974105835	-9.21931934356689	-0.0835634022951126	-0.0365429855883121	0.0466511473059654
-6.41774225234985	-8.55987930297852	-9.22244930267334	-0.0836819857358933	-0.0366097167134285	0.0466979406774044
-6.41679430007935	-8.55759334564209	-9.21121120452881	-0.0837114304304123	-0.0366891212761402	0.0468214899301529
-6.4206166267395	-8.55681991577148	-9.21320533752441	-0.0839460045099258	-0.0366472229361534	0.0469105802476406
-6.42506313323975	-8.55577182769775	-9.20570087432861	-0.0839718133211136	-0.0365549214184284	0.0470282100141048
-6.42432451248169	-8.55645751953125	-9.21735286712646	-0.0840673744678497	-0.0365106835961342	0.0470458976924419
-6.42017030715942	-8.55270862579346	-9.20432281494141	-0.0841027274727821	-0.0366091206669807	0.0471188239753246
-6.42348957061768	-8.55179500579834	-9.21235275268555	-0.0842851772904396	-0.0365207754075527	0.0472074523568153
-6.42455244064331	-8.55323314666748	-9.19761085510254	-0.0843438804149628	-0.0365454368293285	0.0472940243780613
-6.42639064788818	-8.55006313323975	-9.20483112335205	-0.0843721628189087	-0.0364096350967884	0.047321505844593
-6.42517900466919	-8.54551219940186	-9.19328594207764	-0.0843926668167114	-0.0365036986768246	0.0473918579518795
-6.41978597640991	-8.54553890228271	-9.19554328918457	-0.0844618454575539	-0.0364929474890232	0.0474784933030605
-6.42373561859131	-8.54498863220215	-9.18971157073975	-0.0845724940299988	-0.0364728718996048	0.0475779995322227
-6.42611885070801	-8.54729557037354	-9.19017696380615	-0.0846242606639862	-0.036358330398798	0.0476079769432545
-6.42681407928467	-8.54435443878174	-9.19639301300049	-0.084530808031559	-0.0363739132881165	0.0476993881165981
-6.41917514801025	-8.54275608062744	-9.19155216217041	-0.0845189467072487	-0.0364136174321175	0.0477569252252579
-6.41990518569946	-8.53833866119385	-9.19419574737549	-0.0846520885825157	-0.036463301628828	0.0478361919522285
-6.42431163787842	-8.53962516784668	-9.18468761444092	-0.0846454799175262	-0.0364038459956646	0.0478400141000748
-6.42403364181519	-8.54213333129883	-9.18352127075195	-0.0846285447478294	-0.036391269415617	0.0478951260447502
-6.41747188568115	-8.53788280487061	-9.18664836883545	-0.0845579728484154	-0.0365156643092632	0.0479891560971737
-6.41803026199341	-8.5363712310791	-9.18054485321045	-0.0846650153398514	-0.036543995141983	0.0480240136384964
-6.41789722442627	-8.54162693023682	-9.18600368499756	-0.0846566632390022	-0.0365795828402042	0.0480453632771969
-6.42216682434082	-8.54033374786377	-9.18465900421143	-0.0845499932765961	-0.0365146957337856	0.0481292232871056
-6.41658210754395	-8.53699684143066	-9.1925220489502	-0.0845242515206337	-0.0366144552826881	0.0481407009065151
-6.42114639282227	-8.53791999816895	-9.18721103668213	-0.0845293030142784	-0.0366757772862911	0.0482240207493305
-6.42030954360962	-8.54214668273926	-9.18585586547852	-0.0845099166035652	-0.0366810970008373	0.0482453666627407
-6.4214186668396	-8.54105949401855	-9.19114112854004	-0.0844442844390869	-0.0367387160658836	0.0483525805175304
-6.41798973083496	-8.53962135314941	-9.19192028045654	-0.0843704789876938	-0.0367913618683815	0.0483592115342617
-6.4228048324585	-8.54135513305664	-9.18488025665283	-0.0844382867217064	-0.0368313975632191	0.0483951233327389
-6.42274951934814	-8.54140186309814	-9.18722915649414	-0.0844299346208572	-0.0367570482194424	0.0483938790857792
-6.42505931854248	-8.54310607910156	-9.18160438537598	-0.0843854323029518	-0.0368507131934166	0.0484383516013622
-6.42142629623413	-8.54099464416504	-9.19549369812012	-0.0844147652387619	-0.0368255339562893	0.0484972484409809
-6.42667675018311	-8.54301452636719	-9.18514537811279	-0.0844074785709381	-0.0369371771812439	0.0484954938292503
-6.42470693588257	-8.54618453979492	-9.19173622131348	-0.0844108611345291	-0.0368665978312492	0.0484940148890018
-6.42337560653687	-8.54529285430908	-9.18452739715576	-0.0843360349535942	-0.0369158759713173	0.0485268160700798
-6.42081737518311	-8.5425271987915	-9.18626499176025	-0.084349624812603	-0.0368754342198372	0.048557635396719
-6.42363405227661	-8.54794502258301	-9.17827987670898	-0.0844627767801285	-0.0369188897311687	0.048604927957058
-6.42345762252808	-8.54830455780029	-9.18682384490967	-0.0843980461359024	-0.0368231907486916	0.0486437156796455
-6.42142486572266	-8.54438591003418	-9.18251514434814	-0.084251657128334	-0.0369161069393158	0.0486875399947166
-6.41876602172852	-8.5436544418335	-9.1884880065918	-0.0842460915446281	-0.0368277691304684	0.0487330257892609
-6.42126941680908	-8.54781913757324	-9.17618560791016	-0.0843706578016281	-0.0368685759603977	0.0488241426646709
-6.41999483108521	-8.5521240234375	-9.18602848052979	-0.0842575803399086	-0.0368175059556961	0.0488460399210453
-6.42140579223633	-8.54935741424561	-9.18796920776367	-0.084108866751194	-0.0369412936270237	0.0489772260189056
-6.41328954696655	-8.54845809936523	-9.19444370269775	-0.0840452834963799	-0.0370185375213623	0.0490898564457893
-6.41589975357056	-8.55427074432373	-9.19169521331787	-0.084110751748085	-0.0370899885892868	0.0492602996528149
-6.42060041427612	-8.55773067474365	-9.19528865814209	-0.0839566960930824	-0.0370492413640022	0.0492937080562115
-6.42152261734009	-8.55747032165527	-9.19687271118164	-0.0837944522500038	-0.0371001847088337	0.0495070926845074
-6.41222810745239	-8.55849552154541	-9.20483207702637	-0.0837692022323608	-0.0372167266905308	0.0495956167578697
-6.41328239440918	-8.56005001068115	-9.20082759857178	-0.0836931988596916	-0.0373095087707043	0.0497498773038387
-6.41379928588867	-8.56519412994385	-9.20773410797119	-0.083527535200119	-0.0373343527317047	0.0499118939042091
-6.41918230056763	-8.56767272949219	-9.21289825439453	-0.0834097117185593	-0.0373113229870796	0.0500419028103352
-6.41383647918701	-8.565354347229	-9.21794128417969	-0.0831745490431786	-0.0374578237533569	0.0502192489802837
-6.41583442687988	-8.56916332244873	-9.22428131103516	-0.0831467509269714	-0.0375292077660561	0.0504063777625561
-6.41416120529175	-8.5732536315918	-9.22656154632568	-0.0829787477850914	-0.0376591309905052	0.0505595840513706
-6.41448211669922	-8.5743989944458	-9.23158073425293	-0.0829562470316887	-0.0375822186470032	0.0508072562515736
-6.41416215896606	-8.57355403900146	-9.2264986038208	-0.0827311500906944	-0.037619162350893	0.05094014108181
-6.40750980377197	-8.57239818572998	-9.23634624481201	-0.0826006010174751	-0.0377317890524864	0.0511307902634144
-6.40722942352295	-8.57411479949951	-9.23311805725098	-0.0825377404689789	-0.0378376394510269	0.0513540133833885
-6.4052267074585	-8.57744216918945	-9.24039840698242	-0.0824767723679543	-0.0377677045762539	0.0515265464782715
-6.40409851074219	-8.5752477645874	-9.23630523681641	-0.0823540985584259	-0.0378303602337837	0.0516860410571098
-6.3935284614563	-8.57158851623535	-9.24647521972656	-0.0821847170591354	-0.0378738939762115	0.0518855042755604
-6.39205026626587	-8.57133007049561	-9.25000095367432	-0.0820626616477966	-0.0379949249327183	0.0520954579114914
-6.38686418533325	-8.57346630096436	-9.2476282119751	-0.0820516273379326	-0.0379103012382984	0.0523034743964672
-6.38833570480347	-8.57227325439453	-9.24905204772949	-0.0819552019238472	-0.0379038602113724	0.052428774535656
-6.3807487487793	-8.56723690032959	-9.26028728485107	-0.0818169042468071	-0.0379281863570213	0.0525936856865883
-6.37605237960815	-8.56527042388916	-9.25804901123047	-0.0818002969026566	-0.03802889585495	0.0527781844139099
-6.37347841262817	-8.56575870513916	-9.2542896270752	-0.0817675888538361	-0.037924237549305	0.0529040656983852
-6.37328624725342	-8.56412982940674	-9.25902271270752	-0.0817820578813553	-0.037914901971817	0.0530676320195198
-6.36707496643066	-8.55926513671875	-9.26581382751465	-0.0816874727606773	-0.0379318594932556	0.0531467013061047
-6.36429500579834	-8.55868148803711	-9.25695896148682	-0.0816996768116951	-0.0380103401839733	0.0532538816332817
-6.36640071868896	-8.55887508392334	-9.25350666046143	-0.081730879843235	-0.0378285422921181	0.0533730797469616
-6.36291408538818	-8.55781078338623	-9.25286388397217	-0.0817203894257545	-0.0378059931099415	0.0534318536520004
-6.36050987243652	-8.55089950561523	-9.26364326477051	-0.0817290544509888	-0.0377950854599476	0.0534836538136005
-6.35913181304932	-8.54888153076172	-9.25007057189941	-0.0817908495664597	-0.0378837734460831	0.0535717345774174
-6.35723161697388	-8.54952144622803	-9.24498081207275	-0.0818937867879868	-0.0377208106219769	0.05362443998456
-6.36019325256348	-8.5447826385498	-9.24721813201904	-0.0818486362695694	-0.0376805402338505	0.0536059625446796
-6.35548305511475	-8.54281139373779	-9.24545192718506	-0.0818948224186897	-0.0376282706856728	0.0536888875067234
-6.35482358932495	-8.53949642181396	-9.24483013153076	-0.0818612277507782	-0.0376472733914852	0.0537534467875957
-6.3513240814209	-8.53879833221436	-9.23799800872803	-0.082094244658947	-0.0375755466520786	0.0537903532385826
-6.35818099975586	-8.53703498840332	-9.23220062255859	-0.0820575505495071	-0.0375375747680664	0.0537758991122246
-6.34829950332642	-8.53288650512695	-9.23419189453125	-0.0821309238672256	-0.0374865159392357	0.0538327246904373
-6.3492636680603	-8.52728366851807	-9.23138332366943	-0.0821850225329399	-0.0374818556010723	0.0538850575685501
-6.3441424369812	-8.52799510955811	-9.22986698150635	-0.0822432264685631	-0.0374555513262749	0.0539028570055962
-6.34819173812866	-8.52455806732178	-9.22397804260254	-0.082295797765255	-0.0374196320772171	0.0539544634521008
-6.34943246841431	-8.52388381958008	-9.22221374511719	-0.0823137685656548	-0.0372988358139992	0.0539630353450775
-6.34430360794067	-8.52190685272217	-9.22199821472168	-0.0823964104056358	-0.037328839302063	0.053995605558157
-6.34186363220215	-8.51865386962891	-9.22292041778564	-0.0824408233165741	-0.0373276323080063	0.053985234349966
-6.34377813339233	-8.51597118377686	-9.21700763702393	-0.0825747773051262	-0.0373074486851692	0.0540153719484806
-6.34591484069824	-8.51935386657715	-9.21480274200439	-0.0825383961200714	-0.0371853597462177	0.0540032051503658
-6.3430814743042	-8.5173807144165	-9.21224021911621	-0.0825838670134544	-0.0371686704456806	0.0540250577032566
-6.34363985061646	-8.51517200469971	-9.21414279937744	-0.0826386883854866	-0.0371532887220383	0.054028432816267
-6.35136604309082	-8.51588535308838	-9.20157432556152	-0.0827314555644989	-0.0370904430747032	0.0539878644049168
-6.35175371170044	-8.5180025100708	-9.20346260070801	-0.0827495530247688	-0.0370256491005421	0.0539609305560589
-6.35496377944946	-8.51440048217773	-9.20154571533203	-0.0827993080019951	-0.0369593724608421	0.0539258196949959
-6.35772466659546	-8.51367378234863	-9.20519065856934	-0.0828090757131577	-0.0370044410228729	0.0538994185626507
-6.36393976211548	-8.51481914520264	-9.19251441955566	-0.0829655826091766	-0.0369372926652431	0.0539107620716095
-6.36782741546631	-8.51736736297607	-9.18791007995605	-0.0830421596765518	-0.036929789930582	0.0538668073713779
-6.3643970489502	-8.51658344268799	-9.18646907806396	-0.0830525681376457	-0.0368276797235012	0.0538495816290379
-6.36437845230103	-8.51540088653564	-9.19136810302734	-0.0830312222242355	-0.0368735231459141	0.0537336245179176
-6.36527347564697	-8.51510810852051	-9.18016624450684	-0.0831886306405067	-0.0368378423154354	0.0536757707595825
-6.37263584136963	-8.51635360717773	-9.18181037902832	-0.0832899585366249	-0.0368818454444408	0.0535681322216988
-6.37142086029053	-8.51883220672607	-9.17092132568359	-0.083293691277504	-0.0367234237492085	0.0535028800368309
-6.3723292350769	-8.51725292205811	-9.17628002166748	-0.0833523347973824	-0.0368031710386276	0.0533076524734497
-6.36736106872559	-8.51668548583984	-9.16937828063965	-0.0834196805953979	-0.0367798246443272	0.0531952418386936
-6.37213277816772	-8.51815795898438	-9.16255760192871	-0.0834642425179482	-0.0367776229977608	0.0528988838195801
-6.37138795852661	-8.52443408966064	-9.15767574310303	-0.0835516676306725	-0.0368057191371918	0.0527317970991135
-6.37570381164551	-8.52449131011963	-9.16059494018555	-0.0836313962936401	-0.0367165133357048	0.0525057129561901
-6.37304067611694	-8.52522659301758	-9.15928077697754	-0.0835941135883331	-0.036779660731554	0.0524139367043972
-6.37706661224365	-8.52640342712402	-9.15951538085938	-0.083593375980854	-0.0367441624403	0.052332129329443
-6.37837982177734	-8.53177547454834	-9.14750671386719	-0.0835718661546707	-0.0366262160241604	0.0522607490420341
-6.38484382629395	-8.52780628204346	-9.15114307403564	-0.0835446491837502	-0.0365565083920956	0.0522534586489201
-6.38363838195801	-8.52788543701172	-9.15587902069092	-0.0835116654634476	-0.0365864261984825	0.0522702448070049
-6.38985204696655	-8.52542209625244	-9.15209007263184	-0.0836234241724014	-0.0365859568119049	0.0522809885442257
-6.38673639297485	-8.52671718597412	-9.14324188232422	-0.0836746692657471	-0.0365674458444119	0.0523208007216454
-6.39043855667114	-8.52307033538818	-9.14529418945313	-0.0837071985006332	-0.0366031154990196	0.0523832328617573
-6.38873195648193	-8.52217292785645	-9.14783954620361	-0.0836599096655846	-0.0365917384624481	0.0524624064564705
-6.38323497772217	-8.51696681976318	-9.14307498931885	-0.0836604461073875	-0.0367182493209839	0.0524900928139687
-6.38059711456299	-8.52076053619385	-9.1404333114624	-0.0837974920868874	-0.0367247723042965	0.0526022389531136
-6.38298225402832	-8.51525974273682	-9.14587879180908	-0.0837417393922806	-0.0367291048169136	0.0526154562830925
-6.37712621688843	-8.5179967880249	-9.14219093322754	-0.0836490914225578	-0.0366972051560879	0.0527405180037022
-6.37624311447144	-8.51506900787354	-9.14800834655762	-0.0836663022637367	-0.0367689244449139	0.0527576245367527
-6.37061500549316	-8.51809692382813	-9.14622783660889	-0.0836333259940147	-0.0367294624447823	0.0528482496738434
-6.37301731109619	-8.51419067382813	-9.14391708374023	-0.0836384743452072	-0.0367276966571808	0.0528391003608704
-6.3684139251709	-8.51820945739746	-9.14920902252197	-0.0836076438426971	-0.0366670787334442	0.0528919287025929
-6.3638710975647	-8.51440238952637	-9.14763259887695	-0.0835732072591782	-0.0367159582674503	0.052918266505003
-6.36176252365112	-8.51724720001221	-9.14472484588623	-0.0836044400930405	-0.0367351435124874	0.0529836267232895
-6.36109304428101	-8.51608943939209	-9.14297008514404	-0.0836689174175262	-0.0366867110133171	0.0529899299144745
-6.35635089874268	-8.51639747619629	-9.14021587371826	-0.0836021900177002	-0.036691889166832	0.0530642494559288
-6.36056518554688	-8.51392364501953	-9.1423397064209	-0.0836291238665581	-0.0367365591228008	0.0530521087348461
-6.35709571838379	-8.51547908782959	-9.14169788360596	-0.0835903212428093	-0.0367151573300362	0.0530926287174225
-6.3580322265625	-8.51392459869385	-9.14686965942383	-0.0835128873586655	-0.0368463061749935	0.053145557641983
-6.35243654251099	-8.51780033111572	-9.15114879608154	-0.0834594145417213	-0.0369189605116844	0.0532009452581406
-6.36174631118774	-8.51825904846191	-9.15210723876953	-0.0834050178527832	-0.0369901061058044	0.053228709846735
-6.35960578918457	-8.52338218688965	-9.15031147003174	-0.083388477563858	-0.0369419939815998	0.0532504953444004
-6.36399602890015	-8.52055168151855	-9.16228866577148	-0.0831714645028114	-0.0370906814932823	0.0532455183565617
-6.35787916183472	-8.52096843719482	-9.16470336914063	-0.0831203013658524	-0.0372129045426846	0.0533102639019489
-6.37086534500122	-8.5277271270752	-9.1702241897583	-0.0830742716789246	-0.0372807793319225	0.0533183589577675
-6.36905765533447	-8.53021907806396	-9.17025375366211	-0.0830002427101135	-0.0372774191200733	0.0533292628824711
-6.37252950668335	-8.52857494354248	-9.18389701843262	-0.0828149020671844	-0.0373714119195938	0.0533241517841816
-6.3698992729187	-8.53119087219238	-9.18252658843994	-0.0828412473201752	-0.0374998226761818	0.053385928273201
-6.3824028968811	-8.53736972808838	-9.18410587310791	-0.0827596336603165	-0.0375187546014786	0.0533249340951443
-6.37986040115356	-8.54099559783936	-9.18330669403076	-0.0827266499400139	-0.0374449640512466	0.0532694794237614
-6.38534784317017	-8.53964519500732	-9.1917896270752	-0.0825634673237801	-0.0375534817576408	0.0532447993755341
-6.3819317817688	-8.53940296173096	-9.18867301940918	-0.0826094001531601	-0.0376198776066303	0.0531894266605377
-6.39217281341553	-8.54522800445557	-9.19234180450439	-0.0826701670885086	-0.0376605056226254	0.0531051494181156
-6.39124441146851	-8.54911708831787	-9.19843578338623	-0.082568496465683	-0.0374942012131214	0.0530232004821301
-6.39333200454712	-8.54639053344727	-9.19931602478027	-0.0824828445911407	-0.0375435166060925	0.0529141575098038
-6.38993406295776	-8.54604911804199	-9.19153308868408	-0.0825321301817894	-0.0375462435185909	0.0528167113661766
-6.39811086654663	-8.54802227020264	-9.19303607940674	-0.0825423076748848	-0.0376282185316086	0.0526991114020348
-6.3967399597168	-8.55049228668213	-9.194167137146	-0.0825772508978844	-0.0374008044600487	0.0525738000869751
-6.39739513397217	-8.54609203338623	-9.2009220123291	-0.0824982598423958	-0.0374845266342163	0.0524269267916679
-6.39202260971069	-8.54366683959961	-9.1984920501709	-0.0825578793883324	-0.037509348243475	0.0523737855255604
-6.40022420883179	-8.54598522186279	-9.19358730316162	-0.0825838968157768	-0.0374144427478313	0.0522058568894863
-6.39497661590576	-8.54652500152588	-9.19201946258545	-0.082658626139164	-0.0372432172298431	0.0520652234554291
-6.39610242843628	-8.54264450073242	-9.19958209991455	-0.082615815103054	-0.0373250395059586	0.0519187524914742
-6.39164400100708	-8.54293727874756	-9.19601821899414	-0.0826908424496651	-0.0372370108962059	0.0518411248922348
-6.39902782440186	-8.54110336303711	-9.19790077209473	-0.0827093794941902	-0.0372218862175941	0.0516338013112545
-6.39241790771484	-8.54326820373535	-9.19502353668213	-0.082784466445446	-0.0370427705347538	0.0515046790242195
-6.39480304718018	-8.54115295410156	-9.19545269012451	-0.0828161686658859	-0.0369966477155685	0.0513080805540085
-6.39160966873169	-8.53960037231445	-9.19552803039551	-0.082749530673027	-0.0369388498365879	0.051172312349081
-6.3966498374939	-8.5424861907959	-9.19577789306641	-0.0828619673848152	-0.0369280911982059	0.0509680844843388
-6.39531993865967	-8.54317188262939	-9.19251823425293	-0.0828931555151939	-0.0367639921605587	0.050797626376152
-6.39913845062256	-8.54000949859619	-9.19917678833008	-0.0829487815499306	-0.0367544740438461	0.0505685359239578
-6.39337921142578	-8.54204845428467	-9.20065689086914	-0.0829394236207008	-0.0366959646344185	0.0504445470869541
-6.39838123321533	-8.5410623550415	-9.2053279876709	-0.0829699039459229	-0.0366593524813652	0.0502357147634029
-6.39803838729858	-8.54416942596436	-9.19812202453613	-0.0830864757299423	-0.036592323333025	0.0500516928732395
-6.40343952178955	-8.54035472869873	-9.19662570953369	-0.0830895826220512	-0.0364982448518276	0.0498577952384949
-6.40313529968262	-8.54485130310059	-9.20186901092529	-0.0830298960208893	-0.0364513881504536	0.0497457422316074
-6.40017127990723	-8.5426197052002	-9.20280838012695	-0.0830754265189171	-0.0364391505718231	0.049539927393198
-6.4044451713562	-8.54516124725342	-9.20174121856689	-0.0831404253840446	-0.0363963805139065	0.0494029298424721
-6.41000318527222	-8.54508876800537	-9.19919681549072	-0.0831879824399948	-0.0362820290029049	0.0492758825421333
-6.40951776504517	-8.54812240600586	-9.20050239562988	-0.0830630213022232	-0.0362055860459805	0.0491249896585941
-6.4077935218811	-8.5459156036377	-9.20567321777344	-0.0830986723303795	-0.0361945070326328	0.0489500798285007
-6.41071367263794	-8.55111789703369	-9.2053689956665	-0.0831478387117386	-0.0361555144190788	0.048876516520977
-6.4134521484375	-8.55158615112305	-9.2060432434082	-0.0832398906350136	-0.0359781794250011	0.0487250536680222
-6.41129684448242	-8.55442142486572	-9.21105766296387	-0.0830503925681114	-0.0359109304845333	0.0485837124288082
-6.40807771682739	-8.55413818359375	-9.21230602264404	-0.0831210315227509	-0.035959467291832	0.048439908772707
-6.40896844863892	-8.55604076385498	-9.21323299407959	-0.0831233635544777	-0.035853635519743	0.0483292192220688
-6.40786790847778	-8.55575752258301	-9.20797443389893	-0.0831385180354118	-0.0358070433139801	0.0482563637197018
-6.40918493270874	-8.55880451202393	-9.2128734588623	-0.0829847976565361	-0.0357602201402187	0.0481450706720352
-6.40018224716187	-8.55446529388428	-9.21854114532471	-0.0830427408218384	-0.0357094742357731	0.0480036064982414
-6.4011082649231	-8.5564136505127	-9.21751880645752	-0.0830136314034462	-0.0357182249426842	0.0479492768645287
-6.40035963058472	-8.55415821075439	-9.21360111236572	-0.0830488428473473	-0.0356382541358471	0.0478358268737793
-6.39808654785156	-8.55869102478027	-9.21306324005127	-0.0829752013087273	-0.0355558097362518	0.0477529689669609
-6.3893871307373	-8.5532054901123	-9.21966171264648	-0.0829040631651878	-0.0355544798076153	0.0476607643067837
-6.39235687255859	-8.55424690246582	-9.22146987915039	-0.0827957168221474	-0.0355707108974457	0.047612763941288
-6.39062166213989	-8.55358695983887	-9.22025966644287	-0.0829042345285416	-0.035475417971611	0.0474941730499268
-6.39646434783936	-8.55642318725586	-9.21685218811035	-0.0827773064374924	-0.0354392752051353	0.0474586449563503
-6.39159870147705	-8.55521965026855	-9.21717071533203	-0.0826738625764847	-0.0353518351912498	0.0473338663578033
-6.39465713500977	-8.55667972564697	-9.22599792480469	-0.0826562643051147	-0.0353707373142242	0.0472505204379559
-6.3929295539856	-8.5590295791626	-9.21902847290039	-0.0826519131660461	-0.035413846373558	0.0471733026206493
-6.3997631072998	-8.56359767913818	-9.22064208984375	-0.0826806798577309	-0.0353687480092049	0.0470849350094795
-6.39944267272949	-8.56642913818359	-9.21564102172852	-0.0825815722346306	-0.0353019721806049	0.0470003336668015
-6.40267086029053	-8.56245040893555	-9.22741508483887	-0.082466147840023	-0.0354224368929863	0.0469412095844746
-6.40155982971191	-8.56453132629395	-9.22058868408203	-0.0825368314981461	-0.035399254411459	0.0468564368784428
-6.41071033477783	-8.56943416595459	-9.22329044342041	-0.082456149160862	-0.0353779494762421	0.0468023605644703
-6.40721225738525	-8.57001781463623	-9.22333240509033	-0.0823670849204063	-0.0353900864720345	0.0466912165284157
-6.41274404525757	-8.56740283966064	-9.22958087921143	-0.0822427049279213	-0.0354528166353703	0.0467264652252197
-6.41387796401978	-8.57088851928711	-9.22584819793701	-0.082300677895546	-0.0354994721710682	0.0467075780034065
-6.42441558837891	-8.57275676727295	-9.22559070587158	-0.0821683183312416	-0.0355663597583771	0.0467009618878365
-6.41923904418945	-8.57539749145508	-9.22953796386719	-0.0821399763226509	-0.0355192571878433	0.0466567501425743
-6.42607402801514	-8.57759475708008	-9.24182033538818	-0.0819976776838303	-0.0356191322207451	0.0467634722590446
-6.4282603263855	-8.57921886444092	-9.23450756072998	-0.0819837674498558	-0.0356891117990017	0.0467665418982506
-6.43899345397949	-8.58253288269043	-9.23694038391113	-0.0818590149283409	-0.035740040242672	0.0468022674322128
-6.43730688095093	-8.58704566955566	-9.24072551727295	-0.0817618668079376	-0.0357407443225384	0.0468760691583157
-6.44373941421509	-8.58784198760986	-9.25496768951416	-0.0816114172339439	-0.0359157845377922	0.0469971634447575
-6.4480938911438	-8.59303379058838	-9.25282573699951	-0.0816240012645721	-0.0360673405230045	0.0470621027052403
-6.45797443389893	-8.60034656524658	-9.25616931915283	-0.0815058425068855	-0.0360994078218937	0.0471695438027382
-6.45555210113525	-8.60126972198486	-9.25777816772461	-0.0813891366124153	-0.0361960791051388	0.0471880994737148
-6.46217823028564	-8.60006046295166	-9.26590442657471	-0.0812824591994286	-0.0363187342882156	0.0473976731300354
-6.46400928497314	-8.60399150848389	-9.2619457244873	-0.0812347009778023	-0.0364446267485619	0.0474586151540279
-6.47044658660889	-8.60943031311035	-9.26508235931396	-0.0811287835240364	-0.0364933349192142	0.0476186536252499
-6.46737670898438	-8.61018371582031	-9.27217578887939	-0.0810137614607811	-0.036611296236515	0.0477120839059353
-6.47221565246582	-8.61080074310303	-9.28253650665283	-0.0808231607079506	-0.0367694012820721	0.0479015819728374
-6.47286605834961	-8.61413860321045	-9.28230667114258	-0.0808674246072769	-0.0368203781545162	0.0480078756809235
-6.47737503051758	-8.61812782287598	-9.28469753265381	-0.0807793289422989	-0.0368631854653358	0.0481097847223282
-6.47177791595459	-8.61366844177246	-9.28336906433105	-0.0806091576814651	-0.0370259657502174	0.0482407361268997
-6.47513341903687	-8.61676979064941	-9.29271030426025	-0.0806069150567055	-0.0371656008064747	0.0484086833894253
-6.48050260543823	-8.61692523956299	-9.29352569580078	-0.0806345641613007	-0.0372084453701973	0.0485381260514259
-6.47932434082031	-8.62226009368896	-9.29737186431885	-0.0803697928786278	-0.0373035669326782	0.0486755073070526
-6.47649669647217	-8.61801910400391	-9.2990837097168	-0.0803610011935234	-0.037482813000679	0.0487982481718063
-6.47839403152466	-8.62537479400635	-9.30001449584961	-0.080365464091301	-0.0375061966478825	0.0489559471607208
-6.48145723342896	-8.62363815307617	-9.30050945281982	-0.0803569629788399	-0.0374920405447483	0.0490675680339336
-6.47711849212646	-8.62489032745361	-9.30390453338623	-0.080254077911377	-0.037618063390255	0.0492086000740528
-6.4798755645752	-8.62099838256836	-9.30899620056152	-0.0802389234304428	-0.0377624370157719	0.0492991134524345
-6.47685813903809	-8.62274646759033	-9.30074501037598	-0.0802586674690247	-0.037748571485281	0.0493886321783066
-6.48020648956299	-8.62261199951172	-9.30833053588867	-0.0801791027188301	-0.037765733897686	0.0495042502880096
-6.47368049621582	-8.62202644348145	-9.30354881286621	-0.0802146047353745	-0.0377933606505394	0.0496232584118843
-6.47662591934204	-8.61610889434814	-9.30939674377441	-0.080201543867588	-0.0378646515309811	0.049636572599411
-6.4756326675415	-8.62009525299072	-9.30297660827637	-0.0802364721894264	-0.0377397984266281	0.0497211813926697
-6.47347259521484	-8.61579990386963	-9.30312824249268	-0.0801394581794739	-0.0378788076341152	0.0497714951634407
-6.46262264251709	-8.61004066467285	-9.30466365814209	-0.0802555829286575	-0.0378958210349083	0.0498651824891567
-6.47025632858276	-8.61022663116455	-9.30342769622803	-0.0802435949444771	-0.0378950461745262	0.0499189086258411
-6.46111440658569	-8.61151790618896	-9.29953193664551	-0.0803780034184456	-0.0377457477152348	0.0499225854873657
-6.46141624450684	-8.60632419586182	-9.30246162414551	-0.0803118571639061	-0.0378667823970318	0.0499373599886894
-6.45177507400513	-8.59960651397705	-9.29461860656738	-0.0803680196404457	-0.037812601774931	0.0500334948301315
-6.4562520980835	-8.60135841369629	-9.29017066955566	-0.0804279521107674	-0.0377350896596909	0.0500417165458202
-6.44999361038208	-8.6006498336792	-9.28270530700684	-0.080488346517086	-0.0376928299665451	0.0500555299222469
-6.44703531265259	-8.59370708465576	-9.28450584411621	-0.0804544314742088	-0.0376756563782692	0.0501357354223728
-6.44075345993042	-8.58801937103271	-9.28366565704346	-0.0805821493268013	-0.0376011319458485	0.0501733161509037
-6.44277286529541	-8.59267234802246	-9.28010654449463	-0.0805819258093834	-0.037624429911375	0.0501985102891922
-6.43608522415161	-8.58808040618896	-9.27841186523438	-0.0807013139128685	-0.0374676212668419	0.0502182021737099
-6.42996263504028	-8.57946681976318	-9.27844715118408	-0.0806074813008308	-0.0375277996063232	0.050281535834074
-6.42237710952759	-8.57783794403076	-9.26704788208008	-0.0807148665189743	-0.0374961495399475	0.0503576621413231
-6.42304992675781	-8.57919025421143	-9.2638988494873	-0.0807859376072884	-0.0374707914888859	0.0504008643329144
-6.41591453552246	-8.57348251342773	-9.26206111907959	-0.0808199346065521	-0.0373217761516571	0.0504448860883713
-6.40590953826904	-8.5711030960083	-9.26820659637451	-0.0807463899254799	-0.0373914018273354	0.0505260415375233
-6.39684391021729	-8.56443977355957	-9.25698471069336	-0.0808522626757622	-0.0372958816587925	0.0505402125418186
-6.39964962005615	-8.56441783905029	-9.25852680206299	-0.0809294581413269	-0.0373324304819107	0.0505962781608105
-6.39053583145142	-8.56517028808594	-9.24759292602539	-0.081024706363678	-0.0371422916650772	0.0506120435893536
-6.38677072525024	-8.55770301818848	-9.25701427459717	-0.0809420421719551	-0.0372131913900375	0.0506481118500233
-6.37497520446777	-8.55447959899902	-9.24575996398926	-0.0810366421937943	-0.037206444889307	0.0506910346448421
-6.38007688522339	-8.55433177947998	-9.24485492706299	-0.0811199322342873	-0.0371381938457489	0.0506074652075768
-6.37317895889282	-8.55249118804932	-9.23778629302979	-0.081147201359272	-0.0370141044259071	0.0506802201271057
-6.37121915817261	-8.54992580413818	-9.24604988098145	-0.0811184570193291	-0.0370659381151199	0.0506589338183403
-6.36343860626221	-8.5457706451416	-9.23793029785156	-0.0812759101390839	-0.037102360278368	0.0506923571228981
-6.36809921264648	-8.55114459991455	-9.23434448242188	-0.0813287422060966	-0.0369851998984814	0.0506420321762562
-6.36591815948486	-8.54648208618164	-9.2354793548584	-0.0813415348529816	-0.0368853732943535	0.0506558120250702
-6.36105823516846	-8.54298686981201	-9.24137401580811	-0.081186443567276	-0.0370408780872822	0.0506231263279915
-6.35978698730469	-8.54121398925781	-9.23458480834961	-0.0813606232404709	-0.036983959376812	0.0506594888865948
-6.3630542755127	-8.54657077789307	-9.23259258270264	-0.0813794657588005	-0.0370133519172668	0.050591804087162
-6.36194372177124	-8.5447826385498	-9.22922897338867	-0.081393226981163	-0.0368409045040607	0.0505475178360939
-6.35575485229492	-8.54175281524658	-9.23678779602051	-0.0812867060303688	-0.0370215848088264	0.0505305789411068
-6.35981702804565	-8.54083824157715	-9.23284435272217	-0.0813807547092438	-0.0370120108127594	0.0505060441792011
-6.36176681518555	-8.54833507537842	-9.22946357727051	-0.0814148262143135	-0.0370112992823124	0.0504931733012199
-6.36226558685303	-8.54714393615723	-9.23299121856689	-0.0813968032598495	-0.0369437411427498	0.0504238791763783
-6.35841131210327	-8.54619693756104	-9.23854637145996	-0.0812889784574509	-0.0370487235486507	0.0504047758877277
-6.35688543319702	-8.54397201538086	-9.2292652130127	-0.0814419090747833	-0.0370986498892307	0.0504192970693111
-6.36316204071045	-8.55021953582764	-9.23625564575195	-0.0813844874501228	-0.0371540300548077	0.0503654666244984
-6.36344575881958	-8.55162811279297	-9.23391723632813	-0.0813411623239517	-0.0370514430105686	0.0503447726368904
-6.36060237884521	-8.54938125610352	-9.24354362487793	-0.0812219083309174	-0.0372355431318283	0.0503473915159702
-6.36189603805542	-8.5501708984375	-9.23615264892578	-0.0813843980431557	-0.0372597202658653	0.0503065958619118
-6.36881065368652	-8.55644512176514	-9.23694896697998	-0.0813278034329414	-0.0372251644730568	0.0502241849899292
-6.37009525299072	-8.55491161346436	-9.23778915405273	-0.0811790153384209	-0.037211999297142	0.0501724630594254
-6.36744832992554	-8.55683422088623	-9.24620628356934	-0.0811164453625679	-0.0373329147696495	0.0501776114106178
-6.37377882003784	-8.55905628204346	-9.23890781402588	-0.0811048671603203	-0.0373386666178703	0.0501046925783157
-6.37523555755615	-8.56120586395264	-9.24710178375244	-0.081097848713398	-0.0373666286468506	0.0500162802636623
-6.38021516799927	-8.5579252243042	-9.25124931335449	-0.0810005366802216	-0.0374671369791031	0.050023041665554
-6.37956190109253	-8.566237449646	-9.24537181854248	-0.0810456946492195	-0.037586122751236	0.0499797537922859
-6.39129257202148	-8.56921100616455	-9.24458980560303	-0.0810691490769386	-0.0375928804278374	0.0499057099223137
-6.39080762863159	-8.5717830657959	-9.25566005706787	-0.0809279084205627	-0.0376157537102699	0.0498479232192039
-6.39626169204712	-8.57290935516357	-9.25395393371582	-0.0808873549103737	-0.0378331393003464	0.0498267933726311
-6.40116024017334	-8.57998847961426	-9.25229930877686	-0.0809426233172417	-0.0378192961215973	0.0497588887810707
-6.40890836715698	-8.578444480896	-9.25558185577393	-0.080848291516304	-0.0378563180565834	0.0497061796486378
-6.40983629226685	-8.58187103271484	-9.26150989532471	-0.0808567926287651	-0.0379256680607796	0.0497024245560169
-6.41762495040894	-8.58624744415283	-9.25589561462402	-0.080787718296051	-0.038094524294138	0.0496678501367569
-6.42265129089355	-8.58988571166992	-9.26070880889893	-0.0807866454124451	-0.0381321869790554	0.0496536195278168
-6.42376136779785	-8.58851051330566	-9.27097225189209	-0.0806348025798798	-0.0382117889821529	0.0496109314262867
-6.42744541168213	-8.58825969696045	-9.27003383636475	-0.0806667730212212	-0.0383911244571209	0.0496435761451721
-6.43449354171753	-8.59416770935059	-9.26730060577393	-0.0806617513298988	-0.0384717211127281	0.0496293678879738
-6.43869304656982	-8.59927749633789	-9.26564311981201	-0.0806606784462929	-0.0384150445461273	0.0496314316987991
-6.43459367752075	-8.59678077697754	-9.28035163879395	-0.0805554687976837	-0.0385996960103512	0.0496831424534321
-6.43942928314209	-8.59867858886719	-9.27489185333252	-0.0806175842881203	-0.0387414544820786	0.0496698953211308
-6.44208192825317	-8.60333061218262	-9.27526092529297	-0.0805655419826508	-0.0387472845613956	0.0496589280664921
-6.44750118255615	-8.60731315612793	-9.2785472869873	-0.0805698707699776	-0.0387078635394573	0.0496426783502102
-6.44223976135254	-8.60309791564941	-9.2852087020874	-0.0804842337965965	-0.0388284027576447	0.0496423654258251
-6.44596195220947	-8.60774803161621	-9.27907562255859	-0.080613411962986	-0.0389121659100056	0.0497442297637463
-6.44792890548706	-8.60952758789063	-9.28429698944092	-0.0805559605360031	-0.0388619862496853	0.0496606081724167
-6.44994163513184	-8.61075592041016	-9.2794885635376	-0.0805458351969719	-0.0389109663665295	0.0497158952057362
-6.4431529045105	-8.6043815612793	-9.29003143310547	-0.0804648622870445	-0.0389509499073029	0.0497239306569099
-6.44472360610962	-8.60587501525879	-9.28106594085693	-0.0806365460157394	-0.0390178076922894	0.049732219427824
-6.44845771789551	-8.61100196838379	-9.28481197357178	-0.0806363970041275	-0.0389086753129959	0.0496874488890171
-6.4485068321228	-8.60989379882813	-9.28720664978027	-0.0806280374526978	-0.0388236008584499	0.0496629327535629
-6.43967914581299	-8.60542011260986	-9.28114986419678	-0.0807019919157028	-0.0388739109039307	0.0496617294847965
-6.44597005844116	-8.60817337036133	-9.27625179290771	-0.0807539373636246	-0.0388559475541115	0.0496676377952099
-6.44737720489502	-8.61109066009521	-9.27941036224365	-0.0808558762073517	-0.0387634709477425	0.0495682395994663
-6.44548511505127	-8.61042022705078	-9.28240776062012	-0.0808809548616409	-0.0386986322700977	0.0495701842010021
-6.44090604782104	-8.6044921875	-9.27535533905029	-0.0808750912547112	-0.0387497693300247	0.0495385564863682
-6.44314050674438	-8.60653972625732	-9.27256393432617	-0.0810498744249344	-0.0387534089386463	0.0495448671281338
-6.44402265548706	-8.60876941680908	-9.2648344039917	-0.0811276212334633	-0.0385970547795296	0.0494491346180439
-6.44433355331421	-8.6097240447998	-9.2626838684082	-0.0811302289366722	-0.0385417379438877	0.0494313016533852
-6.43949794769287	-8.60373497009277	-9.27026271820068	-0.0811759680509567	-0.0385026186704636	0.0494598746299744
-6.44036722183228	-8.60447216033936	-9.26415729522705	-0.0813349187374115	-0.0385655947029591	0.0494306534528732
-6.44067716598511	-8.60568618774414	-9.26157188415527	-0.0813704058527946	-0.0384126156568527	0.0493780635297298
-6.43974542617798	-8.60490894317627	-9.26238250732422	-0.0813694521784782	-0.0383873805403709	0.0494326911866665
-6.43501329421997	-8.59885406494141	-9.26689434051514	-0.0813665986061096	-0.0383504293859005	0.0493812449276447
-6.4336953163147	-8.59793567657471	-9.2605094909668	-0.0814683884382248	-0.0383450910449028	0.0494816303253174
-6.43377685546875	-8.59926509857178	-9.26126480102539	-0.0815497785806656	-0.0382244698703289	0.049469068646431
-6.43389558792114	-8.59803581237793	-9.25982093811035	-0.0815130621194839	-0.0381657369434834	0.0494584478437901
-6.42276525497437	-8.59095764160156	-9.26258945465088	-0.0815121755003929	-0.0382224582135677	0.0495299361646175
-6.42440700531006	-8.59255886077881	-9.25409984588623	-0.0815719589591026	-0.0382165871560574	0.0495639406144619
-6.42141532897949	-8.59253787994385	-9.25832843780518	-0.0816036760807037	-0.0381728038191795	0.0496088750660419
-6.42225790023804	-8.5890474319458	-9.25678062438965	-0.0816585347056389	-0.0380129180848598	0.049627311527729
-6.41255712509155	-8.58519840240479	-9.26025104522705	-0.0815650820732117	-0.0380752980709076	0.0496532581746578
-6.41289091110229	-8.58020877838135	-9.25900077819824	-0.0816901326179504	-0.0379808880388737	0.0497648492455482
-6.40764904022217	-8.58275890350342	-9.26251411437988	-0.0816295370459557	-0.0380664430558681	0.0497684367001057
-6.40753269195557	-8.5814151763916	-9.25634384155273	-0.0817297324538231	-0.0379154942929745	0.0498418286442757
-6.40505313873291	-8.57952308654785	-9.26047611236572	-0.0816927179694176	-0.0379316210746765	0.0498699620366097
-6.39980745315552	-8.57524490356445	-9.2644624710083	-0.0816837400197983	-0.0379402562975883	0.0498872064054012
-6.39944314956665	-8.57057476043701	-9.26121711730957	-0.0816873535513878	-0.0380549505352974	0.0499995872378349
-6.39677143096924	-8.57331466674805	-9.2559232711792	-0.0818052068352699	-0.0379159264266491	0.0500168204307556
-6.40198373794556	-8.57217407226563	-9.25538539886475	-0.081780806183815	-0.0379290357232094	0.0500816963613033
-6.39484739303589	-8.56982421875	-9.25848388671875	-0.0817773640155792	-0.0378996506333351	0.0501091256737709
-6.39397573471069	-8.56920146942139	-9.25461864471436	-0.0817428454756737	-0.0379880405962467	0.0501757115125656
-6.39043712615967	-8.56701564788818	-9.25203704833984	-0.0817906334996223	-0.0379384532570839	0.0502167008817196
-6.39561605453491	-8.56516933441162	-9.24969387054443	-0.0818968638777733	-0.0379241406917572	0.0502723604440689
-6.39049577713013	-8.5661506652832	-9.25620746612549	-0.0818587318062782	-0.0379282832145691	0.0502669475972652
-6.39033651351929	-8.56289100646973	-9.25172328948975	-0.081834614276886	-0.03792879357934	0.0503236576914787
-6.38464450836182	-8.56435489654541	-9.250168800354	-0.0819733887910843	-0.0379302278161049	0.0503163449466228
-6.38987350463867	-8.56113529205322	-9.2437858581543	-0.0820659771561623	-0.0379193797707558	0.0503810569643974
-6.38523292541504	-8.55962467193604	-9.25073146820068	-0.0820510908961296	-0.0378607995808125	0.0503755956888199
-6.38543367385864	-8.55733585357666	-9.24428939819336	-0.0820499584078789	-0.0379213988780975	0.0504346266388893
-6.38394021987915	-8.5560245513916	-9.24079704284668	-0.0821870416402817	-0.0379038862884045	0.0504284761846066
-6.38856220245361	-8.55509185791016	-9.23279094696045	-0.0822291001677513	-0.0378591828048229	0.0504271499812603
-6.38633298873901	-8.55550765991211	-9.24345684051514	-0.0822506174445152	-0.0378218665719032	0.0504511445760727
-6.38763475418091	-8.55287647247314	-9.23873996734619	-0.082327239215374	-0.0378370992839336	0.0504303798079491
-6.38667774200439	-8.55157661437988	-9.23851490020752	-0.0824152678251266	-0.0378388166427612	0.0504081547260284
-6.39408731460571	-8.55160236358643	-9.23236083984375	-0.0825101137161255	-0.0377979874610901	0.0503855980932713
-6.39237928390503	-8.55170631408691	-9.23371124267578	-0.0825272426009178	-0.0377716086804867	0.0503343604505062
-6.39673900604248	-8.55276679992676	-9.23166751861572	-0.0825699642300606	-0.0378550514578819	0.0503481887280941
-6.39744997024536	-8.55515003204346	-9.2274227142334	-0.0827815532684326	-0.0378135554492474	0.0502984002232552
-6.40635251998901	-8.5567684173584	-9.21910667419434	-0.0828018262982368	-0.037784930318594	0.0503083281219006
-6.40458154678345	-8.55784511566162	-9.22603225708008	-0.0828338339924812	-0.0377259664237499	0.0502182990312576
-6.41179990768433	-8.55585479736328	-9.22159767150879	-0.0828951820731163	-0.0377884767949581	0.0502585284411907
-6.41257905960083	-8.56068515777588	-9.22043323516846	-0.0829703360795975	-0.0377903059124947	0.0502056628465652
-6.42453718185425	-8.56048393249512	-9.21340656280518	-0.0830309987068176	-0.0378009341657162	0.0501802116632462
-6.42532539367676	-8.56281757354736	-9.22175407409668	-0.0830409377813339	-0.0377500019967556	0.0501218847930431
-6.42788934707642	-8.56358242034912	-9.21992301940918	-0.0831074118614197	-0.037808183580637	0.0501413270831108
-6.42903757095337	-8.56444644927979	-9.21853351593018	-0.0832178741693497	-0.0378772243857384	0.0501347370445728
-6.44055938720703	-8.56401062011719	-9.2076473236084	-0.0832160338759422	-0.0379015579819679	0.0501689687371254
-6.44011545181274	-8.5689754486084	-9.22231960296631	-0.083267904818058	-0.0378717593848705	0.0501363910734653
-6.44212007522583	-8.56572437286377	-9.21732521057129	-0.0832723453640938	-0.0379698798060417	0.0502296537160873
-6.44111680984497	-8.5705738067627	-9.21545314788818	-0.0833481475710869	-0.0379494391381741	0.0502461306750774
-6.44965553283691	-8.57158470153809	-9.21396827697754	-0.0834164023399353	-0.0379926264286041	0.0502569191157818
-6.44838762283325	-8.5689697265625	-9.21782302856445	-0.0833657085895538	-0.0379681997001171	0.0503366179764271
-6.44831800460815	-8.56780242919922	-9.21348857879639	-0.0833118036389351	-0.038115955889225	0.0504562109708786
-6.44457912445068	-8.56990718841553	-9.2200345993042	-0.0834073275327683	-0.0380945354700089	0.0504687018692493
-6.45121812820435	-8.57021617889404	-9.21600437164307	-0.0833742842078209	-0.0381707213819027	0.0505666136741638
-6.4491229057312	-8.57108879089355	-9.22242164611816	-0.0833062753081322	-0.0381728485226631	0.0506263561546803
-6.44916152954102	-8.56739044189453	-9.21830749511719	-0.0832789689302444	-0.038216520100832	0.0507415160536766
-6.4438304901123	-8.57011127471924	-9.22399711608887	-0.0833223164081573	-0.038322888314724	0.050818283110857
-6.45081567764282	-8.56890487670898	-9.22149085998535	-0.0832998529076576	-0.0383204557001591	0.0508938431739807
-6.44974851608276	-8.57198905944824	-9.22848224639893	-0.0832825601100922	-0.0384044498205185	0.0509417057037354
-6.45015716552734	-8.57007312774658	-9.22700977325439	-0.0833135545253754	-0.0384090654551983	0.0510936751961708
-6.44665384292603	-8.57050132751465	-9.22786808013916	-0.0833171010017395	-0.0384354665875435	0.051125280559063
-6.44826650619507	-8.57042694091797	-9.22056865692139	-0.0833907425403595	-0.0385214351117611	0.0512618310749531
-6.44979095458984	-8.57129859924316	-9.2370080947876	-0.0833453610539436	-0.0385370925068855	0.0512942224740982
-6.44787502288818	-8.56640720367432	-9.23108005523682	-0.0832299217581749	-0.038599256426096	0.0514223724603653
-6.44532060623169	-8.56969738006592	-9.23042583465576	-0.0834168940782547	-0.0385583229362965	0.0514503642916679
-6.44363021850586	-8.56936931610107	-9.22677230834961	-0.0833967328071594	-0.0386267937719822	0.0515106022357941
-6.43963193893433	-8.56446170806885	-9.22961902618408	-0.0833199173212051	-0.0385364331305027	0.0516114272177219
-6.43799686431885	-8.56213665008545	-9.22320365905762	-0.0833461135625839	-0.0387060828506947	0.0516659468412399
-6.435715675354	-8.5643138885498	-9.21983051300049	-0.0834876224398613	-0.0386319197714329	0.0516840294003487
-6.43598794937134	-8.56157398223877	-9.22198009490967	-0.0833953991532326	-0.0386639274656773	0.0517792589962482
-6.43255996704102	-8.56035804748535	-9.22098731994629	-0.0834268406033516	-0.0387004762887955	0.0517566800117493
-6.43076467514038	-8.55662441253662	-9.2210578918457	-0.0834035351872444	-0.0387573838233948	0.05179638043046
-6.43289661407471	-8.55838871002197	-9.22052764892578	-0.0835952237248421	-0.0386905111372471	0.0518590249121189
-6.43243026733398	-8.55811786651611	-9.21845817565918	-0.0835631713271141	-0.0387500375509262	0.051842924207449
-6.42958307266235	-8.55499172210693	-9.21858692169189	-0.0835595652461052	-0.0387769937515259	0.0518227554857731
-6.43333864212036	-8.55619335174561	-9.21497917175293	-0.0836278945207596	-0.038814015686512	0.0518695376813412
-6.43279409408569	-8.56037712097168	-9.21637439727783	-0.0836972296237946	-0.0387655533850193	0.0518434792757034
-6.43521499633789	-8.56204128265381	-9.20771980285645	-0.0837269648909569	-0.0387287437915802	0.0518447794020176
-6.43493938446045	-8.55938148498535	-9.21559047698975	-0.0837063863873482	-0.0387837514281273	0.0517733730375767
-6.43489837646484	-8.56053256988525	-9.20635414123535	-0.0838160440325737	-0.038890216499567	0.0517277978360653
-6.44107866287231	-8.56614685058594	-9.20177459716797	-0.0839304327964783	-0.0387446731328964	0.051719855517149
-6.44308614730835	-8.56424522399902	-9.20087051391602	-0.083916500210762	-0.0387892611324787	0.0516085848212242
-6.44074201583862	-8.56372737884521	-9.20333576202393	-0.0839612111449242	-0.0387698374688625	0.0515192598104477
-6.44823551177979	-8.56511116027832	-9.20055294036865	-0.0838915705680847	-0.0388792119920254	0.0514817275106907
-6.4465708732605	-8.56867027282715	-9.19769382476807	-0.0840687081217766	-0.0387905538082123	0.0513780675828457
-6.45685195922852	-8.56890869140625	-9.19033432006836	-0.0841273441910744	-0.0387459844350815	0.0512815453112125
-6.45541095733643	-8.568678855896	-9.19548225402832	-0.0841033756732941	-0.0387293286621571	0.0511332936584949
-6.45891332626343	-8.56703662872314	-9.19276905059814	-0.0841576009988785	-0.0387287810444832	0.0510257333517075
-6.45857000350952	-8.56932067871094	-9.19538593292236	-0.0842040479183197	-0.0387677103281021	0.0509331077337265
-6.46575975418091	-8.5687952041626	-9.18399715423584	-0.0843155682086945	-0.0386600196361542	0.0508081503212452
-6.46264982223511	-8.5669994354248	-9.19021606445313	-0.0842957496643066	-0.0386450625956059	0.0506969578564167
-6.46287679672241	-8.56711101531982	-9.18186569213867	-0.0844002589583397	-0.0386842414736748	0.0506313443183899
-6.45987606048584	-8.56778621673584	-9.17882061004639	-0.0844584330916405	-0.038655661046505	0.0504809245467186
-6.46803092956543	-8.5668830871582	-9.17256832122803	-0.0845550075173378	-0.0385633856058121	0.0503611490130425
-6.46419811248779	-8.56741714477539	-9.17346000671387	-0.0845311209559441	-0.038453035056591	0.0501985140144825
-6.46386194229126	-8.56580543518066	-9.17188930511475	-0.0844676420092583	-0.0384850762784481	0.0501589849591255
-6.45629596710205	-8.56599426269531	-9.16736316680908	-0.0845485776662827	-0.0385683216154575	0.0500533990561962
-6.46452236175537	-8.56332588195801	-9.16329765319824	-0.0846508890390396	-0.0384668670594692	0.0499157570302486
-6.46128177642822	-8.56726264953613	-9.16189289093018	-0.0846295356750488	-0.0383713692426682	0.0498221926391125
-6.4610424041748	-8.5662841796875	-9.16265201568604	-0.0846008658409119	-0.0383014604449272	0.049754373729229
-6.45651721954346	-8.56498527526855	-9.16207408905029	-0.0845966264605522	-0.0383333936333656	0.0496087595820427
-6.46226692199707	-8.56835269927979	-9.15741729736328	-0.0846652984619141	-0.0382319316267967	0.0495671965181828
-6.46593523025513	-8.57494640350342	-9.15774059295654	-0.0846882238984108	-0.0381842069327831	0.0494940504431725
-6.46544361114502	-8.57512950897217	-9.15769577026367	-0.0846237689256668	-0.0380895286798477	0.0493932478129864
-6.46536207199097	-8.57852935791016	-9.16144180297852	-0.0844981148838997	-0.0382278449833393	0.0493652895092964
-6.46667194366455	-8.57639122009277	-9.16058826446533	-0.0846084654331207	-0.0382010228931904	0.0493000522255898
-6.4766263961792	-8.58654594421387	-9.16055965423584	-0.084626317024231	-0.0381890274584293	0.0492265932261944
-6.47538137435913	-8.58778762817383	-9.15871810913086	-0.0845645144581795	-0.0380994789302349	0.0491855479776859
-6.47635555267334	-8.58733654022217	-9.16815376281738	-0.0844453573226929	-0.0382095649838448	0.0490910597145557
-6.4771933555603	-8.58843231201172	-9.16187191009521	-0.0845181494951248	-0.0382208004593849	0.0490789599716663
-6.48339605331421	-8.59214878082275	-9.16632556915283	-0.0844752565026283	-0.038177166134119	0.0490124970674515
-6.48331689834595	-8.59496784210205	-9.15869235992432	-0.0844924077391624	-0.0380753502249718	0.0488921627402306
-6.48423862457275	-8.59293842315674	-9.17106246948242	-0.0843672379851341	-0.0381722301244736	0.0488710477948189
-6.48400211334229	-8.59394359588623	-9.16682147979736	-0.0844100043177605	-0.0381704494357109	0.0487992651760578
-6.49056339263916	-8.59589004516602	-9.16722202301025	-0.0844151377677917	-0.0381638221442699	0.0487176813185215
-6.48867893218994	-8.59601020812988	-9.16602230072021	-0.0844122916460037	-0.0379984825849533	0.0486469268798828
-6.48738765716553	-8.5947380065918	-9.16728782653809	-0.0843478441238403	-0.0380799248814583	0.0485784932971001
-6.48442459106445	-8.59452724456787	-9.17016887664795	-0.0843670144677162	-0.038041640073061	0.0485166981816292
-6.48648166656494	-8.5953950881958	-9.16717338562012	-0.0843162685632706	-0.0380070954561234	0.0485120117664337
-6.4843316078186	-8.59855365753174	-9.16442584991455	-0.0843411237001419	-0.0380028299987316	0.0484462268650532
-6.48773241043091	-8.59729194641113	-9.17155075073242	-0.0843029245734215	-0.037932712584734	0.0483904480934143
-6.48578500747681	-8.59963130950928	-9.17422008514404	-0.0841363221406937	-0.037953108549118	0.0484154708683491
-6.48409700393677	-8.59600830078125	-9.17184829711914	-0.084120899438858	-0.037959061563015	0.0483407638967037
-6.48616456985474	-8.60369777679443	-9.17960834503174	-0.0840273201465607	-0.0379455201327801	0.0483958385884762
-6.49098539352417	-8.60205936431885	-9.17706775665283	-0.083985798060894	-0.0379506684839725	0.0483731962740421
-6.49429655075073	-8.60574436187744	-9.19043827056885	-0.0837326720356941	-0.0379571579396725	0.0483760684728622
-6.4858775138855	-8.60413265228271	-9.19126892089844	-0.0836756154894829	-0.0379909425973892	0.04838477820158
-6.48765850067139	-8.60726547241211	-9.19736194610596	-0.0835345536470413	-0.0380951762199402	0.0485221147537231
-6.49051904678345	-8.61219120025635	-9.19912528991699	-0.0835630744695663	-0.0380938462913036	0.0485310666263103
-6.49652671813965	-8.61555767059326	-9.20614624023438	-0.0832847058773041	-0.0381378196179867	0.0486458986997604
-6.48947525024414	-8.61414909362793	-9.20693302154541	-0.0830601826310158	-0.0382295809686184	0.0486242659389973
-6.49261283874512	-8.62065601348877	-9.21785926818848	-0.0829248279333115	-0.038308572024107	0.048761073499918
-6.49188184738159	-8.62177562713623	-9.22231006622314	-0.0828874930739403	-0.0383856520056725	0.048823744058609
-6.49523639678955	-8.62719631195068	-9.22870445251465	-0.0825800225138664	-0.0382893830537796	0.0489271022379398
-6.48740339279175	-8.6256856918335	-9.23212814331055	-0.0824335440993309	-0.0384412445127964	0.0489859320223331
-6.4883885383606	-8.63194179534912	-9.2432861328125	-0.0823774710297585	-0.0385068282485008	0.0490799061954021
-6.4897985458374	-8.62935447692871	-9.2423095703125	-0.0821893885731697	-0.038389440625906	0.0491387955844402
-6.48612499237061	-8.63500308990479	-9.24704170227051	-0.0819284617900848	-0.0383703447878361	0.0492558777332306
-6.48117589950562	-8.63166427612305	-9.25578689575195	-0.0818683579564095	-0.0385316200554371	0.0492725856602192
-6.47990417480469	-8.63897037506104	-9.25523567199707	-0.0817531794309616	-0.0384802334010601	0.0493535101413727
-6.48137235641479	-8.63792705535889	-9.25674438476563	-0.08172906935215	-0.0384062640368938	0.0493496879935265
-6.47748756408691	-8.63976860046387	-9.26568984985352	-0.0814962983131409	-0.0384371802210808	0.0493913367390633
-6.47355031967163	-8.63804149627686	-9.26543045043945	-0.0813656747341156	-0.0385424308478832	0.0494297072291374
-6.47164011001587	-8.6426420211792	-9.27114582061768	-0.0813214108347893	-0.0385175570845604	0.0494625903666019
-6.47546005249023	-8.64010143280029	-9.27635955810547	-0.0812791511416435	-0.0384398512542248	0.0494100674986839
-6.46776008605957	-8.64141464233398	-9.27067565917969	-0.081124372780323	-0.0384761691093445	0.0495134517550468
-6.46842908859253	-8.63856792449951	-9.27358150482178	-0.0810597017407417	-0.0384914241731167	0.0494944117963314
-6.46644878387451	-8.64234352111816	-9.27671909332275	-0.0810419246554375	-0.0384142063558102	0.0495211631059647
-6.46787452697754	-8.64140129089355	-9.27937984466553	-0.0809573382139206	-0.0383667685091496	0.0494947284460068
-6.46230459213257	-8.64625072479248	-9.28445529937744	-0.0808497816324234	-0.0383278913795948	0.0494336672127247
-6.46491670608521	-8.64349269866943	-9.28456211090088	-0.0808521881699562	-0.0383452400565147	0.0493589155375957
-6.46283960342407	-8.64783477783203	-9.28133487701416	-0.0808933302760124	-0.038248036056757	0.0492923967540264
-6.46682977676392	-8.64612865447998	-9.28222179412842	-0.08088269084692	-0.0382120870053768	0.0492500253021717
-6.46004104614258	-8.6507625579834	-9.27979183197021	-0.0808350890874863	-0.0382485128939152	0.0491887703537941
-6.4611234664917	-8.64615440368652	-9.27932262420654	-0.080823116004467	-0.0382708124816418	0.048943854868412
-6.45838737487793	-8.64889335632324	-9.27792358398438	-0.0808955132961273	-0.0382281057536602	0.0488023273646832
-6.46552038192749	-8.64762687683105	-9.2775182723999	-0.0809574574232101	-0.0380853042006493	0.0486594624817371
-6.46062421798706	-8.65031909942627	-9.27713203430176	-0.0807865560054779	-0.0380046479403973	0.0485763102769852
-6.46601867675781	-8.65163421630859	-9.27818775177002	-0.0809366330504417	-0.0378877595067024	0.0483901128172874
-6.46700477600098	-8.65421104431152	-9.27525329589844	-0.0809614062309265	-0.0377500616014004	0.048257652670145
-6.47138166427612	-8.65550231933594	-9.28160381317139	-0.0809440687298775	-0.0376275740563869	0.0480685271322727
-6.47076654434204	-8.65878295898438	-9.28433704376221	-0.0808081701397896	-0.0375163555145264	0.0479744113981724
-6.47120714187622	-8.65713310241699	-9.28562831878662	-0.0808499380946159	-0.0374046638607979	0.0477708056569099
-6.46820735931396	-8.66129684448242	-9.28395366668701	-0.0809646546840668	-0.0372565686702728	0.0476161539554596
-6.47094440460205	-8.65781593322754	-9.29063415527344	-0.0809458419680595	-0.0372126512229443	0.0474320165812969
-6.46731615066528	-8.65964889526367	-9.28895282745361	-0.0809672996401787	-0.0371623001992702	0.0473999492824078
-6.46883821487427	-8.65724086761475	-9.28856182098389	-0.0810040384531021	-0.0371143445372581	0.047185305505991
-6.46589326858521	-8.65964412689209	-9.27762126922607	-0.0811245366930962	-0.0369109846651554	0.0470951534807682
-6.46703052520752	-8.65639686584473	-9.28864288330078	-0.0810098201036453	-0.0368711277842522	0.0469416044652462
-6.46036863327026	-8.65435028076172	-9.28350734710693	-0.0810391008853912	-0.0368613749742508	0.0468530766665936
-6.46559381484985	-8.65535163879395	-9.28320026397705	-0.0810655057430267	-0.0367733128368855	0.0466539934277534
-6.46162986755371	-8.65997314453125	-9.27755355834961	-0.0810983926057816	-0.036574300378561	0.0464775897562504
-6.46365165710449	-8.65718269348145	-9.28252696990967	-0.0810468196868896	-0.0365525260567665	0.0463135130703449
-6.45741701126099	-8.65750026702881	-9.28360366821289	-0.0810503885149956	-0.0364042669534683	0.0461788736283779
-6.45981597900391	-8.66158485412598	-9.28264236450195	-0.081069752573967	-0.0364056602120399	0.0459948368370533
-6.45785617828369	-8.66158580780029	-9.27840137481689	-0.081061027944088	-0.0362535938620567	0.0457990616559982
-6.45708131790161	-8.66103744506836	-9.27845001220703	-0.0810325816273689	-0.0361974574625492	0.0456172041594982
-6.45055103302002	-8.66049098968506	-9.27935886383057	-0.081058569252491	-0.0361324436962605	0.04545708745718
-6.45640277862549	-8.66242027282715	-9.27821159362793	-0.0810557901859283	-0.0361026301980019	0.0452538430690765
-6.45710325241089	-8.66906642913818	-9.27461719512939	-0.081112302839756	-0.0359827280044556	0.0450621508061886
-6.46167659759521	-8.66544914245605	-9.27607536315918	-0.0812150537967682	-0.035832155495882	0.0448308773338795
-6.46308040618896	-8.66955947875977	-9.27650547027588	-0.0811069533228874	-0.0358214825391769	0.0446580201387405
-6.4577431678772	-8.66594886779785	-9.27198219299316	-0.0811407789587975	-0.0357473120093346	0.044417280703783
-6.46547031402588	-8.66878414154053	-9.27370071411133	-0.0811202377080917	-0.0357040800154209	0.0442940182983875
-6.46580362319946	-8.67059135437012	-9.26630020141602	-0.0812291502952576	-0.03566799685359	0.0441146828234196
-6.47374391555786	-8.67275047302246	-9.27069568634033	-0.0811964049935341	-0.0355884470045567	0.0439156144857407
-6.47288179397583	-8.67506504058838	-9.26836967468262	-0.081094853579998	-0.0355571359395981	0.0437642931938171
-6.47174501419067	-8.67511749267578	-9.28348255157471	-0.0810628980398178	-0.0356252938508987	0.0435288436710835
-6.47263050079346	-8.67718982696533	-9.27573871612549	-0.0809678137302399	-0.0356441922485828	0.0434193722903728
-6.47303867340088	-8.67929363250732	-9.27981567382813	-0.0810557901859283	-0.0356638506054878	0.043319333344698
-6.48155975341797	-8.68520545959473	-9.27457904815674	-0.0810576826334	-0.0356330387294292	0.043216846883297
-6.48176527023315	-8.68928718566895	-9.28335094451904	-0.0809892490506172	-0.0356540530920029	0.0430376306176186
-6.48535871505737	-8.69337272644043	-9.27939319610596	-0.080922968685627	-0.0355946607887745	0.042891688644886
-6.48060083389282	-8.69158172607422	-9.28542804718018	-0.0808947309851646	-0.0355876311659813	0.0427806414663792
-6.4833836555481	-8.69154834747314	-9.28102588653564	-0.0809176787734032	-0.0356878414750099	0.0426778346300125
-6.48625183105469	-8.69785308837891	-9.27851963043213	-0.0808941423892975	-0.0356596224009991	0.0425199307501316
-6.49049806594849	-8.69874382019043	-9.2773904800415	-0.080785259604454	-0.0356245264410973	0.0424070656299591
-6.48699235916138	-8.70003318786621	-9.28160381317139	-0.0807828307151794	-0.0355593971908093	0.0423016995191574
-6.48589992523193	-8.69900512695313	-9.29132556915283	-0.0806869789958	-0.0355737432837486	0.0421508923172951
-6.49017238616943	-8.70197486877441	-9.28231430053711	-0.0806624069809914	-0.0355358272790909	0.0420929118990898
-6.49086952209473	-8.70600605010986	-9.28345203399658	-0.0807184353470802	-0.0355628095567226	0.0419391505420208
-6.49431562423706	-8.70718288421631	-9.27881336212158	-0.0806296542286873	-0.0355031415820122	0.0418825224041939
-6.49269580841064	-8.70728778839111	-9.29443073272705	-0.0806134045124054	-0.0354937650263309	0.0417395904660225
-6.4908242225647	-8.7048807144165	-9.29348564147949	-0.080481544137001	-0.0355399884283543	0.0417913012206554
-6.49082136154175	-8.70985126495361	-9.29595947265625	-0.0804858356714249	-0.0354840122163296	0.0416146293282509
-6.49437284469604	-8.71446800231934	-9.28598117828369	-0.0804429277777672	-0.0354059971868992	0.0416376478970051
-6.49161434173584	-8.716552734375	-9.30120468139648	-0.0802724584937096	-0.035454872995615	0.0415660813450813
-6.49044942855835	-8.71254062652588	-9.30009841918945	-0.0801653116941452	-0.0355057194828987	0.0415741018950939
-6.49025774002075	-8.71816730499268	-9.30898189544678	-0.0801050439476967	-0.0355348624289036	0.0414542555809021
-6.49358797073364	-8.72150135040283	-9.30587291717529	-0.0800662934780121	-0.0355756543576717	0.0414939001202583
-6.49457454681396	-8.72670269012451	-9.3136100769043	-0.0800095722079277	-0.0355311706662178	0.0414140671491623
-6.49168491363525	-8.72518253326416	-9.31754207611084	-0.0797432512044907	-0.0355422236025333	0.0414165630936623
-6.48887586593628	-8.72798156738281	-9.32054424285889	-0.0797500014305115	-0.0356296673417091	0.0414104349911213
-6.48938655853271	-8.72660732269287	-9.32297706604004	-0.0797272473573685	-0.0356259867548943	0.0413756668567657
-6.49187898635864	-8.73388385772705	-9.31706619262695	-0.0797604918479919	-0.0355811901390553	0.0413235016167164
-6.49091815948486	-8.7352991104126	-9.32369613647461	-0.0796172395348549	-0.0355083122849464	0.0412334464490414
-6.48811435699463	-8.73152160644531	-9.32263088226318	-0.0795309916138649	-0.0355164632201195	0.0412040129303932
-6.48690176010132	-8.73110675811768	-9.33031558990479	-0.0794748067855835	-0.0355296730995178	0.0411070585250854
-6.48599195480347	-8.73322296142578	-9.32261753082275	-0.0794871002435684	-0.0355355516076088	0.0410766676068306
-6.48533344268799	-8.73851585388184	-9.3274621963501	-0.079456739127636	-0.0354770123958588	0.0409113243222237
-6.48894882202148	-8.73432922363281	-9.3167839050293	-0.0795283168554306	-0.03535296022892	0.0408480353653431
-6.48717498779297	-8.73528099060059	-9.32579040527344	-0.0794292315840721	-0.0352302007377148	0.0407176837325096
-6.48225116729736	-8.73196315765381	-9.32689952850342	-0.0794353634119034	-0.0352406017482281	0.0406128317117691
-6.48022985458374	-8.73163223266602	-9.32906246185303	-0.0794776529073715	-0.0351957343518734	0.0405865833163261
-6.47629833221436	-8.73128414154053	-9.32254409790039	-0.079560711979866	-0.0351953990757465	0.0404867492616177
-6.48364782333374	-8.73334980010986	-9.32158374786377	-0.0796402618288994	-0.0350782498717308	0.0403883419930935
-6.48135709762573	-8.73425960540771	-9.32174015045166	-0.0796146243810654	-0.0349322855472565	0.0402716808021069
-6.47844886779785	-8.72558403015137	-9.32029914855957	-0.0796000882983208	-0.0348628014326096	0.0402097180485725
-6.475510597229	-8.73134708404541	-9.31791305541992	-0.0796791240572929	-0.0348706655204296	0.040134884417057
-6.4758243560791	-8.72730445861816	-9.31585216522217	-0.0797405540943146	-0.0347620435059071	0.040067620575428
-6.47404146194458	-8.72796440124512	-9.31128978729248	-0.0798769742250443	-0.0346912778913975	0.0400288142263889
-6.47417879104614	-8.72658252716064	-9.31374359130859	-0.0798948854207993	-0.0346112437546253	0.0399429351091385
-6.47281694412231	-8.72496891021729	-9.30911540985107	-0.0798813328146935	-0.0345502831041813	0.0399187654256821
-6.46531629562378	-8.71865844726563	-9.31849193572998	-0.079783208668232	-0.0345961004495621	0.0398530960083008
-6.46556282043457	-8.71803283691406	-9.3140811920166	-0.0798475369811058	-0.0344635732471943	0.0399009995162487
-6.46195220947266	-8.71828460693359	-9.3090124130249	-0.0798724666237831	-0.0344374962151051	0.039862833917141
-6.46333837509155	-8.71633434295654	-9.31323432922363	-0.0799041166901588	-0.034368809312582	0.0398890189826488
-6.45217561721802	-8.711106300354	-9.30973243713379	-0.0797954723238945	-0.0343728549778461	0.0398820973932743
-6.44912195205688	-8.70753479003906	-9.31232929229736	-0.0798509642481804	-0.0343047901988029	0.039894986897707
-6.44283294677734	-8.7049446105957	-9.30216789245605	-0.0800100862979889	-0.0343111082911491	0.0399771705269814
-6.44389581680298	-8.70378684997559	-9.30606174468994	-0.0799402818083763	-0.0341657251119614	0.0399743802845478
-6.43965673446655	-8.70359516143799	-9.29805374145508	-0.08001509308815	-0.0340447761118412	0.0400284267961979
-6.43418216705322	-8.69950771331787	-9.30907154083252	-0.0798701569437981	-0.0340676121413708	0.0399933010339737
-6.42990922927856	-8.69649028778076	-9.30236911773682	-0.0799382776021957	-0.033972330391407	0.0400787442922592
-6.42285871505737	-8.69278049468994	-9.30166530609131	-0.079963706433773	-0.0340153276920319	0.0400764085352421
-6.42405557632446	-8.69198513031006	-9.29563903808594	-0.0800724774599075	-0.0338319353759289	0.0401717983186245
-6.4234766960144	-8.69286060333252	-9.28641414642334	-0.0801881402730942	-0.0338059887290001	0.0401029586791992
-6.42023134231567	-8.68679904937744	-9.28919410705566	-0.0800749063491821	-0.0336962826550007	0.0401153527200222
-6.41073989868164	-8.68194198608398	-9.28621387481689	-0.0801898837089539	-0.0336538888514042	0.0401921458542347
-6.40961790084839	-8.67785835266113	-9.28619003295898	-0.0801137834787369	-0.0336138978600502	0.0401568189263344
-6.40784788131714	-8.67596054077148	-9.27811622619629	-0.0802390575408936	-0.0334875546395779	0.0402244701981544
-6.40838623046875	-8.67838096618652	-9.27684497833252	-0.0803532227873802	-0.0333890244364738	0.0402522496879101
-6.4066162109375	-8.67321014404297	-9.27371978759766	-0.08033287525177	-0.0332529582083225	0.0402716137468815
-6.40182971954346	-8.6716136932373	-9.2717924118042	-0.0802835002541542	-0.0333277173340321	0.0402224995195866
-6.39802360534668	-8.66548919677734	-9.26868343353271	-0.080297127366066	-0.0332220047712326	0.0404164455831051
-6.3986349105835	-8.66494941711426	-9.27785205841064	-0.0803789347410202	-0.0332650579512119	0.0403927862644196
-6.39960956573486	-8.66713523864746	-9.26666736602783	-0.080371618270874	-0.0332051515579224	0.0405654013156891
-6.40349912643433	-8.66501426696777	-9.26806163787842	-0.080465205013752	-0.0331714972853661	0.0405655577778816
-6.40430641174316	-8.66536998748779	-9.26870441436768	-0.0802494287490845	-0.0331650637090206	0.0406978242099285
-6.39693832397461	-8.66468143463135	-9.2721118927002	-0.0803185999393463	-0.0331851355731487	0.0407566837966442
-6.40046501159668	-8.6674919128418	-9.26464176177979	-0.0802974924445152	-0.0332772955298424	0.0408623591065407
-6.40495920181274	-8.66946029663086	-9.26221370697021	-0.0802865922451019	-0.0333049632608891	0.0410261787474155
-6.41029262542725	-8.67416667938232	-9.26363086700439	-0.0802967846393585	-0.0333178751170635	0.0411315113306046
-6.41024541854858	-8.67342948913574	-9.26638317108154	-0.0801513120532036	-0.0333472900092602	0.041269663721323
-6.41438150405884	-8.67136573791504	-9.27722930908203	-0.0800784230232239	-0.0334640964865685	0.0413718074560165
-6.41452360153198	-8.67647171020508	-9.26589775085449	-0.0800254940986633	-0.0335605517029762	0.0415131412446499
-6.42239618301392	-8.6811408996582	-9.27492904663086	-0.0800947248935699	-0.0336195528507233	0.0416263565421104
-6.42739486694336	-8.68317317962646	-9.27191257476807	-0.0799987018108368	-0.0336255915462971	0.0417977906763554
-6.42964220046997	-8.68418121337891	-9.28294467926025	-0.0799843966960907	-0.0336189307272434	0.0418413877487183
-6.4318151473999	-8.6868724822998	-9.28262519836426	-0.0798708125948906	-0.0338041186332703	0.0419686809182167
-6.43235969543457	-8.68727016448975	-9.28357124328613	-0.0798778235912323	-0.0338549576699734	0.0420583784580231
-6.43584537506104	-8.69137096405029	-9.28236675262451	-0.0799032524228096	-0.0338978916406631	0.042228925973177
-6.44231224060059	-8.69437503814697	-9.28400993347168	-0.0798006728291512	-0.0338982976973057	0.0422399789094925
-6.44503307342529	-8.69653511047363	-9.28195667266846	-0.0797034129500389	-0.033940963447094	0.0423552058637142
-6.43988513946533	-8.69396781921387	-9.28989696502686	-0.0796904489398003	-0.034017413854599	0.0424489416182041
-6.44625520706177	-8.69732284545898	-9.28636646270752	-0.0798385217785835	-0.0341643318533897	0.0425073206424713
-6.45012283325195	-8.69931316375732	-9.28049755096436	-0.0797631219029427	-0.0340291187167168	0.042541790753603
-6.45440769195557	-8.69968414306641	-9.28122043609619	-0.0797164812684059	-0.0340686179697514	0.0426331833004951
-6.44785499572754	-8.69779491424561	-9.28771495819092	-0.0796961486339569	-0.0341157242655754	0.0426921993494034
-6.44798517227173	-8.69577026367188	-9.28804111480713	-0.0797936543822289	-0.0342191644012928	0.0427482686936855
-6.45013761520386	-8.69748020172119	-9.28404521942139	-0.0798108130693436	-0.0342213772237301	0.0428047850728035
-6.44968605041504	-8.69898128509521	-9.28025341033936	-0.0799785554409027	-0.0341436006128788	0.0427852794528008
-6.44976902008057	-8.69396114349365	-9.27477169036865	-0.0799080356955528	-0.0341612808406353	0.0428410023450851
-6.4419732093811	-8.69002246856689	-9.28338718414307	-0.0799510106444359	-0.0341057553887367	0.0428988449275494
-6.44222545623779	-8.68920421600342	-9.28250312805176	-0.0799300447106361	-0.0342064537107944	0.0429596416652203
-6.44000959396362	-8.68990898132324	-9.28008270263672	-0.0800176486372948	-0.0341560877859592	0.0429607704281807
-6.44294309616089	-8.68606662750244	-9.28177165985107	-0.0800165310502052	-0.0341365747153759	0.0429980754852295
-6.43870115280151	-8.68284130096436	-9.29104423522949	-0.0799788385629654	-0.0341514982283115	0.0430598333477974
-6.43538761138916	-8.68019199371338	-9.28034210205078	-0.0799686014652252	-0.0341504029929638	0.0431451536715031
-6.43072271347046	-8.67753124237061	-9.28375434875488	-0.0800592824816704	-0.0341911092400551	0.0431866049766541
-6.43418788909912	-8.67574882507324	-9.27256298065186	-0.0801599323749542	-0.0342030450701714	0.0433289557695389
-6.43078947067261	-8.6784839630127	-9.27807235717773	-0.0801704302430153	-0.0341521576046944	0.0433568172156811
-6.42998933792114	-8.67413997650146	-9.27510643005371	-0.0801292434334755	-0.0340487435460091	0.0434159487485886
-6.422287940979	-8.6731538772583	-9.27532958984375	-0.0801689997315407	-0.0341287292540073	0.0434918701648712
-6.42131948471069	-8.67098426818848	-9.27028751373291	-0.0802853107452393	-0.0341372191905975	0.0435511358082294
-6.42322540283203	-8.67343997955322	-9.26930046081543	-0.080273225903511	-0.0341189578175545	0.0436055138707161
-6.41837072372437	-8.66827297210693	-9.26874446868896	-0.0802572146058083	-0.0339737720787525	0.0436531081795692
-6.41305160522461	-8.66312789916992	-9.27433586120605	-0.0801203772425652	-0.0341072678565979	0.0437042787671089
-6.40542411804199	-8.66150569915771	-9.27356433868408	-0.0802698507905006	-0.0341085903346539	0.0438120700418949
-6.40791320800781	-8.66031455993652	-9.2702693939209	-0.0803144425153732	-0.0340459048748016	0.0438307896256447
-6.40012407302856	-8.65593338012695	-9.26794624328613	-0.0804142355918884	-0.033869706094265	0.0438596718013287
-6.39456605911255	-8.65192127227783	-9.26447105407715	-0.0803697928786278	-0.0339507535099983	0.043890330940485
-6.38513803482056	-8.64520740509033	-9.26431655883789	-0.08048365265131	-0.0339200869202614	0.0439593233168125
-6.38662958145142	-8.64410400390625	-9.25760555267334	-0.0805660858750343	-0.0338452868163586	0.0439533554017544
-6.38156175613403	-8.64347839355469	-9.24775409698486	-0.0806790068745613	-0.0337346196174622	0.0439324527978897
-6.37953472137451	-8.6349048614502	-9.24559783935547	-0.0806944593787193	-0.0337213762104511	0.0439054183661938
-6.37135696411133	-8.63388442993164	-9.24390125274658	-0.0806495472788811	-0.0336804240942001	0.0440227650105953
-6.36538219451904	-8.62639331817627	-9.23917388916016	-0.0807917788624763	-0.0337031632661819	0.0439457558095455
-6.36627340316772	-8.62773609161377	-9.23824119567871	-0.0808298960328102	-0.0336172729730606	0.0439389310777187
-6.3623251914978	-8.62409591674805	-9.22965717315674	-0.0810420289635658	-0.0334873348474503	0.0438907817006111
-6.36763572692871	-8.62366962432861	-9.22694301605225	-0.0810895785689354	-0.033408410847187	0.0439112856984138
-6.36063957214355	-8.62079906463623	-9.21856021881104	-0.0811855643987656	-0.0332999862730503	0.0438070669770241
-6.36370944976807	-8.61772441864014	-9.2215576171875	-0.0812256261706352	-0.033269215375185	0.0437836386263371
-6.36362218856812	-8.61746215820313	-9.20796489715576	-0.0814078450202942	-0.0332451499998569	0.0437503457069397
-6.37002897262573	-8.61802387237549	-9.20804119110107	-0.0815278738737106	-0.033166378736496	0.0436877273023129
-6.36773490905762	-8.61699295043945	-9.19871997833252	-0.0816010534763336	-0.0330769158899784	0.0435895211994648
-6.37070274353027	-8.61318016052246	-9.2013521194458	-0.0816342979669571	-0.0330491811037064	0.0435324423015118
-6.36971759796143	-8.61403369903564	-9.19270133972168	-0.0817883014678955	-0.033154122531414	0.0435160994529724
-6.37881708145142	-8.61577796936035	-9.19406223297119	-0.0818929374217987	-0.033014178276062	0.0434067063033581
-6.37657690048218	-8.6128511428833	-9.18481159210205	-0.0818853601813316	-0.0329311452805996	0.0433357767760754
-6.37724924087524	-8.60854625701904	-9.19004249572754	-0.0818828418850899	-0.0329428054392338	0.0433165468275547
-6.37668561935425	-8.6090612411499	-9.17580604553223	-0.0821082890033722	-0.0330511666834354	0.0432684198021889
-6.38361358642578	-8.60849475860596	-9.17742252349854	-0.0821607857942581	-0.0329671800136566	0.0432276651263237
-6.38108491897583	-8.60798168182373	-9.16829013824463	-0.0822489857673645	-0.0328855402767658	0.0431365557014942
-6.38366174697876	-8.59828662872314	-9.17945194244385	-0.082166999578476	-0.0329400710761547	0.0431087501347065
-6.38127326965332	-8.60096836090088	-9.16519451141357	-0.0823507830500603	-0.0329553708434105	0.0430832169950008
-6.38441276550293	-8.60140991210938	-9.16143894195557	-0.0824864432215691	-0.0329312607645988	0.043039608746767
-6.38765621185303	-8.6043701171875	-9.15532302856445	-0.0825235545635223	-0.0328168086707592	0.0430203713476658
-6.38464021682739	-8.59569358825684	-9.16218185424805	-0.0825262367725372	-0.0328404493629932	0.0429970622062683
-6.38632726669312	-8.59934425354004	-9.15248966217041	-0.0825845748186111	-0.0329611264169216	0.0429550483822823
-6.38832807540894	-8.59669780731201	-9.15999221801758	-0.0826489552855492	-0.0329204127192497	0.0429090671241283
-6.39512968063354	-8.60135173797607	-9.14357566833496	-0.0827868059277534	-0.032940398901701	0.0429721139371395
-6.39526510238647	-8.59891796112061	-9.14531230926514	-0.0827748998999596	-0.0328866802155972	0.0428149029612541
-6.3996696472168	-8.6050271987915	-9.14367580413818	-0.0828294903039932	-0.0329316407442093	0.0429304838180542
-6.40076303482056	-8.60183620452881	-9.14939308166504	-0.0828361585736275	-0.0329714827239513	0.0428415760397911
-6.4100980758667	-8.60390281677246	-9.13420867919922	-0.0830656886100769	-0.0329693593084812	0.0428884066641331
-6.41253900527954	-8.60641860961914	-9.13351917266846	-0.0830907970666885	-0.0329660847783089	0.0428463667631149
-6.41977071762085	-8.60814476013184	-9.1411075592041	-0.0830903351306915	-0.0330080986022949	0.0428400486707687
-6.41471004486084	-8.6058521270752	-9.14150333404541	-0.0830834805965424	-0.0330188311636448	0.0427880249917507
-6.42313051223755	-8.60533905029297	-9.13565731048584	-0.0831762701272964	-0.0331042669713497	0.0428779721260071
-6.42696094512939	-8.61591720581055	-9.13800430297852	-0.0832477435469627	-0.0331187359988689	0.0428159795701504
-6.43519973754883	-8.61049652099609	-9.14510822296143	-0.0831779986619949	-0.0330728031694889	0.0428073704242706
-6.43598079681396	-8.61437606811523	-9.14272499084473	-0.0831584259867668	-0.0331859663128853	0.0427980311214924
-6.43980979919434	-8.61232757568359	-9.14913654327393	-0.0832271426916122	-0.033292967826128	0.0427584163844585
-6.4512414932251	-8.61881065368652	-9.14406681060791	-0.0832659527659416	-0.0333185344934464	0.0428064279258251
-6.45554113388062	-8.62467956542969	-9.14031505584717	-0.0833542346954346	-0.0333685390651226	0.0427152775228024
-6.46681785583496	-8.62560367584229	-9.13318347930908	-0.0833782255649567	-0.0333511717617512	0.0427862294018269
-6.4643177986145	-8.62748622894287	-9.14939785003662	-0.0832857340574265	-0.0333997681736946	0.0427240952849388
-6.47079944610596	-8.62798976898193	-9.13934421539307	-0.0833083465695381	-0.0335418097674847	0.0428193993866444
-6.47508382797241	-8.6335973739624	-9.14465427398682	-0.0833562314510345	-0.0335149802267551	0.0426871180534363
-6.48192882537842	-8.63570213317871	-9.13771343231201	-0.0834189802408218	-0.0335077047348022	0.0427840501070023
-6.48262453079224	-8.63862419128418	-9.14167881011963	-0.0833746418356895	-0.0334651470184326	0.0426685176789761
-6.48222064971924	-8.63309478759766	-9.14699172973633	-0.0832614898681641	-0.0335371717810631	0.0426970459520817
-6.47710275650024	-8.63469791412354	-9.14620780944824	-0.0832781419157982	-0.0336326919496059	0.0426752679049969
-6.4788179397583	-8.63006496429443	-9.15464305877686	-0.0833157077431679	-0.0337001942098141	0.0426334589719772
-6.48133230209351	-8.6341438293457	-9.14403533935547	-0.0833524614572525	-0.0336840525269508	0.0426196381449699
-6.47853183746338	-8.63453674316406	-9.14735412597656	-0.0833291336894035	-0.0336336567997932	0.0425664409995079
-6.47992467880249	-8.63270568847656	-9.14244079589844	-0.0833585783839226	-0.0336061716079712	0.0425462238490582
-6.47714376449585	-8.63017654418945	-9.14330959320068	-0.0833216533064842	-0.0336763858795166	0.042467400431633
-6.47930860519409	-8.62961387634277	-9.14286327362061	-0.0833514556288719	-0.0336549021303654	0.0424421988427639
-6.47886419296265	-8.63027191162109	-9.14610004425049	-0.0834010913968086	-0.0336831249296665	0.0423854179680347
-6.48537063598633	-8.63138294219971	-9.1393346786499	-0.0835144817829132	-0.0336790308356285	0.0423260740935802
-6.49007749557495	-8.63382244110107	-9.1423978805542	-0.08347487449646	-0.0336325727403164	0.0422069542109966
-6.49138307571411	-8.63546466827393	-9.14462757110596	-0.083374448120594	-0.0335416905581951	0.0421523861587048
-6.49353742599487	-8.63781261444092	-9.14456081390381	-0.0834559798240662	-0.0336377695202827	0.0421071909368038
-6.49630451202393	-8.63892650604248	-9.14033222198486	-0.0834795609116554	-0.0336719155311584	0.0420101508498192
-6.50560712814331	-8.64244747161865	-9.1412525177002	-0.0835414156317711	-0.0335856564342976	0.0419218689203262
-6.50646448135376	-8.64911937713623	-9.13816070556641	-0.0835502818226814	-0.0335834473371506	0.0418885834515095
-6.50977087020874	-8.64454555511475	-9.13566207885742	-0.0834785252809525	-0.0336502641439438	0.0417505875229836
-6.512939453125	-8.64596557617188	-9.13309860229492	-0.0835156887769699	-0.0336744748055935	0.041669636964798
-6.50950241088867	-8.6470308303833	-9.13911914825439	-0.0834774449467659	-0.0337650999426842	0.0415378510951996
-6.51572275161743	-8.64693355560303	-9.13322448730469	-0.0836120769381523	-0.033732570707798	0.0414676479995251
-6.51849746704102	-8.64865303039551	-9.12912559509277	-0.0836143791675568	-0.0337313488125801	0.041437353938818
-6.52620649337769	-8.65165519714355	-9.12919998168945	-0.0835550501942635	-0.0337227694690228	0.0412901267409325
-6.52307844161987	-8.65120315551758	-9.13294982910156	-0.0835943147540092	-0.0336973182857037	0.041211411356926
-6.52452325820923	-8.64977645874023	-9.14202308654785	-0.0834388583898544	-0.0338545441627502	0.0411039218306541
-6.52306127548218	-8.65205001831055	-9.12755393981934	-0.0836136415600777	-0.0338994674384594	0.0410827249288559
-6.52654314041138	-8.65402507781982	-9.13395881652832	-0.0835383087396622	-0.033919095993042	0.0409112311899662
-6.53333044052124	-8.65707015991211	-9.12513828277588	-0.0836372971534729	-0.0339021906256676	0.0409323945641518
-6.53263187408447	-8.6539363861084	-9.13091468811035	-0.0835205689072609	-0.0339765399694443	0.0407339856028557
-6.53260469436646	-8.65582370758057	-9.13229751586914	-0.0834883451461792	-0.0340206958353519	0.0406567119061947
-6.53353977203369	-8.65787124633789	-9.12707996368408	-0.0834626257419586	-0.0341157242655754	0.0405440255999565
-6.53992700576782	-8.65842056274414	-9.12894725799561	-0.0834968164563179	-0.0340844169259071	0.0404850654304028
-6.54265928268433	-8.66410732269287	-9.12329769134521	-0.0836522877216339	-0.0341320969164371	0.0403450205922127
-6.54457235336304	-8.66419219970703	-9.12886619567871	-0.0835122540593147	-0.0341228693723679	0.0402414537966251
-6.5420389175415	-8.6633825302124	-9.12947654724121	-0.0835216119885445	-0.0341632142663002	0.0401355437934399
-6.54399824142456	-8.6619930267334	-9.13913440704346	-0.0834241136908531	-0.0343107432126999	0.0400268696248531
-6.54849195480347	-8.66880035400391	-9.12652778625488	-0.0835537314414978	-0.0343968011438847	0.0399624072015285
-6.55473184585571	-8.67269706726074	-9.13537693023682	-0.0835089609026909	-0.0343943759799004	0.0398071557283401
-6.55923366546631	-8.67367839813232	-9.1262035369873	-0.0834827870130539	-0.0343431308865547	0.0397332683205605
-6.55724668502808	-8.67408847808838	-9.13360214233398	-0.0833241790533066	-0.0344597473740578	0.0396060533821583
-6.56071662902832	-8.67486667633057	-9.12823677062988	-0.0833905413746834	-0.0345734804868698	0.0395407155156136
-6.56914567947388	-8.68117332458496	-9.13295364379883	-0.0833729580044746	-0.0346193052828312	0.0393695719540119
-6.57487392425537	-8.68479537963867	-9.13247203826904	-0.0833326876163483	-0.0345903821289539	0.0393221937119961
-6.57767152786255	-8.68588829040527	-9.13228607177734	-0.0832677260041237	-0.0346853695809841	0.0391403585672379
-6.58301258087158	-8.68899726867676	-9.13566112518311	-0.0832391604781151	-0.0347570888698101	0.0391070730984211
-6.58321809768677	-8.69130611419678	-9.13941955566406	-0.0832915604114532	-0.0348493903875351	0.0389529652893543
-6.58774471282959	-8.69235801696777	-9.13261413574219	-0.0833131894469261	-0.0349883586168289	0.0388605818152428
-6.59853649139404	-8.69884204864502	-9.13229370117188	-0.0833722203969955	-0.034978773444891	0.0386932753026485
-6.60153865814209	-8.70525646209717	-9.12484931945801	-0.0833309814333916	-0.0349361710250378	0.038557693362236
-6.6032395362854	-8.70517349243164	-9.12912464141846	-0.0832698047161102	-0.0349164307117462	0.038410410284996
-6.60725259780884	-8.7059154510498	-9.13690948486328	-0.0833421051502228	-0.0350348092615604	0.0382574275135994
-6.6048321723938	-8.70424747467041	-9.1365909576416	-0.0832735449075699	-0.0351155176758766	0.0381089970469475
-6.61156034469604	-8.70995712280273	-9.13462066650391	-0.0833547934889793	-0.0350940153002739	0.037931639701128
-6.61449384689331	-8.7127571105957	-9.13056087493896	-0.0833384916186333	-0.0351242944598198	0.0378701575100422
-6.61345815658569	-8.71114635467529	-9.14116859436035	-0.0833320766687393	-0.0350608378648758	0.0376309752464294
-6.61622142791748	-8.71328449249268	-9.13164615631104	-0.0832624211907387	-0.0352469235658646	0.0375605933368206
-6.61435079574585	-8.71309185028076	-9.14699840545654	-0.0832997336983681	-0.035209633409977	0.0374237038195133
-6.6195969581604	-8.71683788299561	-9.13771724700928	-0.0833456143736839	-0.0352411568164825	0.0373512990772724
-6.62488889694214	-8.72113513946533	-9.13178157806396	-0.08332809060812	-0.03524399548769	0.0372008085250854
-6.62918758392334	-8.72438716888428	-9.13456344604492	-0.083329439163208	-0.0352124460041523	0.0371017754077911
-6.62390041351318	-8.72437477111816	-9.13761425018311	-0.0832621604204178	-0.0352374911308289	0.0369952842593193
-6.62842464447021	-8.72633647918701	-9.13844871520996	-0.0833229348063469	-0.0352761037647724	0.0368987955152988
-6.63205766677856	-8.73305892944336	-9.13278293609619	-0.083342045545578	-0.0354146063327789	0.0368542522192001
-6.63686418533325	-8.73946762084961	-9.13289737701416	-0.0833609029650688	-0.0353172644972801	0.0367625467479229
-6.64214515686035	-8.7442102432251	-9.13274002075195	-0.0833172425627708	-0.0354298204183578	0.0366383455693722
-6.64413070678711	-8.74647235870361	-9.13899230957031	-0.0832652524113655	-0.035387709736824	0.0365770198404789
-6.64664793014526	-8.75023460388184	-9.13797187805176	-0.0831774175167084	-0.0354932509362698	0.0365325026214123
-6.65096521377563	-8.75536441802979	-9.14048004150391	-0.0832128748297691	-0.0355268493294716	0.0364398844540119
-6.66408348083496	-8.76240825653076	-9.13203811645508	-0.083239421248436	-0.0355216898024082	0.0364262983202934
-6.66694974899292	-8.76898670196533	-9.14619922637939	-0.0831796750426292	-0.0355555973947048	0.0363162606954575
-6.67542695999146	-8.77162170410156	-9.1451416015625	-0.0830532237887383	-0.0355654284358025	0.0362627282738686
-6.67643117904663	-8.7761697769165	-9.150954246521	-0.0829793736338615	-0.0356667563319206	0.036224614828825
-6.68207025527954	-8.77932262420654	-9.14952373504639	-0.0830328911542892	-0.035774439573288	0.0362143591046333
-6.69192409515381	-8.78955364227295	-9.15325736999512	-0.0831264853477478	-0.0358490757644176	0.0361725986003876
-6.69645500183105	-8.79396343231201	-9.14856338500977	-0.0829695537686348	-0.0357534363865852	0.0361437238752842
-6.7038779258728	-8.79497909545898	-9.15856742858887	-0.0829893946647644	-0.0358501598238945	0.0360896326601505
-6.70170593261719	-8.80183601379395	-9.15846061706543	-0.0829197466373444	-0.0359628275036812	0.0361658781766891
-6.706787109375	-8.80350685119629	-9.15586948394775	-0.0829114243388176	-0.0359924398362637	0.0361152403056622
-6.71078491210938	-8.80821323394775	-9.15831851959229	-0.0828734487295151	-0.0360747911036015	0.0361379198729992
-6.71131563186646	-8.80836582183838	-9.15785884857178	-0.0829504504799843	-0.0360825248062611	0.0361032336950302
-6.72076082229614	-8.81377124786377	-9.15767097473145	-0.0829356834292412	-0.036128606647253	0.0360899604856968
-6.7175178527832	-8.81664371490479	-9.156813621521	-0.0829079523682594	-0.0360211655497551	0.0360896959900856
-6.71696901321411	-8.81358909606934	-9.16037559509277	-0.0827965140342712	-0.0360595546662807	0.036110945045948
-6.71755933761597	-8.81837368011475	-9.15784645080566	-0.0827411338686943	-0.0362090617418289	0.0362364277243614
-6.71669769287109	-8.81637573242188	-9.16234016418457	-0.0828070417046547	-0.0361860394477844	0.0362247712910175
-6.7222728729248	-8.82031440734863	-9.1563024520874	-0.0827740579843521	-0.0361171998083591	0.0363283604383469
-6.71723794937134	-8.81998252868652	-9.1539888381958	-0.0828199461102486	-0.0361674427986145	0.0363336056470871
-6.71724033355713	-8.82102966308594	-9.15718555450439	-0.0826478824019432	-0.036180391907692	0.0364479497075081
-6.71144151687622	-8.81693935394287	-9.15445899963379	-0.0826613008975983	-0.036189254373312	0.036518320441246
-6.71284198760986	-8.81608295440674	-9.15545749664307	-0.082617960870266	-0.0362884774804115	0.0366158559918404
-6.71283578872681	-8.82214164733887	-9.15186977386475	-0.0826817229390144	-0.0362700633704662	0.0366145819425583
-6.71425342559814	-8.82241439819336	-9.15322875976563	-0.0826241374015808	-0.0362212955951691	0.0367383062839508
-6.71065282821655	-8.82151412963867	-9.15501403808594	-0.08257807046175	-0.0362147465348244	0.0367626547813416
-6.70436334609985	-8.8163480758667	-9.15498065948486	-0.082499697804451	-0.0363226309418678	0.0368306785821915
-6.70695924758911	-8.81842136383057	-9.14874839782715	-0.0825091749429703	-0.0363092496991158	0.0369571186602116
-6.70621919631958	-8.82061100006104	-9.15511512756348	-0.0825516134500504	-0.0363436937332153	0.0369516387581825
-6.71100807189941	-8.82108020782471	-9.14772796630859	-0.0824572667479515	-0.0363053642213345	0.0370414555072784
-6.70266103744507	-8.82089042663574	-9.16156005859375	-0.0824567452073097	-0.0363232791423798	0.037027757614851
-6.70419645309448	-8.8139705657959	-9.15534782409668	-0.0824358388781548	-0.036340843886137	0.0371311418712139
-6.70251321792603	-8.81765079498291	-9.15705013275146	-0.0824477821588516	-0.0363387800753117	0.0370968766510487
-6.7058219909668	-8.81614303588867	-9.15122318267822	-0.0825380459427834	-0.0363170951604843	0.0372278578579426
-6.70528984069824	-8.81989669799805	-9.15574932098389	-0.0825508832931519	-0.036222368478775	0.0371314138174057
-6.7047905921936	-8.81506824493408	-9.15236854553223	-0.0825057402253151	-0.0362596958875656	0.0372072421014309
-6.70080327987671	-8.81565952301025	-9.15412616729736	-0.0824892893433571	-0.0362705700099468	0.0372190065681934
-6.70119953155518	-8.81293487548828	-9.14650821685791	-0.0826231613755226	-0.0363075211644173	0.037269726395607
-6.70866203308105	-8.82028388977051	-9.14622211456299	-0.0826821774244308	-0.0361857451498508	0.0372545421123505
-6.70705842971802	-8.81569862365723	-9.14488697052002	-0.0826002955436707	-0.0361428186297417	0.0372569561004639
-6.70697641372681	-8.81274795532227	-9.14935493469238	-0.0825683176517487	-0.0361475013196468	0.037341695278883
-6.70536947250366	-8.81386470794678	-9.14389133453369	-0.0826571434736252	-0.0361732020974159	0.0373781435191631
-6.71073961257935	-8.81918048858643	-9.14083766937256	-0.0827081948518753	-0.0361235104501247	0.0374194122850895
-6.70978307723999	-8.82070827484131	-9.14490795135498	-0.0826281532645226	-0.0361320935189724	0.0374600440263748
-6.71314716339111	-8.81922149658203	-9.14449787139893	-0.0826854854822159	-0.0360609591007233	0.0375508666038513
-6.70997047424316	-8.82144069671631	-9.14243412017822	-0.0825681090354919	-0.0360282175242901	0.0375709794461727
-6.70839977264404	-8.81972217559814	-9.14216423034668	-0.0825647115707397	-0.0360599867999554	0.0376627892255783
-6.70871686935425	-8.82633972167969	-9.14877223968506	-0.0825297608971596	-0.0360451713204384	0.037778340280056
-6.70979928970337	-8.82651710510254	-9.14258480072021	-0.0826241746544838	-0.0360649600625038	0.0378593392670155
-6.71463823318481	-8.82942008972168	-9.14622497558594	-0.0825645253062248	-0.0359745025634766	0.0379611402750015
-6.71302461624146	-8.83198356628418	-9.15160655975342	-0.0824328660964966	-0.0359308384358883	0.0380001030862331
-6.70923519134521	-8.8271484375	-9.15359115600586	-0.0823828801512718	-0.0359621234238148	0.0381019599735737
-6.70617818832397	-8.83062553405762	-9.15357303619385	-0.0824412107467651	-0.0360611788928509	0.0382458157837391
-6.70899629592896	-8.83052158355713	-9.15142917633057	-0.0823907926678658	-0.0360289625823498	0.0382504351437092
-6.7095422744751	-8.83232307434082	-9.14356517791748	-0.0824002251029015	-0.0359932780265808	0.0383358746767044
-6.70932388305664	-8.83110427856445	-9.14962577819824	-0.0823086127638817	-0.035919763147831	0.0383517779409885
-6.70730447769165	-8.83431148529053	-9.15353202819824	-0.0823624655604362	-0.0359982661902905	0.0384301841259003
-6.70451259613037	-8.83261299133301	-9.15067768096924	-0.0822566524147987	-0.036023672670126	0.0384486652910709
-6.70338535308838	-8.83385753631592	-9.14440536499023	-0.082373321056366	-0.0359764508903027	0.0385811924934387
-6.70660495758057	-8.83525371551514	-9.13751316070557	-0.0823337510228157	-0.0359818823635578	0.0385906957089901
-6.70888090133667	-8.8353967666626	-9.15012550354004	-0.0823722034692764	-0.0359600186347961	0.0387138798832893
-6.70285558700562	-8.83383178710938	-9.1431360244751	-0.0822047367691994	-0.0360081046819687	0.0386963710188866
-6.70194959640503	-8.83506679534912	-9.15153503417969	-0.0822445303201675	-0.0360225774347782	0.0387903116643429
-6.70203065872192	-8.84035491943359	-9.13872623443604	-0.0822386518120766	-0.0361277498304844	0.0388823933899403
-6.70839023590088	-8.84108543395996	-9.14883708953857	-0.0821482315659523	-0.0360186733305454	0.0389756448566914
-6.70020580291748	-8.8422966003418	-9.14618396759033	-0.0820416286587715	-0.0361232422292233	0.0390347577631474
-6.70214080810547	-8.84155559539795	-9.15545082092285	-0.0820018351078033	-0.0361504480242729	0.0391719155013561
-6.70381212234497	-8.84618186950684	-9.15028381347656	-0.0820464044809341	-0.0362447537481785	0.0392681881785393
-6.70917987823486	-8.8493070602417	-9.15334415435791	-0.0819356516003609	-0.0361999087035656	0.0393534079194069
-6.70880746841431	-8.85212516784668	-9.15413475036621	-0.0818067044019699	-0.0362576320767403	0.0394658781588078
-6.70937490463257	-8.85067939758301	-9.16874122619629	-0.0815987065434456	-0.0363284051418304	0.0395874939858913
-6.70877170562744	-8.85390567779541	-9.16083526611328	-0.0816547051072121	-0.0364596657454968	0.0396920703351498
-6.71205234527588	-8.86074924468994	-9.17020893096924	-0.0814020857214928	-0.0365956872701645	0.0397848710417748
-6.71656894683838	-8.86434268951416	-9.16928863525391	-0.0814375057816505	-0.0365676060318947	0.0398774333298206
-6.7230372428894	-8.87012481689453	-9.17494297027588	-0.0813089460134506	-0.0367158837616444	0.0399318151175976
-6.72582864761353	-8.87319755554199	-9.17814350128174	-0.0810611844062805	-0.0367464274168015	0.0400392487645149
-6.72468948364258	-8.87698650360107	-9.18142509460449	-0.081041157245636	-0.0368580147624016	0.0401422083377838
-6.72800922393799	-8.87970066070557	-9.19001865386963	-0.0808276161551476	-0.036944430321455	0.0401970036327839
-6.73487758636475	-8.88712692260742	-9.18791580200195	-0.0808664336800575	-0.0370505265891552	0.0403185188770294
-6.74467992782593	-8.89284324645996	-9.19808769226074	-0.0806939601898193	-0.037129070609808	0.0403373017907143
-6.74902534484863	-8.89680194854736	-9.20129108428955	-0.0806614905595779	-0.037074152380228	0.0404232889413834
-6.75404930114746	-8.89922332763672	-9.20344734191895	-0.0804978609085083	-0.037145122885704	0.0404422730207443
-6.75818157196045	-8.90403747558594	-9.20955467224121	-0.0803164318203926	-0.0372376777231693	0.0405446402728558
-6.76417684555054	-8.90548038482666	-9.21883487701416	-0.0803356915712357	-0.0373361520469189	0.0405664071440697
-6.76852798461914	-8.9108829498291	-9.2109956741333	-0.080230824649334	-0.0374543629586697	0.0406405739486218
-6.77673530578613	-8.91852760314941	-9.21495056152344	-0.080244205892086	-0.0374205335974693	0.040686622262001
-6.78268384933472	-8.92153072357178	-9.21317958831787	-0.0801813900470734	-0.0374634005129337	0.0406755171716213
-6.78327655792236	-8.92306423187256	-9.2149543762207	-0.0800464153289795	-0.0374199710786343	0.0406829416751862
-6.78996753692627	-8.92326068878174	-9.22914791107178	-0.0800463482737541	-0.0374864153563976	0.0407289676368237
-6.79094982147217	-8.92702007293701	-9.21906757354736	-0.0799403563141823	-0.0376104973256588	0.0407748222351074
-6.79894065856934	-8.9329948425293	-9.22026443481445	-0.0799906402826309	-0.0375754721462727	0.0408038571476936
-6.80549240112305	-8.93410015106201	-9.21648216247559	-0.0799328982830048	-0.0375039353966713	0.0408599302172661
-6.81018257141113	-8.93614768981934	-9.22863292694092	-0.0798811167478561	-0.0374574661254883	0.0408444553613663
-6.81187915802002	-8.93528366088867	-9.22390937805176	-0.0797943472862244	-0.0376503691077232	0.0409386679530144
-6.81835556030273	-8.93991756439209	-9.23418617248535	-0.0798316150903702	-0.0376556590199471	0.0409415028989315
-6.8237133026123	-8.9437141418457	-9.22625350952148	-0.0797489881515503	-0.0375996008515358	0.0410614348948002
-6.82805252075195	-8.94736099243164	-9.24012565612793	-0.0796636193990707	-0.0375283733010292	0.041037805378437
-6.83196401596069	-8.94831371307373	-9.24025630950928	-0.0796101912856102	-0.0377219095826149	0.0411123670637608
-6.83397006988525	-8.94812488555908	-9.24510097503662	-0.0795533061027527	-0.037651352584362	0.0411823280155659
-6.83999824523926	-8.94996738433838	-9.23865985870361	-0.0796302855014801	-0.0376787483692169	0.0412308275699615
-6.8463830947876	-8.95601654052734	-9.24099159240723	-0.0796295404434204	-0.037683729082346	0.0412640012800694
-6.85068273544312	-8.9588508605957	-9.24037075042725	-0.0796465277671814	-0.0375868491828442	0.0413052327930927
-6.84855461120605	-8.95701503753662	-9.2389669418335	-0.0795518234372139	-0.0375938154757023	0.0413452535867691
-6.8509669303894	-8.95560836791992	-9.24658870697021	-0.0795890316367149	-0.0375208370387554	0.0413654781877995
-6.84843444824219	-8.95508098602295	-9.24069595336914	-0.0794953778386116	-0.0375722944736481	0.0413948558270931
-6.84706449508667	-8.95765495300293	-9.24246311187744	-0.0795685723423958	-0.0374576486647129	0.0414331816136837
-6.85428047180176	-8.95538997650146	-9.2389965057373	-0.0795559287071228	-0.0374671071767807	0.0414301864802837
-6.84727764129639	-8.95129680633545	-9.24403190612793	-0.0795740038156509	-0.037363313138485	0.0414458885788918
-6.84757614135742	-8.94769287109375	-9.24060916900635	-0.079535998404026	-0.0373022109270096	0.0415108501911163
-6.84148550033569	-8.94544124603271	-9.23999500274658	-0.0795691311359406	-0.0372726246714592	0.0415600053966045
-6.84273481369019	-8.93971538543701	-9.2404088973999	-0.0796629413962364	-0.0371877178549767	0.0415613427758217
-6.84123420715332	-8.9426908493042	-9.23672676086426	-0.0796473175287247	-0.0370630696415901	0.0415653139352798
-6.83716821670532	-8.93840217590332	-9.23246002197266	-0.0796879380941391	-0.0368826277554035	0.0416063293814659
-6.83259391784668	-8.93144607543945	-9.24019336700439	-0.0796486586332321	-0.036928404122591	0.0415926799178123
-6.82570791244507	-8.93037128448486	-9.22774696350098	-0.0797504708170891	-0.0368223339319229	0.0416282527148724
-6.83075094223022	-8.93074512481689	-9.2278881072998	-0.0798427984118462	-0.0367367044091225	0.0415492989122868
-6.82483720779419	-8.92818832397461	-9.22204113006592	-0.0798855870962143	-0.0365289002656937	0.0414769239723682
-6.82511329650879	-8.92219066619873	-9.22433853149414	-0.0798503905534744	-0.0364568941295147	0.0414456352591515
-6.81893634796143	-8.91974258422852	-9.21469688415527	-0.0799316912889481	-0.0363955870270729	0.0414939634501934
-6.81911706924438	-8.91646766662598	-9.21303462982178	-0.0800217613577843	-0.0362905748188496	0.0414226688444614
-6.81262159347534	-8.91423416137695	-9.20530319213867	-0.0801417306065559	-0.0361469388008118	0.0414451770484447
-6.81275653839111	-8.90907382965088	-9.20259189605713	-0.0801844373345375	-0.0360703803598881	0.0414199121296406
-6.8091025352478	-8.90545272827148	-9.19696807861328	-0.0801982060074806	-0.0359561592340469	0.0413639023900032
-6.80099153518677	-8.89547443389893	-9.19920444488525	-0.0802363753318787	-0.0359337404370308	0.0413166545331478
-6.79852628707886	-8.89830207824707	-9.18896293640137	-0.0803453102707863	-0.0358057469129562	0.0413576476275921
-6.79849100112915	-8.89083385467529	-9.18545150756836	-0.0803753957152367	-0.0357442535459995	0.0413334667682648
-6.79781913757324	-8.89005947113037	-9.19114685058594	-0.0802289023995399	-0.0356351397931576	0.041330873966217
-6.78569173812866	-8.88175487518311	-9.18850135803223	-0.0803210884332657	-0.0356214940547943	0.0412379428744316
-6.78685235977173	-8.8791389465332	-9.18954372406006	-0.0803666487336159	-0.035679142922163	0.0412605479359627
-6.783775806427	-8.87602806091309	-9.18249130249023	-0.0804220288991928	-0.0355750098824501	0.0412785708904266
-6.79036140441895	-8.87497138977051	-9.18781471252441	-0.0804503560066223	-0.0355442464351654	0.0412165969610214
-6.7849383354187	-8.87387466430664	-9.1881217956543	-0.080451138317585	-0.0353998132050037	0.0411969609558582
-6.78265810012817	-8.8677864074707	-9.18702793121338	-0.0804158970713615	-0.0354188457131386	0.0411831848323345
-6.77917575836182	-8.86964321136475	-9.17822360992432	-0.0804916694760323	-0.035449642688036	0.0411741957068443
-6.7840461730957	-8.86713027954102	-9.18893814086914	-0.0805402249097824	-0.0354192852973938	0.0411041639745235
-6.78580093383789	-8.87007236480713	-9.18062210083008	-0.08059973269701	-0.0352165475487709	0.041121669113636
-6.78262948989868	-8.8642635345459	-9.18271732330322	-0.0805301442742348	-0.0352887026965618	0.0409905798733234
-6.78382301330566	-8.86443042755127	-9.18499946594238	-0.0805574879050255	-0.0353206284344196	0.0410174019634724
-6.78321409225464	-8.85953426361084	-9.18943119049072	-0.080559253692627	-0.0352600961923599	0.0409615039825439
-6.7861499786377	-8.86458778381348	-9.18210792541504	-0.0806378275156021	-0.0351733714342117	0.0410005450248718
-6.78599071502686	-8.85763359069824	-9.18225860595703	-0.0806075632572174	-0.0351288355886936	0.0408240109682083
-6.78655529022217	-8.86003112792969	-9.18567752838135	-0.0805810615420341	-0.0350971557199955	0.0408007055521011
-6.78204536437988	-8.85902214050293	-9.19325733184814	-0.0806510075926781	-0.0351043231785297	0.0407450273633003
-6.78909683227539	-8.85887813568115	-9.17968463897705	-0.0807236358523369	-0.0351207926869392	0.040696494281292
-6.79024982452393	-8.85797309875488	-9.18436622619629	-0.0807532072067261	-0.0350691974163055	0.0405190549790859
-6.79296684265137	-8.85633754730225	-9.19051551818848	-0.0806461200118065	-0.0350224040448666	0.0404523313045502
-6.78732967376709	-8.85137176513672	-9.19307994842529	-0.0807261168956757	-0.0349946022033691	0.0403563641011715
-6.79391098022461	-8.85053730010986	-9.18356800079346	-0.0808402672410011	-0.0350872427225113	0.0403094105422497
-6.79653406143188	-8.85674571990967	-9.1816577911377	-0.0809057950973511	-0.0349490568041801	0.040116123855114
-6.80748319625854	-8.85572910308838	-9.17501926422119	-0.0808936804533005	-0.0348556041717529	0.0400083102285862
-6.80386590957642	-8.85640621185303	-9.18398380279541	-0.0809735730290413	-0.034817885607481	0.0398247614502907
-6.80885028839111	-8.85451602935791	-9.18115615844727	-0.0809712558984756	-0.0348147116601467	0.0396637320518494
-6.81965446472168	-8.85832691192627	-9.17855548858643	-0.0811159685254097	-0.034778606146574	0.039583258330822
-6.82100486755371	-8.86097812652588	-9.17701244354248	-0.0812115967273712	-0.0346861481666565	0.0393172651529312
-6.83138465881348	-8.86447906494141	-9.17195320129395	-0.0813105031847954	-0.034524355083704	0.0391724966466427
-6.82723379135132	-8.86326503753662	-9.1760082244873	-0.0812769681215286	-0.0345147103071213	0.0389240197837353
-6.83705472946167	-8.86448192596436	-9.16710186004639	-0.0814143121242523	-0.0344955213367939	0.0388089753687382
-6.83976125717163	-8.86794281005859	-9.16184616088867	-0.0815349966287613	-0.0344067253172398	0.0385606624186039
-6.85067272186279	-8.86867523193359	-9.15762710571289	-0.0816759318113327	-0.0342940725386143	0.0384394899010658
-6.85483169555664	-8.87468338012695	-9.16647148132324	-0.0817669630050659	-0.034208033233881	0.0381770059466362
-6.857008934021	-8.87601852416992	-9.1603479385376	-0.081829734146595	-0.0341517180204391	0.0380182825028896
-6.86040830612183	-8.87306690216064	-9.1623363494873	-0.0818226560950279	-0.0341444574296474	0.0378046706318855
-6.86186695098877	-8.87689208984375	-9.15784740447998	-0.0819510295987129	-0.0341099165380001	0.0376391932368279
-6.87127780914307	-8.87956809997559	-9.14944458007813	-0.0821555182337761	-0.0340605080127716	0.0373964086174965
-6.87624073028564	-8.88292407989502	-9.15471744537354	-0.0821466967463493	-0.0339057333767414	0.0371680371463299
-6.87795639038086	-8.8781156539917	-9.14922428131104	-0.0823320299386978	-0.0337908081710339	0.0370174646377563
-6.88130807876587	-8.88192272186279	-9.15119171142578	-0.0823502838611603	-0.03378526866436	0.0367094464600086
-6.88518762588501	-8.87965869903564	-9.14056777954102	-0.0825298950076103	-0.0337636731564999	0.0365129671990871
-6.89042568206787	-8.88249206542969	-9.1409912109375	-0.0825482085347176	-0.033719040453434	0.036229882389307
-6.89972019195557	-8.88390922546387	-9.14142322540283	-0.0826856642961502	-0.0335498638451099	0.0359846614301205
-6.90437936782837	-8.88554668426514	-9.1431941986084	-0.082770511507988	-0.0334703028202057	0.0357930436730385
-6.90486335754395	-8.8861722946167	-9.14396572113037	-0.0827147662639618	-0.033424649387598	0.0355370491743088
-6.9093222618103	-8.8862829208374	-9.14612770080566	-0.0828767269849777	-0.0333475694060326	0.0353452563285828
-6.91272449493408	-8.89157485961914	-9.13479328155518	-0.0829297378659248	-0.0333371125161648	0.0351923629641533
-6.92445039749146	-8.89235591888428	-9.13198661804199	-0.0830498337745667	-0.0332271605730057	0.0349737964570522
-6.92700958251953	-8.89906597137451	-9.13263034820557	-0.0831114128232002	-0.0331517495214939	0.0347956568002701
-6.93135356903076	-8.89660930633545	-9.13176441192627	-0.0831621512770653	-0.0330682620406151	0.0345731861889362
-6.93435192108154	-8.89925575256348	-9.13717079162598	-0.0831786766648293	-0.0331066362559795	0.0344510935246944
-6.93295192718506	-8.89821529388428	-9.13708400726318	-0.0831479355692863	-0.0330791920423508	0.0342266745865345
-6.94123125076294	-8.90166187286377	-9.13606262207031	-0.0833622440695763	-0.0330691076815128	0.034069899469614
-6.94256734848022	-8.90178108215332	-9.13874244689941	-0.0832239538431168	-0.0329778268933296	0.0338749922811985
-6.94844436645508	-8.89988708496094	-9.13836097717285	-0.0833039954304695	-0.032888688147068	0.0337312147021294
-6.93894577026367	-8.89974880218506	-9.13816738128662	-0.083256296813488	-0.0330051891505718	0.0335306152701378
-6.94351482391357	-8.89578914642334	-9.13952541351318	-0.0833554714918137	-0.0329886116087437	0.0334060378372669
-6.94546794891357	-8.89682388305664	-9.13296031951904	-0.0834255740046501	-0.0329557172954082	0.0332639180123806
-6.94749164581299	-8.89712142944336	-9.13263988494873	-0.0834799781441689	-0.0328533239662647	0.0330991335213184
-6.94446659088135	-8.89519500732422	-9.13305187225342	-0.083508625626564	-0.0328057371079922	0.0329750999808311
-6.94205093383789	-8.89076805114746	-9.13991355895996	-0.0834437385201454	-0.0328660234808922	0.0327634215354919
-6.94310760498047	-8.88960456848145	-9.13437652587891	-0.0834960266947746	-0.0327780432999134	0.0326995961368084
-6.93386220932007	-8.88825798034668	-9.13304996490479	-0.0835061296820641	-0.032819963991642	0.0325130186975002
-6.93947839736938	-8.88408374786377	-9.1281909942627	-0.0835801288485527	-0.0327007882297039	0.0323920100927353
-6.93943071365356	-8.88772869110107	-9.12268733978271	-0.0837693735957146	-0.0327022075653076	0.0321638435125351
-6.94063568115234	-8.88555145263672	-9.12252044677734	-0.0836978256702423	-0.0325918383896351	0.032005999237299
-6.93718290328979	-8.88263416290283	-9.12139129638672	-0.0838041007518768	-0.0324908345937729	0.0318752340972424
-6.93157863616943	-8.87826061248779	-9.11898994445801	-0.0838141217827797	-0.0325498469173908	0.0316965356469154
-6.93321466445923	-8.87412357330322	-9.11675453186035	-0.08384969830513	-0.0325007438659668	0.0316112712025642
-6.93179178237915	-8.87740993499756	-9.11828517913818	-0.0840250626206398	-0.0324883796274662	0.0314326733350754
-6.9314751625061	-8.87566184997559	-9.10109233856201	-0.0840355828404427	-0.0324086844921112	0.031332116574049
-6.93271923065186	-8.8762788772583	-9.11157512664795	-0.0841674506664276	-0.0323545150458813	0.0312119629234076
-6.93102598190308	-8.87538814544678	-9.11163997650146	-0.0840697512030602	-0.0323462300002575	0.0310866292566061
-6.92701101303101	-8.87172412872314	-9.10743427276611	-0.0841053947806358	-0.0322510674595833	0.0309144705533981
-6.92551755905151	-8.87057590484619	-9.10181903839111	-0.0842186436057091	-0.0324107147753239	0.0307646375149488
-6.92611837387085	-8.87183284759521	-9.09455680847168	-0.0843090787529945	-0.032321885228157	0.0306556522846222
-6.92788791656494	-8.8740873336792	-9.09398651123047	-0.0844414979219437	-0.0322441756725311	0.0304456781595945
-6.92861175537109	-8.87350654602051	-9.09400177001953	-0.0843567848205566	-0.0322113558650017	0.0303160529583693
-6.93070554733276	-8.87203693389893	-9.09279155731201	-0.0845057219266891	-0.0320576094090939	0.0301308277994394
-6.9307975769043	-8.87364959716797	-9.09099674224854	-0.0844287350773811	-0.0321646891534328	0.030071934685111
-6.93126583099365	-8.87331104278564	-9.09542560577393	-0.0845192894339561	-0.0321660079061985	0.0298892986029387
-6.93681383132935	-8.87474918365479	-9.08632469177246	-0.0846499875187874	-0.032200388610363	0.029814600944519
-6.9391188621521	-8.87900066375732	-9.08724975585938	-0.0846119076013565	-0.0321973823010921	0.0296993441879749
-6.94483137130737	-8.8848705291748	-9.08025646209717	-0.0847893729805946	-0.0321286246180534	0.0295402202755213
-6.95244884490967	-8.88559150695801	-9.0728645324707	-0.0847542360424995	-0.0321374498307705	0.029394268989563
-6.95417976379395	-8.88870811462402	-9.08043766021729	-0.0847532749176025	-0.0320915207266808	0.0292581263929605
-6.96089649200439	-8.88917446136475	-9.07695960998535	-0.0847893431782722	-0.0321402028203011	0.0292026735842228
-6.96139287948608	-8.89258098602295	-9.07922267913818	-0.0847501158714294	-0.032194472849369	0.0290860198438168
-6.97043752670288	-8.89448738098145	-9.06897449493408	-0.0848447531461716	-0.0322473831474781	0.0290550570935011
-6.98442649841309	-8.90420627593994	-9.07278537750244	-0.084888830780983	-0.0322643034160137	0.0289392918348312
-6.98361682891846	-8.90769672393799	-9.07263088226318	-0.0848998799920082	-0.0322479717433453	0.028841108083725
-6.99446630477905	-8.90857410430908	-9.08069324493408	-0.0848447233438492	-0.0322641730308533	0.0288039054721594
-6.99788665771484	-8.91530227661133	-9.07827377319336	-0.0847689881920815	-0.0324212573468685	0.0287982225418091
-6.99821615219116	-8.91506099700928	-9.07584667205811	-0.0847615674138069	-0.0324943512678146	0.0287022162228823
-7.0074257850647	-8.92151260375977	-9.07824802398682	-0.0846971794962883	-0.0325950495898724	0.0287008173763752
-7.01259994506836	-8.9245777130127	-9.07808399200439	-0.0848065689206123	-0.0325687937438488	0.0286533571779728
-7.02290821075439	-8.93228435516357	-9.0768346786499	-0.0846846178174019	-0.0326455347239971	0.0286685544997454
-7.01867055892944	-8.93259620666504	-9.08125782012939	-0.0845871344208717	-0.0327017568051815	0.02867092192173
-7.02564764022827	-8.93435764312744	-9.08947658538818	-0.0845309495925903	-0.0328395329415798	0.0287283007055521
-7.02431488037109	-8.93521785736084	-9.08615207672119	-0.084492988884449	-0.0329568013548851	0.0286955740302801
-7.02931690216064	-8.93629455566406	-9.09333515167236	-0.0844066143035889	-0.0330663360655308	0.0287726912647486
-7.03401231765747	-8.94432067871094	-9.08828926086426	-0.0843957364559174	-0.0330681763589382	0.0288859028369188
-7.03334140777588	-8.94365215301514	-9.09420108795166	-0.0843981802463531	-0.0331669636070728	0.0288068726658821
-7.03568887710571	-8.94670391082764	-9.09567070007324	-0.0842482671141624	-0.0332156866788864	0.0288708992302418
-7.0295672416687	-8.94733715057373	-9.09718132019043	-0.0842544063925743	-0.0331942066550255	0.0289124827831984
-7.02834987640381	-8.94153785705566	-9.09893608093262	-0.0840877890586853	-0.0333472602069378	0.0289390366524458
-7.03024911880493	-8.94596672058105	-9.09811496734619	-0.0840829461812973	-0.0333826988935471	0.0290068406611681
-7.02740812301636	-8.95086002349854	-9.09865474700928	-0.0841537937521935	-0.0333662629127502	0.0289998613297939
-7.03121423721313	-8.94838905334473	-9.09342479705811	-0.084055632352829	-0.033339586108923	0.0291323103010654
-7.02778816223145	-8.95222759246826	-9.10288715362549	-0.084042027592659	-0.033301193267107	0.0290810577571392
-7.02582454681396	-8.95107936859131	-9.10353565216064	-0.0840181261301041	-0.0332912839949131	0.0291279461234808
-7.01741790771484	-8.95145320892334	-9.10365581512451	-0.0839407965540886	-0.0333666615188122	0.029183404520154
-7.01737022399902	-8.94959926605225	-9.0982837677002	-0.0840068086981773	-0.0333947874605656	0.0291878990828991
-7.01689624786377	-8.95094299316406	-9.09236240386963	-0.0840599909424782	-0.0333693064749241	0.0292492434382439
-7.01417827606201	-8.95582866668701	-9.09791564941406	-0.0840064585208893	-0.0332491807639599	0.0292373634874821
-7.01484394073486	-8.95094871520996	-9.09790706634521	-0.0840224847197533	-0.0331707261502743	0.0292829256504774
-7.01071214675903	-8.95285129547119	-9.10826873779297	-0.0839341953396797	-0.0331390015780926	0.0292842295020819
-7.00555992126465	-8.9495096206665	-9.10220909118652	-0.0838780105113983	-0.0332128442823887	0.029322100803256
-7.0037670135498	-8.94653701782227	-9.1060733795166	-0.0838348865509033	-0.0331756211817265	0.0293971337378025
-7.00219345092773	-8.94881153106689	-9.10300064086914	-0.0839451104402542	-0.0332623273134232	0.0293820966035128
-7.0044059753418	-8.95012283325195	-9.10031414031982	-0.0839820057153702	-0.0332172401249409	0.0294019188731909
-7.00168657302856	-8.95205307006836	-9.09855270385742	-0.0839423462748528	-0.0331200398504734	0.0294576399028301
-6.99714612960815	-8.94593143463135	-9.10136222839355	-0.0838561207056046	-0.0331163965165615	0.0294595565646887
-6.99454402923584	-8.94737243652344	-9.1055793762207	-0.083861231803894	-0.0331700779497623	0.029520969837904
-6.9886212348938	-8.94540500640869	-9.10401439666748	-0.0837923139333725	-0.0331497043371201	0.0295421872287989
-6.98730039596558	-8.94826602935791	-9.10001850128174	-0.0838755369186401	-0.0331444963812828	0.0295735392719507
-6.98937654495239	-8.94736003875732	-9.10062313079834	-0.0838542059063911	-0.0331377163529396	0.0296069085597992
-6.98878908157349	-8.94798278808594	-9.10124206542969	-0.0837819948792458	-0.0330429561436176	0.0296584460884333
-6.97826480865479	-8.94695568084717	-9.10537433624268	-0.0836797952651978	-0.0331527888774872	0.0296515505760908
-6.97392988204956	-8.94134998321533	-9.11470222473145	-0.0835495740175247	-0.0331591591238976	0.0297661777585745
-6.97064590454102	-8.94217300415039	-9.10806369781494	-0.0836760178208351	-0.033266756683588	0.0298945438116789
-6.97088384628296	-8.94548511505127	-9.10552215576172	-0.0835321620106697	-0.0332742258906364	0.0299252010881901
-6.97133302688599	-8.94629287719727	-9.10545349121094	-0.0835996121168137	-0.0332376770675182	0.030083030462265
-6.96344137191772	-8.94771575927734	-9.10799121856689	-0.0834973156452179	-0.033346388489008	0.030088672414422
-6.96097564697266	-8.94373607635498	-9.11390209197998	-0.0832867175340652	-0.033353004604578	0.0302096307277679
-6.95413303375244	-8.94244384765625	-9.1144323348999	-0.083229698240757	-0.0334637798368931	0.03027718141675
-6.94992876052856	-8.94188117980957	-9.11702156066895	-0.0831172540783882	-0.0335511416196823	0.0304050277918577
-6.95075798034668	-8.94291877746582	-9.11045360565186	-0.0831711143255234	-0.0335443504154682	0.0304617397487164
-6.9502215385437	-8.94631385803223	-9.12008285522461	-0.083020880818367	-0.0336282961070538	0.0305340383201838
-6.95073080062866	-8.94555187225342	-9.12148475646973	-0.0829430520534515	-0.0335486531257629	0.0306574366986752
-6.94748497009277	-8.94790077209473	-9.12509059906006	-0.0828822255134583	-0.0337169170379639	0.0307514406740665
-6.94503593444824	-8.94769859313965	-9.13278961181641	-0.0826880931854248	-0.0338109582662582	0.0309305507689714
-6.94385099411011	-8.94851303100586	-9.13485813140869	-0.0826401039958	-0.0338712297379971	0.0310302022844553
-6.94095706939697	-8.94991779327393	-9.1346321105957	-0.0825244262814522	-0.034111350774765	0.031166285276413
-6.9430718421936	-8.95445728302002	-9.1363582611084	-0.0824898481369019	-0.0340832024812698	0.031257513910532
-6.94184637069702	-8.95676422119141	-9.14636516571045	-0.0823981389403343	-0.0341360867023468	0.0313485078513622
-6.94090795516968	-8.95800495147705	-9.14390659332275	-0.082266554236412	-0.0341960676014423	0.0315239652991295
-6.94117736816406	-8.95403003692627	-9.16014194488525	-0.0821039602160454	-0.0342080146074295	0.0315391793847084
-6.93700218200684	-8.95583820343018	-9.15842151641846	-0.0818719118833542	-0.034413754940033	0.031755942851305
-6.93111038208008	-8.95404243469238	-9.16945171356201	-0.0817655026912689	-0.0345421768724918	0.0318439044058323
-6.93276119232178	-8.95878887176514	-9.166579246521	-0.0818166807293892	-0.0346183069050312	0.0319778807461262
-6.93223237991333	-8.96393966674805	-9.16932106018066	-0.0816758126020432	-0.0347405299544334	0.0320573635399342
-6.93002653121948	-8.96558284759521	-9.1710901260376	-0.0817032605409622	-0.034750659018755	0.0321657620370388
-6.93174171447754	-8.96470546722412	-9.17309474945068	-0.0815348401665688	-0.0348536856472492	0.0322264544665813
-6.92663478851318	-8.96535873413086	-9.1864538192749	-0.0814334601163864	-0.0348617732524872	0.032269187271595
-6.92887544631958	-8.96424293518066	-9.18421363830566	-0.0813343077898026	-0.0348214358091354	0.032402541488409
-6.92223930358887	-8.96430397033691	-9.19398593902588	-0.0811800733208656	-0.0350025296211243	0.0324917994439602
-6.91869306564331	-8.9658842086792	-9.19215774536133	-0.0812289714813232	-0.0350638031959534	0.0325772985816002
-6.92249822616577	-8.9699764251709	-9.1982946395874	-0.0810927078127861	-0.0351680964231491	0.0326402895152569
-6.91729593276978	-8.97068786621094	-9.19353771209717	-0.0810313075780869	-0.0351488851010799	0.0327673889696598
-6.91849088668823	-8.9682674407959	-9.19928550720215	-0.0810010582208633	-0.0352298580110073	0.0328433699905872
-6.91555595397949	-8.97053241729736	-9.20108604431152	-0.0808311849832535	-0.0352642685174942	0.0328952930867672
-6.90665006637573	-8.96837902069092	-9.20723628997803	-0.0807409584522247	-0.0352344959974289	0.0329528525471687
-6.90563535690308	-8.96410274505615	-9.2136344909668	-0.0806156545877457	-0.0352973267436028	0.0331357233226299
-6.90044021606445	-8.96655654907227	-9.20888805389404	-0.0806061029434204	-0.0353717431426048	0.0332075543701649
-6.89622068405151	-8.96512126922607	-9.22433471679688	-0.0805380418896675	-0.0354163758456707	0.0332940369844437
-6.89581871032715	-8.96695518493652	-9.21430110931396	-0.0805079489946365	-0.0353948548436165	0.0334435440599918
-6.88749837875366	-8.96834087371826	-9.2143440246582	-0.0805004611611366	-0.0354315638542175	0.0334918238222599
-6.88454437255859	-8.96449947357178	-9.21664142608643	-0.0803316310048103	-0.0353488065302372	0.0335560739040375
-6.87590456008911	-8.96159362792969	-9.21783065795898	-0.0802338197827339	-0.0353292338550091	0.0336608216166496
-6.86445808410645	-8.95870304107666	-9.22598934173584	-0.0801797062158585	-0.0354126952588558	0.0336841642856598
-6.86135530471802	-8.9537353515625	-9.22041034698486	-0.0801407024264336	-0.0354462154209614	0.0338331758975983
-6.85493612289429	-8.95589733123779	-9.22095584869385	-0.0800638943910599	-0.035457294434309	0.0338342897593975
-6.84835147857666	-8.95029640197754	-9.22180843353271	-0.0800506696105003	-0.0354417413473129	0.0339946411550045
-6.84404897689819	-8.95211696624756	-9.22769355773926	-0.0799564570188522	-0.0353593528270721	0.0339825712144375
-6.83744096755981	-8.94460391998291	-9.22474002838135	-0.0797871798276901	-0.0353214703500271	0.0340681038796902
-6.82973003387451	-8.94295978546143	-9.22519111633301	-0.0798023343086243	-0.0353515110909939	0.0341516882181168
-6.8219313621521	-8.94169616699219	-9.22146987915039	-0.0798655599355698	-0.0353263802826405	0.0342753157019615
-6.82352876663208	-8.9420919418335	-9.21749687194824	-0.0798244774341583	-0.0352334752678871	0.0343642868101597
-6.81663990020752	-8.94110107421875	-9.22275829315186	-0.0797830894589424	-0.0351535901427269	0.0343702174723148
-6.80920314788818	-8.93564987182617	-9.22097110748291	-0.0797652453184128	-0.0351899899542332	0.0344362072646618
-6.80285596847534	-8.93182182312012	-9.22727108001709	-0.0796826109290123	-0.0351723209023476	0.0345375947654247
-6.79507541656494	-8.93007373809814	-9.21654319763184	-0.0797344073653221	-0.0351428911089897	0.0346332862973213
-6.7911376953125	-8.93221855163574	-9.22076797485352	-0.0796930491924286	-0.035064373165369	0.03470653668046
-6.78843641281128	-8.92503929138184	-9.21764945983887	-0.0796797275543213	-0.0349952913820744	0.0347642563283443
-6.78584146499634	-8.92247867584229	-9.22579956054688	-0.0796420201659203	-0.0349815674126148	0.0348361395299435
-6.77694749832153	-8.91970443725586	-9.22875690460205	-0.0794932320713997	-0.034963134676218	0.0349325723946095
-6.76988172531128	-8.91351222991943	-9.2249813079834	-0.0794679075479507	-0.0349809713661671	0.035057719796896
-6.76013278961182	-8.91062545776367	-9.2287130355835	-0.0794434100389481	-0.035028513520956	0.0351534113287926
-6.75471830368042	-8.90860557556152	-9.23074531555176	-0.0793762728571892	-0.0350653529167175	0.0352081283926964
-6.74960470199585	-8.90726757049561	-9.22434902191162	-0.0794378221035004	-0.0350031927227974	0.0353854112327099
-6.74256038665771	-8.90034770965576	-9.22509956359863	-0.0792757347226143	-0.0349251888692379	0.035401962697506
-6.73446416854858	-8.89682674407959	-9.22639083862305	-0.0793020576238632	-0.034937247633934	0.035519789904356
-6.72310161590576	-8.89107608795166	-9.23056221008301	-0.0791747272014618	-0.034967839717865	0.0355620235204697
-6.7178521156311	-8.88895511627197	-9.22880172729492	-0.0792502835392952	-0.0349910259246826	0.0356411337852478
-6.71453809738159	-8.88451099395752	-9.22158813476563	-0.0791605710983276	-0.0349097214639187	0.0357408672571182
-6.71309995651245	-8.88533210754395	-9.23044013977051	-0.079189732670784	-0.0348632670938969	0.0358249098062515
-6.70303058624268	-8.88350486755371	-9.22842788696289	-0.0791050270199776	-0.034810334444046	0.0359108187258244
-6.69746112823486	-8.87452697753906	-9.24337673187256	-0.0789021924138069	-0.0348755605518818	0.0359285175800323
-6.69173765182495	-8.87419128417969	-9.23429489135742	-0.0791059285402298	-0.034922868013382	0.0361107885837555
-6.68581533432007	-8.8756217956543	-9.2341947555542	-0.07899459451437	-0.0348898097872734	0.0361359305679798
-6.68450832366943	-8.87400817871094	-9.23332691192627	-0.0790164694190025	-0.0347786396741867	0.0363227725028992
-6.67922449111938	-8.87116241455078	-9.23908519744873	-0.0789202898740768	-0.034850686788559	0.0363415740430355
-6.67105865478516	-8.87030220031738	-9.24720191955566	-0.0788390263915062	-0.0348268188536167	0.0365060195326805
-6.66062068939209	-8.86491012573242	-9.23974323272705	-0.078755185008049	-0.0349553376436234	0.0365795716643333
-6.65780735015869	-8.85953426361084	-9.2429370880127	-0.0786160230636597	-0.0349396578967571	0.0367915779352188
-6.652259349823	-8.86082458496094	-9.24159622192383	-0.0786831080913544	-0.0349638313055038	0.0368378721177578
-6.64443063735962	-8.85452842712402	-9.24476623535156	-0.0784709081053734	-0.0349982976913452	0.0370247662067413
-6.6396312713623	-8.85174465179443	-9.24719619750977	-0.0785122141242027	-0.0349276922643185	0.0371871441602707
-6.62937784194946	-8.84757614135742	-9.2551908493042	-0.0782916843891144	-0.0349899120628834	0.0372857004404068
-6.62248992919922	-8.84432315826416	-9.24583911895752	-0.0783394649624825	-0.0350436866283417	0.0375044569373131
-6.62165927886963	-8.84279537200928	-9.25397205352783	-0.0782633125782013	-0.0350937470793724	0.0375917330384254
-6.6190447807312	-8.83890819549561	-9.24819183349609	-0.0782424360513687	-0.0349969752132893	0.0378493219614029
-6.61024045944214	-8.83656787872314	-9.2511625289917	-0.0781378448009491	-0.0351130925118923	0.0379171632230282
-6.60944890975952	-8.83122158050537	-9.26162052154541	-0.07792729139328	-0.0351094081997871	0.0381656177341938
-6.6060004234314	-8.82837581634521	-9.26557445526123	-0.0779847130179405	-0.0352153442800045	0.038307212293148
-6.60373449325562	-8.82714557647705	-9.26375865936279	-0.0778642147779465	-0.0352921113371849	0.0385268591344357
-6.60540723800659	-8.82970809936523	-9.26397609710693	-0.0778127610683441	-0.0352485962212086	0.0386689007282257
-6.6004433631897	-8.8287467956543	-9.2725944519043	-0.0775638371706009	-0.0353179983794689	0.0388702936470509
-6.59281349182129	-8.82423305511475	-9.27923393249512	-0.0774640813469887	-0.0354242734611034	0.0390958115458488
-6.59041595458984	-8.82154655456543	-9.28064823150635	-0.0773621797561646	-0.0356105230748653	0.0393244326114655
-6.59153366088867	-8.82185935974121	-9.28835391998291	-0.077254518866539	-0.0356670767068863	0.0395571403205395
-6.59153842926025	-8.82532405853271	-9.28331279754639	-0.0771676301956177	-0.0357102043926716	0.0398414097726345
-6.58720541000366	-8.82062816619873	-9.29429054260254	-0.0768882185220718	-0.0358049012720585	0.0401069074869156
-6.58711385726929	-8.81793594360352	-9.30609226226807	-0.0768272802233696	-0.0360246896743774	0.0403630025684834
-6.58286380767822	-8.8197135925293	-9.30418014526367	-0.0766559764742851	-0.0361544750630856	0.0406812839210033
-6.58496284484863	-8.82105731964111	-9.30805397033691	-0.0765285715460777	-0.0363003276288509	0.040900893509388
-6.58527612686157	-8.82321357727051	-9.31464004516602	-0.076330192387104	-0.0363539196550846	0.0412182547152042
-6.58547401428223	-8.82250595092773	-9.32866382598877	-0.0761686712503433	-0.0364103578031063	0.0414215996861458
-6.5805459022522	-8.81908512115479	-9.33083629608154	-0.0758611485362053	-0.0367086380720139	0.0417526997625828
-6.57926511764526	-8.82268238067627	-9.34273242950439	-0.0757935345172882	-0.036775778979063	0.042010735720396
-6.58160066604614	-8.82418441772461	-9.33843421936035	-0.0756207332015038	-0.0369433797895908	0.0422928631305695
-6.58090734481812	-8.82417774200439	-9.3519401550293	-0.0753942877054214	-0.0369294956326485	0.0424319207668304
-6.57975625991821	-8.82309150695801	-9.35739040374756	-0.0751960948109627	-0.0371588319540024	0.042718231678009
-6.57807159423828	-8.82362174987793	-9.36941814422607	-0.0750535875558853	-0.0372769646346569	0.0429785251617432
-6.58327293395996	-8.82181072235107	-9.3670597076416	-0.0749989151954651	-0.037462517619133	0.0431855395436287
-6.58302879333496	-8.82849025726318	-9.37948226928711	-0.0748449638485909	-0.0374684445559978	0.0433615259826183
-6.58786296844482	-8.82752418518066	-9.3797607421875	-0.0746121630072594	-0.0375972576439381	0.0436179749667645
-6.58107995986938	-8.82654857635498	-9.39417362213135	-0.0744522288441658	-0.0377222895622253	0.0437723882496357
-6.5886378288269	-8.82846546173096	-9.39120864868164	-0.0744806379079819	-0.0379253625869751	0.0439889766275883
-6.59407091140747	-8.83343124389648	-9.39935779571533	-0.0742841735482216	-0.0379592403769493	0.0441552437841892
-6.59859228134155	-8.83635807037354	-9.40542125701904	-0.0740461125969887	-0.0380232706665993	0.044347807765007
-6.59472274780273	-8.83382987976074	-9.42272853851318	-0.0739151388406754	-0.0382009595632553	0.0445607788860798
-6.60247945785522	-8.83654499053955	-9.41747760772705	-0.0739057585597038	-0.038370031863451	0.0447309240698814
-6.60892200469971	-8.8423490524292	-9.42040538787842	-0.0737685784697533	-0.0383759588003159	0.044897023588419
-6.61276626586914	-8.84205532073975	-9.42943000793457	-0.0736624076962471	-0.0384696982800961	0.0450856797397137
-6.61087322235107	-8.84076118469238	-9.43467426300049	-0.0733886733651161	-0.0386151783168316	0.0452464185655117
-6.61329555511475	-8.84168720245361	-9.43831157684326	-0.0733782351016998	-0.0387553907930851	0.0454045012593269
-6.62173938751221	-8.84707355499268	-9.44245719909668	-0.07328861951828	-0.0388786680996418	0.0455912239849567
-6.62448978424072	-8.84951210021973	-9.44971370697021	-0.0731987357139587	-0.0388707853853703	0.0457724705338478
-6.6230731010437	-8.84772396087646	-9.45371437072754	-0.0729802921414375	-0.0390392914414406	0.0458686836063862
[truncated: 8,541 more rows]
