# Supplementary material for: Identification of Haptic Based Guiding Using Hard Reins
Source: PLoS One. 2015 Jul 22;10(7):e0132020. doi: 10.1371/journal.pone.0132020 (PMC4511788; doi:10.1371/journal.pone.0132020)
Supplement: S6 File — (ZIP) [file pone.0132020.s006.zip › Exp2_ForceData2/Subject6/path2/T9.csv]

Force X (N)	Force Y (N)	Force Z (N)	Torque X (N-m)	Torque Y (N-m)	Torque Z (N-m)	Frequency = 10000	Averaging Level = 16	F/T Serial Number = FT11772	Time Started = 19/02/2013 13:34:58
-6.79124975204468	-7.20177507400513	-10.2997875213623	-0.148577779531479	-0.0369531214237213	0.00434744218364358
-6.79127740859985	-7.20359468460083	-10.3182077407837	-0.148565605282784	-0.0368930697441101	0.00447557680308819
-6.79527711868286	-7.20480537414551	-10.3178215026855	-0.148633286356926	-0.0370016917586327	0.00452038552612066
-6.79548263549805	-7.20684003829956	-10.3358373641968	-0.148573845624924	-0.0370175428688526	0.00449701771140099
-6.79781675338745	-7.20914030075073	-10.3477029800415	-0.148557111620903	-0.0370434820652008	0.00454650679603219
-6.79754972457886	-7.21166706085205	-10.3570041656494	-0.148532852530479	-0.0371518060564995	0.00463626720011234
-6.80147552490234	-7.21479511260986	-10.3618631362915	-0.148496359586716	-0.0371392481029034	0.0046220924705267
-6.80340051651001	-7.21398591995239	-10.3757610321045	-0.14837983250618	-0.0372161492705345	0.00471001584082842
-6.80576753616333	-7.21931505203247	-10.3886671066284	-0.148312747478485	-0.037204947322607	0.00476947706192732
-6.81108236312866	-7.22069501876831	-10.3958053588867	-0.148316279053688	-0.0373473912477493	0.00481687905266881
-6.81129598617554	-7.22518920898438	-10.4072637557983	-0.148226961493492	-0.0373731963336468	0.00489239580929279
-6.81593704223633	-7.22591638565063	-10.4128561019897	-0.148255258798599	-0.037422738969326	0.00496619800105691
-6.81023740768433	-7.2297682762146	-10.4178981781006	-0.148088559508324	-0.0375460982322693	0.00501009356230497
-6.8206729888916	-7.22945785522461	-10.4339742660522	-0.148138150572777	-0.0375839360058308	0.0051889456808567
-6.8190131187439	-7.23337554931641	-10.442982673645	-0.148034155368805	-0.0376843139529228	0.00521953077986836
-6.82611894607544	-7.24094247817993	-10.4646921157837	-0.148024901747704	-0.0377480909228325	0.00531157664954662
-6.8246955871582	-7.2446985244751	-10.4612140655518	-0.147972375154495	-0.0377816073596478	0.00535868853330612
-6.82558059692383	-7.24530220031738	-10.4755535125732	-0.147870242595673	-0.037868108600378	0.00542010553181171
-6.82469463348389	-7.24794054031372	-10.4804010391235	-0.147908017039299	-0.0380213558673859	0.00544726941734552
-6.82145357131958	-7.24834823608398	-10.4926910400391	-0.147757440805435	-0.0381673499941826	0.00552543625235558
-6.82500791549683	-7.25138139724731	-10.4982986450195	-0.147741228342056	-0.038177601993084	0.00559166166931391
-6.82086896896362	-7.2537260055542	-10.5048160552979	-0.147650867700577	-0.0383285470306873	0.00561066484078765
-6.8232045173645	-7.25607872009277	-10.5027055740356	-0.147674515843391	-0.0383136309683323	0.0056797843426466
-6.82106733322144	-7.25556516647339	-10.5118455886841	-0.147552087903023	-0.0385006181895733	0.00569798704236746
-6.82203674316406	-7.25901937484741	-10.521897315979	-0.147554129362106	-0.0385189987719059	0.00581336440518498
-6.82232904434204	-7.25765371322632	-10.5203371047974	-0.147451728582382	-0.0385847613215446	0.00578907551243901
-6.8197193145752	-7.26488780975342	-10.5275287628174	-0.147452175617218	-0.0386434122920036	0.00579138938337564
-6.82138586044312	-7.26021432876587	-10.5335063934326	-0.147397324442863	-0.0386869236826897	0.00589255103841424
-6.82378482818604	-7.26874780654907	-10.5379295349121	-0.147298976778984	-0.0387547425925732	0.00587915303185582
-6.82570552825928	-7.26460027694702	-10.5423984527588	-0.147278368473053	-0.0387061685323715	0.00594252068549395
-6.81982088088989	-7.26787948608398	-10.5440301895142	-0.147200703620911	-0.0388120263814926	0.00592305650934577
-6.82003831863403	-7.26407337188721	-10.552414894104	-0.147151499986649	-0.0388574227690697	0.00598222622647882
-6.81435251235962	-7.26637935638428	-10.5581579208374	-0.147047311067581	-0.0389332287013531	0.00595046207308769
-6.81900978088379	-7.26834487915039	-10.5613565444946	-0.146912351250648	-0.0389358140528202	0.00597318634390831
-6.81576681137085	-7.26625061035156	-10.5615787506104	-0.146886304020882	-0.0389761291444302	0.00605567172169685
-6.81161117553711	-7.26825428009033	-10.563551902771	-0.146755039691925	-0.0391491614282131	0.00597971584647894
-6.81221151351929	-7.26609086990356	-10.5639066696167	-0.146804049611092	-0.0390948392450809	0.00602075224742293
-6.81114339828491	-7.26728534698486	-10.5722799301147	-0.146627843379974	-0.0391726046800613	0.00595313077792525
-6.80787038803101	-7.26366949081421	-10.5667314529419	-0.146639123558998	-0.0392488092184067	0.00603322219103575
-6.80566263198853	-7.26479911804199	-10.5749940872192	-0.146578669548035	-0.0393400825560093	0.0059898653998971
-6.80477476119995	-7.26105976104736	-10.5700664520264	-0.146469339728355	-0.0394785851240158	0.00598202412948012
-6.80245733261108	-7.2642126083374	-10.5801658630371	-0.146373718976974	-0.0395755171775818	0.0060088993050158
-6.80241680145264	-7.26062536239624	-10.5848178863525	-0.146299138665199	-0.0395984947681427	0.00598736945539713
-6.80173921585083	-7.26644468307495	-10.5810976028442	-0.14607709646225	-0.0397497974336147	0.00598261412233114
-6.80002450942993	-7.25947618484497	-10.5896100997925	-0.146072313189507	-0.0398684404790401	0.00598584627732635
-6.80005931854248	-7.26333618164063	-10.5930156707764	-0.145882025361061	-0.0400361604988575	0.00592913711443543
-6.80164384841919	-7.26211643218994	-10.6001558303833	-0.145684763789177	-0.0400619171559811	0.00600436655804515
-6.79576444625854	-7.25954580307007	-10.6035099029541	-0.145511284470558	-0.0401720218360424	0.00595383672043681
-6.7943263053894	-7.25970840454102	-10.6151599884033	-0.145417407155037	-0.0402499139308929	0.00596636068075895
-6.78876924514771	-7.25804853439331	-10.6090230941772	-0.145264357328415	-0.0403176248073578	0.00594195025041699
-6.78616142272949	-7.25799036026001	-10.606987953186	-0.145145356655121	-0.0404168367385864	0.0059837969020009
-6.78132581710815	-7.25286769866943	-10.6098480224609	-0.145110324025154	-0.0404931716620922	0.0059111868031323
-6.77959680557251	-7.2593035697937	-10.6110305786133	-0.14487998187542	-0.0406119823455811	0.00592517899349332
-6.7794189453125	-7.25256204605103	-10.6108179092407	-0.144818663597107	-0.0406632721424103	0.00589914480224252
-6.77163982391357	-7.25513696670532	-10.6142959594727	-0.1446523219347	-0.0408171266317368	0.00587107520550489
-6.77220010757446	-7.25169134140015	-10.6138362884521	-0.144562944769859	-0.0408739969134331	0.00583865121006966
-6.77075052261353	-7.25244855880737	-10.6186695098877	-0.14448869228363	-0.0408709608018398	0.00579306064173579
-6.76855421066284	-7.25155448913574	-10.6160697937012	-0.144364774227142	-0.0410312488675117	0.00579310301691294
-6.76643323898315	-7.24859666824341	-10.6219301223755	-0.144240871071815	-0.0409678071737289	0.00569643685594201
-6.76912307739258	-7.25432157516479	-10.6262273788452	-0.14414244890213	-0.0410430282354355	0.00564896687865257
-6.76644992828369	-7.24811792373657	-10.6239948272705	-0.14415468275547	-0.0411424227058887	0.00567706441506743
-6.76723289489746	-7.25420475006104	-10.6234607696533	-0.144062742590904	-0.0412105172872543	0.00556938862428069
-6.76423501968384	-7.24809837341309	-10.6298160552979	-0.144082948565483	-0.0411728657782078	0.00554850697517395
-6.77114629745483	-7.25482368469238	-10.6319818496704	-0.144049510359764	-0.0411484949290752	0.00554738054051995
-6.76433992385864	-7.25283432006836	-10.6306419372559	-0.14401488006115	-0.0412240661680698	0.00538853090256453
-6.77249193191528	-7.25320863723755	-10.6412839889526	-0.144123628735542	-0.0410797372460365	0.00541257252916694
-6.76634216308594	-7.25362253189087	-10.647834777832	-0.144186452031136	-0.0411613509058952	0.00533714145421982
-6.77229118347168	-7.25690889358521	-10.6521129608154	-0.144229665398598	-0.0410580933094025	0.00535241235047579
-6.76985502243042	-7.25694799423218	-10.6557350158691	-0.144299134612083	-0.0410696268081665	0.00517363613471389
-6.77281713485718	-7.25485801696777	-10.6695327758789	-0.144408762454987	-0.0409795306622982	0.00516991782933474
-6.77111959457397	-7.25619411468506	-10.674654006958	-0.144475504755974	-0.040909867733717	0.00512449909001589
-6.77280378341675	-7.25689077377319	-10.6796932220459	-0.144596308469772	-0.0406996756792068	0.00505870673805475
-6.77221727371216	-7.25540494918823	-10.6872234344482	-0.144701570272446	-0.0407098419964314	0.00498243561014533
-6.77208518981934	-7.2489538192749	-10.6947565078735	-0.144830286502838	-0.0404553413391113	0.00491244019940495
-6.76860666275024	-7.2533860206604	-10.7026195526123	-0.144997000694275	-0.0404377691447735	0.00481506064534187
-6.7639365196228	-7.24802303314209	-10.7066946029663	-0.14515084028244	-0.0402947552502155	0.00480755046010017
-6.76359128952026	-7.24806261062622	-10.701979637146	-0.145296737551689	-0.0401158779859543	0.00469108624383807
-6.75611591339111	-7.24099969863892	-10.7097063064575	-0.145384639501572	-0.0400351211428642	0.00461141066625714
-6.75429010391235	-7.24176645278931	-10.7146091461182	-0.145647719502449	-0.039788369089365	0.00458909943699837
-6.74506950378418	-7.23876905441284	-10.7100019454956	-0.145801618695259	-0.0396745689213276	0.00453072041273117
-6.74322748184204	-7.23593139648438	-10.7060089111328	-0.146027222275734	-0.0393872298300266	0.00450818054378033
-6.73314619064331	-7.2305965423584	-10.7055883407593	-0.146187022328377	-0.0393170118331909	0.00439840881153941
-6.73160314559937	-7.22866058349609	-10.7044649124146	-0.146465182304382	-0.0391021110117435	0.00443318439647555
-6.72304105758667	-7.22615480422974	-10.6929492950439	-0.146573439240456	-0.0389982163906097	0.0042739687487483
-6.71890592575073	-7.22049474716187	-10.7027902603149	-0.146664097905159	-0.0388422757387161	0.00431515229865909
-6.72067546844482	-7.22318172454834	-10.6989850997925	-0.146844550967216	-0.0386585257947445	0.0042400723323226
-6.71677398681641	-7.21980667114258	-10.6916046142578	-0.146884709596634	-0.0384684540331364	0.00419011246412992
-6.7176365852356	-7.21900987625122	-10.6928119659424	-0.146966055035591	-0.0383778735995293	0.00418344419449568
-6.7157096862793	-7.21793985366821	-10.6967124938965	-0.14700773358345	-0.0382891520857811	0.00413992023095489
-6.72162294387817	-7.22480630874634	-10.6830339431763	-0.147016376256943	-0.0381678268313408	0.00411316938698292
-6.71716976165771	-7.22002363204956	-10.6894493103027	-0.147127240896225	-0.0380328483879566	0.00413572322577238
-6.71904182434082	-7.22429037094116	-10.6964406967163	-0.147100612521172	-0.0380542352795601	0.00413225777447224
-6.72303819656372	-7.22324657440186	-10.7030563354492	-0.147202789783478	-0.0379783399403095	0.00420531071722507
-6.72444009780884	-7.23085498809814	-10.6978158950806	-0.147213712334633	-0.0379611812531948	0.00415712455287576
-6.72982835769653	-7.23042058944702	-10.7094411849976	-0.147250667214394	-0.0380081757903099	0.00419800356030464
-6.73245906829834	-7.23576784133911	-10.7286357879639	-0.147336333990097	-0.0379496291279793	0.00424628471955657
-6.73727560043335	-7.24040842056274	-10.7368602752686	-0.147352740168571	-0.0380263961851597	0.00422335974872112
-6.74127149581909	-7.24303770065308	-10.7459526062012	-0.147481605410576	-0.0378770343959332	0.00428903009742498
-6.745530128479	-7.24521732330322	-10.7515935897827	-0.147454395890236	-0.0380255132913589	0.00418781256303191
-6.74722766876221	-7.24590635299683	-10.7692632675171	-0.147532194852829	-0.0380260050296783	0.00434818025678396
-6.75815629959106	-7.24890518188477	-10.7691602706909	-0.147547170519829	-0.0380221866071224	0.00425658747553825
-6.75393199920654	-7.24947834014893	-10.7776374816895	-0.147609800100327	-0.0380034670233727	0.00431316066533327
-6.76026821136475	-7.25458812713623	-10.7849044799805	-0.147643819451332	-0.0379853397607803	0.00432255072519183
-6.75984382629395	-7.2493462562561	-10.7912750244141	-0.147774040699005	-0.0379415899515152	0.00434334902092814
-6.76804780960083	-7.25561571121216	-10.7940549850464	-0.147782117128372	-0.0380599349737167	0.00434776674956083
-6.7683744430542	-7.24980306625366	-10.801139831543	-0.147789821028709	-0.0380093604326248	0.00439460622146726
-6.77237367630005	-7.25536680221558	-10.8057432174683	-0.14780305325985	-0.0380410365760326	0.00434910180047154
-6.77318859100342	-7.25261688232422	-10.8111486434937	-0.147875562310219	-0.0380097068846226	0.00445000361651182
-6.77755403518677	-7.25792789459229	-10.8046102523804	-0.147841975092888	-0.0379759445786476	0.00444159237667918
-6.77586793899536	-7.25573110580444	-10.8042364120483	-0.147823974490166	-0.0380445905029774	0.0044704363681376
-6.78441190719604	-7.26035213470459	-10.8089504241943	-0.147914290428162	-0.0380697064101696	0.0045887460000813
-6.78216695785522	-7.26121950149536	-10.8090581893921	-0.147877931594849	-0.0380427315831184	0.00453566899523139
-6.78800678253174	-7.26346683502197	-10.8089847564697	-0.147847265005112	-0.0379886142909527	0.00468239048495889
-6.78346014022827	-7.25913238525391	-10.8048515319824	-0.147722095251083	-0.038060899823904	0.00460320338606834
-6.78343868255615	-7.26175975799561	-10.8132848739624	-0.147661998867989	-0.0381092838943005	0.004713901784271
-6.79015254974365	-7.26195478439331	-10.8043613433838	-0.147671192884445	-0.0382127463817596	0.00476526888087392
-6.78756237030029	-7.26183319091797	-10.7986736297607	-0.147574380040169	-0.0381778031587601	0.00478636240586638
-6.78876495361328	-7.26301097869873	-10.7996349334717	-0.147511020302773	-0.0383514277637005	0.0049119764007628
-6.78375625610352	-7.26126194000244	-10.7990770339966	-0.147426977753639	-0.038365326821804	0.00498491339385509
-6.785719871521	-7.26173400878906	-10.7918519973755	-0.147304713726044	-0.0386003330349922	0.00503557547926903
-6.78205156326294	-7.25784540176392	-10.7898139953613	-0.147220730781555	-0.0385995283722878	0.00510693481191993
-6.7802414894104	-7.259361743927	-10.7894105911255	-0.147082030773163	-0.0387130305171013	0.00519831851124763
-6.77787733078003	-7.25508117675781	-10.783242225647	-0.147012785077095	-0.0387907288968563	0.00531421974301338
-6.77090406417847	-7.25536251068115	-10.7694597244263	-0.146907404065132	-0.0388296693563461	0.00536626530811191
-6.76834964752197	-7.25168418884277	-10.7730617523193	-0.146780073642731	-0.0390047170221806	0.00541547033935785
-6.76373243331909	-7.24961948394775	-10.7631225585938	-0.146673023700714	-0.0390192493796349	0.00547826895490289
-6.76473331451416	-7.24966192245483	-10.7560920715332	-0.14652207493782	-0.0391363613307476	0.00556350732222199
-6.75911903381348	-7.24608278274536	-10.7569255828857	-0.14638851583004	-0.0391811951994896	0.00562160136178136
-6.76054668426514	-7.24354457855225	-10.7498378753662	-0.14618031680584	-0.0393744818866253	0.00566301308572292
-6.75354194641113	-7.23849821090698	-10.7451372146606	-0.146140024065971	-0.0393378473818302	0.00582889607176185
-6.75164031982422	-7.23544549942017	-10.733021736145	-0.145983144640923	-0.0395138263702393	0.00579216936603189
-6.7476487159729	-7.23321104049683	-10.7373104095459	-0.145836129784584	-0.0396657176315784	0.00598271610215306
-6.74824619293213	-7.22957038879395	-10.7257566452026	-0.145822137594223	-0.0396411158144474	0.00603423872962594
-6.74492216110229	-7.22879028320313	-10.7189140319824	-0.145686268806458	-0.0397882647812366	0.00619220361113548
-6.74573040008545	-7.22571325302124	-10.713210105896	-0.145677417516708	-0.0399143397808075	0.00619366997852921
-6.74027061462402	-7.22316741943359	-10.710376739502	-0.145710676908493	-0.0399617403745651	0.00631527043879032
-6.73582410812378	-7.22669553756714	-10.7028226852417	-0.145684808492661	-0.0400930941104889	0.00640424666926265
-6.73743677139282	-7.22179698944092	-10.7030296325684	-0.145628333091736	-0.0401996485888958	0.00651530735194683
-6.73655605316162	-7.22434425354004	-10.6954889297485	-0.145605534315109	-0.0402538329362869	0.00655443128198385
-6.74163913726807	-7.22000980377197	-10.7044801712036	-0.145687758922577	-0.0403206460177898	0.00667903292924166
-6.73803091049194	-7.22092247009277	-10.6980171203613	-0.145556390285492	-0.040447760373354	0.00667873257771134
-6.7442741394043	-7.22121715545654	-10.6915578842163	-0.14558532834053	-0.0404062531888485	0.00678376900032163
-6.741539478302	-7.21728563308716	-10.6912069320679	-0.14563512802124	-0.0404326394200325	0.00677643809467554
-6.74404287338257	-7.21819019317627	-10.690333366394	-0.145610749721527	-0.040521614253521	0.0067806881852448
-6.74313545227051	-7.21574211120605	-10.688720703125	-0.145655080676079	-0.0405220054090023	0.00688576279208064
-6.74313402175903	-7.21413612365723	-10.677788734436	-0.145613297820091	-0.0405650921165943	0.0067891227081418
-6.74623680114746	-7.21500778198242	-10.6795644760132	-0.145622402429581	-0.0405459962785244	0.00685248663648963
-6.74519109725952	-7.21345376968384	-10.6748123168945	-0.145647749304771	-0.0405383259057999	0.00690474500879645
-6.74694490432739	-7.21333408355713	-10.6686573028564	-0.145755276083946	-0.0406118333339691	0.00695567345246673
-6.74512147903442	-7.21256017684937	-10.6638555526733	-0.145697459578514	-0.0405896008014679	0.00692822365090251
-6.74750089645386	-7.21024465560913	-10.6610431671143	-0.145709976553917	-0.0407193042337894	0.00696836784482002
-6.74649906158447	-7.2100682258606	-10.6522436141968	-0.145664006471634	-0.0406542792916298	0.00702649680897594
-6.74800395965576	-7.21058464050293	-10.6474866867065	-0.145676374435425	-0.0408884398639202	0.00706791691482067
-6.74425745010376	-7.20673942565918	-10.6516361236572	-0.145598381757736	-0.0409117862582207	0.00715349102392793
-6.74734735488892	-7.20852994918823	-10.632664680481	-0.145688652992249	-0.0410056002438068	0.00715975044295192
-6.74506950378418	-7.20432090759277	-10.6261005401611	-0.1456688195467	-0.0410999059677124	0.00721804331988096
-6.74562358856201	-7.20501708984375	-10.6229028701782	-0.145579650998116	-0.0412236228585243	0.00727131916210055
-6.74704694747925	-7.20576190948486	-10.6168460845947	-0.145556569099426	-0.0414482317864895	0.00734649924561381
-6.74557256698608	-7.20896673202515	-10.6106767654419	-0.145495101809502	-0.0415180213749409	0.00734182307496667
-6.74833488464355	-7.20865297317505	-10.6174364089966	-0.145443812012672	-0.0417397171258926	0.00745313335210085
-6.75010633468628	-7.21337938308716	-10.610860824585	-0.145437240600586	-0.0418442077934742	0.00751100806519389
-6.75695943832397	-7.21396923065186	-10.6071281433105	-0.145263135433197	-0.041940949857235	0.00746658118441701
-6.75784349441528	-7.21551942825317	-10.6069173812866	-0.145266830921173	-0.0419909432530403	0.00760712334886193
-6.75742769241333	-7.21576690673828	-10.5996389389038	-0.145121321082115	-0.042140893638134	0.00756251532584429
-6.75987386703491	-7.21772289276123	-10.594838142395	-0.14509317278862	-0.0422453097999096	0.00761852459982038
-6.76333332061768	-7.21811485290527	-10.5851755142212	-0.144941121339798	-0.0423493720591068	0.00755056738853455
-6.76280355453491	-7.21376705169678	-10.5838041305542	-0.145004272460938	-0.0424894690513611	0.00766461808234453
-6.76500177383423	-7.21445035934448	-10.5734405517578	-0.14494027197361	-0.0425360351800919	0.00758635019883513
-6.76902008056641	-7.21234941482544	-10.5712728500366	-0.144932806491852	-0.0425581075251102	0.00760181527584791
-6.77466917037964	-7.21709394454956	-10.5660581588745	-0.144840314984322	-0.0425600931048393	0.00759971840307117
-6.77647161483765	-7.21285676956177	-10.5606174468994	-0.144822344183922	-0.0426203608512878	0.00756290694698691
-6.78066396713257	-7.21573877334595	-10.5515174865723	-0.144887402653694	-0.0427365154027939	0.00754108605906367
-6.78167486190796	-7.21284818649292	-10.5484867095947	-0.144934788346291	-0.0427723936736584	0.00756943551823497
-6.78608846664429	-7.21612024307251	-10.5424489974976	-0.144855871796608	-0.0428105145692825	0.00757282506674528
-6.7915096282959	-7.21380853652954	-10.5391778945923	-0.144821688532829	-0.0428733415901661	0.00762697402387857
-6.79409694671631	-7.21643209457397	-10.5277118682861	-0.144801825284958	-0.042929470539093	0.00751457177102566
-6.79907846450806	-7.2185583114624	-10.5412940979004	-0.144746214151382	-0.0429655648767948	0.00756145920604467
-6.79965400695801	-7.2136435508728	-10.5254411697388	-0.144639849662781	-0.0430177375674248	0.00754990987479687
-6.8018627166748	-7.21601676940918	-10.5238342285156	-0.144702881574631	-0.043116744607687	0.00755096971988678
-6.80121898651123	-7.21283960342407	-10.5207443237305	-0.144719555974007	-0.0431468337774277	0.00750050880014896
-6.80150175094604	-7.21736717224121	-10.5154628753662	-0.144718453288078	-0.0432698987424374	0.00756952818483114
-6.80347490310669	-7.21298933029175	-10.5030059814453	-0.144733756780624	-0.0433243736624718	0.00747388228774071
-6.80187320709229	-7.21512603759766	-10.5027170181274	-0.144745081663132	-0.0434195138514042	0.00752682611346245
-6.80476570129395	-7.21821069717407	-10.4961357116699	-0.144818112254143	-0.0434795841574669	0.00754070095717907
-6.80567455291748	-7.21492862701416	-10.491322517395	-0.144842728972435	-0.0435129925608635	0.00747919455170631
-6.81217670440674	-7.21924734115601	-10.4838609695435	-0.144844219088554	-0.0436045937240124	0.0075075444765389
-6.80710887908936	-7.21777582168579	-10.4779586791992	-0.144841432571411	-0.0436318963766098	0.00752007262781262
-6.81490850448608	-7.2230749130249	-10.4729270935059	-0.14480559527874	-0.0437007397413254	0.00748213799670339
-6.81900835037231	-7.21733713150024	-10.4670057296753	-0.14480359852314	-0.043639287352562	0.00745531730353832
-6.81982135772705	-7.22363996505737	-10.4596633911133	-0.144757688045502	-0.0437444187700748	0.00745911290869117
-6.82527685165405	-7.22508573532104	-10.4547958374023	-0.144793793559074	-0.0437052771449089	0.00747533747926354
-6.82559537887573	-7.22737836837769	-10.4471826553345	-0.144629567861557	-0.0436873249709606	0.00747840339317918
-6.83453369140625	-7.22569751739502	-10.44753074646	-0.144631057977676	-0.0437490753829479	0.00747493980452418
-6.82874584197998	-7.22861051559448	-10.4387683868408	-0.144457459449768	-0.0438035018742085	0.00744729535654187
-6.8350944519043	-7.23171854019165	-10.4367351531982	-0.144427955150604	-0.0439142286777496	0.00745497224852443
-6.83131170272827	-7.22789716720581	-10.4282236099243	-0.144287049770355	-0.0439259670674801	0.00744224945083261
-6.83570003509521	-7.22854995727539	-10.4240026473999	-0.144222810864449	-0.0441866964101791	0.00742061389610171
-6.83423757553101	-7.22546768188477	-10.4140071868896	-0.144127011299133	-0.0441929697990417	0.00749811623245478
-6.83768129348755	-7.22733497619629	-10.4114179611206	-0.144028037786484	-0.0444164350628853	0.00738111743703485
-6.83581447601318	-7.22688436508179	-10.4159870147705	-0.143915742635727	-0.044481173157692	0.00743293017148972
-6.84359884262085	-7.22971868515015	-10.4095478057861	-0.143813878297806	-0.0446331389248371	0.00741572631523013
-6.84800815582275	-7.22913551330566	-10.4130611419678	-0.143673941493034	-0.0447019450366497	0.00740937888622284
-6.85153770446777	-7.23382616043091	-10.4059524536133	-0.143624350428581	-0.0447883754968643	0.00739055592566729
-6.85918807983398	-7.23461532592773	-10.4070310592651	-0.143623322248459	-0.0449413955211639	0.00748017942532897
-6.86090707778931	-7.23778009414673	-10.4130477905273	-0.143588036298752	-0.0449664853513241	0.00742393173277378
-6.87170076370239	-7.23866701126099	-10.4127464294434	-0.143559992313385	-0.0450503788888454	0.00739333126693964
-6.87053823471069	-7.24520397186279	-10.4128913879395	-0.143580794334412	-0.0451010018587112	0.00736252777278423
-6.88228178024292	-7.24405145645142	-10.4147977828979	-0.143743589520454	-0.0450422503054142	0.00731563335284591
-6.88035011291504	-7.24772977828979	-10.415470123291	-0.143786296248436	-0.0450590588152409	0.00723372353240848
-6.88709878921509	-7.25213813781738	-10.4163551330566	-0.143886655569077	-0.0450850836932659	0.00717934919521213
-6.88864707946777	-7.24998664855957	-10.4197578430176	-0.144043877720833	-0.0449082665145397	0.00707550393417478
-6.89648532867432	-7.25194120407104	-10.4154005050659	-0.144085437059402	-0.0448657907545567	0.00698969233781099
-6.89829206466675	-7.25210046768188	-10.4130754470825	-0.144297331571579	-0.0447132438421249	0.00694738980382681
-6.90443277359009	-7.25250101089478	-10.4072742462158	-0.144448310136795	-0.0445886142551899	0.0067719086073339
-6.90404558181763	-7.25188302993774	-10.4086008071899	-0.144656077027321	-0.0445140190422535	0.00676775444298983
-6.90724658966064	-7.25192308425903	-10.3994302749634	-0.144751563668251	-0.0443690046668053	0.00662228325381875
-6.91059255599976	-7.25288152694702	-10.4063301086426	-0.144872352480888	-0.0442112274467945	0.00659381877630949
-6.90929746627808	-7.24910593032837	-10.3912258148193	-0.145077735185623	-0.0440302900969982	0.00642486661672592
-6.91404676437378	-7.24533557891846	-10.3916835784912	-0.145171701908112	-0.0439949333667755	0.00633162586018443
-6.91003274917603	-7.24625539779663	-10.3904094696045	-0.145244091749191	-0.04384471103549	0.00628440640866756
-6.91424608230591	-7.24328184127808	-10.3829517364502	-0.145367935299873	-0.0437430255115032	0.00615595513954759
-6.90870380401611	-7.24248933792114	-10.3819446563721	-0.145443871617317	-0.0435979142785072	0.00610496662557125
-6.91325521469116	-7.23975276947021	-10.3781490325928	-0.145656585693359	-0.0435060597956181	0.00606066640466452
-6.90930271148682	-7.23854684829712	-10.3717279434204	-0.145637601613998	-0.0434771254658699	0.00596147449687123
-6.91235065460205	-7.23552942276001	-10.3681201934814	-0.145871594548225	-0.0432695932686329	0.00592698901891708
-6.90886259078979	-7.23452806472778	-10.3632278442383	-0.145908549427986	-0.0432758741080761	0.00576248252764344
-6.9102931022644	-7.23484134674072	-10.3609533309937	-0.145967796444893	-0.0432116724550724	0.00579923996701837
-6.91111850738525	-7.23604440689087	-10.3492164611816	-0.146101027727127	-0.0431110002100468	0.0056417603045702
-6.91360950469971	-7.23465919494629	-10.3552045822144	-0.146101221442223	-0.0431294701993465	0.00563915818929672
-6.91645193099976	-7.23458671569824	-10.3506898880005	-0.146213829517365	-0.0430338978767395	0.00553444679826498
-6.91111612319946	-7.23435926437378	-10.3496370315552	-0.146273091435432	-0.0430228114128113	0.00554127106443048
-6.91631698608398	-7.23170804977417	-10.3397169113159	-0.146433591842651	-0.0430353507399559	0.00547552201896906
-6.91685628890991	-7.2374472618103	-10.3447418212891	-0.1464953571558	-0.0430315807461739	0.00543367769569159
-6.92218017578125	-7.2364239692688	-10.3363389968872	-0.14664651453495	-0.0430512279272079	0.0053356634452939
-6.92561006546021	-7.23831558227539	-10.3384981155396	-0.146643027663231	-0.0431129410862923	0.00526618305593729
-6.93169975280762	-7.23988580703735	-10.346978187561	-0.146667078137398	-0.0431266129016876	0.00522463582456112
-6.93479537963867	-7.24007415771484	-10.3419418334961	-0.146865487098694	-0.0431278683245182	0.00514402007684112
-6.93407344818115	-7.2441258430481	-10.3477640151978	-0.146808460354805	-0.0431759990751743	0.00510475412011147
-6.93899011611938	-7.23775100708008	-10.3541278839111	-0.146985352039337	-0.0431328192353249	0.00505668297410011
-6.93911743164063	-7.24540853500366	-10.3520078659058	-0.146911069750786	-0.0432123243808746	0.00499390950426459
-6.94554615020752	-7.24150943756104	-10.3505659103394	-0.147072806954384	-0.0432179644703865	0.00499515794217587
-6.94539070129395	-7.24256467819214	-10.3513078689575	-0.147012382745743	-0.0431588925421238	0.00493417540565133
-6.94886541366577	-7.23967742919922	-10.3618402481079	-0.147167950868607	-0.0432154312729836	0.00496902130544186
-6.94957590103149	-7.24351930618286	-10.3556804656982	-0.147124856710434	-0.043247152119875	0.00490638613700867
-6.95600605010986	-7.24330997467041	-10.3651790618896	-0.14715713262558	-0.0432401858270168	0.00491791218519211
-6.95779228210449	-7.24369525909424	-10.3597354888916	-0.147158488631248	-0.0432015657424927	0.00496234698221087
-6.95864105224609	-7.24398183822632	-10.3654890060425	-0.147016271948814	-0.0432517305016518	0.00490055419504642
-6.95953416824341	-7.24270963668823	-10.362753868103	-0.147170647978783	-0.0432159304618835	0.00493255723267794
-6.95900869369507	-7.24736022949219	-10.3616647720337	-0.147064387798309	-0.0432858504354954	0.00497088767588139
-6.95795345306396	-7.24749183654785	-10.3599233627319	-0.147191047668457	-0.043280865997076	0.0049174833111465
-6.95933103561401	-7.24686098098755	-10.3568601608276	-0.14712056517601	-0.043265774846077	0.00483995070680976
-6.96248054504395	-7.24691915512085	-10.3615016937256	-0.147142648696899	-0.0433892980217934	0.00485986797139049
-6.96477222442627	-7.24959993362427	-10.3556756973267	-0.147178158164024	-0.0433713346719742	0.00480817351490259
-6.96866655349731	-7.25030326843262	-10.3537721633911	-0.147118628025055	-0.043465793132782	0.00479386979714036
-6.96852827072144	-7.24631214141846	-10.3579559326172	-0.147185280919075	-0.0435299873352051	0.00471993675455451
-6.97741937637329	-7.25310659408569	-10.3535814285278	-0.147271528840065	-0.0437310896813869	0.00474308896809816
-6.98074626922607	-7.25039911270142	-10.3551006317139	-0.1473348736763	-0.0437285341322422	0.00468250317499042
-6.98604917526245	-7.2556209564209	-10.3622779846191	-0.147301346063614	-0.0439305603504181	0.00468035694211721
-6.99919748306274	-7.25991153717041	-10.3662261962891	-0.147401556372643	-0.0438617914915085	0.0046602850779891
-7.00085496902466	-7.2629246711731	-10.3698816299438	-0.147349491715431	-0.0439620241522789	0.00463605811819434
-7.01319885253906	-7.26535606384277	-10.3801898956299	-0.147368296980858	-0.0440858751535416	0.0046099298633635
-7.0112566947937	-7.26835298538208	-10.3816432952881	-0.147266536951065	-0.0441585406661034	0.00453451881185174
-7.02368402481079	-7.26986980438232	-10.3896942138672	-0.147396385669708	-0.044240340590477	0.00453203730285168
-7.02097988128662	-7.26963567733765	-10.3976430892944	-0.147313669323921	-0.0443479381501675	0.004441037774086
-7.032395362854	-7.27408885955811	-10.4052858352661	-0.147386088967323	-0.0445171855390072	0.00444616749882698
-7.03037786483765	-7.26957750320435	-10.403507232666	-0.14742337167263	-0.044570118188858	0.00439597759395838
-7.03784894943237	-7.27297210693359	-10.4075412750244	-0.147306576371193	-0.0446680933237076	0.00438489345833659
-7.03609037399292	-7.26969861984253	-10.4157180786133	-0.14737343788147	-0.0448357686400414	0.00439267605543137
-7.03509044647217	-7.27401828765869	-10.4176797866821	-0.147305652499199	-0.0448961183428764	0.00436956621706486
-7.03985834121704	-7.27359104156494	-10.4188690185547	-0.147427931427956	-0.0450852103531361	0.00434125820174813
-7.03590774536133	-7.27292823791504	-10.4265356063843	-0.147358864545822	-0.0451238341629505	0.00430472753942013
-7.03911876678467	-7.27295732498169	-10.4193429946899	-0.147468894720078	-0.0453164801001549	0.00432676682248712
-7.03687191009521	-7.2727746963501	-10.4164896011353	-0.147468850016594	-0.0454002879559994	0.00425364635884762
-7.04321432113647	-7.274658203125	-10.4221382141113	-0.147499203681946	-0.0455612763762474	0.00426131207495928
-7.04720592498779	-7.27595615386963	-10.4145011901855	-0.147477492690086	-0.0455983839929104	0.00416775327175856
-7.04840469360352	-7.27891969680786	-10.4207210540771	-0.147461131215096	-0.0458046197891235	0.00414246367290616
-7.05534982681274	-7.27992630004883	-10.4282531738281	-0.147462874650955	-0.0458159781992435	0.00418724305927753
-7.05324268341064	-7.28823328018188	-10.4265117645264	-0.147426441311836	-0.0459050610661507	0.00415511662140489
-7.0613489151001	-7.28414869308472	-10.4310665130615	-0.14736370742321	-0.0459334291517735	0.00412097200751305
-7.06347990036011	-7.29068231582642	-10.4374656677246	-0.147275477647781	-0.0460598096251488	0.00410041492432356
-7.06729030609131	-7.28941011428833	-10.4457521438599	-0.147311627864838	-0.0461460538208485	0.00410972023382783
-7.06228590011597	-7.29151487350464	-10.4429731369019	-0.147237047553062	-0.0462218895554543	0.00402523204684258
-7.07108783721924	-7.29154634475708	-10.4557409286499	-0.147232815623283	-0.0462655760347843	0.00399129139259458
-7.06630897521973	-7.28734922409058	-10.4464330673218	-0.147322177886963	-0.0462772995233536	0.00395994167774916
-7.0670280456543	-7.29057884216309	-10.4509401321411	-0.147320583462715	-0.0463889241218567	0.00391233759000897
-7.06374168395996	-7.28690147399902	-10.4534997940063	-0.147387281060219	-0.0464944243431091	0.00380512070842087
-7.06651830673218	-7.28828954696655	-10.447338104248	-0.147370025515556	-0.0464667156338692	0.0037284295540303
-7.05950975418091	-7.28365516662598	-10.4439001083374	-0.147528365254402	-0.0465166829526424	0.00361120444722474
-7.05841779708862	-7.27966976165771	-10.4438629150391	-0.147510334849358	-0.0465431921184063	0.00355523196049035
-7.0584192276001	-7.28113508224487	-10.4420909881592	-0.147606611251831	-0.046595323830843	0.00352342054247856
-7.05779790878296	-7.27817630767822	-10.4335250854492	-0.147619336843491	-0.0465816892683506	0.00339720607735217
-7.05841636657715	-7.28236246109009	-10.4321327209473	-0.147714897990227	-0.046639259904623	0.00336036388762295
-7.05550384521484	-7.27381229400635	-10.4390926361084	-0.147678911685944	-0.0466694943606853	0.00328114395961165
-7.06108665466309	-7.28046894073486	-10.4322118759155	-0.147615328431129	-0.0467213019728661	0.00320422858931124
-7.05360126495361	-7.27475786209106	-10.4296264648438	-0.147688418626785	-0.0467400290071964	0.00316301453858614
-7.05655241012573	-7.28045320510864	-10.4272298812866	-0.147693991661072	-0.0467839203774929	0.00308870407752693
-7.05376577377319	-7.27569913864136	-10.437183380127	-0.147732809185982	-0.0468417853116989	0.00307766487821937
-7.0562572479248	-7.28162574768066	-10.433123588562	-0.147706359624863	-0.0468912161886692	0.00298915384337306
-7.05224847793579	-7.28094387054443	-10.4308185577393	-0.147735476493835	-0.0469788759946823	0.00282575446180999
-7.05681657791138	-7.28393936157227	-10.4324474334717	-0.147740855813026	-0.0469619669020176	0.00279383338056505
-7.05397176742554	-7.28445959091187	-10.4298830032349	-0.147738963365555	-0.047078114002943	0.00266318744979799
-7.05694818496704	-7.28566217422485	-10.4284887313843	-0.147838845849037	-0.0470851771533489	0.00263358140364289
-7.06414222717285	-7.28881931304932	-10.4288845062256	-0.147737205028534	-0.0472030565142632	0.00245136208832264
-7.06425380706787	-7.29107236862183	-10.4367561340332	-0.147752955555916	-0.047141257673502	0.00243385415524244
-7.06879234313965	-7.29224681854248	-10.4212799072266	-0.147758558392525	-0.0471640974283218	0.00225489446893334
-7.07127618789673	-7.2958779335022	-10.4311046600342	-0.147798478603363	-0.0472249388694763	0.00217045727185905
-7.07600498199463	-7.29656410217285	-10.4281625747681	-0.147832125425339	-0.047143816947937	0.00203170324675739
-7.07759952545166	-7.29633045196533	-10.4321022033691	-0.147830575704575	-0.0471464172005653	0.00194738898426294
-7.08092927932739	-7.30036354064941	-10.4270639419556	-0.147800758481026	-0.0470947660505772	0.00178992294240743
-7.08518886566162	-7.30024814605713	-10.4304218292236	-0.147765442728996	-0.0470995977520943	0.00165106798522174
-7.08533716201782	-7.30081748962402	-10.4283571243286	-0.147727027535439	-0.0469895303249359	0.00159269000869244
-7.08644151687622	-7.3000340461731	-10.4289426803589	-0.14781454205513	-0.0470395646989346	0.00141229201108217
-7.08327627182007	-7.29896783828735	-10.434027671814	-0.147768259048462	-0.0469795726239681	0.00135471019893885
-7.08722257614136	-7.29944658279419	-10.4291849136353	-0.147778898477554	-0.0470024161040783	0.00123734911903739
-7.08193302154541	-7.29568958282471	-10.4211711883545	-0.147783130407333	-0.0470299869775772	0.00108682177960873
-7.08248996734619	-7.29485177993774	-10.4231700897217	-0.147793889045715	-0.0470326133072376	0.00102696404792368
-7.08091354370117	-7.29578018188477	-10.4175748825073	-0.147760614752769	-0.0470708124339581	0.000914539152290672
-7.07685852050781	-7.29628944396973	-10.4187383651733	-0.147823587059975	-0.0470919795334339	0.000836668710689992
-7.07660722732544	-7.29512929916382	-10.4163150787354	-0.147850394248962	-0.0472456365823746	0.000745913188438863
-7.07577085494995	-7.29842948913574	-10.420467376709	-0.147808760404587	-0.0471869669854641	0.000658993842080235
-7.07578468322754	-7.30198955535889	-10.4092826843262	-0.147785246372223	-0.0473644360899925	0.000528149481397122
-7.07965803146362	-7.30232858657837	-10.4176921844482	-0.147701025009155	-0.0472511872649193	0.000469277874799445
-7.07653141021729	-7.30326318740845	-10.4203491210938	-0.147591695189476	-0.0473611243069172	0.000340120284818113
-7.0803108215332	-7.30398988723755	-10.4197435379028	-0.147579088807106	-0.0473671965301037	0.000268005533143878
-7.08257865905762	-7.30956888198853	-10.4296426773071	-0.147359266877174	-0.0473837219178677	0.000100204997579567
-7.0803165435791	-7.30791616439819	-10.4337120056152	-0.147362515330315	-0.047454547137022	0.000154426146764308
-7.07932996749878	-7.31187438964844	-10.4284000396729	-0.147273078560829	-0.0474574752151966	-2.89163035631645E-05
-7.07850456237793	-7.31109380722046	-10.4351119995117	-0.1472477465868	-0.0474751107394695	-5.18149499839637E-05
-7.07795858383179	-7.3120265007019	-10.4236993789673	-0.147233486175537	-0.0473820641636848	-0.000175274501089007
-7.07658863067627	-7.31166172027588	-10.4288949966431	-0.147161468863487	-0.0475485399365425	-0.000300110637908801
-7.07465028762817	-7.30941772460938	-10.425684928894	-0.147142171859741	-0.047497633844614	-0.000411177577916533
-7.07699346542358	-7.31140327453613	-10.4241514205933	-0.147042438387871	-0.0475690588355064	-0.000528172357007861
-7.07985591888428	-7.30951356887817	-10.421012878418	-0.147034466266632	-0.0475486442446709	-0.000587491900660098
-7.07735347747803	-7.31213712692261	-10.4085235595703	-0.147111639380455	-0.0476235114037991	-0.000745941768400371
-7.0779185295105	-7.31022262573242	-10.4180488586426	-0.147091835737228	-0.0476402789354324	-0.000797884014900774
-7.07980155944824	-7.31338310241699	-10.4071435928345	-0.147179186344147	-0.0476665683090687	-0.000924471532925963
-7.08127593994141	-7.31398010253906	-10.4081230163574	-0.147213041782379	-0.0476875118911266	-0.00106759613845497
-7.0851469039917	-7.31586074829102	-10.4167728424072	-0.147149115800858	-0.0476546324789524	-0.00117087969556451
-7.09189462661743	-7.32017707824707	-10.4092884063721	-0.147163942456245	-0.0477298907935619	-0.00130807294044644
-7.09089803695679	-7.31818151473999	-10.4117870330811	-0.147090435028076	-0.0476318448781967	-0.00134903728030622
-7.09908199310303	-7.32251310348511	-10.4149894714355	-0.147006526589394	-0.047703493386507	-0.00142668723128736
-7.0980806350708	-7.32166194915771	-10.4113874435425	-0.147014930844307	-0.0476745590567589	-0.00144183845259249
-7.1002950668335	-7.32272100448608	-10.4101305007935	-0.146913334727287	-0.0477594248950481	-0.0015913131646812
-7.10411024093628	-7.32146167755127	-10.4179887771606	-0.146873861551285	-0.04774434491992	-0.00154444482177496
-7.10493612289429	-7.32668399810791	-10.4193181991577	-0.146755695343018	-0.0477645397186279	-0.00157940271310508
-7.10623168945313	-7.3269624710083	-10.4201583862305	-0.146740823984146	-0.0478216595947742	-0.00156774930655956
-7.10178184509277	-7.32488346099854	-10.4216346740723	-0.146655187010765	-0.0478441789746284	-0.00157995137851685
-7.10503244400024	-7.32816219329834	-10.4236087799072	-0.14670966565609	-0.048013299703598	-0.00154258706606925
-7.10018920898438	-7.32678270339966	-10.4160823822021	-0.146619275212288	-0.0480019934475422	-0.00154983776155859
-7.10388898849487	-7.32639503479004	-10.4230537414551	-0.146586015820503	-0.0481730550527573	-0.00146628194488585
-7.10136222839355	-7.3243408203125	-10.4252796173096	-0.146539211273193	-0.0481742769479752	-0.0014470248715952
-7.09959077835083	-7.32894706726074	-10.4224462509155	-0.146493777632713	-0.0483088009059429	-0.00139940669760108
-7.09993886947632	-7.32777452468872	-10.4235887527466	-0.146618038415909	-0.0483079478144646	-0.00135966413654387
-7.09581327438354	-7.33371019363403	-10.4212598800659	-0.146462634205818	-0.0483526587486267	-0.00130342261400074
-7.09714031219482	-7.32898664474487	-10.416766166687	-0.146472856402397	-0.0483230277895927	-0.00126236537471414
-7.09173631668091	-7.33195495605469	-10.4202461242676	-0.146366149187088	-0.048326525837183	-0.00121630600187927
-7.09232378005981	-7.32808494567871	-10.4242544174194	-0.146389678120613	-0.0483537763357162	-0.00113577733282
-7.08414268493652	-7.3287525177002	-10.4184980392456	-0.146399617195129	-0.0483839511871338	-0.00107351900078356
-7.08079195022583	-7.32478666305542	-10.4222612380981	-0.14627543091774	-0.048366405069828	-0.000998281175270677
-7.07891416549683	-7.32239437103271	-10.4256792068481	-0.146320879459381	-0.0482351705431938	-0.00081970589235425
-7.07228803634644	-7.32046031951904	-10.4293117523193	-0.146181136369705	-0.0483401194214821	-0.000774484826251864
-7.06956958770752	-7.31331539154053	-10.4249544143677	-0.146252766251564	-0.0482850298285484	-0.00063875294290483
-7.05965375900269	-7.31414842605591	-10.4300165176392	-0.146114379167557	-0.0483473055064678	-0.000549700169358402
-7.05358362197876	-7.30890798568726	-10.4303216934204	-0.146173432469368	-0.0482552088797092	-0.000365598796634004
-7.04271507263184	-7.30712127685547	-10.4241819381714	-0.146195307374001	-0.0483068749308586	-0.000280154345091432
-7.03961658477783	-7.30256605148315	-10.4298477172852	-0.146182715892792	-0.0483001880347729	-8.49566422402859E-05
-7.03596496582031	-7.30187559127808	-10.4271574020386	-0.146177232265472	-0.048230167478323	5.71061027585529E-05
-7.02779769897461	-7.29894971847534	-10.4217958450317	-0.146113991737366	-0.0483621545135975	0.000260754080954939
-7.02185440063477	-7.29654741287231	-10.4257183074951	-0.146166682243347	-0.048330657184124	0.000433417153544724
-7.01936960220337	-7.2973051071167	-10.4348211288452	-0.146170318126678	-0.0484331585466862	0.000538619118742645
-7.0145092010498	-7.29169034957886	-10.4293546676636	-0.146131172776222	-0.0484348870813847	0.000794159597717226
-7.01285791397095	-7.29628038406372	-10.4355363845825	-0.146192297339439	-0.0484931766986847	0.000902523810509592
-7.00978899002075	-7.28921318054199	-10.4318819046021	-0.146162837743759	-0.0485412515699863	0.00107688712887466
-7.01197242736816	-7.29193019866943	-10.4426403045654	-0.146208599209785	-0.048546526581049	0.0012766943546012
-7.00394201278687	-7.28787183761597	-10.4358911514282	-0.146238505840302	-0.0485769063234329	0.0013294299133122
-7.00526666641235	-7.288658618927	-10.4368295669556	-0.146323651075363	-0.0485274530947208	0.00151244492735714
-6.99808692932129	-7.28732490539551	-10.435923576355	-0.146373718976974	-0.0485479980707169	0.00161994458176196
-7.00253772735596	-7.2887167930603	-10.4408807754517	-0.146435752511024	-0.0485504046082497	0.00182063539978117
-6.99569892883301	-7.28128242492676	-10.427318572998	-0.146499484777451	-0.0484918057918549	0.00184502894990146
-6.99270439147949	-7.28206014633179	-10.4301271438599	-0.146580338478088	-0.0485134720802307	0.00196401937864721
-6.99511337280273	-7.28675937652588	-10.4245767593384	-0.146692976355553	-0.0484373271465302	0.00211340421810746
-6.98946857452393	-7.28291797637939	-10.4234552383423	-0.14678455889225	-0.048347320407629	0.00219549401663244
-6.99059438705444	-7.28139305114746	-10.4177389144897	-0.146796554327011	-0.0483195036649704	0.00231473241001368
-6.98489761352539	-7.273606300354	-10.42027759552	-0.146900206804276	-0.0481955595314503	0.0024214549921453
-6.98445177078247	-7.27717685699463	-10.4157381057739	-0.146979913115501	-0.0482328198850155	0.00253451988101006
-6.97783327102661	-7.26979303359985	-10.4138412475586	-0.147046998143196	-0.0480791516602039	0.0026195349637419
-6.97387981414795	-7.27039241790771	-10.4082012176514	-0.147119462490082	-0.0480229742825031	0.00265787565149367
-6.96923446655273	-7.26049613952637	-10.4115533828735	-0.147201240062714	-0.0479252226650715	0.00283654127269983
-6.96633720397949	-7.26106071472168	-10.4024963378906	-0.147242829203606	-0.0478360913693905	0.00287529872730374
-6.95886707305908	-7.25832891464233	-10.4001550674438	-0.147313445806503	-0.0478254295885563	0.00293625448830426
-6.95593452453613	-7.25397872924805	-10.4001655578613	-0.147406995296478	-0.047666072845459	0.00310497358441353
-6.95111989974976	-7.25258779525757	-10.3922901153564	-0.147370934486389	-0.0476554818451405	0.00316794100217521
-6.94460487365723	-7.24676847457886	-10.3934688568115	-0.147492036223412	-0.047483392059803	0.00329672126099467
-6.94156360626221	-7.24235916137695	-10.384937286377	-0.147557929158211	-0.0474655814468861	0.00332427001558244
-6.93050670623779	-7.23941230773926	-10.3895864486694	-0.147622898221016	-0.0473589859902859	0.0034740180708468
-6.93255281448364	-7.24086046218872	-10.3856973648071	-0.147745743393898	-0.0473083890974522	0.00353977968916297
-6.92407274246216	-7.23691558837891	-10.3815183639526	-0.147682532668114	-0.0472124181687832	0.00363902794197202
-6.92606019973755	-7.23712778091431	-10.387038230896	-0.147826164960861	-0.0471280254423618	0.0037078803870827
-6.91528224945068	-7.23404788970947	-10.3868780136108	-0.147838816046715	-0.0470344461500645	0.00380582013167441
-6.91827058792114	-7.2330002784729	-10.3875284194946	-0.14790403842926	-0.0470520481467247	0.00390776712447405
-6.91268157958984	-7.22637605667114	-10.3953495025635	-0.147913366556168	-0.0469674617052078	0.00395020050927997
-6.90608644485474	-7.22954845428467	-10.3984355926514	-0.148000657558441	-0.0469289682805538	0.00401029177010059
-6.90936470031738	-7.22360801696777	-10.400972366333	-0.148012712597847	-0.0468405932188034	0.00406176876276731
-6.90126180648804	-7.22688865661621	-10.4037094116211	-0.148010402917862	-0.0467260777950287	0.00412485981360078
-6.90028238296509	-7.21909856796265	-10.4035491943359	-0.148041069507599	-0.0467328019440174	0.00418267864733934
-6.89050102233887	-7.22072792053223	-10.412239074707	-0.147987216711044	-0.0467236451804638	0.00419862568378448
-6.8946385383606	-7.21926593780518	-10.4145631790161	-0.14804995059967	-0.0466856174170971	0.0043182191438973
-6.88325929641724	-7.21517562866211	-10.4171905517578	-0.147968828678131	-0.0466669648885727	0.00433676736429334
-6.88538837432861	-7.21805047988892	-10.4263153076172	-0.148086667060852	-0.0466431751847267	0.00441764853894711
-6.87916088104248	-7.21476936340332	-10.4204158782959	-0.148087501525879	-0.0465513207018375	0.00444723386317492
-6.87856674194336	-7.21516227722168	-10.4242553710938	-0.148095712065697	-0.0465751253068447	0.0044550197198987
-6.87972164154053	-7.2133321762085	-10.4333724975586	-0.148118197917938	-0.0465680845081806	0.00451795989647508
-6.87298965454102	-7.21029472351074	-10.4283494949341	-0.148141011595726	-0.0466057397425175	0.00453517865389586
-6.87488269805908	-7.21092891693115	-10.4302396774292	-0.148268505930901	-0.0465502440929413	0.0046088146045804
-6.86815309524536	-7.21198558807373	-10.4299097061157	-0.148195296525955	-0.0464981943368912	0.00463337730616331
-6.8723292350769	-7.21221542358398	-10.4269037246704	-0.148297369480133	-0.0465679839253426	0.00470224162563682
-6.86705350875854	-7.20883369445801	-10.4238901138306	-0.148303881287575	-0.0464790016412735	0.00463471654802561
-6.87296533584595	-7.21106863021851	-10.4301710128784	-0.148260459303856	-0.0465548820793629	0.00468828715384007
-6.8708643913269	-7.2096791267395	-10.4297218322754	-0.14834800362587	-0.046597495675087	0.00469409953802824
-6.87088966369629	-7.21438694000244	-10.4296255111694	-0.148398235440254	-0.0465967990458012	0.00467002391815186
-6.87424087524414	-7.21205377578735	-10.4299268722534	-0.148515179753304	-0.046572383493185	0.00468240492045879
-6.87664937973022	-7.21831369400024	-10.4302444458008	-0.148544624447823	-0.0466719008982182	0.00465059094130993
-6.88435029983521	-7.21904850006104	-10.4246873855591	-0.148621156811714	-0.0466865971684456	0.00467155035585165
-6.88443374633789	-7.22241449356079	-10.4328413009644	-0.148618698120117	-0.0466542355716228	0.00460130721330643
-6.89033079147339	-7.22011423110962	-10.4350137710571	-0.148712575435638	-0.0466829687356949	0.00465190503746271
-6.89129495620728	-7.22869300842285	-10.436957359314	-0.148799791932106	-0.0465635098516941	0.00460039265453815
-6.89768409729004	-7.22947597503662	-10.4312810897827	-0.148914277553558	-0.0465896762907505	0.00453457329422235
-6.90284585952759	-7.23528432846069	-10.4374418258667	-0.148986846208572	-0.0464956872165203	0.00453779101371765
-6.90552616119385	-7.23436641693115	-10.4337129592896	-0.148999631404877	-0.0465134494006634	0.00441748788580298
-6.90771293640137	-7.23635673522949	-10.4327983856201	-0.149152666330338	-0.0464804843068123	0.00447298539802432
-6.91233587265015	-7.23815011978149	-10.4362859725952	-0.149171516299248	-0.0463431216776371	0.00431302608922124
-6.9142632484436	-7.23764991760254	-10.4393444061279	-0.14926540851593	-0.046307947486639	0.00434969272464514
-6.91539478302002	-7.23871421813965	-10.4343576431274	-0.14943690598011	-0.0462120547890663	0.00424337107688189
-6.91590929031372	-7.23412895202637	-10.4236450195313	-0.149596467614174	-0.0460460148751736	0.00418015196919441
-6.91850566864014	-7.24145269393921	-10.4235162734985	-0.149663791060448	-0.0459739677608013	0.00409421278163791
-6.91923379898071	-7.23646640777588	-10.4236450195313	-0.149869307875633	-0.0458253808319569	0.00406241090968251
-6.91794967651367	-7.24340295791626	-10.4126281738281	-0.149958074092865	-0.0457178242504597	0.00398702127858996
-6.92009735107422	-7.23506450653076	-10.4085712432861	-0.150121212005615	-0.0454756207764149	0.00392640335485339
-6.91839456558228	-7.23936986923218	-10.3976306915283	-0.150204837322235	-0.0453967079520226	0.00383890094235539
-6.9199857711792	-7.23695850372314	-10.3976392745972	-0.150377422571182	-0.0452898852527142	0.00388469849713147
-6.9193754196167	-7.24064016342163	-10.3900947570801	-0.150409638881683	-0.0451453737914562	0.00367164681665599
-6.92171144485474	-7.23989248275757	-10.3886823654175	-0.150444760918617	-0.045020692050457	0.00371644436381757
-6.92359828948975	-7.2405948638916	-10.3819160461426	-0.150574222207069	-0.0448699593544006	0.00368166621774435
-6.92352485656738	-7.24001026153564	-10.3773345947266	-0.150544807314873	-0.0447978638112545	0.00360031495802104
-6.92468118667603	-7.23630619049072	-10.3768825531006	-0.150717884302139	-0.0446434244513512	0.00351817812770605
-6.92619657516479	-7.24239730834961	-10.3666486740112	-0.150738269090652	-0.0446416176855564	0.00354255363345146
-6.92926502227783	-7.23947858810425	-10.3676872253418	-0.150773644447327	-0.0445272959768772	0.00353422970511019
-6.92827558517456	-7.24188709259033	-10.3598022460938	-0.150815665721893	-0.0444902665913105	0.0034522342029959
-6.93129110336304	-7.2439169883728	-10.3683099746704	-0.150883167982101	-0.0444051139056683	0.00354250892996788
-6.93334913253784	-7.24343681335449	-10.3507738113403	-0.150987640023232	-0.0443598963320255	0.00344241806305945
-6.93623924255371	-7.24955892562866	-10.3548774719238	-0.15105003118515	-0.0443875156342983	0.00342536927200854
-6.94168519973755	-7.2488899230957	-10.3574018478394	-0.151087045669556	-0.0443559624254704	0.0033796289935708
-6.94701242446899	-7.2573618888855	-10.3631992340088	-0.151075229048729	-0.0444375649094582	0.00337576307356358
-6.95121431350708	-7.25672054290771	-10.3692064285278	-0.151192009449005	-0.0443609282374382	0.00340407667681575
-6.95536088943481	-7.26506280899048	-10.3635301589966	-0.151241615414619	-0.0444704964756966	0.00331399496644735
-6.95949220657349	-7.2614803314209	-10.3734741210938	-0.15135058760643	-0.0445142090320587	0.00333818583749235
-6.96520185470581	-7.26839828491211	-10.3728342056274	-0.151425182819366	-0.0445659197866917	0.00330378534272313
-6.96497917175293	-7.27132320404053	-10.3816452026367	-0.151449829339981	-0.0446806848049164	0.00323362904600799
-6.97506046295166	-7.2757420539856	-10.388560295105	-0.151560813188553	-0.044626522809267	0.00326274009421468
-6.98183488845825	-7.28247976303101	-10.392201423645	-0.151605546474457	-0.0447749905288219	0.00325134000740945
-6.9830150604248	-7.2833571434021	-10.3975067138672	-0.15159772336483	-0.0447333380579948	0.00326011492870748
-6.99210405349731	-7.28653812408447	-10.4011516571045	-0.151579231023788	-0.0449689365923405	0.00315603520721197
-6.99433183670044	-7.28833627700806	-10.4070119857788	-0.151541829109192	-0.044947050511837	0.00323304627090693
-7.00140905380249	-7.2940559387207	-10.4103507995605	-0.151563599705696	-0.0450296215713024	0.0031379209831357
-7.00258302688599	-7.29387903213501	-10.4257411956787	-0.1515271961689	-0.0451321043074131	0.00317986495792866
-7.00855493545532	-7.29759168624878	-10.4236221313477	-0.15151184797287	-0.0451511889696121	0.00305756414309144
-7.00913429260254	-7.29975605010986	-10.4311952590942	-0.151419028639793	-0.0452480427920818	0.00303138513118029
-7.01453971862793	-7.30148506164551	-10.4278755187988	-0.151499032974243	-0.0453099049627781	0.00298941368237138
-7.01202917098999	-7.30148792266846	-10.4320802688599	-0.151490539312363	-0.0454210676252842	0.00292815314605832
-7.0166072845459	-7.30446481704712	-10.4389495849609	-0.151385828852654	-0.0454277619719505	0.00288995518349111
-7.02070093154907	-7.30650091171265	-10.4427824020386	-0.151375979185104	-0.0455513000488281	0.00285544758662581
-7.01991939544678	-7.30762815475464	-10.4456825256348	-0.151300549507141	-0.0455394610762596	0.00280364137142897
-7.02499675750732	-7.30773305892944	-10.4458494186401	-0.151279717683792	-0.0456325747072697	0.0028113629668951
-7.02324724197388	-7.3100643157959	-10.4455127716064	-0.151259198784828	-0.0457503981888294	0.00275646685622633
-7.03158283233643	-7.31227016448975	-10.4490633010864	-0.151260688900948	-0.045852929353714	0.00271581462584436
-7.02970170974731	-7.31263160705566	-10.450963973999	-0.151147961616516	-0.0458606295287609	0.00265893503092229
-7.03786039352417	-7.31395673751831	-10.4628381729126	-0.151106953620911	-0.0460367500782013	0.00268987100571394
-7.03583097457886	-7.31639671325684	-10.4518184661865	-0.151091456413269	-0.0460439063608646	0.00260430201888084
-7.0401349067688	-7.31601905822754	-10.4640445709229	-0.151015937328339	-0.0461823977530003	0.00261114095337689
-7.04565715789795	-7.32249307632446	-10.4703607559204	-0.150999397039413	-0.0462774634361267	0.00256539974361658
-7.04901599884033	-7.32511806488037	-10.4679975509644	-0.150981187820435	-0.0463814437389374	0.00252643949352205
-7.05569696426392	-7.33287525177002	-10.4680652618408	-0.150968641042709	-0.0464197769761086	0.00247443909756839
-7.05804014205933	-7.33348512649536	-10.4762783050537	-0.150909423828125	-0.0465058572590351	0.00242617633193731
-7.06615209579468	-7.33826351165771	-10.4752016067505	-0.150970280170441	-0.0466547906398773	0.00242659286595881
-7.07203340530396	-7.34092044830322	-10.4784145355225	-0.150918543338776	-0.046639408916235	0.00235427101142704
-7.07940101623535	-7.3445405960083	-10.487359046936	-0.150902956724167	-0.0468594431877136	0.00229792483150959
-7.08106374740601	-7.34866905212402	-10.4898490905762	-0.150925382971764	-0.0467979870736599	0.00225973781198263
-7.08602285385132	-7.3527250289917	-10.483250617981	-0.150944709777832	-0.0469944588840008	0.00213517667725682
-7.08975076675415	-7.35455131530762	-10.4868240356445	-0.151014089584351	-0.0470175333321095	0.00207509403117001
-7.09398555755615	-7.35757493972778	-10.4881401062012	-0.150989234447479	-0.0470634885132313	0.00198396109044552
-7.09845352172852	-7.3624267578125	-10.4870767593384	-0.151017040014267	-0.0471354946494102	0.00185261468868703
-7.10457849502563	-7.36648750305176	-10.4881114959717	-0.151012912392616	-0.0470955111086369	0.00175307819154114
-7.10793209075928	-7.3641881942749	-10.490198135376	-0.151007562875748	-0.0472398363053799	0.00164393510203809
-7.11198425292969	-7.37092638015747	-10.4941387176514	-0.151058211922646	-0.0472290962934494	0.00156853848602623
-7.11811780929565	-7.3705096244812	-10.4820518493652	-0.151056811213493	-0.047295980155468	0.00142958015203476
-7.11876249313354	-7.37479305267334	-10.4889030456543	-0.151055365800858	-0.0473490953445435	0.00136788340751082
-7.12360286712646	-7.37785673141479	-10.47971534729	-0.151085734367371	-0.0473945513367653	0.00124729366507381
-7.12564611434937	-7.37894296646118	-10.482497215271	-0.151127278804779	-0.0474418811500072	0.0011879171943292
-7.13138484954834	-7.38337755203247	-10.4774732589722	-0.151058793067932	-0.047414243221283	0.00101680215448141
-7.13774394989014	-7.3829927444458	-10.4815740585327	-0.151059940457344	-0.0474695302546024	0.000930115347728133
-7.14151906967163	-7.38759708404541	-10.4782371520996	-0.151035442948341	-0.0474968999624252	0.000775211723521352
-7.14236354827881	-7.38540077209473	-10.4682130813599	-0.151117831468582	-0.0475345402956009	0.000721528718713671
-7.14140844345093	-7.38774156570435	-10.4731588363647	-0.151045471429825	-0.0476765558123589	0.000578365288674831
-7.14745855331421	-7.38358116149902	-10.4728584289551	-0.151045501232147	-0.0476296581327915	0.000461403280496597
-7.14658546447754	-7.39478015899658	-10.4743766784668	-0.151030823588371	-0.0477443002164364	0.000323660846333951
-7.15298843383789	-7.38903570175171	-10.4766454696655	-0.151079818606377	-0.047720167785883	0.0001949147117557
-7.15658712387085	-7.39551973342896	-10.4718446731567	-0.150952368974686	-0.0477910488843918	6.44807005301118E-05
-7.16469144821167	-7.39492464065552	-10.4841413497925	-0.151021495461464	-0.0478072389960289	2.82646287814714E-05
-7.16622877120972	-7.39823579788208	-10.4789924621582	-0.151018500328064	-0.0478738844394684	-0.000182209347258322
-7.1713547706604	-7.39886426925659	-10.4856595993042	-0.15102031826973	-0.0478424467146397	-0.000281602173345163
-7.17452716827393	-7.39853858947754	-10.4790105819702	-0.151075601577759	-0.0478327311575413	-0.000338715180987492
-7.17858505249023	-7.40222883224487	-10.4888210296631	-0.150997430086136	-0.0478250719606876	-0.000528151751495898
-7.18186664581299	-7.39568471908569	-10.4868535995483	-0.151059195399284	-0.0477577894926071	-0.00066182209411636
-7.18417453765869	-7.40076780319214	-10.4887857437134	-0.151104584336281	-0.0478084571659565	-0.000787848664913327
-7.1791820526123	-7.39947271347046	-10.4875316619873	-0.151223450899124	-0.0477782636880875	-0.000995046109892428
-7.18073129653931	-7.39699506759644	-10.484824180603	-0.151323273777962	-0.0477251894772053	-0.00111255061347038
-7.1798849105835	-7.39736080169678	-10.4863481521606	-0.151454940438271	-0.0476623922586441	-0.00122784695122391
-7.17673349380493	-7.39432191848755	-10.4746055603027	-0.151573106646538	-0.0475888699293137	-0.00143270613625646
-7.18041753768921	-7.39569044113159	-10.478178024292	-0.151576980948448	-0.0475828871130943	-0.00161446176934987
-7.17941951751709	-7.39017629623413	-10.476393699646	-0.151711404323578	-0.0473940670490265	-0.00175887311343104
-7.18011665344238	-7.39286947250366	-10.4685792922974	-0.151766076683998	-0.0474630929529667	-0.00191225809976459
-7.17758560180664	-7.38930940628052	-10.4647350311279	-0.151860117912292	-0.0473041981458664	-0.00209852936677635
-7.17809581756592	-7.38871240615845	-10.4625663757324	-0.15186396241188	-0.0472794324159622	-0.00224974262528121
-7.17954778671265	-7.38492774963379	-10.4639329910278	-0.152015030384064	-0.0471857637166977	-0.00239543477073312
-7.18061399459839	-7.38921546936035	-10.447304725647	-0.152110323309898	-0.0471032150089741	-0.0025925412774086
-7.18580627441406	-7.38484382629395	-10.4557809829712	-0.152084872126579	-0.0470541268587112	-0.00268369726836681
-7.1818060874939	-7.38875770568848	-10.4545907974243	-0.152210727334023	-0.0469571873545647	-0.00286873849108815
-7.18797922134399	-7.38864850997925	-10.449408531189	-0.152174830436707	-0.0469763539731503	-0.00304196844808757
-7.18561124801636	-7.38731479644775	-10.4486846923828	-0.152228385210037	-0.0468425303697586	-0.00315784895792603
-7.19528675079346	-7.39046669006348	-10.4492893218994	-0.152214094996452	-0.0468782298266888	-0.00326516316272318
-7.19512224197388	-7.39201354980469	-10.4529371261597	-0.152235701680183	-0.046799473464489	-0.0033197975717485
-7.2012767791748	-7.39221382141113	-10.452356338501	-0.152162060141563	-0.0468362532556057	-0.00355285848490894
-7.20489406585693	-7.39422273635864	-10.4642868041992	-0.152153193950653	-0.0468089245259762	-0.00357983889989555
-7.20466136932373	-7.4001636505127	-10.4630498886108	-0.152198657393456	-0.0468433238565922	-0.00372359342873096
-7.21133708953857	-7.40182828903198	-10.4670906066895	-0.152223765850067	-0.0468130186200142	-0.00382265564985573
-7.2099552154541	-7.40198469161987	-10.4658422470093	-0.152180224657059	-0.0468542762100697	-0.00397314969450235
-7.21237707138062	-7.40300607681274	-10.4652938842773	-0.152284413576126	-0.0469751916825771	-0.00397160788998008
-7.21243953704834	-7.40612363815308	-10.4639177322388	-0.152309417724609	-0.0468764938414097	-0.00414440222084522
-7.21981000900269	-7.40751552581787	-10.4696483612061	-0.152291372418404	-0.0470074079930782	-0.00417700130492449
-7.22264528274536	-7.4100513458252	-10.4679489135742	-0.15228945016861	-0.0469736978411675	-0.00425778841599822
-7.22841835021973	-7.41588306427002	-10.4711532592773	-0.152293622493744	-0.0471516102552414	-0.00437561655417085
-7.23400449752808	-7.4187445640564	-10.4737701416016	-0.152246326208115	-0.0471541322767735	-0.00448506558313966
-7.23965883255005	-7.42155599594116	-10.4797401428223	-0.152261465787888	-0.0472913570702076	-0.00456124916672707
-7.24326801300049	-7.42398118972778	-10.4744176864624	-0.152337089180946	-0.0474156998097897	-0.00469005107879639
-7.24862051010132	-7.42767572402954	-10.4791555404663	-0.152449145913124	-0.047454122453928	-0.00472651841118932
-7.25588274002075	-7.43062734603882	-10.471435546875	-0.152439698576927	-0.0476493984460831	-0.0047984872944653
-7.26286029815674	-7.43779325485229	-10.4753017425537	-0.152420654892921	-0.0476486906409264	-0.00480509921908379
-7.27105474472046	-7.44070529937744	-10.4746646881104	-0.152420535683632	-0.0477605797350407	-0.00492303073406219
-7.28113555908203	-7.44632911682129	-10.4844675064087	-0.152412310242653	-0.0478053241968155	-0.00490080146118999
-7.28704786300659	-7.44936609268188	-10.4827709197998	-0.152255102992058	-0.0479873083531857	-0.00505684548988938
-7.29542970657349	-7.44976472854614	-10.4835939407349	-0.152328938245773	-0.0480286404490471	-0.00500285299494863
-7.30164813995361	-7.45858001708984	-10.4902868270874	-0.152166321873665	-0.0481734983623028	-0.00511118303984404
-7.30932331085205	-7.45978593826294	-10.4990406036377	-0.152191907167435	-0.0483150109648705	-0.00502469902858138
-7.3174295425415	-7.46221828460693	-10.4934682846069	-0.152138099074364	-0.0483047962188721	-0.00510444771498442
-7.32235622406006	-7.46129179000854	-10.5030384063721	-0.152147814631462	-0.0484321750700474	-0.00508886110037565
-7.32681751251221	-7.46688222885132	-10.4992485046387	-0.152078345417976	-0.0484465397894382	-0.00504444586113095
-7.32715177536011	-7.46613693237305	-10.5040140151978	-0.152100339531898	-0.0486235022544861	-0.00507404515519738
-7.3338475227356	-7.47086191177368	-10.5006465911865	-0.152089446783066	-0.0486433953046799	-0.00507755018770695
-7.33878040313721	-7.46797323226929	-10.501425743103	-0.15208925306797	-0.0486523471772671	-0.00502950791269541
-7.33891725540161	-7.46868371963501	-10.504566192627	-0.152079328894615	-0.0487862750887871	-0.00496004894375801
-7.34428358078003	-7.47109746932983	-10.5093507766724	-0.152110993862152	-0.0488260164856911	-0.00496021192520857
-7.34275484085083	-7.47139453887939	-10.5059270858765	-0.152100309729576	-0.0489112176001072	-0.00492760119959712
-7.34801149368286	-7.47235536575317	-10.5151681900024	-0.152086153626442	-0.049034409224987	-0.00483311852440238
-7.34423446655273	-7.46911811828613	-10.5068950653076	-0.152076333761215	-0.0490244850516319	-0.00479778600856662
-7.34248876571655	-7.46996402740479	-10.5092391967773	-0.152041032910347	-0.0491162575781345	-0.00474483426660299
-7.33849334716797	-7.46384239196777	-10.5124473571777	-0.152087420225143	-0.0491876676678658	-0.00463535217568278
-7.33722257614136	-7.46612024307251	-10.5121965408325	-0.152014032006264	-0.0492619387805462	-0.00456259865313768
-7.33193588256836	-7.46143388748169	-10.5105972290039	-0.152066364884377	-0.0493547320365906	-0.00455037876963615
-7.33021545410156	-7.45860242843628	-10.5078401565552	-0.151961997151375	-0.0494260713458061	-0.00442920485511422
-7.32582473754883	-7.46012020111084	-10.5050668716431	-0.152009904384613	-0.0495463646948338	-0.00425261445343494
-7.31763219833374	-7.45687055587769	-10.5037031173706	-0.152028635144234	-0.0496425852179527	-0.00422309525310993
-7.31875228881836	-7.45696020126343	-10.5038547515869	-0.151938304305077	-0.0497843958437443	-0.00410333462059498
-7.31096601486206	-7.45066022872925	-10.5036363601685	-0.151845440268517	-0.0498574376106262	-0.00402216939255595
-7.31151103973389	-7.45396518707275	-10.5002937316895	-0.151834115386009	-0.0500153675675392	-0.00393730262294412
-7.30681657791138	-7.45218515396118	-10.5036296844482	-0.151923328638077	-0.0500346645712852	-0.00384890311397612
-7.3062744140625	-7.45390748977661	-10.5039758682251	-0.151884973049164	-0.0502442009747028	-0.00374649022705853
-7.30769395828247	-7.45026063919067	-10.5047330856323	-0.151866734027863	-0.0502254217863083	-0.00362215889617801
-7.30440855026245	-7.45347261428833	-10.4982919692993	-0.151854261755943	-0.0503488518297672	-0.00358569412492216
-7.30825757980347	-7.45061159133911	-10.5053491592407	-0.151847302913666	-0.0504033900797367	-0.00340210041031241
-7.3019700050354	-7.45285844802856	-10.508243560791	-0.151788398623466	-0.0505105517804623	-0.00339877931401134
-7.30639600753784	-7.45074367523193	-10.5027198791504	-0.15176759660244	-0.0505495443940163	-0.00325869396328926
-7.30447626113892	-7.44897699356079	-10.5108337402344	-0.151730328798294	-0.0505890920758247	-0.00316838128492236
-7.3079719543457	-7.45084524154663	-10.5162229537964	-0.15172490477562	-0.0507275313138962	-0.00307067623361945
-7.30551338195801	-7.45154905319214	-10.5070505142212	-0.151750341057777	-0.0507336258888245	-0.00292171724140644
-7.30698108673096	-7.44838380813599	-10.5089054107666	-0.151680052280426	-0.0508193895220757	-0.0029467677231878
-7.30427408218384	-7.44632768630981	-10.513801574707	-0.151780426502228	-0.0509589910507202	-0.00274624535813928
-7.30288887023926	-7.44736051559448	-10.5100841522217	-0.151841834187508	-0.0509200170636177	-0.00272881658747792
-7.30179643630981	-7.44588851928711	-10.5103702545166	-0.15178944170475	-0.0510320328176022	-0.00253082322888076
-7.30066013336182	-7.44329929351807	-10.5136346817017	-0.15174525976181	-0.0510075204074383	-0.00249932403676212
-7.29980421066284	-7.44478607177734	-10.5136384963989	-0.151766896247864	-0.0511466823518276	-0.00233817845582962
-7.29490566253662	-7.44012975692749	-10.5074863433838	-0.151756003499031	-0.051086638122797	-0.00226140161976218
-7.29327154159546	-7.44091844558716	-10.5125284194946	-0.151780620217323	-0.0512346811592579	-0.00217569689266384
-7.28772401809692	-7.43633508682251	-10.5141630172729	-0.151604518294334	-0.0512647815048695	-0.00203346135094762
-7.28760528564453	-7.43540048599243	-10.5113716125488	-0.151711449027061	-0.0512763001024723	-0.00191254960373044
-7.27991580963135	-7.43304872512817	-10.5118913650513	-0.151612535119057	-0.0513294227421284	-0.00179286755155772
-7.28269958496094	-7.43004274368286	-10.5061845779419	-0.151627406477928	-0.0513649433851242	-0.00167053192853928
-7.2727632522583	-7.42986297607422	-10.5073041915894	-0.151626303792	-0.0515020303428173	-0.00157725182361901
-7.27236652374268	-7.4294056892395	-10.5154161453247	-0.151641070842743	-0.0514795742928982	-0.00139485392719507
-7.26969146728516	-7.42591905593872	-10.5015773773193	-0.151537239551544	-0.0515136308968067	-0.00129486864898354
-7.26624393463135	-7.42879581451416	-10.5026035308838	-0.151489734649658	-0.0515527538955212	-0.0012242067605257
-7.26466274261475	-7.42593383789063	-10.5068454742432	-0.15147639811039	-0.051641684025526	-0.00111512315925211
-7.25873184204102	-7.42457151412964	-10.4995784759521	-0.151461943984032	-0.0516624972224236	-0.00102305051404983
-7.25721740722656	-7.42637586593628	-10.5044689178467	-0.151495635509491	-0.0516674406826496	-0.000858802057337016
-7.24941062927246	-7.42085695266724	-10.4999599456787	-0.151407212018967	-0.0517373234033585	-0.00078293978003785
-7.25041484832764	-7.42156934738159	-10.49973487854	-0.151449099183083	-0.0517752096056938	-0.000647807726636529
-7.24659204483032	-7.42469501495361	-10.4949645996094	-0.15145280957222	-0.0517323762178421	-0.000607024063356221
-7.24607801437378	-7.42234134674072	-10.4902439117432	-0.151405230164528	-0.0518479980528355	-0.00050771574024111
-7.24209690093994	-7.42287921905518	-10.4976634979248	-0.151397615671158	-0.0517788045108318	-0.000421015865867957
-7.24269676208496	-7.42247486114502	-10.4996509552002	-0.15148837864399	-0.0518777705729008	-0.000349103240296245
-7.23818063735962	-7.41883420944214	-10.492714881897	-0.151446104049683	-0.0518833547830582	-0.000317696656566113
-7.23775100708008	-7.4158239364624	-10.494029045105	-0.151432186365128	-0.051942627876997	-0.000277163460850716
-7.23507356643677	-7.41728401184082	-10.4887533187866	-0.151538267731667	-0.0519963055849075	-0.000220265981624834
-7.23326396942139	-7.41577768325806	-10.4857921600342	-0.151485219597816	-0.0519568510353565	-0.000175374298123643
-7.23046398162842	-7.41432523727417	-10.482928276062	-0.151618242263794	-0.0520140752196312	-0.000141778829856776
-7.23171281814575	-7.41449499130249	-10.4828052520752	-0.151597157120705	-0.0519485920667648	-5.42698289791588E-05
-7.23515462875366	-7.41384887695313	-10.475323677063	-0.151613801717758	-0.0519520826637745	-0.000100129451311659
-7.22958898544312	-7.41183519363403	-10.4772977828979	-0.151601672172546	-0.0519777648150921	-3.62646242137998E-05
-7.2367582321167	-7.41152000427246	-10.4751882553101	-0.151615172624588	-0.0519041828811169	1.58421953528887E-05
-7.2306694984436	-7.41156673431396	-10.478440284729	-0.151565760374069	-0.0519234128296375	8.44813330331817E-05
-7.23406982421875	-7.41154623031616	-10.4675302505493	-0.151657715439796	-0.0519962832331657	0.000164724799105898
-7.23229932785034	-7.409583568573	-10.4676647186279	-0.151574641466141	-0.0519980676472187	0.000161675372510217
-7.23189640045166	-7.40966129302979	-10.4662933349609	-0.151543259620667	-0.0521037876605988	0.000272048433544114
-7.23070859909058	-7.41130685806274	-10.4747505187988	-0.151558399200439	-0.0520950518548489	0.000330552662489936
-7.22884750366211	-7.40957117080688	-10.4736042022705	-0.15142060816288	-0.0522024296224117	0.000376367941498756
-7.23059511184692	-7.4089937210083	-10.4687747955322	-0.151377514004707	-0.0520650669932365	0.000471881008706987
-7.23126840591431	-7.41065406799316	-10.4704637527466	-0.151284590363503	-0.0521443970501423	0.000535480154212564
-7.23076725006104	-7.41018581390381	-10.4753561019897	-0.151253551244736	-0.0522388778626919	0.000604728644248098
-7.22985744476318	-7.41190767288208	-10.4750900268555	-0.151143729686737	-0.0522436238825321	0.000708527164533734
-7.22614574432373	-7.40792894363403	-10.4815979003906	-0.151134625077248	-0.0523576885461807	0.000756757624913007
-7.22811031341553	-7.41250991821289	-10.483549118042	-0.15099909901619	-0.0523545667529106	0.000912739429622889
-7.23085165023804	-7.41182470321655	-10.4848690032959	-0.150975212454796	-0.0524441041052341	0.000893436372280121
-7.22662782669067	-7.41051578521729	-10.4847021102905	-0.150843665003777	-0.0525095239281654	0.00102047354448587
-7.23314094543457	-7.41180896759033	-10.4891729354858	-0.150837659835815	-0.0525244511663914	0.00112410623114556
-7.22779321670532	-7.41257858276367	-10.4948806762695	-0.1506387591362	-0.0526092052459717	0.00120567646808922
-7.23007965087891	-7.41346549987793	-10.4943265914917	-0.15067158639431	-0.0527474097907543	0.0012667621485889
-7.22921848297119	-7.40978622436523	-10.4928512573242	-0.150429338216782	-0.0527178794145584	0.00130108569283038
-7.23073291778564	-7.41008520126343	-10.4985208511353	-0.150378838181496	-0.0529377460479736	0.00143265712540597
-7.22740936279297	-7.40687561035156	-10.5046787261963	-0.150253027677536	-0.052903413772583	0.00146268762182444
-7.22631120681763	-7.41162300109863	-10.5034227371216	-0.1502445936203	-0.0529832690954208	0.00157332082744688
-7.22326421737671	-7.40459871292114	-10.5014600753784	-0.150090649724007	-0.0530477538704872	0.00167985807638615
-7.221510887146	-7.40287494659424	-10.5056104660034	-0.149967923760414	-0.0531447231769562	0.00175336399115622
-7.21565580368042	-7.40053606033325	-10.5054292678833	-0.149968773126602	-0.0532427467405796	0.00183849222958088
-7.21406078338623	-7.40016508102417	-10.5111980438232	-0.149851024150848	-0.0532111637294292	0.00194384262431413
-7.21084308624268	-7.39632225036621	-10.5016174316406	-0.149775803089142	-0.0532507002353668	0.00205320795066655
-7.20835638046265	-7.39562177658081	-10.5088729858398	-0.149668589234352	-0.0532409399747849	0.00217783660627902
-7.20772647857666	-7.39135980606079	-10.501519203186	-0.149708762764931	-0.053281657397747	0.00228566047735512
-7.19877481460571	-7.38962364196777	-10.4965572357178	-0.149510264396667	-0.0533204041421413	0.00241369428113103
-7.1968355178833	-7.38829851150513	-10.4946737289429	-0.14953638613224	-0.0533298179507256	0.00257392274215817
-7.18786954879761	-7.3843469619751	-10.5005674362183	-0.149377271533012	-0.0533505752682686	0.00274677877314389
-7.18981504440308	-7.38282585144043	-10.4939432144165	-0.149338841438293	-0.0534259080886841	0.00294774118810892
-7.18661308288574	-7.3795919418335	-10.4968061447144	-0.149191409349442	-0.0533433295786381	0.00305298436433077
-7.18389272689819	-7.37825345993042	-10.4961004257202	-0.149097353219986	-0.0535250864923	0.00324410200119019
-7.18023824691772	-7.37452030181885	-10.5047311782837	-0.148903131484985	-0.0535805486142635	0.00342099624685943
-7.17769622802734	-7.37234497070313	-10.4983730316162	-0.148819997906685	-0.0536783821880817	0.00367167149670422
-7.17341947555542	-7.36908531188965	-10.4994382858276	-0.1486646682024	-0.0537847243249416	0.00389112671837211
-7.17479419708252	-7.3661675453186	-10.5024461746216	-0.148640140891075	-0.0538361854851246	0.00410268642008305
-7.16828536987305	-7.36664724349976	-10.5103178024292	-0.148364841938019	-0.0541334338486195	0.00426455354318023
-7.1710090637207	-7.36672258377075	-10.5130653381348	-0.148232936859131	-0.054276529699564	0.00454219849780202
-7.17001628875732	-7.36246299743652	-10.5138740539551	-0.14807103574276	-0.0543257743120193	0.00476791011169553
-7.16820907592773	-7.36184978485107	-10.523136138916	-0.147852078080177	-0.054554421454668	0.00493117095902562
-7.16272068023682	-7.35924100875854	-10.5325326919556	-0.147663116455078	-0.0547509826719761	0.00519958324730396
-7.15606832504272	-7.35886764526367	-10.5396528244019	-0.147423669695854	-0.054895780980587	0.0054159127175808
-7.15334606170654	-7.35772562026978	-10.5514945983887	-0.147314876317978	-0.0550641603767872	0.00567175913602114
-7.14703559875488	-7.35264492034912	-10.5534372329712	-0.146988272666931	-0.0552649013698101	0.00588355259969831
-7.14521217346191	-7.35480213165283	-10.5643339157104	-0.146881520748138	-0.0554576516151428	0.0061565381474793
-7.1398491859436	-7.35248899459839	-10.565131187439	-0.146569892764091	-0.0556285679340363	0.00636276928707957
-7.13814401626587	-7.35017013549805	-10.576979637146	-0.146414160728455	-0.0558177679777145	0.00665352819487453
-7.12685632705688	-7.35056352615356	-10.5915699005127	-0.146137669682503	-0.0559606328606606	0.00695125246420503
-7.12806272506714	-7.34630346298218	-10.5934295654297	-0.14592744410038	-0.056173425167799	0.00722428550943732
-7.11178874969482	-7.34495162963867	-10.6021585464478	-0.145734816789627	-0.0564412847161293	0.00745769217610359
-7.1064567565918	-7.34477043151855	-10.6074228286743	-0.145589485764503	-0.0566606521606445	0.00771807553246617
-7.09198474884033	-7.34060621261597	-10.6113128662109	-0.145473256707191	-0.0567518249154091	0.00799871515482664
-7.08146190643311	-7.33992433547974	-10.6135549545288	-0.145260125398636	-0.0570554248988628	0.00823279190808535
-7.07054138183594	-7.33481359481812	-10.6325597763062	-0.145063772797585	-0.0570567846298218	0.0085892491042614
-7.05984258651733	-7.33641004562378	-10.6282434463501	-0.14489458501339	-0.0572244301438332	0.008855314925313
-7.04970598220825	-7.33445358276367	-10.6445178985596	-0.144724443554878	-0.0572940222918987	0.00910963024944067
-7.04243898391724	-7.33425569534302	-10.6516456604004	-0.144507274031639	-0.0574889071285725	0.00931705720722675
-7.0318808555603	-7.32675218582153	-10.6523551940918	-0.144402354955673	-0.0575056932866573	0.00955948326736689
-7.02629661560059	-7.32903003692627	-10.6578035354614	-0.14432318508625	-0.0576755106449127	0.00975881051272154
-7.01512098312378	-7.32386684417725	-10.6645727157593	-0.144220113754272	-0.0576311387121677	0.00991062633693218
-7.00302410125732	-7.32563972473145	-10.6679639816284	-0.144206896424294	-0.0576374568045139	0.0100539512932301
-6.99562168121338	-7.3167839050293	-10.6683473587036	-0.144118249416351	-0.0576548688113689	0.0101889697834849
-6.98902940750122	-7.32073974609375	-10.6714134216309	-0.144153848290443	-0.0577108077704906	0.0103039611130953
-6.97857666015625	-7.31393575668335	-10.6724987030029	-0.144131124019623	-0.0576258115470409	0.0103344218805432
-6.97731018066406	-7.31341075897217	-10.6711158752441	-0.144077152013779	-0.057501956820488	0.0104553597047925
-6.97013330459595	-7.30574464797974	-10.6684541702271	-0.144167199730873	-0.0574285760521889	0.0104743121191859
-6.96417140960693	-7.30887794494629	-10.6622476577759	-0.144116804003716	-0.0574131533503532	0.010529413819313
-6.96527671813965	-7.3010778427124	-10.6623382568359	-0.144263610243797	-0.0572411343455315	0.0105986734852195
-6.95858526229858	-7.29885387420654	-10.6541366577148	-0.144340798258781	-0.0572056584060192	0.0105327758938074
-6.95814323425293	-7.29609203338623	-10.6524810791016	-0.14444924890995	-0.0569779686629772	0.0105945086106658
-6.95647001266479	-7.29324817657471	-10.6451768875122	-0.144521281123161	-0.0568011850118637	0.0106028309091926
-6.95319271087646	-7.29055118560791	-10.630576133728	-0.144701361656189	-0.0567029193043709	0.0105804167687893
-6.95252990722656	-7.29360103607178	-10.6259527206421	-0.144787430763245	-0.0564652122557163	0.0105544961988926
-6.95145988464355	-7.28530025482178	-10.6195211410522	-0.144938886165619	-0.0563206188380718	0.0105687202885747
-6.95047235488892	-7.28633451461792	-10.6119003295898	-0.145070850849152	-0.0562309995293617	0.0105678122490644
-6.95265007019043	-7.28289318084717	-10.6133089065552	-0.145192444324493	-0.0560864210128784	0.0105584599077702
-6.94884014129639	-7.28143072128296	-10.6025514602661	-0.145274266600609	-0.0558896698057652	0.0104139326140285
-6.94573163986206	-7.27671670913696	-10.5928478240967	-0.145458400249481	-0.0557562783360481	0.0104290144518018
-6.94302082061768	-7.27292633056641	-10.5935707092285	-0.145500972867012	-0.0556455701589584	0.0104022910818458
-6.94434261322021	-7.26899242401123	-10.5858716964722	-0.145639464259148	-0.0554687492549419	0.0103194462135434
-6.93921613693237	-7.26709985733032	-10.5922212600708	-0.145663008093834	-0.0553763657808304	0.010257774963975
-6.94417762756348	-7.26343536376953	-10.5797662734985	-0.145743310451508	-0.0551885515451431	0.0102094383910298
-6.93894195556641	-7.25884342193604	-10.5750217437744	-0.145844876766205	-0.0550054311752319	0.0100938379764557
-6.94244813919067	-7.26024436950684	-10.5766201019287	-0.145924896001816	-0.0549247041344643	0.0100601352751255
-6.94093322753906	-7.25829553604126	-10.5814189910889	-0.145950764417648	-0.0546849705278873	0.00997745338827372
-6.94348192214966	-7.25634670257568	-10.5721597671509	-0.146147355437279	-0.0546496324241161	0.00988379493355751
-6.93920230865479	-7.25486087799072	-10.565710067749	-0.146158397197723	-0.054507028311491	0.00977887492626905
-6.94298076629639	-7.25281810760498	-10.5666275024414	-0.146381437778473	-0.0544055365025997	0.00971870962530375
-6.94108295440674	-7.25411653518677	-10.563793182373	-0.146372050046921	-0.0543945766985416	0.00959740206599236
-6.94440412521362	-7.25442028045654	-10.5636186599731	-0.14655601978302	-0.0543087795376778	0.00955812726169825
-6.94354724884033	-7.25199699401855	-10.5552625656128	-0.146666079759598	-0.0542384348809719	0.00952567905187607
-6.94590902328491	-7.25029468536377	-10.5517129898071	-0.14676333963871	-0.0542473122477531	0.00938933249562979
-6.94287729263306	-7.25069713592529	-10.5578336715698	-0.146854549646378	-0.054301418364048	0.0094278659671545
-6.94864511489868	-7.25093221664429	-10.549015045166	-0.146943002939224	-0.0542281232774258	0.00932706333696842
-6.94671678543091	-7.25160121917725	-10.5470867156982	-0.147002205252647	-0.0542798191308975	0.00930854585021734
-6.95161008834839	-7.25016212463379	-10.543194770813	-0.147115439176559	-0.0541878007352352	0.00921552069485188
-6.95208072662354	-7.2482271194458	-10.5400238037109	-0.14712980389595	-0.0541225448250771	0.0091880401596427
-6.951416015625	-7.25000715255737	-10.5449523925781	-0.147233992815018	-0.0542275756597519	0.00910738855600357
-6.96182870864868	-7.24793767929077	-10.5454664230347	-0.147304505109787	-0.0541041046380997	0.00905705243349075
-6.95807504653931	-7.25172662734985	-10.532018661499	-0.147398456931114	-0.0540475286543369	0.00894866790622473
-6.96627473831177	-7.24939060211182	-10.5335845947266	-0.14757838845253	-0.0539378151297569	0.00886707659810781
-6.96521615982056	-7.24741649627686	-10.5350103378296	-0.147569090127945	-0.0538721419870853	0.00879062619060278
-6.96918201446533	-7.2501220703125	-10.5298070907593	-0.147646397352219	-0.0539064854383469	0.00871610082685947
-6.96932506561279	-7.24741506576538	-10.5203924179077	-0.14779868721962	-0.0536912828683853	0.00861647818237543
-6.97337913513184	-7.24754047393799	-10.5097579956055	-0.147881582379341	-0.0536290556192398	0.00845434330403805
-6.97321891784668	-7.24468374252319	-10.5194606781006	-0.147934213280678	-0.0535247772932053	0.00838437210768461
-6.97713136672974	-7.24343967437744	-10.5086717605591	-0.14805543422699	-0.0535030700266361	0.00817545689642429
-6.97748756408691	-7.2443265914917	-10.5051031112671	-0.148111000657082	-0.0533523894846439	0.00804451666772366
-6.98791456222534	-7.24558687210083	-10.4936552047729	-0.148194640874863	-0.0531853139400482	0.00791644118726254
-6.98439455032349	-7.24319124221802	-10.4947357177734	-0.148297801613808	-0.0531135424971581	0.00772772962227464
-6.98945236206055	-7.24637937545776	-10.4885225296021	-0.148369342088699	-0.0530509538948536	0.00757645582780242
-6.99175453186035	-7.24209547042847	-10.4824743270874	-0.148481428623199	-0.0529196001589298	0.00739007676020265
-6.99388551712036	-7.24682903289795	-10.4835653305054	-0.148608908057213	-0.0528330504894257	0.00718342000618577
-6.99766397476196	-7.24575042724609	-10.4776048660278	-0.148722156882286	-0.0527153722941875	0.00703791435807943
-7.00036382675171	-7.25144910812378	-10.4650678634644	-0.148754432797432	-0.0526166558265686	0.00682301819324493
-7.01021862030029	-7.24735307693481	-10.4729404449463	-0.148760035634041	-0.0525107346475124	0.00661613699048758
-7.00820636749268	-7.25128126144409	-10.4713535308838	-0.14890430867672	-0.0523474365472794	0.00636150175705552
-7.01674365997314	-7.2530779838562	-10.4600324630737	-0.148964464664459	-0.0522190779447556	0.00616672169417143
-7.01769399642944	-7.25075912475586	-10.4626636505127	-0.148945212364197	-0.0520070120692253	0.00595004530623555
-7.02573394775391	-7.25236940383911	-10.4552049636841	-0.149007797241211	-0.0518552400171757	0.00575089128687978
-7.02376413345337	-7.25244808197021	-10.449179649353	-0.149094253778458	-0.0516818650066853	0.00554401613771915
-7.02678728103638	-7.25134658813477	-10.4456052780151	-0.149129092693329	-0.0515900850296021	0.00526780029758811
-7.0297474861145	-7.24895334243774	-10.4435424804688	-0.149251282215118	-0.0514195896685123	0.00509889703243971
-7.02946376800537	-7.25140571594238	-10.4371738433838	-0.14928562939167	-0.0513454154133797	0.00482277804985642
-7.03540945053101	-7.25377035140991	-10.4349327087402	-0.149456351995468	-0.0512192770838737	0.0046692811883986
-7.03599166870117	-7.25313472747803	-10.4340915679932	-0.149486005306244	-0.0510380491614342	0.00444279331713915
-7.04329204559326	-7.25626373291016	-10.4246826171875	-0.149571418762207	-0.0510204322636127	0.00425357418134809
-7.05083656311035	-7.25840044021606	-10.4299125671387	-0.149603709578514	-0.0508498325943947	0.00401716167107224
-7.05819988250732	-7.26111078262329	-10.4265766143799	-0.149708658456802	-0.050813227891922	0.00375082367099822
-7.0620059967041	-7.26246929168701	-10.4289169311523	-0.149658694863319	-0.0506831519305706	0.00354442326352
-7.07263803482056	-7.26717948913574	-10.4283351898193	-0.149827316403389	-0.0506491027772427	0.00336328567937016
-7.07909154891968	-7.27096557617188	-10.425085067749	-0.149777263402939	-0.0505536086857319	0.00312038278207183
-7.08629989624023	-7.27223062515259	-10.4238243103027	-0.149864912033081	-0.0504871979355812	0.00293567287735641
-7.09148359298706	-7.275719165802	-10.4224767684937	-0.149898812174797	-0.0504490658640862	0.00268095452338457
-7.10565519332886	-7.28330326080322	-10.4273319244385	-0.150011107325554	-0.0503831058740616	0.00255418219603598
-7.10926342010498	-7.28532361984253	-10.4194068908691	-0.1500164270401	-0.0503425151109695	0.00231265043839812
-7.11887693405151	-7.28747749328613	-10.4168872833252	-0.150086626410484	-0.050300195813179	0.002082898048684
-7.1260929107666	-7.2935996055603	-10.4193754196167	-0.150144994258881	-0.0503070466220379	0.00194219849072397
-7.13016414642334	-7.2966890335083	-10.4196882247925	-0.150250509381294	-0.0502453707158566	0.00169454677961767
-7.13568544387817	-7.30223894119263	-10.4240474700928	-0.150330528616905	-0.0502498745918274	0.00160806847270578
-7.14347314834595	-7.30407285690308	-10.426176071167	-0.150247797369957	-0.0501383766531944	0.00137388112489134
-7.15362215042114	-7.30569076538086	-10.4259357452393	-0.150277495384216	-0.0501062907278538	0.00123514304868877
-7.15685987472534	-7.31143474578857	-10.4283084869385	-0.150308191776276	-0.0501246303319931	0.00108460604678839
-7.16551065444946	-7.31456279754639	-10.4282598495483	-0.150425836443901	-0.0501587130129337	0.000908483925741166
-7.16702270507813	-7.31855297088623	-10.4330520629883	-0.150365710258484	-0.0500926822423935	0.00080046005314216
-7.17828130722046	-7.32180404663086	-10.4357233047485	-0.150455206632614	-0.0501136146485806	0.000658818811643869
-7.1802921295166	-7.32650661468506	-10.4372482299805	-0.150285631418228	-0.0501408763229847	0.00049846840556711
-7.18989133834839	-7.32901430130005	-10.4336795806885	-0.15037539601326	-0.0500681102275848	0.000401093740947545
-7.19321346282959	-7.33122444152832	-10.441951751709	-0.150327995419502	-0.050165519118309	0.000266822316916659
-7.19870090484619	-7.33615732192993	-10.4454727172852	-0.150315687060356	-0.0501907505095005	0.000240598790696822
-7.20359802246094	-7.33814430236816	-10.438814163208	-0.150330811738968	-0.0502091087400913	0.000172134372405708
-7.2067985534668	-7.34038543701172	-10.4474048614502	-0.150292873382568	-0.0502309426665306	0.00010855715663638
-7.2099289894104	-7.342369556427	-10.4427270889282	-0.150311663746834	-0.0502857230603695	1.83945194294211E-05
-7.2084059715271	-7.34441328048706	-10.4462671279907	-0.150217071175575	-0.0502784997224808	-2.24601153604453E-05
-7.21746587753296	-7.3483624458313	-10.4490489959717	-0.150327920913696	-0.05044199898839	-6.08087539148983E-05
-7.21913194656372	-7.3520679473877	-10.4573011398315	-0.150164648890495	-0.0504411049187183	-0.00011658166476991
-7.22387409210205	-7.35669898986816	-10.4566812515259	-0.150201544165611	-0.0506023988127708	-8.22642905404791E-05
-7.22806596755981	-7.3545184135437	-10.4604806900024	-0.150142878293991	-0.0505692921578884	-0.000191952844033949
-7.23406314849854	-7.36004877090454	-10.4625177383423	-0.15010803937912	-0.0507417246699333	-0.000206309749046341
-7.23587846755981	-7.36076974868774	-10.4618492126465	-0.150108024477959	-0.0507576242089272	-0.000213400737266056
-7.23887252807617	-7.36380195617676	-10.4604082107544	-0.150089278817177	-0.0508871525526047	-0.000301590218441561
-7.24111270904541	-7.363929271698	-10.4621839523315	-0.15016496181488	-0.0508768260478973	-0.000262635294348001
-7.2432656288147	-7.36659002304077	-10.461181640625	-0.150068163871765	-0.0509791858494282	-0.000295776088023558
-7.24906873703003	-7.36672925949097	-10.4627075195313	-0.150193348526955	-0.0510920137166977	-0.000283503555692732
-7.25138759613037	-7.37235641479492	-10.4649152755737	-0.150049492716789	-0.0510960184037685	-0.000342277198797092
-7.25619173049927	-7.37187528610229	-10.4709644317627	-0.150064542889595	-0.0512003861367702	-0.00026041065575555
-7.25977945327759	-7.37800407409668	-10.4782724380493	-0.149910166859627	-0.051238689571619	-0.000302054249914363
-7.26274728775024	-7.38051700592041	-10.4745769500732	-0.149900838732719	-0.0512971952557564	-0.000308405782561749
-7.26971244812012	-7.3832368850708	-10.4881143569946	-0.149910941720009	-0.0513093844056129	-0.000134276589960791
-7.27419662475586	-7.38676309585571	-10.4951610565186	-0.149631828069687	-0.0514049902558327	-0.000187306432053447
-7.27894926071167	-7.38184690475464	-10.4989376068115	-0.149558797478676	-0.0514499768614769	-5.52346064068843E-05
-7.27860260009766	-7.38815116882324	-10.5090446472168	-0.14941243827343	-0.0515691041946411	-6.340560503304E-05
-7.27981042861938	-7.38489961624146	-10.5151252746582	-0.149364769458771	-0.0516521446406841	0.000113098794827238
-7.27932024002075	-7.3875732421875	-10.5109148025513	-0.149263352155685	-0.0517172738909721	0.000105857179732993
-7.28122043609619	-7.38859462738037	-10.5191631317139	-0.149174764752388	-0.0518317222595215	0.000223220296902582
-7.2802677154541	-7.39265251159668	-10.5228071212769	-0.149192973971367	-0.051892314106226	0.00033860161784105
-7.27793216705322	-7.39038324356079	-10.5299758911133	-0.149066567420959	-0.0521001853048801	0.000427083898102865
-7.27811145782471	-7.39229249954224	-10.5325689315796	-0.14898769557476	-0.052047960460186	0.000594142184127122
-7.2776575088501	-7.39281702041626	-10.5348968505859	-0.148913681507111	-0.0520911850035191	0.000669673143420368
-7.2744288444519	-7.39224576950073	-10.5353670120239	-0.148922860622406	-0.0521168075501919	0.000847064598929137
-7.275465965271	-7.39301776885986	-10.5355749130249	-0.148949593305588	-0.0521738827228546	0.000990627449937165
-7.26804399490356	-7.38863897323608	-10.536060333252	-0.148903578519821	-0.05220802500844	0.00112471194006503
-7.27559661865234	-7.39332294464111	-10.5474634170532	-0.148878812789917	-0.0521852672100067	0.0012804486323148
-7.27013731002808	-7.39138746261597	-10.5375747680664	-0.148876041173935	-0.0522077083587646	0.00141027302015573
-7.26971864700317	-7.39237976074219	-10.5438747406006	-0.148819774389267	-0.0521988719701767	0.00153303472325206
-7.26389312744141	-7.3877067565918	-10.5424194335938	-0.148902058601379	-0.0522313788533211	0.00174759165383875
-7.25934553146362	-7.38591909408569	-10.5411062240601	-0.148774161934853	-0.0522418506443501	0.00193593872245401
-7.25272464752197	-7.38176822662354	-10.5471992492676	-0.148909583687782	-0.0521883815526962	0.00205552438274026
-7.24682283401489	-7.38073587417603	-10.5365266799927	-0.148805424571037	-0.0521830730140209	0.00218517822213471
-7.24276733398438	-7.37865972518921	-10.5471067428589	-0.148919224739075	-0.0521618165075779	0.00244311266578734
-7.23693323135376	-7.37451982498169	-10.5433702468872	-0.148926496505737	-0.0520474165678024	0.00262352684512734
-7.22874927520752	-7.37300539016724	-10.5451068878174	-0.148877248167992	-0.0521903857588768	0.00276851886883378
-7.22088718414307	-7.3640398979187	-10.5445795059204	-0.148989945650101	-0.05208919942379	0.00297014019452035
-7.21499347686768	-7.36489582061768	-10.537992477417	-0.149025857448578	-0.0522132627665997	0.00315002095885575
-7.20657682418823	-7.3593692779541	-10.543309211731	-0.149035349488258	-0.052149660885334	0.00333048240281641
-7.20342826843262	-7.36341762542725	-10.531289100647	-0.149069845676422	-0.0521996058523655	0.00349438469856977
-7.19713735580444	-7.3546404838562	-10.5371360778809	-0.149120539426804	-0.0521940141916275	0.0037652354221791
-7.19742965698242	-7.35780429840088	-10.5279064178467	-0.149097383022308	-0.0521647743880749	0.00392393954098225
-7.19001531600952	-7.35238122940063	-10.5348415374756	-0.149060562252998	-0.0522350147366524	0.00404675863683224
-7.18723392486572	-7.35108280181885	-10.5345554351807	-0.149083510041237	-0.0522353686392307	0.00430910382419825
-7.18326187133789	-7.35047292709351	-10.5290412902832	-0.149062141776085	-0.052279744297266	0.00451402738690376
-7.17838621139526	-7.3483510017395	-10.5342493057251	-0.149057492613792	-0.0522796846926212	0.00471300026401877
-7.1727442741394	-7.34260177612305	-10.5253601074219	-0.148960560560226	-0.0523225702345371	0.00485171796754003
-7.16684103012085	-7.34072017669678	-10.5330305099487	-0.148956388235092	-0.052399642765522	0.00515317311510444
-7.16164827346802	-7.33661460876465	-10.5317897796631	-0.148836880922318	-0.0525023378431797	0.00533075071871281
-7.15157890319824	-7.33220052719116	-10.5360736846924	-0.148735448718071	-0.0526239275932312	0.00558784138411283
-7.15046453475952	-7.33234405517578	-10.5360517501831	-0.14870797097683	-0.0526082552969456	0.00580329354852438
-7.13745069503784	-7.32348775863647	-10.5348987579346	-0.148664057254791	-0.0526486374437809	0.00600308179855347
-7.13521146774292	-7.32518148422241	-10.5360527038574	-0.148565053939819	-0.052812185138464	0.00619902927428484
-7.12375211715698	-7.31634044647217	-10.5375728607178	-0.148618653416634	-0.052775040268898	0.00638982327654958
-7.1159930229187	-7.31801176071167	-10.5362091064453	-0.148528233170509	-0.0529280938208103	0.00659959018230438
-7.111159324646	-7.31006574630737	-10.5413646697998	-0.148580595850945	-0.0528150871396065	0.00686678057536483
-7.10383224487305	-7.30923318862915	-10.5307846069336	-0.148556306958199	-0.0529051423072815	0.00706686079502106
-7.0946159362793	-7.30355167388916	-10.5378131866455	-0.148518249392509	-0.0529593788087368	0.00730686215683818
-7.09152126312256	-7.29917860031128	-10.5420923233032	-0.148577108979225	-0.0528930798172951	0.00752338254824281
-7.08294582366943	-7.29622650146484	-10.5399608612061	-0.148511454463005	-0.052959818392992	0.0077073285356164
-7.08234691619873	-7.29100513458252	-10.5396604537964	-0.148591801524162	-0.0528937838971615	0.00796285923570395
-7.07606554031372	-7.28899192810059	-10.5360822677612	-0.148521259427071	-0.0529992766678333	0.00807670596987009
-7.07033586502075	-7.28366422653198	-10.5420351028442	-0.148563459515572	-0.0529191382229328	0.00837592594325542
-7.06929683685303	-7.28100728988647	-10.5425024032593	-0.148532703518867	-0.0529273375868797	0.00858561135828495
-7.06138372421265	-7.27780771255493	-10.5371494293213	-0.148552194237709	-0.0528745017945766	0.00870065484195948
-7.06183671951294	-7.27662754058838	-10.5346813201904	-0.148619934916496	-0.0529166273772717	0.00893377047032118
-7.05387401580811	-7.26935052871704	-10.5378828048706	-0.148659244179726	-0.0528794638812542	0.00909747835248709
-7.05414009094238	-7.27191400527954	-10.534761428833	-0.148690149188042	-0.0528669133782387	0.00930816493928432
-7.04752826690674	-7.26494836807251	-10.5358428955078	-0.148670226335526	-0.052754171192646	0.0094659011811018
-7.04466390609741	-7.26609897613525	-10.5365056991577	-0.148691818118095	-0.0527795664966106	0.00962447188794613
-7.04330968856812	-7.2604603767395	-10.5357084274292	-0.148762077093124	-0.0526728443801403	0.00977927353233099
-7.03902006149292	-7.26083326339722	-10.5289344787598	-0.148738354444504	-0.0525895208120346	0.0099382447078824
-7.0412483215332	-7.25766658782959	-10.5378217697144	-0.148812994360924	-0.0525826886296272	0.0101548079401255
-7.03240966796875	-7.25283813476563	-10.5348386764526	-0.148845672607422	-0.0524805933237076	0.010273078456521
-7.02780485153198	-7.25311756134033	-10.5320701599121	-0.148915559053421	-0.0524608567357063	0.0104298070073128
-7.02233743667603	-7.24904108047485	-10.5248546600342	-0.149009108543396	-0.0522835925221443	0.0105808107182384
-7.0194411277771	-7.24918842315674	-10.5211687088013	-0.149019673466682	-0.0523319505155087	0.0106496615335345
-7.01014375686646	-7.24317836761475	-10.5243368148804	-0.149002656340599	-0.0522248260676861	0.0108659137040377
-7.01115989685059	-7.24356460571289	-10.517951965332	-0.149129867553711	-0.0521441362798214	0.0108940741047263
-6.99889945983887	-7.23838424682617	-10.5195713043213	-0.149176597595215	-0.0520399510860443	0.0111290346831083
-6.99884843826294	-7.2363166809082	-10.5158243179321	-0.149147301912308	-0.0519102476537228	0.0112472577020526
-6.99101114273071	-7.23146724700928	-10.5242643356323	-0.149274408817291	-0.0517000779509544	0.0113786021247506
-6.99044609069824	-7.2319769859314	-10.5181665420532	-0.149295806884766	-0.0516532585024834	0.0114406142383814
-6.98192167282104	-7.22528600692749	-10.5153932571411	-0.149538695812225	-0.0513900704681873	0.011590089648962
-6.97911643981934	-7.22520685195923	-10.4991397857666	-0.14962263405323	-0.0512303709983826	0.0117057971656322
-6.97307062149048	-7.21541595458984	-10.5022621154785	-0.149811789393425	-0.0508818067610264	0.0117984367534518
-6.97436761856079	-7.21466112136841	-10.4928255081177	-0.149967312812805	-0.0506436750292778	0.0118431411683559
-6.96334314346313	-7.20865297317505	-10.4826259613037	-0.150082096457481	-0.0503483861684799	0.0118712382391095
-6.96652030944824	-7.20772981643677	-10.4734621047974	-0.150392547249794	-0.0499687716364861	0.0118929762393236
-6.95558643341064	-7.2007155418396	-10.4632997512817	-0.15056024491787	-0.0496567524969578	0.0118671264499426
-6.9555721282959	-7.19658517837524	-10.4548349380493	-0.150855019688606	-0.0492010228335857	0.0119235897436738
-6.94828939437866	-7.19451236724854	-10.4341278076172	-0.151113063097	-0.0488877557218075	0.0117742996662855
-6.9451789855957	-7.18969345092773	-10.4315309524536	-0.151219040155411	-0.0485267229378223	0.0117748938500881
-6.94656610488892	-7.18974351882935	-10.4297752380371	-0.151481956243515	-0.0480414964258671	0.0117123052477837
-6.94815492630005	-7.18560886383057	-10.4055318832397	-0.151640102267265	-0.0475675128400326	0.0116302920505404
-6.94204235076904	-7.1802339553833	-10.4006776809692	-0.151884704828262	-0.0473125390708447	0.0115143321454525
-6.94073629379272	-7.17674493789673	-10.3820362091064	-0.152130380272865	-0.0468416549265385	0.0113637614995241
-6.938889503479	-7.17555999755859	-10.3756971359253	-0.152337849140167	-0.0465362332761288	0.0113217057660222
-6.93560361862183	-7.1700005531311	-10.3668880462646	-0.152605220675468	-0.0461806878447533	0.0112303625792265
-6.93537855148315	-7.16739225387573	-10.3499050140381	-0.152885094285011	-0.0457791909575462	0.0110834175720811
-6.92930507659912	-7.15904235839844	-10.3438959121704	-0.153068155050278	-0.0454892888665199	0.010944165289402
-6.93440580368042	-7.1609673500061	-10.3380603790283	-0.153295904397964	-0.0451546721160412	0.0108739929273725
-6.92913007736206	-7.15543079376221	-10.3237953186035	-0.153527289628983	-0.0448921732604504	0.010756453499198
-6.93117904663086	-7.15570878982544	-10.314001083374	-0.153741911053658	-0.044516671448946	0.0106614110991359
-6.92817783355713	-7.15039253234863	-10.3027877807617	-0.153934091329575	-0.0442515276372433	0.0104992398992181
-6.92842197418213	-7.14874172210693	-10.2971210479736	-0.154103770852089	-0.0440446957945824	0.0104552833363414
-6.92431163787842	-7.14768362045288	-10.2862930297852	-0.154368817806244	-0.0437888391315937	0.0102302096784115
-6.92406272888184	-7.14525556564331	-10.2873229980469	-0.154488950967789	-0.0435458794236183	0.0101815862581134
-6.92495489120483	-7.14979410171509	-10.2802705764771	-0.15471638739109	-0.0433976985514164	0.0100952032953501
-6.92518758773804	-7.15008592605591	-10.2736682891846	-0.154870584607124	-0.0431328825652599	0.00991939008235931
-6.93112421035767	-7.14927053451538	-10.2690858840942	-0.155017584562302	-0.0430029146373272	0.00981701165437698
-6.93185186386108	-7.1486349105835	-10.2734432220459	-0.155074656009674	-0.0427262522280216	0.00967658590525389
-6.935218334198	-7.15338706970215	-10.2690925598145	-0.155185848474503	-0.0426616035401821	0.00954325404018164
-6.93544769287109	-7.15400409698486	-10.2682428359985	-0.155369058251381	-0.0424115210771561	0.00936575140804052
-6.94158411026001	-7.16085815429688	-10.2597961425781	-0.155467048287392	-0.0422627329826355	0.00919393729418516
-6.94570922851563	-7.15754699707031	-10.2632579803467	-0.155558943748474	-0.0420782528817654	0.00907501298934221
-6.95880746841431	-7.16238641738892	-10.2612419128418	-0.155584275722504	-0.0419798120856285	0.00890240725129843
-6.95604705810547	-7.16341543197632	-10.2625303268433	-0.155678451061249	-0.0419275015592575	0.0086725102737546
-6.97022199630737	-7.16830682754517	-10.2606019973755	-0.155728802084923	-0.0416717864573002	0.00854864250868559
-6.97088241577148	-7.16927719116211	-10.2621145248413	-0.155848577618599	-0.0416645109653473	0.00826207455247641
-6.9757661819458	-7.17211437225342	-10.2645673751831	-0.155936047434807	-0.0415834411978722	0.00818633753806353
-6.981858253479	-7.17198657989502	-10.2607202529907	-0.156032979488373	-0.0414923764765263	0.00786886643618345
-6.98875093460083	-7.17444276809692	-10.2648277282715	-0.15600149333477	-0.0414628647267818	0.00774079421535134
-6.99624156951904	-7.18126344680786	-10.2634143829346	-0.15610733628273	-0.0413526594638824	0.00757713336497545
-7.00031423568726	-7.18235683441162	-10.2584838867188	-0.156174376606941	-0.041342880576849	0.00730693433433771
-7.01117563247681	-7.18829870223999	-10.2603397369385	-0.156175121665001	-0.0413617715239525	0.00716100540012121
-7.01512718200684	-7.19074821472168	-10.2658624649048	-0.156149119138718	-0.0412616357207298	0.00694756349548697
-7.02437543869019	-7.19772815704346	-10.2654228210449	-0.156220778822899	-0.041301753371954	0.00671316357329488
-7.03388404846191	-7.20145988464355	-10.2698450088501	-0.156120389699936	-0.041147705167532	0.00648787757381797
-7.04074716567993	-7.20890426635742	-10.2770538330078	-0.156107127666473	-0.0410920232534409	0.00636030407622457
-7.04674768447876	-7.21127653121948	-10.2761583328247	-0.156134262681007	-0.0410945639014244	0.00610404694452882
-7.05043411254883	-7.22030162811279	-10.2773027420044	-0.156070977449417	-0.0410042740404606	0.00590647011995316
-7.06351613998413	-7.22423648834229	-10.2883319854736	-0.156109750270844	-0.0408597178757191	0.00573563249781728
-7.06269693374634	-7.23155403137207	-10.2855215072632	-0.155889675021172	-0.0408544130623341	0.0054744565859437
-7.07167387008667	-7.2317328453064	-10.2927408218384	-0.156031131744385	-0.0408034771680832	0.00531256990507245
-7.07299613952637	-7.23618173599243	-10.2953634262085	-0.155986845493317	-0.0407479330897331	0.00504280114546418
-7.07941198348999	-7.23878145217896	-10.307656288147	-0.156005620956421	-0.0407034195959568	0.00483798887580633
-7.07955884933472	-7.240394115448	-10.3021783828735	-0.155973330140114	-0.040707852691412	0.00459791673347354
-7.08829498291016	-7.249587059021	-10.3119878768921	-0.155978634953499	-0.0406268052756786	0.00438324874266982
-7.09533834457397	-7.2506856918335	-10.3193864822388	-0.15603207051754	-0.0405645184218884	0.00414448929950595
-7.0978217124939	-7.25585126876831	-10.3211450576782	-0.155975252389908	-0.040594894438982	0.00387868611142039
-7.10481929779053	-7.25486660003662	-10.3317546844482	-0.156072005629539	-0.0405522882938385	0.00364252971485257
-7.10535192489624	-7.26058959960938	-10.3353452682495	-0.156034678220749	-0.040482621639967	0.00343929044902325
-7.11100149154663	-7.26487159729004	-10.3384237289429	-0.156108289957047	-0.040544655174017	0.00320775713771582
-7.11252927780151	-7.26649618148804	-10.3429718017578	-0.156131342053413	-0.0404287353157997	0.00292246439494193
-7.11634588241577	-7.26892948150635	-10.3500823974609	-0.156104609370232	-0.0404624156653881	0.00265792710706592
-7.12136745452881	-7.27176427841187	-10.3457612991333	-0.15620830655098	-0.0404625870287418	0.00235334015451372
-7.12366962432861	-7.28093099594116	-10.3636302947998	-0.156231120228767	-0.0404722578823566	0.00209650374017656
-7.13117170333862	-7.27972507476807	-10.3609180450439	-0.156351566314697	-0.0403498522937298	0.00187574059236795
-7.13101434707642	-7.28918504714966	-10.3632411956787	-0.156335517764091	-0.0402747318148613	0.00159834907390177
-7.13745212554932	-7.28634834289551	-10.3681764602661	-0.156438544392586	-0.0401893146336079	0.00130187859758735
-7.13974809646606	-7.2928900718689	-10.3733224868774	-0.156458303332329	-0.0400180742144585	0.000966576510109007
-7.15172910690308	-7.29257583618164	-10.3810358047485	-0.156526669859886	-0.0398568622767925	0.000759127840865403
-7.15532064437866	-7.29934072494507	-10.380934715271	-0.156507790088654	-0.0397101938724518	0.000354874093318358
-7.1617169380188	-7.30098295211792	-10.3873596191406	-0.156489491462708	-0.0395307950675488	7.22484619473107E-05
-7.16371870040894	-7.30251741409302	-10.3790769577026	-0.15667125582695	-0.039300050586462	-0.000178373389644548
-7.16985750198364	-7.30521059036255	-10.3813791275024	-0.156598091125488	-0.0391740947961807	-0.000552895711734891
-7.17112731933594	-7.30134344100952	-10.3834543228149	-0.156787052750587	-0.038946371525526	-0.000794896681327373
-7.17507410049438	-7.30562496185303	-10.3815755844116	-0.15673553943634	-0.0387931317090988	-0.00109322066418827
-7.17738246917725	-7.3051872253418	-10.3806934356689	-0.156928434967995	-0.0385318212211132	-0.00143281696364284
-7.17953824996948	-7.30577421188354	-10.3733072280884	-0.156964659690857	-0.0383783467113972	-0.00176369328983128
-7.1830005645752	-7.30743265151978	-10.3691358566284	-0.157116457819939	-0.0381057448685169	-0.00205498794093728
-7.18839168548584	-7.30878925323486	-10.3637065887451	-0.157256364822388	-0.0378802381455898	-0.00236931000836194
-7.18913316726685	-7.30900287628174	-10.3622512817383	-0.157302752137184	-0.0377402193844318	-0.00263736839406192
-7.19018602371216	-7.30489826202393	-10.3588590621948	-0.157463565468788	-0.0375068411231041	-0.00292991567403078
-7.19439697265625	-7.31159496307373	-10.3459348678589	-0.157561495900154	-0.0375003479421139	-0.00323910918086767
-7.1954140663147	-7.30865669250488	-10.3464050292969	-0.157674014568329	-0.0372266136109829	-0.00353099615313113
-7.19900465011597	-7.31362628936768	-10.3406105041504	-0.157732874155045	-0.0371409356594086	-0.00384998042136431
-7.20444393157959	-7.31388854980469	-10.343243598938	-0.157890990376472	-0.0368751250207424	-0.00411336217075586
-7.20507478713989	-7.31800603866577	-10.3345327377319	-0.157919183373451	-0.0367880836129189	-0.00442987913265824
-7.2160267829895	-7.31741333007813	-10.3464345932007	-0.158002376556396	-0.0366146489977837	-0.00473141437396407
-7.21466875076294	-7.32570743560791	-10.3400859832764	-0.158097177743912	-0.0364319384098053	-0.00498107029125094
-7.22328996658325	-7.32554626464844	-10.334527015686	-0.158091887831688	-0.0363406017422676	-0.00525638600811362
-7.22189521789551	-7.32535696029663	-10.3330049514771	-0.158195495605469	-0.0361116044223309	-0.00549428910017014
-7.23055505752563	-7.33141851425171	-10.337700843811	-0.158229842782021	-0.0359936319291592	-0.00570734823122621
-7.23233461380005	-7.33256912231445	-10.3320808410645	-0.158320933580399	-0.0357925333082676	-0.00596000347286463
-7.23693180084229	-7.33604288101196	-10.3324899673462	-0.158327877521515	-0.0357256047427654	-0.00622960226610303
-7.24056529998779	-7.33628225326538	-10.3403263092041	-0.1583172082901	-0.0355926901102066	-0.00639200210571289
-7.24170017242432	-7.3393235206604	-10.3377647399902	-0.158366933465004	-0.0354369878768921	-0.00667953165248036
-7.24815130233765	-7.3415412902832	-10.335638999939	-0.158451318740845	-0.0353316403925419	-0.00686598336324096
-7.24831962585449	-7.34414958953857	-10.3375720977783	-0.158456057310104	-0.0351712256669998	-0.00710755679756403
-7.25292491912842	-7.34528207778931	-10.3348770141602	-0.158634394407272	-0.0351887717843056	-0.00719212181866169
-7.25327825546265	-7.34628868103027	-10.3332834243774	-0.15863935649395	-0.0351030938327312	-0.00749070150777698
-7.25750589370728	-7.35100889205933	-10.3285512924194	-0.158691391348839	-0.0351202040910721	-0.00761628802865744
-7.26029825210571	-7.34881114959717	-10.3230333328247	-0.15890845656395	-0.0350826643407345	-0.007806989364326
-7.26491785049438	-7.3602294921875	-10.3252811431885	-0.1589365452528	-0.03502581641078	-0.00796254072338343
-7.27248239517212	-7.35873603820801	-10.3288640975952	-0.159059584140778	-0.0350363850593567	-0.00806428212672472
-7.27894353866577	-7.36929178237915	-10.3295440673828	-0.15897561609745	-0.0349848419427872	-0.00826326385140419
-7.28642416000366	-7.36940479278564	-10.3408889770508	-0.159004911780357	-0.0348524674773216	-0.00839178077876568
-7.2892918586731	-7.37188673019409	-10.3355159759521	-0.158990085124969	-0.0348461791872978	-0.00843005627393723
-7.29389095306396	-7.37683057785034	-10.3378477096558	-0.159067645668983	-0.0348607003688812	-0.00858388096094131
-7.29260492324829	-7.3755202293396	-10.3336458206177	-0.159116521477699	-0.0348540134727955	-0.00864701718091965
-7.30076742172241	-7.38337421417236	-10.3409233093262	-0.159155786037445	-0.0348631665110588	-0.00870504043996334
-7.29592609405518	-7.3819055557251	-10.3322076797485	-0.159180775284767	-0.0349764339625835	-0.0088476836681366
-7.30181646347046	-7.38724040985107	-10.335597038269	-0.159317284822464	-0.0349539443850517	-0.00888685416430235
-7.30664396286011	-7.39052867889404	-10.3317985534668	-0.159292653203011	-0.0351429656147957	-0.00898282788693905
-7.31194400787354	-7.39213705062866	-10.3408517837524	-0.159356966614723	-0.0351230539381504	-0.00899503286927938
-7.32525014877319	-7.40284538269043	-10.3464403152466	-0.159308701753616	-0.0351913571357727	-0.00909935217350721
-7.32955932617188	-7.40347385406494	-10.3472318649292	-0.159261628985405	-0.0351328067481518	-0.00908083841204643
-7.33406162261963	-7.40505599975586	-10.349892616272	-0.159194305539131	-0.0352875888347626	-0.00915981642901897
-7.3394341468811	-7.40704154968262	-10.3587350845337	-0.159201800823212	-0.0353498011827469	-0.00912764854729176
-7.34261274337769	-7.40825843811035	-10.3560552597046	-0.159093841910362	-0.0354380458593369	-0.00917270313948393
-7.34689617156982	-7.41363573074341	-10.356372833252	-0.159205362200737	-0.0355350039899349	-0.00910063367336988
-7.34822034835815	-7.41323280334473	-10.3657112121582	-0.159110367298126	-0.0356415212154388	-0.00913971941918135
-7.35522508621216	-7.414391040802	-10.3654813766479	-0.15914249420166	-0.0357557833194733	-0.0090551869943738
-7.35317373275757	-7.41446161270142	-10.365532875061	-0.159167379140854	-0.0358820073306561	-0.00907225999981165
-7.35836410522461	-7.41424942016602	-10.3667459487915	-0.159049198031425	-0.0360257923603058	-0.00896865222603083
-7.36062908172607	-7.41697931289673	-10.3731651306152	-0.159104600548744	-0.0360900312662125	-0.00889161136001349
-7.36235809326172	-7.42131090164185	-10.3697347640991	-0.15908046066761	-0.0362887419760227	-0.00891995523124933
-7.36942958831787	-7.41847705841064	-10.3766412734985	-0.159146174788475	-0.0363495722413063	-0.00887135695666075
-7.37168312072754	-7.42774868011475	-10.3748798370361	-0.159010872244835	-0.0365982428193092	-0.00885758921504021
-7.37742805480957	-7.42681455612183	-10.3840169906616	-0.159071817994118	-0.0366427712142468	-0.00872321613132954
-7.37992000579834	-7.43236351013184	-10.3874435424805	-0.158923476934433	-0.0367126353085041	-0.00871914811432362
-7.38751935958862	-7.43118238449097	-10.3976526260376	-0.158823534846306	-0.0368318855762482	-0.00865271687507629
-7.3862943649292	-7.43196153640747	-10.3991899490356	-0.158738911151886	-0.0369256585836411	-0.00861030165106058
-7.39275455474854	-7.43397378921509	-10.4054832458496	-0.158550500869751	-0.0369538217782974	-0.00847550854086876
-7.3867826461792	-7.43044137954712	-10.4058265686035	-0.158523619174957	-0.0370729267597198	-0.00842841900885105
-7.38994264602661	-7.43232583999634	-10.4094047546387	-0.158412143588066	-0.0371799618005753	-0.00835150852799416
-7.38189363479614	-7.4308385848999	-10.4092283248901	-0.158510684967041	-0.0372577644884586	-0.00832708459347487
-7.38445377349854	-7.43200206756592	-10.4107894897461	-0.158389434218407	-0.0372939705848694	-0.00816242396831512
-7.38085985183716	-7.42941904067993	-10.4035615921021	-0.158431574702263	-0.0373376458883286	-0.00814695004373789
-7.3754448890686	-7.42538928985596	-10.4057712554932	-0.158401936292648	-0.0373901650309563	-0.00805823691189289
-7.37367725372314	-7.42921209335327	-10.4018774032593	-0.158439815044403	-0.0375291705131531	-0.00789303705096245
-7.37077045440674	-7.42478513717651	-10.3999938964844	-0.158462405204773	-0.0375389643013477	-0.00784637872129679
-7.37349319458008	-7.42683410644531	-10.3978080749512	-0.158467471599579	-0.0376408211886883	-0.00768696563318372
-7.36827993392944	-7.42334175109863	-10.391655921936	-0.158423140645027	-0.0376093946397305	-0.00759579241275787
-7.37020111083984	-7.42521381378174	-10.383339881897	-0.158485844731331	-0.0377593971788883	-0.00751527724787593
-7.36814832687378	-7.42184352874756	-10.3891496658325	-0.158462136983871	-0.0377182066440582	-0.00746319489553571
-7.36725616455078	-7.42592477798462	-10.3913726806641	-0.158376812934875	-0.0377741195261478	-0.00733909988775849
-7.36783885955811	-7.42158269882202	-10.3949117660522	-0.158339098095894	-0.0378241650760174	-0.00717362388968468
-7.36218166351318	-7.42516851425171	-10.3899593353271	-0.158309489488602	-0.0377856157720089	-0.00712165422737598
-7.36346912384033	-7.4191632270813	-10.3926820755005	-0.158302754163742	-0.0377775356173515	-0.00700051616877317
-7.35509634017944	-7.42139101028442	-10.3916149139404	-0.158207505941391	-0.0378641970455647	-0.00686524668708444
-7.35744619369507	-7.41662549972534	-10.3906602859497	-0.15819850564003	-0.0377895124256611	-0.00674877408891916
-7.34818744659424	-7.41257333755493	-10.3846445083618	-0.158128455281258	-0.0378033518791199	-0.0066912635229528
-7.35140562057495	-7.41271686553955	-10.3953294754028	-0.158089607954025	-0.0378243029117584	-0.00651727430522442
-7.34106874465942	-7.40759372711182	-10.382791519165	-0.158091098070145	-0.0377322360873222	-0.00641414755955338
-7.33640480041504	-7.40588092803955	-10.3885231018066	-0.158074200153351	-0.0376891903579235	-0.0062963804230094
-7.3297700881958	-7.4012246131897	-10.3819265365601	-0.15806944668293	-0.037697471678257	-0.00618201494216919
-7.31933403015137	-7.39695835113525	-10.3788003921509	-0.157961040735245	-0.0377410426735878	-0.00599279347807169
-7.31821155548096	-7.39291667938232	-10.3720741271973	-0.157987698912621	-0.0377272255718708	-0.00586822582408786
-7.3063817024231	-7.39059066772461	-10.370005607605	-0.157940208911896	-0.0376981869339943	-0.00573384668678045
-7.30290079116821	-7.38780498504639	-10.3683261871338	-0.15795236825943	-0.0377330929040909	-0.00551455141976476
-7.29537534713745	-7.38451433181763	-10.3637294769287	-0.157934844493866	-0.0377009585499763	-0.00546540692448616
-7.29320621490479	-7.38239669799805	-10.3639888763428	-0.157909974455833	-0.0377867221832275	-0.00524794170632958
-7.28830289840698	-7.37945604324341	-10.361611366272	-0.157926052808762	-0.0377881601452827	-0.00514478841796517
-7.28395891189575	-7.3798041343689	-10.3652906417847	-0.157797381281853	-0.0378753170371056	-0.00503399083390832
-7.28326416015625	-7.37518119812012	-10.3631820678711	-0.157878369092941	-0.037848100066185	-0.00487433141097426
-7.28014993667603	-7.38021278381348	-10.3650970458984	-0.15774142742157	-0.0379311479628086	-0.0047962642274797
-7.28547525405884	-7.37510538101196	-10.3664274215698	-0.157744005322456	-0.037889089435339	-0.00465844152495265
-7.28299379348755	-7.37894916534424	-10.3703289031982	-0.157511591911316	-0.0379756130278111	-0.00455364119261503
-7.28596258163452	-7.37346506118774	-10.3802928924561	-0.157445475459099	-0.0379758849740028	-0.0043903118930757
-7.28216600418091	-7.37231206893921	-10.3738641738892	-0.157382607460022	-0.0379506833851337	-0.00428459281101823
-7.28424596786499	-7.36837720870972	-10.3820953369141	-0.157310545444489	-0.0378954783082008	-0.00412020180374384
-7.27630376815796	-7.36554002761841	-10.3762102127075	-0.157248616218567	-0.0379966162145138	-0.00402035377919674
-7.27902698516846	-7.36554956436157	-10.3826580047607	-0.157172620296478	-0.0380389019846916	-0.00384399434551597
-7.27196502685547	-7.36112546920776	-10.3813343048096	-0.157105296850204	-0.0380886271595955	-0.00378973223268986
-7.27545213699341	-7.3627233505249	-10.3864631652832	-0.156997203826904	-0.0382053442299366	-0.0035833481233567
-7.26918172836304	-7.35867023468018	-10.383641242981	-0.156922116875648	-0.0383013151586056	-0.00353093771263957
-7.26403522491455	-7.35803461074829	-10.3847770690918	-0.156908959150314	-0.0384891107678413	-0.00331035139970481
-7.26582670211792	-7.35860252380371	-10.386134147644	-0.156848162412643	-0.038631048053503	-0.00316378031857312
-7.2616605758667	-7.35937595367432	-10.3880138397217	-0.156782865524292	-0.0386910401284695	-0.00303900637663901
-7.2663688659668	-7.36217880249023	-10.3983201980591	-0.156646683812141	-0.0389010831713676	-0.00286465580575168
-7.26499509811401	-7.35913515090942	-10.4097747802734	-0.156436681747437	-0.0390142686665058	-0.00273833656683564
-7.27170562744141	-7.36561965942383	-10.4075889587402	-0.156335979700089	-0.0391490571200848	-0.00260730483569205
-7.27331113815308	-7.36368989944458	-10.4189195632935	-0.156228825449944	-0.0392117127776146	-0.00250752898864448
-7.27299451828003	-7.36843109130859	-10.4224243164063	-0.156078219413757	-0.0394217595458031	-0.00233266153372824
-7.27722883224487	-7.36853790283203	-10.4227447509766	-0.155917078256607	-0.039444375783205	-0.0021809667814523
-7.27370023727417	-7.37080430984497	-10.4324569702148	-0.15571229159832	-0.0396297387778759	-0.00207371474243701
-7.28527736663818	-7.37032508850098	-10.443699836731	-0.155696228146553	-0.0397277623414993	-0.0019210516475141
-7.277991771698	-7.36941194534302	-10.4502201080322	-0.155357733368874	-0.0398322492837906	-0.00183398788794875
-7.28454160690308	-7.36675453186035	-10.4547653198242	-0.155352979898453	-0.0400341376662254	-0.0017066290602088
-7.28084325790405	-7.36802816390991	-10.4595508575439	-0.15516784787178	-0.0401540212333202	-0.00160316261462867
-7.28333139419556	-7.36548805236816	-10.471040725708	-0.155077055096626	-0.0403372906148434	-0.00145352003164589
-7.2760181427002	-7.36403942108154	-10.4697494506836	-0.154979676008224	-0.0404995642602444	-0.00142738106660545
-7.27835988998413	-7.36385726928711	-10.4780979156494	-0.154873996973038	-0.0406636856496334	-0.00118680333252996
-7.27907371520996	-7.36259078979492	-10.4802494049072	-0.154823035001755	-0.0407504178583622	-0.00113966653589159
-7.27146005630493	-7.36297512054443	-10.4893627166748	-0.154701054096222	-0.0409884080290794	-0.00104404799640179
-7.27505350112915	-7.36116504669189	-10.4868803024292	-0.154696568846703	-0.0411659926176071	-0.000926924229133874
-7.27523374557495	-7.36329221725464	-10.495813369751	-0.154568314552307	-0.0413694940507412	-0.00079833553172648
-7.27914810180664	-7.36398649215698	-10.4976797103882	-0.154480993747711	-0.0414265692234039	-0.000736390298698097
-7.28258800506592	-7.36629104614258	-10.5097427368164	-0.154302820563316	-0.0416429005563259	-0.000547637057024986
-7.28441858291626	-7.36893463134766	-10.5177688598633	-0.154114216566086	-0.0417486019432545	-0.0005484918365255
-7.28680419921875	-7.36690807342529	-10.5293874740601	-0.153972491621971	-0.0418622083961964	-0.000484380580019206
-7.28962564468384	-7.37141942977905	-10.5340070724487	-0.153760015964508	-0.0418723076581955	-0.000362126243999228
-7.28356266021729	-7.36972808837891	-10.5407371520996	-0.153662607073784	-0.0420969352126122	-0.000249652861384675
-7.28369522094727	-7.36785221099854	-10.5418453216553	-0.153511226177216	-0.0421121828258038	-0.000149516374222003
-7.28156566619873	-7.3709659576416	-10.55788230896	-0.153411060571671	-0.0423026420176029	-6.60058722132817E-05
-7.28023099899292	-7.36829233169556	-10.5611515045166	-0.153279349207878	-0.0424367301166058	4.89467092847917E-05
-7.27944374084473	-7.36752414703369	-10.557653427124	-0.153152674436569	-0.0425558015704155	6.11823343206197E-05
-7.27620553970337	-7.36358976364136	-10.5607147216797	-0.153134226799011	-0.0426863096654415	0.000131519074784592
-7.27301740646362	-7.36649131774902	-10.5604858398438	-0.153067320585251	-0.0428705103695393	0.000210612080991268
-7.26768922805786	-7.36386728286743	-10.5648059844971	-0.152956321835518	-0.0430671609938145	0.000207939170650207
-7.26846742630005	-7.36540555953979	-10.5689039230347	-0.152957633137703	-0.0430433750152588	0.000316793273668736
-7.27110242843628	-7.36726379394531	-10.5713014602661	-0.152791664004326	-0.0431451015174389	0.000355986965587363
-7.26845121383667	-7.36797571182251	-10.5738201141357	-0.152777776122093	-0.0431698448956013	0.000426579936174676
-7.26930379867554	-7.37091207504272	-10.5794124603271	-0.152611926198006	-0.043312706053257	0.000486000615637749
-7.26635456085205	-7.36732196807861	-10.58824634552	-0.152547746896744	-0.0432546436786652	0.000556542247068137
-7.2661395072937	-7.36638641357422	-10.5813808441162	-0.152389153838158	-0.0434273779392242	0.000550884637050331
-7.25943994522095	-7.36446046829224	-10.5897855758667	-0.152334362268448	-0.0435327738523483	0.000656489748507738
-7.26175165176392	-7.36698818206787	-10.592227935791	-0.15231916308403	-0.0435452535748482	0.000707122671883553
-7.25725364685059	-7.36608934402466	-10.5994501113892	-0.152208611369133	-0.0436410270631313	0.000730525061953813
-7.25653696060181	-7.36627149581909	-10.5967426300049	-0.152149096131325	-0.0436401069164276	0.00071586953708902
-7.25460863113403	-7.36330461502075	-10.6029071807861	-0.152060687541962	-0.0436289273202419	0.000699031224939972
-7.24956893920898	-7.36742258071899	-10.6040143966675	-0.151965215802193	-0.0437623225152493	0.000752466439735144
-7.25499200820923	-7.36395168304443	-10.6032028198242	-0.151926279067993	-0.0436838567256927	0.000721504620742053
-7.25277709960938	-7.36609983444214	-10.5996589660645	-0.151795461773872	-0.0437122248113155	0.000735891691874713
-7.25252771377563	-7.3603949546814	-10.6066408157349	-0.151780039072037	-0.0436701998114586	0.00071510806446895
-7.25104713439941	-7.36023187637329	-10.6019926071167	-0.151801839470863	-0.0436356030404568	0.000667159678414464
-7.24886894226074	-7.36051511764526	-10.6003952026367	-0.151712745428085	-0.0436680018901825	0.000661910336930305
-7.24743604660034	-7.3602180480957	-10.6029405593872	-0.151770740747452	-0.0435444265604019	0.000640786834992468
-7.25155162811279	-7.35969305038452	-10.5949687957764	-0.151700183749199	-0.043500691652298	0.000519799010362476
-7.25089883804321	-7.35817193984985	-10.5963706970215	-0.151580274105072	-0.043376948684454	0.000517478154506534
-7.25472736358643	-7.35940933227539	-10.5872011184692	-0.151632711291313	-0.0432919859886169	0.000385072780773044
-7.2485728263855	-7.35479307174683	-10.5848779678345	-0.151621162891388	-0.0431458875536919	0.00030971787055023
-7.25649404525757	-7.35415458679199	-10.5805521011353	-0.151645630598068	-0.0430663675069809	0.000240726352785714
-7.25373411178589	-7.35166788101196	-10.5818452835083	-0.151641756296158	-0.042879082262516	0.000102798483567312
-7.25907468795776	-7.35396862030029	-10.5703144073486	-0.151699885725975	-0.0427512861788273	-6.49271532893181E-05
-7.26176309585571	-7.35272598266602	-10.5702934265137	-0.15167248249054	-0.0426331497728825	-0.000228317090659402
-7.25980472564697	-7.35271263122559	-10.5713262557983	-0.151706367731094	-0.0424445308744907	-0.000399691489292309
-7.2589430809021	-7.35068798065186	-10.5638189315796	-0.151823624968529	-0.0422780849039555	-0.000622599443886429
-7.25733423233032	-7.35306358337402	-10.5557451248169	-0.151791825890541	-0.0420734547078609	-0.000860092462971807
-7.26660490036011	-7.35025453567505	-10.553409576416	-0.151872783899307	-0.0418295860290527	-0.00102949247229844
-7.26043128967285	-7.35145092010498	-10.5456094741821	-0.151820823550224	-0.0416735075414181	-0.00122825661674142
-7.26485395431519	-7.34688138961792	-10.5397548675537	-0.151935055851936	-0.0415722467005253	-0.00124302273616195
-7.26156663894653	-7.34053897857666	-10.5325975418091	-0.151960030198097	-0.0413394570350647	-0.00143325433600694
-7.26773738861084	-7.34113311767578	-10.5260925292969	-0.152084201574326	-0.0412090644240379	-0.00154331652447581
-7.26817607879639	-7.33754205703735	-10.5238475799561	-0.152176752686501	-0.0409940034151077	-0.00167979404795915
-7.26571750640869	-7.33735847473145	-10.5113010406494	-0.152176469564438	-0.0408713854849339	-0.00189863273408264
-7.27092123031616	-7.33490562438965	-10.5158910751343	-0.152327135205269	-0.0406782254576683	-0.00196061260066926
-7.26577711105347	-7.33516550064087	-10.5031232833862	-0.152349263429642	-0.0404903553426266	-0.00217575510032475
-7.27009868621826	-7.33187532424927	-10.4932374954224	-0.152465224266052	-0.0403420478105545	-0.00224234978668392
-7.2653169631958	-7.33042287826538	-10.4916324615479	-0.152595460414886	-0.0402183942496777	-0.00236228015273809
-7.2725396156311	-7.32977771759033	-10.4752225875854	-0.15270633995533	-0.040053803473711	-0.0024139943998307
-7.2687783241272	-7.3257884979248	-10.4647798538208	-0.152819812297821	-0.0399419255554676	-0.00261339312419295
-7.2733678817749	-7.32737350463867	-10.4582605361938	-0.152916088700294	-0.0398468635976315	-0.0026861138176173
-7.27570915222168	-7.32428359985352	-10.4533863067627	-0.1530741751194	-0.0396978445351124	-0.00283592334017158
-7.27737045288086	-7.32580661773682	-10.4470891952515	-0.153113722801208	-0.0396592132747173	-0.00300483871251345
-7.28489875793457	-7.3259859085083	-10.4404630661011	-0.153307870030403	-0.039539385586977	-0.00307520804926753
-7.2868971824646	-7.33004903793335	-10.4325733184814	-0.153324842453003	-0.0394293814897537	-0.00320310587994754
-7.29305648803711	-7.32546329498291	-10.4279775619507	-0.153536394238472	-0.0393062904477119	-0.00328751374036074
-7.29575300216675	-7.3299880027771	-10.4218416213989	-0.153518006205559	-0.0391906797885895	-0.0032683894969523
-7.29920530319214	-7.32677221298218	-10.4238777160645	-0.153614863753319	-0.0391538329422474	-0.0032519546803087
-7.29839181900024	-7.32505369186401	-10.4137201309204	-0.153606325387955	-0.0391598418354988	-0.00330133154056966
-7.29761552810669	-7.32518196105957	-10.4149589538574	-0.153659269213676	-0.0391471087932587	-0.00329620391130447
-7.29158687591553	-7.32354593276978	-10.4085607528687	-0.153736114501953	-0.0390700101852417	-0.00328677822835743
-7.29047822952271	-7.32277917861938	-10.4034214019775	-0.153738588094711	-0.0390551872551441	-0.00326464069075882
-7.2851767539978	-7.31756973266602	-10.4075222015381	-0.153822600841522	-0.0389847531914711	-0.00322883739136159
-7.28413534164429	-7.31990051269531	-10.4026489257813	-0.153823271393776	-0.0389510057866573	-0.0031227117870003
-7.28003978729248	-7.31232452392578	-10.3967533111572	-0.153881758451462	-0.0388921126723289	-0.00309544079937041
-7.27543926239014	-7.3139820098877	-10.3920392990112	-0.153871923685074	-0.0388332568109035	-0.0030642447527498
-7.27233505249023	-7.31065130233765	-10.3971080780029	-0.153936997056007	-0.0388108864426613	-0.00297844316810369
-7.26737880706787	-7.30566644668579	-10.376784324646	-0.154035568237305	-0.0386348031461239	-0.00294773676432669
-7.25821256637573	-7.30125713348389	-10.3745279312134	-0.15407894551754	-0.0386970341205597	-0.00288357958197594
-7.24980115890503	-7.2931022644043	-10.3696928024292	-0.154203712940216	-0.0385808423161507	-0.0028465969953686
-7.24650526046753	-7.29580974578857	-10.3642921447754	-0.154240965843201	-0.0386283807456493	-0.00282476888969541
-7.23939752578735	-7.28699398040771	-10.3527908325195	-0.154337093234062	-0.0384980700910091	-0.0027489576023072
-7.23251295089722	-7.28937196731567	-10.3431558609009	-0.154471233487129	-0.0386654064059258	-0.00276941736228764
-7.22920322418213	-7.28402757644653	-10.3482847213745	-0.154554352164268	-0.0384930707514286	-0.00273390347138047
-7.225905418396	-7.2840313911438	-10.332480430603	-0.154620721936226	-0.0384610258042812	-0.00277028675191104
-7.22289514541626	-7.28031301498413	-10.332088470459	-0.154680743813515	-0.0384934991598129	-0.002750423271209
-7.2194447517395	-7.28272819519043	-10.3316192626953	-0.154784813523293	-0.0384192764759064	-0.00279461895115674
-7.22434902191162	-7.28284120559692	-10.3235874176025	-0.154878824949265	-0.0383253656327724	-0.0028356141410768
-7.2232232093811	-7.28407287597656	-10.3252353668213	-0.154916763305664	-0.0382819138467312	-0.00282307248562574
-7.22913074493408	-7.28488540649414	-10.321439743042	-0.154922112822533	-0.0383180193603039	-0.002941878978163
-7.23182678222656	-7.28735780715942	-10.3208904266357	-0.155075430870056	-0.0381444245576859	-0.00286977831274271
-7.23519134521484	-7.28609800338745	-10.3144779205322	-0.155037954449654	-0.0381222553551197	-0.00304184714332223
-7.23632001876831	-7.28901290893555	-10.3266172409058	-0.155189827084541	-0.0381331406533718	-0.00298271072097123
-7.24169111251831	-7.29090881347656	-10.3194713592529	-0.155318289995193	-0.0380336083471775	-0.00310259754769504
-7.24442958831787	-7.29233360290527	-10.3169746398926	-0.155379757285118	-0.0380127094686031	-0.00308386120013893
-7.24700260162354	-7.29353284835815	-10.3083038330078	-0.155487596988678	-0.0378381907939911	-0.00313907279632986
-7.25144720077515	-7.2945499420166	-10.3134050369263	-0.155655458569527	-0.0378461144864559	-0.00311863329261541
-7.24937391281128	-7.29575490951538	-10.3062868118286	-0.155734464526176	-0.0377053245902061	-0.00314148934558034
-7.25078153610229	-7.29482507705688	-10.3032608032227	-0.155963227152824	-0.0377202406525612	-0.00310339289717376
-7.25081348419189	-7.29788970947266	-10.3019247055054	-0.156136572360992	-0.0375500731170177	-0.00307814520783722
-7.25397777557373	-7.29954528808594	-10.2983903884888	-0.15619683265686	-0.037466648966074	-0.00310155120678246
-7.25779962539673	-7.29821681976318	-10.2952041625977	-0.156319856643677	-0.0373280383646488	-0.00307669281028211
-7.25627374649048	-7.3036470413208	-10.2954092025757	-0.156503096222878	-0.0372838862240314	-0.00309038884006441
-7.26064729690552	-7.30725431442261	-10.2870206832886	-0.156722545623779	-0.0372718460857868	-0.00313572422601283
-7.26008701324463	-7.30863094329834	-10.2876424789429	-0.156810581684113	-0.0372008979320526	-0.00320371775887907
-7.26298809051514	-7.30750799179077	-10.2865438461304	-0.156988859176636	-0.0371873565018177	-0.00315052177757025
-7.26739549636841	-7.31803846359253	-10.2841596603394	-0.157070279121399	-0.0370508022606373	-0.00322734797373414
-7.27221775054932	-7.32101678848267	-10.2841348648071	-0.15710985660553	-0.0369929298758507	-0.00333871855400503
-7.27408647537231	-7.32693195343018	-10.2903747558594	-0.157235950231552	-0.0368642434477806	-0.00323464884422719
-7.27497482299805	-7.3312201499939	-10.2839221954346	-0.157122701406479	-0.0368736907839775	-0.0033687693066895
-7.27657079696655	-7.32924127578735	-10.2893295288086	-0.157307118177414	-0.036758579313755	-0.0033780368976295
-7.27727174758911	-7.33247137069702	-10.2979221343994	-0.157217755913734	-0.0367484614253044	-0.00339894229546189
-7.26978397369385	-7.33179616928101	-10.2906894683838	-0.157352134585381	-0.0367399454116821	-0.00343307806178927
-7.26637077331543	-7.33200597763062	-10.2909460067749	-0.157397091388702	-0.0368178077042103	-0.0034520085901022
-7.26848173141479	-7.33675336837769	-10.2877836227417	-0.157517164945602	-0.0367846749722958	-0.00349721102975309
-7.26654386520386	-7.3358006477356	-10.2869577407837	-0.157568067312241	-0.0367670059204102	-0.00352296000346541
-7.27521228790283	-7.34032726287842	-10.2814483642578	-0.157567515969276	-0.0367897152900696	-0.00355019839480519
-7.26908874511719	-7.33904838562012	-10.289098739624	-0.157554388046265	-0.0367818437516689	-0.00358571554534137
-7.27755784988403	-7.34716320037842	-10.2929077148438	-0.157606348395348	-0.0368755087256432	-0.00361139979213476
-7.27687215805054	-7.34789991378784	-10.3014841079712	-0.157659932971001	-0.036843940615654	-0.00367019791156054
-7.28019380569458	-7.35267210006714	-10.3037414550781	-0.157643973827362	-0.0369491577148438	-0.00367207918316126
-7.28747463226318	-7.35673427581787	-10.3125667572021	-0.157656252384186	-0.0369907692074776	-0.00368345761671662
-7.28826570510864	-7.36146068572998	-10.3197326660156	-0.15751738846302	-0.0369805991649628	-0.00374820502474904
-7.29698848724365	-7.36268424987793	-10.3276681900024	-0.157555446028709	-0.0370889343321323	-0.00371764739975333
-7.29523706436157	-7.36840629577637	-10.3328990936279	-0.15747407078743	-0.0372120253741741	-0.00378128816373646
-7.30293416976929	-7.36965656280518	-10.3368053436279	-0.157449275255203	-0.0372425466775894	-0.00373611249960959
-7.30071973800659	-7.36963415145874	-10.3464365005493	-0.157369494438171	-0.0374598205089569	-0.00379786640405655
-7.30701780319214	-7.37349605560303	-10.3522176742554	-0.157441928982735	-0.0375227369368076	-0.00379508221521974
-7.306715965271	-7.37600040435791	-10.3514595031738	-0.157359972596169	-0.0377134531736374	-0.00382120744325221
-7.30921125411987	-7.37592124938965	-10.3634538650513	-0.157275259494781	-0.0377613008022308	-0.00379329570569098
-7.31311941146851	-7.37811326980591	-10.3665685653687	-0.157373309135437	-0.037867721170187	-0.00384335312992334
-7.30666494369507	-7.37880373001099	-10.3659210205078	-0.157277017831802	-0.0381872802972794	-0.00383493583649397
-7.31701374053955	-7.38000297546387	-10.3709049224854	-0.157357469201088	-0.0382936298847198	-0.00388461374677718
-7.31705951690674	-7.38533449172974	-10.3808870315552	-0.157284542918205	-0.0384075343608856	-0.00383561081252992
-7.32069778442383	-7.38667345046997	-10.3790502548218	-0.157358795404434	-0.0385951474308968	-0.00381873804144561
-7.32135629653931	-7.38864707946777	-10.3823251724243	-0.157310634851456	-0.0387133359909058	-0.00385595974512398
-7.32765531539917	-7.39079093933105	-10.390097618103	-0.157284021377563	-0.0388873293995857	-0.00379794300533831
-7.3301796913147	-7.39241600036621	-10.3910837173462	-0.157336473464966	-0.0390159711241722	-0.00379785243421793
-7.33385515213013	-7.3998064994812	-10.4045085906982	-0.157233268022537	-0.0391960702836514	-0.00380348647013307
-7.33980560302734	-7.40149593353271	-10.404296875	-0.157339334487915	-0.0393102802336216	-0.00377922528423369
-7.34364223480225	-7.40838146209717	-10.4037961959839	-0.157223761081696	-0.0395436212420464	-0.00374814146198332
-7.34913635253906	-7.40976095199585	-10.4132308959961	-0.157288908958435	-0.0395930372178555	-0.00371120288036764
-7.35056972503662	-7.41438245773315	-10.4136123657227	-0.157167911529541	-0.0398254543542862	-0.00363833247683942
-7.35770654678345	-7.41291522979736	-10.4254913330078	-0.157139524817467	-0.0399802103638649	-0.00357337133027613
-7.35754632949829	-7.41837024688721	-10.42809009552	-0.156994640827179	-0.0400841608643532	-0.00355876632966101
-7.36354446411133	-7.4205436706543	-10.4397411346436	-0.156940370798111	-0.0403072871267796	-0.0034934061113745
-7.35990142822266	-7.41758823394775	-10.4380540847778	-0.156902074813843	-0.0405374653637409	-0.00337096094153821
-7.36433076858521	-7.42184591293335	-10.448844909668	-0.156850919127464	-0.0407576896250248	-0.00331594911403954
-7.35758638381958	-7.42012929916382	-10.4568767547607	-0.156848937273026	-0.0409484431147575	-0.00328111695125699
-7.35904121398926	-7.42289400100708	-10.4608325958252	-0.156778156757355	-0.0412131324410439	-0.00316127156838775
-7.35559892654419	-7.42416715621948	-10.4572105407715	-0.156788572669029	-0.0413594730198383	-0.00313973519951105
-7.35091161727905	-7.42288017272949	-10.4613189697266	-0.15677510201931	-0.0416112057864666	-0.00305764493532479
-7.35089874267578	-7.42686891555786	-10.4648275375366	-0.156797185540199	-0.0419001765549183	-0.00298500480130315
-7.34832191467285	-7.42551851272583	-10.4583969116211	-0.156808704137802	-0.0419451519846916	-0.00292828259989619
-7.35160398483276	-7.42771244049072	-10.4691591262817	-0.156819358468056	-0.0422218777239323	-0.00284366332925856
-7.34393835067749	-7.4262866973877	-10.4724245071411	-0.156837180256844	-0.0424516201019287	-0.00276278401724994
-7.3495512008667	-7.43163204193115	-10.4652423858643	-0.15681055188179	-0.0426451824605465	-0.00275629642419517
-7.34179592132568	-7.42641973495483	-10.4686012268066	-0.156821474432945	-0.0427089780569077	-0.00271461135707796
-7.34395790100098	-7.43429470062256	-10.4686212539673	-0.156818449497223	-0.0429642014205456	-0.00265582278370857
-7.34134912490845	-7.43097591400146	-10.4750528335571	-0.156797409057617	-0.0430142395198345	-0.00256861886009574
-7.33910274505615	-7.43154048919678	-10.4665279388428	-0.156766831874847	-0.0431617312133312	-0.00253674620762467
-7.33325004577637	-7.43006420135498	-10.4715852737427	-0.156720623373985	-0.0432878993451595	-0.00250856974162161
-7.33652687072754	-7.43300676345825	-10.4704666137695	-0.156829431653023	-0.0432743094861507	-0.00245428993366659
-7.3364405632019	-7.43657112121582	-10.4661312103271	-0.156810432672501	-0.0435012020170689	-0.00241168797947466
-7.33711576461792	-7.43641996383667	-10.4694261550903	-0.156864494085312	-0.0434079952538013	-0.00236599403433502
-7.34033012390137	-7.4343581199646	-10.466118812561	-0.156786397099495	-0.0436093769967556	-0.00238255737349391
-7.33808469772339	-7.43673896789551	-10.4727830886841	-0.156841680407524	-0.0436849370598793	-0.00227200356312096
-7.34386777877808	-7.44230556488037	-10.4643020629883	-0.1568294018507	-0.0437627173960209	-0.00228509609587491
-7.34307813644409	-7.44114303588867	-10.4756155014038	-0.156794294714928	-0.0438792258501053	-0.00219786050729454
-7.35099649429321	-7.44492483139038	-10.4743604660034	-0.156811565160751	-0.0438513047993183	-0.00220766384154558
-7.3498101234436	-7.4488091468811	-10.4765481948853	-0.156807824969292	-0.0439019091427326	-0.00210674782283604
-7.35395383834839	-7.44604444503784	-10.4748630523682	-0.156766682863235	-0.0438757091760635	-0.00211095460690558
-7.35525560379028	-7.44940757751465	-10.4794359207153	-0.15678907930851	-0.0440095402300358	-0.00206067017279565
-7.35642004013062	-7.44740343093872	-10.4810791015625	-0.156738013029099	-0.0439171753823757	-0.00196858239360154
-7.35906028747559	-7.44747257232666	-10.4788045883179	-0.156846210360527	-0.0440069101750851	-0.00195278564933687
-7.35553598403931	-7.44978046417236	-10.4839534759521	-0.15675351023674	-0.0439711697399616	-0.00189906393643469
-7.35945320129395	-7.44833898544312	-10.4789924621582	-0.156913802027702	-0.0440198630094528	-0.00182256614789367
-7.35364532470703	-7.44686079025269	-10.466968536377	-0.156771317124367	-0.0439991168677807	-0.00177961739245802
-7.35281991958618	-7.44005489349365	-10.4707641601563	-0.156859025359154	-0.0439837500452995	-0.00169313617516309
-7.34894514083862	-7.43839550018311	-10.4736423492432	-0.15681466460228	-0.0440238453447819	-0.00166800466831774
-7.3465051651001	-7.43630456924438	-10.4739589691162	-0.156876564025879	-0.044058546423912	-0.00155973085202277
-7.34016752243042	-7.43501758575439	-10.4669065475464	-0.156920865178108	-0.0440825186669827	-0.00150537665467709
-7.33793878555298	-7.43325996398926	-10.4689722061157	-0.156905472278595	-0.0440691225230694	-0.00138740427792072
-7.33121156692505	-7.43084192276001	-10.4621868133545	-0.156970992684364	-0.044149111956358	-0.00136208452749997
-7.32273244857788	-7.42840194702148	-10.4678535461426	-0.156939327716827	-0.0441951267421246	-0.0012892996892333
-7.3250150680542	-7.42523002624512	-10.4683609008789	-0.156990990042686	-0.0441320575773716	-0.00120689708273858
-7.31649017333984	-7.42373752593994	-10.4755935668945	-0.156958863139153	-0.0441760085523129	-0.00120024324860424
-7.31408071517944	-7.42271518707275	-10.4660139083862	-0.15701761841774	-0.044188030064106	-0.00106531800702214
-7.30465078353882	-7.42134046554565	-10.4639940261841	-0.156996339559555	-0.0441410727798939	-0.00102897605393082
-7.3042106628418	-7.41907930374146	-10.4631023406982	-0.157026037573814	-0.0442078597843647	-0.000974214810412377
-7.30108880996704	-7.4158821105957	-10.454761505127	-0.157142043113708	-0.0441238954663277	-0.000989545951597393
-7.2921838760376	-7.41725635528564	-10.4535284042358	-0.1571404337883	-0.0442159697413445	-0.000936486350838095
-7.29121494293213	-7.41160726547241	-10.4561519622803	-0.15722593665123	-0.0440876372158527	-0.000797512009739876
-7.28540182113647	-7.41434097290039	-10.4485216140747	-0.157195121049881	-0.0440703108906746	-0.000811435864306986
-7.28488302230835	-7.40878009796143	-10.4510707855225	-0.157263413071632	-0.0439242869615555	-0.00078056356869638
-7.28092002868652	-7.40966653823853	-10.4455728530884	-0.157295614480972	-0.0438395068049431	-0.000835473008919507
-7.28007841110229	-7.40417766571045	-10.4431209564209	-0.157308101654053	-0.0437959022819996	-0.000685658364091069
-7.27258253097534	-7.40266847610474	-10.4396114349365	-0.157373994588852	-0.0437770411372185	-0.0007316037081182
-7.27051782608032	-7.39950752258301	-10.4418725967407	-0.15732841193676	-0.0436300002038479	-0.000750855775550008
-7.26715183258057	-7.39435768127441	-10.4380331039429	-0.157336160540581	-0.0434753820300102	-0.00067866884637624
-7.26366424560547	-7.39289283752441	-10.4384489059448	-0.157272279262543	-0.0434683337807655	-0.0007376215653494
-7.25746726989746	-7.3876953125	-10.4341974258423	-0.157371982932091	-0.0434184931218624	-0.000693783280439675
-7.25172424316406	-7.38425445556641	-10.4288053512573	-0.157304406166077	-0.0433711186051369	-0.000679763616062701
-7.24463987350464	-7.37724113464355	-10.4216165542603	-0.15740655362606	-0.0433646515011787	-0.000641575141344219
-7.23640632629395	-7.37321758270264	-10.4269170761108	-0.157419234514236	-0.0433066114783287	-0.000643162406049669
-7.23404693603516	-7.37087535858154	-10.4162578582764	-0.157596185803413	-0.0433178618550301	-0.000563263020012528
-7.22765016555786	-7.36655855178833	-10.4076814651489	-0.157610356807709	-0.0432210303843021	-0.00061192229622975
-7.22742080688477	-7.36501836776733	-10.4047384262085	-0.157552674412727	-0.0432824864983559	-0.000580558204092085
-7.21932935714722	-7.36061382293701	-10.4056491851807	-0.157602682709694	-0.0432025901973248	-0.000518980959895998
-7.22383642196655	-7.36151075363159	-10.4047088623047	-0.15766578912735	-0.0433147773146629	-0.000540776934940368
-7.22053813934326	-7.35614776611328	-10.4027547836304	-0.157586678862572	-0.0432500243186951	-0.000532027625013143
-7.21674585342407	-7.35967206954956	-10.4024267196655	-0.157606825232506	-0.043294582515955	-0.000456555600976571
-7.21555423736572	-7.3548731803894	-10.3997001647949	-0.157602369785309	-0.0432884395122528	-0.000418002571677789
-7.2120885848999	-7.35623645782471	-10.3966903686523	-0.15765443444252	-0.0432620532810688	-0.000425964157329872
-7.2125768661499	-7.35330200195313	-10.3971319198608	-0.15763758122921	-0.043303981423378	-0.000383721227990463
-7.20435762405396	-7.35436058044434	-10.3985471725464	-0.157589167356491	-0.0433053188025951	-0.000379410834284499
-7.20798015594482	-7.35176467895508	-10.3991851806641	-0.157600596547127	-0.0433310940861702	-0.000383938895538449
-7.20075368881226	-7.34993886947632	-10.3993072509766	-0.15755757689476	-0.043279018253088	-0.000353536481270567
-7.2056188583374	-7.35087585449219	-10.3975267410278	-0.157550513744354	-0.0433783493936062	-0.000345900160027668
-7.19992542266846	-7.3470196723938	-10.3985862731934	-0.157415747642517	-0.0433994196355343	-0.000296622572932392
-7.20205497741699	-7.34800243377686	-10.3896188735962	-0.157496944069862	-0.0434342548251152	-0.000399778771679848
-7.19913196563721	-7.34591627120972	-10.3996295928955	-0.1574946641922	-0.0434990935027599	-0.000290543626761064
-7.2019567489624	-7.34633350372314	-10.3948783874512	-0.15751439332962	-0.0434655696153641	-0.000310900271870196
-7.1971287727356	-7.3478307723999	-10.4002647399902	-0.1574966609478	-0.043526254594326	-0.000287580798612908
-7.20347261428833	-7.34729766845703	-10.3956575393677	-0.157527804374695	-0.0434787683188915	-0.000286597176454961
-7.2039098739624	-7.34732341766357	-10.3994941711426	-0.157517626881599	-0.0435750856995583	-0.000258985179243609
-7.20609188079834	-7.34967660903931	-10.4064292907715	-0.157548397779465	-0.0434676297008991	-0.000254217244219035
-7.207350730896	-7.35043811798096	-10.4030075073242	-0.157566979527473	-0.0435319356620312	-0.000282188935671002
-7.20811128616333	-7.35404777526855	-10.40784740448	-0.157565340399742	-0.0434738136827946	-0.000285352929495275
-7.21335935592651	-7.35194492340088	-10.4077224731445	-0.157582059502602	-0.0434109717607498	-0.000234506005654112
-7.20765256881714	-7.35290765762329	-10.4096183776855	-0.157587006688118	-0.0434746593236923	-0.000325860222801566
-7.21074390411377	-7.35162162780762	-10.4079542160034	-0.157695055007935	-0.0433735847473145	-0.000298264494631439
-7.20687818527222	-7.34893131256104	-10.403450012207	-0.157621920108795	-0.043318260461092	-0.000337464589392766
-7.20549154281616	-7.35152149200439	-10.41028881073	-0.1577437967062	-0.0432019345462322	-0.000282111228443682
-7.20310306549072	-7.34909152984619	-10.40012550354	-0.157800227403641	-0.0431008599698544	-0.000359349796781316
-7.20067501068115	-7.34714794158936	-10.4008750915527	-0.157748237252235	-0.0430742129683495	-0.000360228325007483
-7.19907331466675	-7.343994140625	-10.3964719772339	-0.157772168517113	-0.0430154427886009	-0.000395044538890943
-7.19250440597534	-7.34162902832031	-10.3944091796875	-0.157842099666595	-0.0429608561098576	-0.000405075086746365
-7.19354915618896	-7.34042310714722	-10.3962450027466	-0.157929971814156	-0.04289485886693	-0.000398314296035096
-7.19134378433228	-7.34213733673096	-10.3916893005371	-0.157834589481354	-0.0428365767002106	-0.000461369258118793
-7.19057512283325	-7.33930397033691	-10.3873701095581	-0.157947346568108	-0.0428657159209251	-0.000455208239145577
-7.18608236312866	-7.33901643753052	-10.3896656036377	-0.15795823931694	-0.0427794903516769	-0.000544849201105535
-7.18804788589478	-7.33763027191162	-10.3855953216553	-0.157897710800171	-0.042777843773365	-0.000501757313031703
-7.18582391738892	-7.33319425582886	-10.3849248886108	-0.157969728112221	-0.042788490653038	-0.000609921291470528
-7.18274545669556	-7.33763408660889	-10.3809185028076	-0.157952666282654	-0.0428532548248768	-0.000665297673549503
-7.18404960632324	-7.33497762680054	-10.3804512023926	-0.15798082947731	-0.0427574999630451	-0.000643559091258794
-7.1808762550354	-7.33769798278809	-10.3773784637451	-0.157863065600395	-0.0427795797586441	-0.000671721994876862
-7.18281126022339	-7.33556652069092	-10.3809432983398	-0.157990425825119	-0.0428311787545681	-0.000684793631080538
-7.18256616592407	-7.33929967880249	-10.3797769546509	-0.157917737960815	-0.0427478924393654	-0.000790836871601641
-7.18917226791382	-7.33968305587769	-10.3840045928955	-0.157849386334419	-0.042767159640789	-0.000778538989834487
-7.188307762146	-7.34172201156616	-10.3779306411743	-0.157822012901306	-0.0427767336368561	-0.000882226915564388
-7.1900053024292	-7.34131669998169	-10.3905735015869	-0.157757729291916	-0.0427713841199875	-0.000867870810907334
-7.19177722930908	-7.34219408035278	-10.3844604492188	-0.157789170742035	-0.0427478440105915	-0.000826736853923649
-7.18942642211914	-7.34352445602417	-10.390212059021	-0.157666727900505	-0.0427427887916565	-0.000886413268744946
-7.18742227554321	-7.33816814422607	-10.3894386291504	-0.157687082886696	-0.0427461005747318	-0.00086852116510272
-7.18916273117065	-7.34172916412354	-10.3943386077881	-0.157597497105598	-0.0429033003747463	-0.000836913823150098
-7.18540191650391	-7.3382248878479	-10.3940191268921	-0.157608538866043	-0.042790662497282	-0.000856081198435277
-7.18398904800415	-7.34096431732178	-10.3910808563232	-0.15752886235714	-0.0428968481719494	-0.000854901620186865
-7.18589019775391	-7.34100770950317	-10.3985157012939	-0.157531291246414	-0.0428627170622349	-0.000839808315504342
-7.17989015579224	-7.33700942993164	-10.3949680328369	-0.157594040036201	-0.0429280735552311	-0.000823150912765414
-7.18159198760986	-7.33799314498901	-10.3933696746826	-0.157488241791725	-0.0430436059832573	-0.000856960366945714
-7.17878293991089	-7.33398962020874	-10.4002628326416	-0.15755932033062	-0.0430085957050323	-0.000860983680468053
-7.18354320526123	-7.33797264099121	-10.3936376571655	-0.157483756542206	-0.0431394502520561	-0.000903440581168979
-7.18120765686035	-7.33360052108765	-10.3995695114136	-0.157433986663818	-0.0430754758417606	-0.000915442535188049
-7.18431329727173	-7.33797216415405	-10.4051313400269	-0.157331749796867	-0.0430383570492268	-0.000945234554819763
-7.18739318847656	-7.33747386932373	-10.4038248062134	-0.157300040125847	-0.0430474244058132	-0.000931266229599714
-7.18171262741089	-7.3341178894043	-10.4151210784912	-0.157171562314034	-0.0429686866700649	-0.000881034531630576
-7.17774677276611	-7.33451223373413	-10.4057559967041	-0.157178327441216	-0.0430246405303478	-0.000878070772159845
-7.171715259552	-7.32808542251587	-10.4057807922363	-0.157130554318428	-0.0430581755936146	-0.000874303455930203
-7.16832304000854	-7.32699394226074	-10.4058752059937	-0.157123118638992	-0.0430727750062943	-0.000890378898475319
-7.16543531417847	-7.32613039016724	-10.3979225158691	-0.157249674201012	-0.043240912258625	-0.000878560065757483
-7.16223001480103	-7.32342386245728	-10.3971538543701	-0.157133847475052	-0.0431767925620079	-0.000975463131908327
-7.1603479385376	-7.32313776016235	-10.4022531509399	-0.157104194164276	-0.0432857684791088	-0.000885258370544761
-7.15798854827881	-7.32793045043945	-10.3994827270508	-0.157068222761154	-0.043216060847044	-0.000921401777304709
-7.16409683227539	-7.32604217529297	-10.4113521575928	-0.156914576888084	-0.0432334430515766	-0.000936201773583889
-7.15910196304321	-7.32428407669067	-10.4056644439697	-0.156870126724243	-0.0432834140956402	-0.000889855262357742
-7.15849828720093	-7.32305955886841	-10.4091949462891	-0.156724259257317	-0.0431509539484978	-0.000870561867486686
-7.15570592880249	-7.31785202026367	-10.4134969711304	-0.156867235898972	-0.043228767812252	-0.000871742493472993
-7.15126466751099	-7.31915998458862	-10.410927772522	-0.156693905591965	-0.0432002060115337	-0.000894476077519357
-7.14596557617188	-7.31671857833862	-10.4075126647949	-0.156811222434044	-0.0431891046464443	-0.000890922092366964
-7.1390905380249	-7.31155443191528	-10.4087705612183	-0.156785637140274	-0.0432422570884228	-0.00086794194066897
-7.1384916305542	-7.31388139724731	-10.4096326828003	-0.156886771321297	-0.0432194024324417	-0.000800096953753382
-7.1330623626709	-7.31175231933594	-10.4050283432007	-0.15694822371006	-0.0432060472667217	-0.000836553226690739
-7.13573455810547	-7.30898857116699	-10.4099311828613	-0.156949788331985	-0.0432246588170528	-0.000811272300779819
-7.12949562072754	-7.3032546043396	-10.404990196228	-0.156928196549416	-0.0431459359824657	-0.000812819809652865
-7.13248109817505	-7.30797004699707	-10.3986482620239	-0.156964585185051	-0.0431877821683884	-0.000820741406641901
-7.1276650428772	-7.30339765548706	-10.4017629623413	-0.157034635543823	-0.0430502966046333	-0.000866700022015721
-7.12898063659668	-7.3047947883606	-10.4037084579468	-0.15700775384903	-0.0431117154657841	-0.000888544600456953
-7.13064908981323	-7.30287885665894	-10.4018783569336	-0.157104298472404	-0.0429653562605381	-0.000874826277140528
-7.12824440002441	-7.30503034591675	-10.3951616287231	-0.15700501203537	-0.0429324470460415	-0.000918097503017634
-7.13566923141479	-7.30170583724976	-10.4039964675903	-0.157017841935158	-0.0427471995353699	-0.000868929142598063
-7.12727737426758	-7.29880809783936	-10.4007711410522	-0.156789273023605	-0.0428034476935863	-0.000899402308277786
-7.13083505630493	-7.29872751235962	-10.3968391418457	-0.157008424401283	-0.042575404047966	-0.000885769142769277
-7.12475252151489	-7.29555702209473	-10.3940744400024	-0.156941756606102	-0.0426452234387398	-0.000901811581570655
-7.12453603744507	-7.29432010650635	-10.4005899429321	-0.156962275505066	-0.0425831265747547	-0.000811261124908924
-7.12351846694946	-7.29169702529907	-10.3914804458618	-0.156909272074699	-0.0425364784896374	-0.000804811250418425
-7.11884307861328	-7.28858709335327	-10.3971309661865	-0.156912595033646	-0.0425240881741047	-0.000784234784077853
-7.11683511734009	-7.28663873672485	-10.3904829025269	-0.15692101418972	-0.0425171628594399	-0.000729154446162283
-7.11215162277222	-7.28829956054688	-10.3929080963135	-0.156886011362076	-0.0425744764506817	-0.000726727244909853
-7.11340141296387	-7.28396224975586	-10.3909139633179	-0.156956002116203	-0.042569525539875	-0.000672045047394931
-7.10904788970947	-7.28416156768799	-10.3917827606201	-0.15686970949173	-0.0426072105765343	-0.00057279336033389
-7.10678243637085	-7.28148221969604	-10.3853712081909	-0.156889542937279	-0.0426033474504948	-0.000530188728589565
-7.10488891601563	-7.28357458114624	-10.3821840286255	-0.156850442290306	-0.0425581857562065	-0.000535796338226646
-7.10688543319702	-7.28100728988647	-10.3846607208252	-0.156833589076996	-0.0427014715969563	-0.00041714365943335
-7.10272979736328	-7.27852630615234	-10.3841371536255	-0.156867727637291	-0.0427299998700619	-0.000449872022727504
-7.10293292999268	-7.28467750549316	-10.3787879943848	-0.156782135367393	-0.042782586067915	-0.000471664185170084
-7.10646390914917	-7.28180551528931	-10.3852624893188	-0.156834334135056	-0.0427711606025696	-0.000382024561986327
-7.10746288299561	-7.28913021087646	-10.3821935653687	-0.156696572899818	-0.0427968502044678	-0.00033989324583672
-7.10955047607422	-7.28362989425659	-10.3905773162842	-0.156607314944267	-0.0427486039698124	-0.000261756853433326
-7.10796689987183	-7.28592586517334	-10.3908863067627	-0.156570479273796	-0.0428229570388794	-0.000146100559504703
-7.10723638534546	-7.2855110168457	-10.3963527679443	-0.156589180231094	-0.0428337603807449	-6.74501352477819E-05
-7.1032567024231	-7.28212451934814	-10.390793800354	-0.156425833702087	-0.0428602322936058	-3.23248241329566E-05
-7.10130023956299	-7.28389453887939	-10.4013166427612	-0.156422436237335	-0.0429348200559616	0.000116159339086153
-7.08960342407227	-7.28216314315796	-10.3905353546143	-0.15654568374157	-0.0430826582014561	0.000102818150480743
-7.0913782119751	-7.28161144256592	-10.3904542922974	-0.156599089503288	-0.0430175587534904	0.000281261571217328
-7.08783197402954	-7.28245639801025	-10.3932313919067	-0.156601428985596	-0.0430910512804985	0.000319708575261757
-7.08789920806885	-7.28329420089722	-10.3921766281128	-0.156638830900192	-0.0430756062269211	0.000437355978647247
-7.09076976776123	-7.28518867492676	-10.3936643600464	-0.156607866287231	-0.0431352034211159	0.000417732662754133
-7.09177017211914	-7.28456020355225	-10.4001388549805	-0.156536221504211	-0.0430621802806854	0.000579221989028156
-7.08987760543823	-7.28480195999146	-10.3987445831299	-0.156483545899391	-0.0430888049304485	0.000555431295651942
-7.08758735656738	-7.28285121917725	-10.4050493240356	-0.156435877084732	-0.0431101769208908	0.000734285917133093
-7.08710670471191	-7.28658866882324	-10.4101152420044	-0.15641114115715	-0.0430351160466671	0.000748707039747387
-7.08431148529053	-7.28574228286743	-10.4099884033203	-0.156449347734451	-0.0430792979896069	0.000871966476552188
-7.07915592193604	-7.28396368026733	-10.4088096618652	-0.15636283159256	-0.0430266372859478	0.000922892242670059
-7.07928562164307	-7.28199243545532	-10.4050264358521	-0.156375199556351	-0.0430719181895256	0.00106247514486313
-7.07253980636597	-7.28046607971191	-10.4048919677734	-0.156403496861458	-0.0430659987032413	0.00107566837687045
-7.07054805755615	-7.27764797210693	-10.4001035690308	-0.156350985169411	-0.0431211218237877	0.00124567176681012
-7.06405925750732	-7.27326917648315	-10.4034156799316	-0.156411871314049	-0.0431716106832027	0.00126248237211257
-7.05824851989746	-7.27520132064819	-10.4010553359985	-0.156451493501663	-0.0432888194918633	0.00129466748330742
-7.05829191207886	-7.27085113525391	-10.4058809280396	-0.156454592943192	-0.0432422831654549	0.00142268580384552
-7.05259609222412	-7.27136659622192	-10.4053030014038	-0.156400874257088	-0.0433536991477013	0.00148068135604262
-7.05401182174683	-7.26880550384521	-10.4034252166748	-0.156491428613663	-0.043468289077282	0.00158754049334675
-7.04994487762451	-7.27180290222168	-10.4087677001953	-0.156436264514923	-0.0434470809996128	0.00163056200835854
-7.05503845214844	-7.26852512359619	-10.4151582717896	-0.15631465613842	-0.0434450544416904	0.00172621244564652
-7.05069732666016	-7.27333784103394	-10.4155616760254	-0.156262367963791	-0.0435681752860546	0.00177937711123377
-7.04988288879395	-7.27185010910034	-10.4275236129761	-0.156177535653114	-0.0435605496168137	0.00188186450395733
-7.04963779449463	-7.2700252532959	-10.4225120544434	-0.156194433569908	-0.043582621961832	0.00197457335889339
-7.04850387573242	-7.27148103713989	-10.4260063171387	-0.156022101640701	-0.0436360649764538	0.00203553214669228
-7.04182004928589	-7.26773262023926	-10.425124168396	-0.156089335680008	-0.0436531938612461	0.00213915761560202
-7.04130220413208	-7.26859378814697	-10.4330434799194	-0.155936852097511	-0.043784961104393	0.00225415802560747
-7.03374052047729	-7.26640224456787	-10.4293451309204	-0.1560098528862	-0.0438052453100681	0.00236994144506752
-7.03309106826782	-7.26535558700562	-10.4264650344849	-0.155962333083153	-0.0437761656939983	0.00232880376279354
-7.02672100067139	-7.25845098495483	-10.4309682846069	-0.155993029475212	-0.043850377202034	0.00247769197449088
-7.02450847625732	-7.25854539871216	-10.4283037185669	-0.156086131930351	-0.0438184253871441	0.00250946334563196
-7.02138948440552	-7.2604832649231	-10.4252119064331	-0.156078398227692	-0.0439254567027092	0.00261504505760968
-7.01609945297241	-7.25478458404541	-10.4246835708618	-0.156110778450966	-0.0439019463956356	0.00263664382509887
-7.0187611579895	-7.25785350799561	-10.4193735122681	-0.156097903847694	-0.0439643226563931	0.00272184237837791
-7.01337242126465	-7.25187635421753	-10.4197063446045	-0.156214222311974	-0.0439782477915287	0.00269368919543922
-7.01113557815552	-7.25401449203491	-10.4205369949341	-0.156193152070045	-0.043982557952404	0.00272216461598873
-7.00961399078369	-7.24987840652466	-10.4244184494019	-0.15617148578167	-0.0438965074717999	0.00277586420997977
-7.00930213928223	-7.25176572799683	-10.4128036499023	-0.156230688095093	-0.0439392514526844	0.00276750582270324
-7.00999355316162	-7.24789142608643	-10.4172801971436	-0.156211718916893	-0.043939296156168	0.00284070614725351
-7.00837135314941	-7.25006294250488	-10.417181968689	-0.156279891729355	-0.0438425056636333	0.00284486450254917
-7.01339435577393	-7.24855709075928	-10.4162540435791	-0.156266078352928	-0.0438430234789848	0.00287807453423738
-7.00739479064941	-7.24585103988647	-10.4130821228027	-0.156294360756874	-0.0437349863350391	0.00291762012057006
-7.01097869873047	-7.24786806106567	-10.4172019958496	-0.156269580125809	-0.0437329411506653	0.00299257412552834
-7.00756978988647	-7.24739265441895	-10.4138822555542	-0.156366795301437	-0.0436134822666645	0.00304155866615474
-7.00648593902588	-7.24429178237915	-10.4151821136475	-0.156277939677238	-0.043574258685112	0.00296896975487471
-7.00285053253174	-7.24141073226929	-10.4158916473389	-0.156373202800751	-0.0435241125524044	0.00309344776906073
-6.99690103530884	-7.23899555206299	-10.410044670105	-0.156347528100014	-0.0435362309217453	0.00309825548902154
-7.00037050247192	-7.24000215530396	-10.4117231369019	-0.156439691781998	-0.0434865839779377	0.00317211239598691
-6.99283218383789	-7.23949909210205	-10.4133224487305	-0.156433969736099	-0.0435156039893627	0.00318970251828432
-6.99828481674194	-7.24217844009399	-10.413330078125	-0.156460613012314	-0.0435577593743801	0.00324391201138496
-6.99378442764282	-7.23836231231689	-10.4098567962646	-0.156420975923538	-0.043513223528862	0.00323682045564055
-6.99571228027344	-7.23852682113647	-10.4105548858643	-0.156449809670448	-0.0436423420906067	0.00333877722732723
-6.99398136138916	-7.23868989944458	-10.4104452133179	-0.156518936157227	-0.0435557626187801	0.00338277406990528
-6.99275779724121	-7.24025201797485	-10.4156789779663	-0.156422808766365	-0.0437425710260868	0.00338862324133515
-6.99686908721924	-7.23981761932373	-10.4183559417725	-0.15658575296402	-0.0437111668288708	0.00348765170201659
-6.99605989456177	-7.24481773376465	-10.4183082580566	-0.156420528888702	-0.0437346138060093	0.00357992714270949
-6.99646663665771	-7.24279928207397	-10.4194459915161	-0.156588435173035	-0.0438053645193577	0.00361529481597245
-6.995680809021	-7.2458176612854	-10.423490524292	-0.156517297029495	-0.0437192507088184	0.00363489147275686
-6.99707174301147	-7.2457103729248	-10.4295225143433	-0.156560629606247	-0.0437690764665604	0.00373535370454192
-6.99385070800781	-7.24918699264526	-10.4279518127441	-0.156603038311005	-0.0436909720301628	0.00374049763195217
-6.99673843383789	-7.24650192260742	-10.431809425354	-0.1564981341362	-0.0436808206140995	0.00381199782714248
-6.99735498428345	-7.24722385406494	-10.4321918487549	-0.156605556607246	-0.0435788407921791	0.00391224538907409
-6.99548435211182	-7.24821424484253	-10.4426031112671	-0.156527101993561	-0.0435192249715328	0.00385202327743173
-6.9952540397644	-7.24677228927612	-10.4374628067017	-0.156650349497795	-0.0434547439217567	0.00395609438419342
-6.99514770507813	-7.24532651901245	-10.4361248016357	-0.156564384698868	-0.0433576963841915	0.00389405083842576
-6.99467086791992	-7.2444281578064	-10.4376106262207	-0.156690791249275	-0.0432700552046299	0.00399276334792376
-6.99500131607056	-7.24578523635864	-10.4342575073242	-0.156677857041359	-0.0431952737271786	0.00391320372000337
-6.99443626403809	-7.23899459838867	-10.4335994720459	-0.156750410795212	-0.0431950204074383	0.00397800374776125
-6.99609422683716	-7.24238109588623	-10.4327707290649	-0.156784281134605	-0.0430433563888073	0.0040155784226954
-6.9931902885437	-7.23825597763062	-10.4366455078125	-0.156780540943146	-0.0430791638791561	0.00409475434571505
-6.99457931518555	-7.24014949798584	-10.4301271438599	-0.156809210777283	-0.0429976657032967	0.00410114647820592
-6.99800872802734	-7.23572254180908	-10.4395961761475	-0.156704127788544	-0.04294104129076	0.00414447532966733
-6.99245023727417	-7.23503398895264	-10.4354448318481	-0.156762972474098	-0.0429835803806782	0.00425086822360754
-6.99182844161987	-7.2337965965271	-10.4388751983643	-0.156771123409271	-0.0430402755737305	0.00427152775228024
-6.98851442337036	-7.23021364212036	-10.4347476959229	-0.156753033399582	-0.0430773161351681	0.00425559235736728
-6.9929461479187	-7.23407554626465	-10.4413633346558	-0.156713396310806	-0.0430598743259907	0.00436154799535871
-6.9839186668396	-7.23202514648438	-10.4378452301025	-0.156748443841934	-0.0431381799280643	0.00438125850632787
-6.98798847198486	-7.23069715499878	-10.4444942474365	-0.156768888235092	-0.0431363061070442	0.00449870526790619
-6.98358297348022	-7.23098611831665	-10.4432945251465	-0.15678146481514	-0.043187789618969	0.00447531510144472
-6.98721599578857	-7.23190641403198	-10.4447402954102	-0.156814247369766	-0.0431985668838024	0.00461352569982409
-6.98423528671265	-7.23022079467773	-10.4404716491699	-0.156894311308861	-0.0432778932154179	0.00461796205490828
-6.98473453521729	-7.23072671890259	-10.4469585418701	-0.156852945685387	-0.0433014184236526	0.00475363153964281
-6.98671627044678	-7.23423671722412	-10.4406766891479	-0.156874507665634	-0.0433026105165482	0.00472939107567072
-6.98379135131836	-7.23255968093872	-10.4451217651367	-0.156909078359604	-0.0432752780616283	0.00479568168520927
-6.99054765701294	-7.23340845108032	-10.4477319717407	-0.156958609819412	-0.0433461107313633	0.00482267886400223
-6.99005842208862	-7.23667097091675	-10.4565525054932	-0.156982481479645	-0.0432948432862759	0.00488926749676466
-6.9926905632019	-7.23677730560303	-10.4473571777344	-0.157025590538979	-0.0432419292628765	0.00481920363381505
-6.98968458175659	-7.23436498641968	-10.4568433761597	-0.156979501247406	-0.0432781539857388	0.0048647285439074
-6.98832511901855	-7.23922491073608	-10.4480962753296	-0.157009765505791	-0.0432307533919811	0.00493474397808313
-6.99312734603882	-7.23849248886108	-10.4501523971558	-0.157049685716629	-0.043183084577322	0.00492444261908531
-6.98988342285156	-7.24039459228516	-10.4503574371338	-0.157086327672005	-0.0431454181671143	0.00490991538390517
-6.99463319778442	-7.23599481582642	-10.4525709152222	-0.157099574804306	-0.043072197586298	0.00501181883737445
-6.98842430114746	-7.2347240447998	-10.4460897445679	-0.157098889350891	-0.0430754795670509	0.00497777480632067
-6.98856925964355	-7.23512268066406	-10.4458646774292	-0.157162711024284	-0.0430251508951187	0.00492771156132221
-6.98458003997803	-7.23736953735352	-10.4386892318726	-0.15722830593586	-0.0431718155741692	0.00483758607879281
-6.98640298843384	-7.2384181022644	-10.4440250396729	-0.157205849885941	-0.0431533232331276	0.0048256223089993
-6.98256778717041	-7.23778247833252	-10.4355726242065	-0.157255902886391	-0.0432360917329788	0.0047716605477035
-6.98618507385254	-7.24276876449585	-10.4441051483154	-0.157284110784531	-0.0432119183242321	0.00482981046661735
-6.98957586288452	-7.24315595626831	-10.4298582077026	-0.157407164573669	-0.0432008095085621	0.00480037415400147
-6.98877429962158	-7.24155950546265	-10.4381866455078	-0.157394573092461	-0.0432824641466141	0.00486537534743547
-6.99494981765747	-7.23946237564087	-10.4318323135376	-0.157459154725075	-0.043314378708601	0.00490694120526314
-6.99625158309937	-7.24256467819214	-10.4322929382324	-0.157474935054779	-0.043315876275301	0.00498195271939039
-6.99903154373169	-7.24101448059082	-10.4269285202026	-0.157530069351196	-0.0432558320462704	0.00493919430300593
-7.0033802986145	-7.2423677444458	-10.425347328186	-0.157555446028709	-0.0432955622673035	0.00509870890527964
-7.00331163406372	-7.2444953918457	-10.4247531890869	-0.157698199152946	-0.0432940348982811	0.00510400254279375
-7.00345897674561	-7.2408127784729	-10.4207143783569	-0.157736152410507	-0.0432798974215984	0.00510426051914692
-7.00377941131592	-7.24424505233765	-10.4245223999023	-0.157699450850487	-0.0433102436363697	0.00511613022536039
-7.00296878814697	-7.24164056777954	-10.4245939254761	-0.157850190997124	-0.043275061994791	0.00516753876581788
-7.00054597854614	-7.24645471572876	-10.4237117767334	-0.157806932926178	-0.0433302111923695	0.005184356123209
-7.00263977050781	-7.23810720443726	-10.4261417388916	-0.157821372151375	-0.0433098077774048	0.00520452857017517
-6.99813032150269	-7.24432039260864	-10.4244270324707	-0.157766059041023	-0.0432923845946789	0.00520516978576779
-6.99715852737427	-7.24249887466431	-10.4270763397217	-0.157800897955894	-0.043359000235796	0.00533288391306996
-6.99389696121216	-7.24218463897705	-10.4261121749878	-0.157751679420471	-0.0433964729309082	0.00532818818464875
-6.99246454238892	-7.24201965332031	-10.4305191040039	-0.157689526677132	-0.0433934777975082	0.0054574403911829
-6.99033737182617	-7.24079561233521	-10.4274730682373	-0.157683879137039	-0.0433280095458031	0.0055334116332233
-6.98794412612915	-7.23962831497192	-10.4247455596924	-0.157619446516037	-0.0434450693428516	0.0055933971889317
-6.98203659057617	-7.23578023910522	-10.4235363006592	-0.157764330506325	-0.0435211434960365	0.00573698570951819
-6.98098039627075	-7.23705530166626	-10.4290781021118	-0.157582268118858	-0.0435914397239685	0.00571145676076412
-6.98010873794556	-7.23627376556396	-10.4291458129883	-0.157602071762085	-0.0435798689723015	0.00583299249410629
-6.9753155708313	-7.23518323898315	-10.4247770309448	-0.157589226961136	-0.043602854013443	0.00581512227654457
-6.97568559646606	-7.23581647872925	-10.4280643463135	-0.1576337069273	-0.0437198802828789	0.00589678203687072
-6.97428703308105	-7.23542499542236	-10.4248580932617	-0.157604739069939	-0.0437020510435104	0.00593201816082001
-6.97202491760254	-7.23259353637695	-10.4294128417969	-0.157585978507996	-0.0438239388167858	0.00597834400832653
-6.97001934051514	-7.22985219955444	-10.4266185760498	-0.157629400491714	-0.0438525527715683	0.00602430989965796
-6.97301816940308	-7.23112201690674	-10.4331903457642	-0.157597661018372	-0.0439051762223244	0.00605060951784253
-6.9705662727356	-7.22737455368042	-10.4270372390747	-0.15760226547718	-0.0439461953938007	0.00609293906018138
-6.97077178955078	-7.2310357093811	-10.4306793212891	-0.157710149884224	-0.0439572781324387	0.00613357126712799
-6.97050046920776	-7.22650289535522	-10.4220266342163	-0.157615199685097	-0.0439728833734989	0.00617091311141849
-6.9727349281311	-7.23068428039551	-10.4307155609131	-0.157736897468567	-0.0439817197620869	0.00624255137518048
-6.96803379058838	-7.22845125198364	-10.4201755523682	-0.157787680625916	-0.044088676571846	0.00618054438382387
-6.96891593933105	-7.23079013824463	-10.4232702255249	-0.15779735147953	-0.0440046004951	0.00621151877567172
-6.96529197692871	-7.22610569000244	-10.4212322235107	-0.157873541116714	-0.0440946705639362	0.00619705999270082
-6.96709823608398	-7.22830057144165	-10.4195575714111	-0.157951638102531	-0.0440853610634804	0.00623381929472089
-6.96432161331177	-7.22625541687012	-10.4123563766479	-0.158036604523659	-0.0441088192164898	0.00617823330685496
-6.96638822555542	-7.22739553451538	-10.4122562408447	-0.158100262284279	-0.0440590232610703	0.00616898480802774
-6.96752214431763	-7.22805452346802	-10.4095439910889	-0.158182129263878	-0.0440915822982788	0.00621078303083777
-6.96778059005737	-7.22639942169189	-10.4022397994995	-0.158274710178375	-0.0439927019178867	0.00617820117622614
-6.97181844711304	-7.22763633728027	-10.401556968689	-0.158288806676865	-0.044016920030117	0.00614149915054441
-6.97155857086182	-7.22736692428589	-10.4057922363281	-0.158400446176529	-0.0440141297876835	0.00610724929720163
-6.97410011291504	-7.22953844070435	-10.3958473205566	-0.158505603671074	-0.0440797992050648	0.00606868369504809
-6.97496604919434	-7.2265157699585	-10.3978328704834	-0.15854449570179	-0.0440013520419598	0.00601488677784801
-6.97473907470703	-7.22683572769165	-10.3939762115479	-0.158567637205124	-0.0440284833312035	0.00600552977994084
-6.97720146179199	-7.22736024856567	-10.3931722640991	-0.158673480153084	-0.0439592525362968	0.00601817294955254
-6.97790908813477	-7.22879457473755	-10.3855810165405	-0.158614113926888	-0.0440105386078358	0.00594976544380188
-6.97803449630737	-7.22439050674438	-10.3892240524292	-0.158712610602379	-0.0439375564455986	0.00592587143182755
-6.97802495956421	-7.2259373664856	-10.3878564834595	-0.15863373875618	-0.0438664220273495	0.00584509503096342
-6.98103761672974	-7.22871255874634	-10.3849306106567	-0.158723190426826	-0.0439498834311962	0.00583923421800137
-6.97784376144409	-7.22630453109741	-10.3818063735962	-0.158703193068504	-0.043848592787981	0.00583970407024026
-6.98286151885986	-7.22660970687866	-10.3746204376221	-0.158684119582176	-0.0439719818532467	0.00574029330164194
-6.98039960861206	-7.22695112228394	-10.3868179321289	-0.158674836158752	-0.0439333096146584	0.0057615302503109
-6.9817419052124	-7.22801303863525	-10.3798322677612	-0.158708170056343	-0.0439530499279499	0.00565241510048509
-6.98167657852173	-7.22785997390747	-10.3870029449463	-0.158630967140198	-0.0439817234873772	0.00562464445829391
-6.98384094238281	-7.2330150604248	-10.3897314071655	-0.158634066581726	-0.0439774543046951	0.00556706637144089
-6.98204517364502	-7.23291540145874	-10.3914937973022	-0.158603876829147	-0.0439710430800915	0.00556770851835608
-6.98296356201172	-7.23445701599121	-10.3909997940063	-0.158533483743668	-0.0439486727118492	0.00546305626630783
-6.98397445678711	-7.23545360565186	-10.3946027755737	-0.158510252833366	-0.0440142825245857	0.00549045577645302
-6.97924947738647	-7.23571538925171	-10.3925552368164	-0.158483996987343	-0.043951939791441	0.00547478906810284
-6.98251724243164	-7.23564434051514	-10.3911056518555	-0.158530592918396	-0.0440727435052395	0.00538657559081912
-6.97688865661621	-7.24047231674194	-10.3947715759277	-0.158487036824226	-0.0439847372472286	0.00537564652040601
-6.98589897155762	-7.24023962020874	-10.3964204788208	-0.158488467335701	-0.0439269840717316	0.0053198104724288
-6.97539806365967	-7.23903512954712	-10.3906173706055	-0.15840145945549	-0.0440297797322273	0.00520652066916227
-6.97835922241211	-7.23749208450317	-10.393367767334	-0.158397540450096	-0.0440402291715145	0.00522430846467614
-6.97014760971069	-7.24010944366455	-10.3837270736694	-0.158416077494621	-0.0441031642258167	0.00511498004198074
-6.9755392074585	-7.24108600616455	-10.3896465301514	-0.158406838774681	-0.0440795198082924	0.00510215712711215
-6.97017288208008	-7.24156379699707	-10.3836526870728	-0.158400014042854	-0.0441507250070572	0.00500113889575005
-6.97311115264893	-7.24121570587158	-10.3969850540161	-0.158307895064354	-0.0441864132881165	0.0049880207516253
-6.97266864776611	-7.24168348312378	-10.3893728256226	-0.158393144607544	-0.0442882366478443	0.00486976699903607
-6.96948051452637	-7.24541330337524	-10.3946199417114	-0.15822771191597	-0.0444200821220875	0.00489623658359051
-6.97516393661499	-7.24228715896606	-10.3936700820923	-0.158177644014359	-0.0444698892533779	0.00482427095994353
-6.9756326675415	-7.248863697052	-10.400242805481	-0.158108159899712	-0.0446324609220028	0.00484455609694123
-6.97757434844971	-7.24972915649414	-10.3985452651978	-0.158117428421974	-0.044754009693861	0.00481197657063603
-6.97866296768188	-7.25368499755859	-10.4033603668213	-0.158022120594978	-0.0448733828961849	0.00474043469876051
-6.98038005828857	-7.25581121444702	-10.410101890564	-0.157891124486923	-0.0450724512338638	0.00472361408174038
-6.98298072814941	-7.25578355789185	-10.4093227386475	-0.157813042402267	-0.0451626665890217	0.00470097921788692
-6.98337078094482	-7.26220321655273	-10.4188184738159	-0.157712697982788	-0.045334804803133	0.0046343095600605
-6.98782157897949	-7.26002597808838	-10.4246473312378	-0.157667934894562	-0.0453835353255272	0.00461163558065891
-6.9888162612915	-7.26659202575684	-10.4270544052124	-0.157540187239647	-0.0455995053052902	0.00458606146275997
-6.99428224563599	-7.26482248306274	-10.4274854660034	-0.15751539170742	-0.0456663221120834	0.00457384530454874
-6.99297428131104	-7.27099943161011	-10.4348726272583	-0.15740929543972	-0.0457372702658176	0.00449397694319487
-6.99774980545044	-7.26514148712158	-10.4402475357056	-0.157358720898628	-0.0458261966705322	0.00455054035410285
-6.9968318939209	-7.27128124237061	-10.4409484863281	-0.157304227352142	-0.0458920337259769	0.00447415187954903
-7.00171709060669	-7.27275037765503	-10.4497890472412	-0.157174944877625	-0.046006765216589	0.00445109140127897
-7.00438690185547	-7.27500295639038	-10.4462080001831	-0.15719173848629	-0.0460147857666016	0.00450476119294763
-7.00520277023315	-7.27509737014771	-10.454384803772	-0.15701162815094	-0.0461115762591362	0.00442438619211316
-7.00763559341431	-7.27342748641968	-10.4545316696167	-0.156994327902794	-0.0461767911911011	0.00449489988386631
-7.0094747543335	-7.27756977081299	-10.4606075286865	-0.156847700476646	-0.0462768152356148	0.00446490989997983
-7.01120185852051	-7.27810716629028	-10.4659585952759	-0.156794369220734	-0.0463270395994186	0.00447949068620801
-7.00865745544434	-7.28095769882202	-10.4655570983887	-0.156767770648003	-0.0464121699333191	0.00447796331718564
-7.01526355743408	-7.28354024887085	-10.4733409881592	-0.156771719455719	-0.0465166233479977	0.00448582228273153
-7.01371908187866	-7.28408241271973	-10.4761657714844	-0.156738623976707	-0.046533215790987	0.0044867405667901
-7.0143575668335	-7.28536558151245	-10.4779272079468	-0.156652435660362	-0.0467020571231842	0.00450451299548149
-7.01599502563477	-7.28124284744263	-10.4799489974976	-0.156628906726837	-0.0467453300952911	0.00449031731113791
-7.02000761032104	-7.28755331039429	-10.4856233596802	-0.156559869647026	-0.0468546748161316	0.00450259773060679
-7.02104568481445	-7.28845643997192	-10.483793258667	-0.156600296497345	-0.0468957014381886	0.00455092964693904
-7.02507400512695	-7.29107713699341	-10.4856948852539	-0.156511127948761	-0.0470053292810917	0.00456521287560463
-7.02394676208496	-7.28743934631348	-10.4893493652344	-0.156430184841156	-0.0471256524324417	0.00451787607744336
-7.02542400360107	-7.2897047996521	-10.4965152740479	-0.156400591135025	-0.0472539775073528	0.00459482567384839
-7.02012872695923	-7.28768587112427	-10.4938936233521	-0.156412526965141	-0.0473975129425526	0.00456765992566943
-7.02579879760742	-7.29199409484863	-10.4994993209839	-0.156356319785118	-0.0474439039826393	0.00462573394179344
-7.01918840408325	-7.2902455329895	-10.5013093948364	-0.156306460499763	-0.047616682946682	0.00453310459852219
-7.0242919921875	-7.29281997680664	-10.5014867782593	-0.156334742903709	-0.0477451309561729	0.00464066583663225
-7.02224397659302	-7.29189682006836	-10.4976091384888	-0.156259477138519	-0.0479248389601707	0.0046035461127758
-7.02511310577393	-7.29288005828857	-10.5107393264771	-0.15617623925209	-0.0480261631309986	0.004737279843539
-7.03179264068604	-7.29790353775024	-10.5059309005737	-0.156203225255013	-0.0481437034904957	0.00467280531302094
-7.02926206588745	-7.29854536056519	-10.5180368423462	-0.156017079949379	-0.0482902303338051	0.00474143400788307
-7.03464555740356	-7.30051231384277	-10.5219631195068	-0.156051531434059	-0.0484269037842751	0.00476087164133787
-7.03306865692139	-7.30044364929199	-10.5265369415283	-0.155947595834732	-0.048469252884388	0.00479272287338972
-7.03292608261108	-7.30533838272095	-10.5248470306396	-0.155882224440575	-0.0485839694738388	0.00476941512897611
-7.03801155090332	-7.30470371246338	-10.5275640487671	-0.155835807323456	-0.0486612170934677	0.00481658708304167
-7.03567409515381	-7.30482149124146	-10.5321187973022	-0.155754625797272	-0.048691637814045	0.00485111679881811
-7.03842878341675	-7.30557775497437	-10.5324745178223	-0.155754119157791	-0.0487155616283417	0.00487258611246943
-7.03492975234985	-7.30729293823242	-10.5349054336548	-0.155624032020569	-0.0487730018794537	0.00492251617833972
-7.04048156738281	-7.30700206756592	-10.5308713912964	-0.155692145228386	-0.0488534644246101	0.00497642206028104
-7.03340339660645	-7.30844497680664	-10.5295028686523	-0.155635476112366	-0.0489512123167515	0.00498453108593822
-7.03763103485107	-7.30180883407593	-10.5292587280273	-0.155670449137688	-0.0489179119467735	0.00502607226371765
-7.0321798324585	-7.30324602127075	-10.5246295928955	-0.155665084719658	-0.0490001626312733	0.00501900818198919
-7.03489589691162	-7.3034405708313	-10.5272569656372	-0.15572789311409	-0.0490775592625141	0.00507744634523988
-7.03231334686279	-7.29836082458496	-10.5145606994629	-0.155723094940186	-0.0490666963160038	0.00506700668483973
-7.03156518936157	-7.30016899108887	-10.5167140960693	-0.155775383114815	-0.049050472676754	0.0051718014292419
-7.03129816055298	-7.29924392700195	-10.5149784088135	-0.155867502093315	-0.0491403266787529	0.00515637686476111
-7.03022527694702	-7.29961347579956	-10.5151710510254	-0.155835926532745	-0.0491691008210182	0.00520572531968355
-7.03614377975464	-7.29895877838135	-10.5083847045898	-0.15591487288475	-0.0491887629032135	0.0052208723500371
-7.03197240829468	-7.29834938049316	-10.5128946304321	-0.155882641673088	-0.0491704978048801	0.00528128352016211
-7.03523445129395	-7.29944753646851	-10.5039262771606	-0.156017869710922	-0.0492231510579586	0.0053023798391223
-7.03271579742432	-7.29568815231323	-10.5025405883789	-0.15600848197937	-0.0491317510604858	0.0052862293086946
-7.03147268295288	-7.29435014724731	-10.4964599609375	-0.156116232275963	-0.0492849089205265	0.00533979665488005
-7.03519344329834	-7.2918496131897	-10.4946851730347	-0.156138479709625	-0.0491444393992424	0.00534783164039254
-7.03421545028687	-7.29490184783936	-10.4922952651978	-0.156182810664177	-0.0492035709321499	0.0053229141049087
-7.03408336639404	-7.28889894485474	-10.4852094650269	-0.156238168478012	-0.049206767231226	0.00539095234125853
-7.03460836410522	-7.29023170471191	-10.4777841567993	-0.156345531344414	-0.0492408871650696	0.00541937304660678
-7.03356838226318	-7.28976964950562	-10.4721422195435	-0.156412556767464	-0.0493505597114563	0.00546918017789721
-7.03632926940918	-7.29138517379761	-10.468620300293	-0.156485080718994	-0.0492693334817886	0.00543357850983739
-7.03912019729614	-7.28948736190796	-10.4708251953125	-0.156621024012566	-0.0494557470083237	0.00548228761181235
-7.04188346862793	-7.29317569732666	-10.4696063995361	-0.156578555703163	-0.0494472347199917	0.00554653396829963
-7.04685688018799	-7.29423856735229	-10.4578638076782	-0.156647995114326	-0.0495835840702057	0.00559988571330905
-7.05110120773315	-7.29536151885986	-10.4707117080688	-0.156678780913353	-0.0495897382497787	0.00567895313724875
-7.05325651168823	-7.2971625328064	-10.4701509475708	-0.156518772244453	-0.0497224181890488	0.00569396559149027
-7.05789422988892	-7.29738903045654	-10.464729309082	-0.156629472970963	-0.0498009137809277	0.00580386677756906
-7.06063222885132	-7.29747676849365	-10.4659147262573	-0.156469032168388	-0.0499389320611954	0.00580969965085387
-7.06377458572388	-7.30025100708008	-10.4736595153809	-0.156550481915474	-0.0500597506761551	0.00600622408092022
-7.06758069992065	-7.30404376983643	-10.4707841873169	-0.156522393226624	-0.0502144359052181	0.00602773763239384
-7.06527042388916	-7.3019118309021	-10.4713468551636	-0.156496852636337	-0.0504340976476669	0.00619522528722882
-7.06552219390869	-7.30177783966064	-10.4781370162964	-0.156424790620804	-0.0504725910723209	0.00629497738555074
-7.06702756881714	-7.30417537689209	-10.482045173645	-0.156407281756401	-0.0506834127008915	0.00641162507236004
-7.06643867492676	-7.30438852310181	-10.4807281494141	-0.156297445297241	-0.0507816597819328	0.00653144111856818
-7.06167030334473	-7.30032539367676	-10.4864625930786	-0.156320661306381	-0.0509670004248619	0.00668681878596544
-7.05873727798462	-7.2970232963562	-10.4866704940796	-0.156286120414734	-0.0511926077306271	0.00682667037472129
-7.05622577667236	-7.29972839355469	-10.4828910827637	-0.156248196959496	-0.0513328053057194	0.00697678560391068
-7.04960250854492	-7.29236698150635	-10.4824180603027	-0.156194031238556	-0.0514899790287018	0.00707766180858016
-7.05171489715576	-7.29591655731201	-10.4885911941528	-0.156188681721687	-0.0516581535339355	0.00722784968093038
-7.04412078857422	-7.29111766815186	-10.4825582504272	-0.156158030033112	-0.0518647916615009	0.00729419803246856
-7.0458083152771	-7.29313659667969	-10.4858741760254	-0.156138494610786	-0.0519542992115021	0.00752927968278527
-7.04202461242676	-7.29005813598633	-10.4857625961304	-0.156116038560867	-0.0520939789712429	0.00756864761933684
-7.0426778793335	-7.29030656814575	-10.4823913574219	-0.156041473150253	-0.0522560998797417	0.00776184443384409
-7.03950071334839	-7.2871561050415	-10.480731010437	-0.156052052974701	-0.0523687452077866	0.0078092603944242
-7.03999137878418	-7.28720140457153	-10.4852647781372	-0.155994951725006	-0.0524858310818672	0.0079979607835412
-7.04101943969727	-7.29028844833374	-10.487003326416	-0.156006455421448	-0.0526293441653252	0.00810493156313896
-7.0419225692749	-7.29009008407593	-10.4825754165649	-0.156004086136818	-0.0526502691209316	0.00822090078145266
-7.03912734985352	-7.29273414611816	-10.4771547317505	-0.155962556600571	-0.0528781376779079	0.00833415612578392
-7.04126834869385	-7.28930187225342	-10.4876089096069	-0.155923262238503	-0.0529447942972183	0.00841967388987541
-7.04444026947021	-7.29923009872437	-10.4935436248779	-0.155808925628662	-0.053119070827961	0.00856294389814138
-7.04080724716187	-7.29371976852417	-10.4969921112061	-0.155843138694763	-0.0532221868634224	0.0086516821756959
-7.04109907150269	-7.29774761199951	-10.4920482635498	-0.155722886323929	-0.0534178428351879	0.00872191041707993
-7.03576421737671	-7.29044771194458	-10.4991760253906	-0.155692398548126	-0.0535658709704876	0.00887227337807417
-7.03878116607666	-7.29432487487793	-10.4972848892212	-0.155606254935265	-0.0537436939775944	0.00901240576058626
-7.02867698669434	-7.29308700561523	-10.4959259033203	-0.155541643500328	-0.0538784116506577	0.00909399800002575
-7.03190135955811	-7.29405450820923	-10.5033731460571	-0.155487969517708	-0.0540141090750694	0.00930558051913977
-7.02295589447021	-7.2909197807312	-10.5046329498291	-0.155409187078476	-0.0541894733905792	0.00937630329281092
-7.02543163299561	-7.29112434387207	-10.5039710998535	-0.155336335301399	-0.0543421320617199	0.00960476323962212
-7.02083253860474	-7.28881883621216	-10.5043897628784	-0.155252277851105	-0.0544089935719967	0.00959144346415997
-7.01504039764404	-7.28859806060791	-10.5137033462524	-0.155186757445335	-0.0545842200517654	0.00980944465845823
-7.0134425163269	-7.28867864608765	-10.5063362121582	-0.155228957533836	-0.0547511838376522	0.00989498477429152
-7.00856733322144	-7.28617429733276	-10.5080699920654	-0.155198961496353	-0.0547086000442505	0.00998064037412405
-7.00929069519043	-7.28801345825195	-10.5069713592529	-0.15521602332592	-0.0548040717840195	0.0101431924849749
-7.00321054458618	-7.2796483039856	-10.5125713348389	-0.155199453234673	-0.0549339354038239	0.0101575274020433
-7.00110149383545	-7.28404951095581	-10.5072994232178	-0.155226856470108	-0.0549813956022263	0.0102154882624745
-6.99428653717041	-7.27699136734009	-10.5070352554321	-0.155194029211998	-0.0549900606274605	0.0102835893630981
-6.99139356613159	-7.2779598236084	-10.5059194564819	-0.155226439237595	-0.0551632419228554	0.0103415884077549
-6.98946571350098	-7.27321100234985	-10.5058012008667	-0.155323773622513	-0.0550236031413078	0.0104372296482325
-6.98447847366333	-7.2755913734436	-10.4966220855713	-0.155314609408379	-0.0550457611680031	0.0104520907625556
-6.98127746582031	-7.26585483551025	-10.5019187927246	-0.155338197946548	-0.0551297292113304	0.0104909716174006
-6.97873401641846	-7.26697874069214	-10.5010118484497	-0.155333966016769	-0.0550116449594498	0.0105297807604074
-6.97682094573975	-7.26657152175903	-10.4934740066528	-0.155436232686043	-0.0550375804305077	0.0105307698249817
-6.97319173812866	-7.26164579391479	-10.4916963577271	-0.15549011528492	-0.0549677200615406	0.010645410977304
-6.97501850128174	-7.26053380966187	-10.4846982955933	-0.15557573735714	-0.05494674295187	0.0105290925130248
-6.97191143035889	-7.25961828231812	-10.4905271530151	-0.155657723546028	-0.0548211745917797	0.0106310630217195
-6.97419357299805	-7.25610828399658	-10.4809055328369	-0.155547112226486	-0.0547742620110512	0.0105482544749975
-6.96498346328735	-7.25131320953369	-10.4800939559937	-0.155584678053856	-0.0548688732087612	0.010670286603272
-6.96707773208618	-7.25264263153076	-10.4813041687012	-0.15558759868145	-0.0548930875957012	0.0106880478560925
-6.96432161331177	-7.24879121780396	-10.4809503555298	-0.15557636320591	-0.0549412593245506	0.0107292551547289
-6.96181631088257	-7.24441576004028	-10.4734411239624	-0.155619934201241	-0.0549913085997105	0.0108122574165463
-6.95758152008057	-7.24329710006714	-10.4738941192627	-0.15561880171299	-0.0549608990550041	0.0108511848375201
-6.95120096206665	-7.24319314956665	-10.4765100479126	-0.155595317482948	-0.0550907552242279	0.010919545777142
-6.95189237594604	-7.23793745040894	-10.4781379699707	-0.155688717961311	-0.0549820587038994	0.0109727643430233
-6.95148801803589	-7.23620557785034	-10.4611225128174	-0.155584618449211	-0.0550411343574524	0.011000600643456
-6.94468784332275	-7.23247909545898	-10.4672355651855	-0.155578747391701	-0.0551068373024464	0.0110440598800778
-6.94794464111328	-7.23135566711426	-10.4691667556763	-0.15567484498024	-0.0550286285579205	0.0111130811274052
-6.94588232040405	-7.23275995254517	-10.4625873565674	-0.155612468719482	-0.0551447495818138	0.0111343702301383
-6.9457893371582	-7.22867631912231	-10.4609899520874	-0.155614152550697	-0.0550940968096256	0.011262746527791
-6.94149446487427	-7.22446298599243	-10.4561452865601	-0.155584186315536	-0.055167943239212	0.0111691812053323
-6.94216299057007	-7.22304058074951	-10.4658470153809	-0.155571848154068	-0.0551842600107193	0.0113038830459118
-6.94208812713623	-7.22274351119995	-10.4557991027832	-0.155582264065742	-0.0552335269749165	0.0113032571971416
-6.93680906295776	-7.21921682357788	-10.4569034576416	-0.155634984374046	-0.0552699416875839	0.011353075504303
-6.9421215057373	-7.220543384552	-10.4512214660645	-0.155623883008957	-0.0553352274000645	0.0113872783258557
-6.93604135513306	-7.21501779556274	-10.4603576660156	-0.1555495262146	-0.0554062984883785	0.0114744482561946
-6.94051933288574	-7.21566820144653	-10.449875831604	-0.155519366264343	-0.0555943697690964	0.0114623671397567
-6.93741321563721	-7.21042013168335	-10.4617576599121	-0.155494958162308	-0.0555713996291161	0.0114924162626266
-6.93636846542358	-7.21143770217896	-10.4609699249268	-0.155471593141556	-0.0558373928070068	0.0114897973835468
-6.93789577484131	-7.20956516265869	-10.4644336700439	-0.155502334237099	-0.0558497309684753	0.0116181513294578
-6.93586444854736	-7.20782613754272	-10.4510135650635	-0.15554167330265	-0.0560069605708122	0.0116144958883524
-6.93563032150269	-7.20182418823242	-10.4556818008423	-0.155456379055977	-0.0560878962278366	0.0116325076669455
-6.93860816955566	-7.20458698272705	-10.4533948898315	-0.155469626188278	-0.0561153441667557	0.0116718709468842
-6.93401670455933	-7.20073699951172	-10.4601058959961	-0.155483111739159	-0.0562147162854671	0.0117209646850824
-6.93682861328125	-7.20077466964722	-10.4550943374634	-0.15546590089798	-0.0562834739685059	0.011782699264586
-6.93130826950073	-7.19485473632813	-10.4532556533813	-0.155475556850433	-0.0563977174460888	0.0116965724155307
-6.93129205703735	-7.19422101974487	-10.451434135437	-0.155446752905846	-0.0564243867993355	0.0118167605251074
-6.92976093292236	-7.19203424453735	-10.4482402801514	-0.155548185110092	-0.056477889418602	0.0117901274934411
-6.92707252502441	-7.19037532806396	-10.4447746276855	-0.155653417110443	-0.0564468577504158	0.0118017373606563
-6.92637538909912	-7.18909120559692	-10.4392786026001	-0.155608966946602	-0.056594405323267	0.0118259349837899
-6.92417240142822	-7.1829400062561	-10.4366073608398	-0.155613958835602	-0.056474294513464	0.0118272891268134
-6.92441606521606	-7.18522596359253	-10.4335250854492	-0.155622243881226	-0.0565783493220806	0.011871512979269
-6.92052221298218	-7.18318653106689	-10.4327211380005	-0.155609890818596	-0.0565463453531265	0.0119059374555945
-6.92292499542236	-7.18276977539063	-10.4221067428589	-0.155664056539536	-0.0565811432898045	0.0119570037350059
-6.9172797203064	-7.17886161804199	-10.4205226898193	-0.155687645077705	-0.056629940867424	0.0119628356769681
-6.91829872131348	-7.18276739120483	-10.4217729568481	-0.155783697962761	-0.0566953532397747	0.0120382755994797
-6.91392517089844	-7.18219566345215	-10.4129543304443	-0.155843064188957	-0.0567355714738369	0.0120970793068409
-6.90974140167236	-7.18210554122925	-10.4141035079956	-0.155758485198021	-0.0567748136818409	0.0121455797925591
-6.90691709518433	-7.17931509017944	-10.4105787277222	-0.155853182077408	-0.056852899491787	0.0122428070753813
-6.90485143661499	-7.1837329864502	-10.4098081588745	-0.155849426984787	-0.0569629706442356	0.0123250437900424
-6.90134382247925	-7.18191146850586	-10.4066123962402	-0.155955329537392	-0.0570470876991749	0.0124890524893999
-6.89743757247925	-7.18035125732422	-10.3987102508545	-0.155972138047218	-0.0571344047784805	0.0125445397570729
-6.89814567565918	-7.18161582946777	-10.4020500183105	-0.156099021434784	-0.0572220757603645	0.0126814655959606
-6.89621877670288	-7.18130588531494	-10.4023218154907	-0.156047016382217	-0.0573597066104412	0.0128871984779835
-6.89288711547852	-7.18004131317139	-10.4025478363037	-0.156134232878685	-0.0574657060205936	0.0130585758015513
-6.89195728302002	-7.18031549453735	-10.4018859863281	-0.156199276447296	-0.0574581623077393	0.0132056707516313
-6.88609266281128	-7.1785683631897	-10.4082174301147	-0.156281918287277	-0.0576019361615181	0.0133293131366372
-6.88367748260498	-7.17857122421265	-10.3977346420288	-0.156320825219154	-0.0577112138271332	0.0135143594816327
-6.88170194625854	-7.17756605148315	-10.3920373916626	-0.156385287642479	-0.0577730722725391	0.0136233298107982
-6.87362289428711	-7.17421245574951	-10.3914003372192	-0.156393945217133	-0.057816669344902	0.0137551436200738
-6.87270355224609	-7.17114543914795	-10.3939180374146	-0.156561776995659	-0.0579101257026196	0.0139183513820171
-6.86632776260376	-7.16779708862305	-10.381329536438	-0.156637445092201	-0.0578302219510078	0.0141154229640961
-6.85896587371826	-7.16879367828369	-10.3759527206421	-0.156678795814514	-0.0579208098351955	0.0141901010647416
-6.84899139404297	-7.16104793548584	-10.3656444549561	-0.156941086053848	-0.0579788722097874	0.0144381737336516
-6.84137296676636	-7.15393972396851	-10.3597173690796	-0.156993314623833	-0.0580277666449547	0.014543809928
-6.82786417007446	-7.15004634857178	-10.3499584197998	-0.157235562801361	-0.0580326952040195	0.0148565676063299
-6.81781196594238	-7.14552927017212	-10.3411340713501	-0.15726312994957	-0.0580409727990627	0.0150556843727827
-6.80702781677246	-7.13859224319458	-10.3333082199097	-0.157461658120155	-0.0579587928950787	0.0152230570092797
-6.79797172546387	-7.13655090332031	-10.330602645874	-0.157449781894684	-0.0579910166561604	0.0154746305197477
-6.78643798828125	-7.12952566146851	-10.3259572982788	-0.157602146267891	-0.0578870922327042	0.0157015677541494
-6.7797474861145	-7.12769985198975	-10.3261308670044	-0.157630547881126	-0.0578189752995968	0.015975795686245
-6.76856803894043	-7.12493753433228	-10.3146095275879	-0.157796859741211	-0.0577678792178631	0.0161622706800699
-6.76265096664429	-7.12332201004028	-10.3203191757202	-0.157874941825867	-0.0576977618038654	0.0164090730249882
-6.75065755844116	-7.1188907623291	-10.3035440444946	-0.157965570688248	-0.0576358735561371	0.0166033785790205
-6.74132823944092	-7.11603736877441	-10.2950992584229	-0.158173069357872	-0.0575511902570724	0.016842857003212
-6.73010110855103	-7.11032629013062	-10.2925519943237	-0.158356115221977	-0.0575351230800152	0.0170736890286207
-6.71920537948608	-7.10533666610718	-10.2808866500854	-0.158497661352158	-0.057528231292963	0.017254501581192
-6.7051420211792	-7.10311698913574	-10.272912979126	-0.158691763877869	-0.0575157999992371	0.0175232701003551
-6.69175720214844	-7.09841299057007	-10.2658176422119	-0.158766463398933	-0.0574256516993046	0.0177002660930157
-6.67983198165894	-7.09079265594482	-10.2659273147583	-0.158938556909561	-0.0575286448001862	0.0179196801036596
-6.6650857925415	-7.08902645111084	-10.2573652267456	-0.159122288227081	-0.0572971403598785	0.0181217156350613
-6.65495872497559	-7.07994651794434	-10.2519941329956	-0.159415647387505	-0.0571608059108257	0.0183280967175961
-6.63612270355225	-7.07635259628296	-10.2418699264526	-0.159467324614525	-0.0571393258869648	0.018602954223752
-6.62519693374634	-7.06419706344604	-10.2362232208252	-0.15967869758606	-0.057057112455368	0.0189760029315948
-6.60460376739502	-7.05615901947021	-10.2248878479004	-0.159832611680031	-0.0569966360926628	0.0191987864673138
-6.59501075744629	-7.04778575897217	-10.2161197662354	-0.160057753324509	-0.05692383274436	0.0195958130061626
-6.57006311416626	-7.03565216064453	-10.2028026580811	-0.160288378596306	-0.0568531416356564	0.0199136678129435
-6.55820846557617	-7.02815532684326	-10.1917095184326	-0.160431161522865	-0.0568549558520317	0.0201977882534266
-6.53478765487671	-7.0152382850647	-10.1787481307983	-0.160687729716301	-0.0567047409713268	0.0205396097153425
-6.51559543609619	-7.00542831420898	-10.161657333374	-0.16088879108429	-0.0567451342940331	0.0207379758358002
-6.4951696395874	-6.99611663818359	-10.1516389846802	-0.161066055297852	-0.056583296507597	0.0210899692028761
-6.48261594772339	-6.98928499221802	-10.1394987106323	-0.161241456866264	-0.0564762651920319	0.0213155150413513
-6.46357440948486	-6.97432851791382	-10.1316652297974	-0.161302372813225	-0.0562997050583363	0.0216023661196232
-6.44862747192383	-6.97064256668091	-10.1173505783081	-0.161479890346527	-0.0562984496355057	0.0218526069074869
-6.43059158325195	-6.95744323730469	-10.1154699325562	-0.161568656563759	-0.0560810305178165	0.0221080649644136
-6.41782999038696	-6.95330333709717	-10.1049680709839	-0.161748841404915	-0.0560564287006855	0.0223654042929411
-6.40431785583496	-6.94015026092529	-10.0946941375732	-0.16182941198349	-0.0558866634964943	0.0226244889199734
-6.39649057388306	-6.93958044052124	-10.0913000106812	-0.161992818117142	-0.0558665841817856	0.0229218266904354
-6.38457822799683	-6.92990875244141	-10.0752811431885	-0.162173688411713	-0.0557391978800297	0.0231955517083406
-6.37346506118774	-6.9214563369751	-10.0651388168335	-0.16229647397995	-0.0556878447532654	0.0234139822423458
-6.36286401748657	-6.91089105606079	-10.0569648742676	-0.162541121244431	-0.0556357689201832	0.0237091537564993
-6.3515157699585	-6.90635681152344	-10.0463047027588	-0.162688091397285	-0.0556287653744221	0.0239380598068237
-6.34186315536499	-6.89870023727417	-10.0391836166382	-0.162862062454224	-0.0556494630873203	0.0242555569857359
-6.33103179931641	-6.89562273025513	-10.0263299942017	-0.163077771663666	-0.0556627251207829	0.024456437677145
-6.31903839111328	-6.88461542129517	-10.0112409591675	-0.163253486156464	-0.0556735321879387	0.0247138869017363
-6.30973863601685	-6.8813533782959	-10.0004281997681	-0.163332894444466	-0.0557441934943199	0.0249111671000719
-6.30401039123535	-6.87426948547363	-10.0006275177002	-0.163481771945953	-0.0556833371520042	0.0251449830830097
-6.29519367218018	-6.8713493347168	-9.99153614044189	-0.163489371538162	-0.0557560361921787	0.0253727398812771
-6.28671598434448	-6.86657428741455	-9.99001216888428	-0.163749307394028	-0.055799625813961	0.0255537275224924
-6.28503322601318	-6.86607885360718	-9.99119281768799	-0.163795709609985	-0.0556545071303844	0.0257788766175509
-6.28355073928833	-6.86507606506348	-9.98796081542969	-0.163909196853638	-0.0556281693279743	0.0259164348244667
-6.28306865692139	-6.86330032348633	-9.99056529998779	-0.163938283920288	-0.0556290820240974	0.0260676648467779
-6.27523756027222	-6.86371278762817	-9.99127864837646	-0.164112225174904	-0.0557519160211086	0.0263310931622982
-6.27148008346558	-6.86181735992432	-9.98109912872314	-0.164247334003448	-0.0558944083750248	0.0265961084514856
-6.26097440719604	-6.85808181762695	-9.97785377502441	-0.164362892508507	-0.0560366287827492	0.0269060488790274
-6.25819873809814	-6.85443496704102	-9.97073173522949	-0.164472758769989	-0.0561828799545765	0.0271549895405769
-6.25085115432739	-6.8513503074646	-9.97585010528564	-0.164598017930984	-0.0561826899647713	0.0273762866854668
-6.2486743927002	-6.85280179977417	-9.97448539733887	-0.164641425013542	-0.056270457804203	0.0275980811566114
-6.24233198165894	-6.84720993041992	-9.97793102264404	-0.164697453379631	-0.0562620311975479	0.0278599038720131
-6.24160003662109	-6.85141372680664	-9.97378540039063	-0.164715498685837	-0.0563934780657291	0.0280512310564518
-6.23781967163086	-6.85134410858154	-9.97943878173828	-0.16474823653698	-0.0565421544015408	0.0281910002231598
-6.2419753074646	-6.85341644287109	-9.97876071929932	-0.164768531918526	-0.0564751029014587	0.028462391346693
-6.23988246917725	-6.8535737991333	-9.98328876495361	-0.164823114871979	-0.0566152334213257	0.0286084618419409
-6.24713945388794	-6.85616827011108	-9.98503017425537	-0.16483236849308	-0.0566397607326508	0.0288068167865276
-6.24387311935425	-6.85516452789307	-9.98611545562744	-0.164970338344574	-0.0567100420594215	0.0289307851344347
-6.24365139007568	-6.85596752166748	-9.98430728912354	-0.16504243016243	-0.0568607859313488	0.0291429739445448
-6.2470874786377	-6.85801935195923	-9.9838171005249	-0.165142491459846	-0.0569136217236519	0.0292355716228485
-6.24660015106201	-6.85962200164795	-9.98228645324707	-0.165245279669762	-0.0569172762334347	0.029344767332077
-6.24541807174683	-6.85533285140991	-9.97918224334717	-0.165317788720131	-0.0570936165750027	0.0294804498553276
-6.24234628677368	-6.85854196548462	-9.971435546875	-0.165476217865944	-0.0571338683366776	0.0295738335698843
-6.23788404464722	-6.85419750213623	-9.96404838562012	-0.165623381733894	-0.0573030859231949	0.0296969786286354
-6.23025274276733	-6.85785484313965	-9.96146202087402	-0.165612518787384	-0.0573620535433292	0.0297606568783522
-6.22702598571777	-6.85167646408081	-9.96096611022949	-0.165688261389732	-0.0574766062200069	0.0299025680869818
-6.22566795349121	-6.8520712852478	-9.96423149108887	-0.16572967171669	-0.0575039274990559	0.0300140678882599
-6.22717428207397	-6.85139179229736	-9.96009922027588	-0.16576723754406	-0.0575808733701706	0.0300457719713449
-6.22577333450317	-6.85246181488037	-9.96496391296387	-0.165668845176697	-0.0576241388916969	0.0301651004701853
-6.22898149490356	-6.85496377944946	-9.95680332183838	-0.165813982486725	-0.0577617734670639	0.0302096698433161
-6.22722578048706	-6.85644292831421	-9.95586395263672	-0.165843784809113	-0.0577790923416615	0.0302569381892681
-6.22545957565308	-6.85299396514893	-9.95552444458008	-0.165933430194855	-0.0579444728791714	0.030387207865715
-6.22104787826538	-6.85499000549316	-9.95754528045654	-0.165987476706505	-0.0580676607787609	0.0304840188473463
-6.22025060653687	-6.85279655456543	-9.95033359527588	-0.166007518768311	-0.0581890866160393	0.0306484512984753
-6.21618604660034	-6.85417222976685	-9.94742202758789	-0.165896266698837	-0.0583728104829788	0.0307096093893051
-6.21608972549438	-6.84970188140869	-9.9566650390625	-0.16582427918911	-0.0585102960467339	0.0308089926838875
-6.21748065948486	-6.85152339935303	-9.95738697052002	-0.165732130408287	-0.0585044287145138	0.0309363827109337
-6.21508598327637	-6.85205602645874	-9.96213340759277	-0.165680140256882	-0.0586091689765453	0.0309753306210041
-6.21852588653564	-6.85671138763428	-9.96366500854492	-0.165582418441772	-0.0588283352553844	0.0311133340001106
-6.21896076202393	-6.85695123672485	-9.96747589111328	-0.1654392182827	-0.0589743182063103	0.0310869291424751
-6.21979284286499	-6.8600435256958	-9.96833515167236	-0.165325462818146	-0.0592083819210529	0.0311440378427505
-6.2265510559082	-6.866051197052	-9.9782543182373	-0.165277302265167	-0.0593883134424686	0.0311524290591478
-6.22796297073364	-6.8716082572937	-9.97585678100586	-0.165205061435699	-0.0595511607825756	0.0311670321971178
-6.22556972503662	-6.87098836898804	-9.98042488098145	-0.165212497115135	-0.0598564781248569	0.0311825480312109
-6.22455501556396	-6.87799787521362	-9.97822761535645	-0.165097296237946	-0.0600041262805462	0.0312411244958639
-6.22530651092529	-6.87335300445557	-9.97759342193604	-0.165071815252304	-0.0602853856980801	0.0313502363860607
-6.22546291351318	-6.87765073776245	-9.99047660827637	-0.164822667837143	-0.0603364445269108	0.0314302369952202
-6.22768306732178	-6.87419939041138	-9.99880981445313	-0.164744809269905	-0.060615312308073	0.0315568931400776
-6.23344707489014	-6.88607120513916	-10.0029802322388	-0.164545610547066	-0.0607261322438717	0.0317354016005993
-6.24119663238525	-6.88569307327271	-10.0137720108032	-0.164443835616112	-0.0608231648802757	0.0318354442715645
-6.24447536468506	-6.89237308502197	-10.0174493789673	-0.16435481607914	-0.0609933845698833	0.0319287963211536
-6.24921083450317	-6.89486026763916	-10.0152978897095	-0.164418995380402	-0.0612035728991032	0.0320091210305691
-6.24922895431519	-6.89754247665405	-10.0146532058716	-0.164367958903313	-0.061397697776556	0.0320363380014896
-6.24888753890991	-6.89829921722412	-10.0163259506226	-0.164309605956078	-0.0615389384329319	0.0321202501654625
-6.25117921829224	-6.90183925628662	-10.0196542739868	-0.164240792393684	-0.0616900995373726	0.032190378755331
-6.25207090377808	-6.9003701210022	-10.026930809021	-0.164078950881958	-0.0616937354207039	0.032311350107193
-6.26096820831299	-6.9052472114563	-10.0293474197388	-0.163932800292969	-0.0617554038763046	0.0323740541934967
-6.2636890411377	-6.91016149520874	-10.0324077606201	-0.163737967610359	-0.061863511800766	0.0323726534843445
-6.27534151077271	-6.91479396820068	-10.0413703918457	-0.163634762167931	-0.0619199760258198	0.0324463099241257
-6.27982997894287	-6.91635417938232	-10.0394639968872	-0.163719907402992	-0.0619716793298721	0.032479751855135
-6.28213262557983	-6.91994905471802	-10.039568901062	-0.163606777787209	-0.062103733420372	0.0324163474142551
-6.28152322769165	-6.91846036911011	-10.0387935638428	-0.163655534386635	-0.0621822513639927	0.0325284600257874
-6.2816104888916	-6.9204683303833	-10.0363607406616	-0.163482829928398	-0.0622805543243885	0.0325243882834911
-6.28116178512573	-6.91727781295776	-10.0458602905273	-0.163401231169701	-0.0622718445956707	0.032560508698225
-6.29050827026367	-6.92519855499268	-10.0487213134766	-0.163228884339333	-0.0623568706214428	0.0325840227305889
-6.29555892944336	-6.92593479156494	-10.0502872467041	-0.163040950894356	-0.0624126121401787	0.0326003395020962
-6.30602884292603	-6.92837238311768	-10.0550537109375	-0.163015902042389	-0.0624039024114609	0.0325897485017776
-6.30286312103271	-6.92974710464478	-10.0558652877808	-0.16289010643959	-0.0624988228082657	0.0325702726840973
-6.3091893196106	-6.9342474937439	-10.0620956420898	-0.162903100252151	-0.062774695456028	0.0326173864305019
-6.30513191223145	-6.93007755279541	-10.0600681304932	-0.162885323166847	-0.062754288315773	0.0326406583189964
-6.30433654785156	-6.93208169937134	-10.0495100021362	-0.162776976823807	-0.0629107132554054	0.0326079204678535
-6.30499649047852	-6.92879438400269	-10.0571298599243	-0.162636831402779	-0.062860943377018	0.0326306596398354
-6.30936479568481	-6.9328818321228	-10.0626878738403	-0.162424743175507	-0.0628859922289848	0.0326783582568169
-6.31092739105225	-6.93565893173218	-10.0721273422241	-0.16238084435463	-0.0629499927163124	0.032640565186739
-6.31566476821899	-6.94058036804199	-10.0734815597534	-0.162210211157799	-0.0630120486021042	0.032588429749012
-6.31314897537231	-6.9420804977417	-10.0701351165771	-0.162166222929955	-0.0632139295339584	0.0325939022004604
-6.31152439117432	-6.93912744522095	-10.0670127868652	-0.162134677171707	-0.0633226782083511	0.0326212197542191
-6.31050825119019	-6.9413275718689	-10.0769119262695	-0.161929965019226	-0.0633236616849899	0.0326967686414719
-6.31556367874146	-6.93800020217896	-10.0878000259399	-0.161768615245819	-0.0634067580103874	0.0326583720743656
-6.31649827957153	-6.94471883773804	-10.0897378921509	-0.161636978387833	-0.063442163169384	0.0326386503875256
-6.31573963165283	-6.94692277908325	-10.0911836624146	-0.161629363894463	-0.0636199489235878	0.0326883643865585
-6.31252336502075	-6.9446816444397	-10.0831689834595	-0.16160836815834	-0.063776321709156	0.0327013544738293
-6.30659818649292	-6.94251203536987	-10.0996322631836	-0.161463841795921	-0.0638611912727356	0.0327456407248974
-6.31371402740479	-6.94890451431274	-10.1046857833862	-0.16128471493721	-0.0638720095157623	0.0327670760452747
-6.31511449813843	-6.94947624206543	-10.1131992340088	-0.161094218492508	-0.0639785081148148	0.0327539592981339
-6.31913995742798	-6.95594549179077	-10.1216554641724	-0.161026030778885	-0.0640842616558075	0.0327620133757591
-6.31469202041626	-6.95511531829834	-10.1180047988892	-0.161080598831177	-0.0641719773411751	0.032808780670166
-6.31075668334961	-6.95335865020752	-10.1210021972656	-0.160967573523521	-0.0643711686134338	0.0328127667307854
-6.31119441986084	-6.95687532424927	-10.1337518692017	-0.160916090011597	-0.0643428713083267	0.0328586846590042
-6.31403207778931	-6.9563193321228	-10.1373558044434	-0.160887584090233	-0.0642886534333229	0.0328728444874287
-6.31270408630371	-6.95906829833984	-10.140513420105	-0.160698637366295	-0.0643311738967896	0.0328551940619946
-6.32054328918457	-6.96000194549561	-10.1399822235107	-0.160681813955307	-0.0643355920910835	0.0328504145145416
-6.31770610809326	-6.96107769012451	-10.1479835510254	-0.160610184073448	-0.0642667263746262	0.0328365638852119
-6.32277154922485	-6.95939111709595	-10.1446781158447	-0.160738557577133	-0.0643496885895729	0.0328058451414108
-6.31219959259033	-6.95637655258179	-10.1405439376831	-0.160800486803055	-0.0643216297030449	0.0328037217259407
-6.31175231933594	-6.9536018371582	-10.1347742080688	-0.160800948739052	-0.0642871037125587	0.0328369215130806
-6.31462287902832	-6.95369815826416	-10.1387453079224	-0.160752445459366	-0.0640900507569313	0.0328826755285263
-6.31847715377808	-6.95199918746948	-10.1427488327026	-0.160642206668854	-0.0639623701572418	0.0327993966639042
-6.32129144668579	-6.95620489120483	-10.1344518661499	-0.160768941044807	-0.0638471692800522	0.0327389575541019
-6.32204484939575	-6.94951057434082	-10.1261034011841	-0.160946488380432	-0.0637761205434799	0.0326960720121861
-6.31373023986816	-6.94849014282227	-10.1254234313965	-0.160969704389572	-0.0637544095516205	0.032643273472786
-6.31432867050171	-6.94455432891846	-10.1205406188965	-0.161181762814522	-0.0634877383708954	0.0326475463807583
-6.31067991256714	-6.9435396194458	-10.1151609420776	-0.161041796207428	-0.0633682832121849	0.0326346643269062
-6.31470584869385	-6.94225692749023	-10.1182403564453	-0.161117181181908	-0.0632500797510147	0.0324721559882164
-6.32051753997803	-6.94332075119019	-10.1238470077515	-0.161176845431328	-0.0630274415016174	0.0324554778635502
-6.31820917129517	-6.94361686706543	-10.1123819351196	-0.161230340600014	-0.0628849789500237	0.032348770648241
-6.31844902038574	-6.93969392776489	-10.107759475708	-0.161408230662346	-0.0628585889935493	0.0322089083492756
-6.30804014205933	-6.93505573272705	-10.0986013412476	-0.161602929234505	-0.0626663267612457	0.0321944318711758
-6.31008243560791	-6.93202638626099	-10.0929794311523	-0.161757692694664	-0.0625332519412041	0.0321353524923325
-6.30417919158936	-6.92498111724854	-10.0915260314941	-0.161825135350227	-0.0623076520860195	0.032014861702919
-6.30818033218384	-6.92748308181763	-10.0913686752319	-0.161779910326004	-0.0622755810618401	0.0319171696901321
-6.30657482147217	-6.92301321029663	-10.0861005783081	-0.161853283643723	-0.0620212368667126	0.0318454913794994
-6.30778074264526	-6.92617702484131	-10.074047088623	-0.16199141740799	-0.0618273504078388	0.0317226685583591
-6.3078932762146	-6.92088270187378	-10.0705375671387	-0.16209901869297	-0.0616344697773457	0.031591210514307
-6.31158781051636	-6.92333269119263	-10.065071105957	-0.162194862961769	-0.0614645034074783	0.0315209962427616
-6.31222152709961	-6.91918754577637	-10.0596475601196	-0.162387728691101	-0.0612200908362865	0.0314626395702362
-6.3079047203064	-6.92055940628052	-10.0511636734009	-0.162435591220856	-0.0610818900167942	0.0313787832856178
-6.30414867401123	-6.91469621658325	-10.0442714691162	-0.162709146738052	-0.0608899630606174	0.0313242636620998
-6.30103158950806	-6.9152135848999	-10.036319732666	-0.162715807557106	-0.0607190765440464	0.0311798267066479
-6.29566669464111	-6.91241598129272	-10.0292558670044	-0.163003280758858	-0.0605084523558617	0.0312240850180388
-6.29018306732178	-6.90429306030273	-10.0166940689087	-0.163128152489662	-0.0604032538831234	0.0310792289674282
-6.28493070602417	-6.90037202835083	-10.0135478973389	-0.163206085562706	-0.0601237155497074	0.0310476869344711
-6.28671073913574	-6.90550184249878	-10.0088138580322	-0.163235425949097	-0.0599517412483692	0.0309320911765099
-6.28582286834717	-6.90173625946045	-10.0007972717285	-0.163248911499977	-0.05963084846735	0.030848378315568
-6.28889465332031	-6.90063905715942	-9.99275398254395	-0.163402274250984	-0.0594051033258438	0.0307927243411541
-6.28319644927979	-6.90009784698486	-9.98715686798096	-0.163517266511917	-0.059244766831398	0.0306182485073805
-6.28798389434814	-6.90059089660645	-9.98355960845947	-0.163625851273537	-0.0590879768133163	0.0305992178618908
-6.27803993225098	-6.89539813995361	-9.96338176727295	-0.163828030228615	-0.0587992705404758	0.0304851308465004
-6.27409505844116	-6.89278221130371	-9.94984340667725	-0.163966998457909	-0.0587045960128307	0.0303331557661295
-6.26638746261597	-6.8901195526123	-9.94456768035889	-0.164071053266525	-0.0584631524980068	0.0302912015467882
-6.26384305953979	-6.88657522201538	-9.9337043762207	-0.164165064692497	-0.0582259297370911	0.0302304960787296
-6.25819206237793	-6.87865734100342	-9.93459606170654	-0.164212003350258	-0.0580178201198578	0.0301436483860016
-6.25690364837646	-6.88383913040161	-9.92297554016113	-0.164239674806595	-0.0578435137867928	0.0300932358950377
-6.25691223144531	-6.87939167022705	-9.92294216156006	-0.164212003350258	-0.0575776398181915	0.0299922451376915
-6.25694274902344	-6.8797459602356	-9.91199493408203	-0.164334937930107	-0.0574039332568645	0.0299059357494116
-6.25226211547852	-6.87699460983276	-9.90592098236084	-0.164424240589142	-0.0572960190474987	0.0298151057213545
-6.25518465042114	-6.8780403137207	-9.90622615814209	-0.164484784007072	-0.0571353286504745	0.0298002641648054
-6.24987125396729	-6.87649822235107	-9.89921951293945	-0.164611712098122	-0.0569811351597309	0.0297291055321693
-6.25001525878906	-6.87639331817627	-9.8904914855957	-0.164640009403229	-0.0568680353462696	0.0296584758907557
-6.2438817024231	-6.87256813049316	-9.88973426818848	-0.164778679609299	-0.0567734017968178	0.0295914560556412
-6.2463493347168	-6.87337207794189	-9.88352680206299	-0.164749592542648	-0.0566582456231117	0.0295592695474625
-6.24193286895752	-6.87135934829712	-9.8903751373291	-0.164890065789223	-0.0566571652889252	0.0295382849872112
-6.24326324462891	-6.87553882598877	-9.87476921081543	-0.164886608719826	-0.0565461069345474	0.0294412951916456
-6.24441480636597	-6.87696838378906	-9.87873268127441	-0.165034353733063	-0.0565538555383682	0.0293890908360481
-6.24240922927856	-6.87967348098755	-9.88154220581055	-0.165041103959084	-0.0565572716295719	0.0293471124023199
-6.24198341369629	-6.87633085250854	-9.87601184844971	-0.165185943245888	-0.0564755573868752	0.0292615052312613
-6.23718357086182	-6.88265895843506	-9.86550140380859	-0.165220260620117	-0.0564602650702	0.0292212944477797
-6.2344708442688	-6.87746381759644	-9.85803985595703	-0.165327966213226	-0.056396372616291	0.029219213873148
-6.23065280914307	-6.87589120864868	-9.86100959777832	-0.165303975343704	-0.0563121512532234	0.0291374661028385
-6.23283815383911	-6.87615966796875	-9.85863876342773	-0.165384277701378	-0.0563057735562325	0.0290685575455427
-6.23353099822998	-6.87814235687256	-9.85660839080811	-0.165447875857353	-0.0561597384512424	0.029050761833787
-6.23655366897583	-6.88057565689087	-9.85153007507324	-0.165449410676956	-0.0560406036674976	0.0289196148514748
-6.23646545410156	-6.88132524490356	-9.85372734069824	-0.165405079722404	-0.0560183674097061	0.0288910884410143
-6.2479076385498	-6.88501071929932	-9.85010814666748	-0.165491819381714	-0.0558778569102287	0.0287904310971498
-6.24792194366455	-6.88898849487305	-9.85476303100586	-0.165414154529572	-0.0558248944580555	0.0286499429494143
-6.25678634643555	-6.89277410507202	-9.85751152038574	-0.165571302175522	-0.0558268763124943	0.0285881366580725
-6.25923490524292	-6.89275455474854	-9.84961318969727	-0.165482670068741	-0.0558406338095665	0.0284396018832922
-6.26443767547607	-6.89669942855835	-9.85156059265137	-0.165563702583313	-0.05587462708354	0.0282584056258202
-6.26654815673828	-6.90148782730103	-9.85043239593506	-0.165656015276909	-0.0559526272118092	0.0281618665903807
-6.26707458496094	-6.89688158035278	-9.84499263763428	-0.165651634335518	-0.0560352467000484	0.0281388498842716
-6.27147912979126	-6.90299606323242	-9.85041809082031	-0.165698438882828	-0.0560395754873753	0.0280814897269011
-6.28007030487061	-6.90655708312988	-9.85451698303223	-0.165582433342934	-0.056142695248127	0.028004290536046
-6.28663682937622	-6.91193294525146	-9.86916542053223	-0.165516659617424	-0.0561902038753033	0.0279994253069162
-6.29292058944702	-6.91532707214355	-9.87138843536377	-0.165432050824165	-0.056233424693346	0.0278802067041397
-6.30194044113159	-6.92238330841064	-9.875807762146	-0.165309682488441	-0.0564102604985237	0.027849642559886
-6.31270885467529	-6.92854118347168	-9.88885688781738	-0.165344104170799	-0.056456308811903	0.0277997385710478
-6.32174491882324	-6.93451976776123	-9.89340019226074	-0.165298640727997	-0.0565488301217556	0.0277895499020815
-6.32717275619507	-6.93754863739014	-9.9001522064209	-0.165173530578613	-0.0568474680185318	0.0277225356549025
-6.33011817932129	-6.94471120834351	-9.90302467346191	-0.165220320224762	-0.0569021292030811	0.0276629962027073
-6.33512592315674	-6.9468092918396	-9.9094705581665	-0.165188491344452	-0.0571099743247032	0.0276082344353199
-6.33335447311401	-6.95470857620239	-9.90798568725586	-0.165173262357712	-0.0573292262852192	0.0275490283966064
-6.33927202224731	-6.95284175872803	-9.91330242156982	-0.165113061666489	-0.0574749149382114	0.0275979358702898
-6.34019136428833	-6.95824337005615	-9.92721271514893	-0.165079802274704	-0.0576520003378391	0.0275572668761015
-6.34369516372681	-6.9625301361084	-9.92125511169434	-0.165022298693657	-0.0577326826751232	0.0274836644530296
-6.3443775177002	-6.96590089797974	-9.93932819366455	-0.164834052324295	-0.0579364337027073	0.027504850178957
-6.35449075698853	-6.96952199935913	-9.94081592559814	-0.16470542550087	-0.0580308362841606	0.0274535194039345
-6.35681867599487	-6.97818183898926	-9.95040225982666	-0.164595052599907	-0.0581619329750538	0.0274333041161299
-6.36981582641602	-6.98087167739868	-9.96352291107178	-0.164547696709633	-0.0582904480397701	0.0274185016751289
-6.37108564376831	-6.98740291595459	-9.96743679046631	-0.164469555020332	-0.0584070570766926	0.0273328144103289
-6.37742948532104	-6.99171876907349	-9.963210105896	-0.164544194936752	-0.0585611537098885	0.0273019596934319
-6.37254476547241	-6.99792957305908	-9.95985984802246	-0.164475232362747	-0.0587727129459381	0.0272896662354469
-6.37609195709229	-6.99525022506714	-9.96555137634277	-0.164458185434341	-0.0589241161942482	0.0272185280919075
-6.37656927108765	-6.99861860275269	-9.97212219238281	-0.16445480287075	-0.0589336305856705	0.0272189471870661
-6.37893438339233	-6.9996771812439	-9.97772026062012	-0.164398044347763	-0.0589983202517033	0.0271982438862324
-6.38628959655762	-7.00944662094116	-9.9900484085083	-0.164255306124687	-0.0590775050222874	0.0271525103598833
-6.39211273193359	-7.01132297515869	-9.99371910095215	-0.164229586720467	-0.0591177269816399	0.0270595531910658
-6.39507722854614	-7.01573991775513	-9.99286079406738	-0.164310678839684	-0.0591831058263779	0.0269206929951906
-6.39052629470825	-7.01285219192505	-9.98930549621582	-0.164454564452171	-0.0593696609139442	0.0268748234957457
-6.3861608505249	-7.01584625244141	-9.99414443969727	-0.164433345198631	-0.0594191960990429	0.0267973374575377
-6.38690233230591	-7.01188373565674	-9.99986457824707	-0.164445787668228	-0.0593721754848957	0.0267043691128492
-6.3952579498291	-7.01684713363647	-10.0034675598145	-0.164394319057465	-0.0592634715139866	0.0265882164239883
-6.39700889587402	-7.0161452293396	-10.0005722045898	-0.164320185780525	-0.0593579560518265	0.0263921841979027
-6.39904832839966	-7.02076530456543	-10.0022392272949	-0.164534047245979	-0.0593101866543293	0.0263589080423117
-6.39331340789795	-7.01657581329346	-9.99304962158203	-0.164621859788895	-0.0592715628445148	0.0262355152517557
-6.39166641235352	-7.01530408859253	-9.98464107513428	-0.164762854576111	-0.0593361109495163	0.0260657723993063
-6.38564729690552	-7.01018190383911	-9.97827529907227	-0.164782643318176	-0.0591561608016491	0.0259509403258562
-6.38884925842285	-7.01106119155884	-9.97799777984619	-0.164881810545921	-0.0590513907372952	0.0258709117770195
-6.38336849212646	-7.00579929351807	-9.97708702087402	-0.164943382143974	-0.0589384362101555	0.0256492700427771
-6.38689041137695	-7.01205635070801	-9.97968196868896	-0.164913460612297	-0.0588435158133507	0.0255084428936243
-6.3887038230896	-7.00719404220581	-9.96952724456787	-0.164967700839043	-0.0586561113595963	0.0254007149487734
-6.39185285568237	-7.01035165786743	-9.96975040435791	-0.165101602673531	-0.0585302673280239	0.0252032428979874
-6.38768148422241	-7.00859260559082	-9.95679187774658	-0.165136054158211	-0.0584233142435551	0.0249902084469795
-6.39010715484619	-7.01059770584106	-9.95743942260742	-0.165208503603935	-0.0583158023655415	0.0248652547597885
-6.38942956924438	-7.00793647766113	-9.94735717773438	-0.165395021438599	-0.0580886900424957	0.0247707143425941
-6.38430547714233	-7.00688314437866	-9.93994426727295	-0.165500104427338	-0.058082927018404	0.0245382320135832
-6.38089990615845	-7.00506210327148	-9.93029499053955	-0.165694907307625	-0.0579214170575142	0.0244617536664009
-6.37412261962891	-7.00407695770264	-9.91978931427002	-0.165752664208412	-0.0577854663133621	0.0243377089500427
-6.36925840377808	-7.00041580200195	-9.91322708129883	-0.165894940495491	-0.0576680302619934	0.0242727268487215
-6.37064075469971	-6.99962425231934	-9.91353893280029	-0.165873378515244	-0.0575229413807392	0.0241826064884663
-6.36700534820557	-6.99835824966431	-9.91589164733887	-0.165790900588036	-0.0573244467377663	0.0241006687283516
-6.3710036277771	-7.00125503540039	-9.91167259216309	-0.165934473276138	-0.0571985952556133	0.0240212064236403
-6.36424684524536	-7.00225782394409	-9.90255355834961	-0.165871322154999	-0.0571547821164131	0.0238825399428606
-6.36416292190552	-7.00021934509277	-9.90336132049561	-0.165980160236359	-0.0570395104587078	0.0238596200942993
-6.36044359207153	-6.99990272521973	-9.90060234069824	-0.165898501873016	-0.0570349842309952	0.0237712096422911
-6.36144781112671	-7.00680160522461	-9.89787578582764	-0.165970116853714	-0.0569608137011528	0.0237307231873274
-6.35455799102783	-7.00617742538452	-9.89333343505859	-0.165985390543938	-0.0569887273013592	0.0236791875213385
-6.35255575180054	-7.00524997711182	-9.89330959320068	-0.165954187512398	-0.0570216439664364	0.023587841540575
-6.351318359375	-7.00522899627686	-9.90398597717285	-0.165935575962067	-0.0570523291826248	0.0236354116350412
-6.34659576416016	-7.00684690475464	-9.89930248260498	-0.166054114699364	-0.0570239089429379	0.0235617440193892
-6.3405556678772	-7.00605821609497	-9.89579010009766	-0.166021034121513	-0.0571600459516048	0.0235811937600374
-6.33926773071289	-7.0104923248291	-9.89365100860596	-0.166017964482307	-0.0572502575814724	0.0235488750040531
-6.33659410476685	-7.00976419448853	-9.89263248443604	-0.165984153747559	-0.057304210960865	0.0235793832689524
-6.33400583267212	-7.01418495178223	-9.9027624130249	-0.165926113724709	-0.0574445724487305	0.0235464870929718
-6.33505201339722	-7.01201915740967	-9.9061450958252	-0.165889382362366	-0.0573824271559715	0.0236134994775057
-6.33623886108398	-7.01898193359375	-9.89583015441895	-0.165883779525757	-0.0575028993189335	0.0235597621649504
-6.33361768722534	-7.01975536346436	-9.91376781463623	-0.165818363428116	-0.0576122589409351	0.0234957318753004
-6.34071636199951	-7.02399873733521	-9.91178417205811	-0.165911555290222	-0.0575867556035519	0.0235069487243891
-6.34271860122681	-7.02622604370117	-9.91208076477051	-0.165840178728104	-0.0576739758253098	0.0234495811164379
-6.35053968429565	-7.03047609329224	-9.91701698303223	-0.165819734334946	-0.0576867647469044	0.0234773065894842
-6.35182571411133	-7.03606224060059	-9.91776943206787	-0.165795236825943	-0.0577561296522617	0.02332285605371
-6.36010599136353	-7.04110670089722	-9.92193126678467	-0.165727064013481	-0.0578083470463753	0.0233090464025736
-6.36752986907959	-7.04738616943359	-9.93114566802979	-0.165797874331474	-0.0577946864068508	0.0232468917965889
-6.37536191940308	-7.05246543884277	-9.91757965087891	-0.165814146399498	-0.057746909558773	0.023140074685216
-6.38072872161865	-7.05759859085083	-9.92047023773193	-0.165836110711098	-0.0578506365418434	0.0230920687317848
-6.38854074478149	-7.06472301483154	-9.92270755767822	-0.165945440530777	-0.0578723587095737	0.0229271035641432
-6.39313888549805	-7.0660252571106	-9.91606426239014	-0.166042804718018	-0.0578807704150677	0.0228013638406992
-6.39494609832764	-7.07329607009888	-9.91790580749512	-0.166142538189888	-0.057984933257103	0.0226929876953363
-6.39898872375488	-7.07002925872803	-9.90814590454102	-0.166150137782097	-0.0580757670104504	0.0226371604949236
-6.40065145492554	-7.07573127746582	-9.91172790527344	-0.166163042187691	-0.058018684387207	0.0225654393434525
-6.40904140472412	-7.0764307975769	-9.91239070892334	-0.166231200098991	-0.0580134354531765	0.0223988406360149
-6.41196823120117	-7.08273410797119	-9.91897201538086	-0.166138783097267	-0.0580638460814953	0.022388806566596
-6.42203950881958	-7.08803129196167	-9.91385841369629	-0.166231364011765	-0.0580026134848595	0.0222845897078514
-6.42642545700073	-7.09168767929077	-9.92350387573242	-0.166181862354279	-0.0580842085182667	0.022216223180294
-6.43747711181641	-7.09787845611572	-9.91897106170654	-0.166252911090851	-0.0581735037267208	0.0221736021339893
-6.4398021697998	-7.10355234146118	-9.92349910736084	-0.166225209832191	-0.0582099631428719	0.0220653582364321
-6.44502639770508	-7.10400056838989	-9.91988468170166	-0.166313350200653	-0.0583695769309998	0.0219457224011421
-6.44580078125	-7.11149311065674	-9.92753410339355	-0.166234448552132	-0.0584250539541245	0.0219351146370173
-6.45277690887451	-7.11093044281006	-9.92359638214111	-0.166319370269775	-0.0585090145468712	0.0218902118504047
-6.44674968719482	-7.11610889434814	-9.92642116546631	-0.166352123022079	-0.0587123036384583	0.0218557417392731
[truncated: 10,649 more rows]
