# Supplementary material for: Identification of Haptic Based Guiding Using Hard Reins
Source: PLoS One. 2015 Jul 22;10(7):e0132020. doi: 10.1371/journal.pone.0132020 (PMC4511788; doi:10.1371/journal.pone.0132020)
Supplement: S6 File — (ZIP) [file pone.0132020.s006.zip › Exp2_ForceData2/Subject6/path3/T1.csv]

Force X (N)	Force Y (N)	Force Z (N)	Torque X (N-m)	Torque Y (N-m)	Torque Z (N-m)	Frequency = 10000	Averaging Level = 16	F/T Serial Number = FT11772	Time Started = 19/02/2013 13:13:48
-7.43575572967529	-8.0507173538208	-6.52399635314941	-0.0443679019808769	0.166087061166763	-0.0617237910628319
-7.43562173843384	-8.05813884735107	-6.51814556121826	-0.0443810522556305	0.166169404983521	-0.0616180449724197
-7.43455123901367	-8.05258083343506	-6.51968717575073	-0.044355496764183	0.16623954474926	-0.0617263838648796
-7.43760538101196	-8.05595302581787	-6.52728128433228	-0.0443629026412964	0.166341707110405	-0.061570443212986
-7.43436050415039	-8.05798149108887	-6.51202583312988	-0.0444463565945625	0.166395768523216	-0.0615768954157829
-7.43366384506226	-8.05871105194092	-6.52044486999512	-0.0445306226611137	0.16653399169445	-0.0615464933216572
-7.43559503555298	-8.06114292144775	-6.52168989181519	-0.0445298440754414	0.166540414094925	-0.0614007413387299
-7.4302806854248	-8.06159114837646	-6.50812482833862	-0.0446261502802372	0.166544169187546	-0.0613455586135387
-7.43155908584595	-8.06108570098877	-6.52430868148804	-0.0446408577263355	0.166588008403778	-0.0613084957003593
-7.4242377281189	-8.0620288848877	-6.51918601989746	-0.0445849634706974	0.166603296995163	-0.0612147599458694
-7.41900777816772	-8.05766487121582	-6.51411485671997	-0.0446676425635815	0.166648805141449	-0.0612091533839703
-7.41480207443237	-8.06035327911377	-6.53224277496338	-0.0445738844573498	0.166711628437042	-0.0610992424190044
-7.41477346420288	-8.05995941162109	-6.52009344100952	-0.0446661822497845	0.166733831167221	-0.0610256977379322
-7.40982103347778	-8.06010627746582	-6.5144214630127	-0.0446064062416554	0.166865259408951	-0.0610353648662567
-7.40365695953369	-8.06122207641602	-6.52736186981201	-0.044608186930418	0.166878029704094	-0.0608977638185024
-7.40447998046875	-8.06016159057617	-6.51905870437622	-0.0445716306567192	0.166871085762978	-0.0608984492719173
-7.40362787246704	-8.05769824981689	-6.52698040008545	-0.0445447005331516	0.167094334959984	-0.0608730390667915
-7.40095567703247	-8.0600004196167	-6.52381801605225	-0.0445976257324219	0.167100846767426	-0.0607796013355255
-7.39730882644653	-8.06225872039795	-6.51326131820679	-0.0446180067956448	0.167150259017944	-0.0607338435947895
-7.39349460601807	-8.06175231933594	-6.51940965652466	-0.0445496402680874	0.167240425944328	-0.0606061294674873
-7.38971519470215	-8.0616569519043	-6.50458526611328	-0.0446236245334148	0.167189612984657	-0.060557346791029
-7.38182878494263	-8.0579948425293	-6.51919317245483	-0.044503565877676	0.167218670248985	-0.0605583600699902
-7.37794017791748	-8.05750846862793	-6.51946353912354	-0.0444895215332508	0.167247876524925	-0.0603776648640633
-7.37611484527588	-8.06057167053223	-6.51189708709717	-0.044553704559803	0.167330488562584	-0.060394000262022
-7.36848020553589	-8.05531215667725	-6.5329475402832	-0.0445035845041275	0.167410403490067	-0.0602799467742443
-7.36881828308105	-8.05577182769775	-6.52138137817383	-0.0444633774459362	0.167421668767929	-0.0602538920938969
-7.36553955078125	-8.05650329589844	-6.51730537414551	-0.0444541051983833	0.167498603463173	-0.0602244213223457
-7.36355638504028	-8.05482482910156	-6.52539443969727	-0.0444817915558815	0.167485997080803	-0.0601627230644226
-7.36312580108643	-8.05959415435791	-6.50740957260132	-0.0445453561842442	0.167593002319336	-0.0601031817495823
-7.35816383361816	-8.05778312683105	-6.51698303222656	-0.0445497371256351	0.167681857943535	-0.0599952191114426
-7.35770416259766	-8.06089019775391	-6.51220703125	-0.0445477329194546	0.167581871151924	-0.0599631555378437
-7.35305070877075	-8.05556964874268	-6.51353645324707	-0.0444733053445816	0.167705997824669	-0.0600109323859215
-7.34835290908813	-8.05249404907227	-6.52175521850586	-0.044493455439806	0.167652070522308	-0.0598224624991417
-7.34473896026611	-8.05550670623779	-6.51222658157349	-0.0444238409399986	0.167685687541962	-0.0598603300750256
-7.33992338180542	-8.05121898651123	-6.52346181869507	-0.0443631894886494	0.167781710624695	-0.0598073340952396
-7.33867883682251	-8.05545902252197	-6.51943922042847	-0.0443799421191216	0.167734250426292	-0.0597207956016064
-7.33357524871826	-8.05606842041016	-6.51100778579712	-0.0443441681563854	0.167835161089897	-0.0597642734646797
-7.3358325958252	-8.05397701263428	-6.52054691314697	-0.0443006232380867	0.167870074510574	-0.0596646778285503
-7.33093547821045	-8.05784225463867	-6.50718641281128	-0.0443115681409836	0.167866989970207	-0.0595959946513176
-7.32699584960938	-8.05140113830566	-6.5067286491394	-0.0442666187882423	0.167948216199875	-0.0595894381403923
-7.327721118927	-8.05539798736572	-6.51202201843262	-0.0443195141851902	0.167801141738892	-0.0594531446695328
-7.3204665184021	-8.05641269683838	-6.49635124206543	-0.0443019382655621	0.167839199304581	-0.0595102198421955
-7.31673192977905	-8.04869937896729	-6.50914287567139	-0.0442023165524006	0.167777836322784	-0.0594176054000854
-7.31397724151611	-8.05051517486572	-6.50622367858887	-0.044090885668993	0.167710691690445	-0.0593873783946037
-7.30687046051025	-8.04798793792725	-6.50532007217407	-0.0440724417567253	0.167844921350479	-0.0594129376113415
-7.30682229995728	-8.04542255401611	-6.51750469207764	-0.0440454296767712	0.167824864387512	-0.059345968067646
-7.30358457565308	-8.0482931137085	-6.50674438476563	-0.0439040586352348	0.167780727148056	-0.0593675151467323
-7.30148458480835	-8.04047584533691	-6.5112190246582	-0.0438419729471207	0.167915686964989	-0.0593683458864689
-7.30644989013672	-8.0477933883667	-6.51295757293701	-0.0437567792832851	0.167858928442001	-0.0593101121485233
-7.29829168319702	-8.04597187042236	-6.4983983039856	-0.0437694266438484	0.167842492461205	-0.0593620128929615
-7.3019585609436	-8.04555606842041	-6.51498222351074	-0.0437194295227528	0.16791108250618	-0.059289775788784
-7.29388284683228	-8.04592704772949	-6.50409555435181	-0.0436304211616516	0.167821437120438	-0.0593222863972187
-7.29212760925293	-8.03983306884766	-6.50400018692017	-0.043601281940937	0.167875826358795	-0.0592990554869175
-7.29044151306152	-8.04344463348389	-6.51008319854736	-0.0434257984161377	0.167802810668945	-0.0592743642628193
-7.28333568572998	-8.03741455078125	-6.50754594802856	-0.0434150248765945	0.1678416877985	-0.0593043938279152
-7.28597831726074	-8.03734874725342	-6.51357889175415	-0.0432574152946472	0.167831137776375	-0.0592564754188061
-7.27992105484009	-8.03972721099854	-6.50837707519531	-0.0432228147983551	0.167941704392433	-0.0593323931097984
-7.27882289886475	-8.03859424591064	-6.51511859893799	-0.043189998716116	0.167963832616806	-0.0593725517392159
-7.28096580505371	-8.04127407073975	-6.50717353820801	-0.0431117303669453	0.167907804250717	-0.0593488961458206
-7.27318048477173	-8.03585720062256	-6.50446653366089	-0.0430434495210648	0.167927429080009	-0.0593727193772793
-7.27174186706543	-8.03554725646973	-6.51290702819824	-0.0429534018039703	0.167880848050117	-0.0593606345355511
-7.26379346847534	-8.03554153442383	-6.50937557220459	-0.0428609810769558	0.167966455221176	-0.0594770349562168
-7.26392650604248	-8.03098201751709	-6.5174412727356	-0.042728278785944	0.16789036989212	-0.0594318173825741
-7.25908470153809	-8.03295803070068	-6.50631761550903	-0.0426547825336456	0.168013036251068	-0.0595450177788734
-7.26170492172241	-8.03145980834961	-6.52024030685425	-0.0426486022770405	0.168050810694695	-0.0595666728913784
-7.26383018493652	-8.03434658050537	-6.51317977905273	-0.0425844453275204	0.168060407042503	-0.059588149189949
-7.25911712646484	-8.02981948852539	-6.50770473480225	-0.0425412990152836	0.1680568754673	-0.05968352034688
-7.26181364059448	-8.03224277496338	-6.51646041870117	-0.0424432158470154	0.168056294322014	-0.059667207300663
-7.25437211990356	-8.03223514556885	-6.51407670974731	-0.0423593074083328	0.168041422963142	-0.0598419234156609
-7.25516271591187	-8.02254390716553	-6.51985836029053	-0.0421657338738441	0.167981386184692	-0.059918500483036
-7.25473403930664	-8.02748775482178	-6.51971960067749	-0.042046844959259	0.167981669306755	-0.0599613375961781
-7.24985027313232	-8.02314567565918	-6.51920366287231	-0.0419966094195843	0.168082565069199	-0.0600975751876831
-7.2548394203186	-8.02708625793457	-6.5197434425354	-0.0419148206710815	0.168062254786491	-0.0600681006908417
-7.24856328964233	-8.02932071685791	-6.51305818557739	-0.0419743098318577	0.168143302202225	-0.060211393982172
-7.24999523162842	-8.02295684814453	-6.52415990829468	-0.041801780462265	0.168074518442154	-0.0603316612541676
-7.2526707649231	-8.02792549133301	-6.51947450637817	-0.0417664535343647	0.168100073933601	-0.0602571330964565
-7.24934053421021	-8.02646350860596	-6.51078081130981	-0.0416723527014256	0.168081641197205	-0.0603660158813
-7.25328779220581	-8.02379989624023	-6.52260065078735	-0.0416472516953945	0.168133229017258	-0.060403149574995
-7.24861288070679	-8.02436828613281	-6.5128002166748	-0.0415798835456371	0.168085008859634	-0.0605102106928825
-7.24601936340332	-8.01729202270508	-6.51631498336792	-0.0415026322007179	0.168020904064178	-0.0605638101696968
-7.24753379821777	-8.02118396759033	-6.52130317687988	-0.0413734316825867	0.167964741587639	-0.0605920739471912
-7.24424743652344	-8.01613903045654	-6.51608228683472	-0.0413061790168285	0.168029099702835	-0.0607208162546158
-7.24963331222534	-8.02008724212646	-6.52417802810669	-0.0412394851446152	0.167970657348633	-0.0607545338571072
-7.24976682662964	-8.01768779754639	-6.52119207382202	-0.0412125587463379	0.168036326766014	-0.060891292989254
-7.25276565551758	-8.01538467407227	-6.52282476425171	-0.0412208735942841	0.168060690164566	-0.0610088184475899
-7.25883722305298	-8.02117156982422	-6.52617454528809	-0.0411398932337761	0.16804376244545	-0.0610407441854477
-7.25874328613281	-8.01931571960449	-6.51498079299927	-0.0412009134888649	0.16803015768528	-0.0611694157123566
-7.26553249359131	-8.01932716369629	-6.52320003509521	-0.0412131026387215	0.168064668774605	-0.0611586682498455
-7.26476955413818	-8.0241870880127	-6.51813840866089	-0.0411611050367355	0.168036162853241	-0.0612368620932102
-7.26226091384888	-8.01899719238281	-6.51887464523315	-0.0411249436438084	0.167958498001099	-0.0613461583852768
-7.26672124862671	-8.01584720611572	-6.52095937728882	-0.0410328395664692	0.167949482798576	-0.0614134892821312
-7.26659297943115	-8.01768112182617	-6.52667713165283	-0.0409906506538391	0.167953819036484	-0.0613626539707184
-7.26563405990601	-8.02175426483154	-6.51866769790649	-0.0411027669906616	0.167882725596428	-0.0615719370543957
-7.26321601867676	-8.01768016815186	-6.52606773376465	-0.0409417040646076	0.167874410748482	-0.0616466775536537
-7.26519107818604	-8.01744079589844	-6.52351760864258	-0.0408681631088257	0.167743399739265	-0.0616099238395691
-7.2629451751709	-8.01740074157715	-6.51340484619141	-0.0408637821674347	0.167749211192131	-0.061708215624094
-7.26150321960449	-8.01275825500488	-6.53320693969727	-0.0407744944095612	0.167763188481331	-0.0616617165505886
-7.26123762130737	-8.01398277282715	-6.52538585662842	-0.040793314576149	0.167641967535019	-0.0617477148771286
-7.25764560699463	-8.01648235321045	-6.51950550079346	-0.0407633259892464	0.167631283402443	-0.0618090517818928
-7.25845289230347	-8.01131534576416	-6.52549648284912	-0.040639616549015	0.167554825544357	-0.0618202649056911
-7.2600154876709	-8.01734733581543	-6.52057218551636	-0.0405987426638603	0.167501822113991	-0.0618836246430874
-7.25604438781738	-8.01641273498535	-6.51047945022583	-0.0406213365495205	0.167571395635605	-0.0619937255978584
-7.26036882400513	-8.01169872283936	-6.52196264266968	-0.0405070409178734	0.167444378137589	-0.0619926527142525
-7.25860214233398	-8.01632785797119	-6.5054349899292	-0.0405662022531033	0.167317807674408	-0.0620178654789925
-7.2546911239624	-8.01026916503906	-6.51932716369629	-0.0405071303248405	0.167314201593399	-0.0620067045092583
-7.25379753112793	-8.01341819763184	-6.51001501083374	-0.040450531989336	0.167111307382584	-0.0620537623763084
-7.25085353851318	-8.00823593139648	-6.51352024078369	-0.0402897857129574	0.167142525315285	-0.0620790421962738
-7.2481517791748	-8.0087308883667	-6.51677513122559	-0.0402528941631317	0.167017042636871	-0.0620494820177555
-7.24470186233521	-8.00832748413086	-6.51054906845093	-0.0402161963284016	0.166994735598564	-0.0621301643550396
-7.24748516082764	-8.00439071655273	-6.52227878570557	-0.0400371737778187	0.166939124464989	-0.0621160119771957
-7.24750995635986	-8.00981044769287	-6.50829076766968	-0.040069468319416	0.166843101382256	-0.0621361583471298
-7.24221897125244	-8.00564765930176	-6.50420093536377	-0.0400799065828323	0.166826471686363	-0.0621748976409435
-7.245934009552	-8.01125144958496	-6.50387239456177	-0.0400154627859592	0.166623711585999	-0.0621291361749172
-7.24086999893188	-8.00449752807617	-6.50819301605225	-0.0398681797087193	0.166542649269104	-0.0622400008141994
-7.23775196075439	-8.00434398651123	-6.51062536239624	-0.0398616343736649	0.166406363248825	-0.0622417367994785
-7.23896932601929	-8.00355434417725	-6.4967098236084	-0.0397260151803494	0.166361182928085	-0.0623082108795643
-7.23921155929565	-8.00180244445801	-6.50604391098022	-0.0396492257714272	0.166353568434715	-0.0623396039009094
-7.2435097694397	-8.0036153793335	-6.50625944137573	-0.0395407639443874	0.16629533469677	-0.0623306706547737
-7.23971128463745	-8.00143718719482	-6.50195121765137	-0.0394801236689091	0.166280716657639	-0.0625327229499817
-7.24664640426636	-7.99939393997192	-6.51832723617554	-0.0395136177539825	0.16621458530426	-0.0625156611204147
-7.24799633026123	-8.00243473052979	-6.50072383880615	-0.03938103094697	0.166204199194908	-0.0626043975353241
-7.24826717376709	-7.99862670898438	-6.51337051391602	-0.039398904889822	0.166146606206894	-0.0625762939453125
-7.24921417236328	-8.00094318389893	-6.50477361679077	-0.0393532812595367	0.166021034121513	-0.0627096965909004
-7.24520492553711	-7.99547147750854	-6.51904296875	-0.0391672514379025	0.166083812713623	-0.0627589225769043
-7.24661445617676	-7.99684572219849	-6.51667833328247	-0.03915810957551	0.165974795818329	-0.0627632513642311
-7.2424693107605	-7.99749803543091	-6.50931739807129	-0.0390208065509796	0.165908321738243	-0.0628945678472519
-7.24314594268799	-7.99292039871216	-6.5265965461731	-0.038934264332056	0.165907263755798	-0.0629077404737473
-7.24668502807617	-8.00066375732422	-6.51224756240845	-0.038950253278017	0.165864646434784	-0.0628790855407715
-7.24085330963135	-7.99772357940674	-6.50449275970459	-0.0390721745789051	0.165891617536545	-0.0629896149039268
-7.24671936035156	-7.99885416030884	-6.51361083984375	-0.0390004813671112	0.165708929300308	-0.0629285052418709
-7.2433705329895	-7.9999361038208	-6.49727344512939	-0.039023645222187	0.165644496679306	-0.0630228593945503
-7.23887729644775	-7.99435043334961	-6.50862598419189	-0.0388969331979752	0.165610015392303	-0.0629838183522224
-7.23741388320923	-7.99546909332275	-6.49510955810547	-0.0387877859175205	0.165520697832108	-0.0630358159542084
-7.23506546020508	-7.99193668365479	-6.50903224945068	-0.038757536560297	0.165498867630959	-0.0631205290555954
-7.23775434494019	-7.99491167068481	-6.50154304504395	-0.0387239903211594	0.165473833680153	-0.0631642639636993
-7.23820304870605	-7.99642562866211	-6.49954605102539	-0.0387283265590668	0.165637046098709	-0.0633306503295898
-7.24363231658936	-7.99152994155884	-6.50673723220825	-0.038676530122757	0.165463298559189	-0.0633654519915581
-7.24731540679932	-7.99694299697876	-6.49718618392944	-0.0385707914829254	0.165426924824715	-0.0634662508964539
-7.24962472915649	-7.99246692657471	-6.49967575073242	-0.0386037454009056	0.165420740842819	-0.0635586827993393
-7.25362682342529	-7.99811744689941	-6.50631475448608	-0.0385625883936882	0.165355667471886	-0.0636492893099785
-7.25110292434692	-7.99406623840332	-6.50824022293091	-0.0384422391653061	0.165365010499954	-0.0638251751661301
-7.25612640380859	-7.99446105957031	-6.50898885726929	-0.0383660793304443	0.165322452783585	-0.0639125630259514
-7.25961780548096	-7.99719953536987	-6.50563907623291	-0.0383192040026188	0.165325194597244	-0.0640162080526352
-7.26687669754028	-7.99382591247559	-6.51764059066772	-0.0382189229130745	0.165324062108994	-0.0641670823097229
-7.27254629135132	-8.00358200073242	-6.5076379776001	-0.0381937734782696	0.165313839912415	-0.0642199143767357
-7.27072191238403	-7.99871492385864	-6.50402736663818	-0.0381688661873341	0.165332734584808	-0.0643091201782227
-7.27901172637939	-8.00180912017822	-6.51546239852905	-0.0381689257919788	0.16523389518261	-0.0643350929021835
-7.27630043029785	-8.0004768371582	-6.50042152404785	-0.0380697809159756	0.165227979421616	-0.0645073428750038
-7.27473783493042	-7.99971580505371	-6.5170111656189	-0.0380193665623665	0.165094718337059	-0.0645175203680992
-7.28128290176392	-8.00147438049316	-6.51150846481323	-0.0378795117139816	0.165037035942078	-0.0645581483840942
-7.2761082649231	-7.9978928565979	-6.51319456100464	-0.0378394313156605	0.165066063404083	-0.0647489577531815
-7.27986574172974	-7.99978494644165	-6.51914167404175	-0.0377530008554459	0.16504243016243	-0.06471898406744
-7.27714157104492	-8.00202751159668	-6.51189804077148	-0.0377704761922359	0.164969503879547	-0.0649174675345421
-7.28228569030762	-7.99759769439697	-6.51870536804199	-0.0376532711088657	0.165040642023087	-0.0649814307689667
-7.28847026824951	-8.00295257568359	-6.5167064666748	-0.0375968143343925	0.164943128824234	-0.0650132447481155
-7.28576374053955	-8.00301456451416	-6.5012731552124	-0.0376217029988766	0.165031224489212	-0.0651614144444466
-7.28708457946777	-8.00096321105957	-6.52212619781494	-0.0375513657927513	0.16499425470829	-0.0651737526059151
-7.28478193283081	-8.00568199157715	-6.51436853408813	-0.037562157958746	0.164881736040115	-0.0651607811450958
-7.28509378433228	-8.00188255310059	-6.50054788589478	-0.0374778769910336	0.164821490645409	-0.0652837753295898
-7.28919076919556	-8.00221157073975	-6.51371097564697	-0.0374652370810509	0.164842307567596	-0.0652474611997604
-7.28109884262085	-8.00555229187012	-6.50855493545532	-0.0374562032520771	0.164685979485512	-0.0653294026851654
-7.28301954269409	-7.99858093261719	-6.51325464248657	-0.0373810827732086	0.164715901017189	-0.0653701722621918
-7.28137493133545	-8.00283241271973	-6.5114803314209	-0.0372272543609142	0.164555326104164	-0.0654044076800346
-7.28091382980347	-7.9994044303894	-6.51234865188599	-0.037170484662056	0.164648920297623	-0.0655056014657021
-7.2831711769104	-7.99924516677856	-6.51453638076782	-0.0370490103960037	0.164594888687134	-0.0654759928584099
-7.28121566772461	-8.00253009796143	-6.50818014144897	-0.037025723606348	0.164602443575859	-0.0655350834131241
-7.28222894668579	-8.00203132629395	-6.5155348777771	-0.0370445773005486	0.164637193083763	-0.0656213909387589
-7.28588247299194	-8.00529193878174	-6.51088714599609	-0.036980401724577	0.164574056863785	-0.0655305534601212
-7.28271102905273	-8.00298118591309	-6.50256443023682	-0.036954440176487	0.1645238250494	-0.0656259655952454
-7.28210687637329	-8.00231075286865	-6.51567220687866	-0.036871150135994	0.164501875638962	-0.0655952319502831
-7.27485990524292	-8.00426864624023	-6.5053653717041	-0.0368144400417805	0.164365604519844	-0.0656245574355125
-7.27448654174805	-7.99633359909058	-6.50163412094116	-0.0367112942039967	0.164408460259438	-0.0657108202576637
-7.27093553543091	-7.99782466888428	-6.52097320556641	-0.0366101711988449	0.164334446191788	-0.0656793788075447
-7.27260780334473	-7.99781942367554	-6.50810527801514	-0.0365553237497807	0.164305195212364	-0.0658013969659805
-7.27456712722778	-7.99543762207031	-6.51337337493896	-0.0363922528922558	0.164359658956528	-0.0657924488186836
-7.27219581604004	-7.99772977828979	-6.50852680206299	-0.0364028178155422	0.164290994405746	-0.0658549144864082
-7.27517175674438	-7.99468040466309	-6.50842905044556	-0.0363916754722595	0.164324030280113	-0.0659347027540207
-7.27496671676636	-7.99979734420776	-6.51156044006348	-0.0362755917012692	0.164294734597206	-0.0658586844801903
-7.27349424362183	-7.99481773376465	-6.49936532974243	-0.0363072901964188	0.164214059710503	-0.0659527406096458
-7.27374696731567	-7.99711799621582	-6.51322031021118	-0.0362311452627182	0.164137378334999	-0.0660540238022804
-7.27403211593628	-7.99720048904419	-6.51506376266479	-0.0361392982304096	0.164159595966339	-0.0659331902861595
-7.27335357666016	-7.99564695358276	-6.50892066955566	-0.036120630800724	0.164204150438309	-0.0661169663071632
-7.26888847351074	-7.99227428436279	-6.52084112167358	-0.0360176675021648	0.164118424057961	-0.0660595521330833
-7.26773643493652	-7.99418783187866	-6.51364850997925	-0.0360019020736218	0.164132416248322	-0.0661293715238571
-7.26944732666016	-7.99485683441162	-6.52477502822876	-0.0359408482909203	0.164181113243103	-0.066124215722084
-7.26925802230835	-7.99494028091431	-6.5155816078186	-0.0359754785895348	0.164202645421028	-0.0661554634571075
-7.27204418182373	-7.99719142913818	-6.51614999771118	-0.0359927117824554	0.164208188652992	-0.0661719292402267
-7.27105522155762	-7.99994945526123	-6.51477241516113	-0.0360083132982254	0.164244964718819	-0.0661409050226212
-7.27003383636475	-7.99791383743286	-6.50910568237305	-0.0360462330281734	0.164145067334175	-0.0662003830075264
-7.26879024505615	-7.99615621566772	-6.51913261413574	-0.0359638743102551	0.164107665419579	-0.0662471875548363
-7.26749706268311	-7.99803876876831	-6.51849412918091	-0.0358823090791702	0.16402579843998	-0.0661938413977623
-7.27018404006958	-7.99804067611694	-6.50955009460449	-0.0358912944793701	0.164076283574104	-0.0662712827324867
-7.26958322525024	-7.99841356277466	-6.53050947189331	-0.0358291752636433	0.16411629319191	-0.0662272125482559
-7.26991987228394	-7.99857378005981	-6.52010345458984	-0.0357929579913616	0.164018914103508	-0.0662553459405899
-7.27682304382324	-8.00037574768066	-6.52145433425903	-0.0357069075107574	0.164163753390312	-0.0663724467158318
-7.28163480758667	-8.00076293945313	-6.52264833450317	-0.0356697961688042	0.164149299263954	-0.0663321763277054
-7.28374481201172	-8.00625514984131	-6.51805305480957	-0.0357732176780701	0.164214015007019	-0.0664316192269325
-7.28726673126221	-8.00503635406494	-6.52389192581177	-0.0357069931924343	0.164206251502037	-0.0664565190672874
-7.28894186019897	-8.00958347320557	-6.51906299591064	-0.0357366912066936	0.164139628410339	-0.0664519071578979
-7.2884669303894	-8.00689697265625	-6.51808929443359	-0.0356044471263886	0.164178535342216	-0.0665716603398323
-7.28679513931274	-8.00704383850098	-6.53037548065186	-0.0354590341448784	0.164166390895844	-0.0665262639522552
-7.28850936889648	-8.01089763641357	-6.52736616134644	-0.035494938492775	0.164142280817032	-0.0666090995073318
-7.2824764251709	-8.00703144073486	-6.53486442565918	-0.0354498140513897	0.16420915722847	-0.0666453838348389
-7.28614473342896	-8.01142406463623	-6.53800630569458	-0.035407979041338	0.164192035794258	-0.0666636005043983
-7.28324604034424	-8.0140323638916	-6.52933883666992	-0.0353392772376537	0.164269626140594	-0.0667151212692261
-7.2847695350647	-8.01295375823975	-6.5382833480835	-0.0352166667580605	0.164229512214661	-0.0667640492320061
-7.29098749160767	-8.01845073699951	-6.52787256240845	-0.0352449901401997	0.164305701851845	-0.0668284893035889
-7.28674364089966	-8.02014541625977	-6.53201150894165	-0.0352491326630116	0.164529144763947	-0.0668991133570671
-7.28912019729614	-8.02288913726807	-6.53347253799438	-0.0351944230496883	0.164357200264931	-0.0668725520372391
-7.28378582000732	-8.02429008483887	-6.52577590942383	-0.0351783484220505	0.164387971162796	-0.0670017749071121
-7.28223323822021	-8.02301692962646	-6.53648567199707	-0.0351169146597385	0.164427757263184	-0.0669403150677681
-7.27926445007324	-8.02576446533203	-6.53286981582642	-0.0351275242865086	0.164434477686882	-0.066971942782402
-7.27316808700562	-8.02220153808594	-6.54129981994629	-0.0349835306406021	0.164517566561699	-0.0670067295432091
-7.27294540405273	-8.02248382568359	-6.54063320159912	-0.0349547825753689	0.164557784795761	-0.0669748857617378
-7.267418384552	-8.02508735656738	-6.53570079803467	-0.0349055826663971	0.164595693349838	-0.0670829117298126
-7.26838827133179	-8.02328872680664	-6.54416847229004	-0.0348165035247803	0.164651051163673	-0.0671136975288391
-7.26961040496826	-8.0308666229248	-6.53989171981812	-0.0348121635615826	0.164753496646881	-0.0670771449804306
-7.26307535171509	-8.02930164337158	-6.53470087051392	-0.0348325222730637	0.164878964424133	-0.0671412721276283
-7.26313877105713	-8.03060340881348	-6.53533458709717	-0.0348139442503452	0.164732962846756	-0.0671200752258301
-7.25570249557495	-8.03286266326904	-6.53404951095581	-0.0347674377262592	0.164866328239441	-0.067226380109787
-7.25284767150879	-8.02828216552734	-6.54587459564209	-0.0347243472933769	0.164823278784752	-0.0671415105462074
-7.25143718719482	-8.02841281890869	-6.53569841384888	-0.0345499105751514	0.164836093783379	-0.0672544836997986
-7.24294710159302	-8.02982711791992	-6.54236745834351	-0.0345873795449734	0.165032029151917	-0.0672635957598686
-7.24179363250732	-8.03105354309082	-6.54644250869751	-0.0345113277435303	0.164959952235222	-0.067214347422123
-7.2418041229248	-8.03186225891113	-6.53693246841431	-0.0345124565064907	0.165186896920204	-0.0673531889915466
-7.24384307861328	-8.03465557098389	-6.55328845977783	-0.0345138497650623	0.165164887905121	-0.0673181563615799
-7.242262840271	-8.0370979309082	-6.52937507629395	-0.0344500951468945	0.165274292230606	-0.0673467442393303
-7.23816823959351	-8.02888202667236	-6.54860782623291	-0.0344278030097485	0.165253847837448	-0.0673202499747276
-7.23588991165161	-8.03358936309814	-6.53707361221313	-0.0343972519040108	0.165275037288666	-0.0673583149909973
-7.23028802871704	-8.03077602386475	-6.54606914520264	-0.0343340486288071	0.165430545806885	-0.0674153715372086
-7.23017454147339	-8.02970504760742	-6.54946804046631	-0.0343100912868977	0.165496349334717	-0.0673723965883255
-7.2264666557312	-8.03199100494385	-6.54812622070313	-0.0342461615800858	0.165572702884674	-0.0674545466899872
-7.22538232803345	-8.03075504302979	-6.5547981262207	-0.0342256352305412	0.16571056842804	-0.0674629732966423
-7.22586011886597	-8.03490447998047	-6.54757452011108	-0.0342359095811844	0.165745213627815	-0.0674088895320892
-7.2191596031189	-8.03235530853271	-6.54494524002075	-0.0343090072274208	0.16587620973587	-0.067489430308342
-7.22115802764893	-8.03132152557373	-6.55292415618896	-0.034295279532671	0.165865451097488	-0.0673654899001122
-7.21449422836304	-8.03359508514404	-6.54381799697876	-0.0343605168163776	0.165896654129028	-0.0674474090337753
-7.2112283706665	-8.02823448181152	-6.55557632446289	-0.0343447588384151	0.1659986525774	-0.0673336014151573
-7.20491790771484	-8.0310230255127	-6.54263067245483	-0.0342736355960369	0.165867924690247	-0.0673185214400291
-7.20178604125977	-8.02802562713623	-6.55000686645508	-0.0342785120010376	0.166051864624023	-0.0673534423112869
-7.20162343978882	-8.02840614318848	-6.54900646209717	-0.0342038162052631	0.166105479001999	-0.0671988502144814
-7.19657516479492	-8.03088283538818	-6.5401496887207	-0.0343640297651291	0.166192725300789	-0.0672321990132332
-7.19751882553101	-8.02488994598389	-6.55333375930786	-0.0342973917722702	0.166237518191338	-0.0672253519296646
-7.19807815551758	-8.0311279296875	-6.54319381713867	-0.0343488678336143	0.166229128837585	-0.0671156942844391
-7.19300508499146	-8.02669143676758	-6.53580904006958	-0.0343892052769661	0.166361019015312	-0.067127026617527
-7.19086647033691	-8.02730751037598	-6.54783487319946	-0.0344780385494232	0.166353091597557	-0.0670366734266281
-7.18330669403076	-8.02925109863281	-6.5355486869812	-0.0344647131860256	0.166299641132355	-0.0670614317059517
-7.18077039718628	-8.02271270751953	-6.54522514343262	-0.0344417244195938	0.166318312287331	-0.0669670477509499
-7.17622518539429	-8.02404403686523	-6.53942441940308	-0.0344172194600105	0.16631855070591	-0.0668994784355164
-7.16994571685791	-8.01815128326416	-6.54496717453003	-0.0343733467161655	0.166426673531532	-0.0668881610035896
-7.17060852050781	-8.0184907913208	-6.54785108566284	-0.0343714170157909	0.16644398868084	-0.066812165081501
-7.16345882415771	-8.02105617523193	-6.53814315795898	-0.0344311892986298	0.16644686460495	-0.0667476803064346
-7.16244697570801	-8.01529979705811	-6.54943799972534	-0.0344122312963009	0.166423633694649	-0.0667738020420074
-7.1618504524231	-8.01583671569824	-6.54429531097412	-0.0344051495194435	0.166421100497246	-0.0665925219655037
-7.15463542938232	-8.0155668258667	-6.52808952331543	-0.0344439968466759	0.16643950343132	-0.0665810480713844
-7.15305519104004	-8.0135612487793	-6.53508710861206	-0.034484576433897	0.166386216878891	-0.0665066689252853
-7.14327335357666	-8.01341533660889	-6.52562093734741	-0.0345482490956783	0.166326493024826	-0.0663893893361092
-7.1371021270752	-8.00628280639648	-6.52891635894775	-0.0345241390168667	0.166397392749786	-0.0662829950451851
-7.13143920898438	-8.00816345214844	-6.52867841720581	-0.0344742648303509	0.166257470846176	-0.0661736577749252
-7.12408971786499	-8.00150299072266	-6.52325534820557	-0.0344933718442917	0.166309088468552	-0.0661306604743004
-7.12164354324341	-7.99926471710205	-6.53025436401367	-0.0344535671174526	0.166281163692474	-0.0659918636083603
-7.11350965499878	-8.00153064727783	-6.5271372795105	-0.0345029979944229	0.16634014248848	-0.065879262983799
-7.11088037490845	-7.99540662765503	-6.52033662796021	-0.0345008000731468	0.166330054402351	-0.0657977759838104
-7.10880756378174	-7.99753332138062	-6.5254054069519	-0.0345670655369759	0.16633677482605	-0.0656276866793633
-7.10020017623901	-7.98951292037964	-6.50716161727905	-0.0346121080219746	0.166272148489952	-0.0655659660696983
-7.09968185424805	-7.99109172821045	-6.51459407806396	-0.0346626974642277	0.166304722428322	-0.0654064863920212
-7.08709526062012	-7.98944091796875	-6.50554704666138	-0.0347860753536224	0.166206672787666	-0.0652652382850647
-7.08382797241211	-7.98235511779785	-6.51120758056641	-0.0347633585333824	0.166180744767189	-0.0651884824037552
-7.07693576812744	-7.98101854324341	-6.51502847671509	-0.0346901006996632	0.166080042719841	-0.0650049149990082
-7.07009887695313	-7.97845458984375	-6.50750923156738	-0.0347984135150909	0.166136741638184	-0.0649506375193596
-7.07036447525024	-7.97363471984863	-6.51413583755493	-0.0348221845924854	0.166134610772133	-0.0647278353571892
-7.06817007064819	-7.97605848312378	-6.49935150146484	-0.0349212996661663	0.166129246354103	-0.0646160766482353
-7.06930685043335	-7.97222566604614	-6.50963544845581	-0.03502406924963	0.166160419583321	-0.0644909664988518
-7.06782722473145	-7.97366857528687	-6.49910354614258	-0.0351077243685722	0.166119679808617	-0.0643371418118477
-7.06865739822388	-7.96819972991943	-6.49701261520386	-0.0352750308811665	0.166104540228844	-0.0642498806118965
-7.06721305847168	-7.96587085723877	-6.50325918197632	-0.035291712731123	0.166048064827919	-0.0640670284628868
-7.06516695022583	-7.96666479110718	-6.5029239654541	-0.035304706543684	0.165956735610962	-0.0639540255069733
-7.05983877182007	-7.96010255813599	-6.49795532226563	-0.0354670658707619	0.166070982813835	-0.0638937279582024
-7.06176471710205	-7.95953130722046	-6.51147747039795	-0.035384651273489	0.165988028049469	-0.0637013837695122
-7.06113386154175	-7.95650053024292	-6.50141334533691	-0.0356117822229862	0.165956690907478	-0.0636259838938713
-7.06170463562012	-7.95375728607178	-6.50421619415283	-0.03562281280756	0.165965303778648	-0.06344885379076
-7.06114625930786	-7.95441293716431	-6.50181293487549	-0.0357327461242676	0.165989652276039	-0.0633204579353333
-7.06064081192017	-7.95548486709595	-6.50078153610229	-0.0358573123812675	0.165971577167511	-0.0632729455828667
-7.06370735168457	-7.95595359802246	-6.50210189819336	-0.0359522141516209	0.166048914194107	-0.06307752430439
-7.06370687484741	-7.95402240753174	-6.49187660217285	-0.0360745973885059	0.16594210267067	-0.062983475625515
-7.06579256057739	-7.9524621963501	-6.49483013153076	-0.0362383723258972	0.165954858064651	-0.0628950521349907
-7.06971263885498	-7.95203399658203	-6.49195384979248	-0.0362762175500393	0.166012525558472	-0.0627201944589615
-7.07014417648315	-7.95440721511841	-6.48699235916138	-0.0364887118339539	0.165840014815331	-0.0626758486032486
-7.06966972351074	-7.95010614395142	-6.49176502227783	-0.0364897772669792	0.165851950645447	-0.0626644268631935
-7.07449579238892	-7.94903993606567	-6.4922308921814	-0.0365682318806648	0.165800333023071	-0.0624388791620731
-7.07716226577759	-7.94661712646484	-6.48721551895142	-0.0366668328642845	0.165827050805092	-0.0624300055205822
-7.08001613616943	-7.94181728363037	-6.50635480880737	-0.0366993919014931	0.165847137570381	-0.0623268894851208
-7.08421993255615	-7.94695234298706	-6.49609565734863	-0.0368381179869175	0.165898561477661	-0.0622153282165527
-7.09408903121948	-7.94600009918213	-6.50213384628296	-0.0369204767048359	0.165974497795105	-0.0622453466057777
-7.10256958007813	-7.94645547866821	-6.5078182220459	-0.0369940623641014	0.165920794010162	-0.0621436983346939
-7.10689163208008	-7.94951772689819	-6.49571561813354	-0.0371366702020168	0.165935978293419	-0.0620667226612568
-7.10986661911011	-7.94621181488037	-6.50828981399536	-0.0372473746538162	0.165964335203171	-0.0619242005050182
-7.11382150650024	-7.94838523864746	-6.5056676864624	-0.0374058932065964	0.165875092148781	-0.0618794187903404
-7.11624956130981	-7.94549751281738	-6.49428129196167	-0.0374414324760437	0.165940433740616	-0.0618623048067093
-7.1201868057251	-7.94389009475708	-6.51191186904907	-0.0375049971044064	0.16590128839016	-0.0616486892104149
-7.11946439743042	-7.94597911834717	-6.50086212158203	-0.0376320742070675	0.165816619992256	-0.0616343505680561
-7.12266635894775	-7.94369602203369	-6.51161861419678	-0.0376423671841621	0.165910601615906	-0.061534620821476
-7.12888717651367	-7.94855070114136	-6.50930976867676	-0.0377558879554272	0.165794029831886	-0.0614265874028206
-7.12816333770752	-7.94746541976929	-6.50283575057983	-0.0378457419574261	0.165891066193581	-0.0614355020225048
-7.13474035263062	-7.94985628128052	-6.50734424591064	-0.0379426069557667	0.16584187746048	-0.061271645128727
-7.13790225982666	-7.95320463180542	-6.49868249893188	-0.0380621291697025	0.165780678391457	-0.0611737221479416
-7.13717699050903	-7.94689655303955	-6.49995040893555	-0.0381464548408985	0.165764525532722	-0.0611196756362915
-7.14219093322754	-7.94965887069702	-6.5020580291748	-0.038291934877634	0.165737316012383	-0.0609429813921452
-7.13811445236206	-7.94932985305786	-6.50047302246094	-0.0383038558065891	0.165643870830536	-0.0609883107244968
-7.13874387741089	-7.94525480270386	-6.50496101379395	-0.0383437462151051	0.165619373321533	-0.0607877783477306
-7.14204740524292	-7.94831514358521	-6.49159812927246	-0.0383095368742943	0.165536284446716	-0.0607539527118206
-7.1408953666687	-7.94591093063354	-6.50671434402466	-0.0384282246232033	0.165608644485474	-0.0607400126755238
-7.14381408691406	-7.94741868972778	-6.50929355621338	-0.0384213961660862	0.165526404976845	-0.0606152415275574
-7.142737865448	-7.94689798355103	-6.49539613723755	-0.0384568646550179	0.165628030896187	-0.0606423169374466
-7.14771223068237	-7.94553327560425	-6.5042200088501	-0.0384974889457226	0.165528938174248	-0.0605629831552505
-7.15381193161011	-7.94717788696289	-6.4936261177063	-0.0385515429079533	0.165504395961761	-0.0604281090199947
-7.15168333053589	-7.94456911087036	-6.49470663070679	-0.0386234149336815	0.16548053920269	-0.0604213960468769
-7.15720796585083	-7.95042276382446	-6.49192476272583	-0.0386662818491459	0.165399238467216	-0.0602416209876537
-7.1459436416626	-7.94765663146973	-6.49224424362183	-0.0386162772774696	0.165296360850334	-0.0602837987244129
-7.15136671066284	-7.94126605987549	-6.49837017059326	-0.0386089384555817	0.165336474776268	-0.0601914338767529
-7.14993810653687	-7.94356918334961	-6.49407196044922	-0.0385540872812271	0.165236920118332	-0.060140460729599
-7.14857149124146	-7.93869495391846	-6.50146532058716	-0.0385341048240662	0.165243178606033	-0.0601392425596714
-7.15557384490967	-7.9423656463623	-6.49883079528809	-0.038577850908041	0.165231272578239	-0.0600717440247536
-7.15082359313965	-7.94179725646973	-6.4922456741333	-0.0385685786604881	0.165330812335014	-0.0600578375160694
-7.15450239181519	-7.94118690490723	-6.50064516067505	-0.0386079624295235	0.165248528122902	-0.0599784106016159
-7.1575083732605	-7.9470067024231	-6.48905181884766	-0.0387056991457939	0.165271177887917	-0.0599616952240467
-7.15563154220581	-7.94140386581421	-6.49559593200684	-0.0386445596814156	0.16520819067955	-0.0599110685288906
-7.15653228759766	-7.9441933631897	-6.4980149269104	-0.0386518687009811	0.165099948644638	-0.0598311312496662
-7.15030670166016	-7.94442796707153	-6.48778200149536	-0.0387268401682377	0.165143728256226	-0.0598528608679771
-7.15143823623657	-7.9370288848877	-6.49628782272339	-0.0385836772620678	0.165018230676651	-0.0597732625901699
-7.14981746673584	-7.94241952896118	-6.48909473419189	-0.0385825596749783	0.16494657099247	-0.0597144439816475
-7.14881610870361	-7.93727874755859	-6.49177312850952	-0.0385734997689724	0.164982780814171	-0.0597182065248489
-7.14947605133057	-7.94219779968262	-6.49808597564697	-0.0384952425956726	0.164912551641464	-0.0596464239060879
-7.14732360839844	-7.94269466400146	-6.49017763137817	-0.0384957119822502	0.164880961179733	-0.0596321150660515
-7.14665746688843	-7.94105815887451	-6.48834085464478	-0.0385242663323879	0.164897784590721	-0.0596942119300365
-7.1519627571106	-7.94521903991699	-6.49440956115723	-0.0385372079908848	0.164889305830002	-0.0595406629145145
-7.14966678619385	-7.94326305389404	-6.47984504699707	-0.0385150723159313	0.164748683571815	-0.0596091710031033
-7.15528964996338	-7.94387817382813	-6.49296379089355	-0.0385585986077785	0.164800062775612	-0.0596014112234116
-7.15521383285522	-7.94885778427124	-6.48477840423584	-0.0385393053293228	0.164681941270828	-0.0595959313213825
-7.1547646522522	-7.94169330596924	-6.48344945907593	-0.0385557115077972	0.164696961641312	-0.0596382021903992
-7.15801429748535	-7.94415998458862	-6.49272489547729	-0.0384239442646503	0.164636954665184	-0.0596701800823212
-7.1578540802002	-7.9443416595459	-6.48581838607788	-0.0384218320250511	0.164645195007324	-0.0596225820481777
-7.16140747070313	-7.94063901901245	-6.49372673034668	-0.0384127125144005	0.164611339569092	-0.0597627051174641
-7.16131162643433	-7.9450535774231	-6.50299024581909	-0.0383871681988239	0.164587154984474	-0.0596833080053329
-7.16425132751465	-7.94638586044312	-6.49035215377808	-0.0384426154196262	0.164586126804352	-0.0597604252398014
-7.17000961303711	-7.94324922561646	-6.49905872344971	-0.0383133180439472	0.164598062634468	-0.0598112680017948
-7.1688404083252	-7.94711208343506	-6.49805450439453	-0.038402047008276	0.164610996842384	-0.0597971454262733
-7.17361116409302	-7.95006847381592	-6.49689340591431	-0.0384775586426258	0.164621382951736	-0.0598720945417881
-7.17559385299683	-7.95239448547363	-6.49978876113892	-0.0384584218263626	0.164608493447304	-0.0598322451114655
-7.17823839187622	-7.95323181152344	-6.49121236801147	-0.0384702794253826	0.164489284157753	-0.0598488003015518
-7.1789116859436	-7.95276069641113	-6.48830461502075	-0.0384714342653751	0.164542227983475	-0.0599273517727852
-7.18041181564331	-7.95566701889038	-6.50081348419189	-0.0384723991155624	0.164360746741295	-0.0598683692514896
-7.17894172668457	-7.95749235153198	-6.48867797851563	-0.0384833551943302	0.164319664239883	-0.0599269606173038
-7.17776346206665	-7.9532151222229	-6.50266170501709	-0.0383756048977375	0.16433385014534	-0.0600141175091267
-7.17827177047729	-7.95662498474121	-6.49482870101929	-0.0384021624922752	0.164228096604347	-0.0599662698805332
-7.17565679550171	-7.95712471008301	-6.48799657821655	-0.0383031889796257	0.164229527115822	-0.0600578375160694
-7.1760425567627	-7.9526538848877	-6.50240659713745	-0.0382603444159031	0.164287522435188	-0.0600389800965786
-7.17657279968262	-7.96023988723755	-6.4924464225769	-0.0382732078433037	0.164145410060883	-0.060044102370739
-7.1761155128479	-7.95997047424316	-6.48771095275879	-0.0382063686847687	0.164236485958099	-0.0601515993475914
-7.17889785766602	-7.95941400527954	-6.49441766738892	-0.0381525196135044	0.164129018783569	-0.0601811446249485
-7.18044090270996	-7.96317911148071	-6.48820495605469	-0.0381150059401989	0.164154797792435	-0.0602225176990032
-7.17725896835327	-7.95656490325928	-6.4903416633606	-0.0380927324295044	0.164157003164291	-0.0602486580610275
-7.18061304092407	-7.95807838439941	-6.49143362045288	-0.0380345396697521	0.16402992606163	-0.0602653957903385
-7.17709970474243	-7.95749568939209	-6.4891996383667	-0.0379606820642948	0.16399459540844	-0.0604286007583141
-7.17580509185791	-7.95176362991333	-6.50059986114502	-0.0377673842012882	0.163908526301384	-0.0604078322649002
-7.17520189285278	-7.95496892929077	-6.4967041015625	-0.0377089567482471	0.163798481225967	-0.0605255514383316
-7.17717742919922	-7.95143413543701	-6.49888467788696	-0.0376056954264641	0.163993090391159	-0.0606582164764404
-7.17823362350464	-7.95258188247681	-6.50170707702637	-0.0375001206994057	0.163823038339615	-0.0606219992041588
-7.17940044403076	-7.95285892486572	-6.49746894836426	-0.0374511741101742	0.16389274597168	-0.0608183890581131
-7.18332672119141	-7.94948244094849	-6.50764179229736	-0.0373668298125267	0.163883626461029	-0.0608490072190762
-7.19295740127563	-7.95635223388672	-6.49770164489746	-0.0373788960278034	0.163802176713943	-0.0609696693718433
-7.19177055358887	-7.95375394821167	-6.49339151382446	-0.0372867435216904	0.163854911923409	-0.0610102005302906
-7.19627952575684	-7.95485544204712	-6.5013632774353	-0.0373026914894581	0.163757815957069	-0.061116810888052
-7.19031858444214	-7.95112180709839	-6.49697065353394	-0.0372273772954941	0.163711830973625	-0.0611906014382839
-7.19300985336304	-7.95122337341309	-6.5021448135376	-0.037153247743845	0.163683623075485	-0.0611981712281704
-7.19313812255859	-7.95393991470337	-6.49735546112061	-0.0370794646441936	0.163584962487221	-0.0612779445946217
-7.19076299667358	-7.94641876220703	-6.50319528579712	-0.0370592959225178	0.163712710142136	-0.0613715797662735
-7.19681215286255	-7.95345497131348	-6.5008716583252	-0.0370336845517159	0.163680016994476	-0.0613684691488743
-7.18880081176758	-7.95277309417725	-6.49788808822632	-0.0371018126606941	0.163696244359016	-0.0614989399909973
-7.19443988800049	-7.95110511779785	-6.50301361083984	-0.0370560586452484	0.163649514317513	-0.0614918246865273
-7.19312572479248	-7.95490264892578	-6.48532056808472	-0.0371186174452305	0.163690701127052	-0.0616316497325897
-7.19125556945801	-7.94986724853516	-6.50024700164795	-0.0370607823133469	0.163637816905975	-0.0616242699325085
-7.18854522705078	-7.94957160949707	-6.50118780136108	-0.0368897840380669	0.1635852009058	-0.0617029406130314
-7.18509960174561	-7.94990539550781	-6.49377632141113	-0.0369860306382179	0.163652867078781	-0.0618073903024197
-7.18407726287842	-7.94537115097046	-6.50402784347534	-0.0369555130600929	0.163611248135567	-0.061861664056778
-7.18385791778564	-7.94963312149048	-6.49208688735962	-0.0369029194116592	0.163573935627937	-0.061909306794405
-7.18159055709839	-7.94382762908936	-6.50245332717896	-0.0368639416992664	0.163602262735367	-0.0620279423892498
-7.18498563766479	-7.94969701766968	-6.50047588348389	-0.0367749370634556	0.163519605994225	-0.0620330981910229
-7.18100357055664	-7.94933128356934	-6.48466682434082	-0.0367737784981728	0.163613587617874	-0.0621865130960941
-7.1820855140686	-7.94888734817505	-6.49650716781616	-0.0367985554039478	0.163607403635979	-0.0622664466500282
-7.18031930923462	-7.95361852645874	-6.49551916122437	-0.0367121808230877	0.163539960980415	-0.0623095780611038
-7.17902803421021	-7.9480676651001	-6.48136949539185	-0.0367718674242496	0.163544490933418	-0.0624067038297653
-7.18198251724243	-7.94996929168701	-6.49916362762451	-0.036654993891716	0.163477197289467	-0.0624044835567474
-7.17607641220093	-7.94863224029541	-6.48657989501953	-0.0366328582167625	0.163451105356216	-0.0625038146972656
-7.17310285568237	-7.94155550003052	-6.49276542663574	-0.0365262180566788	0.163456097245216	-0.0626250728964806
-7.17456007003784	-7.94494199752808	-6.4940767288208	-0.0363508462905884	0.163361296057701	-0.0625765174627304
-7.17250490188599	-7.94304418563843	-6.49026393890381	-0.0363923460245132	0.163458645343781	-0.0627712160348892
-7.1768627166748	-7.94016742706299	-6.50104475021362	-0.0362832844257355	0.163498684763908	-0.0627771764993668
-7.17388534545898	-7.94387006759644	-6.4889760017395	-0.0362664200365543	0.163525477051735	-0.0628893673419952
-7.17690753936768	-7.94418954849243	-6.49984645843506	-0.0362310707569122	0.163536220788956	-0.0630422905087471
-7.1779317855835	-7.94613027572632	-6.49148225784302	-0.036164328455925	0.1634621322155	-0.0630081444978714
-7.17811727523804	-7.94355964660645	-6.49193143844604	-0.0362029634416103	0.163428395986557	-0.0631832703948021
-7.17721128463745	-7.94567108154297	-6.49954652786255	-0.0360744260251522	0.163395166397095	-0.063210666179657
-7.17241287231445	-7.94413137435913	-6.49354553222656	-0.0360380858182907	0.163369044661522	-0.063270166516304
-7.169273853302	-7.94256401062012	-6.48629808425903	-0.0359831117093563	0.163382545113564	-0.0633695274591446
-7.16813659667969	-7.94361591339111	-6.50267171859741	-0.0359219238162041	0.163335978984833	-0.0634135082364082
-7.16401624679565	-7.94105958938599	-6.48330068588257	-0.0358129106462002	0.163290038704872	-0.0634996965527534
-7.16695356369019	-7.94137573242188	-6.48943948745728	-0.0358382165431976	0.163366690278053	-0.0635130852460861
-7.16300678253174	-7.9452543258667	-6.48571395874023	-0.0356994159519672	0.163324177265167	-0.0635221153497696
-7.16306114196777	-7.94643020629883	-6.48438930511475	-0.0357190296053886	0.163308128714561	-0.063688613474369
-7.16372585296631	-7.94908142089844	-6.48180437088013	-0.035635769367218	0.163341119885445	-0.0636670738458633
-7.15857028961182	-7.94572782516479	-6.47707033157349	-0.0356806889176369	0.163252592086792	-0.0637297034263611
-7.16147565841675	-7.94418334960938	-6.48755550384521	-0.0356045216321945	0.163255125284195	-0.063860297203064
-7.16074752807617	-7.94541788101196	-6.48630285263062	-0.035488847643137	0.163196474313736	-0.0638066232204437
-7.15895509719849	-7.9429874420166	-6.47780799865723	-0.0355144180357456	0.163197502493858	-0.0639911741018295
-7.15715599060059	-7.94331645965576	-6.49825525283813	-0.0353879779577255	0.163129240274429	-0.0639767423272133
-7.15796613693237	-7.94372797012329	-6.48581457138062	-0.035320807248354	0.163138315081596	-0.0640924274921417
-7.16218280792236	-7.94212579727173	-6.48839426040649	-0.0351915583014488	0.163096576929092	-0.0642016679048538
-7.163245677948	-7.94121360778809	-6.49150705337524	-0.0351102612912655	0.16312263906002	-0.0642426982522011
-7.16645240783691	-7.94539833068848	-6.48105335235596	-0.03515749797225	0.163156285881996	-0.0643975362181664
-7.17175531387329	-7.94593238830566	-6.49754810333252	-0.0350758284330368	0.163196787238121	-0.0644298270344734
-7.1705379486084	-7.94703531265259	-6.48527812957764	-0.0351561531424522	0.163101717829704	-0.0645845308899879
-7.16937208175659	-7.94375371932983	-6.49628639221191	-0.0349953547120094	0.163050293922424	-0.0646553412079811
-7.17045879364014	-7.94388914108276	-6.49033832550049	-0.0349950641393662	0.16293740272522	-0.0646866485476494
-7.17000770568848	-7.94056463241577	-6.491286277771	-0.034840814769268	0.162976458668709	-0.0647791847586632
-7.1693058013916	-7.9433331489563	-6.49900150299072	-0.0347951389849186	0.162971183657646	-0.0647889971733093
-7.17000007629395	-7.94619226455688	-6.49020147323608	-0.0347932428121567	0.162929579615593	-0.0649770572781563
-7.17234182357788	-7.94750118255615	-6.49253702163696	-0.0347294174134731	0.162974491715431	-0.0649704486131668
-7.16835641860962	-7.9482479095459	-6.47939825057983	-0.0347564965486526	0.162854939699173	-0.0650386214256287
-7.16701173782349	-7.94658422470093	-6.48676681518555	-0.0346719026565552	0.162764817476273	-0.0651752054691315
-7.1649923324585	-7.94870805740356	-6.48285102844238	-0.0346687287092209	0.162738025188446	-0.0651251301169395
-7.15970754623413	-7.94317007064819	-6.48007774353027	-0.0345752276480198	0.162776082754135	-0.0652772635221481
-7.15721702575684	-7.94507455825806	-6.49450016021729	-0.0345309749245644	0.162670224905014	-0.0653007999062538
-7.15618848800659	-7.94708108901978	-6.48182201385498	-0.0345103815197945	0.162718206644058	-0.0654375702142715
-7.16072702407837	-7.94847583770752	-6.49248886108398	-0.0344453379511833	0.162692442536354	-0.0654341802000999
-7.15717029571533	-7.95156717300415	-6.4739351272583	-0.0345073565840721	0.162671133875847	-0.0655263215303421
-7.16015291213989	-7.94992113113403	-6.48279523849487	-0.0344916470348835	0.162725269794464	-0.0656030997633934
-7.15990304946899	-7.95162963867188	-6.48608446121216	-0.0344612114131451	0.162654280662537	-0.0656568557024002
-7.15891456604004	-7.95155715942383	-6.47059392929077	-0.0344310812652111	0.162600919604301	-0.0657181888818741
-7.16045808792114	-7.94918727874756	-6.48320770263672	-0.0343290567398071	0.162573471665382	-0.0657916888594627
-7.16089916229248	-7.95023679733276	-6.48252725601196	-0.0343125462532043	0.162508144974709	-0.0657599493861198
-7.15688228607178	-7.94873809814453	-6.47259283065796	-0.0342645421624184	0.162470355629921	-0.0659230500459671
-7.15567970275879	-7.94878816604614	-6.48889398574829	-0.0341612659394741	0.162497013807297	-0.0658760145306587
-7.15317535400391	-7.95061063766479	-6.47663450241089	-0.0341849215328693	0.162404030561447	-0.0659968107938766
-7.15790271759033	-7.95047569274902	-6.48308420181274	-0.0341008864343166	0.162548586726189	-0.0660347789525986
-7.15567445755005	-7.94967460632324	-6.46768665313721	-0.0341427959501743	0.162458330392838	-0.0660197883844376
-7.15555620193481	-7.95261812210083	-6.47673988342285	-0.034144077450037	0.16245099902153	-0.0661143064498901
-7.15362119674683	-7.95192193984985	-6.47528266906738	-0.0340608805418015	0.162372753024101	-0.0660465732216835
-7.1512393951416	-7.95279169082642	-6.46655035018921	-0.0342016667127609	0.162353530526161	-0.0661575123667717
-7.14853000640869	-7.94912624359131	-6.47647619247437	-0.0340390652418137	0.162276431918144	-0.066191703081131
-7.15015363693237	-7.95078420639038	-6.46755981445313	-0.0340708047151566	0.162186294794083	-0.0661258026957512
-7.14896440505981	-7.94939947128296	-6.46653366088867	-0.0340286381542683	0.162238493561745	-0.0662773847579956
-7.15084505081177	-7.94746351242065	-6.47898435592651	-0.0339560247957706	0.162262260913849	-0.0662572607398033
-7.15297508239746	-7.95112371444702	-6.46645832061768	-0.0340822078287601	0.162235900759697	-0.0663217604160309
-7.15759229660034	-7.94789552688599	-6.46537160873413	-0.0341031663119793	0.162354901432991	-0.0663460120558739
-7.1589503288269	-7.95083713531494	-6.47343301773071	-0.034071572124958	0.162239044904709	-0.0663092285394669
-7.16585159301758	-7.95362949371338	-6.45994710922241	-0.0342121161520481	0.162232220172882	-0.0663437768816948
-7.16603851318359	-7.95276403427124	-6.47269058227539	-0.0342400595545769	0.16222009062767	-0.06627606600523
-7.16913223266602	-7.95412540435791	-6.465980052948	-0.0343432314693928	0.16211062669754	-0.0663219913840294
-7.16733026504517	-7.94966888427734	-6.46419763565063	-0.0343721881508827	0.162136927247047	-0.0663770139217377
-7.17195081710815	-7.95094537734985	-6.47523260116577	-0.0344518981873989	0.162096664309502	-0.0662523433566093
-7.17458963394165	-7.9505090713501	-6.45959377288818	-0.0344664715230465	0.162034839391708	-0.0662602186203003
-7.17477798461914	-7.94919157028198	-6.47736072540283	-0.0344778262078762	0.162116929888725	-0.06626957654953
-7.17917346954346	-7.95148420333862	-6.47256946563721	-0.0346002243459225	0.162057593464851	-0.0661888495087624
-7.18139934539795	-7.95115089416504	-6.46670293807983	-0.0347267985343933	0.162176951766014	-0.0662411227822304
-7.18873834609985	-7.95417261123657	-6.47384357452393	-0.0348211787641048	0.162141382694244	-0.0661468729376793
-7.18469047546387	-7.95680999755859	-6.46447944641113	-0.0349990725517273	0.162134736776352	-0.0661297664046288
-7.18835687637329	-7.95151710510254	-6.47243309020996	-0.0350559838116169	0.162151530385017	-0.0659962594509125
-7.18741416931152	-7.95633745193481	-6.46762418746948	-0.0352375544607639	0.16211511194706	-0.0659206360578537
-7.18423700332642	-7.95135307312012	-6.47518587112427	-0.0353395640850067	0.162075594067574	-0.0659381151199341
-7.18533182144165	-7.95015382766724	-6.47328615188599	-0.0353806018829346	0.162088558077812	-0.0658134594559669
-7.18362998962402	-7.9522066116333	-6.46216726303101	-0.0354776158928871	0.162092700600624	-0.0657250806689262
-7.18845319747925	-7.94969844818115	-6.47348070144653	-0.0355611145496368	0.162067785859108	-0.0656056478619576
-7.1916298866272	-7.95535612106323	-6.46495580673218	-0.0357123985886574	0.162115052342415	-0.0655161812901497
-7.18991041183472	-7.95479869842529	-6.46470975875854	-0.035951554775238	0.162221893668175	-0.065472312271595
-7.195631980896	-7.95408868789673	-6.46381807327271	-0.0359944999217987	0.162033796310425	-0.0653287544846535
-7.1930890083313	-7.95409679412842	-6.45386266708374	-0.0361185967922211	0.162144184112549	-0.0653111487627029
-7.19303369522095	-7.94907379150391	-6.46767520904541	-0.0361813679337502	0.162103101611137	-0.0652008056640625
-7.19440412521362	-7.95059061050415	-6.4629921913147	-0.036279734224081	0.162041082978249	-0.065145418047905
-7.19241142272949	-7.94649219512939	-6.47094917297363	-0.0362919457256794	0.162102475762367	-0.0651148706674576
-7.19562673568726	-7.94653749465942	-6.47374105453491	-0.0363782048225403	0.162053197622299	-0.065040722489357
-7.19505929946899	-7.94586133956909	-6.46597528457642	-0.0363873206079006	0.162123829126358	-0.0649912133812904
-7.1970477104187	-7.94188594818115	-6.47552347183228	-0.0364957451820374	0.162154734134674	-0.0649725049734116
-7.1970329284668	-7.94636821746826	-6.46836090087891	-0.0365836173295975	0.162167206406593	-0.0648447126150131
-7.19559335708618	-7.94336080551147	-6.46617698669434	-0.036675114184618	0.162247061729431	-0.0648259073495865
-7.19757032394409	-7.94532918930054	-6.46474504470825	-0.0368142686784267	0.162147998809814	-0.0646666958928108
-7.19346189498901	-7.94430637359619	-6.45765495300293	-0.0369050614535809	0.162142634391785	-0.0646453499794006
-7.19128847122192	-7.93661022186279	-6.46641159057617	-0.0368929132819176	0.162088319659233	-0.064484640955925
-7.18970203399658	-7.94061756134033	-6.4613561630249	-0.0369177907705307	0.162026450037956	-0.0644239336252213
-7.18353176116943	-7.93498086929321	-6.4575343132019	-0.0369758382439613	0.162150591611862	-0.0643580183386803
-7.18462944030762	-7.93394613265991	-6.46521854400635	-0.0370283797383308	0.16201888024807	-0.0641874596476555
-7.18258810043335	-7.93317890167236	-6.45357322692871	-0.0371379368007183	0.162015408277512	-0.0641555190086365
-7.18491363525391	-7.9278736114502	-6.46289491653442	-0.0371534861624241	0.162106409668922	-0.0640568062663078
-7.19082975387573	-7.93632411956787	-6.45586013793945	-0.0372485928237438	0.162134334445	-0.0639900714159012
-7.186851978302	-7.92950868606567	-6.45220804214478	-0.0373376421630383	0.162124499678612	-0.063897430896759
-7.19322395324707	-7.93128728866577	-6.4591851234436	-0.0374601110816002	0.162168756127357	-0.0638460591435432
-7.18883180618286	-7.92920589447021	-6.45779657363892	-0.0374262593686581	0.162160441279411	-0.06383066624403
-7.19395542144775	-7.92255640029907	-6.46794891357422	-0.0374969094991684	0.162193864583969	-0.0637543499469757
-7.19770860671997	-7.92708396911621	-6.46343755722046	-0.0375103354454041	0.162193775177002	-0.0636833012104034
-7.19804048538208	-7.92129564285278	-6.46774196624756	-0.0375890657305717	0.162288680672646	-0.0636931732296944
-7.20869970321655	-7.92643976211548	-6.46818256378174	-0.0376052521169186	0.162292838096619	-0.0635640621185303
-7.21219635009766	-7.92788314819336	-6.4605278968811	-0.0377343818545341	0.162371098995209	-0.063589870929718
-7.21652603149414	-7.92479467391968	-6.47214555740356	-0.0378554463386536	0.162382900714874	-0.0635597258806229
-7.22751140594482	-7.92839288711548	-6.47044944763184	-0.0379031486809254	0.162433102726936	-0.0634429454803467
-7.22997188568115	-7.93147945404053	-6.46560144424438	-0.0379987545311451	0.162476614117622	-0.0634723007678986
-7.23738050460815	-7.92824363708496	-6.47008275985718	-0.0380962677299976	0.162511050701141	-0.0634012967348099
-7.23826694488525	-7.93139028549194	-6.46701669692993	-0.0382067151367664	0.162480384111404	-0.0632999613881111
-7.24828910827637	-7.93044471740723	-6.47618246078491	-0.0383684784173965	0.16259078681469	-0.0633255913853645
-7.25361728668213	-7.93311643600464	-6.48703241348267	-0.0384220033884048	0.162534117698669	-0.0632305815815926
-7.2561821937561	-7.93528747558594	-6.48125219345093	-0.0385489948093891	0.162597298622131	-0.0632122606039047
-7.25867509841919	-7.9312539100647	-6.47238063812256	-0.0386889018118382	0.162759408354759	-0.0632236003875732
-7.26466417312622	-7.9309983253479	-6.49424505233765	-0.0386285297572613	0.162746354937553	-0.063105396926403
-7.26579523086548	-7.93330717086792	-6.4895658493042	-0.0387973040342331	0.16286601126194	-0.0631345883011818
-7.27448225021362	-7.93209600448608	-6.49913930892944	-0.0388421192765236	0.163037091493607	-0.0630556121468544
-7.27866411209106	-7.93603134155273	-6.49414873123169	-0.0389562174677849	0.163065999746323	-0.0630133524537086
-7.28161144256592	-7.93690347671509	-6.49603748321533	-0.0391645841300488	0.163159683346748	-0.0630145147442818
-7.28671550750732	-7.93844652175903	-6.49983978271484	-0.0391855351626873	0.163220971822739	-0.0629062950611115
-7.28405237197876	-7.94114589691162	-6.49213314056396	-0.0393383540213108	0.163208499550819	-0.0628436207771301
-7.28491592407227	-7.9395432472229	-6.50381469726563	-0.039361946284771	0.163193210959435	-0.0627756640315056
-7.28054475784302	-7.94077587127686	-6.49757146835327	-0.0395636595785618	0.163353517651558	-0.0627052187919617
-7.28037643432617	-7.93683958053589	-6.50526666641235	-0.0395357236266136	0.163385048508644	-0.0626281276345253
-7.2789134979248	-7.94313192367554	-6.50074577331543	-0.0395769104361534	0.163455054163933	-0.0625454932451248
-7.27878379821777	-7.9416618347168	-6.49894285202026	-0.0396912433207035	0.163502737879753	-0.0625362694263458
-7.27872753143311	-7.94197034835815	-6.50569629669189	-0.0396709330379963	0.16350531578064	-0.0624521560966969
-7.27695083618164	-7.94183969497681	-6.50044584274292	-0.0396863855421543	0.163585647940636	-0.0623603276908398
-7.27555799484253	-7.94383430480957	-6.49299001693726	-0.0398484654724598	0.163718938827515	-0.0623589120805264
-7.27425861358643	-7.94691324234009	-6.49871778488159	-0.039907593280077	0.163729310035706	-0.0622208938002586
-7.27294874191284	-7.94641160964966	-6.48792457580566	-0.0399575531482697	0.163784563541412	-0.0621646232903004
-7.26916599273682	-7.94281673431396	-6.49136018753052	-0.0398607365787029	0.163812503218651	-0.0621911324560642
-7.26576805114746	-7.94486856460571	-6.50094652175903	-0.0399028323590755	0.163842633366585	-0.0620124004781246
-7.25910139083862	-7.94432258605957	-6.48242807388306	-0.0399217642843723	0.163856282830238	-0.0620210543274879
-7.25317430496216	-7.94191217422485	-6.4985408782959	-0.039899043738842	0.163927793502808	-0.0619698762893677
-7.24651622772217	-7.94087409973145	-6.49648523330688	-0.0399382449686527	0.163945630192757	-0.0618076361715794
-7.24605226516724	-7.94120264053345	-6.48591566085815	-0.0398164689540863	0.164051860570908	-0.0618414878845215
-7.24181413650513	-7.93913078308105	-6.49634742736816	-0.0398164168000221	0.164184644818306	-0.0617435947060585
-7.23582696914673	-7.94455146789551	-6.48604583740234	-0.0399581007659435	0.164179131388664	-0.0616536214947701
-7.23245000839233	-7.93963479995728	-6.48594856262207	-0.0399434603750706	0.164370208978653	-0.0616580136120319
-7.2293848991394	-7.94348192214966	-6.48269748687744	-0.0400011986494064	0.164328455924988	-0.0615071952342987
-7.22513198852539	-7.94458055496216	-6.47812128067017	-0.0399428494274616	0.164381623268127	-0.061548262834549
-7.21910905838013	-7.93764352798462	-6.48452758789063	-0.0399318188428879	0.164496585726738	-0.0613832548260689
-7.21576929092407	-7.94093656539917	-6.47881984710693	-0.0399537086486816	0.164477407932281	-0.0612889304757118
-7.20709562301636	-7.9383864402771	-6.48228406906128	-0.0399292036890984	0.16451507806778	-0.0613498352468014
-7.20564413070679	-7.9354887008667	-6.48290014266968	-0.0399436764419079	0.16446690261364	-0.0612751841545105
-7.19865036010742	-7.93739700317383	-6.4723072052002	-0.0398722626268864	0.164490684866905	-0.0612633489072323
-7.19579601287842	-7.93322610855103	-6.47812986373901	-0.0398362725973129	0.164647147059441	-0.0612073056399822
-7.19490957260132	-7.9374794960022	-6.47368144989014	-0.0398381091654301	0.164651721715927	-0.0611238442361355
-7.19034290313721	-7.93833684921265	-6.47241926193237	-0.0399193726480007	0.164772838354111	-0.0611761622130871
-7.19185447692871	-7.93391132354736	-6.47466611862183	-0.0398640111088753	0.16477344930172	-0.0611790530383587
-7.19340324401855	-7.94271612167358	-6.47136974334717	-0.0398835428059101	0.164792150259018	-0.0610962212085724
-7.19264268875122	-7.94046878814697	-6.46089744567871	-0.039939884096384	0.164899975061417	-0.0611192248761654
-7.19335699081421	-7.94126605987549	-6.47601699829102	-0.0399314984679222	0.16494332253933	-0.0610825046896935
-7.19284772872925	-7.94211006164551	-6.46791410446167	-0.0399299524724483	0.164870083332062	-0.0610990710556507
-7.19234037399292	-7.93588352203369	-6.46938419342041	-0.0398822389543056	0.165006667375565	-0.0611406452953815
-7.19338941574097	-7.94199180603027	-6.47662401199341	-0.0399301871657372	0.165058314800262	-0.0610802248120308
-7.19074058532715	-7.93961048126221	-6.46962881088257	-0.0400228165090084	0.16508623957634	-0.0611374117434025
-7.18992948532104	-7.93392896652222	-6.48187780380249	-0.0400378257036209	0.165130376815796	-0.0611083023250103
-7.19190645217896	-7.93928670883179	-6.48737001419067	-0.0399285182356834	0.165120124816895	-0.0610725916922092
-7.19077062606812	-7.93820238113403	-6.4810643196106	-0.0400369465351105	0.165250524878502	-0.0610575564205647
-7.18759632110596	-7.93799114227295	-6.48157596588135	-0.0400163941085339	0.165295824408531	-0.0610790960490704
-7.18892192840576	-7.94072008132935	-6.49315738677979	-0.040042694658041	0.165361225605011	-0.0610113553702831
-7.18842029571533	-7.9400429725647	-6.48054122924805	-0.0401249900460243	0.16534186899662	-0.0610558949410915
-7.18886995315552	-7.93805551528931	-6.48419618606567	-0.0401265434920788	0.165403947234154	-0.061056911945343
-7.18714284896851	-7.94066524505615	-6.49104499816895	-0.0401563383638859	0.165464833378792	-0.0609349384903908
-7.18580675125122	-7.94242668151855	-6.47945213317871	-0.0402985960245132	0.165485069155693	-0.0610137060284615
-7.18986034393311	-7.94148063659668	-6.48061084747314	-0.0403471849858761	0.165603935718536	-0.0609965175390244
-7.19082307815552	-7.94281578063965	-6.48866558074951	-0.0403404943645	0.165492072701454	-0.0609447322785854
-7.19018030166626	-7.94599056243896	-6.47468996047974	-0.0403870269656181	0.16562220454216	-0.0609778575599194
-7.18755388259888	-7.94441652297974	-6.47848606109619	-0.0404588095843792	0.165651768445969	-0.0609366036951542
-7.18956327438354	-7.94508361816406	-6.47985649108887	-0.0405580513179302	0.165533989667892	-0.0609182082116604
-7.18448972702026	-7.94397974014282	-6.48034191131592	-0.040479339659214	0.165603905916214	-0.0610179863870144
-7.18466472625732	-7.93997192382813	-6.48980712890625	-0.0404954217374325	0.165572494268417	-0.0608410760760307
-7.18562984466553	-7.9423680305481	-6.47121477127075	-0.0405177921056747	0.165539905428886	-0.060912948101759
-7.18169593811035	-7.93833446502686	-6.4852442741394	-0.0404741913080215	0.165712088346481	-0.0609058700501919
-7.18285226821899	-7.94158744812012	-6.48255586624146	-0.0405052863061428	0.165558025240898	-0.060867290943861
-7.17865228652954	-7.94178295135498	-6.47430372238159	-0.0405461974442005	0.165648326277733	-0.0609373860061169
-7.18087768554688	-7.93844985961914	-6.48716402053833	-0.0404813550412655	0.165728598833084	-0.0609011091291904
-7.1853175163269	-7.94664239883423	-6.47771692276001	-0.0405274629592896	0.165755942463875	-0.0609041564166546
-7.18127202987671	-7.93887281417847	-6.47525024414063	-0.0406402684748173	0.165850758552551	-0.0609210692346096
-7.18414402008057	-7.94070243835449	-6.48114919662476	-0.0406693369150162	0.165751680731773	-0.0609109289944172
-7.18311262130737	-7.9431529045105	-6.46462631225586	-0.0406742990016937	0.165753930807114	-0.0608992837369442
-7.1796293258667	-7.93741798400879	-6.47247552871704	-0.0406659059226513	0.165771126747131	-0.0608941204845905
-7.18091487884521	-7.93769788742065	-6.47646379470825	-0.0406790897250175	0.165814265608788	-0.0608663186430931
-7.17698001861572	-7.93840742111206	-6.47140216827393	-0.0407216511666775	0.16579170525074	-0.0609172955155373
-7.17619800567627	-7.93470191955566	-6.47516202926636	-0.0407113991677761	0.165830284357071	-0.0609529763460159
-7.17813301086426	-7.94063282012939	-6.47592353820801	-0.0406812392175198	0.165749728679657	-0.0609500706195831
-7.17292737960815	-7.93781185150146	-6.47078084945679	-0.0406599342823029	0.165793150663376	-0.0610090605914593
-7.17261028289795	-7.93522357940674	-6.47580337524414	-0.0406771935522556	0.165850326418877	-0.0610697716474533
-7.170494556427	-7.93664264678955	-6.48820781707764	-0.0406919978559017	0.165873676538467	-0.0610764287412167
-7.1718316078186	-7.93724775314331	-6.4734935760498	-0.0407473966479301	0.165864810347557	-0.0611751154065132
-7.17495059967041	-7.93769073486328	-6.47832918167114	-0.0406971611082554	0.165998816490173	-0.0611328408122063
-7.17232322692871	-7.9407114982605	-6.48095512390137	-0.0407244861125946	0.165998682379723	-0.0612117908895016
-7.17453479766846	-7.94262170791626	-6.47579908370972	-0.0407777018845081	0.166063219308853	-0.0612922459840775
-7.18037891387939	-7.94286918640137	-6.4780101776123	-0.0407670103013515	0.166088625788689	-0.0612428896129131
-7.17868709564209	-7.94694232940674	-6.46881151199341	-0.0408268645405769	0.166033342480659	-0.0613151527941227
-7.18140316009521	-7.94145631790161	-6.47343111038208	-0.0408668741583824	0.166106402873993	-0.061407208442688
-7.18713998794556	-7.94191074371338	-6.47706413269043	-0.0408722534775734	0.166130766272545	-0.0613105222582817
-7.18390464782715	-7.94587087631226	-6.47115182876587	-0.0409354530274868	0.166071340441704	-0.061427116394043
-7.18526268005371	-7.94344997406006	-6.47756004333496	-0.0409193970263004	0.166078597307205	-0.0615614354610443
-7.18520259857178	-7.94284200668335	-6.48003673553467	-0.040917981415987	0.166012078523636	-0.0614688098430634
-7.18609762191772	-7.94837808609009	-6.47559595108032	-0.0409092977643013	0.166040316224098	-0.0615958087146282
-7.18252754211426	-7.94379472732544	-6.48006439208984	-0.0409381613135338	0.166042625904083	-0.0616635158658028
-7.18816661834717	-7.94252157211304	-6.48534822463989	-0.0409069508314133	0.166041865944862	-0.0616345964372158
-7.18607664108276	-7.94575214385986	-6.47389650344849	-0.0408796295523643	0.16592812538147	-0.0617028512060642
-7.18375539779663	-7.94159936904907	-6.47464323043823	-0.0408925376832485	0.166035160422325	-0.0617263317108154
-7.18332862854004	-7.94413709640503	-6.47693109512329	-0.0408843085169792	0.165951296687126	-0.0616876222193241
-7.1859302520752	-7.94488096237183	-6.46873426437378	-0.0408793389797211	0.165968239307404	-0.0618433281779289
-7.18623018264771	-7.94274806976318	-6.48442506790161	-0.0408985428512096	0.166026040911675	-0.0618961043655872
-7.19134855270386	-7.94964933395386	-6.46880865097046	-0.0408755578100681	0.165975987911224	-0.0618571415543556
-7.18881559371948	-7.94635152816772	-6.46549844741821	-0.0409788265824318	0.16603747010231	-0.0619532130658627
-7.1926212310791	-7.94778299331665	-6.48215961456299	-0.0409510210156441	0.166022256016731	-0.0619722232222557
-7.19407224655151	-7.9527702331543	-6.46779584884644	-0.0409657172858715	0.165973201394081	-0.0620380192995071
-7.19888114929199	-7.94418144226074	-6.46837759017944	-0.0409933999180794	0.165981739759445	-0.0621128864586353
-7.20330047607422	-7.94730854034424	-6.47890567779541	-0.0410046428442001	0.165947332978249	-0.062073826789856
-7.20285749435425	-7.94974374771118	-6.46906232833862	-0.0410305038094521	0.165909394621849	-0.0621140599250793
-7.20754528045654	-7.94413566589355	-6.47942543029785	-0.0410804226994514	0.165910929441452	-0.0621960535645485
-7.21285581588745	-7.94822931289673	-6.47963285446167	-0.0410210303962231	0.165858402848244	-0.0622587613761425
-7.21938419342041	-7.94822263717651	-6.4832181930542	-0.0410094037652016	0.165917724370956	-0.0622901134192944
-7.22263717651367	-7.9463324546814	-6.48710107803345	-0.0410380698740482	0.165983304381371	-0.0623538605868816
-7.22813892364502	-7.95049619674683	-6.4943470954895	-0.0411006584763527	0.165992617607117	-0.0623237937688828
-7.23160219192505	-7.95053434371948	-6.48885297775269	-0.0412013158202171	0.166020750999451	-0.0624901130795479
-7.23839330673218	-7.95267248153687	-6.49850988388062	-0.0411792322993279	0.166074067354202	-0.0624410547316074
-7.23871040344238	-7.95445966720581	-6.48818063735962	-0.0413016527891159	0.165999338030815	-0.0624948814511299
-7.24044179916382	-7.9562554359436	-6.48770141601563	-0.0413479618728161	0.16605481505394	-0.0625375732779503
-7.24409484863281	-7.95686149597168	-6.49620056152344	-0.0413246005773544	0.166016593575478	-0.062518872320652
-7.24528837203979	-7.95826244354248	-6.48746395111084	-0.0414814464747906	0.166039258241653	-0.0625202059745789
-7.24548292160034	-7.95586919784546	-6.49224758148193	-0.0415079817175865	0.166018083691597	-0.0625641345977783
-7.24861288070679	-7.96025896072388	-6.4945011138916	-0.0415597781538963	0.165976628661156	-0.06243946403265
-7.24348831176758	-7.96080207824707	-6.48985862731934	-0.0416417084634304	0.165960371494293	-0.0624967142939568
-7.24030494689941	-7.95932388305664	-6.49864816665649	-0.0417023934423923	0.16600327193737	-0.0625022053718567
-7.24558067321777	-7.95937585830688	-6.50017118453979	-0.0417504273355007	0.165860429406166	-0.0624228604137897
-7.25027275085449	-7.95984268188477	-6.49149656295776	-0.0416853465139866	0.165959984064102	-0.062529094517231
-7.25135087966919	-7.95842981338501	-6.50014591217041	-0.0417384207248688	0.166069820523262	-0.0624755918979645
-7.25209379196167	-7.96410465240479	-6.49657011032104	-0.0417282730340958	0.165961101651192	-0.0624193400144577
-7.25056838989258	-7.96439456939697	-6.49750995635986	-0.0418015606701374	0.165982067584991	-0.0625264048576355
-7.25849485397339	-7.95996046066284	-6.50459861755371	-0.0417215451598167	0.165968745946884	-0.0625173524022102
-7.25879096984863	-7.96718740463257	-6.49478483200073	-0.0418006405234337	0.165955767035484	-0.0625266060233116
-7.25667572021484	-7.96487522125244	-6.49208402633667	-0.0418485105037689	0.166102230548859	-0.0625886246562004
-7.25861549377441	-7.96483182907104	-6.49906969070435	-0.0418674983084202	0.16599477827549	-0.0625476464629173
-7.25676727294922	-7.96973466873169	-6.49213266372681	-0.0419103354215622	0.16597244143486	-0.0625495165586472
-7.25433206558228	-7.9665322303772	-6.49570894241333	-0.041832908987999	0.16597081720829	-0.0625474825501442
-7.25506639480591	-7.96929311752319	-6.49923419952393	-0.0418321751058102	0.165987804532051	-0.0625066161155701
-7.24991321563721	-7.97313737869263	-6.49304866790771	-0.041880764067173	0.166034698486328	-0.0625586062669754
-7.25029897689819	-7.96790885925293	-6.49754476547241	-0.0419371053576469	0.166028991341591	-0.0625301375985146
-7.25124979019165	-7.96680879592896	-6.5033597946167	-0.0418290570378304	0.165965065360069	-0.0624716989696026
-7.24428606033325	-7.96871089935303	-6.49147987365723	-0.0418131053447723	0.166031464934349	-0.0625016689300537
-7.24244022369385	-7.96658182144165	-6.50055742263794	-0.0418029800057411	0.166114658117294	-0.0625297725200653
-7.24321603775024	-7.96958446502686	-6.50813150405884	-0.0417270846664906	0.166160583496094	-0.0624326579272747
-7.24122905731201	-7.96746873855591	-6.49757051467896	-0.0417875088751316	0.166167944669724	-0.062532551586628
-7.24687910079956	-7.96713209152222	-6.51098585128784	-0.0417135767638683	0.166308969259262	-0.0625093281269073
-7.2453932762146	-7.97170114517212	-6.51081371307373	-0.0417542830109596	0.166338667273521	-0.0624522119760513
-7.24690818786621	-7.97322368621826	-6.51001119613647	-0.0417843610048294	0.166389659047127	-0.0625608786940575
-7.25199699401855	-7.97442150115967	-6.51387310028076	-0.0416880995035172	0.166542127728462	-0.062428031116724
-7.25280427932739	-7.97508907318115	-6.50700759887695	-0.0417552776634693	0.166472718119621	-0.0624670721590519
-7.25271701812744	-7.97664213180542	-6.50836086273193	-0.0418497882783413	0.166572347283363	-0.0624514855444431
-7.25171136856079	-7.97807741165161	-6.51362371444702	-0.0418025553226471	0.166580900549889	-0.0623614117503166
-7.25524187088013	-7.97950506210327	-6.50776672363281	-0.0418918430805206	0.166617721319199	-0.0624232701957226
-7.25169134140015	-7.97624588012695	-6.51547050476074	-0.0417633429169655	0.16669012606144	-0.0624316856265068
-7.24856328964233	-7.97864580154419	-6.51326751708984	-0.0418005362153053	0.166634604334831	-0.0622276701033115
-7.24732685089111	-7.97873973846436	-6.50758218765259	-0.0417626462876797	0.166672587394714	-0.0622676126658916
-7.24441576004028	-7.97471284866333	-6.51541185379028	-0.0417182855308056	0.166780680418015	-0.0622658841311932
-7.2443733215332	-7.97645378112793	-6.51876306533813	-0.0418370589613914	0.16682380437851	-0.0621502473950386
-7.24336624145508	-7.98057270050049	-6.51050138473511	-0.0417575091123581	0.166897624731064	-0.0622188001871109
-7.24190425872803	-7.97715854644775	-6.51969718933105	-0.0418040826916695	0.16700454056263	-0.0621986724436283
-7.24182033538818	-7.98058986663818	-6.51755809783936	-0.0417975597083569	0.16699530184269	-0.0620695687830448
-7.23977279663086	-7.98201751708984	-6.51091909408569	-0.0418562777340412	0.167095273733139	-0.062116626650095
-7.23889923095703	-7.97913026809692	-6.52156448364258	-0.0419262908399105	0.167152538895607	-0.0620810501277447
-7.24396419525146	-7.98476982116699	-6.51445865631104	-0.0418622642755508	0.167111620306969	-0.0619591735303402
-7.23899126052856	-7.98185396194458	-6.50661325454712	-0.0419380702078342	0.167201161384583	-0.0619853287935257
-7.23786401748657	-7.98399639129639	-6.5176682472229	-0.0419288165867329	0.167245849967003	-0.0619467683136463
-7.24098777770996	-7.98679780960083	-6.51148271560669	-0.0418965071439743	0.167265877127647	-0.0618460364639759
-7.24019336700439	-7.9854154586792	-6.50096464157104	-0.0419694259762764	0.167342871427536	-0.0618514455854893
-7.24307012557983	-7.98766469955444	-6.51053094863892	-0.0419587269425392	0.167322680354118	-0.0618562661111355
-7.24093055725098	-7.99096870422363	-6.5089111328125	-0.0419807881116867	0.167365536093712	-0.0618021972477436
-7.23900127410889	-7.98744916915894	-6.50408554077148	-0.0419928207993507	0.167326897382736	-0.0618101805448532
-7.24191093444824	-7.98716115951538	-6.51460409164429	-0.0419127978384495	0.167246401309967	-0.0617997273802757
-7.24283313751221	-7.98779773712158	-6.51052093505859	-0.0419362783432007	0.167249426245689	-0.0616498813033104
-7.23727798461914	-7.99055862426758	-6.50339841842651	-0.0419645309448242	0.16731134057045	-0.0617775730788708
-7.23993015289307	-7.98733949661255	-6.51395273208618	-0.0418725162744522	0.167349472641945	-0.0617598779499531
-7.24073648452759	-7.98997116088867	-6.51204776763916	-0.0418334864079952	0.167311668395996	-0.0616194643080235
-7.24250555038452	-7.98824834823608	-6.50406217575073	-0.0417996123433113	0.167312264442444	-0.0617076382040977
-7.24020433425903	-7.98527145385742	-6.51894283294678	-0.0417237617075443	0.167402520775795	-0.0616949573159218
-7.24192810058594	-7.98668575286865	-6.51790714263916	-0.0418062806129456	0.167364880442619	-0.0616410560905933
-7.24217414855957	-7.98748207092285	-6.50986576080322	-0.0416803061962128	0.167454600334167	-0.0616529360413551
-7.2435302734375	-7.98692274093628	-6.51942539215088	-0.0416942089796066	0.167422115802765	-0.0616109222173691
-7.24547004699707	-7.99192333221436	-6.51633977890015	-0.0415896102786064	0.167470797896385	-0.0615652911365032
-7.23922395706177	-7.98981142044067	-6.51043510437012	-0.0416912548243999	0.167485609650612	-0.0616070181131363
-7.24341154098511	-7.98782205581665	-6.51812648773193	-0.0416288711130619	0.167436018586159	-0.0615662783384323
-7.24371147155762	-7.99404573440552	-6.51177787780762	-0.0416871942579746	0.167420923709869	-0.0615801960229874
-7.24235105514526	-7.98967838287354	-6.50423860549927	-0.0415938012301922	0.167405679821968	-0.0615678057074547
-7.24502801895142	-7.99585008621216	-6.51519823074341	-0.0415827259421349	0.167351648211479	-0.0615366995334625
-7.24070692062378	-7.99288940429688	-6.51034927368164	-0.041532464325428	0.167313486337662	-0.0616353750228882
-7.24118328094482	-7.98796224594116	-6.52117156982422	-0.0414682924747467	0.167291194200516	-0.061623141169548
-7.24154901504517	-7.99494981765747	-6.50974130630493	-0.0414201430976391	0.167179986834526	-0.0616046525537968
-7.24429893493652	-7.98736906051636	-6.51186466217041	-0.0414064303040504	0.167304158210754	-0.0616936199367046
-7.24490165710449	-7.99419927597046	-6.51720857620239	-0.0414242930710316	0.16726365685463	-0.0616283714771271
-7.242760181427	-7.99511003494263	-6.51552295684814	-0.0414453037083149	0.167218416929245	-0.061646718531847
-7.24241399765015	-7.99344253540039	-6.52115106582642	-0.0413615144789219	0.167283415794373	-0.0617939718067646
-7.24843645095825	-7.99895715713501	-6.51851034164429	-0.0413239300251007	0.167264401912689	-0.0616805031895638
-7.24383640289307	-7.99916124343872	-6.50429773330688	-0.0412969812750816	0.167243257164955	-0.0617080852389336
-7.24620342254639	-7.99913167953491	-6.51782417297363	-0.0414017215371132	0.167217284440994	-0.0616691410541534
-7.24034452438354	-8.00378036499023	-6.50436496734619	-0.0414504334330559	0.16706357896328	-0.0616963058710098
-7.24213933944702	-7.9998025894165	-6.505943775177	-0.0413824245333672	0.16711263358593	-0.0616858825087547
-7.24683713912964	-8.00234508514404	-6.51816844940186	-0.041284266859293	0.167094811797142	-0.0617271475493908
-7.24106979370117	-8.00265026092529	-6.5109920501709	-0.0413065925240517	0.167016431689262	-0.0617495067417622
-7.24164056777954	-7.99658632278442	-6.50453042984009	-0.0412492454051971	0.167035415768623	-0.0617703311145306
-7.24279880523682	-7.99958467483521	-6.52165365219116	-0.0411911942064762	0.16697470843792	-0.0617819614708424
-7.24198627471924	-7.99957227706909	-6.50986337661743	-0.0412429757416248	0.166899651288986	-0.0617788694798946
-7.24846363067627	-7.9990348815918	-6.50884675979614	-0.0410643853247166	0.167045041918755	-0.0617849491536617
-7.24891185760498	-8.0031681060791	-6.51812648773193	-0.0411709025502205	0.166900739073753	-0.0617922209203243
-7.25357866287231	-8.00436973571777	-6.51628494262695	-0.0412010736763477	0.166935786604881	-0.0619539543986321
-7.25566720962524	-8.00576782226563	-6.51689386367798	-0.0412229411303997	0.167042553424835	-0.0618301406502724
-7.25773000717163	-8.0048131942749	-6.50536394119263	-0.0412836633622646	0.166939824819565	-0.0618845969438553
-7.25922679901123	-8.00095748901367	-6.51437520980835	-0.0411581918597221	0.166899487376213	-0.0619457773864269
-7.26123142242432	-8.00660800933838	-6.5191912651062	-0.0411961264908314	0.166877388954163	-0.0618166215717793
-7.25879001617432	-8.00482940673828	-6.51714324951172	-0.041261862963438	0.166954338550568	-0.0618940405547619
-7.25963020324707	-8.00361633300781	-6.52849388122559	-0.0412453077733517	0.166940346360207	-0.0618814192712307
-7.26336908340454	-8.00568199157715	-6.52110576629639	-0.0412485562264919	0.166916534304619	-0.0618598759174347
-7.26294612884521	-8.00491142272949	-6.52159738540649	-0.0412850268185139	0.166967943310738	-0.0619276724755764
-7.26367855072021	-8.00402355194092	-6.53328943252563	-0.0412553511559963	0.167049676179886	-0.061854962259531
-7.26637649536133	-8.00719833374023	-6.52178573608398	-0.0413473360240459	0.166981652379036	-0.0618510954082012
-7.27159309387207	-8.00896072387695	-6.52587175369263	-0.0414347909390926	0.167114645242691	-0.0618596561253071
-7.27184295654297	-8.00804615020752	-6.52022314071655	-0.0414308831095696	0.166948840022087	-0.0617540292441845
-7.27506685256958	-8.01296043395996	-6.50759983062744	-0.0415612198412418	0.167059659957886	-0.0617933161556721
-7.27525806427002	-8.01277542114258	-6.51577997207642	-0.0416013784706593	0.166991010308266	-0.061679158359766
-7.27475118637085	-8.01304054260254	-6.51269292831421	-0.0416816659271717	0.166920989751816	-0.0616498999297619
-7.27227306365967	-8.01384258270264	-6.50839281082153	-0.0417484417557716	0.166932433843613	-0.0616633705794811
-7.27181100845337	-8.00956630706787	-6.51665496826172	-0.0417332351207733	0.166916832327843	-0.0615203753113747
-7.2733359336853	-8.01201343536377	-6.51291847229004	-0.0417760238051414	0.166867300868034	-0.0615143664181232
-7.26770114898682	-8.00876331329346	-6.50920724868774	-0.0417304560542107	0.166886523365974	-0.061489712446928
-7.26821994781494	-8.00904273986816	-6.52080154418945	-0.0417642183601856	0.166870042681694	-0.0613820292055607
-7.26409196853638	-8.00926780700684	-6.50617218017578	-0.0417344830930233	0.166880756616592	-0.0614274330437183
-7.26635646820068	-8.00534534454346	-6.51283550262451	-0.0416968986392021	0.166933715343475	-0.0614040568470955
-7.27114152908325	-8.00839614868164	-6.5138955116272	-0.0417750813066959	0.166926994919777	-0.0613732598721981
-7.26614809036255	-8.00765323638916	-6.50323581695557	-0.0418256707489491	0.166960150003433	-0.0613779202103615
-7.2688422203064	-8.00523948669434	-6.5088062286377	-0.0418256558477879	0.166873544454575	-0.0613665319979191
-7.27207899093628	-8.00929832458496	-6.50202560424805	-0.0418615862727165	0.166862890124321	-0.0613649673759937
-7.2668981552124	-8.0068187713623	-6.49633741378784	-0.0418804883956909	0.166802629828453	-0.0613473691046238
-7.26871871948242	-8.00647258758545	-6.50246524810791	-0.0418899916112423	0.166852429509163	-0.0613146796822548
-7.26189565658569	-8.00972175598145	-6.49374961853027	-0.0419109538197517	0.16681632399559	-0.0613398812711239
-7.26100587844849	-8.00350475311279	-6.49259519577026	-0.0419224984943867	0.166723236441612	-0.0613398253917694
-7.26246404647827	-8.00506687164307	-6.50500774383545	-0.0418382547795773	0.166691839694977	-0.0613183565437794
-7.25576591491699	-8.00300979614258	-6.49594306945801	-0.0418425463140011	0.166691526770592	-0.0613261163234711
-7.25365304946899	-8.00137138366699	-6.49694347381592	-0.0418594218790531	0.16668213903904	-0.0614054799079895
-7.25472974777222	-8.00257587432861	-6.50716304779053	-0.0417766831815243	0.166713654994965	-0.0613414533436298
-7.256591796875	-8.00242042541504	-6.50332164764404	-0.0418173968791962	0.166630551218987	-0.0613842606544495
-7.26131105422974	-8.00231456756592	-6.49778032302856	-0.0417640954256058	0.166747376322746	-0.0614319145679474
-7.26192140579224	-8.00115394592285	-6.50669574737549	-0.0417243167757988	0.166750714182854	-0.0615101791918278
-7.26309823989868	-8.00343036651611	-6.50363636016846	-0.0417566895484924	0.166631013154984	-0.0615085884928703
-7.26792335510254	-8.00115489959717	-6.50713920593262	-0.041687935590744	0.166701570153236	-0.0615571811795235
-7.27189636230469	-8.00335788726807	-6.51148891448975	-0.0417562685906887	0.166731178760529	-0.0615691989660263
-7.27495861053467	-8.00410938262939	-6.50158643722534	-0.0418048799037933	0.166709065437317	-0.0615950077772141
-7.27502679824829	-8.00432586669922	-6.50501155853271	-0.0417783334851265	0.166696965694427	-0.0615801550447941
-7.27718830108643	-8.00753974914551	-6.50123357772827	-0.0418430864810944	0.166620373725891	-0.0615698508918285
-7.27542734146118	-8.00470352172852	-6.5042872428894	-0.0417894050478935	0.166605442762375	-0.0616888403892517
-7.2793173789978	-8.00337505340576	-6.50556945800781	-0.0418275780975819	0.166519820690155	-0.0615548156201839
-7.27516269683838	-8.00392723083496	-6.49872636795044	-0.041772972792387	0.16659677028656	-0.061663843691349
-7.27414035797119	-8.00128364562988	-6.51034355163574	-0.0417403243482113	0.166591092944145	-0.0616436861455441
-7.27432870864868	-8.00148296356201	-6.50403261184692	-0.0417535975575447	0.166507229208946	-0.0617309771478176
-7.27777719497681	-8.0039005279541	-6.50649166107178	-0.0418396927416325	0.166632503271103	-0.0617938414216042
-7.28054475784302	-8.00570678710938	-6.50530624389648	-0.0418320931494236	0.166553184390068	-0.0617411434650421
-7.28397989273071	-8.00583553314209	-6.50086259841919	-0.0418324992060661	0.166633769869804	-0.0618320293724537
-7.28351736068726	-8.00607395172119	-6.50715303421021	-0.041906014084816	0.166550904512405	-0.0617661401629448
-7.28429269790649	-8.00718879699707	-6.49650907516479	-0.0418868884444237	0.166431918740273	-0.0618021376430988
-7.28199052810669	-8.00439834594727	-6.50479888916016	-0.0419134572148323	0.166514083743095	-0.0618956163525581
-7.28380250930786	-8.00276565551758	-6.50620603561401	-0.0418900288641453	0.166414484381676	-0.0617898665368557
-7.28212308883667	-8.00479125976563	-6.48996925354004	-0.0417864434421062	0.166329756379128	-0.0619058832526207
-7.28557109832764	-8.00113201141357	-6.51113319396973	-0.0418052114546299	0.166471093893051	-0.0619119852781296
-7.28476810455322	-8.00789928436279	-6.50193738937378	-0.041859332472086	0.166311576962471	-0.0618445463478565
-7.28412485122681	-8.00381851196289	-6.49908685684204	-0.041774719953537	0.166339546442032	-0.062012892216444
-7.28996992111206	-8.00537014007568	-6.50789594650269	-0.0416556932032108	0.166360810399055	-0.0620500855147839
-7.29185724258423	-8.01073265075684	-6.50086688995361	-0.0417174436151981	0.166329264640808	-0.0620382726192474
-7.28933429718018	-8.00618171691895	-6.50223159790039	-0.0417381301522255	0.166403368115425	-0.0622062087059021
-7.29250812530518	-8.007493019104	-6.50811433792114	-0.0416847355663776	0.166336387395859	-0.0621274262666702
-7.29120111465454	-8.01272964477539	-6.49106407165527	-0.0417125038802624	0.16638708114624	-0.062266007065773
-7.2917308807373	-8.00388431549072	-6.50082206726074	-0.0416782461106777	0.166323199868202	-0.0622187368571758
-7.29110622406006	-8.00786209106445	-6.50670099258423	-0.0416205227375031	0.166212394833565	-0.0622929185628891
-7.28781700134277	-8.00672626495361	-6.50428199768066	-0.0415920875966549	0.166244119405746	-0.062344141304493
-7.28908634185791	-8.00112533569336	-6.51432466506958	-0.0414871722459793	0.166179642081261	-0.0623592846095562
-7.29136991500854	-8.00625133514404	-6.50595951080322	-0.0413775444030762	0.166235849261284	-0.0623722970485687
-7.29016542434692	-7.99996423721313	-6.51283311843872	-0.041368942707777	0.166273191571236	-0.062462043017149
-7.29553127288818	-8.00549030303955	-6.51679611206055	-0.0412920899689198	0.166180074214935	-0.0624512881040573
-7.29175996780396	-8.00283241271973	-6.50221109390259	-0.0413141474127769	0.166235461831093	-0.0625378414988518
-7.29625034332275	-8.00130462646484	-6.51424837112427	-0.0413011871278286	0.166272476315498	-0.0626066774129868
-7.29612255096436	-8.00595474243164	-6.51073169708252	-0.0412439368665218	0.166261896491051	-0.0625554546713829
-7.29375267028809	-8.00204944610596	-6.50126266479492	-0.0412788726389408	0.166216760873795	-0.0626183226704597
-7.29717063903809	-8.0052661895752	-6.51025152206421	-0.0411911234259605	0.166212871670723	-0.0626427456736565
-7.29140996932983	-8.00212574005127	-6.50641536712646	-0.0411645136773586	0.166164502501488	-0.0626922994852066
-7.29270029067993	-7.99845170974731	-6.51794576644897	-0.0411017127335072	0.166197508573532	-0.0627693235874176
-7.2910680770874	-8.00483131408691	-6.5158543586731	-0.040947899222374	0.166148796677589	-0.062766507267952
-7.28987169265747	-7.99920845031738	-6.51463651657104	-0.0409530662000179	0.16624604165554	-0.0629152879118919
-7.29589700698853	-8.00124835968018	-6.52176952362061	-0.0408846065402031	0.166246950626373	-0.0628509521484375
-7.29258251190186	-8.00658321380615	-6.5046181678772	-0.0410142317414284	0.16629458963871	-0.0629569888114929
-7.29661226272583	-8.00170040130615	-6.51666688919067	-0.0409273728728294	0.166297599673271	-0.0629278942942619
-7.29604244232178	-8.0068998336792	-6.50883531570435	-0.0409652553498745	0.166300013661385	-0.0629176050424576
-7.29305934906006	-8.0053539276123	-6.50152015686035	-0.0409614108502865	0.166237935423851	-0.0629892125725746
-7.29198789596558	-8.00575065612793	-6.50793552398682	-0.0409244224429131	0.166278511285782	-0.0629607886075974
-7.28560733795166	-8.00609970092773	-6.50569343566895	-0.0408796779811382	0.166181847453117	-0.0629400014877319
-7.28210258483887	-8.00111675262451	-6.50056457519531	-0.0408766083419323	0.166256278753281	-0.0630147382616997
-7.27902984619141	-8.00549793243408	-6.51657152175903	-0.0408093258738518	0.16619648039341	-0.0629560947418213
-7.27766084671021	-8.00438594818115	-6.5031681060791	-0.0408569946885109	0.166266486048698	-0.0630285143852234
-7.27744913101196	-8.00431060791016	-6.51438283920288	-0.0407222174108028	0.166276499629021	-0.0630051642656326
-7.27434062957764	-8.00570487976074	-6.50605249404907	-0.0407590083777905	0.166274502873421	-0.0630271211266518
-7.27550840377808	-8.00762844085693	-6.50632047653198	-0.0407731011509895	0.166330173611641	-0.0631272867321968
-7.27872848510742	-8.01331043243408	-6.51020336151123	-0.0407597757875919	0.166352108120918	-0.0630915910005569
-7.27706003189087	-8.00807857513428	-6.50479221343994	-0.0408082120120525	0.166289150714874	-0.0631444454193115
-7.2756609916687	-8.00711250305176	-6.50973320007324	-0.040697205811739	0.166275396943092	-0.0632241740822792
-7.27811622619629	-8.00959777832031	-6.51251220703125	-0.0406605154275894	0.166349709033966	-0.0630993545055389
-7.27635097503662	-8.00846004486084	-6.5033164024353	-0.0406983010470867	0.166257694363594	-0.0632502660155296
-7.27535057067871	-8.00592517852783	-6.51487064361572	-0.0405600070953369	0.166271075606346	-0.0632817149162292
-7.27637195587158	-8.00727462768555	-6.50792503356934	-0.0405974648892879	0.166281342506409	-0.0632608011364937
-7.27761936187744	-8.00589942932129	-6.51141405105591	-0.040446825325489	0.166288062930107	-0.0633760094642639
-7.27888917922974	-8.00379753112793	-6.52344751358032	-0.0403895750641823	0.166390165686607	-0.0633774623274803
-7.27969694137573	-8.00825309753418	-6.51276874542236	-0.0404352508485317	0.16631855070591	-0.0634855553507805
-7.28085327148438	-8.00958347320557	-6.514817237854	-0.0403305441141129	0.166441172361374	-0.0635609924793243
-7.28314924240112	-8.00866317749023	-6.52295541763306	-0.0403211936354637	0.166424751281738	-0.0635706558823586
-7.28605985641479	-8.01423645019531	-6.50811815261841	-0.040317315608263	0.166423812508583	-0.0636192336678505
-7.28138542175293	-8.01238250732422	-6.51125860214233	-0.040349580347538	0.166451007127762	-0.0636828690767288
-7.28459167480469	-8.01495170593262	-6.50647592544556	-0.0403280109167099	0.166376456618309	-0.0636688992381096
-7.28204441070557	-8.01205921173096	-6.50778913497925	-0.0403541252017021	0.166393399238586	-0.0638141706585884
-7.28140544891357	-8.00977993011475	-6.5192346572876	-0.0403341874480248	0.166329741477966	-0.0636654868721962
-7.28014183044434	-8.01064014434814	-6.50417518615723	-0.0403372310101986	0.166307970881462	-0.0637681558728218
-7.2771635055542	-8.00839805603027	-6.5143780708313	-0.0402413159608841	0.166379496455193	-0.0637652575969696
-7.27796077728271	-8.01149082183838	-6.51753377914429	-0.0402116887271404	0.166346922516823	-0.0637497454881668
-7.27372694015503	-8.01169872283936	-6.51108121871948	-0.0401853285729885	0.166389793157578	-0.0638378262519836
-7.27613210678101	-8.00729942321777	-6.52313327789307	-0.040145430713892	0.166478037834167	-0.0638440549373627
-7.27966737747192	-8.01377773284912	-6.5134129524231	-0.0402399487793446	0.166472911834717	-0.0637939497828484
-7.27495956420898	-8.01368522644043	-6.50687599182129	-0.0402702391147614	0.166562080383301	-0.0638505294919014
-7.27505207061768	-8.01327514648438	-6.51484251022339	-0.0402644239366055	0.166498050093651	-0.0638725310564041
-7.27505779266357	-8.01741790771484	-6.50956153869629	-0.0402656346559525	0.166524603962898	-0.0638196617364883
-7.26779222488403	-8.01426792144775	-6.50663614273071	-0.0402281433343887	0.166543409228325	-0.0638982132077217
-7.26993036270142	-8.01266098022461	-6.51447296142578	-0.0402455367147923	0.166566044092178	-0.0638513118028641
-7.26270484924316	-8.01557636260986	-6.50597047805786	-0.0402617640793324	0.16653648018837	-0.0638635382056236
-7.25948429107666	-8.00664901733398	-6.50648546218872	-0.0401960536837578	0.166488707065582	-0.0638900697231293
-7.25751256942749	-8.00924587249756	-6.51204538345337	-0.0401372611522675	0.166441664099693	-0.0638555735349655
-7.25201606750488	-8.00804615020752	-6.50380706787109	-0.0401493534445763	0.166508987545967	-0.063881054520607
-7.25108337402344	-8.00313568115234	-6.50570154190063	-0.0400680378079414	0.166498333215714	-0.0638898760080338
-7.2488489151001	-8.00293731689453	-6.51240062713623	-0.0399940758943558	0.166446149349213	-0.0638575255870819
-7.24823951721191	-8.00187873840332	-6.50008106231689	-0.0400566421449184	0.166459664702415	-0.0639521107077599
-7.24630069732666	-7.99753618240356	-6.50370216369629	-0.0399459078907967	0.166527763009071	-0.0639605298638344
-7.24496555328369	-7.99910688400269	-6.50713205337524	-0.0398965179920197	0.16647581756115	-0.0639320239424706
-7.24168825149536	-7.99724912643433	-6.50190830230713	-0.0399343706667423	0.166500315070152	-0.0639989748597145
-7.2446117401123	-7.99595260620117	-6.50541067123413	-0.0398652404546738	0.166518419981003	-0.0640316978096962
-7.24413537979126	-7.99716186523438	-6.4983344078064	-0.0398449413478374	0.166551500558853	-0.0640211626887321
-7.24368238449097	-7.99339962005615	-6.49565505981445	-0.0398704968392849	0.166529938578606	-0.0640594810247421
-7.24309396743774	-7.99330282211304	-6.49715566635132	-0.0398364327847958	0.166524514555931	-0.0640295147895813
-7.24167776107788	-7.99414968490601	-6.49652814865112	-0.0398468859493732	0.1664018034935	-0.0640269294381142
-7.2403826713562	-7.99243116378784	-6.48878145217896	-0.0398296900093555	0.166404485702515	-0.0641119331121445
-7.23793935775757	-7.98655891418457	-6.49551248550415	-0.0397769995033741	0.166420489549637	-0.0640474706888199
-7.23750686645508	-7.99007987976074	-6.4926323890686	-0.0398663468658924	0.166369169950485	-0.0640672966837883
-7.2334680557251	-7.98805475234985	-6.49245262145996	-0.039790466427803	0.166356906294823	-0.0641377791762352
-7.23473310470581	-7.98199319839478	-6.494873046875	-0.0397280044853687	0.16625127196312	-0.0640622451901436
-7.23196601867676	-7.9871621131897	-6.4871768951416	-0.0397307872772217	0.166280835866928	-0.0641157701611519
-7.23223447799683	-7.9788670539856	-6.50069522857666	-0.0396582297980785	0.166314005851746	-0.0641585886478424
-7.23401832580566	-7.98572731018066	-6.49639320373535	-0.0396636724472046	0.166279673576355	-0.0640843585133553
-7.23298263549805	-7.98461008071899	-6.48432540893555	-0.0396993830800056	0.166371539235115	-0.0641976073384285
-7.23758602142334	-7.98505926132202	-6.50194454193115	-0.0397382751107216	0.166308015584946	-0.0641613528132439
-7.24421119689941	-7.98807048797607	-6.48475885391235	-0.0397643037140369	0.166264489293098	-0.0642319694161415
-7.23971176147461	-7.98273277282715	-6.49342918395996	-0.0397647060453892	0.166311264038086	-0.0642045959830284
-7.24564647674561	-7.98561000823975	-6.49730777740479	-0.0397862084209919	0.166271567344666	-0.0641704648733139
-7.24140739440918	-7.98308229446411	-6.49824857711792	-0.0397260151803494	0.166233643889427	-0.0642796978354454
-7.24584770202637	-7.98281812667847	-6.49993801116943	-0.0396668873727322	0.166160568594933	-0.0642560571432114
-7.24797534942627	-7.98445796966553	-6.49363279342651	-0.0396118089556694	0.166184857487679	-0.0643588230013847
-7.25381422042847	-7.98078441619873	-6.50708103179932	-0.0396379306912422	0.166219606995583	-0.0643709078431129
-7.26015377044678	-7.98974704742432	-6.49858570098877	-0.0397238582372665	0.16626638174057	-0.0643409714102745
-7.2626748085022	-7.98653841018677	-6.49568462371826	-0.03976721316576	0.166315272450447	-0.0644357800483704
-7.26951932907104	-7.98792552947998	-6.5098729133606	-0.0397612825036049	0.166228458285332	-0.0643974617123604
-7.26763200759888	-7.99033403396606	-6.49908256530762	-0.0397785007953644	0.166126921772957	-0.0645041838288307
-7.26860952377319	-7.98639249801636	-6.51040554046631	-0.0397652685642242	0.166156634688377	-0.0644405782222748
-7.27315139770508	-7.98975324630737	-6.50371408462524	-0.0397690013051033	0.166063249111176	-0.0644807294011116
-7.27181339263916	-7.98493432998657	-6.50321102142334	-0.0397995486855507	0.166180849075317	-0.0645472332835197
-7.27572727203369	-7.98655652999878	-6.51587867736816	-0.0397655293345451	0.166115790605545	-0.0644447132945061
-7.27675533294678	-7.98667192459106	-6.51017665863037	-0.0397852286696434	0.166182935237885	-0.0645409896969795
-7.28040075302124	-7.98483514785767	-6.51263332366943	-0.0397912338376045	0.166174128651619	-0.0644697546958923
-7.28361034393311	-7.98909711837769	-6.51756381988525	-0.0398400612175465	0.166168168187141	-0.0644352287054062
-7.28272914886475	-7.99100017547607	-6.51146697998047	-0.0399394892156124	0.166177496314049	-0.0644365847110748
-7.28353786468506	-7.98865985870361	-6.51985025405884	-0.0400275327265263	0.166209816932678	-0.0645091682672501
-7.28992509841919	-7.99341487884521	-6.52253484725952	-0.0399981811642647	0.166259676218033	-0.0643856078386307
-7.28700304031372	-7.99315071105957	-6.50408220291138	-0.0401170700788498	0.166222766041756	-0.0643831416964531
-7.29368257522583	-7.99415159225464	-6.51737356185913	-0.0401460155844688	0.16618475317955	-0.0643362328410149
-7.28788280487061	-7.99876070022583	-6.50801992416382	-0.0402404554188252	0.166150838136673	-0.0642742961645126
-7.28377199172974	-7.99385404586792	-6.5113525390625	-0.0402948372066021	0.166139334440231	-0.064293846487999
-7.28796148300171	-7.99374771118164	-6.51503753662109	-0.0401294678449631	0.166026011109352	-0.0642465800046921
-7.2846508026123	-7.99893665313721	-6.50990295410156	-0.0402879305183887	0.166097819805145	-0.064231663942337
-7.28314590454102	-7.99527835845947	-6.50755548477173	-0.0401681996881962	0.166091039776802	-0.0642559379339218
-7.28578853607178	-7.9963903427124	-6.51424503326416	-0.0402396395802498	0.16607403755188	-0.0642220973968506
-7.28220510482788	-7.99902009963989	-6.50614356994629	-0.0402804613113403	0.16606716811657	-0.0642691031098366
-7.28526782989502	-7.99897146224976	-6.51230621337891	-0.0402023158967495	0.166095927357674	-0.0642198249697685
-7.28306198120117	-8.00178337097168	-6.49809694290161	-0.0402521193027496	0.166068568825722	-0.064194992184639
-7.28444910049438	-8.00222110748291	-6.49995231628418	-0.0403365306556225	0.166093990206718	-0.0642215833067894
-7.28041553497314	-8.00367736816406	-6.50610780715942	-0.0402935966849327	0.166073277592659	-0.0641256272792816
-7.278724193573	-8.00144100189209	-6.49829435348511	-0.0402883253991604	0.166038513183594	-0.064149335026741
-7.27778720855713	-7.99689245223999	-6.51100826263428	-0.0402205102145672	0.166019216179848	-0.0640976205468178
-7.27433300018311	-7.99902963638306	-6.50690031051636	-0.0402367226779461	0.166022628545761	-0.0640671104192734
-7.27290439605713	-7.99722480773926	-6.5015435218811	-0.0402427278459072	0.166037827730179	-0.0640263259410858
-7.27158403396606	-7.99854469299316	-6.50966262817383	-0.0401309505105019	0.166041105985641	-0.0639454275369644
-7.2730507850647	-7.99676370620728	-6.50478792190552	-0.0401762053370476	0.166073933243752	-0.064008928835392
-7.27679967880249	-7.99933481216431	-6.51481199264526	-0.0401644147932529	0.166232779622078	-0.0639054998755455
-7.27186870574951	-8.00039768218994	-6.50152063369751	-0.0401772446930408	0.166083693504333	-0.0638325288891792
-7.27349758148193	-7.99988317489624	-6.50126504898071	-0.0402412340044975	0.166122108697891	-0.0638590455055237
-7.26791429519653	-8.00150680541992	-6.50481128692627	-0.0402288921177387	0.165937483310699	-0.0637122690677643
-7.26638650894165	-8.00069618225098	-6.49157762527466	-0.0401630438864231	0.166033804416656	-0.0638488084077835
-7.26287269592285	-7.99753093719482	-6.51093196868896	-0.0400699488818645	0.165987432003021	-0.0637734234333038
-7.26160001754761	-7.99916648864746	-6.49636507034302	-0.0401096343994141	0.16590029001236	-0.0637820735573769
-7.26040363311768	-7.99728679656982	-6.5033278465271	-0.0399815626442432	0.16600738465786	-0.0637635365128517
-7.25951719284058	-8.00006294250488	-6.49535083770752	-0.0400058478116989	0.165941715240479	-0.0637512877583504
-7.26176071166992	-8.00044727325439	-6.4901967048645	-0.0400291457772255	0.166011676192284	-0.0637918785214424
-7.26054286956787	-8.00176620483398	-6.4935474395752	-0.0400305613875389	0.166029959917068	-0.0637430921196938
-7.26004791259766	-8.00095176696777	-6.49097633361816	-0.0400651134550571	0.165918588638306	-0.0637306123971939
-7.26292943954468	-7.9995059967041	-6.49915838241577	-0.0399858094751835	0.165945589542389	-0.0637330636382103
-7.26433229446411	-7.99731826782227	-6.49732065200806	-0.0399997904896736	0.165922895073891	-0.0636233314871788
-7.26292324066162	-7.99746990203857	-6.49030828475952	-0.039986677467823	0.165971234440804	-0.0636457055807114
-7.26497411727905	-7.99580430984497	-6.50744724273682	-0.0398815311491489	0.165983662009239	-0.0635939538478851
-7.26510143280029	-7.99708843231201	-6.50103759765625	-0.0399340987205505	0.165906235575676	-0.0636453405022621
-7.2729434967041	-7.99798107147217	-6.5068678855896	-0.039927463978529	0.166095674037933	-0.063639409840107
-7.27314138412476	-7.99881505966187	-6.50006914138794	-0.0399737171828747	0.166043624281883	-0.0635445639491081
-7.27655124664307	-8.00124168395996	-6.49801254272461	-0.0400350540876389	0.166137173771858	-0.0635677352547646
-7.27726459503174	-8.00063228607178	-6.50916433334351	-0.040047861635685	0.16605769097805	-0.0634153634309769
-7.27843999862671	-8.00244522094727	-6.49840831756592	-0.0401279963552952	0.166073843836784	-0.0634633600711823
-7.27409362792969	-7.99647760391235	-6.51592874526978	-0.040063064545393	0.166033253073692	-0.0634336546063423
-7.27630043029785	-7.998459815979	-6.50819063186646	-0.0400963649153709	0.166010200977325	-0.0633058995008469
-7.27424240112305	-7.99661779403687	-6.50422668457031	-0.0400510691106319	0.166045814752579	-0.0633120089769363
-7.27493906021118	-7.99537324905396	-6.52022981643677	-0.0400039255619049	0.166097462177277	-0.0632432028651237
-7.27890968322754	-7.9976863861084	-6.50962162017822	-0.0401217974722385	0.166071310639381	-0.0632968321442604
-7.28184461593628	-7.99846696853638	-6.51847791671753	-0.0401621162891388	0.166214972734451	-0.0632850676774979
-7.28557586669922	-7.99858331680298	-6.51366853713989	-0.0401199795305729	0.166092067956924	-0.0631998255848885
-7.28689241409302	-8.00032901763916	-6.50848722457886	-0.0401723645627499	0.166141644120216	-0.0632452145218849
-7.28849697113037	-7.99937772750854	-6.51708936691284	-0.0402229577302933	0.166072651743889	-0.0631383433938026
-7.2864842414856	-8.00103664398193	-6.50943946838379	-0.0402394495904446	0.166060209274292	-0.0631909593939781
-7.28791189193726	-7.99678945541382	-6.52276754379272	-0.0401391312479973	0.166111037135124	-0.0631362795829773
-7.29019784927368	-7.99844789505005	-6.51340627670288	-0.0401677563786507	0.166054233908653	-0.0630667954683304
-7.29183340072632	-7.99856615066528	-6.51799964904785	-0.0401413030922413	0.166129365563393	-0.0631599202752113
-7.29437732696533	-7.99692821502686	-6.52554225921631	-0.0401826165616512	0.166173040866852	-0.0630717128515244
-7.2956690788269	-8.00459384918213	-6.52093935012817	-0.0402963161468506	0.166124641895294	-0.063006229698658
-7.29486846923828	-8.00107669830322	-6.52437210083008	-0.0402397327125072	0.166289418935776	-0.0631121695041656
-7.29888153076172	-8.00213718414307	-6.5323052406311	-0.0402944684028625	0.166233465075493	-0.0630434975028038
-7.3030252456665	-8.0084056854248	-6.5214056968689	-0.0403586067259312	0.166354849934578	-0.0630779787898064
-7.30684900283813	-8.00286865234375	-6.5266752243042	-0.0403410159051418	0.166356161236763	-0.0629673823714256
-7.30755186080933	-8.01017093658447	-6.52832412719727	-0.0404839068651199	0.16633240878582	-0.0629514530301094
-7.30742120742798	-8.008957862854	-6.52762937545776	-0.0404478199779987	0.166377931833267	-0.0630434826016426
-7.30643939971924	-8.00601768493652	-6.53984928131104	-0.0405468977987766	0.166370987892151	-0.0629073828458786
-7.30822992324829	-8.01204109191895	-6.5298376083374	-0.0404508486390114	0.166286364197731	-0.0629685074090958
-7.30774354934692	-8.00934028625488	-6.53886556625366	-0.040446400642395	0.166424825787544	-0.0629759058356285
-7.31182289123535	-8.01081371307373	-6.53888845443726	-0.0404333136975765	0.166390314698219	-0.0628748759627342
-7.31099653244019	-8.00984573364258	-6.5295934677124	-0.0405006147921085	0.166518658399582	-0.063012108206749
-7.31485080718994	-8.00985813140869	-6.54483985900879	-0.040516521781683	0.166532561182976	-0.0629415065050125
-7.31546640396118	-8.01837062835693	-6.52788066864014	-0.0405378863215446	0.166505351662636	-0.0628623142838478
-7.31454372406006	-8.0152645111084	-6.52161455154419	-0.0405068024992943	0.166534900665283	-0.0629125759005547
-7.31635570526123	-8.01548385620117	-6.5400972366333	-0.040509294718504	0.166531756520271	-0.0628336742520332
-7.31159353256226	-8.01646518707275	-6.52998685836792	-0.0405055284500122	0.166544184088707	-0.0629202425479889
-7.31121492385864	-8.01126670837402	-6.52583694458008	-0.0404621064662933	0.166539430618286	-0.0629154369235039
-7.31507682800293	-8.01318454742432	-6.53762912750244	-0.0404452756047249	0.166507422924042	-0.0628190636634827
-7.31001901626587	-8.01420211791992	-6.52395343780518	-0.0404533669352531	0.166516646742821	-0.0627979710698128
-7.30863857269287	-8.00973224639893	-6.53159856796265	-0.0404628627002239	0.166458427906036	-0.0628426671028137
-7.30652713775635	-8.01383781433105	-6.53505754470825	-0.0402649752795696	0.166320756077766	-0.0627493262290955
-7.30549097061157	-8.01313495635986	-6.53499507904053	-0.0403784848749638	0.166432291269302	-0.0627724453806877
-7.30530452728271	-8.00870704650879	-6.52824783325195	-0.0402996651828289	0.166464596986771	-0.0627382546663284
-7.30424833297729	-8.01012516021729	-6.53142499923706	-0.0402646511793137	0.166437521576881	-0.0626934394240379
-7.30327987670898	-8.01150226593018	-6.52458906173706	-0.0402847602963448	0.166393429040909	-0.0627176389098167
-7.30392360687256	-8.0085973739624	-6.53000974655151	-0.0401735417544842	0.166383385658264	-0.0626631304621696
-7.29968166351318	-8.00896167755127	-6.53275108337402	-0.0402135662734509	0.166364535689354	-0.0626143962144852
-7.30135917663574	-8.00839519500732	-6.52291870117188	-0.0402688235044479	0.166438475251198	-0.0626807883381844
-7.3000636100769	-8.01122760772705	-6.53053140640259	-0.0402447618544102	0.166447207331657	-0.0626196637749672
-7.29925632476807	-8.00936985015869	-6.52559757232666	-0.0402579940855503	0.16630120575428	-0.0625617578625679
-7.29850292205811	-8.00909805297852	-6.51836395263672	-0.0402091071009636	0.16641703248024	-0.0625658705830574
-7.29466676712036	-8.01019382476807	-6.5281343460083	-0.0402095317840576	0.166358679533005	-0.0624737404286861
-7.29189491271973	-8.01043224334717	-6.51925468444824	-0.0402211509644985	0.166273951530457	-0.0625267401337624
-7.284010887146	-8.00633525848389	-6.52141714096069	-0.0401537492871284	0.166290029883385	-0.0625279322266579
-7.28190326690674	-8.00338363647461	-6.52715396881104	-0.0400914251804352	0.166242733597755	-0.0623812489211559
-7.27957916259766	-8.00523948669434	-6.51430225372314	-0.0400119200348854	0.166221469640732	-0.0624827370047569
-7.27803134918213	-7.99574947357178	-6.52761888504028	-0.0399759709835052	0.166341885924339	-0.0623660273849964
-7.27655267715454	-8.00341987609863	-6.52348661422729	-0.0401060208678246	0.166258722543716	-0.062310840934515
-7.27267122268677	-7.99909353256226	-6.51779937744141	-0.0400087162852287	0.166276276111603	-0.0623850338160992
-7.27646017074585	-7.9972825050354	-6.52189779281616	-0.0400262847542763	0.166224256157875	-0.0622619017958641
-7.27339935302734	-8.00129699707031	-6.51133298873901	-0.0400678440928459	0.166203916072845	-0.0622447468340397
-7.27000951766968	-7.99602603912354	-6.51430702209473	-0.040103979408741	0.166210308670998	-0.0621422305703163
-7.26855897903442	-7.99672603607178	-6.50832462310791	-0.0401292890310287	0.166120499372482	-0.062147244811058
-7.25941848754883	-7.99426174163818	-6.51648950576782	-0.0400528348982334	0.166111722588539	-0.062156293541193
-7.26078271865845	-7.9894757270813	-6.51562261581421	-0.0400650389492512	0.166070729494095	-0.0620975308120251
-7.25690507888794	-7.99077558517456	-6.50693082809448	-0.0400373712182045	0.166040107607841	-0.0621129982173443
-7.25411891937256	-7.98909139633179	-6.51404190063477	-0.0400202870368958	0.166071444749832	-0.0620921365916729
-7.25430488586426	-7.99394083023071	-6.50890922546387	-0.0400796681642532	0.166041508316994	-0.0620296373963356
-7.25414276123047	-7.9913067817688	-6.50645399093628	-0.0400542169809341	0.166133165359497	-0.0620763450860977
-7.25533866882324	-7.98806190490723	-6.51094722747803	-0.0400502905249596	0.166062816977501	-0.0620315037667751
-7.25199747085571	-7.99053239822388	-6.49285888671875	-0.0399892143905163	0.166011124849319	-0.0620576106011868
-7.24943208694458	-7.98920917510986	-6.50554895401001	-0.0400952026247978	0.166017025709152	-0.0619670189917088
-7.24871349334717	-7.99155712127686	-6.5014591217041	-0.0400802195072174	0.165930688381195	-0.0619493797421455
-7.24374675750732	-7.98541450500488	-6.50024032592773	-0.0400245375931263	0.165886655449867	-0.0619854032993317
-7.24566984176636	-7.98549747467041	-6.50942420959473	-0.0399350449442863	0.165873974561691	-0.0619324743747711
-7.24286985397339	-7.98702478408813	-6.50230121612549	-0.0398509427905083	0.165908247232437	-0.0619910806417465
-7.2484302520752	-7.98176002502441	-6.51169443130493	-0.0398872084915638	0.165990427136421	-0.061998687684536
-7.25274896621704	-7.98685932159424	-6.50899457931519	-0.0398271009325981	0.16594061255455	-0.0619643554091454
-7.24951219558716	-7.98283624649048	-6.50329065322876	-0.0399668253958225	0.166070595383644	-0.0620443075895309
-7.25215244293213	-7.98590707778931	-6.50696182250977	-0.0399805083870888	0.165909990668297	-0.0619589649140835
-7.25163316726685	-7.9849419593811	-6.49999523162842	-0.0400002636015415	0.165885329246521	-0.0620244145393372
-7.25056791305542	-7.97666358947754	-6.51246023178101	-0.0399512834846973	0.165858492255211	-0.0619036741554737
-7.25483846664429	-7.98192977905273	-6.50874137878418	-0.03996267542243	0.165786132216454	-0.0619569644331932
-7.24937343597412	-7.97945261001587	-6.50429105758667	-0.0399950183928013	0.165881380438805	-0.0619314536452293
-7.25080156326294	-7.97914409637451	-6.51145792007446	-0.0399823561310768	0.165826678276062	-0.061840858310461
-7.25456571578979	-7.9824161529541	-6.50644254684448	-0.0399806387722492	0.165861412882805	-0.0618569403886795
-7.25765657424927	-7.97804307937622	-6.51482629776001	-0.0399183109402657	0.165857940912247	-0.0618184171617031
-7.26195669174194	-7.98479843139648	-6.51253700256348	-0.0400402583181858	0.16574564576149	-0.0617372691631317
-7.260009765625	-7.98456954956055	-6.49842643737793	-0.0400989465415478	0.165823593735695	-0.0617725215852261
-7.26402568817139	-7.9864387512207	-6.51097059249878	-0.0401886999607086	0.165824949741364	-0.0616715662181377
-7.2622218132019	-7.98851823806763	-6.50384521484375	-0.0402430593967438	0.165753230452538	-0.0616554990410805
-7.26469421386719	-7.9838809967041	-6.50386047363281	-0.0402647480368614	0.165685147047043	-0.0616350248456001
-7.26829719543457	-7.98780155181885	-6.50921487808228	-0.0402439162135124	0.165656238794327	-0.0615455508232117
-7.26494359970093	-7.98209381103516	-6.50689077377319	-0.0402790270745754	0.165652245283127	-0.0616452768445015
-7.27000570297241	-7.98592472076416	-6.51069259643555	-0.0402725376188755	0.16566526889801	-0.0615430995821953
-7.26902484893799	-7.98909997940063	-6.50752592086792	-0.040368527173996	0.16556179523468	-0.0614906176924706
-7.27257299423218	-7.98585939407349	-6.50936412811279	-0.040351178497076	0.165733262896538	-0.0615983046591282
-7.27999925613403	-7.98794412612915	-6.5177116394043	-0.040308739989996	0.16563393175602	-0.0614981018006802
-7.28254842758179	-7.99048328399658	-6.50686502456665	-0.0404294468462467	0.1657425314188	-0.061541460454464
-7.28480625152588	-7.98956346511841	-6.51324987411499	-0.0404933206737041	0.165710061788559	-0.0615661256015301
-7.28933048248291	-7.9916615486145	-6.51935529708862	-0.0404353849589825	0.165731728076935	-0.0615296140313149
-7.28773832321167	-7.99224805831909	-6.50749540328979	-0.0405669622123241	0.165649071335793	-0.06152418628335
-7.29391622543335	-7.9943585395813	-6.52147388458252	-0.0405695475637913	0.16569547355175	-0.0615179166197777
-7.29024839401245	-7.99628925323486	-6.51559972763062	-0.0404711812734604	0.165574178099632	-0.0615116395056248
-7.29031276702881	-7.99102401733398	-6.51263284683228	-0.0405592620372772	0.165674135088921	-0.0615364983677864
-7.28759336471558	-7.99616622924805	-6.52746200561523	-0.0404920987784863	0.165574088692665	-0.0614003986120224
-7.28481245040894	-7.99347305297852	-6.50983047485352	-0.0405396409332752	0.165477991104126	-0.0614510029554367
-7.28900575637817	-7.99198341369629	-6.51724338531494	-0.0404043011367321	0.165565192699432	-0.0613366067409515
-7.28559827804565	-7.99699878692627	-6.51691198348999	-0.0404510796070099	0.165533155202866	-0.0613030530512333
-7.28315210342407	-7.9952335357666	-6.51407957077026	-0.0404790751636028	0.165438428521156	-0.0613867565989494
-7.28354120254517	-7.99366235733032	-6.5174732208252	-0.040412537753582	0.165532633662224	-0.0613132938742638
-7.2799391746521	-7.99609518051147	-6.51376962661743	-0.0404483117163181	0.165490657091141	-0.0612727329134941
-7.28113555908203	-7.99712324142456	-6.50597333908081	-0.0405205935239792	0.165488556027412	-0.0612748377025127
-7.27981567382813	-7.99465894699097	-6.51080274581909	-0.0404101200401783	0.165513664484024	-0.0612515062093735
-7.28021383285522	-7.99712085723877	-6.5043625831604	-0.0404163524508476	0.165369421243668	-0.0612570717930794
-7.27939605712891	-7.99403524398804	-6.50884962081909	-0.0403547659516335	0.165395334362984	-0.0613311491906643
-7.27697849273682	-7.99021434783936	-6.51095485687256	-0.0402323380112648	0.165307283401489	-0.0611271113157272
-7.27650308609009	-7.99253749847412	-6.50438165664673	-0.0402490571141243	0.165315270423889	-0.0612146258354187
-7.27792024612427	-7.98969078063965	-6.51479530334473	-0.0401634611189365	0.165399327874184	-0.0612579956650734
-7.27647686004639	-7.98790407180786	-6.51385116577148	-0.0402016453444958	0.165286004543304	-0.0611558742821217
-7.27847051620483	-7.98897790908813	-6.50610828399658	-0.0401824600994587	0.16530704498291	-0.061151210218668
-7.27967548370361	-7.98401880264282	-6.51810598373413	-0.040024071931839	0.165360674262047	-0.0611775368452072
-7.28346538543701	-7.98959732055664	-6.51582670211792	-0.0401035584509373	0.165318042039871	-0.0610642917454243
-7.28131294250488	-7.98929405212402	-6.51074600219727	-0.0401500537991524	0.165436133742332	-0.0611283294856548
-7.28362512588501	-7.98511981964111	-6.51977443695068	-0.0401556901633739	0.165335580706596	-0.0611176565289497
-7.28633546829224	-7.9898533821106	-6.51036024093628	-0.0401156172156334	0.165321484208107	-0.0610142089426517
-7.28475475311279	-7.98453664779663	-6.50807332992554	-0.0401240587234497	0.165358677506447	-0.0609860494732857
-7.28707981109619	-7.99184226989746	-6.50771856307983	-0.0402229577302933	0.165323376655579	-0.0608946457505226
-7.27577114105225	-7.99100160598755	-6.50559997558594	-0.0401772931218147	0.165234640240669	-0.060900591313839
-7.27830362319946	-7.98313522338867	-6.51400756835938	-0.0402027107775211	0.165193691849709	-0.0608796253800392
-7.2785701751709	-7.9885196685791	-6.514808177948	-0.0402372218668461	0.165183767676353	-0.0607664585113525
-7.27504777908325	-7.98971700668335	-6.50293731689453	-0.0403125211596489	0.165204092860222	-0.0607164166867733
-7.27189636230469	-7.98375701904297	-6.50732421875	-0.0403048954904079	0.165131613612175	-0.0606680922210217
-7.26923990249634	-7.98652076721191	-6.50835609436035	-0.0402041934430599	0.165070042014122	-0.0605695992708206
-7.26710891723633	-7.98511362075806	-6.5032262802124	-0.0402496866881847	0.165105938911438	-0.0605659447610378
-7.26930665969849	-7.9828724861145	-6.50999021530151	-0.040217287838459	0.165095433592796	-0.0604697205126286
-7.26553964614868	-7.98594570159912	-6.50620651245117	-0.0402723476290703	0.165142208337784	-0.0603994056582451
-7.2681736946106	-7.98852205276489	-6.50268602371216	-0.0402968674898148	0.165070712566376	-0.060393188148737
-7.26783180236816	-7.98547267913818	-6.50380086898804	-0.0402156077325344	0.165038540959358	-0.060321532189846
-7.26747560501099	-7.98900079727173	-6.50174283981323	-0.0402437187731266	0.165011554956436	-0.0602769963443279
-7.26901912689209	-7.99165153503418	-6.49552583694458	-0.0402553789317608	0.165069654583931	-0.0603378377854824
-7.27395725250244	-7.9893217086792	-6.501380443573	-0.0402706190943718	0.165113881230354	-0.0602686367928982
-7.27537536621094	-7.99120187759399	-6.50561952590942	-0.0402020514011383	0.16492472589016	-0.06020388007164
-7.27993869781494	-7.99547958374023	-6.5014123916626	-0.0401812866330147	0.165009066462517	-0.0601995699107647
-7.27665138244629	-7.99240732192993	-6.50397968292236	-0.0401578061282635	0.165063366293907	-0.0602816417813301
-7.27890968322754	-7.9922194480896	-6.51306486129761	-0.0402215681970119	0.164957255125046	-0.0602411553263664
-7.28576803207397	-7.9953670501709	-6.50830411911011	-0.0400861874222755	0.164963245391846	-0.0602266006171703
-7.28533554077148	-7.99217414855957	-6.50028467178345	-0.040081825107336	0.164994657039642	-0.0602669380605221
-7.28631162643433	-7.99599552154541	-6.5141863822937	-0.0401804149150848	0.164930939674377	-0.0602150410413742
-7.28336095809937	-7.99711418151855	-6.50741147994995	-0.0400868691504002	0.164889127016068	-0.0601845383644104
-7.28152990341187	-7.98983573913574	-6.50525426864624	-0.0400835461914539	0.164736181497574	-0.0601937547326088
-7.28664255142212	-7.99537420272827	-6.50788688659668	-0.0400380715727806	0.164736375212669	-0.0601789504289627
-7.28145694732666	-7.99462985992432	-6.50200843811035	-0.0400213673710823	0.164738923311234	-0.0601894520223141
-7.27769041061401	-7.99022531509399	-6.50652074813843	-0.0399708859622478	0.16462379693985	-0.0602201595902443
-7.28204917907715	-7.99315118789673	-6.51536989212036	-0.039825800806284	0.164546981453896	-0.0602603852748871
-7.28002071380615	-7.99597883224487	-6.50600337982178	-0.0398812294006348	0.164518475532532	-0.0601788684725761
-7.27817535400391	-7.99447250366211	-6.50379467010498	-0.0399113297462463	0.164541855454445	-0.0602770373225212
-7.27816390991211	-7.995689868927	-6.50918054580688	-0.039886798709631	0.164450511336327	-0.0602934770286083
-7.28302526473999	-7.99724102020264	-6.50468873977661	-0.0397551581263542	0.164375856518745	-0.0602685436606407
-7.2865138053894	-7.99767112731934	-6.49574613571167	-0.0397297590970993	0.164461374282837	-0.0603428967297077
-7.28474378585815	-7.99539947509766	-6.50860071182251	-0.0396783277392387	0.164388194680214	-0.0604296997189522
-7.29014825820923	-7.9952654838562	-6.50980186462402	-0.0396497808396816	0.164304316043854	-0.0603907443583012
-7.29302835464478	-7.99891567230225	-6.50333738327026	-0.0395009517669678	0.164232820272446	-0.0604951195418835
-7.29225254058838	-7.99675273895264	-6.50750589370728	-0.0395608656108379	0.164320856332779	-0.0605922266840935
-7.29738712310791	-7.99544048309326	-6.51460361480713	-0.039456382393837	0.164290621876717	-0.060584157705307
-7.30050325393677	-7.9977445602417	-6.50988960266113	-0.0394493490457535	0.164251402020454	-0.0606345236301422
-7.30581951141357	-7.99753618240356	-6.51359128952026	-0.0393914505839348	0.164275795221329	-0.0607061684131622
-7.30951738357544	-7.99837160110474	-6.52406024932861	-0.0392898917198181	0.164236143231392	-0.0606710538268089
-7.31204891204834	-7.99890518188477	-6.51276254653931	-0.0393236204981804	0.164315387606621	-0.0607748925685883
-7.31452608108521	-7.99697732925415	-6.52384233474731	-0.0393032878637314	0.164301529526711	-0.0608932226896286
-7.32135534286499	-7.99822330474854	-6.52525234222412	-0.0392211079597473	0.164279907941818	-0.0608572252094746
-7.32009267807007	-7.99930477142334	-6.51650953292847	-0.0392642468214035	0.164223879575729	-0.0609029643237591
-7.3279390335083	-8.0003490447998	-6.5173077583313	-0.0392452143132687	0.164224088191986	-0.0609448403120041
-7.32472085952759	-8.00371074676514	-6.51639604568481	-0.0393104143440723	0.164166986942291	-0.0609488524496555
-7.32678270339966	-8.00023078918457	-6.52082395553589	-0.0392967350780964	0.164132326841354	-0.0610267743468285
-7.32716369628906	-7.99957799911499	-6.52244329452515	-0.0391699969768524	0.164009690284729	-0.0610149577260017
-7.32642698287964	-8.00279426574707	-6.52375459671021	-0.0391639657318592	0.164025068283081	-0.0610712766647339
-7.32754993438721	-7.99988651275635	-6.52529239654541	-0.0391441993415356	0.163998439908028	-0.0610575005412102
-7.3294358253479	-8.0030632019043	-6.52697467803955	-0.0390904657542706	0.163988441228867	-0.0610614158213139
-7.32978439331055	-8.00301074981689	-6.51827573776245	-0.0391240082681179	0.163956552743912	-0.0611409395933151
-7.33215236663818	-8.00156211853027	-6.52503490447998	-0.0390354953706265	0.163908392190933	-0.0611800439655781
-7.33331775665283	-8.00381946563721	-6.52594137191772	-0.0390714630484581	0.163934230804443	-0.0611229538917542
-7.33091974258423	-8.00579738616943	-6.51526260375977	-0.0391415394842625	0.163887724280357	-0.0611802265048027
-7.33549404144287	-8.00580024719238	-6.52427434921265	-0.0390850827097893	0.163943439722061	-0.0612212233245373
-7.33709812164307	-8.00590991973877	-6.52790355682373	-0.0390048027038574	0.163885399699211	-0.0611707717180252
-7.33707141876221	-8.01096725463867	-6.52282524108887	-0.0391054823994637	0.163848862051964	-0.061180230230093
-7.33597993850708	-8.00723457336426	-6.51748371124268	-0.0390811897814274	0.163958460092545	-0.0612913928925991
-7.3419885635376	-8.00649261474609	-6.53014326095581	-0.0390644855797291	0.163978964090347	-0.06119729205966
-7.34375143051147	-8.01172637939453	-6.52299356460571	-0.0390949435532093	0.163889497518539	-0.0612270385026932
-7.34279632568359	-8.01021289825439	-6.51921653747559	-0.0391526482999325	0.164004161953926	-0.061309639364481
-7.34635066986084	-8.01335525512695	-6.52414226531982	-0.0391240641474724	0.16393169760704	-0.0611966550350189
-7.34140300750732	-8.01574897766113	-6.52191829681396	-0.0391153581440449	0.163905113935471	-0.0612688697874546
-7.34366083145142	-8.00610733032227	-6.52130031585693	-0.0390621460974216	0.163923531770706	-0.0613142028450966
-7.34273958206177	-8.01298046112061	-6.52473974227905	-0.0390750467777252	0.163905411958694	-0.0612489506602287
-7.33678722381592	-8.0095157623291	-6.52265691757202	-0.0390258878469467	0.163909032940865	-0.0613171830773354
-7.3374285697937	-8.00743103027344	-6.52865839004517	-0.0390292927622795	0.163911640644073	-0.0613066628575325
-7.33347463607788	-8.01520538330078	-6.52450513839722	-0.0389785617589951	0.163878977298737	-0.061262059956789
-7.33219528198242	-8.00811290740967	-6.52835559844971	-0.0390394926071167	0.163983345031738	-0.0613755024969578
-7.33513498306274	-8.00868129730225	-6.52830076217651	-0.0389120653271675	0.163925394415855	-0.0612764991819859
-7.3286304473877	-8.01299476623535	-6.51853275299072	-0.038957629352808	0.163925558328629	-0.06135493516922
-7.33192205429077	-8.01002597808838	-6.52307224273682	-0.0389159545302391	0.163985282182693	-0.0613668486475945
-7.33218669891357	-8.01553535461426	-6.52514219284058	-0.0388780981302261	0.163905650377274	-0.0613541528582573
-7.32972526550293	-8.01016616821289	-6.51318025588989	-0.038892824202776	0.163827806711197	-0.0614363849163055
-7.33262062072754	-8.01390075683594	-6.52425527572632	-0.0388142503798008	0.163856521248817	-0.061431247740984
-7.32800149917603	-8.01274681091309	-6.53130960464478	-0.0386790074408054	0.163870245218277	-0.0614387467503548
-7.327965259552	-8.01030826568604	-6.5205249786377	-0.0386813916265965	0.163842648267746	-0.0615029856562614
-7.33005666732788	-8.00882434844971	-6.525071144104	-0.0385116189718246	0.16388176381588	-0.0616070702672005
-7.33081865310669	-8.00830554962158	-6.52592754364014	-0.0384372621774673	0.163800045847893	-0.0615462474524975
-7.32812404632568	-8.00917148590088	-6.520827293396	-0.0384016782045364	0.163798123598099	-0.0617024376988411
-7.32942247390747	-8.00885486602783	-6.53801488876343	-0.0382466614246368	0.163841053843498	-0.0616693869233131
-7.33121967315674	-8.00694179534912	-6.52891969680786	-0.0382116511464119	0.163856238126755	-0.0617240928113461
-7.33313846588135	-8.00748634338379	-6.53694009780884	-0.0381322242319584	0.163925185799599	-0.0617917031049728
-7.33530855178833	-8.00610065460205	-6.538405418396	-0.0380870774388313	0.163972169160843	-0.0617460757493973
-7.33675765991211	-8.01105976104736	-6.53805685043335	-0.0381321497261524	0.164008885622025	-0.061760388314724
-7.33630657196045	-8.00912666320801	-6.53186130523682	-0.0380694195628166	0.163983106613159	-0.0616895630955696
-7.34065389633179	-8.01037502288818	-6.53185224533081	-0.0380437448620796	0.163954451680183	-0.0617253333330154
-7.33463287353516	-8.00938701629639	-6.52640676498413	-0.0380413308739662	0.163954347372055	-0.0617371201515198
-7.3327317237854	-8.00555324554443	-6.53660869598389	-0.0380291230976582	0.163930580019951	-0.061596155166626
-7.33254194259644	-8.01430130004883	-6.53259944915771	-0.038092564791441	0.163934886455536	-0.0616350881755352
-7.33016109466553	-8.0101432800293	-6.52823925018311	-0.0380098931491375	0.163940668106079	-0.0616008155047894
-7.32907819747925	-8.00683212280273	-6.53705787658691	-0.0380975902080536	0.163892760872841	-0.0614619702100754
-7.32817268371582	-8.01410865783691	-6.53035402297974	-0.0380798429250717	0.163866817951202	-0.0614814385771751
-7.32454538345337	-8.01247024536133	-6.52344846725464	-0.0381402783095837	0.163977101445198	-0.0614289045333862
-7.32325172424316	-8.01100921630859	-6.53224420547485	-0.0380743406713009	0.163971230387688	-0.0613664761185646
-7.32328224182129	-8.01602077484131	-6.52287673950195	-0.0381349250674248	0.163932681083679	-0.0613397732377052
-7.3219690322876	-8.01196384429932	-6.52507257461548	-0.0381263568997383	0.164054319262505	-0.0613241009414196
-7.32194137573242	-8.01694679260254	-6.52491855621338	-0.0381255559623241	0.164028629660606	-0.0612672865390778
-7.32093524932861	-8.01958274841309	-6.52719783782959	-0.0381003506481647	0.164024695754051	-0.0612163171172142
-7.31637382507324	-8.0155611038208	-6.52034616470337	-0.0381760038435459	0.164035201072693	-0.0613289289176464
-7.32450675964355	-8.01980495452881	-6.52820587158203	-0.0380976833403111	0.164130255579948	-0.0612237565219402
-7.3195972442627	-8.02361106872559	-6.52208757400513	-0.0382238999009132	0.164070561528206	-0.0611982382833958
-7.31967830657959	-8.02573013305664	-6.51675462722778	-0.0382578708231449	0.164134621620178	-0.0612743385136127
-7.32566738128662	-8.02505016326904	-6.52629423141479	-0.038153775036335	0.164220064878464	-0.0612017810344696
-7.32541561126709	-8.02567672729492	-6.52212715148926	-0.0382235497236252	0.164133921265602	-0.0611612536013126
-7.32925033569336	-8.02852725982666	-6.51874780654907	-0.0382774360477924	0.164193615317345	-0.0611535347998142
-7.32625770568848	-8.02934837341309	-6.51854705810547	-0.0382586717605591	0.164183288812637	-0.0611285977065563
-7.33021020889282	-8.03023910522461	-6.51843214035034	-0.0382641591131687	0.164138808846474	-0.0610903166234493
-7.33330297470093	-8.03200435638428	-6.51973056793213	-0.0382182858884335	0.164206624031067	-0.0611392706632614
-7.33399820327759	-8.02945232391357	-6.52552270889282	-0.0382132977247238	0.164247646927834	-0.0611263625323772
-7.3397159576416	-8.03250217437744	-6.52660036087036	-0.0382543131709099	0.164224460721016	-0.0610930621623993
-7.33724308013916	-8.03616619110107	-6.52022218704224	-0.0382671281695366	0.164255887269974	-0.0611622780561447
-7.33917570114136	-8.0319356918335	-6.53118419647217	-0.0382124707102776	0.164287686347961	-0.0611315928399563
-7.34465837478638	-8.03639984130859	-6.53058385848999	-0.0382214710116386	0.16421839594841	-0.0611132979393005
-7.34186792373657	-8.03540706634521	-6.52751302719116	-0.0382153727114201	0.164289683103561	-0.0611857771873474
-7.34500408172607	-8.0309534072876	-6.53313207626343	-0.0382141396403313	0.16430439054966	-0.0612042285501957
-7.34940004348755	-8.0379753112793	-6.53511476516724	-0.0381642542779446	0.164227321743965	-0.0611800067126751
-7.34512853622437	-8.03711986541748	-6.52793788909912	-0.0382143259048462	0.164277717471123	-0.0612404569983482
-7.34498739242554	-8.03775978088379	-6.52928352355957	-0.0382396541535854	0.164271116256714	-0.0613136254251003
-7.3460373878479	-8.03940391540527	-6.53651094436646	-0.0382172837853432	0.164259627461433	-0.0612943805754185
-7.34917116165161	-8.03789329528809	-6.52613973617554	-0.0381993912160397	0.164276972413063	-0.0613873079419136
-7.35151243209839	-8.03779697418213	-6.53376245498657	-0.0381578840315342	0.164316773414612	-0.0613259002566338
-7.35092973709106	-8.04232883453369	-6.53415679931641	-0.0381891764700413	0.164299175143242	-0.0613749958574772
-7.34952735900879	-8.04546451568604	-6.52551507949829	-0.0381586439907551	0.164249673485756	-0.0614799782633781
-7.35426616668701	-8.04259204864502	-6.53715991973877	-0.0380616076290607	0.164274618029594	-0.0615016892552376
-7.35596323013306	-8.04088687896729	-6.53334808349609	-0.0380392670631409	0.164252296090126	-0.0615091733634472
-7.3579216003418	-8.04600143432617	-6.53002548217773	-0.038106270134449	0.164248257875443	-0.0615579150617123
-7.35912752151489	-8.04604053497314	-6.53483295440674	-0.0380855873227119	0.164314180612564	-0.0616472512483597
-7.36402177810669	-8.04771614074707	-6.53472423553467	-0.0380791686475277	0.164196312427521	-0.0616162046790123
-7.36466264724731	-8.0490083694458	-6.52682638168335	-0.0379645675420761	0.164145708084106	-0.0617416054010391
-7.36528253555298	-8.04463863372803	-6.52686405181885	-0.0380415059626102	0.164177164435387	-0.0617740526795387
-7.36633968353271	-8.04701137542725	-6.53044939041138	-0.0380440577864647	0.164091154932976	-0.0617669299244881
-7.36670732498169	-8.0494966506958	-6.52672624588013	-0.0379968956112862	0.164048194885254	-0.0618689768016338
-7.36481475830078	-8.04676628112793	-6.53659248352051	-0.0380038842558861	0.164057850837708	-0.061835490167141
-7.36432790756226	-8.04624557495117	-6.53438234329224	-0.0378973670303822	0.164003133773804	-0.0618565380573273
-7.35795259475708	-8.0490665435791	-6.52422618865967	-0.0379195362329483	0.164012253284454	-0.061932634562254
-7.35961151123047	-8.04267692565918	-6.53401470184326	-0.0378898642957211	0.16398997604847	-0.0619656816124916
-7.35917568206787	-8.04954242706299	-6.53674411773682	-0.0377706438302994	0.163857772946358	-0.0619154572486877
-7.35629367828369	-8.0471658706665	-6.53008222579956	-0.0377660878002644	0.163895308971405	-0.0619992464780808
-7.35341358184814	-8.04481506347656	-6.53196716308594	-0.0377885475754738	0.163879930973053	-0.0620856918394566
-7.35458087921143	-8.04528331756592	-6.5397310256958	-0.0375914052128792	0.163835987448692	-0.0620127394795418
-7.35330200195313	-8.04654026031494	-6.52735567092896	-0.0376604162156582	0.163814678788185	-0.0620874278247356
-7.35225629806519	-8.04480171203613	-6.52436494827271	-0.0375452004373074	0.163820311427116	-0.062147743999958
-7.34934997558594	-8.04791259765625	-6.53467035293579	-0.0375087447464466	0.1638443171978	-0.0621661320328712
-7.34662342071533	-8.04445934295654	-6.52889442443848	-0.0374665111303329	0.163750201463699	-0.062215942889452
-7.34541511535645	-8.04590129852295	-6.52409267425537	-0.0373898409307003	0.163733214139938	-0.0622626692056656
-7.34332609176636	-8.04331207275391	-6.53622627258301	-0.0373555310070515	0.163753390312195	-0.0623044408857822
-7.34473371505737	-8.04466915130615	-6.53176164627075	-0.0372948199510574	0.163686409592628	-0.0623099692165852
-7.34046077728271	-8.04499435424805	-6.53156471252441	-0.0371948331594467	0.16361990571022	-0.0623737424612045
-7.34042501449585	-8.0403881072998	-6.53241634368896	-0.0371132493019104	0.163757726550102	-0.0624405741691589
-7.34048080444336	-8.04137516021729	-6.54120635986328	-0.0370507873594761	0.163701400160789	-0.0624182187020779
-7.33764696121216	-8.04460430145264	-6.53076362609863	-0.0370462574064732	0.163753107190132	-0.0624687895178795
-7.33655786514282	-8.04007148742676	-6.53601598739624	-0.0369279608130455	0.163733825087547	-0.0625738799571991
-7.34191083908081	-8.04201889038086	-6.5399956703186	-0.0368500761687756	0.163693577051163	-0.0625333860516548
-7.33600044250488	-8.04314041137695	-6.52533864974976	-0.0368813090026379	0.163737088441849	-0.0625947415828705
-7.33483171463013	-8.04020500183105	-6.53344678878784	-0.0369096547365189	0.163795635104179	-0.0627219006419182
-7.33949565887451	-8.04290962219238	-6.53124332427979	-0.036796260625124	0.163706883788109	-0.0626703128218651
-7.33564376831055	-8.04147434234619	-6.5235013961792	-0.0368366166949272	0.16368567943573	-0.0627708956599236
-7.33873271942139	-8.04298305511475	-6.52539443969727	-0.0368065498769283	0.163650304079056	-0.0627746433019638
-7.33139371871948	-8.04370880126953	-6.5255560874939	-0.0367310307919979	0.1635802090168	-0.0627707615494728
-7.33263301849365	-8.04028224945068	-6.52005386352539	-0.0368007533252239	0.163586363196373	-0.0628335848450661
-7.33116865158081	-8.03713035583496	-6.53353691101074	-0.0366867780685425	0.163602933287621	-0.0628715455532074
-7.33113527297974	-8.03881359100342	-6.5257740020752	-0.036683302372694	0.163550615310669	-0.0628366991877556
-7.32873821258545	-8.0379810333252	-6.51593685150146	-0.036638218909502	0.163568332791328	-0.062943696975708
-7.32897472381592	-8.03592395782471	-6.53709268569946	-0.0365075208246708	0.163537204265594	-0.0629728361964226
-7.32969760894775	-8.03491687774658	-6.52765274047852	-0.036547563970089	0.163529902696609	-0.0629726648330688
-7.33304405212402	-8.03211879730225	-6.53921270370483	-0.0364677794277668	0.163588985800743	-0.0631003528833389
-7.33731365203857	-8.03453540802002	-6.53387928009033	-0.036515686661005	0.163625434041023	-0.0630610063672066
-7.33698272705078	-8.03860378265381	-6.52591753005981	-0.0365747772157192	0.163578346371651	-0.0631124153733253
-7.33862829208374	-8.03442859649658	-6.53295230865479	-0.0365671329200268	0.163588091731071	-0.0632186010479927
-7.34277582168579	-8.0366096496582	-6.53412342071533	-0.0365549474954605	0.16351281106472	-0.0631856769323349
-7.34380912780762	-8.03773212432861	-6.52818822860718	-0.036487877368927	0.163533568382263	-0.0632137507200241
-7.34462690353394	-8.03296375274658	-6.52910375595093	-0.0365012958645821	0.163558125495911	-0.0632164403796196
-7.34626865386963	-8.03780174255371	-6.52950811386108	-0.0366359390318394	0.163477137684822	-0.0631934851408005
-7.34703779220581	-8.0346794128418	-6.52418804168701	-0.0365741141140461	0.163528293371201	-0.0633162632584572
-7.34412002563477	-8.03069591522217	-6.53240871429443	-0.0365187451243401	0.163419753313065	-0.0632468461990356
-7.34930610656738	-8.03515815734863	-6.53355264663696	-0.0365406386554241	0.163397178053856	-0.0632670745253563
-7.34326648712158	-8.03108215332031	-6.53630113601685	-0.0365285351872444	0.163539603352547	-0.063300333917141
-7.34528970718384	-8.03052234649658	-6.54115772247314	-0.0365265645086765	0.16346001625061	-0.0632499903440475
-7.34356355667114	-8.03035449981689	-6.53122854232788	-0.0364290624856949	0.163450479507446	-0.0632607564330101
-7.3447093963623	-8.02678298950195	-6.53922605514526	-0.0364468097686768	0.163575410842896	-0.0633195042610168
-7.34862756729126	-8.03327465057373	-6.54710626602173	-0.0364428646862507	0.163532733917236	-0.0632456913590431
-7.34701347351074	-8.03312397003174	-6.53666925430298	-0.0364683866500854	0.163623839616776	-0.0632933005690575
-7.35025548934937	-8.0307445526123	-6.5440845489502	-0.0365207642316818	0.163630679249763	-0.0632743909955025
-7.3497838973999	-8.03305339813232	-6.53882598876953	-0.0365392901003361	0.163618668913841	-0.0632140040397644
-7.34928274154663	-8.0294771194458	-6.53598260879517	-0.0365230664610863	0.163571208715439	-0.0632612705230713
-7.35144948959351	-8.02741432189941	-6.55087471008301	-0.0365099422633648	0.163568034768105	-0.0631792917847633
-7.3470606803894	-8.03224563598633	-6.53366804122925	-0.036525659263134	0.163504853844643	-0.0631283447146416
-7.34622287750244	-8.02635192871094	-6.54138565063477	-0.0364700518548489	0.163547039031982	-0.0631867200136185
-7.34445905685425	-8.02632141113281	-6.54603862762451	-0.0363774374127388	0.163446620106697	-0.0630456730723381
-7.34047746658325	-8.02589702606201	-6.5398964881897	-0.0363898947834969	0.163510605692863	-0.0630640015006065
-7.34048461914063	-8.0224781036377	-6.54100513458252	-0.0363925509154797	0.163523435592651	-0.0630500316619873
-7.33889484405518	-8.02425003051758	-6.54709148406982	-0.0363476052880287	0.163574293255806	-0.0629398822784424
-7.33719062805176	-8.02436542510986	-6.53987789154053	-0.0363827385008335	0.163534715771675	-0.0629897490143776
-7.33786773681641	-8.02135562896729	-6.54757022857666	-0.0363411083817482	0.163549661636353	-0.0629210248589516
-7.33581399917603	-8.02459716796875	-6.54035234451294	-0.0363995917141438	0.163607686758041	-0.0628657266497612
-7.33755397796631	-8.0274019241333	-6.5380973815918	-0.036429587751627	0.16364087164402	-0.0628586411476135
-7.3364577293396	-8.02538967132568	-6.54620885848999	-0.0364315994083881	0.16373673081398	-0.0628183409571648
-7.33696508407593	-8.02532482147217	-6.53982400894165	-0.0364847928285599	0.163673087954521	-0.0627062246203423
-7.3381724357605	-8.0259952545166	-6.53490018844604	-0.0364768616855145	0.163786873221397	-0.0627381950616837
-7.33758354187012	-8.02664852142334	-6.54300928115845	-0.0365191884338856	0.163792744278908	-0.0625829324126244
-7.33506631851196	-8.02597713470459	-6.53293418884277	-0.036629743874073	0.163778766989708	-0.0626041069626808
-7.3307785987854	-8.02461338043213	-6.53666925430298	-0.0366120375692844	0.163781836628914	-0.062604121863842
-7.33299255371094	-8.02274036407471	-6.55056858062744	-0.0365931987762451	0.16378752887249	-0.0624133720993996
-7.33092641830444	-8.0235652923584	-6.53651475906372	-0.0366935804486275	0.163849875330925	-0.0623626559972763
-7.32532596588135	-8.02222633361816	-6.54598093032837	-0.0366005524992943	0.163965180516243	-0.0622767731547356
-7.32563495635986	-8.02072429656982	-6.54751110076904	-0.0366495810449123	0.164003565907478	-0.0621539689600468
-7.32285308837891	-8.02153396606445	-6.540207862854	-0.0366613119840622	0.164005562663078	-0.0621194504201412
-7.32010412216187	-8.01542854309082	-6.54906797409058	-0.0366291999816895	0.164070799946785	-0.0620614551007748
-7.32155323028564	-8.02584552764893	-6.549560546875	-0.0367548391222954	0.164159819483757	-0.0618629790842533
-7.31762838363647	-8.02315139770508	-6.53826189041138	-0.0368651486933231	0.164257600903511	-0.0619035176932812
-7.31980752944946	-8.02065086364746	-6.54818964004517	-0.0368984118103981	0.164248749613762	-0.0618119798600674
-7.31731843948364	-8.0242862701416	-6.5408616065979	-0.0369066335260868	0.164310172200203	-0.0616372898221016
-7.31251859664917	-8.02035045623779	-6.53043937683105	-0.0369274131953716	0.164368987083435	-0.0616002604365349
-7.31463384628296	-8.02269458770752	-6.54403305053711	-0.0370144583284855	0.164387717843056	-0.0614692158997059
-7.30673360824585	-8.02426910400391	-6.53938627243042	-0.0371174179017544	0.164378181099892	-0.0613508895039558
-7.30765628814697	-8.01701736450195	-6.53695440292358	-0.0370868369936943	0.16440923511982	-0.0613502562046051
-7.30813789367676	-8.01993942260742	-6.54222059249878	-0.0370577573776245	0.164338409900665	-0.0611298121511936
-7.30072069168091	-8.0237922668457	-6.53432512283325	-0.0371525958180428	0.164440453052521	-0.0610281527042389
-7.29927778244019	-8.01813983917236	-6.52894687652588	-0.0372201539576054	0.164504826068878	-0.0609649606049061
-7.29533529281616	-8.01460933685303	-6.54306697845459	-0.0371278449892998	0.16446253657341	-0.060801737010479
-7.29626321792603	-8.01580333709717	-6.53384733200073	-0.0371608398854733	0.164486169815063	-0.0606689043343067
-7.29314708709717	-8.01259899139404	-6.5280442237854	-0.0371421538293362	0.164610400795937	-0.0605723671615124
-7.29223680496216	-8.01431846618652	-6.54094123840332	-0.037157341837883	0.164631947875023	-0.0604783669114113
-7.28833150863647	-8.01411628723145	-6.53253269195557	-0.0372526682913303	0.164648771286011	-0.060448806732893
-7.29003858566284	-8.01405239105225	-6.54002523422241	-0.0372578538954258	0.164807260036469	-0.0603262409567833
-7.28604030609131	-8.0171594619751	-6.52874040603638	-0.0372845940291882	0.164725512266159	-0.0602053515613079
-7.28729677200317	-8.01567840576172	-6.53280830383301	-0.0374316908419132	0.16482312977314	-0.0601448677480221
-7.28432703018188	-8.01510334014893	-6.53529739379883	-0.0374831855297089	0.164825588464737	-0.0599064417183399
-7.28209400177002	-8.01528358459473	-6.52618598937988	-0.0376312546432018	0.164785459637642	-0.059878908097744
-7.27934694290161	-8.01182460784912	-6.53547525405884	-0.0375520549714565	0.164783224463463	-0.0598167516291142
-7.2750301361084	-8.01058578491211	-6.53464651107788	-0.0376009121537209	0.164773374795914	-0.059635091573
-7.27614498138428	-8.00975608825684	-6.5274863243103	-0.0375992394983768	0.164858922362328	-0.0595680102705956
-7.27453470230103	-8.00707244873047	-6.54024982452393	-0.0375539213418961	0.164893373847008	-0.0594272837042809
-7.27578115463257	-8.01089954376221	-6.52481079101563	-0.0376571454107761	0.164974465966225	-0.0593792609870434
-7.28109169006348	-8.01066493988037	-6.533278465271	-0.0377756468951702	0.165110751986504	-0.0592926666140556
-7.28194761276245	-8.0102710723877	-6.53801584243774	-0.0377866476774216	0.16502645611763	-0.0591457299888134
-7.28338527679443	-8.01411628723145	-6.53268194198608	-0.0378652587532997	0.165083646774292	-0.0591194815933704
-7.28338432312012	-8.01125431060791	-6.53617000579834	-0.0379291325807571	0.165209129452705	-0.0590222291648388
-7.28634023666382	-8.01113414764404	-6.54229879379272	-0.0380533151328564	0.165096148848534	-0.0588902868330479
-7.28600168228149	-8.01302623748779	-6.52727699279785	-0.0380061976611614	0.165136352181435	-0.058851346373558
-7.28613042831421	-8.00959587097168	-6.53352737426758	-0.0380753614008427	0.16519895195961	-0.0587266385555267
-7.28930950164795	-8.0169563293457	-6.53787422180176	-0.0381652154028416	0.165198013186455	-0.0586399100720882
-7.2806339263916	-8.01370906829834	-6.53243350982666	-0.0381850562989712	0.165210232138634	-0.0586106404662132
-7.28515195846558	-8.00968265533447	-6.53980541229248	-0.0382094793021679	0.165256053209305	-0.0585349015891552
-7.28748798370361	-8.01455974578857	-6.54099416732788	-0.0382517352700233	0.16517162322998	-0.0583998784422874
-7.28574275970459	-8.0100736618042	-6.54174470901489	-0.0383086055517197	0.165287733078003	-0.0584599711000919
-7.28880786895752	-8.01224899291992	-6.5495810508728	-0.0383579134941101	0.165321156382561	-0.0583282746374607
-7.28867483139038	-8.01330375671387	-6.53875589370728	-0.0383691787719727	0.165283352136612	-0.058241929858923
-7.28649234771729	-8.01144695281982	-6.54395580291748	-0.0383970253169537	0.165323689579964	-0.0582686439156532
-7.29311752319336	-8.01187229156494	-6.54904699325562	-0.0383927635848522	0.165382876992226	-0.0581486634910107
-7.29281854629517	-8.01419639587402	-6.54623746871948	-0.0385186411440372	0.165463596582413	-0.058082852512598
-7.29670190811157	-8.01585578918457	-6.54549312591553	-0.0385994613170624	0.16547666490078	-0.0581246204674244
-7.30231046676636	-8.01478672027588	-6.55450105667114	-0.0385628044605255	0.165508702397346	-0.0579979047179222
-7.30351781845093	-8.0167818069458	-6.5495753288269	-0.0386673398315907	0.165510356426239	-0.0579361841082573
-7.30767965316772	-8.01613235473633	-6.55029582977295	-0.0387112312018871	0.165612444281578	-0.0579099357128143
-7.31081581115723	-8.01923656463623	-6.55281162261963	-0.0387720465660095	0.16564205288887	-0.0578224249184132
-7.31515216827393	-8.01806354522705	-6.54962491989136	-0.0389129929244518	0.165648341178894	-0.0577995181083679
-7.31543111801147	-8.01501369476318	-6.55397129058838	-0.0388868115842342	0.165630653500557	-0.057792529463768
-7.3155517578125	-8.0187463760376	-6.55511999130249	-0.0389634743332863	0.165582224726677	-0.0576132610440254
-7.31578397750854	-8.01657867431641	-6.54752731323242	-0.0389799997210503	0.165629491209984	-0.0576907098293304
-7.31675291061401	-8.0186185836792	-6.56618118286133	-0.0389963798224926	0.165693119168282	-0.0576124489307404
-7.31949520111084	-8.02109909057617	-6.56674432754517	-0.0391085334122181	0.165680110454559	-0.0575196854770184
-7.31985759735107	-8.02105045318604	-6.55286931991577	-0.0391056686639786	0.165700197219849	-0.0575491413474083
-7.32335901260376	-8.01811122894287	-6.56242799758911	-0.0390914380550385	0.165820524096489	-0.057498637586832
-7.32294178009033	-8.02239799499512	-6.56260538101196	-0.0391937009990215	0.165807858109474	-0.0574237965047359
-7.32091951370239	-8.02083969116211	-6.55870389938354	-0.0391690321266651	0.16588468849659	-0.057503417134285
-7.32802867889404	-8.01920795440674	-6.56813430786133	-0.0391622222959995	0.165906637907028	-0.0574004389345646
-7.33033895492554	-8.02363967895508	-6.56024789810181	-0.0391670204699039	0.165930673480034	-0.0573479384183884
-7.3279857635498	-8.02298164367676	-6.56036329269409	-0.0393173843622208	0.165987357497215	-0.0573452524840832
-7.33376502990723	-8.02440643310547	-6.56481838226318	-0.0393641367554665	0.165943294763565	-0.0572538413107395
-7.33239555358887	-8.027512550354	-6.55521440505981	-0.039382316172123	0.165944710373878	-0.0573145039379597
-7.33257389068604	-8.02058601379395	-6.56871843338013	-0.0393317006528378	0.165999427437782	-0.0572116151452065
-7.33358144760132	-8.02256393432617	-6.56750106811523	-0.0392529778182507	0.16589292883873	-0.0572343058884144
-7.32767248153687	-8.02189064025879	-6.57133340835571	-0.0392833203077316	0.166048765182495	-0.0571881793439388
-7.33255004882813	-8.02087497711182	-6.57151412963867	-0.0392317995429039	0.165943831205368	-0.05715137347579
-7.33322048187256	-8.01995754241943	-6.56550168991089	-0.0392760597169399	0.166017949581146	-0.0571695379912853
-7.33104705810547	-8.01768016815186	-6.57584714889526	-0.0392556115984917	0.166063025593758	-0.0571663454174995
-7.33605194091797	-8.02719497680664	-6.57630062103271	-0.0392735786736012	0.166024014353752	-0.0570409335196018
-7.33401155471802	-8.02060222625732	-6.56419563293457	-0.0392733328044415	0.166043177247047	-0.0571709088981152
-7.33502244949341	-8.02309036254883	-6.57216691970825	-0.0392706543207169	0.166062563657761	-0.0570910088717937
-7.33211708068848	-8.02445507049561	-6.56365060806274	-0.0392427667975426	0.16603085398674	-0.0570879429578781
-7.33294486999512	-8.01617622375488	-6.56149673461914	-0.0392338484525681	0.165996924042702	-0.0571293607354164
-7.33264207839966	-8.01949596405029	-6.57245111465454	-0.039247915148735	0.165953800082207	-0.0570387840270996
-7.32800579071045	-8.02132606506348	-6.56426620483398	-0.0391902923583984	0.165929481387138	-0.0570969060063362
-7.32467174530029	-8.01473236083984	-6.56730985641479	-0.0391193591058254	0.165922537446022	-0.0571272000670433
-7.3220648765564	-8.01801872253418	-6.5719747543335	-0.0390550941228867	0.165853127837181	-0.0570573545992374
-7.31826210021973	-8.01692676544189	-6.56334781646729	-0.0390827059745789	0.165927693247795	-0.0571455061435699
-7.32055759429932	-8.01233100891113	-6.5718469619751	-0.0390034541487694	0.165908858180046	-0.0570019856095314
-7.31562662124634	-8.01464939117432	-6.56514167785645	-0.0389455407857895	0.165891721844673	-0.0570502728223801
-7.31555080413818	-8.01580142974854	-6.56652069091797	-0.0390499420464039	0.165960073471069	-0.0570529848337173
-7.31580066680908	-8.01467227935791	-6.55991458892822	-0.0389173403382301	0.16585685312748	-0.0569544658064842
-7.30991458892822	-8.01221656799316	-6.55040407180786	-0.0389371067285538	0.165823400020599	-0.0569576732814312
-7.30991220474243	-8.01014614105225	-6.56006240844727	-0.0389562696218491	0.165834710001945	-0.0569675639271736
-7.30617189407349	-8.01110935211182	-6.56288051605225	-0.0389103516936302	0.165738046169281	-0.0569236315786839
-7.30228281021118	-8.0106258392334	-6.55519247055054	-0.038976963609457	0.165758818387985	-0.056934118270874
-7.3047342300415	-8.00522613525391	-6.55511808395386	-0.0388884693384171	0.165762215852737	-0.0569357834756374
-7.30111980438232	-8.00647163391113	-6.56099462509155	-0.038907703012228	0.165684893727303	-0.0568245835602283
-7.29631567001343	-8.00394630432129	-6.55312156677246	-0.0388630591332912	0.165652960538864	-0.0569057054817677
-7.29537105560303	-8.00118064880371	-6.56495952606201	-0.0387357287108898	0.165759056806564	-0.0568412616848946
-7.29148578643799	-8.00135135650635	-6.55918502807617	-0.0387766696512699	0.165586873888969	-0.0568049736320972
-7.29253625869751	-7.99943828582764	-6.55355787277222	-0.038733322173357	0.16564767062664	-0.0568883568048477
-7.28862762451172	-7.99817037582397	-6.56954765319824	-0.0387555100023746	0.165737524628639	-0.0568106546998024
-7.28809356689453	-8.00459480285645	-6.55479717254639	-0.0387776046991348	0.165634348988533	-0.0567343942821026
-7.28470516204834	-7.99735736846924	-6.55492258071899	-0.0386736765503883	0.16571244597435	-0.0568060167133808
-7.28825330734253	-7.99908638000488	-6.56030082702637	-0.0386776104569435	0.165694385766983	-0.0567215755581856
-7.28589153289795	-8.00269317626953	-6.55035305023193	-0.0387537255883217	0.165730938315392	-0.056719608604908
-7.28280639648438	-7.99868869781494	-6.55150127410889	-0.0387517437338829	0.165773093700409	-0.0566964522004128
-7.28531169891357	-7.99998426437378	-6.56035089492798	-0.0388174280524254	0.165664747357368	-0.0566634424030781
-7.28097867965698	-8.00190734863281	-6.55101013183594	-0.038843110203743	0.165715545415878	-0.0567258186638355
-7.27893924713135	-7.99609184265137	-6.55855798721313	-0.0387963466346264	0.165717050433159	-0.0566375143826008
-7.27874565124512	-7.99732542037964	-6.55985975265503	-0.038716945797205	0.165641367435455	-0.0566013343632221
-7.27173709869385	-7.99455070495605	-6.55315446853638	-0.0387213118374348	0.165745437145233	-0.0566150732338429
-7.27306938171387	-7.99214363098145	-6.56105422973633	-0.038670115172863	0.165715157985687	-0.0565441660583019
-7.27330446243286	-7.99632358551025	-6.55835962295532	-0.0386812649667263	0.165810644626617	-0.056525532156229
-7.27182579040527	-7.99011898040771	-6.56126356124878	-0.0387032851576805	0.165848329663277	-0.0565396919846535
-7.27723598480225	-7.99304580688477	-6.56477499008179	-0.0386245399713516	0.165812075138092	-0.0564809590578079
-7.27239608764648	-7.99249315261841	-6.56715536117554	-0.0386792346835136	0.16588668525219	-0.0564895831048489
-7.27306032180786	-7.9913969039917	-6.56913089752197	-0.0386856459081173	0.165921434760094	-0.0565311424434185
-7.27840137481689	-7.98746299743652	-6.56438255310059	-0.0386252999305725	0.165989845991135	-0.0564704574644566
-7.2744517326355	-7.99289274215698	-6.5695858001709	-0.0386924222111702	0.165920868515968	-0.0564236231148243
-7.27517032623291	-7.99163055419922	-6.5631742477417	-0.0387127362191677	0.165909558534622	-0.0564314238727093
-7.27807188034058	-7.98851776123047	-6.56627225875854	-0.0386675745248795	0.165957629680634	-0.0564777106046677
-7.27985191345215	-7.98920440673828	-6.566237449646	-0.0387530773878098	0.166074261069298	-0.0563835687935352
-7.28077983856201	-7.9951434135437	-6.56154203414917	-0.0388391464948654	0.165977224707603	-0.0563609153032303
-7.28030824661255	-7.99299812316895	-6.56121778488159	-0.0388287305831909	0.166070893406868	-0.0564146228134632
-7.28381395339966	-7.99405574798584	-6.56870698928833	-0.03885293379426	0.166015386581421	-0.0563071370124817
-7.28411388397217	-7.99738168716431	-6.56448125839233	-0.0389447323977947	0.166088759899139	-0.0563019849359989
-7.284583568573	-7.99372673034668	-6.56215715408325	-0.0389987491071224	0.166189983487129	-0.0563315413892269
-7.28905057907104	-7.99504041671753	-6.56444835662842	-0.0391032919287682	0.166120693087578	-0.0562408044934273
-7.29190492630005	-7.99630880355835	-6.56422853469849	-0.0391282364726067	0.166195511817932	-0.0563134104013443
-7.29178190231323	-7.99504804611206	-6.56624746322632	-0.0391358882188797	0.166195318102837	-0.0562034286558628
-7.29330062866211	-7.99827909469604	-6.57317924499512	-0.0392288453876972	0.166169658303261	-0.0562229044735432
-7.29055213928223	-7.99941921234131	-6.56836414337158	-0.0392855554819107	0.166256844997406	-0.0561737567186356
-7.29439210891724	-7.99376106262207	-6.565589427948	-0.0393141955137253	0.166297420859337	-0.0561673752963543
-7.29610252380371	-7.99713373184204	-6.57116079330444	-0.0393160432577133	0.166324466466904	-0.0560754202306271
-7.28576278686523	-7.99801921844482	-6.56472682952881	-0.039388868957758	0.166262850165367	-0.0560017004609108
-7.28339242935181	-7.9937572479248	-6.56154251098633	-0.0394407100975513	0.166376322507858	-0.0559875816106796
-7.28102827072144	-7.99505233764648	-6.58049583435059	-0.0393708124756813	0.166303038597107	-0.0558511093258858
-7.27658271789551	-7.99514293670654	-6.56183099746704	-0.039499294012785	0.166368737816811	-0.0558602064847946
-7.27619695663452	-7.99235057830811	-6.56315898895264	-0.0395349226891994	0.166358202695847	-0.0557043626904488
-7.27089595794678	-7.99256420135498	-6.57383728027344	-0.0395139008760452	0.166419476270676	-0.0556280165910721
-7.26740598678589	-7.99403476715088	-6.55924367904663	-0.0395503714680672	0.16633602976799	-0.0555873513221741
-7.26494169235229	-7.99018287658691	-6.55860233306885	-0.0396008938550949	0.16640242934227	-0.0555506944656372
-7.26173639297485	-7.9872989654541	-6.56448268890381	-0.0396195240318775	0.166458770632744	-0.055407527834177
-7.25775766372681	-7.99258613586426	-6.55364751815796	-0.0396922491490841	0.16637858748436	-0.0553665831685066
-7.24992370605469	-7.99034261703491	-6.55179595947266	-0.0397058613598347	0.166517347097397	-0.0553366392850876
-7.24970865249634	-7.98725605010986	-6.56098508834839	-0.0396696105599403	0.16645810008049	-0.0552491880953312
-7.24830675125122	-7.99083948135376	-6.55366659164429	-0.0397716201841831	0.16645909845829	-0.0551485233008862
-7.24342107772827	-7.98531484603882	-6.55377054214478	-0.0397624000906944	0.166546851396561	-0.055105596780777
-7.24782609939575	-7.98672962188721	-6.55024337768555	-0.0398398041725159	0.166471913456917	-0.0549629554152489
-7.23800039291382	-7.98519945144653	-6.54558849334717	-0.0398362576961517	0.166428104043007	-0.0550362654030323
-7.23779773712158	-7.98071384429932	-6.56148290634155	-0.039838470518589	0.166509225964546	-0.0548633262515068
-7.23523044586182	-7.98056221008301	-6.55688381195068	-0.0397525429725647	0.166395008563995	-0.0548429116606712
-7.23076963424683	-7.97534656524658	-6.55351686477661	-0.0397699140012264	0.166565701365471	-0.0548021458089352
-7.23004579544067	-7.97790956497192	-6.55478668212891	-0.0398101694881916	0.166489988565445	-0.0546651929616928
-7.22688341140747	-7.97838878631592	-6.54949235916138	-0.0398243293166161	0.166567072272301	-0.0547013580799103
-7.22791290283203	-7.97367095947266	-6.55219984054565	-0.0398469902575016	0.166662439703941	-0.0546170771121979
-7.22907543182373	-7.97513437271118	-6.5574517250061	-0.0397555939853191	0.166609600186348	-0.0545029081404209
-7.22268152236938	-7.97744750976563	-6.55308294296265	-0.0398602858185768	0.166709735989571	-0.0544790402054787
-7.21970510482788	-7.97563743591309	-6.55867624282837	-0.0399371236562729	0.16670173406601	-0.0544968470931053
-7.22111034393311	-7.97727870941162	-6.55052804946899	-0.0399447791278362	0.166718810796738	-0.0543583333492279
-7.21650743484497	-7.97427654266357	-6.53737020492554	-0.0399796664714813	0.166717171669006	-0.0543738305568695
-7.21883344650269	-7.97591352462769	-6.54772090911865	-0.0399628020823002	0.166755765676498	-0.0543115101754665
-7.21372985839844	-7.97706651687622	-6.5461049079895	-0.0400343872606754	0.166689857840538	-0.0542155243456364
-7.20936489105225	-7.97432518005371	-6.54473924636841	-0.0400862991809845	0.166740134358406	-0.0542771071195602
-7.20666074752808	-7.97179746627808	-6.54737520217896	-0.0400213189423084	0.166719019412994	-0.0542185306549072
-7.20654773712158	-7.97224617004395	-6.5452766418457	-0.0400507859885693	0.166746944189072	-0.0541103631258011
-7.20365619659424	-7.96668100357056	-6.54935646057129	-0.039964348077774	0.166806608438492	-0.0541325062513351
-7.20493173599243	-7.97008895874023	-6.54932737350464	-0.0400304943323135	0.166799485683441	-0.0540447123348713
-7.20451164245605	-7.96938705444336	-6.54810953140259	-0.0400736220180988	0.166864767670631	-0.054121695458889
-7.21141052246094	-7.96803140640259	-6.55180549621582	-0.0400382056832314	0.166894659399986	-0.0540349371731281
-7.21039390563965	-7.97110080718994	-6.54930877685547	-0.0401195585727692	0.166920602321625	-0.0540122427046299
-7.2151951789856	-7.9683198928833	-6.55127954483032	-0.0401275493204594	0.166999667882919	-0.0540793240070343
-7.21303415298462	-7.96881246566772	-6.55340528488159	-0.0401029884815216	0.166944086551666	-0.0540271624922752
-7.21361827850342	-7.96706199645996	-6.54861068725586	-0.0401846244931221	0.16695699095726	-0.0539965592324734
-7.21182870864868	-7.96643161773682	-6.55543851852417	-0.0401428714394569	0.166953027248383	-0.054093848913908
-7.21513891220093	-7.96803426742554	-6.56018018722534	-0.0401275753974915	0.166902020573616	-0.0539926514029503
-7.21512317657471	-7.96736860275269	-6.5509295463562	-0.040116410702467	0.166980981826782	-0.0541167296469212
-7.21410083770752	-7.96882963180542	-6.56421995162964	-0.040094219148159	0.16698169708252	-0.0541308857500553
-7.21627759933472	-7.96600294113159	-6.55885791778564	-0.0400981307029724	0.166871398687363	-0.054091602563858
-7.21819257736206	-7.96809148788452	-6.55644083023071	-0.0400214157998562	0.166914537549019	-0.0542153008282185
-7.22082805633545	-7.9694995880127	-6.56222534179688	-0.0400891825556755	0.167019441723824	-0.0541615150868893
-7.22520780563354	-7.97296905517578	-6.55864810943604	-0.0401853695511818	0.166979968547821	-0.0541967749595642
-7.22443246841431	-7.97295188903809	-6.55154991149902	-0.0400772579014301	0.167082488536835	-0.0542692951858044
-7.22797441482544	-7.97474193572998	-6.56117534637451	-0.0401658900082111	0.166927367448807	-0.0541991367936134
-7.22840881347656	-7.97349786758423	-6.55173444747925	-0.0401388294994831	0.166963309049606	-0.0543220601975918
-7.22956705093384	-7.97264385223389	-6.56340408325195	-0.0401511713862419	0.166954591870308	-0.0542526245117188
-7.23421049118042	-7.97459173202515	-6.55626583099365	-0.04015988484025	0.166949331760406	-0.0542734861373901
-7.23228931427002	-7.97565889358521	-6.55903720855713	-0.0401223190128803	0.167023658752441	-0.0544151030480862
-7.23308181762695	-7.97423410415649	-6.5704517364502	-0.0401980541646481	0.166927799582481	-0.0543316267430782
-7.23824262619019	-7.97641134262085	-6.56561517715454	-0.0400613881647587	0.16689333319664	-0.054387304931879
-7.23405790328979	-7.9760627746582	-6.56528472900391	-0.040108498185873	0.167003273963928	-0.0544622801244259
-7.23822069168091	-7.97589349746704	-6.57841300964355	-0.0401264280080795	0.167009919881821	-0.0544099994003773
-7.23699474334717	-7.977867603302	-6.56662368774414	-0.040050595998764	0.167038261890411	-0.0545293614268303
-7.24198627471924	-7.97533226013184	-6.57457304000854	-0.0400228053331375	0.167100816965103	-0.0545659922063351
-7.24634599685669	-7.98300409317017	-6.5703010559082	-0.0400011502206326	0.167048454284668	-0.0545344091951847
-7.24317693710327	-7.98148584365845	-6.563392162323	-0.0400319136679173	0.167081579566002	-0.0546251200139523
-7.24809694290161	-7.97972393035889	-6.57706499099731	-0.0400781370699406	0.167098701000214	-0.054672833532095
-7.24551296234131	-7.98659515380859	-6.56700897216797	-0.0399855077266693	0.167047530412674	-0.0546694882214069
-7.24769163131714	-7.98626041412354	-6.56122350692749	-0.0400686450302601	0.167050361633301	-0.0547389835119247
-7.24855184555054	-7.98657846450806	-6.57279872894287	-0.0400177091360092	0.167028427124023	-0.0547321513295174
-7.24430513381958	-7.98925542831421	-6.56491613388062	-0.0399976335465908	0.166999563574791	-0.0547318980097771
-7.23992538452148	-7.98619413375854	-6.56406736373901	-0.0399807021021843	0.167033791542053	-0.0548100061714649
-7.24438619613647	-7.9879322052002	-6.57306861877441	-0.0398965030908585	0.167015194892883	-0.0548355542123318
-7.24255228042603	-7.98627519607544	-6.57575750350952	-0.0398723743855953	0.167046517133713	-0.0547058060765266
-7.2392725944519	-7.98632192611694	-6.56958055496216	-0.0399300344288349	0.16699443757534	-0.0548952370882034
-7.23996257781982	-7.98303699493408	-6.58307075500488	-0.0397624000906944	0.167006492614746	-0.0549228973686695
-7.23682546615601	-7.98660182952881	-6.57180881500244	-0.0397581309080124	0.166965067386627	-0.054820541292429
-7.23248243331909	-7.98697853088379	-6.56305837631226	-0.0396717563271523	0.166998594999313	-0.0549118146300316
-7.23142242431641	-7.98269653320313	-6.58067798614502	-0.0396795980632305	0.167070254683495	-0.0549157597124577
-7.22944784164429	-7.98487949371338	-6.57610034942627	-0.0397189110517502	0.166971668601036	-0.0548695847392082
-7.22536277770996	-7.98429250717163	-6.56264066696167	-0.0396022498607636	0.166961222887039	-0.0549213029444218
-7.22254371643066	-7.98142576217651	-6.5739631652832	-0.0395333915948868	0.166998893022537	-0.0549648404121399
-7.22199773788452	-7.98710966110229	-6.5729398727417	-0.0395546145737171	0.166925460100174	-0.0549091175198555
-7.21732568740845	-7.98461103439331	-6.55953168869019	-0.0395422354340553	0.167043372988701	-0.0550579205155373
-7.21596193313599	-7.98223972320557	-6.56835222244263	-0.0395171977579594	0.16702201962471	-0.0550279580056667
-7.22047662734985	-7.98799467086792	-6.57145833969116	-0.039402112364769	0.166925266385078	-0.0549830943346024
-7.21573352813721	-7.99003458023071	-6.56104469299316	-0.0394868776202202	0.166983306407928	-0.0550819672644138
-7.21563100814819	-7.98733472824097	-6.57317066192627	-0.0394635833799839	0.167025178670883	-0.0551491230726242
-7.21767854690552	-7.99090719223022	-6.56927824020386	-0.0393906459212303	0.16702426970005	-0.0551392734050751
-7.21806001663208	-7.98698139190674	-6.55349397659302	-0.0393848568201065	0.166934862732887	-0.0552791245281696
-7.21903848648071	-7.98905229568481	-6.56515693664551	-0.039377748966217	0.167038589715958	-0.0552464537322521
-7.21601390838623	-7.99433612823486	-6.56642293930054	-0.0393709279596806	0.166968330740929	-0.0552581362426281
-7.21185779571533	-7.9920220375061	-6.55704259872437	-0.0393729209899902	0.166911140084267	-0.0553696602582932
-7.21428775787354	-7.9897575378418	-6.56217193603516	-0.0392688810825348	0.166959330439568	-0.0554674454033375
-7.20969200134277	-7.99333810806274	-6.56239032745361	-0.0392922982573509	0.166927322745323	-0.0553105473518372
-7.2099609375	-7.99188995361328	-6.55277061462402	-0.0393558740615845	0.166918113827705	-0.0555129162967205
-7.21101903915405	-7.99110698699951	-6.5682258605957	-0.0392173230648041	0.166905358433723	-0.0556278564035892
-7.20867919921875	-7.99152326583862	-6.56414318084717	-0.0391985699534416	0.166841745376587	-0.0555719621479511
-7.21079158782959	-7.99271869659424	-6.54971742630005	-0.03920553997159	0.166864797472954	-0.0557181276381016
-7.20612192153931	-7.99184513092041	-6.56409168243408	-0.039112139493227	0.166918352246284	-0.0558000467717648
-7.20785474777222	-7.99108839035034	-6.56577587127686	-0.0391459241509438	0.166805863380432	-0.0557937696576118
-7.20881843566895	-7.9944896697998	-6.55601167678833	-0.0390363559126854	0.166793212294579	-0.0558369010686874
-7.20945644378662	-7.98864793777466	-6.56881666183472	-0.038971833884716	0.166943207383156	-0.0558841042220593
-7.21343803405762	-7.98821258544922	-6.56665515899658	-0.0389459989964962	0.166904449462891	-0.0558815076947212
-7.2110915184021	-7.9919810295105	-6.56409025192261	-0.0388459004461765	0.166819870471954	-0.0559999346733093
-7.2160496711731	-7.98840141296387	-6.564772605896	-0.0388341955840588	0.166915401816368	-0.0560423731803894
-7.21654891967773	-7.99006748199463	-6.57613277435303	-0.0387723222374916	0.166866585612297	-0.056038960814476
-7.2139105796814	-7.99208211898804	-6.56401681900024	-0.0388066843152046	0.166865900158882	-0.0561247244477272
-7.21832466125488	-7.99127244949341	-6.5660605430603	-0.0387652702629566	0.166982144117355	-0.0562451183795929
-7.22326850891113	-7.99174213409424	-6.57072353363037	-0.0387224704027176	0.16695049405098	-0.0562369525432587
-7.22286939620972	-7.99314737319946	-6.55776071548462	-0.0387677066028118	0.166922479867935	-0.0563498623669147
-7.22498941421509	-7.9938006401062	-6.5684118270874	-0.0387644656002522	0.166983604431152	-0.0563520006835461
-7.22212982177734	-7.99687910079956	-6.56839847564697	-0.0387821868062019	0.166925624012947	-0.0563570186495781
-7.22118473052979	-7.99184656143188	-6.5658745765686	-0.0387926772236824	0.166925475001335	-0.0564879961311817
-7.22371482849121	-7.99529838562012	-6.57297134399414	-0.0387158207595348	0.166900634765625	-0.0565370209515095
-7.22473192214966	-7.99444913864136	-6.5731201171875	-0.0387166291475296	0.166921317577362	-0.0564876198768616
-7.22385311126709	-7.99197149276733	-6.57096099853516	-0.0387258902192116	0.16694413125515	-0.0566083006560802
-7.22695207595825	-7.99168348312378	-6.57804393768311	-0.0386310219764709	0.166928708553314	-0.0565889813005924
-7.22979497909546	-7.99330568313599	-6.57140016555786	-0.0386756286025047	0.166909754276276	-0.056662417948246
-7.22920703887939	-7.99233341217041	-6.57312726974487	-0.0385864526033401	0.166978850960732	-0.0567736625671387
-7.23003768920898	-7.99396896362305	-6.57879209518433	-0.0385916605591774	0.167000368237495	-0.0567238107323647
-7.23198699951172	-7.99515390396118	-6.57305860519409	-0.0386410802602768	0.167041927576065	-0.0568359531462193
-7.2360634803772	-7.99512624740601	-6.57712173461914	-0.0386333428323269	0.167068004608154	-0.0568779110908508
-7.23567771911621	-7.99294662475586	-6.58348703384399	-0.0385513380169868	0.167033955454826	-0.0569097995758057
-7.23762273788452	-7.99981737136841	-6.57739353179932	-0.0385881550610065	0.166999101638794	-0.0569655448198318
-7.23551416397095	-7.99510717391968	-6.57484292984009	-0.038571760058403	0.167190238833427	-0.0570771060883999
-7.23833513259888	-7.99520301818848	-6.58617210388184	-0.0385791026055813	0.167072877287865	-0.0570895075798035
-7.24073123931885	-8.00105094909668	-6.57299947738647	-0.0385893397033215	0.167118519544601	-0.0571152046322823
-7.23776292800903	-7.99827194213867	-6.57211542129517	-0.0386223308742046	0.167161658406258	-0.0572201274335384
-7.24242687225342	-8.00043201446533	-6.57779121398926	-0.0386042408645153	0.167151659727097	-0.0572072118520737
-7.24060869216919	-8.0032787322998	-6.56955099105835	-0.0385539568960667	0.167127832770348	-0.0572721734642982
-7.23975038528442	-7.99571132659912	-6.57170581817627	-0.0385556742548943	0.167070418596268	-0.057332020252943
-7.24164295196533	-7.99881792068481	-6.57683372497559	-0.038474079221487	0.167068585753441	-0.0573351718485355
-7.23830223083496	-8.00125503540039	-6.57174396514893	-0.0384955443441868	0.167080089449883	-0.0573848150670528
-7.24132108688354	-7.9943995475769	-6.57779979705811	-0.0384205244481564	0.167052641510963	-0.0574896968901157
-7.23978424072266	-7.99704837799072	-6.58032894134521	-0.038267757743597	0.166988506913185	-0.0575356557965279
-7.24165964126587	-7.99668169021606	-6.57649230957031	-0.0382961183786392	0.167030274868011	-0.0575879663228989
-7.24106788635254	-7.99475812911987	-6.57432270050049	-0.038259819149971	0.167116478085518	-0.0576884932816029
-7.24438190460205	-7.99423503875732	-6.58611726760864	-0.0381847508251667	0.167080208659172	-0.0576827488839626
-7.24653053283691	-7.99519681930542	-6.58265256881714	-0.038156196475029	0.167035058140755	-0.0578318350017071
-7.24963760375977	-7.99505519866943	-6.5866322517395	-0.0380325652658939	0.167069748044014	-0.0578865855932236
-7.25162744522095	-7.99606990814209	-6.58959817886353	-0.0380406752228737	0.167114064097404	-0.0579108707606792
-7.25613164901733	-7.99728488922119	-6.57965993881226	-0.0380308330059052	0.167072221636772	-0.0580588057637215
-7.25692796707153	-7.99724102020264	-6.58707761764526	-0.0380977913737297	0.167148292064667	-0.0580674037337303
-7.26529932022095	-7.99959659576416	-6.58692646026611	-0.0381212830543518	0.167045190930367	-0.0580743923783302
-7.26963996887207	-8.0023136138916	-6.57946491241455	-0.0380679406225681	0.167080819606781	-0.058149877935648
-7.26972389221191	-8.00224685668945	-6.58519601821899	-0.0381041243672371	0.167103484272957	-0.0581422671675682
-7.27215576171875	-8.00219249725342	-6.58374357223511	-0.0381541065871716	0.166972979903221	-0.0582188591361046
-7.27331972122192	-8.00146198272705	-6.58570575714111	-0.0380287766456604	0.167023077607155	-0.0583431571722031
-7.27246522903442	-7.99858045578003	-6.59375190734863	-0.0381191298365593	0.166961297392845	-0.0582796037197113
-7.27771806716919	-8.00293350219727	-6.57976388931274	-0.0381353124976158	0.166993200778961	-0.0583490878343582
-7.27328062057495	-8.00104427337646	-6.58850479125977	-0.0381184406578541	0.167027652263641	-0.0584122538566589
-7.27777099609375	-7.99958515167236	-6.59519004821777	-0.0380653366446495	0.166971877217293	-0.0584394671022892
-7.27479362487793	-8.00254154205322	-6.59069347381592	-0.0380462370812893	0.166964516043663	-0.0584308356046677
-7.27495431900024	-7.99777984619141	-6.59123516082764	-0.0380821786820889	0.167045727372169	-0.0584931075572968
-7.27834415435791	-8.0034294128418	-6.59544992446899	-0.0381661169230938	0.167067840695381	-0.0584491863846779
-7.27556276321411	-8.00595378875732	-6.58395719528198	-0.0381753854453564	0.167029678821564	-0.058503333479166
-7.27365684509277	-8.0033712387085	-6.58525609970093	-0.0381590649485588	0.166935101151466	-0.0586035661399364
-7.27789640426636	-8.00601291656494	-6.5908260345459	-0.038097508251667	0.166949450969696	-0.058481901884079
-7.27286767959595	-8.00534534454346	-6.577073097229	-0.0381828546524048	0.166975989937782	-0.0586026757955551
-7.27618598937988	-8.00615119934082	-6.5873064994812	-0.0381953157484531	0.167031601071358	-0.0586382634937763
-7.27612400054932	-8.00854682922363	-6.58191537857056	-0.0381555259227753	0.166917473077774	-0.0585934594273567
-7.27477073669434	-8.00783824920654	-6.57073640823364	-0.0381861664354801	0.16683341562748	-0.0587052889168262
-7.27566289901733	-8.01151752471924	-6.58008241653442	-0.0382157489657402	0.166923955082893	-0.058746475726366
-7.27237987518311	-8.01060962677002	-6.57511329650879	-0.038111288100481	0.166855275630951	-0.0587477199733257
-7.26695966720581	-8.00604629516602	-6.5696063041687	-0.0381349660456181	0.166797190904617	-0.0588466189801693
-7.26925373077393	-8.00737285614014	-6.57847166061401	-0.0380345024168491	0.166787996888161	-0.0588946007192135
-7.27145719528198	-8.01012516021729	-6.57894515991211	-0.0380537062883377	0.166729003190994	-0.0588283501565456
-7.26738166809082	-8.00957679748535	-6.56947708129883	-0.0379932411015034	0.166738510131836	-0.0590327642858028
-7.26575136184692	-8.00753498077393	-6.57991504669189	-0.0378485769033432	0.166757389903069	-0.0590247698128223
-7.26126050949097	-8.00849437713623	-6.57591152191162	-0.0378977432847023	0.166613981127739	-0.0590503141283989
-7.26192140579224	-8.00685596466064	-6.56454086303711	-0.0378256253898144	0.166661024093628	-0.0591373443603516
-7.26229095458984	-8.00564575195313	-6.57947492599487	-0.037669911980629	0.16673755645752	-0.0591655746102333
-7.26023530960083	-8.01050567626953	-6.57196474075317	-0.0377399586141109	0.166645869612694	-0.059228602796793
-7.25865268707275	-8.00822734832764	-6.56733512878418	-0.0376625806093216	0.166698515415192	-0.0593655854463577
-7.25836896896362	-8.0039529800415	-6.57946395874023	-0.0375564284622669	0.166665732860565	-0.0593429319560528
-7.25712299346924	-8.01029014587402	-6.57303380966187	-0.0375374592840672	0.166698113083839	-0.0594011135399342
-7.25087976455688	-8.00822067260742	-6.56524467468262	-0.037551511079073	0.166799530386925	-0.0594293028116226
-7.25188636779785	-8.0069408416748	-6.57337522506714	-0.0374825038015842	0.166659623384476	-0.0595248006284237
-7.2538537979126	-8.0106029510498	-6.56989908218384	-0.0373920612037182	0.166706785559654	-0.0595003329217434
-7.24264430999756	-8.00716304779053	-6.55954647064209	-0.0374251529574394	0.166691616177559	-0.0596242733299732
-7.24559307098389	-8.00730228424072	-6.57200288772583	-0.0373881943523884	0.166710674762726	-0.0596740953624249
-7.2440013885498	-8.00912189483643	-6.56488656997681	-0.0373739451169968	0.166670322418213	-0.0596217550337315
-7.24282884597778	-8.00732517242432	-6.55232000350952	-0.0373442322015762	0.166623368859291	-0.0597714446485043
-7.24250316619873	-8.00652599334717	-6.56089353561401	-0.0372850485146046	0.166666224598885	-0.0597347021102905
-7.23727035522461	-8.00919437408447	-6.56099462509155	-0.0372407138347626	0.166603207588196	-0.0597549602389336
-7.23794221878052	-8.00510311126709	-6.55382871627808	-0.03726452216506	0.166629359126091	-0.059811670333147
-7.23876285552979	-8.00442028045654	-6.559814453125	-0.0371477529406548	0.166593357920647	-0.0598932355642319
-7.23500823974609	-8.00314521789551	-6.56093072891235	-0.0370925813913345	0.16650564968586	-0.0598204284906387
-7.23014402389526	-8.00678253173828	-6.54604959487915	-0.0371275506913662	0.166472792625427	-0.0599126145243645
-7.2287278175354	-8.00238513946533	-6.55632925033569	-0.0370529666543007	0.166526839137077	-0.059970811009407
-7.22864532470703	-8.00182056427002	-6.55883932113647	-0.037055280059576	0.166485816240311	-0.0599121116101742
-7.22752571105957	-8.00232601165771	-6.55229616165161	-0.0369286276400089	0.166492357850075	-0.0600630044937134
-7.22680854797363	-7.99985265731812	-6.56348991394043	-0.0368607379496098	0.166564077138901	-0.0600383616983891
-7.2248592376709	-8.00133895874023	-6.55591154098511	-0.0368359386920929	0.166451558470726	-0.0601027272641659
-7.21951532363892	-8.00216484069824	-6.55177164077759	-0.0368438549339771	0.16649617254734	-0.0601791590452194
-7.21940803527832	-7.99976110458374	-6.55430221557617	-0.0367334820330143	0.166509807109833	-0.0602110251784325
-7.21906757354736	-8.00150775909424	-6.55588912963867	-0.0368069149553776	0.166501507163048	-0.0601819977164268
-7.2128438949585	-8.00446224212646	-6.55051898956299	-0.0367410629987717	0.166486695408821	-0.0602606162428856
-7.21222019195557	-8.00081348419189	-6.55357551574707	-0.0367037169635296	0.166452467441559	-0.0603918023407459
-7.21530771255493	-8.00234317779541	-6.55712604522705	-0.0366090349853039	0.166408270597458	-0.0603069663047791
-7.21090936660767	-8.00452518463135	-6.54060316085815	-0.036569993942976	0.166525572538376	-0.0604107454419136
-7.21010398864746	-8.00190925598145	-6.55083799362183	-0.0365747064352036	0.166506126523018	-0.0605085380375385
-7.21167278289795	-8.00463104248047	-6.54806423187256	-0.0364937484264374	0.166430979967117	-0.0605033226311207
-7.20997333526611	-8.00521469116211	-6.53942537307739	-0.0365043431520462	0.166391640901566	-0.060600470751524
-7.21247339248657	-8.00466728210449	-6.54405498504639	-0.0364706069231033	0.166424304246902	-0.0607110746204853
-7.21133184432983	-8.00444221496582	-6.54421806335449	-0.0364126227796078	0.166441038250923	-0.0607886947691441
-7.2131028175354	-8.00419616699219	-6.53801345825195	-0.0364648625254631	0.166329935193062	-0.0608242340385914
-7.2181921005249	-8.0039758682251	-6.53820705413818	-0.0363253280520439	0.166389942169189	-0.060944102704525
-7.21822595596313	-8.00416278839111	-6.55013513565063	-0.0363041646778584	0.166361466050148	-0.0608864463865757
-7.21698665618896	-8.00556564331055	-6.54348802566528	-0.0362986922264099	0.166401460766792	-0.061053454875946
-7.21838712692261	-8.00228881835938	-6.55064296722412	-0.0362079627811909	0.166411951184273	-0.0612078905105591
-7.21841287612915	-8.00092792510986	-6.55775117874146	-0.0361663848161697	0.166364699602127	-0.0611926950514317
-7.22407341003418	-8.00427341461182	-6.54989051818848	-0.0361401587724686	0.166337981820107	-0.0613240301609039
-7.22198009490967	-8.00242710113525	-6.55657339096069	-0.0360344387590885	0.166395008563995	-0.0614216960966587
-7.22540903091431	-8.00093364715576	-6.56070327758789	-0.0360617265105248	0.166386365890503	-0.0615082047879696
-7.2232141494751	-8.00328063964844	-6.55868864059448	-0.0359909683465958	0.166429713368416	-0.0615737810730934
-7.22321367263794	-7.99897813796997	-6.56044244766235	-0.0359197519719601	0.166482165455818	-0.0616765059530735
-7.22318077087402	-8.00295639038086	-6.55955600738525	-0.0359228625893593	0.166415199637413	-0.0617002584040165
-7.22469186782837	-8.00579929351807	-6.55529737472534	-0.0359295271337032	0.166462227702141	-0.0617844574153423
-7.22525691986084	-7.99991464614868	-6.56040048599243	-0.0358555652201176	0.166454017162323	-0.0619720220565796
-7.22856998443604	-8.00356197357178	-6.56153249740601	-0.0357782915234566	0.166394084692001	-0.0618768446147442
-7.22391796112061	-8.0049352645874	-6.54819869995117	-0.0358600579202175	0.166486367583275	-0.0620303675532341
-7.22698974609375	-8.00387859344482	-6.55537033081055	-0.0357977896928787	0.166428670287132	-0.0620870292186737
-7.23164367675781	-8.00616455078125	-6.5569486618042	-0.035804882645607	0.166426137089729	-0.0620687566697598
-7.22906970977783	-8.00667285919189	-6.5460090637207	-0.0358369387686253	0.166358903050423	-0.062208216637373
-7.23148155212402	-8.00545215606689	-6.55614233016968	-0.0357653647661209	0.166393518447876	-0.062235202640295
-7.22675323486328	-8.00661182403564	-6.55505275726318	-0.0356973260641098	0.166295677423477	-0.0622928142547607
-7.22928762435913	-8.00281524658203	-6.54677867889404	-0.0358046740293503	0.166331976652145	-0.0624029859900475
-7.23005199432373	-8.00292205810547	-6.55128908157349	-0.0356530956923962	0.166348367929459	-0.0624952539801598
-7.23575496673584	-8.00368595123291	-6.55779123306274	-0.0356510616838932	0.166327863931656	-0.0624608211219311
-7.23652172088623	-8.00570678710938	-6.54875755310059	-0.0356569513678551	0.166325479745865	-0.0626339167356491
-7.23378133773804	-8.00312423706055	-6.56012916564941	-0.0356112197041512	0.166347503662109	-0.0627353712916374
-7.23622035980225	-8.00298881530762	-6.56134366989136	-0.0355785116553307	0.166351139545441	-0.0626832544803619
-7.2369647026062	-8.00377655029297	-6.55298185348511	-0.0355092063546181	0.166222557425499	-0.0627930164337158
-7.23840999603271	-7.99901247024536	-6.56639575958252	-0.0354746654629707	0.166367188096046	-0.0628581196069717
-7.23808240890503	-8.00547885894775	-6.5639853477478	-0.0354791581630707	0.166273832321167	-0.0628897845745087
-7.23610401153564	-8.00316905975342	-6.56141996383667	-0.0354715883731842	0.166303873062134	-0.0630070045590401
-7.23970937728882	-7.99820423126221	-6.57144212722778	-0.0353701114654541	0.166346147656441	-0.0630579367280006
-7.24151468276978	-8.00478458404541	-6.55946254730225	-0.0353990346193314	0.166342988610268	-0.0630199164152145
-7.23578405380249	-8.00620365142822	-6.5562915802002	-0.0353950001299381	0.166309013962746	-0.0631694942712784
-7.23665189743042	-8.0018892288208	-6.5643048286438	-0.0353802740573883	0.166322633624077	-0.0631875023245811
-7.23891258239746	-8.004563331604	-6.55805540084839	-0.0353320762515068	0.166222840547562	-0.0631677731871605
-7.23121738433838	-8.00553321838379	-6.5462818145752	-0.0353631377220154	0.166206687688828	-0.0632805675268173
-7.23210144042969	-8.00212669372559	-6.55646467208862	-0.0353114306926727	0.166306018829346	-0.0633230209350586
-7.23033952713013	-8.00489711761475	-6.55175018310547	-0.0352834649384022	0.166156083345413	-0.0632953122258186
-7.22627735137939	-8.00426292419434	-6.53586149215698	-0.0353343896567822	0.166116163134575	-0.063396081328392
-7.22858619689941	-8.00341129302979	-6.55267333984375	-0.0352213755249977	0.166058868169785	-0.0634223967790604
-7.22526407241821	-8.00395393371582	-6.55138063430786	-0.0352262370288372	0.166123792529106	-0.0633990466594696
-7.2255539894104	-8.0026969909668	-6.54404735565186	-0.0351971164345741	0.165944188833237	-0.0634628087282181
-7.22640991210938	-8.00047016143799	-6.54344081878662	-0.0351218394935131	0.165998950600624	-0.0635952353477478
-7.22796773910522	-8.00173568725586	-6.55103635787964	-0.0351000428199768	0.166003376245499	-0.063531719148159
-7.22595262527466	-8.00366115570068	-6.54595279693604	-0.0350897237658501	0.165912479162216	-0.0635567232966423
-7.22350883483887	-8.0002269744873	-6.53417348861694	-0.0350699871778488	0.165936455130577	-0.0636328905820847
-7.22553205490112	-7.99706506729126	-6.54596853256226	-0.0350023247301579	0.165920004248619	-0.0635838359594345
-7.22615528106689	-8.00136184692383	-6.54190158843994	-0.0350125171244144	0.165762439370155	-0.0636334642767906
-7.21878051757813	-8.00143527984619	-6.54407644271851	-0.0349256359040737	0.165810793638229	-0.0637001320719719
-7.22109651565552	-7.99487447738647	-6.54787540435791	-0.0348760299384594	0.165736138820648	-0.0637165457010269
-7.2216215133667	-7.99869203567505	-6.54766702651978	-0.0347953736782074	0.165654987096786	-0.063714399933815
-7.21746206283569	-7.9979510307312	-6.53660345077515	-0.0348485857248306	0.165659531950951	-0.0637432932853699
-7.21644067764282	-7.99499607086182	-6.54095554351807	-0.0349026210606098	0.165583610534668	-0.0637752488255501
-7.21564149856567	-7.9966926574707	-6.54165983200073	-0.0347373820841312	0.165497332811356	-0.063714399933815
-7.2151894569397	-7.99363899230957	-6.54144811630249	-0.0348100997507572	0.165581837296486	-0.0637306869029999
-7.21534299850464	-7.99149894714355	-6.53471422195435	-0.0347489528357983	0.16548003256321	-0.0637345016002655
-7.21486711502075	-7.99555540084839	-6.53803777694702	-0.0347710847854614	0.165470972657204	-0.0637213811278343
-7.21483421325684	-7.99595499038696	-6.53253984451294	-0.0347856059670448	0.165421202778816	-0.0637800693511963
-7.22012662887573	-7.99469804763794	-6.54049015045166	-0.0346972718834877	0.16546331346035	-0.0637938529253006
-7.22099542617798	-7.99424409866333	-6.53724575042725	-0.0347372069954872	0.16546918451786	-0.0637973770499229
-7.22139501571655	-7.99419927597046	-6.53664350509644	-0.0347829535603523	0.16546630859375	-0.06386399269104
-7.22606372833252	-7.9960503578186	-6.54649591445923	-0.0348178222775459	0.165476113557816	-0.0638043135404587
-7.23264932632446	-7.99639129638672	-6.54499053955078	-0.0347495675086975	0.165455907583237	-0.0638265535235405
-7.23833513259888	-7.9961519241333	-6.53927421569824	-0.0347277820110321	0.165423557162285	-0.0639144331216812
-7.23776054382324	-7.99771356582642	-6.54704141616821	-0.0348592139780521	0.165531754493713	-0.0639165118336678
-7.23946332931519	-7.9996190071106	-6.54856967926025	-0.0347856767475605	0.165422856807709	-0.0639208257198334
-7.24629592895508	-8.00131320953369	-6.53746032714844	-0.0348589792847633	0.165421739220619	-0.0639120265841484
-7.24660634994507	-7.99760818481445	-6.54158926010132	-0.0348909869790077	0.165474742650986	-0.0639438331127167
-7.2480845451355	-8.00095748901367	-6.55490159988403	-0.0349202826619148	0.165485084056854	-0.0638963729143143
-7.24983692169189	-8.00347995758057	-6.54697942733765	-0.0348628722131252	0.165432155132294	-0.0638992786407471
-7.25065612792969	-7.99791574478149	-6.54276704788208	-0.0349948033690453	0.165489614009857	-0.0639819428324699
-7.25566434860229	-8.00155067443848	-6.55796098709106	-0.0350053794682026	0.165467694401741	-0.0639241710305214
-7.25093841552734	-8.00568103790283	-6.54510593414307	-0.0350176692008972	0.165408939123154	-0.0639160424470901
-7.25162696838379	-7.99972629547119	-6.54752826690674	-0.0350639894604683	0.165390148758888	-0.0639238730072975
-7.256995677948	-8.00027465820313	-6.55561494827271	-0.0349758043885231	0.165400221943855	-0.063897043466568
-7.25632953643799	-8.00478553771973	-6.55797052383423	-0.0350737385451794	0.165420323610306	-0.0638540983200073
-7.25513029098511	-8.00517845153809	-6.5477614402771	-0.0351224914193153	0.165376603603363	-0.0639218017458916
-7.25798082351685	-8.00209999084473	-6.5606164932251	-0.0350521616637707	0.165397763252258	-0.063879631459713
-7.26161527633667	-8.00468063354492	-6.55453443527222	-0.035070575773716	0.165362805128098	-0.0638898909091949
-7.26287984848022	-8.00476837158203	-6.55136013031006	-0.0350497476756573	0.165405288338661	-0.0639258176088333
-7.26214838027954	-8.00525951385498	-6.56289482116699	-0.0351035445928574	0.165424585342407	-0.0637786760926247
-7.264328956604	-8.00810623168945	-6.55260181427002	-0.0351918153464794	0.165384843945503	-0.0638792440295219
-7.2687840461731	-8.00846576690674	-6.5558614730835	-0.0352355279028416	0.165561601519585	-0.0638585239648819
-7.27289342880249	-8.00708103179932	-6.56033086776733	-0.035166684538126	0.165433287620544	-0.0637995451688766
-7.27431774139404	-8.01238441467285	-6.54838275909424	-0.0352748408913612	0.165460377931595	-0.0638238340616226
-7.27485466003418	-8.00922107696533	-6.55522871017456	-0.0352478995919228	0.16548678278923	-0.0637703165411949
-7.27599763870239	-8.01286602020264	-6.55231237411499	-0.0352938547730446	0.165391966700554	-0.0637436211109161
-7.27218246459961	-8.011643409729	-6.55119609832764	-0.0353136770427227	0.165358811616898	-0.0638267323374748
-7.27396869659424	-8.00691032409668	-6.55797386169434	-0.0352676026523113	0.165346398949623	-0.0636919438838959
-7.27234315872192	-8.00912189483643	-6.54885387420654	-0.0352561846375465	0.165289968252182	-0.0637531206011772
-7.27031278610229	-8.00556564331055	-6.5585560798645	-0.0352338962256908	0.165242478251457	-0.0637178868055344
-7.26932573318481	-8.0130558013916	-6.55205678939819	-0.0353326722979546	0.165227681398392	-0.0636424273252487
-7.26785135269165	-8.00902462005615	-6.54633474349976	-0.0351908914744854	0.165357172489166	-0.0637054890394211
-7.26661539077759	-8.00518703460693	-6.55646991729736	-0.0351239442825317	0.165320426225662	-0.0636496692895889
-7.26383876800537	-8.01180267333984	-6.55199289321899	-0.0352425463497639	0.165190950036049	-0.0636164024472237
-7.26239442825317	-8.0111198425293	-6.54236841201782	-0.0352368652820587	0.165239930152893	-0.0635968223214149
-7.25890207290649	-8.00807189941406	-6.55028438568115	-0.0352127254009247	0.165203019976616	-0.0636644586920738
-7.26115894317627	-8.0093469619751	-6.54837942123413	-0.0351561196148396	0.165136992931366	-0.0635041296482086
-7.25598001480103	-8.00866603851318	-6.53970670700073	-0.0351859033107758	0.165162846446037	-0.0635408982634544
-7.25583076477051	-8.00925827026367	-6.54864120483398	-0.0352593213319778	0.165169164538383	-0.0635577514767647
-7.2597393989563	-8.01066589355469	-6.54465484619141	-0.0352126285433769	0.165134012699127	-0.0634762942790985
-7.25993299484253	-8.01025009155273	-6.53853797912598	-0.0351948589086533	0.165058925747871	-0.0635185614228249
-7.26081943511963	-8.00664329528809	-6.54671001434326	-0.0351351387798786	0.165117666125298	-0.0634786933660507
-7.26009893417358	-8.00885105133057	-6.54280567169189	-0.0351907387375832	0.165156006813049	-0.0635033398866653
-7.26003313064575	-8.00654888153076	-6.54711246490479	-0.0351895093917847	0.165069371461868	-0.0634788051247597
-7.26329517364502	-8.00789070129395	-6.54474639892578	-0.035150408744812	0.165147230029106	-0.063508428633213
-7.26241970062256	-8.00618267059326	-6.55432033538818	-0.035100944340229	0.165148511528969	-0.0633985474705696
-7.26173114776611	-8.00747299194336	-6.55072355270386	-0.0351417921483517	0.165079981088638	-0.0634585320949554
-7.26092004776001	-8.00520133972168	-6.54788303375244	-0.0350784510374069	0.165102586150169	-0.0635011941194534
-7.26101922988892	-8.00049114227295	-6.55379819869995	-0.0351159647107124	0.165104702115059	-0.0634016618132591
-7.2636513710022	-8.00539207458496	-6.5487174987793	-0.0351531319320202	0.165029957890511	-0.0633872672915459
-7.25667524337769	-8.00593852996826	-6.54888534545898	-0.0351448953151703	0.165077358484268	-0.0634529367089272
-7.25498008728027	-8.00265979766846	-6.55549716949463	-0.0351604670286179	0.165047213435173	-0.0633776113390923
-7.25728321075439	-8.0071439743042	-6.54958486557007	-0.0351656898856163	0.165060237050056	-0.0633629038929939
-7.25345659255981	-8.00448989868164	-6.55137729644775	-0.0352112762629986	0.165093347430229	-0.0633848533034325
-7.24901437759399	-8.00404453277588	-6.55026435852051	-0.0352165400981903	0.165104255080223	-0.0632996708154678
-7.25087785720825	-8.00740242004395	-6.54833555221558	-0.0351424664258957	0.16508112847805	-0.063311293721199
-7.24943828582764	-8.00618076324463	-6.54902458190918	-0.0351859331130981	0.165136083960533	-0.0633528679609299
-7.25275945663452	-8.00329494476318	-6.55906915664673	-0.0350739397108555	0.165208086371422	-0.0632740035653114
-7.2521014213562	-8.00704002380371	-6.55398654937744	-0.0351745113730431	0.165272653102875	-0.0632689967751503
-7.25456380844116	-8.0072660446167	-6.55215835571289	-0.0351807102560997	0.165180742740631	-0.0633682012557983
-7.25761890411377	-8.00710391998291	-6.55829477310181	-0.0351212359964848	0.165335118770599	-0.0633266866207123
-7.26044797897339	-8.00647640228271	-6.55970335006714	-0.035161767154932	0.165298998355865	-0.0633008927106857
-7.26133966445923	-8.01172828674316	-6.55278635025024	-0.0352129898965359	0.165426924824715	-0.063381738960743
-7.26313924789429	-8.01155090332031	-6.562087059021	-0.0352445095777512	0.165461868047714	-0.0633358433842659
-7.26661586761475	-8.01270961761475	-6.56067848205566	-0.0352700129151344	0.165415048599243	-0.0633014217019081
-7.26886320114136	-8.01392078399658	-6.55515813827515	-0.0352552123367786	0.165465995669365	-0.0633742436766624
-7.27104568481445	-8.0139217376709	-6.56421518325806	-0.0352503731846809	0.165468126535416	-0.0632820501923561
-7.27165508270264	-8.01369380950928	-6.5612359046936	-0.0353188663721085	0.165397599339485	-0.0633349418640137
-7.26958513259888	-8.01200389862061	-6.55969858169556	-0.0352814681828022	0.165501743555069	-0.0634162425994873
-7.27258062362671	-8.00996780395508	-6.57097959518433	-0.0352065563201904	0.165432333946228	-0.0633127242326736
-7.2730131149292	-8.01627826690674	-6.56240129470825	-0.0353354513645172	0.165432199835777	-0.0633087530732155
-7.2682204246521	-8.01388168334961	-6.5620903968811	-0.0353800654411316	0.165471479296684	-0.0633511170744896
-7.27225780487061	-8.01053237915039	-6.56829166412354	-0.0353070013225079	0.165402099490166	-0.0632855370640755
-7.27367925643921	-8.01374626159668	-6.57181167602539	-0.0353118181228638	0.165448933839798	-0.0632631853222847
-7.27139616012573	-8.01467323303223	-6.56376028060913	-0.0354617461562157	0.165503948926926	-0.0632536634802818
-7.27153253555298	-8.01221466064453	-6.56404447555542	-0.0354513227939606	0.165492191910744	-0.063268207013607
-7.26946449279785	-8.01208209991455	-6.56432294845581	-0.0354020148515701	0.165409818291664	-0.0632488131523132
-7.26985692977905	-8.01304626464844	-6.55936288833618	-0.0354186072945595	0.16545332968235	-0.0630828514695168
-7.26754522323608	-8.01278209686279	-6.55756282806396	-0.035474207252264	0.165491729974747	-0.063197135925293
-7.26563692092896	-8.01062488555908	-6.56781673431396	-0.0354223251342773	0.165434882044792	-0.0630889981985092
-7.26487874984741	-8.01126956939697	-6.55868673324585	-0.0355049930512905	0.165402039885521	-0.0630269050598145
-7.25813341140747	-8.01115226745605	-6.55236196517944	-0.03547752648592	0.165466979146004	-0.0630167350172997
-7.25674200057983	-8.0076322555542	-6.568115234375	-0.0354177616536617	0.165452569723129	-0.0628450289368629
-7.25374555587769	-8.00916290283203	-6.55755758285522	-0.0355552546679974	0.165372133255005	-0.0628572627902031
-7.25224304199219	-8.00960826873779	-6.55040788650513	-0.0355858020484447	0.165401503443718	-0.0628006756305695
-7.25133943557739	-8.00493717193604	-6.55969381332397	-0.0354864932596684	0.165357559919357	-0.0627191811800003
-7.25264120101929	-8.01245403289795	-6.55147361755371	-0.035569105297327	0.165332660079002	-0.0626502186059952
-7.24818658828735	-8.00940418243408	-6.54514455795288	-0.0356164835393429	0.16542275249958	-0.0626745596528053
-7.24957513809204	-8.00722026824951	-6.54784631729126	-0.0356304720044136	0.16537868976593	-0.0625995397567749
-7.25169038772583	-8.00887203216553	-6.54594039916992	-0.0356372855603695	0.165312692523003	-0.062486045062542
-7.24935293197632	-8.00893020629883	-6.53503179550171	-0.0357216596603394	0.165336951613426	-0.0625243037939072
-7.25039148330688	-8.00932598114014	-6.54851818084717	-0.0358020253479481	0.165371388196945	-0.0624364912509918
-7.24786186218262	-8.0084114074707	-6.5383768081665	-0.0357371345162392	0.165323361754417	-0.0624465644359589
-7.24763870239258	-8.00622081756592	-6.53016424179077	-0.035871796309948	0.16532900929451	-0.0624410212039948
-7.25191020965576	-8.005126953125	-6.54863262176514	-0.0358499810099602	0.165251225233078	-0.0623311847448349
-7.24609136581421	-8.00821590423584	-6.5363130569458	-0.0359304994344711	0.165272504091263	-0.0622694492340088
-7.24725389480591	-8.00428581237793	-6.53828907012939	-0.0359116084873676	0.165294900536537	-0.0622572898864746
-7.2491979598999	-8.00454139709473	-6.54468965530396	-0.0358866602182388	0.165191188454628	-0.062235452234745
-7.2501277923584	-8.00597476959229	-6.54630756378174	-0.0359509363770485	0.165206223726273	-0.0620673149824142
-7.2464919090271	-8.00487422943115	-6.53823184967041	-0.0361152552068233	0.16521729528904	-0.0621697492897511
-7.24850988388062	-8.00200462341309	-6.55066013336182	-0.0360430367290974	0.165200814604759	-0.0621140748262405
-7.24802780151367	-8.00429058074951	-6.54261207580566	-0.036039661616087	0.165148496627808	-0.0620264112949371
-7.24835062026978	-8.00321102142334	-6.54023551940918	-0.0361124165356159	0.165072068572044	-0.0620345249772072
-7.24564170837402	-8.00193405151367	-6.5485372543335	-0.0360756702721119	0.165109917521477	-0.0619338117539883
-7.24703884124756	-8.00405597686768	-6.53150796890259	-0.0361635498702526	0.16515226662159	-0.0619440190494061
-7.24871206283569	-8.00521755218506	-6.53586435317993	-0.0362268947064877	0.165169298648834	-0.0619156956672668
-7.24956560134888	-8.00131225585938	-6.54120683670044	-0.0362158194184303	0.165043473243713	-0.0618392936885357
-7.25395727157593	-8.00732421875	-6.53963565826416	-0.0363292060792446	0.165086954832077	-0.0618273355066776
-7.24547958374023	-8.00494289398193	-6.5323281288147	-0.0363969504833221	0.165089428424835	-0.0618905015289783
-7.25079345703125	-7.99904108047485	-6.54639768600464	-0.036459356546402	0.165081202983856	-0.0618668384850025
-7.2542085647583	-8.00363731384277	-6.53453493118286	-0.0363936387002468	0.164975240826607	-0.0618329718708992
-7.24919462203979	-8.00230026245117	-6.52429962158203	-0.0364690907299519	0.165083542466164	-0.0618534162640572
-7.25210189819336	-8.00373840332031	-6.53737354278564	-0.0366090089082718	0.165027946233749	-0.0618422403931618
-7.24919605255127	-8.0054817199707	-6.52908754348755	-0.0365671738982201	0.164900258183479	-0.0618331246078014
-7.25088310241699	-8.00121212005615	-6.5213475227356	-0.0366985723376274	0.164866179227829	-0.0618464313447475
-7.25448799133301	-8.00013160705566	-6.53050518035889	-0.0366145856678486	0.164915665984154	-0.0617874227464199
-7.24819707870483	-8.00562381744385	-6.52122640609741	-0.0367141328752041	0.164836183190346	-0.0617885105311871
-7.25083637237549	-7.99966764450073	-6.5192551612854	-0.0367139466106892	0.16476871073246	-0.0618579424917698
-7.25098419189453	-7.99741649627686	-6.53041934967041	-0.036713182926178	0.164721563458443	-0.0618518404662609
-7.25256204605103	-7.99984550476074	-6.53164291381836	-0.0367641746997833	0.164690628647804	-0.0617151856422424
-7.25149536132813	-7.99984836578369	-6.51573133468628	-0.0368357188999653	0.164646849036217	-0.0618536025285721
-7.25203800201416	-7.99576854705811	-6.5301775932312	-0.0367549620568752	0.164657726883888	-0.0618371479213238
-7.25231838226318	-7.99599313735962	-6.52393388748169	-0.0367640480399132	0.164522483944893	-0.0617992430925369
-7.25364065170288	-7.99614858627319	-6.51676368713379	-0.0366921201348305	0.164586022496223	-0.0618583746254444
-7.25201892852783	-7.99076461791992	-6.53459024429321	-0.0367273017764091	0.164612025022507	-0.0618478767573833
-7.25513744354248	-7.9927773475647	-6.52360773086548	-0.0367791093885899	0.164504960179329	-0.0618738271296024
-7.25507879257202	-7.99477577209473	-6.5218825340271	-0.0368116535246372	0.164502844214439	-0.0619121827185154
-7.25344848632813	-7.9898681640625	-6.52608442306519	-0.0367425493896008	0.16448575258255	-0.0618845894932747
-7.25529813766479	-7.99435043334961	-6.52399349212646	-0.0367748625576496	0.164450317621231	-0.0618534870445728
-7.25040245056152	-7.991623878479	-6.52026796340942	-0.0368856079876423	0.164538413286209	-0.0619499981403351
-7.25249433517456	-7.98760890960693	-6.53056621551514	-0.0368615724146366	0.164446800947189	-0.0619094558060169
-7.25511693954468	-7.9936637878418	-6.51902389526367	-0.0368746817111969	0.164402857422829	-0.0618640221655369
-7.25165224075317	-7.98980140686035	-6.50959730148315	-0.0369418039917946	0.164434850215912	-0.061982586979866
-7.25226402282715	-7.98881149291992	-6.51847171783447	-0.0369808711111546	0.164394125342369	-0.0619068890810013
-7.24984550476074	-7.99175977706909	-6.51232862472534	-0.0369065292179585	0.164360299706459	-0.0619155131280422
-7.24984979629517	-7.98722267150879	-6.50683307647705	-0.0369910374283791	0.164250761270523	-0.0619474351406097
-7.25347566604614	-7.98786497116089	-6.51589918136597	-0.0369898602366447	0.164323106408119	-0.0618994198739529
-7.24764919281006	-7.99039506912231	-6.50668478012085	-0.0370423644781113	0.164235144853592	-0.0618826411664486
-7.24618816375732	-7.98161363601685	-6.50850677490234	-0.037001371383667	0.164186730980873	-0.0619663298130035
-7.24549150466919	-7.98522329330444	-6.51315546035767	-0.0369261801242828	0.164159089326859	-0.0619071759283543
-7.24333047866821	-7.98298788070679	-6.50972414016724	-0.0370128452777863	0.164187252521515	-0.0619086697697639
-7.24414873123169	-7.98096466064453	-6.51369285583496	-0.0369339808821678	0.16413776576519	-0.061922013759613
-7.24194717407227	-7.98309564590454	-6.51383495330811	-0.0370231717824936	0.16416709125042	-0.0619361251592636
-7.24355268478394	-7.98412752151489	-6.50874710083008	-0.0370441675186157	0.164190739393234	-0.0620233453810215
-7.25020360946655	-7.98659372329712	-6.51302146911621	-0.0370140820741653	0.164172142744064	-0.0619342066347599
-7.24902868270874	-7.985435962677	-6.50165748596191	-0.0370902828872204	0.164102792739868	-0.0619273483753204
-7.25267744064331	-7.986976146698	-6.50444221496582	-0.0370921902358532	0.164209350943565	-0.0620085187256336
-7.25342416763306	-7.98804664611816	-6.51148509979248	-0.0371066406369209	0.164187848567963	-0.0620248764753342
-7.25805616378784	-7.98735761642456	-6.50349235534668	-0.0371279194951057	0.164143532514572	-0.0620126836001873
-7.26061201095581	-7.98567342758179	-6.50879716873169	-0.0370878092944622	0.164155513048172	-0.0621275864541531
-7.26647329330444	-7.98921155929565	-6.51449823379517	-0.037103645503521	0.164163425564766	-0.0620226450264454
-7.26538801193237	-7.98850965499878	-6.50735330581665	-0.0371503569185734	0.164204880595207	-0.0621425062417984
-7.26681709289551	-7.98891401290894	-6.52171611785889	-0.0371799096465111	0.16425321996212	-0.0622138194739819
-7.273033618927	-7.98681831359863	-6.525803565979	-0.0372535139322281	0.164252132177353	-0.0621505565941334
-7.27427864074707	-7.98905563354492	-6.51925134658813	-0.0372082591056824	0.164299711585045	-0.0622358173131943
-7.27405023574829	-7.9883074760437	-6.52829074859619	-0.037213958799839	0.164355680346489	-0.0622769817709923
-7.27715253829956	-7.98863315582275	-6.53070783615112	-0.0372658148407936	0.164359986782074	-0.0622323490679264
-7.27766227722168	-7.99409008026123	-6.53027820587158	-0.0372836664319038	0.164344027638435	-0.0623233653604984
-7.28109836578369	-7.98778343200684	-6.53072881698608	-0.0372941046953201	0.164449900388718	-0.0623131841421127
-7.28380727767944	-7.99434566497803	-6.53220701217651	-0.0373504161834717	0.164520651102066	-0.0622980333864689
-7.28254365921021	-7.9949107170105	-6.52173614501953	-0.0374193266034126	0.164598941802979	-0.0623607337474823
-7.28407192230225	-7.99708271026611	-6.53586673736572	-0.0374396704137325	0.164581418037415	-0.0624274164438248
-7.28750658035278	-8.00134181976318	-6.53178596496582	-0.037414912134409	0.164575591683388	-0.0623239241540432
-7.28525018692017	-7.99965190887451	-6.52122974395752	-0.0374789126217365	0.164706319570541	-0.0624511539936066
-7.28888511657715	-7.99939584732056	-6.53156900405884	-0.037442397326231	0.164688974618912	-0.0625163838267326
-7.29022550582886	-8.00360488891602	-6.53525161743164	-0.0374610684812069	0.164661318063736	-0.0624644197523594
-7.28689908981323	-8.00409317016602	-6.52357149124146	-0.0375516414642334	0.164670214056969	-0.0625676661729813
-7.29123687744141	-8.00439834594727	-6.53765058517456	-0.0375209860503674	0.164726048707962	-0.0625733733177185
-7.28800773620605	-8.00720977783203	-6.53410625457764	-0.0374467261135578	0.164739519357681	-0.0626026540994644
-7.28813028335571	-8.00232982635498	-6.52677249908447	-0.037506140768528	0.16473326086998	-0.0626984983682632
-7.28538990020752	-8.00304985046387	-6.54216432571411	-0.0373957678675652	0.16475236415863	-0.062765970826149
-7.28864097595215	-8.00442409515381	-6.5377402305603	-0.0373764522373676	0.164691567420959	-0.0626837462186813
-7.28362083435059	-8.00641441345215	-6.52792882919312	-0.0373728312551975	0.164714992046356	-0.0628512129187584
-7.28078508377075	-8.00555515289307	-6.53776264190674	-0.0373032316565514	0.164779469370842	-0.0629347786307335
-7.27942180633545	-8.00231075286865	-6.5416955947876	-0.0372429005801678	0.164750307798386	-0.0628932118415833
-7.27875471115112	-8.00631237030029	-6.52762460708618	-0.0372480265796185	0.164796262979507	-0.0629917681217194
-7.2760796546936	-8.00318336486816	-6.53980541229248	-0.0371870845556259	0.164864405989647	-0.0630448907613754
-7.27250146865845	-8.00454235076904	-6.53715133666992	-0.0370798148214817	0.164795696735382	-0.0630427077412605
-7.27249717712402	-8.00492000579834	-6.53414011001587	-0.0370007902383804	0.164848878979683	-0.0631598457694054
-7.27197694778442	-8.00071048736572	-6.54142093658447	-0.0369548164308071	0.164937674999237	-0.0632521510124207
-7.27664852142334	-8.00608062744141	-6.54040145874023	-0.0369638055562973	0.164950236678123	-0.0632570683956146
-7.27119112014771	-8.00567722320557	-6.53589916229248	-0.0369872115552425	0.165054723620415	-0.0633845031261444
-7.27395629882813	-8.00437450408936	-6.54499626159668	-0.0369702652096748	0.165074199438095	-0.0634778067469597
-7.27782535552979	-8.00679016113281	-6.53640747070313	-0.0369147956371307	0.165069803595543	-0.0634910017251968
-7.27149152755737	-8.00543022155762	-6.53391885757446	-0.0368625558912754	0.165099829435349	-0.0636034086346626
-7.2743067741394	-8.00514888763428	-6.54265213012695	-0.0368716046214104	0.16508175432682	-0.0636035352945328
-7.2677583694458	-8.00856494903564	-6.53053045272827	-0.0369370505213737	0.165116846561432	-0.0636884644627571
-7.26848125457764	-7.99985456466675	-6.53748273849487	-0.0368312858045101	0.165085032582283	-0.0637517273426056
-7.26591300964355	-8.00525856018066	-6.54756927490234	-0.0367671325802803	0.165049105882645	-0.0637746974825859
-7.26087665557861	-8.00124168395996	-6.53487205505371	-0.036800105124712	0.165088266134262	-0.0638021603226662
-7.25992250442505	-8.00048446655273	-6.53310394287109	-0.0367085449397564	0.165116161108017	-0.0638474449515343
-7.25630807876587	-8.0033073425293	-6.54913949966431	-0.036688756197691	0.165137439966202	-0.0638287290930748
-7.25254106521606	-8.00078678131104	-6.5296688079834	-0.0367267206311226	0.165138602256775	-0.0639475882053375
-7.25352239608765	-7.99870109558105	-6.53976488113403	-0.0366353504359722	0.165170967578888	-0.0639026761054993
-7.25006008148193	-8.00242900848389	-6.53583812713623	-0.0366908386349678	0.165167942643166	-0.0638942718505859
-7.24712944030762	-8.00048732757568	-6.52858924865723	-0.0366614013910294	0.165198743343353	-0.0640099123120308
-7.24867486953735	-8.00208759307861	-6.53512668609619	-0.0366454981267452	0.165305271744728	-0.0639786794781685
-7.24707508087158	-8.00513458251953	-6.5282096862793	-0.036723293364048	0.165207013487816	-0.0639868602156639
-7.24715566635132	-7.99871778488159	-6.52239799499512	-0.036716490983963	0.165250137448311	-0.0640417337417603
-7.24705791473389	-8.00256443023682	-6.53405427932739	-0.0366550497710705	0.165320619940758	-0.0639740824699402
-7.24218940734863	-8.00265121459961	-6.52093505859375	-0.0367278754711151	0.165196746587753	-0.0640701577067375
-7.24091672897339	-7.99594116210938	-6.53639698028564	-0.03660649061203	0.165214821696281	-0.0640969723463058
-7.2398533821106	-7.99492073059082	-6.53592538833618	-0.0366011634469032	0.16523402929306	-0.0640357136726379
-7.23818683624268	-7.9970760345459	-6.52734851837158	-0.0365541391074657	0.165276005864143	-0.0641771405935287
-7.23774671554565	-7.99098682403564	-6.54233026504517	-0.036484707146883	0.165303364396095	-0.0642172023653984
-7.23778772354126	-7.99135494232178	-6.53677749633789	-0.0364713966846466	0.165280386805534	-0.0642180293798447
-7.23670244216919	-7.99296474456787	-6.53517770767212	-0.0364913456141949	0.165364548563957	-0.0643443316221237
-7.23675298690796	-7.99034976959229	-6.54303550720215	-0.0363852418959141	0.165331095457077	-0.0643545016646385
-7.23895978927612	-7.99292707443237	-6.5292272567749	-0.0364386029541492	0.165377229452133	-0.0643665418028831
-7.23557472229004	-7.99217653274536	-6.53491592407227	-0.0364679880440235	0.165500029921532	-0.0644564181566238
-7.23699474334717	-7.99169540405273	-6.53624057769775	-0.0363969877362251	0.16543360054493	-0.0644397437572479
-7.23495578765869	-7.99354600906372	-6.52613735198975	-0.036484707146883	0.165442362427711	-0.0644668489694595
-7.23291492462158	-7.98963737487793	-6.52648067474365	-0.0364764891564846	0.165423482656479	-0.0644843056797981
-7.2332181930542	-7.99024391174316	-6.5313286781311	-0.0365038625895977	0.165433496236801	-0.0644583776593208
-7.22492742538452	-7.98929977416992	-6.52897024154663	-0.036399882286787	0.165418803691864	-0.0646175965666771
-7.22734308242798	-7.98430824279785	-6.53297185897827	-0.0364695005118847	0.165512129664421	-0.0645846575498581
-7.22390556335449	-7.9885573387146	-6.53092765808105	-0.0364448912441731	0.165372028946877	-0.0646456256508827
-7.22180843353271	-7.9812159538269	-6.53143978118896	-0.0363734066486359	0.165460079908371	-0.0647208243608475
-7.22600984573364	-7.98175001144409	-6.54175233840942	-0.0364119745790958	0.165646120905876	-0.0646914839744568
-7.22220420837402	-7.98451995849609	-6.53304529190063	-0.0364846773445606	0.165658742189407	-0.0647915899753571
-7.22329711914063	-7.98184061050415	-6.5355658531189	-0.0364400669932365	0.165721833705902	-0.0648784190416336
-7.22723150253296	-7.98380661010742	-6.53879165649414	-0.036412101238966	0.165780082345009	-0.0647809207439423
-7.22166538238525	-7.98653602600098	-6.52775812149048	-0.0365222580730915	0.16579695045948	-0.064909465610981
-7.2207727432251	-7.98243808746338	-6.53704643249512	-0.0365376025438309	0.165889889001846	-0.0649367570877075
-7.22416496276855	-7.98743724822998	-6.53667306900024	-0.0365080237388611	0.165874093770981	-0.0648941695690155
-7.22022104263306	-7.98386669158936	-6.52747488021851	-0.0365978255867958	0.165828868746758	-0.0650276616215706
-7.22301387786865	-7.98218202590942	-6.53446531295776	-0.036631103605032	0.165992334485054	-0.0650261491537094
-7.21913909912109	-7.98379898071289	-6.53497648239136	-0.0365465693175793	0.16592812538147	-0.0650048777461052
-7.2170786857605	-7.98132228851318	-6.52755260467529	-0.0366690456867218	0.165952861309052	-0.0650858134031296
-7.21703147888184	-7.97947311401367	-6.53581190109253	-0.0366105884313583	0.165989086031914	-0.0651281476020813
-7.21553134918213	-7.97944021224976	-6.5295991897583	-0.0366143062710762	0.166010215878487	-0.0651100799441338
-7.21233940124512	-7.97726726531982	-6.52889776229858	-0.0366348139941692	0.165998369455338	-0.0651795268058777
-7.20887899398804	-7.97734689712524	-6.53668451309204	-0.0366105511784554	0.166139468550682	-0.0652133747935295
-7.2089262008667	-7.97587966918945	-6.53660345077515	-0.0366165824234486	0.166063249111176	-0.0651222318410873
-7.20559024810791	-7.97395324707031	-6.52661418914795	-0.0365753583610058	0.166087478399277	-0.0652566254138947
-7.20675611495972	-7.97215461730957	-6.53823900222778	-0.0366211757063866	0.166340529918671	-0.0651989579200745
-7.20493602752686	-7.9798469543457	-6.5278697013855	-0.0366671234369278	0.16629321873188	-0.0652326494455338
-7.20197629928589	-7.97333383560181	-6.52947568893433	-0.0366526730358601	0.16636811196804	-0.065365768969059
-7.20099449157715	-7.97041082382202	-6.5376443862915	-0.0366338938474655	0.166385665535927	-0.0653352290391922
-7.20113134384155	-7.97881603240967	-6.52728223800659	-0.0367743372917175	0.166398271918297	-0.0653079673647881
-7.19804239273071	-7.9748649597168	-6.52056694030762	-0.036810614168644	0.166530162096024	-0.0653671026229858
-7.20085287094116	-7.97665596008301	-6.5266809463501	-0.0368733517825603	0.166450336575508	-0.0653821602463722
-7.2010326385498	-7.97981977462769	-6.51489734649658	-0.0368602201342583	0.166425585746765	-0.0654032751917839
-7.1945972442627	-7.97481918334961	-6.51435899734497	-0.0369183197617531	0.166448280215263	-0.0653877481818199
-7.19409847259521	-7.97615528106689	-6.5186710357666	-0.0368795692920685	0.166383519768715	-0.0653916448354721
-7.18868112564087	-7.97836017608643	-6.50770664215088	-0.0369642451405525	0.166369989514351	-0.0653767287731171
-7.18846273422241	-7.96983814239502	-6.51128387451172	-0.0369698889553547	0.166399106383324	-0.0653854161500931
-7.18944215774536	-7.97902679443359	-6.51849174499512	-0.0369092263281345	0.166311696171761	-0.0654180347919464
-7.18737268447876	-7.97294473648071	-6.50835990905762	-0.0368779189884663	0.166414007544518	-0.065412200987339
-7.18716335296631	-7.97245264053345	-6.51276063919067	-0.0368569567799568	0.166355669498444	-0.0654773712158203
-7.1890344619751	-7.97518587112427	-6.51819944381714	-0.0368707701563835	0.166363805532455	-0.0654485523700714
-7.18851852416992	-7.96957397460938	-6.51525545120239	-0.0368717461824417	0.16635899245739	-0.0655759945511818
-7.19161367416382	-7.96949338912964	-6.52188491821289	-0.0368305146694183	0.166405335068703	-0.0655846372246742
-7.19156837463379	-7.97296571731567	-6.51186275482178	-0.0367977954447269	0.166359305381775	-0.0656305924057961
-7.19314432144165	-7.97130441665649	-6.51094245910645	-0.0368374027311802	0.166318461298943	-0.0657649114727974
-7.19460868835449	-7.96970844268799	-6.52055883407593	-0.0367396585643291	0.166414692997932	-0.065696157515049
-7.19310188293457	-7.97002601623535	-6.50863409042358	-0.0368179865181446	0.166279450058937	-0.0657630041241646
-7.19214010238647	-7.97251415252686	-6.5064640045166	-0.03688745200634	0.16630245745182	-0.0658142939209938
-7.1869101524353	-7.96890783309937	-6.50233554840088	-0.036823958158493	0.166259407997131	-0.0657758563756943
-7.1853985786438	-7.97122955322266	-6.50812482833862	-0.036842618137598	0.166146501898766	-0.0657986551523209
-7.18080377578735	-7.9727463722229	-6.49735498428345	-0.0368599072098732	0.166139364242554	-0.0658923536539078
-7.17696857452393	-7.96613264083862	-6.49985885620117	-0.0368462130427361	0.166078165173531	-0.0658593997359276
-7.17456483840942	-7.97191667556763	-6.49607753753662	-0.0369236506521702	0.165960103273392	-0.0658358037471771
-7.17084074020386	-7.9689621925354	-6.4911060333252	-0.0368004813790321	0.165961146354675	-0.0659685954451561
-7.16577816009521	-7.96442890167236	-6.49847602844238	-0.0367918163537979	0.165837988257408	-0.0659016370773315
-7.1648998260498	-7.96543121337891	-6.49096250534058	-0.0366598665714264	0.165697872638702	-0.0659455582499504
-7.16062307357788	-7.96527576446533	-6.49219036102295	-0.0367084033787251	0.165810003876686	-0.0660721510648727
-7.1616382598877	-7.96173477172852	-6.49798488616943	-0.0365843437612057	0.165704414248466	-0.0661180764436722
-7.16296911239624	-7.9649076461792	-6.49270439147949	-0.0365251004695892	0.165668874979019	-0.0661856755614281
-7.1616849899292	-7.95905923843384	-6.49208784103394	-0.0365434624254704	0.165688365697861	-0.0662960782647133
-7.16683530807495	-7.96233749389648	-6.49455261230469	-0.0364162661135197	0.165683060884476	-0.0663993582129478
-7.16555023193359	-7.96107864379883	-6.50330018997192	-0.0363768823444843	0.16568224132061	-0.066491574048996
-7.1635856628418	-7.95935869216919	-6.49585151672363	-0.0363626070320606	0.165584683418274	-0.066623829305172
-7.16725873947144	-7.95683717727661	-6.50236701965332	-0.0362805426120758	0.165634766221046	-0.0666577070951462
-7.16976833343506	-7.96106958389282	-6.49814176559448	-0.0362453199923038	0.165633738040924	-0.06676334887743
-7.17054176330566	-7.95847845077515	-6.49938631057739	-0.0362495891749859	0.165601879358292	-0.0668731704354286
-7.17391633987427	-7.95747184753418	-6.51181888580322	-0.0362245216965675	0.165644988417625	-0.0669033229351044
-7.17317581176758	-7.95728969573975	-6.49594020843506	-0.0361626110970974	0.165512144565582	-0.0669652596116066
-7.17335271835327	-7.95696973800659	-6.49953651428223	-0.036283440887928	0.1655642837286	-0.067020557820797
-7.17410039901733	-7.95443487167358	-6.50452613830566	-0.0362115651369095	0.165621265769005	-0.0670066550374031
-7.17464780807495	-7.95786237716675	-6.49910449981689	-0.0363299921154976	0.165471240878105	-0.0670623481273651
-7.17042446136475	-7.95558166503906	-6.49975299835205	-0.0362703874707222	0.165389209985733	-0.067107081413269
-7.17312908172607	-7.95381021499634	-6.50442314147949	-0.0362592376768589	0.165398329496384	-0.0670760497450829
-7.17063856124878	-7.95485639572144	-6.50084733963013	-0.0362822450697422	0.165454730391502	-0.0671363398432732
-7.16880226135254	-7.94973039627075	-6.51504898071289	-0.0361576899886131	0.165458336472511	-0.0671941414475441
-7.16905355453491	-7.9508376121521	-6.50353765487671	-0.0361453890800476	0.165406093001366	-0.0672299563884735
-7.17175626754761	-7.95429229736328	-6.50391244888306	-0.0361974090337753	0.165454402565956	-0.0673089399933815
-7.17292976379395	-7.95162677764893	-6.5118465423584	-0.0362097397446632	0.16547067463398	-0.0673095062375069
-7.17433500289917	-7.95678186416626	-6.50103235244751	-0.0362460538744926	0.165393456816673	-0.0673175677657127
-7.17494821548462	-7.95406436920166	-6.50063323974609	-0.0363051295280457	0.165484920144081	-0.0673635825514793
-7.17641115188599	-7.95623397827148	-6.49950551986694	-0.0363148525357246	0.165309235453606	-0.0673446804285049
-7.17592287063599	-7.95926284790039	-6.49315023422241	-0.0363145172595978	0.165366947650909	-0.0674409121274948
-7.17242765426636	-7.9530234336853	-6.49964237213135	-0.0363117419183254	0.165338411927223	-0.0673666298389435
-7.17456197738647	-7.95573568344116	-6.49937725067139	-0.0363252088427544	0.165273874998093	-0.0673877820372581
-7.16951179504395	-7.95639085769653	-6.49159288406372	-0.036340743303299	0.165256008505821	-0.0674547925591469
-7.16778755187988	-7.94854021072388	-6.49587345123291	-0.0363014861941338	0.165223062038422	-0.0674647837877274
-7.17031002044678	-7.9529881477356	-6.49680519104004	-0.0362412594258785	0.165155082941055	-0.0673939436674118
-7.16393613815308	-7.9465126991272	-6.49245929718018	-0.0362742207944393	0.165181487798691	-0.067547470331192
-7.16505193710327	-7.95126581192017	-6.49466276168823	-0.0361920297145844	0.165157601237297	-0.0674469470977783
-7.16086864471436	-7.95304918289185	-6.487624168396	-0.0362562239170074	0.165191546082497	-0.0674919933080673
-7.16233587265015	-7.94485139846802	-6.49224901199341	-0.0361563041806221	0.165161579847336	-0.067595474421978
-7.16532564163208	-7.94834327697754	-6.49598121643066	-0.0360576324164867	0.165177330374718	-0.0675175487995148
-7.16000938415527	-7.94845247268677	-6.48498964309692	-0.0361129902303219	0.165137767791748	-0.0675997063517571
-7.15912818908691	-7.94809532165527	-6.48934507369995	-0.0361334346234798	0.165175840258598	-0.0676650926470757
-7.16135454177856	-7.94939661026001	-6.49054193496704	-0.0360562391579151	0.165130570530891	-0.0675790905952454
-7.15786075592041	-7.9483790397644	-6.47887945175171	-0.0361254997551441	0.165044739842415	-0.0676450729370117
-7.1579327583313	-7.94673871994019	-6.48585367202759	-0.036071203649044	0.165076389908791	-0.0676918998360634
-7.15039300918579	-7.94560241699219	-6.48552942276001	-0.0360432676970959	0.165005460381508	-0.0676459148526192
-7.15392780303955	-7.94589376449585	-6.48022508621216	-0.03597666695714	0.1650300770998	-0.0676825866103172
-7.15331983566284	-7.94356489181519	-6.48257684707642	-0.0359372831881046	0.165011957287788	-0.0677825957536697
-7.15287017822266	-7.94260454177856	-6.48472213745117	-0.035851463675499	0.164897456765175	-0.0676930099725723
-7.14929580688477	-7.94569396972656	-6.47402143478394	-0.0358617380261421	0.164837121963501	-0.0678641274571419
-7.14602947235107	-7.94277811050415	-6.48093843460083	-0.0357932113111019	0.164860546588898	-0.0679699778556824
-7.14776182174683	-7.9422173500061	-6.48474645614624	-0.0357180647552013	0.164791837334633	-0.06788569688797
-7.14746856689453	-7.9442400932312	-6.47660303115845	-0.0356323421001434	0.164754062891006	-0.0680062994360924
-7.14347743988037	-7.94228458404541	-6.48090744018555	-0.0355842299759388	0.164737522602081	-0.0680898874998093
-7.14684724807739	-7.94478797912598	-6.48287677764893	-0.0354896895587444	0.16471703350544	-0.0681297481060028
-7.14373779296875	-7.9474835395813	-6.47654962539673	-0.0354291312396526	0.164618492126465	-0.068150669336319
-7.13972568511963	-7.94205951690674	-6.47940826416016	-0.0354017578065395	0.164593815803528	-0.0682398527860641
-7.14336395263672	-7.94281625747681	-6.47910833358765	-0.035364281386137	0.164595201611519	-0.0681968703866005
-7.14144134521484	-7.94534826278687	-6.47615909576416	-0.0352077633142471	0.164442479610443	-0.0682887956500053
-7.1374363899231	-7.93925714492798	-6.47350120544434	-0.0351773016154766	0.164451852440834	-0.0684086978435516
-7.14212656021118	-7.94036722183228	-6.48091888427734	-0.0350854210555553	0.164364546537399	-0.0683437958359718
-7.13849067687988	-7.94221782684326	-6.46750831604004	-0.0351127907633781	0.164327174425125	-0.0683970749378204
-7.13852548599243	-7.9414267539978	-6.46921920776367	-0.0351030938327312	0.164296865463257	-0.0685462057590485
-7.14279651641846	-7.94422483444214	-6.47065353393555	-0.0350454933941364	0.164213836193085	-0.0685298442840576
-7.14278745651245	-7.94249773025513	-6.45308542251587	-0.0349719524383545	0.164104089140892	-0.0685906633734703
-7.14612054824829	-7.94409894943237	-6.458336353302	-0.0349125824868679	0.164088562130928	-0.0686998218297958
-7.14461517333984	-7.94410467147827	-6.45919990539551	-0.0347874723374844	0.163934841752052	-0.0687521696090698
-7.14570951461792	-7.94442844390869	-6.45455121994019	-0.0348474197089672	0.163932010531425	-0.0688556730747223
-7.15125322341919	-7.94029808044434	-6.46384811401367	-0.0347124934196472	0.163822814822197	-0.0689977407455444
-7.1546835899353	-7.9439263343811	-6.46293449401855	-0.0346543192863464	0.163800597190857	-0.0689976736903191
-7.15652275085449	-7.94586563110352	-6.45465469360352	-0.034631285816431	0.163672089576721	-0.0692330971360207
-7.15623998641968	-7.94281148910522	-6.47271919250488	-0.0344719141721725	0.163698732852936	-0.0693264827132225
-7.16398477554321	-7.94152069091797	-6.47485494613647	-0.0344425663352013	0.163620159029961	-0.0693590715527534
-7.16871881484985	-7.94176626205444	-6.46676778793335	-0.0343270301818848	0.163599148392677	-0.0695369839668274
-7.17585325241089	-7.93879127502441	-6.48097276687622	-0.0342677496373653	0.163570389151573	-0.0695965960621834
-7.18087148666382	-7.94554948806763	-6.48158693313599	-0.0342199876904488	0.163496792316437	-0.0696814805269241
-7.18327331542969	-7.94183683395386	-6.47926902770996	-0.0341811664402485	0.163475960493088	-0.0698255747556686
-7.19243574142456	-7.94032049179077	-6.48234701156616	-0.0340931825339794	0.163505718111992	-0.0699150264263153
-7.20175075531006	-7.94738340377808	-6.47966480255127	-0.0341324023902416	0.163396775722504	-0.069865845143795
-7.2055196762085	-7.94493865966797	-6.4761381149292	-0.0342013612389565	0.163478463888168	-0.0700206905603409
-7.21078109741211	-7.9426383972168	-6.49005937576294	-0.0342463590204716	0.163339227437973	-0.0700686499476433
-7.21868705749512	-7.94981670379639	-6.48232746124268	-0.0342507585883141	0.16325181722641	-0.0700527504086494
-7.21789407730103	-7.94806098937988	-6.47796201705933	-0.0342636592686176	0.163272336125374	-0.0701321884989738
-7.22619438171387	-7.94853019714355	-6.48648357391357	-0.0343025140464306	0.163276106119156	-0.0702281147241592
-7.233802318573	-7.95435190200806	-6.48470258712769	-0.0343520119786263	0.163280859589577	-0.0702035278081894
-7.23504495620728	-7.95263767242432	-6.47451734542847	-0.0344369634985924	0.163209870457649	-0.0703082457184792
-7.2411093711853	-7.95075368881226	-6.48857355117798	-0.0344510339200497	0.163209185004234	-0.0703072845935822
-7.24348878860474	-7.95691347122192	-6.48610830307007	-0.0344748049974442	0.163220450282097	-0.0703481063246727
-7.24775266647339	-7.95601081848145	-6.48896789550781	-0.03463214635849	0.16315133869648	-0.070372574031353
-7.25670957565308	-7.95556545257568	-6.4855694770813	-0.0345714204013348	0.163175329566002	-0.0704474449157715
-7.25644302368164	-7.95867443084717	-6.49653911590576	-0.034623809158802	0.163085952401161	-0.0703862309455872
-7.25984573364258	-7.96305370330811	-6.48561906814575	-0.0346533395349979	0.163103505969048	-0.0705014541745186
-7.26509809494019	-7.96265459060669	-6.49062299728394	-0.0348051711916924	0.163183704018593	-0.0705652385950089
-7.26933336257935	-7.96095657348633	-6.49921989440918	-0.0348358415067196	0.163186520338058	-0.0704694017767906
[truncated: 11,641 more rows]
