# Supplementary material for: Identification of Haptic Based Guiding Using Hard Reins
Source: PLoS One. 2015 Jul 22;10(7):e0132020. doi: 10.1371/journal.pone.0132020 (PMC4511788; doi:10.1371/journal.pone.0132020)
Supplement: S6 File — (ZIP) [file pone.0132020.s006.zip › Exp2_ForceData2/Subject6/path3/T10.csv]

Force X (N)	Force Y (N)	Force Z (N)	Torque X (N-m)	Torque Y (N-m)	Torque Z (N-m)	Frequency = 10000	Averaging Level = 16	F/T Serial Number = FT11772	Time Started = 19/02/2013 13:38:57
-7.3041033744812	-7.50374364852905	-7.51672649383545	-0.0943484529852867	-0.0270744506269693	0.00441183522343636
-7.31003713607788	-7.49467897415161	-7.51692199707031	-0.0945743918418884	-0.0271891448646784	0.00417966255918145
-7.31443643569946	-7.48809242248535	-7.51916933059692	-0.0948513001203537	-0.0271346420049667	0.0041104219853878
-7.31239128112793	-7.48185014724731	-7.51730632781982	-0.0949997305870056	-0.0271126590669155	0.00389553443528712
-7.3175630569458	-7.48522806167603	-7.51853179931641	-0.0952369347214699	-0.0270912405103445	0.0036719860509038
-7.31280660629272	-7.48421573638916	-7.51814794540405	-0.0954605638980865	-0.0271695461124182	0.00339040951803327
-7.31464195251465	-7.48481941223145	-7.5256872177124	-0.0957394763827324	-0.0271177217364311	0.00312245544046164
-7.31564140319824	-7.4818320274353	-7.52491331100464	-0.0960995107889175	-0.0271366573870182	0.00284422538243234
-7.31146478652954	-7.48055362701416	-7.52249670028687	-0.0964744612574577	-0.0271664392203093	0.0025350593496114
-7.30366659164429	-7.47819566726685	-7.52431917190552	-0.0966923236846924	-0.0272168945521116	0.00225362065248191
-7.30500411987305	-7.47924423217773	-7.52602577209473	-0.0968972519040108	-0.0271529164165258	0.0020778956823051
-7.30202674865723	-7.47407674789429	-7.52600336074829	-0.0972365364432335	-0.0272145736962557	0.00197777221910656
-7.29622316360474	-7.46517038345337	-7.53158712387085	-0.0974422320723534	-0.0271257981657982	0.00182614615187049
-7.29196071624756	-7.45648193359375	-7.52868175506592	-0.0976723581552505	-0.0270474348217249	0.00175370776560158
-7.28548717498779	-7.45477724075317	-7.52697944641113	-0.0980148911476135	-0.0270223561674356	0.00160359928850085
-7.27732753753662	-7.44817113876343	-7.52728986740112	-0.0982582345604897	-0.0270660407841206	0.00137836183421314
-7.26519441604614	-7.44325256347656	-7.53642654418945	-0.0984794870018959	-0.0270478744059801	0.00113592320121825
-7.25820302963257	-7.43945217132568	-7.54217624664307	-0.0988297089934349	-0.0270235147327185	0.000874058343470097
-7.24989223480225	-7.4355673789978	-7.54320907592773	-0.0991380512714386	-0.0268960222601891	0.000649486784823239
-7.24194955825806	-7.43001270294189	-7.53770685195923	-0.0993122681975365	-0.0268678534775972	0.000302186846965924
-7.23392724990845	-7.42927742004395	-7.53623294830322	-0.099478654563427	-0.0267948154360056	8.61581647768617E-05
-7.23443365097046	-7.42287588119507	-7.54097414016724	-0.099697582423687	-0.0267367549240589	-1.48900344356662E-05
-7.23014831542969	-7.41925477981567	-7.54492378234863	-0.0999839976429939	-0.0265949014574289	-0.000212153696338646
-7.22716283798218	-7.41148471832275	-7.53931903839111	-0.100209482014179	-0.0265822038054466	-0.000363520084647462
-7.22586679458618	-7.40902519226074	-7.54483079910278	-0.100463584065437	-0.0265781953930855	-0.000619028869550675
-7.22383737564087	-7.40695714950562	-7.54226541519165	-0.100700497627258	-0.0264147855341434	-0.000926232023630291
-7.21899223327637	-7.40390062332153	-7.54403400421143	-0.100968316197395	-0.02644725702703	-0.00122518360149115
-7.21870803833008	-7.40097570419312	-7.54052019119263	-0.101226270198822	-0.0263539757579565	-0.00146943144500256
-7.21176767349243	-7.39426469802856	-7.54140949249268	-0.101372845470905	-0.0262207463383675	-0.0017861844971776
-7.20854806900024	-7.3919095993042	-7.53295993804932	-0.101604379713535	-0.0261408016085625	-0.00197442551143467
-7.20820951461792	-7.39097881317139	-7.53934192657471	-0.101754076778889	-0.0260520838201046	-0.00221462617628276
-7.21166276931763	-7.3883056640625	-7.53891706466675	-0.101923197507858	-0.0258700828999281	-0.00236032530665398
-7.2080512046814	-7.38721323013306	-7.54440927505493	-0.102131888270378	-0.0257130805402994	-0.00258479290641844
-7.21077585220337	-7.38718605041504	-7.54066848754883	-0.10225223004818	-0.0255469176918268	-0.00280985212884843
-7.21176767349243	-7.38335466384888	-7.538330078125	-0.102397307753563	-0.0255309026688337	-0.00305143999867141
-7.21581554412842	-7.38747644424438	-7.5399227142334	-0.102532669901848	-0.0253794677555561	-0.00317366537638009
-7.21794176101685	-7.3869800567627	-7.54584074020386	-0.102560877799988	-0.0253167487680912	-0.00333163631148636
-7.22251033782959	-7.38644552230835	-7.54133749008179	-0.102746933698654	-0.0252157691866159	-0.00350852031260729
-7.21678733825684	-7.38531541824341	-7.54515171051025	-0.102703489363194	-0.0254003461450338	-0.00368500500917435
-7.2113995552063	-7.38536310195923	-7.54715919494629	-0.102592557668686	-0.0255797300487757	-0.00375949498265982
-7.20613384246826	-7.38370370864868	-7.5473198890686	-0.102664805948734	-0.0257031545042992	-0.00383768952451646
-7.21049928665161	-7.38307857513428	-7.55149507522583	-0.102511279284954	-0.0256904847919941	-0.00403251498937607
-7.22339153289795	-7.38905715942383	-7.55745410919189	-0.102481827139854	-0.0256017483770847	-0.00422629248350859
-7.22877931594849	-7.39955615997314	-7.55905866622925	-0.102443523705006	-0.0256414134055376	-0.00448705069720745
-7.23652267456055	-7.40833377838135	-7.5679030418396	-0.102431207895279	-0.025673309341073	-0.0047403471544385
-7.24527406692505	-7.41392230987549	-7.57076978683472	-0.102465011179447	-0.025727890431881	-0.00499849626794457
-7.25305366516113	-7.4179859161377	-7.56712627410889	-0.102554753422737	-0.0257699470967054	-0.00519219180569053
-7.26109933853149	-7.42177820205688	-7.56896066665649	-0.102579303085804	-0.0257938448339701	-0.00544629199430346
-7.26725482940674	-7.42729234695435	-7.56746864318848	-0.102586321532726	-0.0259224027395248	-0.00575231807306409
-7.27733516693115	-7.4298210144043	-7.57219409942627	-0.102718189358711	-0.0260183289647102	-0.00599050242453814
-7.28763437271118	-7.42860841751099	-7.56589555740356	-0.102733589708805	-0.0259106028825045	-0.00620927661657333
-7.2915415763855	-7.43268537521362	-7.56874465942383	-0.102763958275318	-0.0260861776769161	-0.00652953283861279
-7.29735136032104	-7.43377065658569	-7.57529973983765	-0.10289628058672	-0.0261685959994793	-0.00679658493027091
-7.301842212677	-7.43263959884644	-7.58071184158325	-0.102888010442257	-0.0263553317636251	-0.00701834401115775
-7.3060097694397	-7.43277883529663	-7.59138154983521	-0.102872259914875	-0.0263988710939884	-0.00719810416921973
-7.30852508544922	-7.43003749847412	-7.58987522125244	-0.102980270981789	-0.0264611598104239	-0.00758675578981638
-7.30574941635132	-7.42811155319214	-7.59956789016724	-0.103019185364246	-0.0264416839927435	-0.00795138813555241
-7.30234289169312	-7.42748737335205	-7.60570669174194	-0.102966479957104	-0.0266126785427332	-0.0083031989634037
-7.30554342269897	-7.43541383743286	-7.61208772659302	-0.102970823645592	-0.0265665613114834	-0.00860060378909111
-7.30959606170654	-7.43270635604858	-7.61105298995972	-0.103035435080528	-0.0266666859388351	-0.00900600105524063
-7.31054067611694	-7.43474960327148	-7.61047601699829	-0.103054821491241	-0.0267171077430248	-0.00944429077208042
-7.31116485595703	-7.43274736404419	-7.61238384246826	-0.103054210543633	-0.0267827231436968	-0.00974011700600386
-7.31502485275269	-7.43465137481689	-7.62132740020752	-0.103152111172676	-0.026875326409936	-0.00999998953193426
-7.31635284423828	-7.43409824371338	-7.62381029129028	-0.103253424167633	-0.0268610399216414	-0.0101817324757576
-7.31914281845093	-7.43390798568726	-7.62580347061157	-0.103383526206017	-0.0269706156104803	-0.0105080893263221
-7.32472085952759	-7.43216466903687	-7.6180739402771	-0.10334949195385	-0.0269628092646599	-0.0108415829017758
-7.3224663734436	-7.43616342544556	-7.62641096115112	-0.103340193629265	-0.0270670689642429	-0.011187688447535
-7.33078384399414	-7.44161462783813	-7.62453651428223	-0.103521823883057	-0.0269480161368847	-0.0115388240665197
-7.32870721817017	-7.44180297851563	-7.62266492843628	-0.103568367660046	-0.0270453114062548	-0.0119207939133048
-7.33017921447754	-7.44532251358032	-7.63303565979004	-0.103625051677227	-0.0271176509559155	-0.0122654438018799
-7.33509874343872	-7.44742345809937	-7.62819147109985	-0.103723339736462	-0.027217622846365	-0.0124642457813025
-7.33778715133667	-7.44720220565796	-7.63987922668457	-0.103786215186119	-0.0271770674735308	-0.0126461982727051
-7.33722686767578	-7.44188213348389	-7.6357684135437	-0.103747218847275	-0.0271115098148584	-0.0128527097404003
-7.33993673324585	-7.44077348709106	-7.64468717575073	-0.103676848113537	-0.0271763615310192	-0.0130975246429443
-7.34343194961548	-7.44720220565796	-7.65266466140747	-0.103758208453655	-0.0270872116088867	-0.0133441220968962
-7.34466361999512	-7.45126247406006	-7.65407800674438	-0.10372144728899	-0.0270277876406908	-0.013671986758709
-7.34652185440063	-7.4553689956665	-7.65554237365723	-0.103842929005623	-0.0269881710410118	-0.013983310200274
-7.34368228912354	-7.45578861236572	-7.65265893936157	-0.103719912469387	-0.0270791705697775	-0.014291062951088
-7.34855890274048	-7.45751857757568	-7.65601968765259	-0.10375639796257	-0.0270280949771404	-0.0145222237333655
-7.35082626342773	-7.45730924606323	-7.65579843521118	-0.103765606880188	-0.0269157718867064	-0.0147320264950395
-7.34770202636719	-7.45644235610962	-7.65833377838135	-0.103727325797081	-0.0269142724573612	-0.0149750402197242
-7.34918594360352	-7.45828866958618	-7.65702486038208	-0.103725396096706	-0.0269648358225822	-0.0151596805080771
-7.35123109817505	-7.45531940460205	-7.66201829910278	-0.103678941726685	-0.0269534680992365	-0.015338278375566
-7.35069751739502	-7.45676708221436	-7.66788959503174	-0.103695526719093	-0.0268807280808687	-0.0156210269778967
-7.35532379150391	-7.45622968673706	-7.66179704666138	-0.103637181222439	-0.0269125588238239	-0.0158798433840275
-7.34676599502563	-7.45729112625122	-7.67359161376953	-0.103586904704571	-0.0269700791686773	-0.0161202792078257
-7.35207939147949	-7.45952892303467	-7.68096160888672	-0.103564642369747	-0.0268923938274384	-0.016283119097352
-7.34983110427856	-7.45870923995972	-7.68091344833374	-0.103436507284641	-0.0269966181367636	-0.0164465140551329
-7.35255146026611	-7.46457719802856	-7.68678998947144	-0.103278569877148	-0.0270076543092728	-0.0165287759155035
-7.35610914230347	-7.46733665466309	-7.69425106048584	-0.103186517953873	-0.0269733183085918	-0.0166972056031227
-7.35675573348999	-7.47288990020752	-7.69787979125977	-0.103129670023918	-0.0269454400986433	-0.0169117338955402
-7.35889387130737	-7.47555685043335	-7.69656038284302	-0.102946564555168	-0.0269650500267744	-0.0171574708074331
-7.3633770942688	-7.48177433013916	-7.70630836486816	-0.102877736091614	-0.0270954333245754	-0.01732387393713
-7.36635494232178	-7.48662137985229	-7.70299196243286	-0.102816328406334	-0.026987511664629	-0.0174837093800306
-7.36889600753784	-7.49067735671997	-7.70884943008423	-0.102756358683109	-0.0270296856760979	-0.0177567191421986
-7.36978435516357	-7.49541902542114	-7.70885419845581	-0.102707147598267	-0.0270177908241749	-0.017975615337491
-7.37064218521118	-7.4977126121521	-7.71463394165039	-0.102512717247009	-0.0271124485880136	-0.0182141866534948
-7.37449550628662	-7.50292921066284	-7.71474123001099	-0.102476023137569	-0.0271728523075581	-0.018381554633379
-7.37635040283203	-7.49926233291626	-7.71759748458862	-0.102469190955162	-0.0271028596907854	-0.018586304038763
-7.37729549407959	-7.49957895278931	-7.72885847091675	-0.102312676608562	-0.0271355230361223	-0.018767861649394
-7.38237857818604	-7.49919843673706	-7.73165321350098	-0.102256022393703	-0.0271932333707809	-0.0187817011028528
-7.38155078887939	-7.49843263626099	-7.73817777633667	-0.102231420576572	-0.0271522477269173	-0.018836235627532
-7.38394165039063	-7.50110816955566	-7.73493909835815	-0.102277331054211	-0.0271244663745165	-0.0190826170146465
-7.3840856552124	-7.50360059738159	-7.73532295227051	-0.102228440344334	-0.0271771978586912	-0.0193840842694044
-7.38353538513184	-7.50738430023193	-7.74010229110718	-0.102162174880505	-0.0272016935050488	-0.0196111183613539
-7.38736009597778	-7.50607967376709	-7.73349809646606	-0.102188855409622	-0.0271642096340656	-0.0198519006371498
-7.38433599472046	-7.51068115234375	-7.73969697952271	-0.102238044142723	-0.027175534516573	-0.0200813487172127
-7.38425302505493	-7.51367616653442	-7.73770666122437	-0.102115817368031	-0.0271802358329296	-0.02032770216465
-7.38866758346558	-7.51693534851074	-7.74317312240601	-0.102110713720322	-0.0272537562996149	-0.0205021388828754
-7.3864893913269	-7.51451110839844	-7.73624038696289	-0.101923584938049	-0.0271095130592585	-0.0206082314252853
-7.38612937927246	-7.51644945144653	-7.73839712142944	-0.10187778621912	-0.0270793773233891	-0.0207893326878548
-7.38551187515259	-7.51729536056519	-7.74282932281494	-0.101718239486217	-0.0270595010370016	-0.0208099223673344
-7.39177131652832	-7.5185432434082	-7.75393295288086	-0.101628713309765	-0.0269130356609821	-0.0208393931388855
-7.39266490936279	-7.51839017868042	-7.74973344802856	-0.101442687213421	-0.0268680285662413	-0.0209597647190094
-7.39326810836792	-7.52367115020752	-7.7517032623291	-0.101413048803806	-0.0268349125981331	-0.0208905078470707
-7.3952784538269	-7.52313947677612	-7.75045776367188	-0.101370364427567	-0.0267571322619915	-0.0209176614880562
-7.39545106887817	-7.52637386322021	-7.75183868408203	-0.101431861519814	-0.02660539932549	-0.0209361556917429
-7.3946475982666	-7.52568197250366	-7.74205636978149	-0.101273447275162	-0.0266385897994041	-0.0210217852145433
-7.39513778686523	-7.53455114364624	-7.74352931976318	-0.101337589323521	-0.0265389829874039	-0.0210203919559717
-7.39715480804443	-7.53487396240234	-7.737060546875	-0.101305350661278	-0.026470709592104	-0.0209946911782026
-7.39284420013428	-7.53458309173584	-7.7384786605835	-0.101257480680943	-0.0264240149408579	-0.0210246481001377
-7.39233160018921	-7.54041481018066	-7.72640752792358	-0.101290501654148	-0.0263615157455206	-0.0210605431348085
-7.3908839225769	-7.53964233398438	-7.73090696334839	-0.101148463785648	-0.0264077037572861	-0.0209351144731045
-7.39512729644775	-7.54115629196167	-7.73133754730225	-0.101099893450737	-0.0262992400676012	-0.0208169240504503
-7.39279985427856	-7.54135799407959	-7.73299503326416	-0.101120121777058	-0.0262833088636398	-0.0207671727985144
-7.38728618621826	-7.54530000686646	-7.74049091339111	-0.100908361375332	-0.0262745078653097	-0.0206235013902187
-7.38855838775635	-7.54306650161743	-7.73925590515137	-0.100798927247524	-0.026351235806942	-0.0203884243965149
-7.38854837417603	-7.54380321502686	-7.7393593788147	-0.10074120759964	-0.026347391307354	-0.0202715136110783
-7.38470220565796	-7.54549121856689	-7.73871469497681	-0.100593358278275	-0.0262880213558674	-0.0201579686254263
-7.37853622436523	-7.54592847824097	-7.74231672286987	-0.100420400500298	-0.0264068748801947	-0.0201027914881706
-7.37777280807495	-7.55425786972046	-7.74072647094727	-0.100315362215042	-0.0264163501560688	-0.0198928322643042
-7.37852716445923	-7.55490446090698	-7.74407911300659	-0.100150920450687	-0.0262800604104996	-0.01976178586483
-7.37722539901733	-7.56443500518799	-7.74371910095215	-0.10004485398531	-0.0262412279844284	-0.0196976270526648
-7.37210369110107	-7.56776285171509	-7.74356985092163	-0.0999212563037872	-0.026302769780159	-0.0196456965059042
-7.37262201309204	-7.56949520111084	-7.75252151489258	-0.0997433736920357	-0.0263178311288357	-0.0195244457572699
-7.37620544433594	-7.57291793823242	-7.74736022949219	-0.0996925085783005	-0.0263141449540854	-0.0193857438862324
-7.37335157394409	-7.57805156707764	-7.7519211769104	-0.0996363013982773	-0.0262330044060946	-0.0192837566137314
-7.36848068237305	-7.57846355438232	-7.74547624588013	-0.0995150730013847	-0.0262148678302765	-0.0191337689757347
-7.37159490585327	-7.58295631408691	-7.74568796157837	-0.0994920432567596	-0.0261843167245388	-0.0190477408468723
-7.37781429290771	-7.58300256729126	-7.74703979492188	-0.0994868874549866	-0.0259455051273108	-0.0188611000776291
-7.37853813171387	-7.58361434936523	-7.7420825958252	-0.0994599610567093	-0.0258654393255711	-0.0188424084335566
-7.37967586517334	-7.58923292160034	-7.74419546127319	-0.0994433909654617	-0.0258873198181391	-0.0187277439981699
-7.38079595565796	-7.58954477310181	-7.74135446548462	-0.099431999027729	-0.0257736723870039	-0.0185348093509674
-7.38440227508545	-7.59019088745117	-7.7481255531311	-0.0994821712374687	-0.0256969518959522	-0.018398579210043
-7.38835382461548	-7.5927906036377	-7.73414039611816	-0.099534846842289	-0.0255554784089327	-0.0183017868548632
-7.38385105133057	-7.59661912918091	-7.73387241363525	-0.0995484665036201	-0.0255580879747868	-0.0182719305157661
-7.38841581344604	-7.60220384597778	-7.73218536376953	-0.0996803715825081	-0.0254960618913174	-0.0181789770722389
-7.38587284088135	-7.59919691085815	-7.72516441345215	-0.0996533706784248	-0.0254166703671217	-0.0181328095495701
-7.38369846343994	-7.59686422348022	-7.72691202163696	-0.0996086448431015	-0.025302330031991	-0.0180907864123583
-7.38615894317627	-7.60000705718994	-7.72432851791382	-0.0995640903711319	-0.0252798292785883	-0.0181219018995762
-7.38800144195557	-7.60449028015137	-7.72661542892456	-0.0995848178863525	-0.0251575261354446	-0.0180139075964689
-7.38830804824829	-7.60254859924316	-7.72038745880127	-0.0996365994215012	-0.024984322488308	-0.0180321987718344
-7.38805055618286	-7.61170053482056	-7.71612787246704	-0.0996848717331886	-0.0248483326286078	-0.0180551744997501
-7.39199829101563	-7.60685348510742	-7.71151447296143	-0.0996726900339127	-0.0247936379164457	-0.018104687333107
-7.38841819763184	-7.60982036590576	-7.71186113357544	-0.0997304916381836	-0.0247377827763557	-0.0180902294814587
-7.39317750930786	-7.6076397895813	-7.71156454086304	-0.0997747406363487	-0.024676064029336	-0.0180855225771666
-7.40113401412964	-7.60922622680664	-7.70420408248901	-0.0999114736914635	-0.0245903711766005	-0.0180625878274441
-7.40035963058472	-7.60962057113647	-7.70126152038574	-0.0999727323651314	-0.0245652142912149	-0.0181472506374121
-7.40356636047363	-7.60999298095703	-7.70093250274658	-0.100067734718323	-0.0245845951139927	-0.0181582607328892
-7.4114089012146	-7.607666015625	-7.70112895965576	-0.100224420428276	-0.0246583167463541	-0.0181249193847179
-7.41425895690918	-7.60553598403931	-7.69839954376221	-0.100190348923206	-0.0246518757194281	-0.0181450489908457
-7.41494846343994	-7.60922384262085	-7.68707227706909	-0.100350022315979	-0.0247314069420099	-0.0181412920355797
-7.4168906211853	-7.60549688339233	-7.68761920928955	-0.100380398333073	-0.0248230434954166	-0.0182127598673105
-7.4217357635498	-7.60804748535156	-7.69248676300049	-0.100503504276276	-0.0249424409121275	-0.0181559603661299
-7.42657613754272	-7.60544633865356	-7.68354415893555	-0.100480630993843	-0.0250306986272335	-0.0181791819632053
-7.42980480194092	-7.60785007476807	-7.69301509857178	-0.100564204156399	-0.0251556634902954	-0.0181622728705406
-7.42923450469971	-7.60479736328125	-7.69720363616943	-0.100494161248207	-0.0253599788993597	-0.0181343164294958
-7.4340500831604	-7.60871458053589	-7.70092248916626	-0.100535869598389	-0.0255923625081778	-0.0181314572691917
-7.4378662109375	-7.60637283325195	-7.69410705566406	-0.100610047578812	-0.0258623044937849	-0.0180064886808395
-7.43958616256714	-7.60465240478516	-7.70373344421387	-0.100620180368423	-0.025961035862565	-0.0179924014955759
-7.44351625442505	-7.61396312713623	-7.69693660736084	-0.100605234503746	-0.0263500940054655	-0.0179688595235348
-7.44998741149902	-7.61131811141968	-7.70877408981323	-0.100614845752716	-0.0266684535890818	-0.0178489591926336
-7.45719194412231	-7.61798000335693	-7.71391820907593	-0.100642822682858	-0.0267788898199797	-0.0176908932626247
-7.46231412887573	-7.61712837219238	-7.71677160263062	-0.100687965750694	-0.0270634889602661	-0.0176120139658451
-7.46754026412964	-7.61823558807373	-7.71668863296509	-0.100746035575867	-0.027375465258956	-0.0174431409686804
-7.47121524810791	-7.61905527114868	-7.71575689315796	-0.100704669952393	-0.0277426261454821	-0.0171821042895317
-7.47871685028076	-7.6220383644104	-7.72594404220581	-0.100808516144753	-0.0279622804373503	-0.0169396977871656
-7.4804515838623	-7.61968803405762	-7.71930742263794	-0.100864835083485	-0.0282400213181973	-0.0167496502399445
-7.47686290740967	-7.61862134933472	-7.72222566604614	-0.100856073200703	-0.0286784991621971	-0.0165635533630848
-7.48177051544189	-7.61938381195068	-7.7216215133667	-0.100871920585632	-0.0290036462247372	-0.0162805393338203
-7.48163080215454	-7.61821317672729	-7.72847509384155	-0.100934721529484	-0.0293541252613068	-0.0160902701318264
-7.48075771331787	-7.61774635314941	-7.72862005233765	-0.101042337715626	-0.0295807588845491	-0.0158887337893248
-7.47992706298828	-7.61607313156128	-7.7254810333252	-0.101072758436203	-0.0299019068479538	-0.0157155003398657
-7.47905588150024	-7.61638927459717	-7.73273944854736	-0.101066790521145	-0.0303287226706743	-0.0154607556760311
-7.48154878616333	-7.61276292800903	-7.73543834686279	-0.101124867796898	-0.0305361989885569	-0.0152105260640383
-7.47707033157349	-7.61338186264038	-7.73535871505737	-0.101227708160877	-0.0307552758604288	-0.0149742532521486
-7.47284984588623	-7.61335945129395	-7.73175001144409	-0.101259626448154	-0.0310343727469444	-0.0147606804966927
-7.47288656234741	-7.61193227767944	-7.73684978485107	-0.101284734904766	-0.0312970615923405	-0.0145213082432747
-7.47389841079712	-7.61151742935181	-7.73502635955811	-0.101436696946621	-0.0315005779266357	-0.0141708441078663
-7.47234439849854	-7.60749483108521	-7.73393726348877	-0.101552471518517	-0.0317460894584656	-0.0139546440914273
-7.47304201126099	-7.61057090759277	-7.73444032669067	-0.101677790284157	-0.0319610461592674	-0.0136081390082836
-7.47147655487061	-7.60687923431396	-7.73141145706177	-0.101731061935425	-0.0322023183107376	-0.0133433034643531
-7.4685640335083	-7.60725784301758	-7.73537397384644	-0.101757980883121	-0.0324514731764793	-0.01304582785815
-7.47252988815308	-7.60611820220947	-7.73326063156128	-0.101860016584396	-0.0326011292636395	-0.0128018977120519
-7.46679353713989	-7.61227941513062	-7.7331280708313	-0.101911962032318	-0.0327404104173183	-0.0125639801844954
-7.46980571746826	-7.61776351928711	-7.73182916641235	-0.101921930909157	-0.0329467356204987	-0.0122974775731564
-7.48037004470825	-7.61700344085693	-7.74142503738403	-0.101983606815338	-0.0330402627587318	-0.012065090239048
-7.48433637619019	-7.61916875839233	-7.74096632003784	-0.102051414549351	-0.033220112323761	-0.0117944637313485
-7.48790836334229	-7.61985731124878	-7.73696327209473	-0.102139130234718	-0.0334149301052094	-0.0115832714363933
-7.49920034408569	-7.62735080718994	-7.73874473571777	-0.102179989218712	-0.0337195992469788	-0.0113407829776406
-7.50506687164307	-7.6286096572876	-7.73375415802002	-0.102272063493729	-0.0339504517614841	-0.011056199669838
-7.51418113708496	-7.63293313980103	-7.73119878768921	-0.102236941456795	-0.034113347530365	-0.010837834328413
-7.52589464187622	-7.63775777816772	-7.72727060317993	-0.102331072092056	-0.0343631356954575	-0.010660226456821
-7.52880001068115	-7.63916826248169	-7.72570848464966	-0.10231526941061	-0.034677267074585	-0.0104333851486444
-7.53366994857788	-7.63772964477539	-7.73357725143433	-0.102362267673016	-0.0350028909742832	-0.0102438479661942
-7.54144334793091	-7.64386320114136	-7.73762798309326	-0.102491959929466	-0.0352389998733997	-0.00994668714702129
-7.54545068740845	-7.64175081253052	-7.7461142539978	-0.102557554841042	-0.0354800373315811	-0.00974328629672527
-7.54857158660889	-7.6446647644043	-7.74636030197144	-0.102459579706192	-0.0356848053634167	-0.00957646127790213
-7.55559015274048	-7.64687252044678	-7.74601745605469	-0.10247416049242	-0.0359594710171223	-0.00938203651458025
-7.55851459503174	-7.64656639099121	-7.74657869338989	-0.102540947496891	-0.0362263321876526	-0.00918180122971535
-7.56113529205322	-7.64652156829834	-7.74628162384033	-0.102643467485905	-0.0364406332373619	-0.00901246536523104
-7.56835508346558	-7.64569997787476	-7.7496600151062	-0.102665394544601	-0.0367800630629063	-0.0088397553190589
-7.56998014450073	-7.64397525787354	-7.7421088218689	-0.102854400873184	-0.0369656719267368	-0.0087148929014802
-7.57109117507935	-7.64269685745239	-7.7500638961792	-0.102907672524452	-0.0372455045580864	-0.00856578163802624
-7.5738263130188	-7.64103317260742	-7.74733114242554	-0.10288455337286	-0.0375665128231049	-0.00837872736155987
-7.57904243469238	-7.64093112945557	-7.75372552871704	-0.102996602654457	-0.0378298908472061	-0.00811253301799297
-7.58189868927002	-7.63936042785645	-7.75106334686279	-0.103136539459229	-0.0380331091582775	-0.00794120691716671
-7.58342123031616	-7.63724088668823	-7.76191902160645	-0.103071734309196	-0.0383674316108227	-0.00779156107455492
-7.59162950515747	-7.63733100891113	-7.763991355896	-0.103059694170952	-0.0385613553225994	-0.00762278726324439
-7.59090328216553	-7.6390643119812	-7.76621627807617	-0.10313093662262	-0.0388320572674274	-0.00754611939191818
-7.58514833450317	-7.6327805519104	-7.76458501815796	-0.103084065020084	-0.0390997678041458	-0.00738713191822171
-7.57929086685181	-7.63193035125732	-7.77061748504639	-0.103073738515377	-0.0393163301050663	-0.0073051261715591
-7.57661771774292	-7.62854862213135	-7.77397394180298	-0.102918848395348	-0.0395360589027405	-0.00703661935403943
-7.58025312423706	-7.62935781478882	-7.78386974334717	-0.102869063615799	-0.0397301577031612	-0.00672751339152455
-7.57703638076782	-7.62387228012085	-7.78805875778198	-0.102741576731205	-0.0400365367531776	-0.00641122926026583
-7.57406997680664	-7.62273836135864	-7.78828048706055	-0.102690666913986	-0.0402414314448833	-0.00613293563947082
-7.56783580780029	-7.62465524673462	-7.79573631286621	-0.102727279067039	-0.040548287332058	-0.00587514834478498
-7.56960868835449	-7.62305498123169	-7.79257011413574	-0.10262592881918	-0.040788933634758	-0.005631681997329
-7.56618547439575	-7.62377309799194	-7.79618835449219	-0.102701641619205	-0.0410015434026718	-0.00543924933299422
-7.56366777420044	-7.62158441543579	-7.79395723342896	-0.102617293596268	-0.0412630438804626	-0.00521177891641855
-7.5633749961853	-7.62182664871216	-7.79820394515991	-0.102684818208218	-0.0414777733385563	-0.00485969288274646
-7.55625772476196	-7.61999893188477	-7.79441928863525	-0.10272354632616	-0.0417293570935726	-0.00462785363197327
-7.55114603042603	-7.61742067337036	-7.79066133499146	-0.102684795856476	-0.0417460538446903	-0.00423922156915069
-7.54655361175537	-7.61534357070923	-7.79783535003662	-0.102525413036346	-0.0419658422470093	-0.00393789261579514
-7.54319095611572	-7.61509084701538	-7.8020715713501	-0.102537401020527	-0.0421731844544411	-0.00367017416283488
-7.53865003585815	-7.61405611038208	-7.8011531829834	-0.102473184466362	-0.0423733778297901	-0.00348255457356572
-7.53813123703003	-7.613121509552	-7.79551076889038	-0.102469079196453	-0.0424538552761078	-0.00321519910357893
-7.53494215011597	-7.61005926132202	-7.8082799911499	-0.102558448910713	-0.0426187813282013	-0.00311998301185668
-7.53355169296265	-7.60867214202881	-7.8029408454895	-0.102500312030315	-0.0427284725010395	-0.00286637083627284
-7.53240013122559	-7.61100912094116	-7.80266714096069	-0.102438800036907	-0.042864091694355	-0.00277639925479889
-7.53347635269165	-7.61120986938477	-7.79971313476563	-0.102480672299862	-0.042962983250618	-0.00266826944425702
-7.53273630142212	-7.61208868026733	-7.80290412902832	-0.102590590715408	-0.0430995933711529	-0.00254255835898221
-7.53169584274292	-7.60828733444214	-7.80028820037842	-0.10241711884737	-0.0431541427969933	-0.00248290388844907
-7.53086996078491	-7.61131000518799	-7.80110549926758	-0.102561555802822	-0.043157584965229	-0.00241342908702791
-7.53419351577759	-7.61087083816528	-7.80594444274902	-0.102578453719616	-0.0431878492236137	-0.00238568568602204
-7.53590297698975	-7.60710954666138	-7.8037371635437	-0.102612391114235	-0.0430960580706596	-0.00233403174206614
-7.52940845489502	-7.60731887817383	-7.80423164367676	-0.102708294987679	-0.0431037396192551	-0.00238337088376284
-7.5266284942627	-7.60286378860474	-7.78896856307983	-0.102770954370499	-0.0431505739688873	-0.00243895640596747
-7.52329730987549	-7.60031890869141	-7.7983717918396	-0.10282950848341	-0.0430088825523853	-0.00241853110492229
-7.5279688835144	-7.60085916519165	-7.79450035095215	-0.10285272449255	-0.0429359152913094	-0.00248810951597989
-7.52881765365601	-7.60403633117676	-7.79125928878784	-0.102870762348175	-0.0428483411669731	-0.00254157721064985
-7.52755546569824	-7.60643148422241	-7.7874321937561	-0.102876476943493	-0.0427471213042736	-0.00259909429587424
-7.53132581710815	-7.60690450668335	-7.78328418731689	-0.102945804595947	-0.0426134057343006	-0.00264897709712386
-7.53471612930298	-7.60547685623169	-7.78001642227173	-0.103062979876995	-0.042482502758503	-0.00271892617456615
-7.54082775115967	-7.60672807693481	-7.77339744567871	-0.103107959032059	-0.0423054248094559	-0.00270055164583027
-7.54475784301758	-7.60762929916382	-7.77276706695557	-0.103204049170017	-0.0422306917607784	-0.00284250336699188
-7.54969215393066	-7.61058950424194	-7.75918674468994	-0.103242814540863	-0.042234193533659	-0.0028834433760494
-7.55106925964355	-7.61355018615723	-7.75985383987427	-0.103408381342888	-0.042172197252512	-0.00291280914098024
-7.5541844367981	-7.61257648468018	-7.75201177597046	-0.103417754173279	-0.0421540997922421	-0.00300086988136172
-7.55737924575806	-7.61241436004639	-7.75342845916748	-0.103452011942863	-0.0421416908502579	-0.00299484608694911
-7.55958557128906	-7.61390781402588	-7.76105928421021	-0.103480368852615	-0.0421438813209534	-0.00300245336256921
-7.56176280975342	-7.61223554611206	-7.75764131546021	-0.1035101339221	-0.0421397835016251	-0.00302871060557663
-7.56018924713135	-7.60971641540527	-7.75866746902466	-0.103405021131039	-0.0422209165990353	-0.00302799558266997
-7.56025886535645	-7.61328554153442	-7.75608825683594	-0.103370174765587	-0.0421700328588486	-0.00305264978669584
-7.5564136505127	-7.61641407012939	-7.7608699798584	-0.103300370275974	-0.0421958304941654	-0.00306197325699031
-7.55923509597778	-7.62043952941895	-7.7603816986084	-0.103204533457756	-0.0422515235841274	-0.00302770524285734
-7.5603723526001	-7.61832094192505	-7.76766967773438	-0.103155076503754	-0.0422937721014023	-0.00298136775381863
-7.55880546569824	-7.62079000473022	-7.76467323303223	-0.103202201426029	-0.0422771722078323	-0.00286224042065442
-7.5574107170105	-7.61934661865234	-7.76776790618896	-0.103133454918861	-0.0423317849636078	-0.00285093975253403
-7.55674743652344	-7.61902618408203	-7.75882482528687	-0.103207893669605	-0.0423132218420506	-0.00275610224343836
-7.55247974395752	-7.62096977233887	-7.75870084762573	-0.103238053619862	-0.0423249006271362	-0.00265640602447093
-7.54923725128174	-7.61929225921631	-7.75878238677979	-0.103171437978745	-0.0424120426177979	-0.00260294787585735
-7.54997682571411	-7.62132883071899	-7.75897407531738	-0.103239595890045	-0.0423922576010227	-0.00250173429958522
-7.54952478408813	-7.61924123764038	-7.75473499298096	-0.103294394910336	-0.0424258373677731	-0.00236110342666507
-7.54366588592529	-7.61237049102783	-7.75397825241089	-0.103355742990971	-0.0425641499459744	-0.00230063940398395
-7.54061698913574	-7.61065912246704	-7.75368404388428	-0.103325337171555	-0.0425885282456875	-0.00215486669912934
-7.53774213790894	-7.61022663116455	-7.75483703613281	-0.103430911898613	-0.0425436533987522	-0.00209135725162923
-7.53571081161499	-7.60469198226929	-7.75690317153931	-0.103347904980183	-0.0427279993891716	-0.00201980746351182
-7.5361213684082	-7.60296821594238	-7.75183916091919	-0.103355377912521	-0.0427823588252068	-0.00188313471153378
-7.53227472305298	-7.6032133102417	-7.75715446472168	-0.103405609726906	-0.0429446138441563	-0.00182773603592068
-7.53243732452393	-7.60088396072388	-7.75853490829468	-0.103415548801422	-0.0430418699979782	-0.0016967406263575
-7.53280639648438	-7.59655046463013	-7.76309823989868	-0.103353723883629	-0.0431650914251804	-0.00163506122771651
-7.53236865997314	-7.59545946121216	-7.75846195220947	-0.103395879268646	-0.0431960374116898	-0.00152474420610815
-7.53161430358887	-7.59345245361328	-7.76776313781738	-0.103298209607601	-0.0433547310531139	-0.00147907214704901
-7.53248834609985	-7.59238862991333	-7.76428508758545	-0.103213146328926	-0.0435879826545715	-0.00133865873795003
-7.53683614730835	-7.59194850921631	-7.76778841018677	-0.103246569633484	-0.043757475912571	-0.00127095507923514
-7.53188419342041	-7.58571147918701	-7.76763296127319	-0.10326137393713	-0.0439535565674305	-0.0011567824985832
-7.53301286697388	-7.58312320709229	-7.77590656280518	-0.103299923241138	-0.0440904535353184	-0.00108366936910897
-7.53457450866699	-7.5806565284729	-7.77005195617676	-0.103302292525768	-0.0442468151450157	-0.000982631463557482
-7.53776264190674	-7.57869482040405	-7.77409315109253	-0.103453896939754	-0.0442785248160362	-0.00090032268781215
-7.53362131118774	-7.57313680648804	-7.77819108963013	-0.103364728391171	-0.0446113459765911	-0.00086380762513727
-7.5361270904541	-7.57256174087524	-7.77713537216187	-0.103431969881058	-0.044732503592968	-0.000751918880268931
-7.53886604309082	-7.57069110870361	-7.78408241271973	-0.103599332273006	-0.0448635183274746	-0.000760781578719616
-7.53404712677002	-7.5614857673645	-7.78179597854614	-0.103631071746349	-0.0450874082744122	-0.000621472368948162
-7.53751134872437	-7.55808877944946	-7.78568315505981	-0.103746704757214	-0.0451896451413631	-0.000534342136234045
-7.5398907661438	-7.5553035736084	-7.78103160858154	-0.10389406234026	-0.045286051928997	-0.000481832219520584
-7.53746271133423	-7.55021810531616	-7.77976989746094	-0.103941552340984	-0.0455006025731564	-0.00040230349986814
-7.54221725463867	-7.5479564666748	-7.77656078338623	-0.104020670056343	-0.0455339215695858	-0.000302594155073166
-7.54275035858154	-7.54177045822144	-7.78104782104492	-0.104072719812393	-0.0457623042166233	-0.000218801898881793
-7.54414749145508	-7.54075860977173	-7.77025938034058	-0.104260429739952	-0.0458450354635715	-9.35307834879495E-05
-7.54663991928101	-7.5339789390564	-7.77661228179932	-0.104345470666885	-0.045998577028513	-9.25016138353385E-06
-7.54308414459229	-7.53231477737427	-7.77489805221558	-0.104442648589611	-0.0461158268153667	0.000176579778781161
-7.54348707199097	-7.53028345108032	-7.77909803390503	-0.104422926902771	-0.0463029332458973	0.000304011220578104
-7.54754638671875	-7.5296573638916	-7.77369976043701	-0.104579761624336	-0.0464244931936264	0.000559725449420512
-7.55125093460083	-7.52767992019653	-7.78187370300293	-0.104656063020229	-0.0465286634862423	0.000815375009551644
-7.55444765090942	-7.52560329437256	-7.78275680541992	-0.104756705462933	-0.0466179698705673	0.00107263610698283
-7.55249261856079	-7.52233076095581	-7.77944660186768	-0.10478325933218	-0.0467875339090824	0.00122741295490414
-7.55546426773071	-7.52225780487061	-7.77450037002563	-0.104892127215862	-0.0468520894646645	0.00149175792466849
-7.54883432388306	-7.52058267593384	-7.76944828033447	-0.105054162442684	-0.0469681695103645	0.00177004013676196
-7.54864072799683	-7.51801013946533	-7.77269744873047	-0.105129055678844	-0.0470383316278458	0.00207610754296184
-7.54740333557129	-7.51477861404419	-7.7693920135498	-0.105246685445309	-0.0471650846302509	0.00232010730542243
-7.54765653610229	-7.51366710662842	-7.77148580551147	-0.105308376252651	-0.0471507273614407	0.00266691297292709
-7.5437707901001	-7.5120587348938	-7.76944351196289	-0.105476036667824	-0.0472447164356709	0.00289475359022617
-7.54482173919678	-7.51137495040894	-7.76457405090332	-0.105499655008316	-0.047348003834486	0.00319169159047306
-7.53858947753906	-7.5106520652771	-7.76034021377563	-0.10562352836132	-0.0474899634718895	0.00351171847432852
-7.53684377670288	-7.50515604019165	-7.76454257965088	-0.105783857405186	-0.0476112104952335	0.00374816590920091
-7.53406858444214	-7.50719213485718	-7.7615327835083	-0.105830669403076	-0.0476206615567207	0.00407162588089705
-7.53561973571777	-7.50446319580078	-7.76376676559448	-0.105946786701679	-0.0477403029799461	0.00429692072793841
-7.5331597328186	-7.50655746459961	-7.76005935668945	-0.106087446212769	-0.0478656738996506	0.00461381487548351
-7.52936983108521	-7.50407838821411	-7.76028251647949	-0.10606699436903	-0.0479701422154903	0.00488331494852901
-7.52673673629761	-7.50390386581421	-7.75964736938477	-0.106165841221809	-0.0479758083820343	0.00518314074724913
-7.52077722549438	-7.50389337539673	-7.76118230819702	-0.106185123324394	-0.0480198934674263	0.00538393529132009
-7.52349472045898	-7.50462293624878	-7.7583646774292	-0.106234215199947	-0.0480780601501465	0.00568821188062429
-7.52224922180176	-7.50502157211304	-7.76505851745605	-0.106359750032425	-0.0481561087071896	0.0059145032428205
-7.51853799819946	-7.5017352104187	-7.75127029418945	-0.10648225992918	-0.0481701977550983	0.00616611260920763
-7.5143928527832	-7.50016832351685	-7.76039886474609	-0.106601484119892	-0.0482421889901161	0.00639025354757905
-7.51250457763672	-7.49951219558716	-7.74979400634766	-0.10673863440752	-0.0481526143848896	0.00658015254884958
-7.51183080673218	-7.49761343002319	-7.7481369972229	-0.106996938586235	-0.0480324439704418	0.00671784300357103
-7.50668144226074	-7.49166488647461	-7.74766731262207	-0.106985449790955	-0.0482166111469269	0.00692616775631905
-7.50735282897949	-7.49096345901489	-7.74194526672363	-0.107145816087723	-0.0480944477021694	0.0070984223857522
-7.50449895858765	-7.48628568649292	-7.73254632949829	-0.107349365949631	-0.0481329821050167	0.00722087314352393
-7.4988317489624	-7.48013544082642	-7.7355489730835	-0.107542790472507	-0.0481358170509338	0.00740275764837861
-7.49489545822144	-7.47712659835815	-7.7336950302124	-0.107677914202213	-0.0480191819369793	0.00749258557334542
-7.49025106430054	-7.47520971298218	-7.7238073348999	-0.107835337519646	-0.0479098446667194	0.00748384883627295
-7.49382972717285	-7.47274255752563	-7.73177719116211	-0.107956513762474	-0.0479666031897068	0.00753163965418935
-7.4902982711792	-7.47009468078613	-7.71534109115601	-0.108108997344971	-0.0478390492498875	0.00762474955990911
-7.48587799072266	-7.46794891357422	-7.7157769203186	-0.108282044529915	-0.0479055047035217	0.00758884008973837
-7.48715448379517	-7.46428108215332	-7.70899248123169	-0.108400911092758	-0.0479493290185928	0.00767211802303791
-7.4870867729187	-7.46288108825684	-7.71592235565186	-0.108496680855751	-0.0479249954223633	0.00772742182016373
-7.487389087677	-7.45714282989502	-7.71035146713257	-0.108611457049847	-0.0479477494955063	0.00773570034652948
-7.48923921585083	-7.45979928970337	-7.70933246612549	-0.108725279569626	-0.0480056814849377	0.00773866288363934
-7.48984956741333	-7.45742845535278	-7.70252561569214	-0.108830682933331	-0.0481171123683453	0.00767807522788644
-7.48955345153809	-7.4590163230896	-7.7032618522644	-0.108963698148727	-0.0482215359807014	0.00767792062833905
-7.49194097518921	-7.45338773727417	-7.70161104202271	-0.109028488397598	-0.0483696646988392	0.00765959871932864
-7.49774122238159	-7.45513772964478	-7.71382236480713	-0.109089612960815	-0.0483930930495262	0.00769040267914534
-7.4999852180481	-7.45782518386841	-7.71313810348511	-0.109141983091831	-0.0485520400106907	0.00764866080135107
-7.50470542907715	-7.45763731002808	-7.71461009979248	-0.109189167618752	-0.0487660393118858	0.00761831784620881
-7.51346302032471	-7.45859527587891	-7.71567964553833	-0.109348222613335	-0.0488792806863785	0.00758612947538495
-7.51518821716309	-7.45784091949463	-7.71205902099609	-0.109455153346062	-0.0490783303976059	0.00752044888213277
-7.51797723770142	-7.45846939086914	-7.71125984191895	-0.109474763274193	-0.0492545329034328	0.00744784343987703
-7.52669143676758	-7.45965337753296	-7.71639204025269	-0.109442889690399	-0.0493995845317841	0.007380036637187
-7.52840185165405	-7.46228551864624	-7.71742391586304	-0.10953451693058	-0.04961122199893	0.00732238311320543
-7.53523683547974	-7.46002101898193	-7.71848964691162	-0.10963961482048	-0.0498557388782501	0.00724489195272326
-7.53890895843506	-7.46301746368408	-7.7185435295105	-0.109668724238873	-0.0499292351305485	0.00728089874610305
-7.53617000579834	-7.45849370956421	-7.72412300109863	-0.10973010212183	-0.0500872768461704	0.00717186601832509
-7.54212999343872	-7.4590744972229	-7.72318124771118	-0.109726205468178	-0.0502391383051872	0.00719144335016608
-7.54526138305664	-7.46088981628418	-7.72785663604736	-0.109819553792477	-0.0503627471625805	0.00711022922769189
-7.5461277961731	-7.46077442169189	-7.7290096282959	-0.109820514917374	-0.0505446940660477	0.00706153875216842
-7.54837989807129	-7.46000957489014	-7.72805643081665	-0.109820283949375	-0.0507592372596264	0.00698592374101281
-7.55061435699463	-7.45647192001343	-7.72810840606689	-0.109823793172836	-0.0508401468396187	0.00697945104911923
-7.55252742767334	-7.45775413513184	-7.73367309570313	-0.109883859753609	-0.0509989857673645	0.00692021613940597
-7.55394172668457	-7.45414304733276	-7.74224328994751	-0.109789334237576	-0.0511607341468334	0.00686359079554677
-7.55750179290771	-7.45631885528564	-7.73729038238525	-0.109798587858677	-0.0513253435492516	0.00683684227988124
-7.55559968948364	-7.45835638046265	-7.74518871307373	-0.109757661819458	-0.051542479544878	0.00673270365223289
-7.56002759933472	-7.45919227600098	-7.74310445785522	-0.109768643975258	-0.0517150573432446	0.00664504198357463
-7.56218671798706	-7.46039390563965	-7.74863862991333	-0.109697081148624	-0.051916815340519	0.00653521157801151
-7.56446933746338	-7.46109247207642	-7.75884914398193	-0.109702035784721	-0.0521229729056358	0.00640296470373869
-7.57243633270264	-7.46405744552612	-7.75659704208374	-0.109631173312664	-0.0523756705224514	0.00627832254394889
-7.5732045173645	-7.46561813354492	-7.75950002670288	-0.109643839299679	-0.0526613555848598	0.00618378538638353
-7.57948923110962	-7.46637678146362	-7.767493724823	-0.109655782580376	-0.0529363341629505	0.00607347954064608
-7.58435201644897	-7.46376085281372	-7.76732492446899	-0.1096176430583	-0.0531226918101311	0.00590322446078062
-7.58926296234131	-7.46636009216309	-7.77736043930054	-0.109673723578453	-0.053374283015728	0.00582668650895357
-7.59423780441284	-7.46517515182495	-7.7843713760376	-0.109716191887856	-0.0535855107009411	0.00565835367888212
-7.59674739837646	-7.4633994102478	-7.78218507766724	-0.109778210520744	-0.0537669062614441	0.00550647918134928
-7.59732151031494	-7.46400165557861	-7.78316736221313	-0.109847843647003	-0.0539485402405262	0.00536986067891121
-7.59911680221558	-7.46286010742188	-7.79122972488403	-0.10976729542017	-0.0541522540152073	0.00516323838382959
-7.60621786117554	-7.46746349334717	-7.79248666763306	-0.109774008393288	-0.0542336776852608	0.00504852412268519
-7.60442399978638	-7.46677780151367	-7.79169034957886	-0.109862677752972	-0.0544193834066391	0.0048262532800436
-7.60454940795898	-7.4647912979126	-7.79289770126343	-0.109873361885548	-0.0544596239924431	0.00474218837916851
-7.60609817504883	-7.4639368057251	-7.79522609710693	-0.10986539721489	-0.054517600685358	0.00459955632686615
-7.60726499557495	-7.46422338485718	-7.79564332962036	-0.109885729849339	-0.0545518472790718	0.00441225618124008
-7.60758399963379	-7.46762561798096	-7.79944086074829	-0.1098797544837	-0.0546816922724247	0.00425585871562362
-7.61012601852417	-7.46814775466919	-7.79291582107544	-0.109919548034668	-0.0546307414770126	0.00410079816356301
-7.60806465148926	-7.46914196014404	-7.79489421844482	-0.109993651509285	-0.0547525174915791	0.00386247737333179
-7.60862493515015	-7.47038650512695	-7.78633069992065	-0.110007651150227	-0.0547701343894005	0.00366577203385532
-7.60918140411377	-7.47422504425049	-7.79086017608643	-0.110093250870705	-0.0547725185751915	0.00351837370544672
-7.61132764816284	-7.47464656829834	-7.78980112075806	-0.110132642090321	-0.0547841265797615	0.00328466831706464
-7.61535358428955	-7.47492170333862	-7.78559064865112	-0.110253319144249	-0.0546901449561119	0.00308479671366513
-7.61346626281738	-7.47383069992065	-7.77969884872437	-0.110307678580284	-0.0547264665365219	0.00283991754986346
-7.61246490478516	-7.47386646270752	-7.77148103713989	-0.110499516129494	-0.0546687953174114	0.00260903732851148
-7.6153244972229	-7.47512674331665	-7.77618646621704	-0.110543623566628	-0.0546241737902164	0.00235377042554319
-7.61987257003784	-7.4770245552063	-7.76538419723511	-0.110709711909294	-0.054593913257122	0.00207177153788507
-7.62166547775269	-7.47766971588135	-7.76257467269897	-0.110833801329136	-0.0545138716697693	0.00179745454806834
-7.61982154846191	-7.47616195678711	-7.76377820968628	-0.110897831618786	-0.0545811057090759	0.00152808404527605
-7.61866283416748	-7.47326707839966	-7.75525522232056	-0.11105427891016	-0.0543294437229633	0.00123890896793455
-7.62255764007568	-7.47452068328857	-7.75716876983643	-0.111179910600185	-0.0543698742985725	0.000937075528781861
-7.62407636642456	-7.47231483459473	-7.74579572677612	-0.111271530389786	-0.0541072152554989	0.000706946069840342
-7.62331533432007	-7.47158002853394	-7.75397348403931	-0.111498765647411	-0.0541024170815945	0.000360293313860893
-7.62359046936035	-7.46738958358765	-7.74346208572388	-0.111558355391026	-0.0539795979857445	3.80804485757835E-05
-7.62638092041016	-7.46911954879761	-7.73924016952515	-0.111599698662758	-0.0539054609835148	-0.000272028584731743
-7.62633895874023	-7.46825838088989	-7.74247455596924	-0.111748121678829	-0.0536859519779682	-0.000584039429668337
-7.62451314926147	-7.46676874160767	-7.74486923217773	-0.111813627183437	-0.0536644235253334	-0.000965082144830376
-7.62253046035767	-7.46357536315918	-7.73176574707031	-0.111879102885723	-0.0535957328975201	-0.00125262537039816
-7.62686491012573	-7.46653318405151	-7.73846340179443	-0.112043723464012	-0.0532966963946819	-0.00155071681365371
-7.62990760803223	-7.46803092956543	-7.73264408111572	-0.112137012183666	-0.0531507879495621	-0.00199758377857506
-7.63054180145264	-7.46963548660278	-7.73211097717285	-0.112134099006653	-0.0529213771224022	-0.00231583137065172
-7.63114595413208	-7.47146415710449	-7.72732496261597	-0.112177453935146	-0.0528291799128056	-0.00266960263252258
-7.63624334335327	-7.47453308105469	-7.72551107406616	-0.112271755933762	-0.0525991059839725	-0.00295621459372342
-7.64067268371582	-7.47261524200439	-7.72282028198242	-0.112304732203484	-0.0525013990700245	-0.00325796403922141
-7.6424708366394	-7.47277879714966	-7.72900867462158	-0.112332440912724	-0.0522609613835812	-0.00349145336076617
-7.64681339263916	-7.47694253921509	-7.72017908096313	-0.112505421042442	-0.0522225983440876	-0.00384710216894746
-7.64788675308228	-7.4782862663269	-7.71456480026245	-0.112609937787056	-0.0520461648702621	-0.0041046692058444
-7.65150117874146	-7.47470808029175	-7.71667671203613	-0.112563773989677	-0.051966842263937	-0.00439324043691158
-7.65549325942993	-7.4796257019043	-7.71396970748901	-0.112722910940647	-0.0518392436206341	-0.00469366740435362
-7.66205549240112	-7.48178768157959	-7.71102094650269	-0.112837374210358	-0.0517784357070923	-0.00492140930145979
-7.66986799240112	-7.4797682762146	-7.70568561553955	-0.112928614020348	-0.0516330078244209	-0.00507328100502491
-7.6673002243042	-7.48454809188843	-7.70573568344116	-0.112949334084988	-0.0515356846153736	-0.00535067962482572
-7.67329835891724	-7.48258113861084	-7.69602012634277	-0.113020598888397	-0.0514179356396198	-0.00555627187713981
-7.67469501495361	-7.48409509658813	-7.70313835144043	-0.112989693880081	-0.0514544509351254	-0.00578385544940829
-7.67881155014038	-7.48651075363159	-7.68883848190308	-0.11310188472271	-0.051237478852272	-0.00599924987182021
-7.67888164520264	-7.48881959915161	-7.70173025131226	-0.113069623708725	-0.0512813068926334	-0.00621796725317836
-7.68047857284546	-7.48899841308594	-7.6930980682373	-0.113062813878059	-0.0511516556143761	-0.00636378303170204
-7.68251895904541	-7.49067306518555	-7.70137977600098	-0.113134317100048	-0.051030483096838	-0.00659727258607745
-7.68129348754883	-7.49460744857788	-7.69172430038452	-0.113091036677361	-0.0509726293385029	-0.00676710950210691
-7.68623161315918	-7.49631452560425	-7.69389724731445	-0.113069020211697	-0.051001500338316	-0.00702307280153036
-7.68874025344849	-7.4966344833374	-7.68376064300537	-0.11316591501236	-0.0508415922522545	-0.00708052795380354
-7.68901014328003	-7.49491691589355	-7.68581676483154	-0.113186322152615	-0.0507587939500809	-0.00736033683642745
-7.68810606002808	-7.49488067626953	-7.67891788482666	-0.113267689943314	-0.050692155957222	-0.00754349213093519
-7.68849086761475	-7.4923267364502	-7.67703819274902	-0.113315857946873	-0.0507060140371323	-0.00775080127641559
-7.68833112716675	-7.49400281906128	-7.6827244758606	-0.113264411687851	-0.0507234968245029	-0.00783313345164061
-7.69043636322021	-7.49649620056152	-7.68449544906616	-0.113272868096828	-0.0505813471972942	-0.00796543434262276
-7.69864416122437	-7.49964237213135	-7.68659782409668	-0.113364465534687	-0.0504742860794067	-0.00814866833388805
-7.69566583633423	-7.49943065643311	-7.68982839584351	-0.113210260868073	-0.0505110211670399	-0.0083601800724864
-7.70275354385376	-7.50344848632813	-7.67993021011353	-0.113233469426632	-0.0504394210875034	-0.0084762079641223
-7.71226215362549	-7.50471210479736	-7.67482233047485	-0.113370455801487	-0.0504627786576748	-0.00854071136564016
-7.71649074554443	-7.50656414031982	-7.67536592483521	-0.113363809883595	-0.0505336001515388	-0.00869064312428236
-7.72185277938843	-7.50430679321289	-7.66965961456299	-0.113341152667999	-0.0504474863409996	-0.00877134595066309
-7.723876953125	-7.50980567932129	-7.66362953186035	-0.113423205912113	-0.0504243783652782	-0.0088985450565815
-7.72912883758545	-7.50924491882324	-7.66438913345337	-0.113448284566402	-0.0505421571433544	-0.00904286932200193
-7.73642110824585	-7.51020383834839	-7.66625165939331	-0.11338946223259	-0.0505020655691624	-0.0090521639212966
-7.73792600631714	-7.51398086547852	-7.66497325897217	-0.113475859165192	-0.0506812445819378	-0.00915952771902084
-7.7453989982605	-7.51513528823853	-7.65929937362671	-0.113462939858437	-0.0507554821670055	-0.00914936512708664
-7.74797630310059	-7.51263952255249	-7.6618537902832	-0.113532721996307	-0.050864115357399	-0.00916441157460213
-7.75220251083374	-7.51579713821411	-7.66205596923828	-0.113493785262108	-0.0508282706141472	-0.00922497175633907
-7.7509937286377	-7.51849222183228	-7.66549110412598	-0.113467790186405	-0.0510253757238388	-0.00921264942735434
-7.75748491287231	-7.52292823791504	-7.66224670410156	-0.113441534340382	-0.0511667802929878	-0.00910925585776567
-7.76062917709351	-7.52241706848145	-7.66656970977783	-0.113326728343964	-0.0512381121516228	-0.00908264052122831
-7.7664008140564	-7.52748584747314	-7.67033052444458	-0.113396108150482	-0.0513396188616753	-0.00900791399180889
-7.7689995765686	-7.52946996688843	-7.66736555099487	-0.113313026726246	-0.0515115782618523	-0.0090063251554966
-7.77393388748169	-7.533775806427	-7.6622052192688	-0.113293342292309	-0.0515991896390915	-0.00890439376235008
-7.77534961700439	-7.53704452514648	-7.67229080200195	-0.113262586295605	-0.0517513491213322	-0.00877635180950165
-7.77861595153809	-7.53931474685669	-7.67566013336182	-0.113171599805355	-0.0518611632287502	-0.00872288271784782
-7.78591823577881	-7.54251527786255	-7.67860126495361	-0.113146729767323	-0.052047498524189	-0.00859011802822351
-7.78941059112549	-7.54447269439697	-7.67818832397461	-0.113136179745197	-0.0521234758198261	-0.00847954116761684
-7.79013919830322	-7.54922485351563	-7.68210411071777	-0.11311437189579	-0.052266601473093	-0.00839941389858723
-7.7941951751709	-7.54901838302612	-7.67842531204224	-0.113023847341537	-0.0524810515344143	-0.00831442791968584
-7.79396486282349	-7.55011749267578	-7.67638111114502	-0.113095372915268	-0.0526571460068226	-0.00825693737715483
-7.79500865936279	-7.55480098724365	-7.67665004730225	-0.113051883876324	-0.0527693293988705	-0.00816102884709835
-7.79597234725952	-7.55572891235352	-7.68445920944214	-0.113100603222847	-0.0529197528958321	-0.00811131577938795
-7.79556226730347	-7.55352640151978	-7.6833324432373	-0.113074988126755	-0.0530320480465889	-0.00799554120749235
-7.79444599151611	-7.5558066368103	-7.68550825119019	-0.113007627427578	-0.0531514063477516	-0.00798128172755241
-7.79487466812134	-7.55523920059204	-7.68914842605591	-0.112883560359478	-0.0532946065068245	-0.00787440966814756
-7.79490375518799	-7.55893707275391	-7.69762420654297	-0.112877652049065	-0.0534573756158352	-0.00783354137092829
-7.7967095375061	-7.55704259872437	-7.6913743019104	-0.112853325903416	-0.0535370446741581	-0.00776224490255117
-7.79700326919556	-7.56419849395752	-7.69760608673096	-0.112851366400719	-0.0536338351666927	-0.00770155992358923
-7.80203104019165	-7.55909109115601	-7.69929981231689	-0.112785555422306	-0.0538116171956062	-0.00759982783347368
-7.80431127548218	-7.56187105178833	-7.69622564315796	-0.112707421183586	-0.0538695007562637	-0.00753925880417228
-7.8068528175354	-7.56143856048584	-7.69736003875732	-0.112628675997257	-0.0541210882365704	-0.00752187334001064
-7.8080096244812	-7.56758689880371	-7.69760179519653	-0.112587124109268	-0.0542223118245602	-0.00742974039167166
-7.81452322006226	-7.56822156906128	-7.70499515533447	-0.112484373152256	-0.054455429315567	-0.00733043858781457
-7.8168044090271	-7.57566070556641	-7.70688915252686	-0.112467274069786	-0.0545947328209877	-0.00723261898383498
-7.82030820846558	-7.57554483413696	-7.71177196502686	-0.112427093088627	-0.054724458605051	-0.00719336187466979
-7.82590913772583	-7.57790946960449	-7.71557092666626	-0.112307898700237	-0.0548617281019688	-0.0071448739618063
-7.82621192932129	-7.58155202865601	-7.72090435028076	-0.112188272178173	-0.0550725162029266	-0.00707472441717982
-7.83393716812134	-7.58476161956787	-7.72087335586548	-0.11217062920332	-0.0551388263702393	-0.00698722572997212
-7.83554697036743	-7.58988809585571	-7.7266788482666	-0.112089164555073	-0.0552670955657959	-0.00685550644993782
-7.83894348144531	-7.59419298171997	-7.72627782821655	-0.112086497247219	-0.05525067076087	-0.00680539524182677
-7.83794593811035	-7.59480905532837	-7.73126697540283	-0.111988559365273	-0.0553609132766724	-0.00677353888750076
-7.84281253814697	-7.59837198257446	-7.72764730453491	-0.11195645481348	-0.0553677827119827	-0.00669711781665683
-7.84347629547119	-7.60140180587769	-7.73489761352539	-0.111871935427189	-0.0553465895354748	-0.00667353998869658
-7.84451866149902	-7.60368633270264	-7.73472881317139	-0.111863203346729	-0.0553301498293877	-0.00675017945468426
-7.84678554534912	-7.61166858673096	-7.72924900054932	-0.111725956201553	-0.0552771762013435	-0.00669587636366487
-7.84724855422974	-7.60847997665405	-7.72954130172729	-0.111782602965832	-0.0551974773406982	-0.00676934421062469
-7.84898567199707	-7.61181497573853	-7.72904253005981	-0.111739978194237	-0.0550705790519714	-0.00676810415461659
-7.84788608551025	-7.6140193939209	-7.72851753234863	-0.111779794096947	-0.0550668016076088	-0.00673802755773067
-7.84854698181152	-7.61320829391479	-7.73285818099976	-0.111727304756641	-0.0549428202211857	-0.00676443241536617
-7.85016918182373	-7.61510038375854	-7.72556257247925	-0.111734539270401	-0.0549013651907444	-0.00680289883166552
-7.85177946090698	-7.61406898498535	-7.7274284362793	-0.111734457314014	-0.0548392087221146	-0.00676781265065074
-7.85005617141724	-7.61302709579468	-7.72277879714966	-0.111706160008907	-0.0547282882034779	-0.0067767109721899
-7.85116386413574	-7.61579942703247	-7.71953773498535	-0.111803248524666	-0.0546576790511608	-0.00670856237411499
-7.8514838218689	-7.61377239227295	-7.71735572814941	-0.111841164529324	-0.0545952245593071	-0.0066846702247858
-7.84948968887329	-7.61689853668213	-7.71856021881104	-0.111805573105812	-0.054387953132391	-0.00664939172565937
-7.84785223007202	-7.61690235137939	-7.71879243850708	-0.111736118793488	-0.0543583296239376	-0.00660232175141573
-7.84969758987427	-7.61745262145996	-7.72091817855835	-0.111820943653584	-0.0542380288243294	-0.00652447016909719
-7.8480281829834	-7.61654090881348	-7.71704769134521	-0.111826092004776	-0.0541895180940628	-0.00648809876292944
-7.84684944152832	-7.61953639984131	-7.71900415420532	-0.111847385764122	-0.053945928812027	-0.00642181048169732
-7.84467267990112	-7.61792993545532	-7.7064380645752	-0.111819133162498	-0.0538567528128624	-0.00641446933150291
-7.84053897857666	-7.61840105056763	-7.70882081985474	-0.111927591264248	-0.0537297949194908	-0.00632116664201021
-7.83721923828125	-7.61963224411011	-7.71152925491333	-0.111783906817436	-0.0536587052047253	-0.00632605142891407
-7.83389282226563	-7.62145519256592	-7.70316982269287	-0.111856795847416	-0.0535141602158546	-0.00620261766016483
-7.83345460891724	-7.62152671813965	-7.70442342758179	-0.111879542469978	-0.0534064769744873	-0.006205840036273
-7.83062124252319	-7.61945533752441	-7.70498991012573	-0.111891575157642	-0.0532380566000938	-0.00611858628690243
-7.82999181747437	-7.61931467056274	-7.70846462249756	-0.111886531114578	-0.053072027862072	-0.00617139181122184
-7.82722139358521	-7.62254095077515	-7.70585918426514	-0.111872017383575	-0.0530412904918194	-0.00614991318434477
-7.82739162445068	-7.61887502670288	-7.70489168167114	-0.11187981814146	-0.0530214197933674	-0.00618996936827898
-7.82338571548462	-7.62032556533813	-7.70046806335449	-0.111964032053947	-0.05281887575984	-0.00613875547423959
-7.82072639465332	-7.61800813674927	-7.70341205596924	-0.111996993422508	-0.0526851899921894	-0.00624832278117538
-7.8225884437561	-7.61629247665405	-7.69124794006348	-0.112097442150116	-0.0525424741208553	-0.00618813186883926
-7.82097911834717	-7.61515998840332	-7.69637060165405	-0.112026289105415	-0.0524330846965313	-0.00628285948187113
-7.82159423828125	-7.6175389289856	-7.69540500640869	-0.112055085599422	-0.0523122847080231	-0.00627293204888701
-7.82310914993286	-7.61799478530884	-7.69713926315308	-0.11216014623642	-0.0523102730512619	-0.00621535582467914
-7.8269305229187	-7.61569786071777	-7.69680166244507	-0.112192504107952	-0.0521491877734661	-0.00617259135469794
-7.8248987197876	-7.61439371109009	-7.69532299041748	-0.112128764390945	-0.0520553961396217	-0.00611740071326494
-7.82457494735718	-7.61849069595337	-7.69314002990723	-0.112163476645947	-0.0519608482718468	-0.00600337190553546
-7.8220534324646	-7.61705732345581	-7.68672752380371	-0.112135171890259	-0.0519594624638557	-0.00594074511900544
-7.8213996887207	-7.62027835845947	-7.69891214370728	-0.112070195376873	-0.0518487021327019	-0.00577175989747047
-7.81897926330566	-7.61894512176514	-7.69427728652954	-0.112069502472878	-0.051807876676321	-0.0056188078597188
-7.81980466842651	-7.6225643157959	-7.69981145858765	-0.112024269998074	-0.0517339073121548	-0.00546413334086537
-7.81620645523071	-7.62279510498047	-7.69493913650513	-0.111895471811295	-0.0517479330301285	-0.00537654012441635
-7.81425952911377	-7.62613153457642	-7.69774532318115	-0.111785978078842	-0.0516475923359394	-0.00519073801115155
-7.8080005645752	-7.62634086608887	-7.70015621185303	-0.111730650067329	-0.0517653077840805	-0.00511495769023895
-7.80770111083984	-7.62418270111084	-7.69978427886963	-0.111625619232655	-0.0518108196556568	-0.0048768101260066
-7.80248832702637	-7.62626695632935	-7.7082371711731	-0.111553445458412	-0.0517319664359093	-0.00472660502418876
-7.80022764205933	-7.62548589706421	-7.71686410903931	-0.111400201916695	-0.051717534661293	-0.00464279903098941
-7.80396747589111	-7.62682056427002	-7.71661806106567	-0.111227206885815	-0.0518486276268959	-0.00453979382291436
-7.80102252960205	-7.62672853469849	-7.71707010269165	-0.111102871596813	-0.0517923757433891	-0.00444785738363862
-7.79684782028198	-7.62538146972656	-7.72420883178711	-0.110986329615116	-0.051869560033083	-0.0043543647043407
-7.79596281051636	-7.6252875328064	-7.72710371017456	-0.1109454408288	-0.0519030503928661	-0.00423023104667664
-7.79467487335205	-7.62603950500488	-7.73357391357422	-0.110796429216862	-0.0519859120249748	-0.00415397761389613
-7.7936840057373	-7.62564849853516	-7.72686910629272	-0.110752135515213	-0.051911361515522	-0.00405981112271547
-7.79182386398315	-7.62563848495483	-7.73729658126831	-0.110540844500065	-0.052056610584259	-0.00399928167462349
-7.79551792144775	-7.62666940689087	-7.72943544387817	-0.110346101224422	-0.052101157605648	-0.00395876122638583
-7.79425430297852	-7.62848138809204	-7.73788404464722	-0.110355406999588	-0.0521657504141331	-0.00387930194847286
-7.79418182373047	-7.62649869918823	-7.73507070541382	-0.110310293734074	-0.052195381373167	-0.00379036832600832
-7.79120922088623	-7.62545680999756	-7.73985385894775	-0.110152401030064	-0.0522423945367336	-0.00368859153240919
-7.79235315322876	-7.62716102600098	-7.74251556396484	-0.110053315758705	-0.0522692948579788	-0.00355750229209661
-7.79464387893677	-7.62940788269043	-7.74060249328613	-0.109991163015366	-0.0521792285144329	-0.00342455063946545
-7.79039716720581	-7.62637519836426	-7.74452209472656	-0.109910927712917	-0.0522921979427338	-0.00331762316636741
-7.79162979125977	-7.63186073303223	-7.74434471130371	-0.109732255339622	-0.0522352531552315	-0.00315302913077176
-7.78948259353638	-7.63514757156372	-7.74155235290527	-0.109725587069988	-0.0522557310760021	-0.0029887966811657
-7.78761672973633	-7.63233327865601	-7.73905038833618	-0.109688706696033	-0.05222387611866	-0.00278955441899598
-7.78302764892578	-7.6326732635498	-7.74181127548218	-0.109509661793709	-0.0520814843475819	-0.00262491963803768
-7.78042936325073	-7.63387250900269	-7.74269819259644	-0.109519883990288	-0.0520293563604355	-0.0024822314735502
-7.77434921264648	-7.63447999954224	-7.74628591537476	-0.109446056187153	-0.051983579993248	-0.00233953190036118
-7.77336120605469	-7.63839244842529	-7.74261569976807	-0.109355248510838	-0.0517992302775383	-0.0021520524751395
-7.76347017288208	-7.64027214050293	-7.74158143997192	-0.10930597037077	-0.051742922514677	-0.00207135360687971
-7.75677299499512	-7.63645601272583	-7.73852062225342	-0.109269596636295	-0.0516292713582516	-0.00188328407239169
-7.75365447998047	-7.63539028167725	-7.74208498001099	-0.109253711998463	-0.0514508970081806	-0.001791080692783
-7.75121879577637	-7.63403654098511	-7.73857545852661	-0.109266638755798	-0.0512683354318142	-0.00171145680360496
-7.74503993988037	-7.63765954971313	-7.74180603027344	-0.109146058559418	-0.05118577927351	-0.00164015067275614
-7.74286127090454	-7.63209676742554	-7.73375654220581	-0.109068803489208	-0.0510285496711731	-0.001572469715029
-7.7377233505249	-7.6355504989624	-7.7331805229187	-0.109179392457008	-0.0508791543543339	-0.00154398952145129
-7.73232364654541	-7.62767124176025	-7.73057842254639	-0.109124429523945	-0.0507415235042572	-0.00149899395182729
-7.73095750808716	-7.62854766845703	-7.73140811920166	-0.109103120863438	-0.0506260469555855	-0.00147733255289495
-7.72505712509155	-7.63098382949829	-7.73028230667114	-0.109074264764786	-0.0504525974392891	-0.00140717113390565
-7.72842741012573	-7.62656736373901	-7.73083400726318	-0.109095424413681	-0.0502592176198959	-0.00135325675364584
-7.72530603408813	-7.62687635421753	-7.72846078872681	-0.109133005142212	-0.0501422137022018	-0.0013503204099834
-7.72447443008423	-7.62906074523926	-7.72624492645264	-0.109100870788097	-0.0499474219977856	-0.00131695729214698
-7.7189621925354	-7.63043069839478	-7.73056840896606	-0.109138838946819	-0.0498931668698788	-0.00134491792414337
-7.72191858291626	-7.62589406967163	-7.72995281219482	-0.10898482054472	-0.0497842989861965	-0.00124484475236386
-7.71687984466553	-7.62645244598389	-7.73164463043213	-0.108951404690742	-0.0496128872036934	-0.00118326081428677
-7.71663999557495	-7.62608861923218	-7.73538303375244	-0.10888684540987	-0.0494687370955944	-0.00123312789946795
-7.718017578125	-7.62913513183594	-7.73116731643677	-0.108848713338375	-0.0493184477090836	-0.00116686860565096
-7.71569967269897	-7.62683057785034	-7.7273383140564	-0.108840942382813	-0.0492113530635834	-0.00113620283082128
-7.71035003662109	-7.62957572937012	-7.7315821647644	-0.108813047409058	-0.0491044372320175	-0.00108461361378431
-7.70804929733276	-7.62594699859619	-7.73312282562256	-0.10868426412344	-0.0490316413342953	-0.000964941107667983
-7.70528268814087	-7.63234376907349	-7.73563671112061	-0.108690857887268	-0.0488021560013294	-0.000849380914587528
-7.70620489120483	-7.62908983230591	-7.73848676681519	-0.10851963609457	-0.0487854406237602	-0.000752880645450205
-7.70590591430664	-7.63161277770996	-7.7317214012146	-0.10857056081295	-0.0485848784446716	-0.000572552846278995
-7.69635438919067	-7.62900543212891	-7.74093389511108	-0.108564041554928	-0.0484302155673504	-0.000458384136436507
-7.6886420249939	-7.62537813186646	-7.73812007904053	-0.108450055122375	-0.0482682548463345	-0.000241748377447948
-7.68847370147705	-7.62689971923828	-7.73897838592529	-0.108375318348408	-0.0482036508619785	-5.1055962103419E-05
-7.6830039024353	-7.62484645843506	-7.74027538299561	-0.10840031504631	-0.0480027496814728	0.000152055494254455
-7.67544841766357	-7.62679147720337	-7.74082326889038	-0.108304046094418	-0.0479202829301357	0.000337051547830924
-7.66546010971069	-7.62283945083618	-7.74051237106323	-0.108271315693855	-0.0477738566696644	0.000580649182666093
-7.6613655090332	-7.62503290176392	-7.74444007873535	-0.108379721641541	-0.0475910939276218	0.000775351247284561
-7.65492820739746	-7.62123680114746	-7.74416971206665	-0.108361773192883	-0.0474722757935524	0.000939105520956218
-7.64775085449219	-7.61985778808594	-7.7411732673645	-0.108351200819016	-0.0472936779260635	0.00119082524906844
-7.64278316497803	-7.61881542205811	-7.73791170120239	-0.108271755278111	-0.0471495650708675	0.00133584230206907
-7.63381671905518	-7.61883735656738	-7.73341417312622	-0.108393825590611	-0.047144278883934	0.00152384128887206
-7.62819242477417	-7.61487054824829	-7.73399925231934	-0.108228154480457	-0.0469570569694042	0.00177339441142976
-7.62206649780273	-7.61473655700684	-7.72897386550903	-0.108333587646484	-0.0468116961419582	0.00200327532365918
-7.61663150787354	-7.6134819984436	-7.73351716995239	-0.10827275365591	-0.0467947125434875	0.00225042039528489
-7.6123309135437	-7.61034774780273	-7.73122358322144	-0.108257040381432	-0.0466942526400089	0.0024618327151984
-7.60754060745239	-7.61304140090942	-7.73362159729004	-0.108182199299335	-0.0465640798211098	0.00264424015767872
-7.60294103622437	-7.61126136779785	-7.73219537734985	-0.108204647898674	-0.046482615172863	0.00280620227567852
-7.59624576568604	-7.61209058761597	-7.73741674423218	-0.108119301497936	-0.0464740805327892	0.00302690197713673
-7.59380054473877	-7.60908651351929	-7.73337173461914	-0.108112283051014	-0.0464061945676804	0.00324640003964305
-7.58669805526733	-7.60776948928833	-7.73559379577637	-0.108141534030437	-0.0463056415319443	0.00341346790082753
-7.586510181427	-7.60710191726685	-7.73521900177002	-0.108048744499683	-0.0462414510548115	0.00360739859752357
-7.58657455444336	-7.61048746109009	-7.73481845855713	-0.108167983591557	-0.0460736081004143	0.00377214676700532
-7.58206081390381	-7.60509777069092	-7.73568677902222	-0.108191609382629	-0.0460983961820602	0.00387568748556077
-7.57969379425049	-7.60314321517944	-7.73277521133423	-0.108250372111797	-0.0460898615419865	0.00416151480749249
-7.57458448410034	-7.59982013702393	-7.72986698150635	-0.108239613473415	-0.0460566133260727	0.00436831964179873
-7.57414150238037	-7.59832429885864	-7.72926378250122	-0.108237467706203	-0.0459590889513493	0.00452152453362942
-7.57422208786011	-7.59621715545654	-7.72993326187134	-0.108243122696877	-0.0459518916904926	0.00469379313290119
-7.56957674026489	-7.59507513046265	-7.72910213470459	-0.108262054622173	-0.0459535792469978	0.00489934021607041
-7.5668830871582	-7.59365367889404	-7.72682332992554	-0.108270242810249	-0.0459019057452679	0.00504704192280769
-7.56688594818115	-7.58971214294434	-7.73273181915283	-0.108202196657658	-0.0458499602973461	0.00520673301070929
-7.56843233108521	-7.59409713745117	-7.72619247436523	-0.108216159045696	-0.0457359105348587	0.00536945043131709
-7.56507110595703	-7.59192228317261	-7.72948980331421	-0.108235761523247	-0.0456753298640251	0.00551497936248779
-7.56625556945801	-7.59248876571655	-7.72097063064575	-0.108210034668446	-0.0456829369068146	0.00565228005871177
-7.56430292129517	-7.59402418136597	-7.72186422348022	-0.108240231871605	-0.0456375516951084	0.00576529931277037
-7.56322908401489	-7.59351444244385	-7.71756029129028	-0.108149021863937	-0.0456253923475742	0.00586601532995701
-7.57032632827759	-7.5956392288208	-7.72485971450806	-0.108151033520699	-0.0455978326499462	0.00590207520872355
-7.57561063766479	-7.59725189208984	-7.71649169921875	-0.108215235173702	-0.0455774590373039	0.00596440816298127
-7.57333707809448	-7.59799242019653	-7.72344827651978	-0.10830169916153	-0.0456445887684822	0.00601199548691511
-7.57815885543823	-7.59690999984741	-7.7190055847168	-0.10825652629137	-0.0457440800964832	0.00597923854365945
-7.58230638504028	-7.60053968429565	-7.70804691314697	-0.108384042978287	-0.0457659289240837	0.0060064597055316
-7.58742427825928	-7.59714317321777	-7.71129417419434	-0.108380354940891	-0.04591403901577	0.00599152920767665
-7.59685897827148	-7.60167598724365	-7.71084022521973	-0.108336791396141	-0.0458589680492878	0.0060372413136065
-7.601478099823	-7.60115242004395	-7.71491003036499	-0.108302861452103	-0.0460436679422855	0.00603949511423707
-7.60674285888672	-7.59944105148315	-7.71415615081787	-0.108284018933773	-0.0461065471172333	0.00611665286123753
-7.61207818984985	-7.601478099823	-7.71314859390259	-0.108325123786926	-0.0462295301258564	0.00614056317135692
-7.6138973236084	-7.60122156143188	-7.71553087234497	-0.108249075710773	-0.0462867431342602	0.00616133958101273
-7.61994791030884	-7.60395860671997	-7.71695899963379	-0.108214654028416	-0.0464011766016483	0.00615196954458952
-7.62443971633911	-7.6060037612915	-7.71738862991333	-0.108119145035744	-0.046517226845026	0.0061544761992991
-7.62615489959717	-7.61024856567383	-7.72291278839111	-0.108066588640213	-0.0467208363115788	0.0061723212711513
-7.62982654571533	-7.60900211334229	-7.71917724609375	-0.108035236597061	-0.0468469485640526	0.00626759603619576
-7.63312578201294	-7.61089754104614	-7.72739410400391	-0.107908137142658	-0.0469332337379456	0.00640528742223978
-7.63821029663086	-7.61387300491333	-7.72442007064819	-0.10781080275774	-0.0470125935971737	0.00653980160132051
-7.64394044876099	-7.61621618270874	-7.7258358001709	-0.107754737138748	-0.0471224524080753	0.00673413975164294
-7.65099477767944	-7.61445569992065	-7.72699356079102	-0.107592724263668	-0.0473230183124542	0.00692181056365371
-7.65469121932983	-7.61524534225464	-7.73230123519897	-0.107474036514759	-0.0474032983183861	0.00716606341302395
-7.65667915344238	-7.61478328704834	-7.73489141464233	-0.107473038136959	-0.0477192513644695	0.00734913954511285
-7.66507387161255	-7.61310434341431	-7.73906230926514	-0.107334859669209	-0.0478572361171246	0.00765188364312053
-7.66585493087769	-7.61815071105957	-7.7463436126709	-0.107300519943237	-0.0480416566133499	0.00795876421034336
-7.66853904724121	-7.61672782897949	-7.74680089950562	-0.107144504785538	-0.0482812635600567	0.00823776703327894
-7.67301845550537	-7.61757659912109	-7.74552536010742	-0.10712193697691	-0.0484996475279331	0.00855894666165113
-7.66786670684814	-7.61298370361328	-7.74522876739502	-0.107073493301868	-0.0488473661243916	0.00883018039166927
-7.67158460617065	-7.61482667922974	-7.7452917098999	-0.106975041329861	-0.0489835701882839	0.00914116017520428
-7.66855478286743	-7.60811710357666	-7.75129270553589	-0.106807298958302	-0.0493094734847546	0.00942337512969971
-7.66602754592896	-7.61400556564331	-7.75494623184204	-0.106766693294048	-0.0495093576610088	0.00975304003804922
-7.66544818878174	-7.61298990249634	-7.75975799560547	-0.106583349406719	-0.0498134829103947	0.0100312754511833
-7.66607522964478	-7.60973072052002	-7.75893783569336	-0.106491684913635	-0.0500318482518196	0.0103067448362708
-7.66182851791382	-7.61022901535034	-7.76368856430054	-0.106435410678387	-0.0502082668244839	0.0105466423556209
-7.65812110900879	-7.60596704483032	-7.77072048187256	-0.10624872148037	-0.0504117123782635	0.0108278570696712
-7.6611475944519	-7.61248683929443	-7.7783350944519	-0.106225483119488	-0.0505873672664166	0.0109843648970127
-7.66105079650879	-7.6129264831543	-7.77513790130615	-0.106063365936279	-0.0508666411042213	0.0111216036602855
-7.66259527206421	-7.61414957046509	-7.77771711349487	-0.106088452041149	-0.051034040749073	0.0112559953704476
-7.66056346893311	-7.61249876022339	-7.77881908416748	-0.105934776365757	-0.0512018613517284	0.0114055704325438
-7.66504383087158	-7.61542749404907	-7.77952814102173	-0.105805665254593	-0.0514347404241562	0.0115541191771626
-7.66865348815918	-7.6171293258667	-7.78404855728149	-0.105712972581387	-0.0516291707754135	0.0117312967777252
-7.67111539840698	-7.61488723754883	-7.78576850891113	-0.105674967169762	-0.0518572740256786	0.0119589678943157
-7.67560052871704	-7.61840105056763	-7.79033660888672	-0.105613954365253	-0.0518902465701103	0.0121885379776359
-7.68172216415405	-7.61069440841675	-7.78966331481934	-0.105499722063541	-0.0520426966249943	0.0123547716066241
-7.68510293960571	-7.61591863632202	-7.7949275970459	-0.105496481060982	-0.0521174781024456	0.0126650612801313
-7.68501949310303	-7.61495590209961	-7.79392766952515	-0.105497904121876	-0.0523118153214455	0.0128224547952414
-7.69041967391968	-7.61090660095215	-7.78633880615234	-0.105547770857811	-0.0523680187761784	0.0130440341308713
-7.68708419799805	-7.61136531829834	-7.78319787979126	-0.105672083795071	-0.0523939318954945	0.0132799381390214
-7.68552017211914	-7.60537719726563	-7.78039789199829	-0.105589866638184	-0.0524364709854126	0.0134591413661838
-7.68402290344238	-7.60611486434937	-7.78135919570923	-0.105610884726048	-0.0524715222418308	0.0137129928916693
-7.67404651641846	-7.60479593276978	-7.77892637252808	-0.105758897960186	-0.0524924620985985	0.0139774642884731
-7.66797637939453	-7.59744262695313	-7.76655244827271	-0.105845034122467	-0.0525049343705177	0.0142329214140773
-7.66040325164795	-7.5937294960022	-7.76836967468262	-0.105830326676369	-0.0524349734187126	0.0144549515098333
-7.65585565567017	-7.58987665176392	-7.76784944534302	-0.105779595673084	-0.0524237081408501	0.0146662155166268
-7.6482400894165	-7.59064960479736	-7.75671291351318	-0.105889350175858	-0.0523721948266029	0.0150063186883926
-7.63774538040161	-7.58598661422729	-7.757399559021	-0.106013238430023	-0.0524107441306114	0.0152438078075647
-7.63253259658813	-7.57907962799072	-7.75154447555542	-0.105949312448502	-0.052359402179718	0.0154972560703754
-7.62803936004639	-7.57954502105713	-7.75640678405762	-0.10591596364975	-0.0522872656583786	0.0157702751457691
-7.62218904495239	-7.57888221740723	-7.74647951126099	-0.105968125164509	-0.0523045845329762	0.0160495117306709
-7.61806344985962	-7.57835817337036	-7.74477481842041	-0.105929054319859	-0.0522973015904427	0.0162931960076094
-7.61214303970337	-7.57450532913208	-7.74006319046021	-0.105908900499344	-0.0522846952080727	0.0165994632989168
-7.60890960693359	-7.57356739044189	-7.74167680740356	-0.105940230190754	-0.0522558800876141	0.0168716665357351
-7.60746669769287	-7.5707483291626	-7.74032926559448	-0.105892792344093	-0.052277322858572	0.0171840135008097
-7.60259771347046	-7.56866312026978	-7.73388957977295	-0.105784259736538	-0.0522362999618053	0.0175232980400324
-7.59941530227661	-7.56971740722656	-7.74173736572266	-0.105788394808769	-0.0523888692259789	0.0177880506962538
-7.59488725662231	-7.56851863861084	-7.73852777481079	-0.105601347982883	-0.0524256341159344	0.0181594602763653
-7.59185218811035	-7.56858491897583	-7.73889493942261	-0.105530820786953	-0.0524449311196804	0.0184628143906593
-7.58823347091675	-7.56607961654663	-7.73588371276855	-0.105460964143276	-0.0525593794882298	0.0187853388488293
-7.58075618743896	-7.56672859191895	-7.73421049118042	-0.105359494686127	-0.0525462850928307	0.0190669801086187
-7.57529783248901	-7.56863021850586	-7.73746633529663	-0.105279341340065	-0.0525515340268612	0.0192895345389843
-7.57366991043091	-7.56785106658936	-7.74272537231445	-0.105164557695389	-0.0525778941810131	0.0194721501320601
-7.57138442993164	-7.56575155258179	-7.75090217590332	-0.105032622814178	-0.0526464655995369	0.0197606477886438
-7.56686401367188	-7.56070852279663	-7.74614572525024	-0.104958668351173	-0.0526832044124603	0.0201479382812977
-7.56281614303589	-7.55862045288086	-7.75275802612305	-0.104835689067841	-0.0528317205607891	0.0205144602805376
-7.56070804595947	-7.55678701400757	-7.75268030166626	-0.104647606611252	-0.0527652278542519	0.0209157075732946
-7.55764675140381	-7.55902624130249	-7.75925302505493	-0.104552023112774	-0.0528201945126057	0.0212095286697149
-7.55262804031372	-7.55728626251221	-7.75733518600464	-0.104325495660305	-0.0529810376465321	0.0214624535292387
-7.5503396987915	-7.56104373931885	-7.7576847076416	-0.104211151599884	-0.0529613345861435	0.021743455901742
-7.54627561569214	-7.56125688552856	-7.75506544113159	-0.104081384837627	-0.0530320182442665	0.0219261478632689
-7.54119920730591	-7.56001424789429	-7.75872993469238	-0.103924714028835	-0.0530957542359829	0.0222648493945599
-7.53780078887939	-7.56593370437622	-7.75961112976074	-0.103734254837036	-0.0531148463487625	0.0225030295550823
-7.53549718856812	-7.5635085105896	-7.76436948776245	-0.103559665381908	-0.0530899576842785	0.022637402638793
-7.53257894515991	-7.5669469833374	-7.76093101501465	-0.103504471480846	-0.0531883202493191	0.0228563696146011
-7.52579498291016	-7.56627178192139	-7.7627534866333	-0.103399127721786	-0.0532632805407047	0.022935725748539
-7.52802848815918	-7.56496906280518	-7.76221656799316	-0.103277079761028	-0.0532630011439323	0.0230996776372194
-7.52570724487305	-7.56860160827637	-7.76316165924072	-0.103257909417152	-0.0532425455749035	0.0231839288026094
-7.5215220451355	-7.56935214996338	-7.75698471069336	-0.103207968175411	-0.0533471144735813	0.0232469476759434
-7.52321720123291	-7.56672477722168	-7.76651239395142	-0.103131048381329	-0.0534363836050034	0.0232400540262461
-7.52513027191162	-7.56616592407227	-7.76936197280884	-0.103026449680328	-0.0534297004342079	0.0232430826872587
-7.52484846115112	-7.56983709335327	-7.77136468887329	-0.10298266261816	-0.053480863571167	0.0231706909835339
-7.52724695205688	-7.56721830368042	-7.7720103263855	-0.102974116802216	-0.0535149499773979	0.0230182483792305
-7.52728986740112	-7.57190990447998	-7.77218103408813	-0.103070288896561	-0.0535367541015148	0.0229234341531992
-7.52935028076172	-7.57433176040649	-7.77703237533569	-0.103036627173424	-0.0536654777824879	0.0227931719273329
-7.53803396224976	-7.57350301742554	-7.78174209594727	-0.10293398052454	-0.0537516176700592	0.0226189494132996
-7.54283952713013	-7.57704496383667	-7.78697729110718	-0.102911747992039	-0.0538369677960873	0.0224639493972063
-7.54611444473267	-7.57157754898071	-7.78709077835083	-0.102806866168976	-0.0539931952953339	0.0223374404013157
-7.55335092544556	-7.57074213027954	-7.78852939605713	-0.102695800364017	-0.0540190599858761	0.0222258269786835
-7.55870676040649	-7.57332372665405	-7.7956223487854	-0.10261694341898	-0.0540708117187023	0.0219955109059811
-7.5686354637146	-7.57202100753784	-7.79529809951782	-0.102518431842327	-0.0540993586182594	0.0217224154621363
-7.56956911087036	-7.57322120666504	-7.78710174560547	-0.102546155452728	-0.0542162507772446	0.0215760953724384
-7.57613897323608	-7.57821130752563	-7.8014612197876	-0.102375820279121	-0.0542803406715393	0.0213685091584921
-7.58371162414551	-7.58183813095093	-7.80003452301025	-0.102255545556545	-0.0542927160859108	0.0212621949613094
-7.58768463134766	-7.58319139480591	-7.8042049407959	-0.102212056517601	-0.0544049628078938	0.0211612917482853
-7.58973836898804	-7.5830020904541	-7.80744218826294	-0.102082714438438	-0.0544124618172646	0.0210378561168909
-7.59718179702759	-7.59023189544678	-7.8049111366272	-0.102086111903191	-0.0543417222797871	0.0209829676896334
-7.60153913497925	-7.58685827255249	-7.81544923782349	-0.101937986910343	-0.0543635971844196	0.0208725202828646
-7.60609865188599	-7.59019756317139	-7.80939054489136	-0.101905651390553	-0.0543530993163586	0.0208509154617786
-7.60392761230469	-7.59251403808594	-7.81334638595581	-0.10195354372263	-0.0543611831963062	0.0207270924001932
-7.60969400405884	-7.59225988388062	-7.8155689239502	-0.10181513428688	-0.0544017180800438	0.020700803026557
-7.61174154281616	-7.59902763366699	-7.81627178192139	-0.101842500269413	-0.0543500855565071	0.0206794701516628
-7.614182472229	-7.59887742996216	-7.82113885879517	-0.101812995970249	-0.0544552318751812	0.0205619111657143
-7.61314153671265	-7.59797430038452	-7.8211932182312	-0.101780824363232	-0.0544879287481308	0.0205701105296612
-7.61330223083496	-7.59894895553589	-7.82075643539429	-0.101715676486492	-0.054489940404892	0.0206063166260719
-7.61732625961304	-7.60094881057739	-7.82315874099731	-0.101575277745724	-0.0545004270970821	0.0205926224589348
-7.60998249053955	-7.60051965713501	-7.82215070724487	-0.101593904197216	-0.0545692704617977	0.0206279717385769
-7.60780096054077	-7.60407733917236	-7.82656955718994	-0.101379603147507	-0.0545438826084137	0.020634189248085
-7.60923910140991	-7.60938835144043	-7.82672739028931	-0.101200573146343	-0.0544839091598988	0.0207012221217155
-7.60616445541382	-7.6101508140564	-7.82536458969116	-0.10118206590414	-0.0545067563652992	0.0206336434930563
-7.60489749908447	-7.60974454879761	-7.83424425125122	-0.101058349013329	-0.0544887632131577	0.0206495020538569
-7.60302972793579	-7.6128716468811	-7.83149099349976	-0.10095226764679	-0.054354589432478	0.0206570122390985
-7.6020565032959	-7.61764717102051	-7.83318519592285	-0.100924655795097	-0.0542817302048206	0.0206226408481598
-7.59897708892822	-7.61515522003174	-7.83645534515381	-0.10086414963007	-0.0543059110641479	0.0205174069851637
-7.59814071655273	-7.61430072784424	-7.83494138717651	-0.100757874548435	-0.0541652962565422	0.0204333756119013
-7.59955358505249	-7.61591958999634	-7.83136796951294	-0.100785560905933	-0.0541134588420391	0.0203182604163885
-7.59064197540283	-7.61477756500244	-7.82505893707275	-0.100830599665642	-0.0541021414101124	0.0201414208859205
-7.58505821228027	-7.60722923278809	-7.82379961013794	-0.100926734507084	-0.0541047342121601	0.0200541038066149
-7.57967901229858	-7.60484504699707	-7.8253812789917	-0.100937359035015	-0.0538876205682755	0.0198705345392227
-7.57603788375854	-7.59717750549316	-7.81924486160278	-0.100932933390141	-0.053837738931179	0.0196189284324646
-7.57302713394165	-7.59410858154297	-7.81259489059448	-0.101014032959938	-0.053731944411993	0.0194674544036388
-7.56888198852539	-7.59138345718384	-7.81509590148926	-0.101205334067345	-0.0536379888653755	0.0191181618720293
-7.5703706741333	-7.58955049514771	-7.81178379058838	-0.101258479058743	-0.0535357557237148	0.0188166089355946
-7.56996059417725	-7.58952617645264	-7.82181930541992	-0.101230956614017	-0.0534081421792507	0.0184968076646328
-7.57091331481934	-7.59124374389648	-7.82452201843262	-0.101344853639603	-0.0534243024885654	0.0182786919176579
-7.5749306678772	-7.58735799789429	-7.82570362091064	-0.101390480995178	-0.0534531697630882	0.0180017631500959
-7.58039426803589	-7.58486366271973	-7.82352876663208	-0.101400837302208	-0.0533481650054455	0.0178118981420994
-7.58945655822754	-7.58771419525146	-7.8209981918335	-0.101460732519627	-0.0531893447041512	0.0175784714519978
-7.60064935684204	-7.59072017669678	-7.81919145584106	-0.10141284018755	-0.0531516186892986	0.017344743013382
-7.60698509216309	-7.59755516052246	-7.80852746963501	-0.101468451321125	-0.0530112013220787	0.0170937869697809
-7.61390590667725	-7.60780239105225	-7.8096284866333	-0.101465329527855	-0.0529540255665779	0.0168416146188974
-7.62121486663818	-7.61322116851807	-7.81285429000854	-0.101290076971054	-0.0527837313711643	0.01659663207829
-7.63059377670288	-7.62201976776123	-7.8056206703186	-0.101220339536667	-0.0526774898171425	0.0163696501404047
-7.63525676727295	-7.62535285949707	-7.81583166122437	-0.101114839315414	-0.0527219325304031	0.0162255391478539
-7.63549900054932	-7.62974262237549	-7.81816530227661	-0.1010552495718	-0.052628181874752	0.0160331875085831
-7.6386456489563	-7.63211536407471	-7.83192014694214	-0.100952260196209	-0.0526057779788971	0.0158129464834929
-7.64411926269531	-7.63273143768311	-7.83350038528442	-0.100724540650845	-0.0527027323842049	0.0156774707138538
-7.64522933959961	-7.63562250137329	-7.8400559425354	-0.100808456540108	-0.0526770390570164	0.0154543817043304
-7.64089918136597	-7.63117218017578	-7.83419895172119	-0.100679859519005	-0.0528394728899002	0.0152281383052468
-7.64503049850464	-7.63386917114258	-7.83873271942139	-0.10056371986866	-0.0527373701334	0.0150066306814551
-7.64505672454834	-7.63966035842896	-7.83239841461182	-0.100560523569584	-0.0527885109186172	0.0146962217986584
-7.64431953430176	-7.63613224029541	-7.82953834533691	-0.100389309227467	-0.05299261957407	0.0144521864131093
-7.64199209213257	-7.63722038269043	-7.83333730697632	-0.100460544228554	-0.0528708696365356	0.0140963019803166
-7.64301776885986	-7.63771486282349	-7.84088563919067	-0.100286707282066	-0.0529887303709984	0.0138253718614578
-7.64190435409546	-7.63336610794067	-7.84223461151123	-0.100268714129925	-0.052970889955759	0.0135151715949178
-7.63946008682251	-7.63227462768555	-7.8528528213501	-0.100145787000656	-0.0531058385968208	0.013212950900197
-7.63760042190552	-7.62588548660278	-7.85626459121704	-0.0999944731593132	-0.0531368553638458	0.0129289561882615
-7.63987350463867	-7.62794017791748	-7.86103916168213	-0.099920928478241	-0.0531088002026081	0.0126959448680282
-7.64257907867432	-7.62800121307373	-7.86618852615356	-0.0998972952365875	-0.0531902313232422	0.0123406825587153
-7.64760065078735	-7.62705039978027	-7.85759687423706	-0.099785678088665	-0.0531226210296154	0.0120506267994642
-7.64856719970703	-7.6311616897583	-7.85936641693115	-0.0997088178992271	-0.053093783557415	0.0118142645806074
-7.6515040397644	-7.62985992431641	-7.85965394973755	-0.0994946286082268	-0.0531113334000111	0.0115488655865192
-7.65887451171875	-7.63409185409546	-7.86000823974609	-0.0993668213486671	-0.0530149005353451	0.0113703301176429
-7.66360712051392	-7.63704681396484	-7.85896921157837	-0.0992753356695175	-0.0530412048101425	0.0111480401828885
-7.66934633255005	-7.64368963241577	-7.85317134857178	-0.0989772379398346	-0.0530586689710617	0.0110440850257874
-7.66843271255493	-7.6533203125	-7.85859394073486	-0.0988635644316673	-0.0530084334313869	0.0109302895143628
-7.68117380142212	-7.65758275985718	-7.86898851394653	-0.0986378565430641	-0.0529959462583065	0.0107832280918956
-7.67951583862305	-7.66582870483398	-7.86818265914917	-0.0985501930117607	-0.0529714934527874	0.0107025029137731
-7.68109369277954	-7.67269659042358	-7.87378931045532	-0.0982733741402626	-0.0530052036046982	0.0105768134817481
-7.68851041793823	-7.67563772201538	-7.87712860107422	-0.0979994088411331	-0.0530227944254875	0.0105407554656267
-7.69085693359375	-7.68428325653076	-7.88492870330811	-0.0978851094841957	-0.0529787577688694	0.0103871626779437
-7.68935585021973	-7.68545484542847	-7.88584804534912	-0.0977645739912987	-0.0530345551669598	0.0102564413100481
-7.68875026702881	-7.69253015518188	-7.88502931594849	-0.0975367948412895	-0.0529496669769287	0.0101074110716581
-7.68949604034424	-7.69798994064331	-7.8849458694458	-0.0973260179162025	-0.0530400238931179	0.00990611407905817
-7.69354867935181	-7.70332479476929	-7.89366388320923	-0.0971563458442688	-0.0529732443392277	0.00976502615958452
-7.6939525604248	-7.7079610824585	-7.89829540252686	-0.0969965979456902	-0.0530192963778973	0.00952982995659113
-7.69306564331055	-7.71338653564453	-7.90362787246704	-0.0967350825667381	-0.0530385263264179	0.00931750331073999
-7.69707727432251	-7.71626281738281	-7.91987037658691	-0.0964755490422249	-0.053060632199049	0.00908691436052322
-7.70168972015381	-7.71979808807373	-7.91693687438965	-0.0962746888399124	-0.0530325993895531	0.00889957044273615
-7.70913696289063	-7.7283091545105	-7.92621994018555	-0.0960939005017281	-0.0530420243740082	0.00858586095273495
-7.71138000488281	-7.7292914390564	-7.9320502281189	-0.0958736166357994	-0.0531192496418953	0.00832634512335062
-7.71529674530029	-7.73211431503296	-7.93372869491577	-0.0957033112645149	-0.0530906245112419	0.00804045796394348
-7.71969890594482	-7.73913908004761	-7.93442106246948	-0.0954093337059021	-0.0531017705798149	0.00771477306261659
-7.73143196105957	-7.74501419067383	-7.93825387954712	-0.0951902344822884	-0.0531155876815319	0.0074985628016293
-7.74014854431152	-7.75150299072266	-7.94618701934814	-0.0950494557619095	-0.0531211383640766	0.0072243451140821
-7.74271774291992	-7.75318574905396	-7.94521188735962	-0.0948766022920609	-0.053151797503233	0.0068789180368185
-7.75031709671021	-7.76020765304565	-7.95702219009399	-0.0946572721004486	-0.0530765317380428	0.00663051707670093
-7.75684690475464	-7.76539516448975	-7.96242713928223	-0.0944008529186249	-0.0531232766807079	0.00628195237368345
-7.76609039306641	-7.77371215820313	-7.96358203887939	-0.0942221134901047	-0.0530622862279415	0.00593807967379689
-7.77665281295776	-7.78103733062744	-7.9715518951416	-0.0941466242074966	-0.0530782714486122	0.00555888470262289
-7.77626705169678	-7.78292036056519	-7.97036075592041	-0.0940011888742447	-0.0530346520245075	0.00521575706079602
-7.78187417984009	-7.78430938720703	-7.97985458374023	-0.0938374921679497	-0.0530650392174721	0.00484524806961417
-7.78823614120483	-7.78850507736206	-7.97937250137329	-0.0936067551374435	-0.0529962293803692	0.00456611160188913
-7.78979778289795	-7.793297290802	-7.98362874984741	-0.0934909507632256	-0.0530012920498848	0.00423851097002625
-7.79889106750488	-7.79232120513916	-7.99069023132324	-0.0933340936899185	-0.0529914982616901	0.00391545938327909
-7.80318832397461	-7.79813861846924	-7.99028491973877	-0.0932230576872826	-0.0528858825564384	0.00365812308155
-7.80336761474609	-7.79697275161743	-7.99498271942139	-0.0931244045495987	-0.0529377087950706	0.00324381678365171
-7.80851078033447	-7.80145120620728	-7.99671840667725	-0.0929352790117264	-0.052808977663517	0.00304545508697629
-7.81199979782104	-7.80710935592651	-8.0062141418457	-0.0927544683218002	-0.0527068860828877	0.00262956274673343
-7.81743001937866	-7.81264066696167	-8.00569915771484	-0.0925590321421623	-0.0526270642876625	0.00234232866205275
-7.82076787948608	-7.81427145004272	-8.01068878173828	-0.0923792868852615	-0.0526495091617107	0.00201252894476056
-7.82759189605713	-7.8205132484436	-8.01016044616699	-0.0922505259513855	-0.0525494664907455	0.00183335051406175
-7.82916831970215	-7.82769918441772	-8.02132987976074	-0.092196986079216	-0.0524583123624325	0.00153249897994101
-7.83676147460938	-7.82707595825195	-8.02298355102539	-0.0919479951262474	-0.0523934736847878	0.00132269517052919
-7.84091854095459	-7.8354434967041	-8.02444934844971	-0.0918349176645279	-0.052366741001606	0.00108796032145619
-7.84993314743042	-7.84287118911743	-8.02626609802246	-0.0916683077812195	-0.052342101931572	0.00091070297639817
-7.8511176109314	-7.84646797180176	-8.02838134765625	-0.0915478244423866	-0.0523617379367352	0.000781390001066029
-7.85266590118408	-7.84648132324219	-8.03304958343506	-0.0913437083363533	-0.0524011440575123	0.00059962656814605
-7.85693216323853	-7.85354900360107	-8.03415775299072	-0.0912663489580154	-0.05227030813694	0.000456070061773062
-7.8599271774292	-7.85450315475464	-8.04146385192871	-0.0911489054560661	-0.0523004345595837	0.000298861850751564
-7.86259651184082	-7.85490989685059	-8.04489421844482	-0.0910205319523811	-0.0521811917424202	0.000157761576701887
-7.85717439651489	-7.85309028625488	-8.05898094177246	-0.0909587815403938	-0.0522336028516293	-2.11821079574293E-05
-7.85661458969116	-7.85221481323242	-8.05281066894531	-0.0908846408128738	-0.052287969738245	-0.000141236756462604
-7.85465335845947	-7.85074615478516	-8.05600738525391	-0.0907923057675362	-0.0523057579994202	-0.000193682979443111
-7.85326719284058	-7.84661865234375	-8.05738353729248	-0.0907537564635277	-0.0522265322506428	-0.000350122601957992
-7.85028409957886	-7.84406805038452	-8.06284427642822	-0.0905460938811302	-0.052249439060688	-0.000395771872717887
-7.84811496734619	-7.8417592048645	-8.06534290313721	-0.0904253646731377	-0.0522845722734928	-0.000537247629836202
-7.84211015701294	-7.84039306640625	-8.07215785980225	-0.0904343649744987	-0.0521492995321751	-0.000623124709818512
-7.84020233154297	-7.83698225021362	-8.08069133758545	-0.0903251320123672	-0.0522731095552444	-0.000783506955485791
-7.83937358856201	-7.83298826217651	-8.08114910125732	-0.0902040302753448	-0.0521999076008797	-0.00084071047604084
-7.83585166931152	-7.83172082901001	-8.08879375457764	-0.0901027768850327	-0.0521279647946358	-0.00102027913089842
-7.83757209777832	-7.83224010467529	-8.08702087402344	-0.0900783762335777	-0.0521159023046494	-0.00115357525646687
-7.83388662338257	-7.83367919921875	-8.08842086791992	-0.0900947451591492	-0.0520963370800018	-0.00123884598724544
-7.83197069168091	-7.83033800125122	-8.08807754516602	-0.0900390148162842	-0.0520534701645374	-0.00137742923106998
-7.83217191696167	-7.83194923400879	-8.09483051300049	-0.0900179967284203	-0.0520302429795265	-0.00148773228283972
-7.83318281173706	-7.82943964004517	-8.09570503234863	-0.0899560302495956	-0.052007045596838	-0.00160934939049184
-7.83544492721558	-7.82985639572144	-8.09354496002197	-0.0900628864765167	-0.0518506057560444	-0.00172030576504767
-7.83469772338867	-7.82742977142334	-8.09461688995361	-0.0900385975837708	-0.0518433339893818	-0.00183502805884928
-7.83383417129517	-7.82758474349976	-8.09507274627686	-0.0901846215128899	-0.0517613440752029	-0.00196177884936333
-7.82994270324707	-7.82550811767578	-8.09338092803955	-0.0901783928275108	-0.0518219657242298	-0.00206236960366368
-7.82842922210693	-7.82532072067261	-8.09107494354248	-0.0901573225855827	-0.0517601780593395	-0.00207594968378544
-7.83039903640747	-7.82378053665161	-8.09749126434326	-0.0902465879917145	-0.0516743026673794	-0.00214769574813545
-7.8293604850769	-7.82308006286621	-8.09318828582764	-0.0903106033802032	-0.0516544356942177	-0.00215347646735609
-7.82666110992432	-7.81850385665894	-8.09584140777588	-0.0903882831335068	-0.0515793524682522	-0.002193049993366
-7.82140254974365	-7.81582498550415	-8.08991527557373	-0.0904466137290001	-0.0515436343848705	-0.00219408865086734
-7.81603670120239	-7.81542921066284	-8.08492469787598	-0.0905510634183884	-0.0514632910490036	-0.00215627229772508
-7.80900430679321	-7.81187677383423	-8.08941459655762	-0.0905347689986229	-0.0514970235526562	-0.00218092650175095
-7.81237316131592	-7.81109094619751	-8.09178161621094	-0.0905927792191505	-0.0514380671083927	-0.00209634937345982
-7.80787324905396	-7.80871343612671	-8.08074951171875	-0.0907311588525772	-0.0514121353626251	-0.00201505818404257
-7.80063629150391	-7.80832576751709	-8.08834075927734	-0.0907323062419891	-0.051404494792223	-0.00201348122209311
-7.80040073394775	-7.80603885650635	-8.0828857421875	-0.0907959640026093	-0.0513803735375404	-0.00194160011596978
-7.7962064743042	-7.80491971969604	-8.07637405395508	-0.0908730402588844	-0.0514583587646484	-0.00184579833876342
-7.79040431976318	-7.80258655548096	-8.07874488830566	-0.0909265950322151	-0.0514664985239506	-0.00179819529876113
-7.78736925125122	-7.80574369430542	-8.07765579223633	-0.0909834429621696	-0.0515306666493416	-0.00165303202811629
-7.78806400299072	-7.79954242706299	-8.07255744934082	-0.0910795107483864	-0.05152303352952	-0.00149954087100923
-7.78335189819336	-7.80120420455933	-8.07543563842773	-0.0911941230297089	-0.0515184514224529	-0.00145597395021468
-7.77989673614502	-7.7970552444458	-8.07376003265381	-0.0911714509129524	-0.0516482219099998	-0.00135423243045807
-7.77665138244629	-7.79959774017334	-8.06901359558105	-0.09127376973629	-0.0517299138009548	-0.00120947055984288
-7.77299118041992	-7.79753875732422	-8.06330490112305	-0.0913784503936768	-0.0518469102680683	-0.00107936537824571
-7.7703652381897	-7.79372501373291	-8.06402778625488	-0.091405987739563	-0.0519066005945206	-0.000901029270607978
-7.76810598373413	-7.78952550888062	-8.06328964233398	-0.0914221033453941	-0.0519839562475681	-0.000739910115953535
-7.76676321029663	-7.78928804397583	-8.0562047958374	-0.0915480256080627	-0.0520767830312252	-0.000604050816036761
-7.76477003097534	-7.78737258911133	-8.06255626678467	-0.0915298387408257	-0.0522737316787243	-0.000459761184174567
-7.76152944564819	-7.78584671020508	-8.05509757995605	-0.0915975123643875	-0.0523695759475231	-0.000288770417682827
-7.75787401199341	-7.7816162109375	-8.05690288543701	-0.0916740521788597	-0.0525678768754005	-0.000117102077638265
-7.75314092636108	-7.78108024597168	-8.06027412414551	-0.0916461944580078	-0.0527878142893314	3.60665435437113E-05
-7.75771999359131	-7.77787590026855	-8.05622291564941	-0.091645747423172	-0.0529307797551155	0.000211513164686039
-7.75559997558594	-7.77523946762085	-8.05409908294678	-0.091761402785778	-0.0530675575137138	0.00037079126923345
-7.75330686569214	-7.77396774291992	-8.05916213989258	-0.0917747914791107	-0.0532294847071171	0.000484337040688843
-7.75482320785522	-7.76896047592163	-8.05071830749512	-0.0917892381548882	-0.0535359121859074	0.000653018010780215
-7.75029706954956	-7.77088022232056	-8.05254077911377	-0.0919116288423538	-0.0537341684103012	0.000873273995239288
-7.74916076660156	-7.76469802856445	-8.05015087127686	-0.0919095650315285	-0.0539169013500214	0.0010302655864507
-7.74734687805176	-7.76453733444214	-8.0537691116333	-0.0919309929013252	-0.0541002973914146	0.00125024106819183
-7.74936246871948	-7.76067686080933	-8.05350780487061	-0.0920430868864059	-0.0543379038572311	0.00144922221079469
-7.74784517288208	-7.75998878479004	-8.04487228393555	-0.0921755135059357	-0.0544290728867054	0.0016298359259963
-7.74520587921143	-7.75224781036377	-8.04461002349854	-0.0922507345676422	-0.0546460412442684	0.00178628298453987
-7.74015474319458	-7.75477170944214	-8.03701496124268	-0.0923157632350922	-0.0548242330551147	0.00204437458887696
-7.73810005187988	-7.75300598144531	-8.04104328155518	-0.092453844845295	-0.0550047792494297	0.00222278386354446
-7.74096870422363	-7.7512845993042	-8.03621292114258	-0.0924834981560707	-0.0550981163978577	0.00247833365574479
-7.74215650558472	-7.74992322921753	-8.03526496887207	-0.0926039069890976	-0.0552883297204971	0.00267356401309371
-7.74049711227417	-7.74480009078979	-8.02554321289063	-0.0927602872252464	-0.0554165653884411	0.00292014982551336
-7.73870801925659	-7.74175500869751	-8.03071308135986	-0.0928515940904617	-0.0556055046617985	0.0030903029255569
-7.74172401428223	-7.74116182327271	-8.02160930633545	-0.0929362997412682	-0.0557360202074051	0.00329119199886918
-7.74266910552979	-7.74108839035034	-8.01612186431885	-0.0931014493107796	-0.0558227449655533	0.00346259586513042
-7.74682331085205	-7.73957681655884	-8.01845645904541	-0.0930968075990677	-0.056113738566637	0.00366904982365668
-7.74661731719971	-7.73836040496826	-8.01439666748047	-0.0931491851806641	-0.0562464445829391	0.00383873400278389
-7.74799108505249	-7.73814058303833	-8.01433944702148	-0.0933180153369904	-0.0565467998385429	0.00397045025601983
-7.7551097869873	-7.73594808578491	-8.00895214080811	-0.0933881551027298	-0.0568305626511574	0.00411733193323016
-7.75177955627441	-7.73561859130859	-8.01045513153076	-0.0933972150087357	-0.0570055320858955	0.00434458302333951
-7.76267862319946	-7.73421621322632	-8.01199722290039	-0.0934551879763603	-0.05729915574193	0.00438215397298336
-7.77082204818726	-7.73777294158936	-8.00915908813477	-0.0935565009713173	-0.0574885755777359	0.00458689220249653
-7.77687120437622	-7.73404550552368	-8.0008373260498	-0.0935124307870865	-0.0578197091817856	0.00463331257924438
-7.78028917312622	-7.73651456832886	-8.00432395935059	-0.0937133356928825	-0.0581112094223499	0.00475572561845183
-7.78217601776123	-7.73320722579956	-8.00346755981445	-0.0936484038829803	-0.0584478229284287	0.00487575819715858
-7.79119205474854	-7.73724031448364	-8.01156806945801	-0.0936451181769371	-0.0587289147078991	0.00495606753975153
-7.79821109771729	-7.73810529708862	-8.00752735137939	-0.0936976596713066	-0.0591662153601646	0.00504609290510416
-7.80594968795776	-7.73836517333984	-8.00305271148682	-0.0937722325325012	-0.0594601258635521	0.0051047527231276
-7.80725145339966	-7.73658037185669	-8.00464820861816	-0.0938867256045341	-0.0598170198500156	0.00518098473548889
-7.81523895263672	-7.73525142669678	-8.00505924224854	-0.0937537997961044	-0.0601472817361355	0.00526436232030392
-7.82632160186768	-7.74116230010986	-8.00876235961914	-0.0938725396990776	-0.0604785345494747	0.00531452475115657
-7.83601140975952	-7.74337482452393	-8.00423240661621	-0.0939843952655792	-0.0607870146632195	0.00534537667408586
-7.8427209854126	-7.74079847335815	-8.00540256500244	-0.0941102504730225	-0.0612038895487785	0.00537228537723422
-7.85209226608276	-7.7427864074707	-8.00635623931885	-0.0940810292959213	-0.0614725947380066	0.00539237540215254
-7.86289358139038	-7.7433066368103	-8.00801563262939	-0.0941398739814758	-0.0617886148393154	0.00548341730609536
-7.87368535995483	-7.74636793136597	-8.00871086120605	-0.0942064523696899	-0.0622075013816357	0.00546427257359028
-7.88436269760132	-7.74865674972534	-8.00505352020264	-0.0943121090531349	-0.0625386089086533	0.00547687290236354
-7.89009475708008	-7.75265312194824	-8.00503349304199	-0.0944667384028435	-0.062775231897831	0.00547257531434298
-7.90191078186035	-7.74969244003296	-8.00548839569092	-0.0944916307926178	-0.0631393790245056	0.00539820175617933
-7.90817260742188	-7.75450563430786	-8.00402164459229	-0.0946600139141083	-0.0633825734257698	0.00532785151153803
-7.91632032394409	-7.75295639038086	-8.00189781188965	-0.0948229804635048	-0.0637341439723969	0.00518561340868473
-7.92251539230347	-7.75370979309082	-7.99554920196533	-0.0950213894248009	-0.0639472082257271	0.0051167169585824
-7.9228687286377	-7.75443935394287	-7.99491262435913	-0.095237597823143	-0.064202755689621	0.00498775253072381
-7.92778539657593	-7.75400638580322	-7.9817533493042	-0.0955229103565216	-0.064324826002121	0.00484789907932281
-7.93489360809326	-7.75343656539917	-7.98232746124268	-0.0957981795072556	-0.0644846186041832	0.00449550477787852
-7.9401593208313	-7.7529935836792	-7.97772455215454	-0.0961000695824623	-0.0645497515797615	0.00416311528533697
-7.94681024551392	-7.75378561019897	-7.97849655151367	-0.0965017303824425	-0.0646641626954079	0.00388645962812006
-7.95535087585449	-7.75208377838135	-7.96823883056641	-0.0967203304171562	-0.0648533180356026	0.00368400919251144
-7.96387720108032	-7.75545644760132	-7.9674916267395	-0.0971006080508232	-0.0649813786149025	0.00355541496537626
-7.9716100692749	-7.75480937957764	-7.95812320709229	-0.0973339229822159	-0.0652709901332855	0.00332495314069092
-7.9872579574585	-7.75897932052612	-7.95150279998779	-0.0977046340703964	-0.0653653666377068	0.00301400828175247
-7.99361419677734	-7.75861120223999	-7.95126485824585	-0.0981819778680801	-0.0655970573425293	0.00267440895549953
-7.99645900726318	-7.75638008117676	-7.93890476226807	-0.0985354036092758	-0.0657259151339531	0.00241205259226263
-7.99742794036865	-7.75389528274536	-7.9359130859375	-0.0988801047205925	-0.0658063292503357	0.00203806674107909
-7.99637269973755	-7.7443962097168	-7.92768716812134	-0.0992336198687553	-0.0658331662416458	0.0016794950934127
-8.00206089019775	-7.7432279586792	-7.92130041122437	-0.0995995700359344	-0.0657550543546677	0.00134589546360075
-8.00313663482666	-7.7394061088562	-7.92091798782349	-0.0998894199728966	-0.0656586959958076	0.000968004635069519
-8.00098323822021	-7.73720693588257	-7.90752458572388	-0.100218400359154	-0.0654753372073174	0.000531857018359005
-8.00069904327393	-7.73099040985107	-7.89758062362671	-0.100554175674915	-0.0653811544179916	0.000119011652714107
-8.00385570526123	-7.72374534606934	-7.88286256790161	-0.100965484976768	-0.0651327446103096	-0.000168029306223616
-7.99798822402954	-7.71866893768311	-7.87240934371948	-0.101353287696838	-0.06491868942976	-0.000522993854247034
-8.00331878662109	-7.70978164672852	-7.85455226898193	-0.101776883006096	-0.0646222159266472	-0.000882791471667588
-7.99933242797852	-7.70388174057007	-7.84222316741943	-0.102223642170429	-0.0643129423260689	-0.00117082486394793
-7.99480438232422	-7.69611358642578	-7.83108425140381	-0.102663613855839	-0.0640372335910797	-0.00151330861262977
-7.99485158920288	-7.687575340271	-7.81909132003784	-0.102932266891003	-0.063742034137249	-0.00178201391827315
-7.98957061767578	-7.68065929412842	-7.81195735931396	-0.103380598127842	-0.0633881092071533	-0.00209773937240243
-7.98422908782959	-7.67609357833862	-7.79576921463013	-0.103797748684883	-0.0631809309124947	-0.00234782416373491
-7.98311233520508	-7.66611385345459	-7.79015731811523	-0.104097001254559	-0.0630414932966232	-0.00255210022442043
-7.97883224487305	-7.66266632080078	-7.78416013717651	-0.104486458003521	-0.062739223241806	-0.00276283547282219
-7.9726095199585	-7.65616989135742	-7.77983999252319	-0.104670502245426	-0.0624590180814266	-0.00290733086876571
-7.97689771652222	-7.6557822227478	-7.77179908752441	-0.104809746146202	-0.062143687158823	-0.0029904916882515
-7.97355031967163	-7.65436172485352	-7.76559782028198	-0.10499531775713	-0.0618955418467522	-0.00309976143762469
-7.97321176528931	-7.65243721008301	-7.75517511367798	-0.105095617473125	-0.0617479085922241	-0.00303677259944379
-7.96915578842163	-7.65174150466919	-7.75861549377441	-0.1050670966506	-0.0615953430533409	-0.00299940421245992
-7.97077703475952	-7.65258932113647	-7.75057172775269	-0.105100981891155	-0.0614985451102257	-0.00279388250783086
-7.96542739868164	-7.65548467636108	-7.76277017593384	-0.105002731084824	-0.0613466016948223	-0.00256159855052829
-7.96335887908936	-7.6547999382019	-7.76275682449341	-0.104813612997532	-0.0612510591745377	-0.00240304274484515
-7.96226167678833	-7.65947723388672	-7.76637649536133	-0.104578875005245	-0.0612014643847942	-0.00211849668994546
-7.95994758605957	-7.66002035140991	-7.76577520370483	-0.104437619447708	-0.0612367205321789	-0.00186005770228803
-7.95660448074341	-7.66560888290405	-7.77884864807129	-0.104185976088047	-0.0613546967506409	-0.00155959092080593
-7.95122575759888	-7.66943645477295	-7.78365707397461	-0.103879623115063	-0.0615116097033024	-0.00123164663091302
-7.94671726226807	-7.67408609390259	-7.79017305374146	-0.103651322424412	-0.0614931844174862	-0.000829269411042333
-7.94117403030396	-7.67635345458984	-7.80400228500366	-0.103311471641064	-0.0616927742958069	-0.00047675400855951
-7.93844747543335	-7.67752122879028	-7.81190156936646	-0.103020489215851	-0.061696857213974	-7.89482874097303E-05
-7.92994070053101	-7.68353271484375	-7.81746625900269	-0.102718263864517	-0.0617991387844086	0.000322177598718554
-7.92556285858154	-7.68625593185425	-7.81960916519165	-0.102470211684704	-0.061838760972023	0.000675821851473302
-7.91666030883789	-7.68507289886475	-7.83031272888184	-0.102159678936005	-0.0619473122060299	0.00101447547785938
-7.9144492149353	-7.68793964385986	-7.83635377883911	-0.10191185772419	-0.0619754791259766	0.00130306382197887
-7.90618085861206	-7.68671703338623	-7.84670066833496	-0.101780734956264	-0.0620950609445572	0.00162807735614479
-7.90539598464966	-7.68357801437378	-7.84714221954346	-0.101563520729542	-0.0620728321373463	0.00198587239719927
-7.90022754669189	-7.68235015869141	-7.84953355789185	-0.101536259055138	-0.0620728954672813	0.00221993331797421
-7.89301776885986	-7.67612934112549	-7.84522199630737	-0.101452223956585	-0.0620718598365784	0.00247013452462852
-7.88822507858276	-7.67535924911499	-7.84965133666992	-0.101393938064575	-0.0621083378791809	0.00262977229431272
-7.88346290588379	-7.67205429077148	-7.84312105178833	-0.101325452327728	-0.0620344392955303	0.00285429297946393
-7.87816381454468	-7.6689772605896	-7.8489351272583	-0.101451627910137	-0.0618673972785473	0.00298624369315803
-7.8768162727356	-7.66074085235596	-7.84805727005005	-0.101507648825645	-0.0618173964321613	0.0030887951143086
-7.87241458892822	-7.66090869903564	-7.85428905487061	-0.101581275463104	-0.0616244524717331	0.00320498622022569
-7.87087249755859	-7.65592336654663	-7.84434700012207	-0.101667575538158	-0.0615649931132793	0.00330444262363017
-7.86643218994141	-7.65278148651123	-7.8467493057251	-0.101869210600853	-0.0614635236561298	0.00337641104124486
-7.86165380477905	-7.64043760299683	-7.84041833877563	-0.101892851293087	-0.061325766146183	0.00349621474742889
-7.8581428527832	-7.64019775390625	-7.84062051773071	-0.102022752165794	-0.0610416233539581	0.00358868157491088
-7.85556316375732	-7.63365173339844	-7.83730411529541	-0.102208390831947	-0.0609144493937492	0.00364812416955829
-7.85376262664795	-7.62884092330933	-7.83517503738403	-0.102394185960293	-0.0607248656451702	0.00374379218555987
-7.84708976745605	-7.62299251556396	-7.83404493331909	-0.102540425956249	-0.0604984313249588	0.00381408585235476
-7.839524269104	-7.61704874038696	-7.823646068573	-0.102771379053593	-0.0603514648973942	0.00390501460060477
-7.82623672485352	-7.60764741897583	-7.82408714294434	-0.102924279868603	-0.0602411516010761	0.00405252259224653
-7.81556510925293	-7.59737730026245	-7.81981754302979	-0.103032730519772	-0.0599901974201202	0.00419566547498107
-7.80885028839111	-7.59241771697998	-7.81572198867798	-0.103259362280369	-0.0597902201116085	0.0043506808578968
-7.80111312866211	-7.58760786056519	-7.81648921966553	-0.10337783396244	-0.0595751404762268	0.0044616898521781
-7.79392433166504	-7.58923149108887	-7.80995464324951	-0.103672757744789	-0.0592389665544033	0.00452972808852792
-7.78828573226929	-7.58408069610596	-7.81157875061035	-0.103757970035076	-0.0590091608464718	0.00464334944263101
-7.7854790687561	-7.57905292510986	-7.80415153503418	-0.103979729115963	-0.0587288476526737	0.00484447320923209
-7.78419494628906	-7.5734486579895	-7.79714441299438	-0.10421895980835	-0.0584586523473263	0.00503266556188464
-7.78451299667358	-7.56523132324219	-7.78873586654663	-0.104390658438206	-0.0582835078239441	0.00522349961102009
-7.77763319015503	-7.56593227386475	-7.78194522857666	-0.10469301789999	-0.0580927692353725	0.00552202574908733
-7.77299022674561	-7.56001710891724	-7.77419996261597	-0.104903861880302	-0.0579454638063908	0.00569554651156068
-7.7741003036499	-7.55772256851196	-7.77135801315308	-0.105049297213554	-0.0577182620763779	0.00597217492759228
-7.76998281478882	-7.5527982711792	-7.7669825553894	-0.105194129049778	-0.0576326958835125	0.00622254703193903
-7.76590824127197	-7.54754018783569	-7.7682523727417	-0.105403959751129	-0.0575125776231289	0.00653286743909121
-7.75688886642456	-7.54031419754028	-7.7671217918396	-0.105550646781921	-0.057380810379982	0.00683336239308119
-7.74829530715942	-7.53695774078369	-7.7619309425354	-0.105653859674931	-0.057330347597599	0.00711238570511341
-7.73917675018311	-7.53250598907471	-7.76917409896851	-0.105723604559898	-0.0572636537253857	0.00741392653435469
-7.73158693313599	-7.52478456497192	-7.76360130310059	-0.105728514492512	-0.0572465136647224	0.00777901615947485
-7.71990251541138	-7.5217719078064	-7.7608528137207	-0.105950050055981	-0.0572513788938522	0.00811414420604706
-7.70589923858643	-7.5108847618103	-7.7596697807312	-0.105980306863785	-0.0572158508002758	0.00848664995282888
-7.69525384902954	-7.50575923919678	-7.75689554214478	-0.105952762067318	-0.0570989996194839	0.00884266197681427
-7.68099069595337	-7.50297260284424	-7.76090478897095	-0.106070168316364	-0.0570707879960537	0.0091699855402112
-7.67197179794312	-7.49702405929565	-7.75865888595581	-0.106121398508549	-0.0570877604186535	0.00957620143890381
-7.6566162109375	-7.49280691146851	-7.75396251678467	-0.106217123568058	-0.056985154747963	0.00988634955137968
-7.64471292495728	-7.48415565490723	-7.7543363571167	-0.106362760066986	-0.056896697729826	0.0102406600490212
-7.63944959640503	-7.47947025299072	-7.74925470352173	-0.106442391872406	-0.0567239187657833	0.0105838533490896
-7.62985992431641	-7.47650766372681	-7.75874137878418	-0.106634080410004	-0.0565719120204449	0.0108608538284898
-7.62197875976563	-7.46999835968018	-7.74900913238525	-0.10677532106638	-0.0564113594591618	0.011173190549016
-7.61437225341797	-7.46625757217407	-7.74645042419434	-0.106985971331596	-0.056296069175005	0.011483334004879
-7.60702323913574	-7.46320056915283	-7.73591089248657	-0.107289984822273	-0.0560613907873631	0.0117506114766002
-7.59973907470703	-7.46092796325684	-7.72979974746704	-0.10739017277956	-0.0558973699808121	0.0120371710509062
-7.59043216705322	-7.45496368408203	-7.72589349746704	-0.107636317610741	-0.0557281449437141	0.0122450068593025
-7.58400201797485	-7.4527153968811	-7.71841764450073	-0.107886910438538	-0.0554572343826294	0.0124676469713449
-7.5770959854126	-7.44802141189575	-7.71885395050049	-0.108039006590843	-0.0552129782736301	0.0126339327543974
-7.57072877883911	-7.44535303115845	-7.71212720870972	-0.108301937580109	-0.0549416728317738	0.0129385776817799
-7.55597639083862	-7.43772649765015	-7.71039962768555	-0.108475215733051	-0.054733544588089	0.0130723044276237
-7.54544401168823	-7.43041944503784	-7.70002460479736	-0.108624845743179	-0.0544010028243065	0.0132244918495417
-7.52986907958984	-7.42336463928223	-7.69790029525757	-0.108817704021931	-0.0541265830397606	0.0133114522323012
-7.52008819580078	-7.41759443283081	-7.69642877578735	-0.108966186642647	-0.0538837984204292	0.0133424932137132
-7.50570297241211	-7.41468286514282	-7.68722438812256	-0.109163902699947	-0.0535415634512901	0.0133606875315309
-7.48721027374268	-7.40924119949341	-7.68267393112183	-0.109366647899151	-0.0533898025751114	0.0133544756099582
-7.47565603256226	-7.40274143218994	-7.67511415481567	-0.10945188999176	-0.0530725345015526	0.0133560560643673
-7.46434259414673	-7.39950513839722	-7.68008708953857	-0.109587796032429	-0.0528028272092342	0.01335259526968
-7.4549617767334	-7.39901304244995	-7.66972208023071	-0.109689779579639	-0.0525461472570896	0.0132610769942403
-7.45079898834229	-7.39229774475098	-7.67047071456909	-0.10986403375864	-0.0522679872810841	0.0133274691179395
-7.44234180450439	-7.38922739028931	-7.66907787322998	-0.109978437423706	-0.0520307011902332	0.0132667729631066
-7.43327045440674	-7.38382339477539	-7.66377305984497	-0.110076777637005	-0.0517904236912727	0.013305832631886
-7.4330620765686	-7.382887840271	-7.66354417800903	-0.110048890113831	-0.0515762902796268	0.0133211584761739
-7.43088817596436	-7.38108777999878	-7.65784978866577	-0.110099703073502	-0.0512956157326698	0.0133997108787298
-7.42548036575317	-7.38608932495117	-7.66323661804199	-0.110206633806229	-0.051133755594492	0.0134322140365839
-7.42584848403931	-7.3815598487854	-7.66581583023071	-0.110160656273365	-0.0510320849716663	0.0134996091946959
-7.42136383056641	-7.3861985206604	-7.65838050842285	-0.11029589176178	-0.0507652312517166	0.0136511456221342
-7.41794013977051	-7.38203954696655	-7.66224241256714	-0.110290750861168	-0.0506006814539433	0.0137184914201498
-7.41491508483887	-7.38292789459229	-7.65963411331177	-0.110188066959381	-0.0504104718565941	0.0138143105432391
-7.41103410720825	-7.38452863693237	-7.66704273223877	-0.11014162003994	-0.0501904748380184	0.013898778706789
-7.40750312805176	-7.38884019851685	-7.66599559783936	-0.110197573900223	-0.050086498260498	0.0139758363366127
-7.40123891830444	-7.39059400558472	-7.66755962371826	-0.110127255320549	-0.049973126500845	0.0141695449128747
-7.39860057830811	-7.39310741424561	-7.66411590576172	-0.110088437795639	-0.0496840476989746	0.0143345510587096
-7.39248609542847	-7.39737367630005	-7.67737674713135	-0.109950192272663	-0.0495366230607033	0.0144192148000002
-7.39150428771973	-7.39912605285645	-7.6740345954895	-0.109841652214527	-0.0493706986308098	0.014561609365046
-7.38470315933228	-7.40614414215088	-7.68166637420654	-0.109862789511681	-0.0490849651396275	0.0147082144394517
-7.37680006027222	-7.40765857696533	-7.67818117141724	-0.109746776521206	-0.0489253252744675	0.0148800108581781
-7.37257719039917	-7.41030979156494	-7.68280410766602	-0.109629839658737	-0.0486964955925941	0.015003414824605
-7.36693286895752	-7.41446256637573	-7.6869969367981	-0.109503418207169	-0.048472635447979	0.0151303568854928
-7.36366653442383	-7.41727876663208	-7.69026565551758	-0.109441265463829	-0.048309750854969	0.0152692189440131
-7.35572528839111	-7.41730785369873	-7.69807529449463	-0.109289810061455	-0.04818519577384	0.0153556521981955
-7.34868335723877	-7.41894769668579	-7.69723510742188	-0.10919301211834	-0.0480110831558704	0.0154397441074252
-7.34368562698364	-7.42177677154541	-7.69890260696411	-0.109160222113132	-0.0477981679141521	0.0154816443100572
-7.33972930908203	-7.4242467880249	-7.70211839675903	-0.108959540724754	-0.0476206354796886	0.0155967706814408
-7.33389854431152	-7.42908430099487	-7.70638513565063	-0.108846783638	-0.0473727881908417	0.0156448539346457
-7.3289909362793	-7.42669248580933	-7.70697498321533	-0.108677722513676	-0.0472823195159435	0.0157054495066404
-7.3227596282959	-7.43055200576782	-7.71105575561523	-0.10856556147337	-0.0470818728208542	0.0157556049525738
-7.31815385818481	-7.43141651153564	-7.71374559402466	-0.108435727655888	-0.046991303563118	0.0157721526920795
-7.31518363952637	-7.43542242050171	-7.71777200698853	-0.108332648873329	-0.0467147380113602	0.0158104263246059
-7.31379413604736	-7.43807172775269	-7.73214244842529	-0.108119800686836	-0.0465197116136551	0.0158771928399801
-7.30750751495361	-7.44016027450562	-7.73026466369629	-0.10798267275095	-0.0463287569582462	0.0159453935921192
-7.30317115783691	-7.4438328742981	-7.7358570098877	-0.107771418988705	-0.0461847297847271	0.0158714074641466
-7.300048828125	-7.44821500778198	-7.73846673965454	-0.107688665390015	-0.0459863506257534	0.0158382765948772
-7.29627799987793	-7.45336389541626	-7.7440447807312	-0.10756903141737	-0.0457287952303886	0.0156690403819084
-7.30017423629761	-7.45776700973511	-7.74869203567505	-0.10739129781723	-0.0456506460905075	0.0155517039820552
-7.30097198486328	-7.46191740036011	-7.75580072402954	-0.107214212417603	-0.0454005636274815	0.0155309019610286
-7.2996506690979	-7.46737718582153	-7.74961757659912	-0.107188537716866	-0.0452456101775169	0.0154469599947333
-7.30197381973267	-7.46830415725708	-7.75683689117432	-0.106937684118748	-0.0450719557702541	0.0154278418049216
-7.30473184585571	-7.47026395797729	-7.76856660842896	-0.106771625578403	-0.0448157712817192	0.0154766524210572
-7.30572509765625	-7.47599411010742	-7.76601457595825	-0.10663465410471	-0.0444811657071114	0.0154178012162447
-7.30333089828491	-7.477623462677	-7.77116823196411	-0.106355972588062	-0.0443439595401287	0.0154071776196361
-7.30779504776001	-7.48365783691406	-7.77200365066528	-0.106193333864212	-0.0441531538963318	0.0153724942356348
-7.30084562301636	-7.48813199996948	-7.77802610397339	-0.106040090322495	-0.0439587756991386	0.0152671011164784
-7.29932403564453	-7.49090957641602	-7.77776288986206	-0.105792030692101	-0.0437882095575333	0.0152585171163082
-7.29887390136719	-7.49393463134766	-7.79518699645996	-0.105605863034725	-0.0435710325837135	0.0152425495907664
-7.29719066619873	-7.49753952026367	-7.79543256759644	-0.105414867401123	-0.0434105284512043	0.0151218380779028
-7.29493474960327	-7.50265455245972	-7.80007934570313	-0.105232492089272	-0.0431896522641182	0.0150450458750129
-7.28953838348389	-7.50799512863159	-7.80270528793335	-0.105113632977009	-0.0430737361311913	0.0148769691586494
-7.28596973419189	-7.5114221572876	-7.79411315917969	-0.104977920651436	-0.0428459048271179	0.0147845596075058
-7.28430461883545	-7.5156946182251	-7.80721139907837	-0.104835703969002	-0.0427730083465576	0.0146209625527263
-7.28354835510254	-7.51729202270508	-7.80919504165649	-0.104676626622677	-0.0425579845905304	0.014467834495008
-7.27862882614136	-7.52187061309814	-7.80904006958008	-0.104630015790462	-0.0424365177750587	0.0142548326402903
-7.28029632568359	-7.52394342422485	-7.81152725219727	-0.104469113051891	-0.0423220805823803	0.0140238162130117
-7.28316020965576	-7.52864742279053	-7.81776142120361	-0.104449793696404	-0.0421502217650414	0.0138904601335526
-7.27871990203857	-7.5243935585022	-7.82090663909912	-0.104430913925171	-0.0420084334909916	0.013700483366847
-7.28003263473511	-7.52448081970215	-7.82335662841797	-0.104237467050552	-0.0418900921940804	0.0135529898107052
-7.28061294555664	-7.52639675140381	-7.82782030105591	-0.104152642190456	-0.0416758172214031	0.0133995320647955
-7.27749156951904	-7.52965211868286	-7.82754182815552	-0.104143112897873	-0.0415678359568119	0.0132600720971823
-7.27630662918091	-7.5263819694519	-7.82686185836792	-0.104073032736778	-0.0414824821054935	0.0130441132932901
-7.27249240875244	-7.53100252151489	-7.82993221282959	-0.104160711169243	-0.041263397783041	0.0128689650446177
-7.27167367935181	-7.5304217338562	-7.83440494537354	-0.104034647345543	-0.0412245728075504	0.0126420622691512
-7.27438020706177	-7.5257306098938	-7.83227205276489	-0.104019530117512	-0.0410257279872894	0.0124834943562746
-7.2726092338562	-7.5258617401123	-7.83321094512939	-0.10409040749073	-0.0408342815935612	0.0123586328700185
-7.26930665969849	-7.52161693572998	-7.82845544815063	-0.104037202894688	-0.0407479777932167	0.012175633572042
-7.26627397537231	-7.5236554145813	-7.83122301101685	-0.103975042700768	-0.0406491197645664	0.0120498342439532
-7.26332855224609	-7.52224063873291	-7.82879543304443	-0.104010343551636	-0.0404842086136341	0.0119418548420072
-7.26529455184937	-7.52584409713745	-7.83150005340576	-0.103994369506836	-0.0403931438922882	0.011757979169488
-7.26101636886597	-7.52123260498047	-7.83545112609863	-0.104000456631184	-0.0402822308242321	0.011599151417613
-7.26401948928833	-7.52860593795776	-7.83269071578979	-0.104024231433868	-0.0400423631072044	0.0113945621997118
-7.26165437698364	-7.5300178527832	-7.83036422729492	-0.104135565459728	-0.0400315821170807	0.0111309038475156
-7.26224994659424	-7.53083181381226	-7.8266716003418	-0.10418476164341	-0.0399051532149315	0.0109348651021719
-7.25945520401001	-7.53145503997803	-7.83486795425415	-0.104157783091068	-0.0398118533194065	0.0107375672087073
-7.25955724716187	-7.53478050231934	-7.82836389541626	-0.104236274957657	-0.0396968983113766	0.0105170281603932
-7.261155128479	-7.5343189239502	-7.83278703689575	-0.104249902069569	-0.0397357754409313	0.0102161513641477
-7.26272010803223	-7.53408908843994	-7.82275485992432	-0.104426570236683	-0.0396696701645851	0.0100524825975299
-7.26141595840454	-7.53288221359253	-7.83150720596313	-0.10456071048975	-0.0396120175719261	0.00965824350714684
-7.26273250579834	-7.53194952011108	-7.83144998550415	-0.10460614413023	-0.0395949147641659	0.00932793971151114
-7.26359033584595	-7.53151273727417	-7.82727336883545	-0.104761004447937	-0.0396391004323959	0.00897196028381586
-7.26514101028442	-7.52831792831421	-7.8268084526062	-0.104873545467854	-0.0396158285439014	0.00860773865133524
-7.26487636566162	-7.52814865112305	-7.83742952346802	-0.105042450129986	-0.0396659672260284	0.00822380837053061
-7.26876783370972	-7.52199220657349	-7.83262252807617	-0.105189472436905	-0.0396293811500072	0.00790072232484818
-7.26938199996948	-7.52277231216431	-7.83094358444214	-0.105452209711075	-0.0396362207829952	0.0075067593716085
-7.26871299743652	-7.51325941085815	-7.83007478713989	-0.105692505836487	-0.0396547168493271	0.00715437205508351
-7.2669792175293	-7.51098346710205	-7.82823085784912	-0.105793364346027	-0.0396760255098343	0.00673334999009967
-7.27291107177734	-7.50652647018433	-7.82707405090332	-0.106019377708435	-0.0396570712327957	0.00630170153453946
-7.2763147354126	-7.50518846511841	-7.82686948776245	-0.106327921152115	-0.0395860411226749	0.00588266970589757
-7.27983045578003	-7.49944448471069	-7.82446956634521	-0.106483899056911	-0.0395348183810711	0.00550583610311151
-7.28373670578003	-7.50115156173706	-7.82811403274536	-0.106745049357414	-0.0394364409148693	0.00506852194666862
-7.28689861297607	-7.49354219436646	-7.8210391998291	-0.107034467160702	-0.0394459962844849	0.00461447378620505
-7.28900146484375	-7.4907078742981	-7.81295156478882	-0.107286557555199	-0.0393659174442291	0.00424197409301996
-7.28796243667603	-7.48441791534424	-7.81099843978882	-0.107486851513386	-0.0393688008189201	0.00388539722189307
-7.29045057296753	-7.48119831085205	-7.81357336044312	-0.107743188738823	-0.039195254445076	0.00352571927942336
-7.29289817810059	-7.48189783096313	-7.81252145767212	-0.107968240976334	-0.039161030203104	0.00314408028498292
-7.29591464996338	-7.47774314880371	-7.80797529220581	-0.108194388449192	-0.0389945842325687	0.00286208116449416
-7.2943811416626	-7.47711992263794	-7.81353664398193	-0.108405157923698	-0.0388479791581631	0.00255235633812845
-7.29634428024292	-7.4726128578186	-7.80787229537964	-0.10857217758894	-0.0387164317071438	0.0022004705388099
-7.29344415664673	-7.47061157226563	-7.81126689910889	-0.108723200857639	-0.0386174581944942	0.0019947336986661
-7.29279279708862	-7.46990633010864	-7.8046178817749	-0.108819983899593	-0.0384731106460094	0.00176693487446755
-7.29465055465698	-7.46433639526367	-7.80401515960693	-0.108944028615952	-0.038320429623127	0.00151550944428891
-7.28578853607178	-7.46333456039429	-7.80815124511719	-0.109054006636143	-0.0382774658501148	0.00131881493143737
-7.28745651245117	-7.46171045303345	-7.80006837844849	-0.109138302505016	-0.0380765609443188	0.00119826197624207
-7.28436946868896	-7.45624828338623	-7.80549430847168	-0.109270460903645	-0.0379999838769436	0.000975078146439046
-7.27921867370605	-7.45355081558228	-7.79829263687134	-0.109260655939579	-0.0378201901912689	0.000822023197542876
-7.27444267272949	-7.45334959030151	-7.80399608612061	-0.109418697655201	-0.0377712771296501	0.000649783702101558
-7.2695164680481	-7.45144844055176	-7.80148458480835	-0.109442941844463	-0.0376798212528229	0.000485927303088829
-7.26294040679932	-7.44936847686768	-7.79987573623657	-0.109573274850845	-0.0375710316002369	0.000400303368223831
-7.25584983825684	-7.44185876846313	-7.7982006072998	-0.109677277505398	-0.0374744273722172	0.000299784471280873
-7.24678897857666	-7.44123601913452	-7.79948425292969	-0.109697625041008	-0.0373845621943474	0.000210775921004824
-7.24474668502808	-7.4333667755127	-7.79567766189575	-0.109824560582638	-0.0372413098812103	0.000200428694370203
-7.23625230789185	-7.43203544616699	-7.79806566238403	-0.109984442591667	-0.0370654761791229	0.00014988002658356
-7.23017501831055	-7.42456340789795	-7.79144668579102	-0.110082007944584	-0.0369806401431561	6.14399759797379E-05
-7.22173118591309	-7.42065572738647	-7.78572130203247	-0.110203295946121	-0.0368013642728329	5.97619691689033E-05
-7.21011066436768	-7.41556358337402	-7.79060363769531	-0.110281884670258	-0.036741815507412	5.68763352930546E-05
-7.2094259262085	-7.41257095336914	-7.78705072402954	-0.110367000102997	-0.0366151034832001	0.000134021422127262
-7.20067453384399	-7.4087438583374	-7.78447198867798	-0.110567308962345	-0.0365291647613049	0.000143150668009184
-7.19579458236694	-7.40621757507324	-7.79008483886719	-0.110694333910942	-0.0362542718648911	0.000236240666708909
-7.19040584564209	-7.40405797958374	-7.77930784225464	-0.110822573304176	-0.0361888967454433	0.000291721371468157
-7.19035959243774	-7.40076732635498	-7.77246379852295	-0.111016280949116	-0.0359935387969017	0.000346241984516382
-7.18000745773315	-7.40013694763184	-7.76851272583008	-0.111136294901371	-0.0359383001923561	0.000458572030765936
-7.17455911636353	-7.39810991287231	-7.76350879669189	-0.11118570715189	-0.0358533337712288	0.000567038776353002
-7.17325019836426	-7.39644050598145	-7.76463747024536	-0.111248962581158	-0.0357881262898445	0.000846878625452518
-7.17178916931152	-7.39291095733643	-7.75654363632202	-0.111384898424149	-0.0356996431946754	0.00111898023169488
-7.15782737731934	-7.39350843429565	-7.76204681396484	-0.111415579915047	-0.0355967693030834	0.00127622531726956
-7.15369129180908	-7.39418935775757	-7.75636577606201	-0.111334905028343	-0.0355745367705822	0.00145876756869256
-7.14379262924194	-7.39644050598145	-7.76164102554321	-0.111414216458797	-0.0355500765144825	0.00170763256028295
-7.13535261154175	-7.39187002182007	-7.76097917556763	-0.111340329051018	-0.035497210919857	0.00192393094766885
-7.12752914428711	-7.39591121673584	-7.75824499130249	-0.111334145069122	-0.0353979431092739	0.00224655633792281
-7.12330865859985	-7.39248180389404	-7.76220941543579	-0.111273646354675	-0.0353431850671768	0.0024557476863265
-7.11240005493164	-7.39344549179077	-7.75911092758179	-0.111291520297527	-0.0352622680366039	0.00279126944951713
-7.10265970230103	-7.38887023925781	-7.75744819641113	-0.111190214753151	-0.0352925844490528	0.00299835042096674
-7.09392499923706	-7.39482069015503	-7.75650596618652	-0.111158229410648	-0.0352454595267773	0.00326581625267863
-7.08271265029907	-7.3891429901123	-7.75065279006958	-0.111136987805367	-0.0352218747138977	0.00354155316017568
-7.07916879653931	-7.39071130752563	-7.75493288040161	-0.111234605312347	-0.0351009555160999	0.00381395593285561
-7.07222366333008	-7.3907299041748	-7.75433921813965	-0.111184321343899	-0.0351187884807587	0.00405952800065279
-7.06882810592651	-7.39249134063721	-7.75213956832886	-0.111194372177124	-0.0350822694599628	0.00427929917350411
-7.06125020980835	-7.38922500610352	-7.75913667678833	-0.111193485558033	-0.0351376235485077	0.00446852250024676
-7.05983018875122	-7.38957071304321	-7.76186323165894	-0.111271403729916	-0.0350973345339298	0.00463325530290604
-7.05231428146362	-7.38790893554688	-7.75513410568237	-0.111331611871719	-0.0351503230631351	0.00478365831077099
-7.04997873306274	-7.39242935180664	-7.75354862213135	-0.111364684998989	-0.0352278538048267	0.00497497012838721
-7.05549764633179	-7.3920955657959	-7.75100374221802	-0.111331567168236	-0.0352906845510006	0.00510363187640905
-7.05647134780884	-7.39235496520996	-7.75259590148926	-0.111444294452667	-0.0352739579975605	0.00527535658329725
-7.0600700378418	-7.39671897888184	-7.75336217880249	-0.111532546579838	-0.0353263765573502	0.00536282453685999
-7.065833568573	-7.39560127258301	-7.75037145614624	-0.111509658396244	-0.0354514569044113	0.00551621755585074
-7.07186079025269	-7.40180778503418	-7.74904108047485	-0.111618094146252	-0.0355613939464092	0.00568285305052996
-7.07529020309448	-7.4048285484314	-7.75376176834106	-0.111588805913925	-0.0356485210359097	0.00579422665759921
-7.08100748062134	-7.40631771087646	-7.75526714324951	-0.111611977219582	-0.0358872450888157	0.00606442475691438
-7.08697414398193	-7.40266752243042	-7.75713777542114	-0.111607678234577	-0.0360698774456978	0.00629397947341204
-7.09195852279663	-7.40569448471069	-7.76082611083984	-0.111750088632107	-0.0361875221133232	0.00658708717674017
-7.09395551681519	-7.40353870391846	-7.76331233978271	-0.111658230423927	-0.0364206619560719	0.00675717461854219
-7.09046030044556	-7.41110992431641	-7.76106214523315	-0.11172991245985	-0.0365203134715557	0.00691367639228702
-7.08654356002808	-7.41234683990479	-7.76775884628296	-0.111668758094311	-0.0368007160723209	0.00697061326354742
-7.08886289596558	-7.41596174240112	-7.7649564743042	-0.111596800386906	-0.0369380079209805	0.0071504726074636
-7.08840990066528	-7.418297290802	-7.77535915374756	-0.111599832773209	-0.0372005924582481	0.00739433895796537
-7.08823394775391	-7.41678810119629	-7.77526140213013	-0.11155454069376	-0.0373867265880108	0.00772396428510547
-7.08806896209717	-7.41491413116455	-7.79188442230225	-0.111482366919518	-0.0375936441123486	0.00805511418730021
-7.08895969390869	-7.41120338439941	-7.79155254364014	-0.111464507877827	-0.0377291291952133	0.00839343760162592
-7.09379291534424	-7.41254138946533	-7.79626941680908	-0.11149950325489	-0.0378202870488167	0.00881429016590118
-7.09558963775635	-7.41001272201538	-7.79645252227783	-0.111404784023762	-0.0380557961761951	0.00912509206682444
-7.1016206741333	-7.41599464416504	-7.80072212219238	-0.111486688256264	-0.0381321646273136	0.00944910384714603
-7.10738182067871	-7.4174485206604	-7.80095338821411	-0.111658997833729	-0.0383362658321857	0.00977419037371874
-7.10669946670532	-7.41813850402832	-7.7923641204834	-0.111735865473747	-0.0385120287537575	0.010111222974956
-7.10944604873657	-7.41769742965698	-7.79846048355103	-0.111829556524754	-0.0386145561933517	0.0104648172855377
-7.11398315429688	-7.42265319824219	-7.79370737075806	-0.111964389681816	-0.038703165948391	0.0108143910765648
-7.11664199829102	-7.42413377761841	-7.79157304763794	-0.111986100673676	-0.0388981997966766	0.0111149866133928
-7.11699628829956	-7.42095375061035	-7.78571891784668	-0.112144865095615	-0.0390720292925835	0.0114757129922509
-7.11371898651123	-7.42004489898682	-7.78870010375977	-0.112315110862255	-0.0392131954431534	0.0117806373164058
-7.11625003814697	-7.41674327850342	-7.78714752197266	-0.112213902175426	-0.0393002033233643	0.0120955081656575
-7.11357975006104	-7.41931009292603	-7.79369783401489	-0.112420976161957	-0.0394721888005733	0.0123796006664634
-7.11561727523804	-7.41918659210205	-7.78908777236938	-0.112492375075817	-0.0397072210907936	0.0126071870326996
-7.11516809463501	-7.41690349578857	-7.78693628311157	-0.112622916698456	-0.0398956052958965	0.0129330428317189
-7.1124119758606	-7.41573190689087	-7.7890362739563	-0.112731195986271	-0.0400442257523537	0.0131304366514087
-7.11263942718506	-7.41132116317749	-7.78337097167969	-0.112823151051998	-0.0401906706392765	0.0134000759571791
-7.1151442527771	-7.41730070114136	-7.78973960876465	-0.112926289439201	-0.0401947721838951	0.0135991694405675
-7.11477661132813	-7.414870262146	-7.78898000717163	-0.113135918974876	-0.0404141545295715	0.0137901520356536
-7.11604738235474	-7.40958833694458	-7.78439044952393	-0.113231688737869	-0.0405736193060875	0.0140558807179332
-7.11909294128418	-7.41133451461792	-7.78524112701416	-0.113331660628319	-0.0407113917171955	0.0142943803220987
-7.12433004379272	-7.40939331054688	-7.79455852508545	-0.113352656364441	-0.0408331453800201	0.0145149575546384
-7.12867641448975	-7.41314315795898	-7.79190969467163	-0.113453581929207	-0.0409929528832436	0.014774376526475
-7.13450384140015	-7.40929794311523	-7.78956747055054	-0.113616168498993	-0.0411598905920982	0.0150092178955674
-7.13546466827393	-7.4083194732666	-7.79054164886475	-0.113699659705162	-0.0412633828818798	0.0152165209874511
-7.14258909225464	-7.41049575805664	-7.78882837295532	-0.113812059164047	-0.0414828397333622	0.015405080281198
-7.14627885818481	-7.4120888710022	-7.79464626312256	-0.113850727677345	-0.0415176525712013	0.0156289730221033
-7.14654111862183	-7.41131496429443	-7.7932505607605	-0.114096768200397	-0.0417596846818924	0.0157635174691677
-7.15123128890991	-7.41059255599976	-7.78717470169067	-0.114146657288074	-0.0418695844709873	0.0159422494471073
-7.14951086044312	-7.40909719467163	-7.78804302215576	-0.114164277911186	-0.0420092567801476	0.0161507502198219
-7.15069818496704	-7.40694093704224	-7.79192543029785	-0.114210695028305	-0.0421618409454823	0.0163047034293413
-7.15628480911255	-7.4064040184021	-7.79260015487671	-0.114233128726482	-0.0422639437019825	0.0165647976100445
-7.15199708938599	-7.40211868286133	-7.7955060005188	-0.114367604255676	-0.0425051674246788	0.0166870839893818
-7.15161800384521	-7.39827728271484	-7.79637289047241	-0.114331260323524	-0.0427051335573196	0.0169604979455471
-7.15252923965454	-7.40313720703125	-7.79687833786011	-0.114364743232727	-0.042771004140377	0.0171482395380735
-7.15519618988037	-7.4005331993103	-7.80062007904053	-0.114340215921402	-0.0430249162018299	0.0172963608056307
-7.15427446365356	-7.4026927947998	-7.79581022262573	-0.11443243175745	-0.043176244944334	0.017488319426775
-7.1513557434082	-7.40057229995728	-7.7987813949585	-0.114431604743004	-0.0434342622756958	0.0176071990281343
-7.15563631057739	-7.40300512313843	-7.8005518913269	-0.11444353312254	-0.0435536429286003	0.0178294982761145
-7.15717601776123	-7.40502834320068	-7.80252504348755	-0.1144183203578	-0.0437017418444157	0.0179556794464588
-7.15630197525024	-7.40100240707397	-7.8007173538208	-0.114464022219181	-0.0439550913870335	0.0181035697460175
-7.1564564704895	-7.39969491958618	-7.80727291107178	-0.114429607987404	-0.0441890433430672	0.018239501863718
-7.15850257873535	-7.39930534362793	-7.80410718917847	-0.11442743241787	-0.0443542338907719	0.0183840617537498
-7.16540002822876	-7.40127372741699	-7.80927133560181	-0.114478200674057	-0.0444960743188858	0.0185840353369713
-7.16838979721069	-7.40091371536255	-7.81336545944214	-0.114484027028084	-0.0447509065270424	0.0187364686280489
-7.16670751571655	-7.3979115486145	-7.81606388092041	-0.114591538906097	-0.0449248179793358	0.0188152622431517
-7.17487955093384	-7.39616060256958	-7.81701612472534	-0.114517658948898	-0.0451683737337589	0.0189292524009943
-7.17643308639526	-7.39407062530518	-7.81866407394409	-0.114598490297794	-0.0453427359461784	0.0189621541649103
-7.17413473129272	-7.38862943649292	-7.81421899795532	-0.114714294672012	-0.0455923900008202	0.0189826749265194
-7.17256259918213	-7.39051485061646	-7.81763124465942	-0.114840865135193	-0.0456897877156734	0.0189097356051207
-7.16987037658691	-7.38745927810669	-7.81391191482544	-0.114891670644283	-0.045850683003664	0.0188660901039839
-7.16950511932373	-7.38913726806641	-7.81989097595215	-0.114912554621696	-0.045932374894619	0.0188530143350363
-7.16709566116333	-7.38536167144775	-7.81186962127686	-0.114999562501907	-0.046030081808567	0.0188008230179548
-7.16381168365479	-7.38282251358032	-7.8095760345459	-0.114947229623795	-0.0460300110280514	0.018860898911953
-7.16582536697388	-7.37978267669678	-7.81703853607178	-0.114955917000771	-0.0461299568414688	0.0189108774065971
-7.16579580307007	-7.38102340698242	-7.81154823303223	-0.115026198327541	-0.0461677238345146	0.0189634952694178
-7.16288185119629	-7.37488269805908	-7.8057541847229	-0.115167312324047	-0.0462163053452969	0.0190058462321758
-7.16101694107056	-7.36945962905884	-7.80891895294189	-0.115046337246895	-0.0462635420262814	0.0190579164773226
-7.15731191635132	-7.37237548828125	-7.8103289604187	-0.115210600197315	-0.0461256764829159	0.0191655810922384
-7.16075038909912	-7.37300777435303	-7.80899047851563	-0.115191370248795	-0.0460908450186253	0.0191704258322716
-7.15815591812134	-7.37303304672241	-7.80146551132202	-0.115317218005657	-0.0460568852722645	0.0193074773997068
-7.15638589859009	-7.37251663208008	-7.80327844619751	-0.115327194333076	-0.045991875231266	0.0194074362516403
-7.15583324432373	-7.37074136734009	-7.79610013961792	-0.115360446274281	-0.0459300987422466	0.0195013489574194
-7.15389490127563	-7.3764066696167	-7.79434442520142	-0.115423053503036	-0.0458167716860771	0.019589725881815
-7.14989233016968	-7.37578964233398	-7.79434156417847	-0.115405969321728	-0.0458024777472019	0.0196538008749485
-7.14757013320923	-7.37279415130615	-7.78617858886719	-0.115440145134926	-0.0456853322684765	0.0197080969810486
-7.1419734954834	-7.37409162521362	-7.77773523330688	-0.115520447492599	-0.04559475928545	0.0197617169469595
-7.14186382293701	-7.37145519256592	-7.78213357925415	-0.115473173558712	-0.0455324426293373	0.0197285450994968
-7.13935852050781	-7.37159967422485	-7.78031969070435	-0.115500129759312	-0.0453953817486763	0.0197970904409885
-7.13182067871094	-7.37034606933594	-7.77524328231812	-0.115579783916473	-0.0453271567821503	0.0197871271520853
-7.12803840637207	-7.36565446853638	-7.76937007904053	-0.115565396845341	-0.0452844128012657	0.0198047235608101
-7.12203311920166	-7.36682367324829	-7.77514886856079	-0.115575581789017	-0.0451197698712349	0.0198221895843744
-7.11935806274414	-7.36265230178833	-7.77168560028076	-0.115582667291164	-0.0450332425534725	0.019754046574235
-7.11528301239014	-7.36293601989746	-7.76420259475708	-0.115645088255405	-0.0449321046471596	0.0197335071861744
-7.10782861709595	-7.36117362976074	-7.75703573226929	-0.115759372711182	-0.0448149144649506	0.0196591950953007
-7.10532665252686	-7.35651397705078	-7.75934600830078	-0.115751460194588	-0.0447063781321049	0.0196059215813875
-7.10580158233643	-7.35642623901367	-7.76306819915771	-0.115767769515514	-0.0445569753646851	0.0195010844618082
-7.1011757850647	-7.35693264007568	-7.75453329086304	-0.115900062024593	-0.0443506091833115	0.0194055587053299
-7.09736061096191	-7.35493087768555	-7.75541353225708	-0.115965515375137	-0.0443108268082142	0.0192350912839174
-7.09677314758301	-7.34967803955078	-7.74505805969238	-0.115999698638916	-0.0441821813583374	0.0191710907965899
-7.09344053268433	-7.34900236129761	-7.74922704696655	-0.116109393537045	-0.0440195389091969	0.019035866484046
-7.09382057189941	-7.34138631820679	-7.75102281570435	-0.116075366735458	-0.0439118966460228	0.0189083758741617
-7.0929856300354	-7.34741020202637	-7.74804925918579	-0.116206057369709	-0.0437207818031311	0.0186986215412617
-7.08905792236328	-7.34463357925415	-7.74110889434814	-0.116320326924324	-0.0436388999223709	0.0184239819645882
-7.08797597885132	-7.34282732009888	-7.742919921875	-0.11636520922184	-0.0435454174876213	0.0181675050407648
-7.0860447883606	-7.34833717346191	-7.74212694168091	-0.116341441869736	-0.0433762483298779	0.0178818870335817
-7.08691501617432	-7.34678602218628	-7.73902702331543	-0.11636246740818	-0.0433005057275295	0.01761120185256
-7.08916854858398	-7.35012340545654	-7.73586320877075	-0.11640352755785	-0.0432487428188324	0.0172967426478863
-7.08933258056641	-7.34700584411621	-7.73793745040894	-0.116391211748123	-0.0432293117046356	0.0170544479042292
-7.09501695632935	-7.35109758377075	-7.74385738372803	-0.116386421024799	-0.0430499278008938	0.0167978722602129
-7.09680652618408	-7.34673118591309	-7.7416672706604	-0.116286508738995	-0.0430921725928783	0.0166130494326353
-7.10433149337769	-7.35213899612427	-7.74827671051025	-0.116284191608429	-0.0429337061941624	0.0164505299180746
-7.11229515075684	-7.35290718078613	-7.74960994720459	-0.116215504705906	-0.0430280715227127	0.0162023399025202
-7.11641073226929	-7.35379314422607	-7.74993848800659	-0.116173803806305	-0.0429886542260647	0.0160756055265665
-7.11870861053467	-7.3567943572998	-7.75679731369019	-0.116052225232124	-0.0430664755403996	0.0159224439412355
-7.12372589111328	-7.35966682434082	-7.75850915908813	-0.115962758660316	-0.0431235991418362	0.0157259032130241
-7.13517045974731	-7.36380624771118	-7.76274728775024	-0.115888766944408	-0.0431695878505707	0.0156313814222813
-7.14305543899536	-7.36631107330322	-7.7679238319397	-0.115843839943409	-0.0432631745934486	0.0155198890715837
-7.14685583114624	-7.36626958847046	-7.77087831497192	-0.115811213850975	-0.0433975718915462	0.0153823969885707
-7.15470504760742	-7.36750841140747	-7.7715950012207	-0.115701608359814	-0.043456070125103	0.0153025081381202
-7.1556396484375	-7.37472772598267	-7.76620483398438	-0.115722462534904	-0.0435184761881828	0.0152182569727302
-7.15903329849243	-7.37396430969238	-7.7770562171936	-0.115490138530731	-0.0437330193817616	0.0150886429473758
-7.17061519622803	-7.38105392456055	-7.78004598617554	-0.115441411733627	-0.0437052771449089	0.015065441839397
-7.17219161987305	-7.38528060913086	-7.78839826583862	-0.115338869392872	-0.0438148491084576	0.0148986605927348
-7.1706018447876	-7.38348436355591	-7.78477239608765	-0.115283504128456	-0.0439676605165005	0.0148215815424919
-7.17085218429565	-7.38353776931763	-7.79076385498047	-0.115161135792732	-0.0440957024693489	0.0147486664354801
-7.17078256607056	-7.38558864593506	-7.79310178756714	-0.115145549178123	-0.0441533252596855	0.0145823052152991
-7.16945028305054	-7.38922119140625	-7.8027400970459	-0.114947304129601	-0.0442292876541615	0.0143428277224302
-7.1732611656189	-7.39670085906982	-7.80486679077148	-0.114760749042034	-0.04436169937253	0.0141821932047606
-7.17194414138794	-7.39929580688477	-7.81178188323975	-0.114660531282425	-0.0443817377090454	0.0140065886080265
-7.17412519454956	-7.39656782150269	-7.81063652038574	-0.114450089633465	-0.0444114059209824	0.0138889960944653
-7.17851114273071	-7.4025731086731	-7.81564664840698	-0.114288553595543	-0.044494803994894	0.013806720264256
-7.18052053451538	-7.40565586090088	-7.82170343399048	-0.114076063036919	-0.0445589907467365	0.0136729618534446
-7.18497467041016	-7.41111135482788	-7.82572364807129	-0.11390870064497	-0.0446551777422428	0.0135410903021693
-7.19328880310059	-7.41327571868896	-7.83551692962646	-0.113666392862797	-0.0447298176586628	0.0134636769071221
-7.1943941116333	-7.41628217697144	-7.8370418548584	-0.113505877554417	-0.0447822473943233	0.013334839604795
-7.1950798034668	-7.42093420028687	-7.84307527542114	-0.113366305828094	-0.0449101477861404	0.0131709547713399
-7.19973087310791	-7.42294979095459	-7.8364405632019	-0.113109558820724	-0.0450186096131802	0.0131152747198939
-7.20310497283936	-7.43081760406494	-7.84544658660889	-0.113063134253025	-0.0450290478765965	0.0129840150475502
-7.20781660079956	-7.42875337600708	-7.85374450683594	-0.112820900976658	-0.045147817581892	0.0128401257097721
-7.21069240570068	-7.43543863296509	-7.85033082962036	-0.112826280295849	-0.0451793298125267	0.0127074439078569
-7.21410655975342	-7.43860864639282	-7.85635042190552	-0.112801037728786	-0.0451648570597172	0.0124464770779014
-7.21472215652466	-7.44400691986084	-7.85572338104248	-0.112745888531208	-0.0452226027846336	0.0122276730835438
-7.21943283081055	-7.44612216949463	-7.85236501693726	-0.112634629011154	-0.0452513545751572	0.0120039749890566
-7.22704887390137	-7.45520973205566	-7.8603458404541	-0.112520284950733	-0.0452368669211864	0.0118170408532023
-7.23456954956055	-7.45850324630737	-7.86149787902832	-0.112501367926598	-0.0453625470399857	0.0116532212123275
-7.24497413635254	-7.46165037155151	-7.8650975227356	-0.112419582903385	-0.0453672967851162	0.0115807503461838
-7.24844741821289	-7.45908498764038	-7.86855840682983	-0.112343691289425	-0.0453932993113995	0.0114339245483279
-7.2558445930481	-7.46112251281738	-7.8598747253418	-0.11220495402813	-0.0454885214567184	0.0113623552024364
-7.26123332977295	-7.46485662460327	-7.86508750915527	-0.11211235076189	-0.0456495396792889	0.0112745147198439
-7.26845264434814	-7.46739959716797	-7.87216567993164	-0.111973807215691	-0.0456175915896893	0.0112355286255479
-7.27171421051025	-7.47133731842041	-7.87895202636719	-0.111813500523567	-0.0457316376268864	0.0111475214362144
-7.27914237976074	-7.4768853187561	-7.88002395629883	-0.111727453768253	-0.0458167642354965	0.0110579095780849
-7.28152132034302	-7.48128271102905	-7.87947130203247	-0.111640363931656	-0.0459220409393311	0.0109734907746315
-7.277756690979	-7.48500394821167	-7.8828125	-0.111589632928371	-0.0460673272609711	0.010742868296802
-7.27708387374878	-7.48930025100708	-7.89286518096924	-0.111320950090885	-0.0461753606796265	0.0105506638064981
-7.27807807922363	-7.49522876739502	-7.89540672302246	-0.111289657652378	-0.0462457872927189	0.0103374011814594
-7.27635669708252	-7.4951491355896	-7.89628648757935	-0.11113615334034	-0.0464585460722446	0.0103045795112848
-7.28001546859741	-7.49255561828613	-7.89882516860962	-0.110924109816551	-0.0465818457305431	0.0103160478174686
-7.2813777923584	-7.4925742149353	-7.90419626235962	-0.110767237842083	-0.0466096587479115	0.0103945592418313
-7.28000640869141	-7.49278879165649	-7.90828800201416	-0.110593259334564	-0.0467467345297337	0.0105247227475047
-7.28732824325562	-7.49153327941895	-7.91241502761841	-0.110434256494045	-0.0468864627182484	0.0107118310406804
-7.28959083557129	-7.49425983428955	-7.91838788986206	-0.110279604792595	-0.0469199493527412	0.0107740191742778
-7.29425859451294	-7.49519634246826	-7.91805171966553	-0.110164701938629	-0.0470645725727081	0.0109063647687435
-7.29317235946655	-7.49611854553223	-7.92445421218872	-0.110036715865135	-0.0472544878721237	0.0110334539785981
-7.29197978973389	-7.49722766876221	-7.92291450500488	-0.109934657812119	-0.0474064536392689	0.0111570656299591
-7.29270505905151	-7.50236940383911	-7.92583894729614	-0.11004926264286	-0.0475285798311234	0.0112431868910789
-7.29249238967896	-7.50222444534302	-7.92144250869751	-0.109919466078281	-0.0476476289331913	0.0112770656123757
-7.29228496551514	-7.51140594482422	-7.93368864059448	-0.109929531812668	-0.0476817935705185	0.0112776616588235
-7.29105806350708	-7.51338386535645	-7.92579317092896	-0.109847702085972	-0.0478818900883198	0.0113324709236622
-7.28789329528809	-7.51705360412598	-7.92612791061401	-0.109730362892151	-0.0479617230594158	0.0114822462201118
-7.2841625213623	-7.51481485366821	-7.93176889419556	-0.109455175697803	-0.048083670437336	0.0116989929229021
-7.286048412323	-7.5146803855896	-7.93416166305542	-0.109305664896965	-0.0480833351612091	0.0119218286126852
-7.28473567962646	-7.51362228393555	-7.94575881958008	-0.10922808945179	-0.0481528379023075	0.0121502159163356
-7.2816104888916	-7.51225185394287	-7.9444317817688	-0.108982011675835	-0.0482143945991993	0.0124158905819058
-7.28087902069092	-7.51538419723511	-7.94817924499512	-0.108763329684734	-0.0482054241001606	0.0126115661114454
-7.27513837814331	-7.51421165466309	-7.94892311096191	-0.108717441558838	-0.0483417958021164	0.012832036241889
-7.26999473571777	-7.51160430908203	-7.95068407058716	-0.108530454337597	-0.0483501702547073	0.0130150578916073
-7.26914405822754	-7.51241159439087	-7.94603681564331	-0.108555644750595	-0.0482579842209816	0.0132761085405946
-7.25824594497681	-7.51116514205933	-7.9458794593811	-0.108482472598553	-0.0482971109449863	0.0134250372648239
-7.25368213653564	-7.51026296615601	-7.93681383132935	-0.10851276665926	-0.0481531396508217	0.0136804040521383
-7.24856519699097	-7.50933647155762	-7.94862747192383	-0.108470149338245	-0.0481107421219349	0.0137357972562313
-7.23843955993652	-7.51083040237427	-7.93535900115967	-0.108461707830429	-0.0480549968779087	0.0138273444026709
-7.23099184036255	-7.50910329818726	-7.93952035903931	-0.10861998051405	-0.0480221323668957	0.0139147909358144
-7.2226824760437	-7.50259447097778	-7.92531251907349	-0.108660697937012	-0.0479711294174194	0.0141318496316671
-7.21589040756226	-7.50462913513184	-7.93015193939209	-0.108769260346889	-0.0478213056921959	0.0143176726996899
-7.20962285995483	-7.49694061279297	-7.92609882354736	-0.108699187636375	-0.0477229915559292	0.0145191503688693
-7.20436239242554	-7.4983057975769	-7.92328453063965	-0.10868801176548	-0.047504723072052	0.0147308511659503
-7.19694995880127	-7.49255847930908	-7.91661977767944	-0.108698777854443	-0.0474897809326649	0.0149093987420201
-7.19074392318726	-7.4876880645752	-7.91023683547974	-0.108769409358501	-0.047344084829092	0.0151197109371424
-7.18225049972534	-7.47904682159424	-7.9109673500061	-0.108795344829559	-0.0472213551402092	0.0153986942023039
-7.17550659179688	-7.48107957839966	-7.90358304977417	-0.108891546726227	-0.0470923818647861	0.0156183252111077
-7.17217922210693	-7.47815895080566	-7.90044736862183	-0.108928598463535	-0.0470155701041222	0.0157714188098907
-7.1662130355835	-7.47735977172852	-7.89390134811401	-0.109051816165447	-0.0468460321426392	0.0160117167979479
-7.15616750717163	-7.4759087562561	-7.90329647064209	-0.10910353064537	-0.0467261634767056	0.0161058269441128
-7.15062618255615	-7.47473478317261	-7.89130353927612	-0.109174892306328	-0.0467094443738461	0.0163113530725241
-7.1474437713623	-7.47384357452393	-7.89365720748901	-0.109174221754074	-0.0465727858245373	0.0165102835744619
-7.14490175247192	-7.47007322311401	-7.88729619979858	-0.109170265495777	-0.0463981553912163	0.01669348962605
-7.14279079437256	-7.47054719924927	-7.88607454299927	-0.109270535409451	-0.0463133677840233	0.0169203262776136
-7.13538551330566	-7.47076940536499	-7.88298606872559	-0.10925030708313	-0.0462459288537502	0.017077611759305
-7.13259601593018	-7.47200632095337	-7.88117694854736	-0.109331294894218	-0.046114094555378	0.0172647759318352
-7.13149690628052	-7.47285842895508	-7.88323307037354	-0.109238840639591	-0.0460129715502262	0.017380440607667
-7.12862110137939	-7.47608661651611	-7.88008260726929	-0.109230816364288	-0.0458735637366772	0.0174754802137613
-7.12323236465454	-7.48007726669312	-7.88113117218018	-0.109218537807465	-0.0458454452455044	0.0175001416355371
-7.1207594871521	-7.479576587677	-7.87624168395996	-0.109226487576962	-0.0458091460168362	0.017498567700386
-7.11755084991455	-7.48640108108521	-7.87304306030273	-0.109300471842289	-0.045708455145359	0.0173645615577698
-7.11454010009766	-7.48952436447144	-7.87522411346436	-0.109332196414471	-0.0456289015710354	0.0172871761023998
-7.11675882339478	-7.49691152572632	-7.87114000320435	-0.109177023172379	-0.0455621145665646	0.01727045327425
-7.11673164367676	-7.49767398834229	-7.87278318405151	-0.109041295945644	-0.0455420948565006	0.0172336064279079
-7.12271881103516	-7.50134468078613	-7.87056827545166	-0.108960270881653	-0.045497078448534	0.0173962917178869
-7.1238112449646	-7.49955320358276	-7.87122631072998	-0.108812779188156	-0.0454147197306156	0.017485897988081
-7.12823247909546	-7.50020742416382	-7.86794185638428	-0.108698315918446	-0.0453704260289669	0.017560051754117
-7.13250303268433	-7.50227832794189	-7.88018894195557	-0.10854447633028	-0.0454008206725121	0.0177225209772587
-7.1365795135498	-7.50280332565308	-7.88269567489624	-0.108391918241978	-0.0454422309994698	0.0178290642797947
-7.1414155960083	-7.50720357894897	-7.87742280960083	-0.10831842571497	-0.0455048158764839	0.0178830567747355
-7.14115953445435	-7.50387477874756	-7.8742299079895	-0.108259707689285	-0.0455740727484226	0.0179705657064915
-7.14147615432739	-7.50926494598389	-7.87569713592529	-0.108242213726044	-0.0455899871885777	0.0181011781096458
-7.14358186721802	-7.5146689414978	-7.87104082107544	-0.108249261975288	-0.0455935448408127	0.0181273072957993
-7.14864492416382	-7.51970338821411	-7.87702894210815	-0.108334690332413	-0.045670323073864	0.018125569447875
-7.15081548690796	-7.51825666427612	-7.88085460662842	-0.108382314443588	-0.0458389073610306	0.0181343853473663
-7.14550018310547	-7.51567220687866	-7.86778354644775	-0.10847020149231	-0.0459584444761276	0.0182027351111174
-7.14182376861572	-7.51337194442749	-7.86581754684448	-0.108448378741741	-0.046218566596508	0.0181901697069407
-7.14272356033325	-7.51585245132446	-7.86844110488892	-0.10839906334877	-0.0462926886975765	0.0183154381811619
-7.13699340820313	-7.51850414276123	-7.87272882461548	-0.10846158862114	-0.0463433265686035	0.0182990692555904
-7.13462543487549	-7.51967525482178	-7.87164115905762	-0.108293078839779	-0.0466274730861187	0.0183092188090086
-7.13062763214111	-7.51981019973755	-7.87196445465088	-0.108337953686714	-0.0465989373624325	0.0183998215943575
-7.12601470947266	-7.52018785476685	-7.88258266448975	-0.108181729912758	-0.0467601343989372	0.0184682700783014
-7.12541437149048	-7.51877212524414	-7.88608932495117	-0.107993371784687	-0.0467997156083584	0.018563337624073
-7.12454175949097	-7.52291393280029	-7.89196300506592	-0.107923790812492	-0.0468432009220123	0.0186627320945263
-7.12168884277344	-7.52259922027588	-7.8866925239563	-0.107766777276993	-0.0469231903553009	0.0187547504901886
-7.11776113510132	-7.52192544937134	-7.89925765991211	-0.107525311410427	-0.0470296405255795	0.0188648197799921
-7.12088537216187	-7.52212810516357	-7.89298009872437	-0.107411287724972	-0.0470671616494656	0.0189692620187998
-7.12258672714233	-7.52561855316162	-7.89857530593872	-0.107367470860481	-0.0470984652638435	0.0190805308520794
-7.1255931854248	-7.52760362625122	-7.90012788772583	-0.107320554554462	-0.0471885316073895	0.0191916935145855
-7.12641286849976	-7.52754735946655	-7.89525508880615	-0.107389405369759	-0.0472104363143444	0.0192719250917435
-7.12511253356934	-7.52883958816528	-7.89131689071655	-0.107343479990959	-0.0473478510975838	0.0193887073546648
-7.13353204727173	-7.52841329574585	-7.8947286605835	-0.107366926968098	-0.0473740138113499	0.0194695796817541
-7.13395690917969	-7.52996587753296	-7.89446401596069	-0.10748665034771	-0.0474553517997265	0.0195830352604389
-7.13867473602295	-7.528244972229	-7.89164543151855	-0.107425078749657	-0.0475680790841579	0.0196442697197199
-7.13506126403809	-7.52793598175049	-7.89388656616211	-0.107390284538269	-0.0475851148366928	0.0198045466095209
-7.13455963134766	-7.52727746963501	-7.89837074279785	-0.107386037707329	-0.0476603396236897	0.0198401156812906
-7.13983249664307	-7.52872753143311	-7.89591407775879	-0.107264585793018	-0.0478213019669056	0.0199500545859337
-7.1371021270752	-7.52999877929688	-7.89568471908569	-0.107299409806728	-0.0479176603257656	0.01996467448771
-7.13451766967773	-7.52817726135254	-7.88753414154053	-0.107212707400322	-0.0480385608971119	0.0201124120503664
-7.13388681411743	-7.52670001983643	-7.8990626335144	-0.107172891497612	-0.0481350757181644	0.0202013235539198
-7.13058567047119	-7.526207447052	-7.89523935317993	-0.107011288404465	-0.0482601933181286	0.020351504907012
-7.13421487808228	-7.53054809570313	-7.90133857727051	-0.106958873569965	-0.0483794361352921	0.020387327298522
-7.13094758987427	-7.52991247177124	-7.89806842803955	-0.106896951794624	-0.0485172607004642	0.0205437615513802
-7.12825393676758	-7.53090572357178	-7.89591264724731	-0.106816053390503	-0.0487140081822872	0.0206565111875534
-7.13212585449219	-7.5314826965332	-7.89949131011963	-0.106645621359348	-0.0487394519150257	0.020773334428668
-7.13740110397339	-7.53968477249146	-7.90088605880737	-0.106714084744453	-0.0488619841635227	0.0208230949938297
-7.13561964035034	-7.53815174102783	-7.90130043029785	-0.106722742319107	-0.0490723438560963	0.0209001414477825
-7.13527393341064	-7.53858661651611	-7.90211725234985	-0.106689557433128	-0.0492843277752399	0.0209822859615088
-7.13983488082886	-7.53820562362671	-7.90001153945923	-0.106671817600727	-0.0493610389530659	0.0211042538285255
-7.14122200012207	-7.54050970077515	-7.90003490447998	-0.106691181659698	-0.049488328397274	0.0212143547832966
-7.14186096191406	-7.54174089431763	-7.90119123458862	-0.106692969799042	-0.0496135540306568	0.0213083289563656
-7.14248895645142	-7.54361295700073	-7.90282344818115	-0.106683976948261	-0.0496547855436802	0.0213505383580923
-7.14920520782471	-7.54818487167358	-7.90524673461914	-0.106539756059647	-0.0497545190155506	0.0214405115693808
-7.15187358856201	-7.5498218536377	-7.8989086151123	-0.10654341429472	-0.0498445481061935	0.0215048789978027
-7.15268754959106	-7.54864025115967	-7.89589977264404	-0.106578469276428	-0.0499501898884773	0.0215145908296108
-7.15140724182129	-7.55561017990112	-7.89804315567017	-0.10651882737875	-0.0499296188354492	0.0216358955949545
-7.15819406509399	-7.55616903305054	-7.89271593093872	-0.106396719813347	-0.0499605126678944	0.0216239858418703
-7.16184997558594	-7.56337785720825	-7.88232946395874	-0.106382168829441	-0.0499196238815784	0.0217507425695658
-7.15990591049194	-7.5671558380127	-7.8822717666626	-0.106409028172493	-0.0500136949121952	0.0217604488134384
-7.16534233093262	-7.56862783432007	-7.87868404388428	-0.106292344629765	-0.0499455519020557	0.0218806173652411
-7.16917610168457	-7.57561683654785	-7.88131237030029	-0.106349915266037	-0.0498668327927589	0.0219816211611032
-7.17030048370361	-7.57662630081177	-7.87127876281738	-0.106186769902706	-0.0498865693807602	0.0220522284507751
-7.19284629821777	-7.59359169006348	-7.88252544403076	-0.106165587902069	-0.0494152531027794	0.0215846709907055
-7.20147848129272	-7.60537672042847	-7.87930107116699	-0.106071315705776	-0.0491017811000347	0.0213549584150314
-7.19727897644043	-7.60405302047729	-7.87129211425781	-0.106045119464397	-0.0493045337498188	0.0215410813689232
-7.19344520568848	-7.60253620147705	-7.86022901535034	-0.106204114854336	-0.0493930801749229	0.0218001622706652
-7.19645500183105	-7.59504461288452	-7.8611307144165	-0.106217049062252	-0.0495572872459888	0.0220218952745199
-7.19721746444702	-7.596510887146	-7.85371017456055	-0.106360301375389	-0.0496353879570961	0.0221933331340551
-7.19276189804077	-7.59921503067017	-7.85296678543091	-0.106305360794067	-0.0497280173003674	0.0223363004624844
-7.19117784500122	-7.59744262695313	-7.84605646133423	-0.106127224862576	-0.0497503764927387	0.0225550066679716
-7.19186449050903	-7.60578870773315	-7.85125732421875	-0.105972200632095	-0.0497654341161251	0.0228276532143354
-7.19689130783081	-7.6069598197937	-7.85395097732544	-0.105757631361485	-0.0498977862298489	0.0229915231466293
-7.19952917098999	-7.61342430114746	-7.85381650924683	-0.105701170861721	-0.0499872118234634	0.023201109841466
-7.19810628890991	-7.61907625198364	-7.85482215881348	-0.105632059276104	-0.0501815006136894	0.0234349332749844
-7.19861555099487	-7.62303876876831	-7.85000896453857	-0.105325266718864	-0.0502334833145142	0.0236758124083281
-7.20213270187378	-7.63480615615845	-7.85501670837402	-0.105102129280567	-0.0503012016415596	0.0239069517701864
-7.21228170394897	-7.64485168457031	-7.85074758529663	-0.105003952980042	-0.0504212230443954	0.0240715909749269
-7.21448183059692	-7.65194463729858	-7.84710884094238	-0.104832254350185	-0.0505394488573074	0.0242541581392288
-7.21947860717773	-7.65819883346558	-7.84776830673218	-0.104627199470997	-0.0506616085767746	0.0244264341890812
-7.2270712852478	-7.66552400588989	-7.85716342926025	-0.104472205042839	-0.0508393459022045	0.0245567932724953
-7.23818397521973	-7.67392349243164	-7.85687494277954	-0.104364685714245	-0.0510073006153107	0.0246447455137968
-7.24302864074707	-7.67897367477417	-7.85795259475708	-0.104268401861191	-0.0512358210980892	0.0247832406312227
-7.24924468994141	-7.68494033813477	-7.85840320587158	-0.104179680347443	-0.051483154296875	0.0248808674514294
-7.25912237167358	-7.68779563903809	-7.86079120635986	-0.104078888893127	-0.0516679026186466	0.024970194324851
-7.26609039306641	-7.69024562835693	-7.86359834671021	-0.104004614055157	-0.0518351048231125	0.0250841043889523
-7.26918601989746	-7.69451856613159	-7.8691840171814	-0.103868663311005	-0.0521112270653248	0.0251053050160408
-7.27463293075562	-7.69600868225098	-7.86160087585449	-0.103836037218571	-0.0523067116737366	0.0251505840569735
-7.28020715713501	-7.70321464538574	-7.86767244338989	-0.1037462875247	-0.0524631179869175	0.0251782368868589
-7.28920602798462	-7.70638561248779	-7.86731481552124	-0.103488996624947	-0.0527280047535896	0.0251932628452778
-7.28988552093506	-7.71112298965454	-7.87666893005371	-0.103494055569172	-0.0529882833361626	0.0252009369432926
-7.29226732254028	-7.71353054046631	-7.88197565078735	-0.103312268853188	-0.0532357469201088	0.0251645091921091
-7.30300045013428	-7.71919250488281	-7.88167142868042	-0.103067196905613	-0.0535172447562218	0.0252471473067999
-7.3060622215271	-7.72451543807983	-7.88573551177979	-0.103031739592552	-0.0538216717541218	0.0252078585326672
-7.31350994110107	-7.72592353820801	-7.89268255233765	-0.102809697389603	-0.054262537509203	0.0252418145537376
-7.32059478759766	-7.73078203201294	-7.89979076385498	-0.102612368762493	-0.0544051453471184	0.0252137165516615
-7.32676553726196	-7.73818635940552	-7.90613651275635	-0.10251647233963	-0.0547015182673931	0.0252085141837597
-7.33471298217773	-7.74185371398926	-7.90753030776978	-0.102326132357121	-0.0550534427165985	0.0251627285033464
-7.34263706207275	-7.74682664871216	-7.91347551345825	-0.102244071662426	-0.0553100593388081	0.0251350160688162
-7.35846900939941	-7.75613117218018	-7.92023372650146	-0.10205390304327	-0.0555946789681911	0.0250721089541912
-7.38152027130127	-7.76543140411377	-7.92300128936768	-0.102179817855358	-0.0556288547813892	0.0249575730413198
-7.40356111526489	-7.77422952651978	-7.93273830413818	-0.102206625044346	-0.0557019524276257	0.0246654693037272
-7.41831922531128	-7.78341579437256	-7.94213247299194	-0.102036684751511	-0.0559160523116589	0.0243665538728237
-7.4205150604248	-7.79300594329834	-7.94683933258057	-0.10209983587265	-0.0562419407069683	0.0240407213568687
-7.42486238479614	-7.79932403564453	-7.94732332229614	-0.101852163672447	-0.0566974617540836	0.0239248350262642
-7.42600536346436	-7.79868412017822	-7.95348167419434	-0.10174623131752	-0.0572429336607456	0.0239402055740356
-7.42704963684082	-7.79407262802124	-7.95976066589355	-0.101576566696167	-0.057717390358448	0.0239480081945658
-7.42652606964111	-7.78884363174438	-7.97669649124146	-0.10132372379303	-0.0582248158752918	0.0240777358412743
-7.4308066368103	-7.79018259048462	-7.98547124862671	-0.101071856915951	-0.0587406419217587	0.0240860134363174
-7.43493843078613	-7.793541431427	-7.99826765060425	-0.10102079808712	-0.0592715889215469	0.0239676758646965
-7.43972110748291	-7.79385375976563	-8.00565814971924	-0.10096225887537	-0.0597125254571438	0.0239211432635784
-7.44385433197021	-7.79747533798218	-8.01352596282959	-0.100895412266254	-0.0601154305040836	0.0237975753843784
-7.45009136199951	-7.79941082000732	-8.02123546600342	-0.100748747587204	-0.0604543164372444	0.0236746855080128
-7.45249462127686	-7.80398178100586	-8.02401447296143	-0.100655190646648	-0.0607797876000404	0.0235276408493519
-7.45601034164429	-7.80978584289551	-8.02799892425537	-0.100524641573429	-0.0611197799444199	0.0234392434358597
-7.46067142486572	-7.81005096435547	-8.0369930267334	-0.100421853363514	-0.0613984875380993	0.0233176648616791
-7.46953725814819	-7.81508016586304	-8.03989124298096	-0.100316420197487	-0.0616213269531727	0.0231606941670179
-7.473473072052	-7.8151912689209	-8.04395008087158	-0.10025879740715	-0.0619258880615234	0.0230348743498325
-7.47681379318237	-7.81971216201782	-8.04167079925537	-0.100260861217976	-0.0620261840522289	0.0228877179324627
-7.48193359375	-7.82046365737915	-8.05072784423828	-0.100130930542946	-0.0622308552265167	0.022712379693985
-7.48988389968872	-7.82053327560425	-8.04646492004395	-0.10007044672966	-0.062331672757864	0.022496061399579
-7.4933819770813	-7.82574510574341	-8.03890514373779	-0.100225515663624	-0.0624533630907536	0.0223525650799274
-7.49475193023682	-7.82285404205322	-8.03756713867188	-0.100105471909046	-0.0626044794917107	0.0221842378377914
-7.50067806243896	-7.82869291305542	-8.03926086425781	-0.100108191370964	-0.0625818595290184	0.0220461580902338
-7.50684261322021	-7.83498668670654	-8.04016304016113	-0.100109808146954	-0.0626614019274712	0.0218624882400036
-7.5085825920105	-7.83272504806519	-8.03884601593018	-0.10010189563036	-0.0628654286265373	0.0217665210366249
-7.51213836669922	-7.83962917327881	-8.04318904876709	-0.100113779306412	-0.0628455653786659	0.0217382591217756
-7.51750373840332	-7.8407187461853	-8.04438972473145	-0.10002576559782	-0.0629372671246529	0.0216333735734224
-7.51951503753662	-7.84373188018799	-8.04343223571777	-0.100022047758102	-0.0630334094166756	0.0216665994375944
-7.52265548706055	-7.8447413444519	-8.0462646484375	-0.099946640431881	-0.0630770400166512	0.0216351225972176
-7.52666854858398	-7.8469352722168	-8.05470657348633	-0.099714532494545	-0.0632108971476555	0.0216601733118296
-7.53189420700073	-7.85028553009033	-8.05309104919434	-0.0995950996875763	-0.0632908791303635	0.0217430032789707
-7.53177928924561	-7.84924793243408	-8.06405735015869	-0.0995487496256828	-0.0633910819888115	0.021761629730463
-7.53442716598511	-7.85319566726685	-8.06511783599854	-0.0993734300136566	-0.0634147822856903	0.0218078922480345
-7.53765726089478	-7.85740327835083	-8.07065582275391	-0.0992725193500519	-0.063454695045948	0.0218078251928091
-7.53889942169189	-7.85984420776367	-8.07736396789551	-0.099100835621357	-0.0636045634746552	0.021838890388608
-7.53622817993164	-7.85779571533203	-8.07759666442871	-0.0991112440824509	-0.0636934265494347	0.0218877736479044
-7.53184080123901	-7.85808324813843	-8.08181190490723	-0.0989301279187202	-0.0638541728258133	0.021959837526083
-7.53432703018188	-7.86238718032837	-8.07970142364502	-0.0988147631287575	-0.0638045743107796	0.0220922511070967
-7.53541469573975	-7.86584091186523	-8.08275985717773	-0.0988655537366867	-0.0639060810208321	0.022131722420454
-7.53144979476929	-7.85960865020752	-8.08154487609863	-0.0987982004880905	-0.064006119966507	0.0222684815526009
-7.52847242355347	-7.85917520523071	-8.08298397064209	-0.0987842530012131	-0.0640183165669441	0.0223658196628094
-7.53029823303223	-7.8605432510376	-8.09124565124512	-0.0986834764480591	-0.0640034601092339	0.0224593561142683
-7.52464723587036	-7.85845613479614	-8.09038734436035	-0.0986431241035461	-0.0640381276607513	0.0225851163268089
-7.51869869232178	-7.85305452346802	-8.09422588348389	-0.0985816195607185	-0.064023032784462	0.0227764323353767
-7.52383947372437	-7.85318517684937	-8.09856605529785	-0.0984332486987114	-0.0639216750860214	0.0229265782982111
-7.51326179504395	-7.85456132888794	-8.10042953491211	-0.0985461622476578	-0.0638790875673294	0.0229905713349581
-7.50724840164185	-7.85093593597412	-8.09361362457275	-0.0984737202525139	-0.0638469904661179	0.0231282897293568
-7.50624895095825	-7.85130405426025	-8.09825706481934	-0.0984134823083878	-0.0636042803525925	0.0231907982379198
-7.50406360626221	-7.85143041610718	-8.09525108337402	-0.098369337618351	-0.0635770931839943	0.023248391225934
-7.497962474823	-7.85182523727417	-8.0916748046875	-0.0984575003385544	-0.06338731944561	0.0233443528413773
-7.49127769470215	-7.85089778900146	-8.0982723236084	-0.0984610021114349	-0.0633572414517403	0.02345254085958
-7.49205207824707	-7.84767198562622	-8.09452152252197	-0.0984316170215607	-0.0631600916385651	0.0235706698149443
-7.48591709136963	-7.84431123733521	-8.09374046325684	-0.0986090153455734	-0.0629854574799538	0.023649925366044
-7.48343706130981	-7.84073925018311	-8.08640575408936	-0.0985696762800217	-0.0628401711583138	0.0237815473228693
-7.48319625854492	-7.84141206741333	-8.08638763427734	-0.0986360907554626	-0.0625425577163696	0.0238707680255175
-7.47735691070557	-7.8355975151062	-8.08740711212158	-0.0987934470176697	-0.0624328888952732	0.0239334776997566
-7.47215986251831	-7.83000373840332	-8.08069229125977	-0.0988421365618706	-0.062248308211565	0.0240751728415489
-7.46386432647705	-7.83024597167969	-8.08156776428223	-0.0988792181015015	-0.0620405599474907	0.0240909419953823
-7.46425294876099	-7.82865810394287	-8.08349609375	-0.0988834202289581	-0.0617919340729713	0.0242388993501663
-7.45607709884644	-7.82571268081665	-8.073805809021	-0.0990066081285477	-0.0615840442478657	0.0243052560836077
-7.44497394561768	-7.82005929946899	-8.06660842895508	-0.0990247204899788	-0.0613670311868191	0.0244022216647863
-7.43907785415649	-7.81644344329834	-8.06778621673584	-0.0989597588777542	-0.0610751360654831	0.0246054790914059
-7.4317889213562	-7.81766939163208	-8.06480407714844	-0.0990527868270874	-0.0608810447156429	0.0247363392263651
-7.42019844055176	-7.81338310241699	-8.06480026245117	-0.0990904048085213	-0.0606619976460934	0.0248705223202705
-7.40915775299072	-7.80994129180908	-8.0625696182251	-0.0990967750549316	-0.0602764412760735	0.0250526014715433
-7.40136051177979	-7.80660581588745	-8.05923175811768	-0.0991904437541962	-0.0599666759371758	0.0251788683235645
-7.38926315307617	-7.79954242706299	-8.05552196502686	-0.0992926880717278	-0.0596819333732128	0.0253572110086679
-7.37273931503296	-7.79267597198486	-8.04818344116211	-0.0992644503712654	-0.0593746677041054	0.0254920814186335
-7.36336612701416	-7.78888607025146	-8.04310703277588	-0.0993290618062019	-0.059002447873354	0.0256745330989361
-7.35168504714966	-7.78516721725464	-8.04436206817627	-0.0994351729750633	-0.0586525537073612	0.0257547777146101
-7.33796644210815	-7.77897357940674	-8.03540420532227	-0.0995872020721436	-0.0582772009074688	0.025812454521656
-7.32639360427856	-7.77397298812866	-8.03006839752197	-0.0996378660202026	-0.0578793324530125	0.0259081311523914
-7.31491708755493	-7.76889991760254	-8.02795505523682	-0.0997061505913734	-0.0575223751366138	0.0259860474616289
-7.31133365631104	-7.76930522918701	-8.02283191680908	-0.0998347997665405	-0.0571179091930389	0.0260339863598347
-7.298508644104	-7.76693487167358	-8.0243558883667	-0.0999149531126022	-0.0568296611309052	0.0260912012308836
-7.29061031341553	-7.75804901123047	-8.01781177520752	-0.0998994112014771	-0.056506022810936	0.0261963922530413
-7.29119539260864	-7.76436996459961	-8.01661491394043	-0.099976621568203	-0.0560183376073837	0.0262490697205067
-7.29016828536987	-7.76282596588135	-8.00684356689453	-0.100092656910419	-0.0557495504617691	0.0262773986905813
-7.28460884094238	-7.76211738586426	-8.00287437438965	-0.100197181105614	-0.0554334595799446	0.0263258833438158
-7.28797197341919	-7.76161909103394	-8.00799655914307	-0.10025654733181	-0.055021807551384	0.026375537738204
-7.2855544090271	-7.75968313217163	-7.9984130859375	-0.100225172936916	-0.0547236166894436	0.0263718832284212
-7.27826738357544	-7.76058149337769	-7.99123811721802	-0.100331149995327	-0.0542979724705219	0.0263971947133541
-7.27536821365356	-7.76079177856445	-7.99383974075317	-0.100332573056221	-0.0540592893958092	0.026362705975771
-7.27847909927368	-7.75975179672241	-7.99041414260864	-0.10025779157877	-0.053749643266201	0.0263512432575226
-7.27234745025635	-7.75901126861572	-7.99003028869629	-0.100377976894379	-0.0534923300147057	0.0262743625789881
-7.26636648178101	-7.75244903564453	-7.9920711517334	-0.100469596683979	-0.0531694255769253	0.0262308437377214
-7.26289558410645	-7.75403261184692	-7.98989534378052	-0.100418597459793	-0.0527815856039524	0.0262547582387924
-7.25796031951904	-7.7535400390625	-7.99379348754883	-0.100490480661392	-0.0525426119565964	0.0261943154036999
-7.25237417221069	-7.75037288665771	-7.97974109649658	-0.100468255579472	-0.0523296073079109	0.0262297503650188
-7.24558305740356	-7.74641847610474	-7.98015785217285	-0.100660867989063	-0.0518874004483223	0.0261728912591934
-7.24502038955688	-7.746666431427	-7.98555946350098	-0.100615859031677	-0.0516279265284538	0.026126516982913
-7.23884391784668	-7.74180555343628	-7.97389364242554	-0.100765772163868	-0.0513617061078548	0.0260402671992779
-7.23025369644165	-7.73994064331055	-7.97219848632813	-0.100835382938385	-0.0510087087750435	0.0260494239628315
-7.22575092315674	-7.733154296875	-7.97385168075562	-0.100858002901077	-0.0506860576570034	0.0260084345936775
-7.21597290039063	-7.73016548156738	-7.96919298171997	-0.101019345223904	-0.0504183284938335	0.0259701777249575
-7.21228981018066	-7.72391223907471	-7.96575021743774	-0.101020164787769	-0.0501236170530319	0.0259000733494759
-7.20273971557617	-7.71951007843018	-7.96160840988159	-0.101076371967793	-0.0498082861304283	0.0258746687322855
-7.19739198684692	-7.71783399581909	-7.96490573883057	-0.101170517504215	-0.0494621396064758	0.0257714055478573
-7.19341564178467	-7.71726417541504	-7.96129846572876	-0.101259894669056	-0.0492349974811077	0.0257054902613163
-7.18257474899292	-7.71189022064209	-7.95994424819946	-0.101384229958057	-0.0489741042256355	0.0256622955203056
-7.17750024795532	-7.70886182785034	-7.95564889907837	-0.101265445351601	-0.04871940985322	0.0256479904055595
-7.17207860946655	-7.71102380752563	-7.9573860168457	-0.101343475282192	-0.0484298542141914	0.0255613327026367
-7.17079019546509	-7.70811080932617	-7.95005512237549	-0.101470470428467	-0.0481977127492428	0.0255408678203821
-7.16344833374023	-7.70286750793457	-7.94811058044434	-0.101432181894779	-0.0479257851839066	0.0255272313952446
-7.16042137145996	-7.70452976226807	-7.94955968856812	-0.101536646485329	-0.0476457700133324	0.0254632439464331
-7.16000366210938	-7.70608329772949	-7.94313955307007	-0.101571664214134	-0.0474608428776264	0.025397090241313
-7.15203714370728	-7.70419120788574	-7.94007349014282	-0.10158209502697	-0.0472614951431751	0.0253604725003242
-7.14766979217529	-7.70033121109009	-7.94244337081909	-0.101483002305031	-0.0469990521669388	0.0253091100603342
-7.14865493774414	-7.70126247406006	-7.94263744354248	-0.10145527869463	-0.0468499660491943	0.025298485532403
-7.14299297332764	-7.69860744476318	-7.93606233596802	-0.101625576615334	-0.0466481782495975	0.0252062436193228
-7.13919019699097	-7.69368124008179	-7.93405294418335	-0.101607479155064	-0.0465274415910244	0.0252087265253067
-7.13385200500488	-7.69392156600952	-7.93515682220459	-0.101616211235523	-0.0462848246097565	0.0251962561160326
-7.13300085067749	-7.69253635406494	-7.93483829498291	-0.101674668490887	-0.0461769253015518	0.0250816699117422
-7.13082695007324	-7.69218254089355	-7.92925024032593	-0.101714819669724	-0.0460024327039719	0.0250780135393143
-7.12761068344116	-7.68881034851074	-7.92135095596313	-0.101729795336723	-0.0459460206329823	0.0249581709504128
-7.12447595596313	-7.68725109100342	-7.92153692245483	-0.101766631007195	-0.0457606092095375	0.0249849855899811
-7.12495756149292	-7.69065809249878	-7.92615270614624	-0.101688966155052	-0.0456470847129822	0.0248698610812426
-7.12237024307251	-7.68852758407593	-7.91833019256592	-0.101682141423225	-0.0456085875630379	0.0248532686382532
-7.11909103393555	-7.68803930282593	-7.92526721954346	-0.10171203315258	-0.0455680713057518	0.0247973036020994
-7.11618614196777	-7.68507194519043	-7.92200660705566	-0.101676248013973	-0.0455530732870102	0.0247644744813442
-7.11210203170776	-7.68588161468506	-7.92293453216553	-0.101714089512825	-0.0454686842858791	0.0247022919356823
-7.1149001121521	-7.68268585205078	-7.91856622695923	-0.101611591875553	-0.0452993772923946	0.0246622208505869
-7.11148834228516	-7.68538236618042	-7.91985940933228	-0.101698882877827	-0.0452502034604549	0.0245874393731356
-7.10544729232788	-7.68272352218628	-7.91867780685425	-0.101654835045338	-0.0452026799321175	0.0244630984961987
-7.10537338256836	-7.68309640884399	-7.91470050811768	-0.101631335914135	-0.0450365506112576	0.0243801977485418
-7.1062216758728	-7.68320846557617	-7.92148542404175	-0.101718224585056	-0.0448872074484825	0.0243367739021778
-7.10146617889404	-7.67726850509644	-7.91330051422119	-0.101695135235786	-0.0448999926447868	0.0241934917867184
-7.09372901916504	-7.67911672592163	-7.91135263442993	-0.10179577767849	-0.0447125546634197	0.0241745337843895
-7.09441566467285	-7.6762957572937	-7.91314268112183	-0.101723529398441	-0.0446624904870987	0.0240150671452284
-7.09520721435547	-7.67904424667358	-7.91115808486938	-0.101791232824326	-0.0445583388209343	0.0239534378051758
-7.09611654281616	-7.67761135101318	-7.90377950668335	-0.101864755153656	-0.044383492320776	0.0238005109131336
-7.09204292297363	-7.67578411102295	-7.89167451858521	-0.101957991719246	-0.0443797558546066	0.0237346738576889
-7.0900821685791	-7.67706918716431	-7.89729118347168	-0.101937398314476	-0.0441557690501213	0.0236765388399363
-7.08918857574463	-7.68045663833618	-7.88987874984741	-0.10197652131319	-0.0440445132553577	0.0235352832823992
-7.09307718276978	-7.68241786956787	-7.89262104034424	-0.102038189768791	-0.0439925864338875	0.0234459228813648
-7.0931601524353	-7.68696212768555	-7.88073873519897	-0.102134585380554	-0.0438747927546501	0.0233899336308241
-7.09231567382813	-7.68746423721313	-7.88221168518066	-0.102127082645893	-0.043798916041851	0.0232356581836939
-7.09445333480835	-7.69217729568481	-7.8748607635498	-0.10210146009922	-0.0436511002480984	0.023202845826745
-7.09413480758667	-7.69453763961792	-7.88036727905273	-0.102126143872738	-0.043479859828949	0.0230055153369904
-7.09318447113037	-7.69760370254517	-7.87113523483276	-0.102202236652374	-0.043431106954813	0.0229389518499374
-7.09201431274414	-7.69742250442505	-7.8734450340271	-0.102151542901993	-0.043306827545166	0.022835360839963
-7.09367752075195	-7.69734859466553	-7.86794376373291	-0.10221691429615	-0.0431120023131371	0.0226961728185415
-7.09365129470825	-7.70254850387573	-7.86925935745239	-0.102265410125256	-0.0429989024996758	0.0225479081273079
-7.09142255783081	-7.70379829406738	-7.86271905899048	-0.102312006056309	-0.0428388938307762	0.0224261153489351
-7.08886241912842	-7.70438146591187	-7.86434173583984	-0.102260887622833	-0.0427179075777531	0.0221932716667652
-7.09633541107178	-7.7090163230896	-7.86069297790527	-0.102227091789246	-0.0425448976457119	0.0220526829361916
-7.09359359741211	-7.70951747894287	-7.85700941085815	-0.102389313280582	-0.0424092710018158	0.0218115895986557
-7.09263896942139	-7.71074438095093	-7.85171413421631	-0.10245917737484	-0.0422933660447598	0.0216975696384907
-7.09082841873169	-7.70757579803467	-7.85121202468872	-0.102433674037457	-0.0420819260179996	0.0214670430868864
-7.09251165390015	-7.71112632751465	-7.8477988243103	-0.102527938783169	-0.0419095046818256	0.021300071850419
-7.09434175491333	-7.71048545837402	-7.84605503082275	-0.102540262043476	-0.0418754927814007	0.0211309231817722
-7.09859609603882	-7.71530675888062	-7.84392642974854	-0.102585360407829	-0.0417107455432415	0.0209526848047972
-7.09480237960815	-7.71463251113892	-7.84396266937256	-0.102579049766064	-0.0416239090263844	0.0207960158586502
-7.09711933135986	-7.71824502944946	-7.84085655212402	-0.102483205497265	-0.0415422581136227	0.0206906888633966
-7.10272073745728	-7.72464227676392	-7.84264087677002	-0.102409698069096	-0.0414238609373569	0.0206852480769157
-7.10681200027466	-7.7262020111084	-7.85176467895508	-0.102309286594391	-0.0415244586765766	0.0205909442156553
-7.11389017105103	-7.73215579986572	-7.8488883972168	-0.102134257555008	-0.0414972379803658	0.0206215512007475
-7.11620378494263	-7.73482847213745	-7.85556411743164	-0.102031715214252	-0.041525274515152	0.0205984599888325
-7.11849403381348	-7.73754739761353	-7.85988664627075	-0.101741969585419	-0.0416309125721455	0.0207139141857624
-7.12361717224121	-7.74753570556641	-7.86878204345703	-0.101466856896877	-0.0416758358478546	0.0207840502262115
-7.12388324737549	-7.7511682510376	-7.87759208679199	-0.101301148533821	-0.0419210530817509	0.0208492241799831
-7.130539894104	-7.7539381980896	-7.88264513015747	-0.101021885871887	-0.041986808180809	0.0210026688873768
-7.13219928741455	-7.75703811645508	-7.89218282699585	-0.100672908127308	-0.0421706736087799	0.0211082343012095
-7.13387155532837	-7.76161527633667	-7.90560293197632	-0.100398294627666	-0.0423790067434311	0.02129065990448
-7.13720703125	-7.76852226257324	-7.91247415542603	-0.100096389651299	-0.0426309779286385	0.0213809926062822
-7.13622617721558	-7.77177619934082	-7.92439699172974	-0.0998241826891899	-0.0428935028612614	0.0216176584362984
-7.13410043716431	-7.77705144882202	-7.93300485610962	-0.0994904637336731	-0.0432002022862434	0.0218004304915667
-7.1365008354187	-7.77892780303955	-7.94504022598267	-0.0991027429699898	-0.0434520095586777	0.0220068842172623
-7.13982057571411	-7.78528213500977	-7.95639944076538	-0.0988615527749062	-0.0436183027923107	0.0222253128886223
-7.13831853866577	-7.78579759597778	-7.96931791305542	-0.0984867811203003	-0.0439463742077351	0.0223034787923098
-7.14030170440674	-7.78770112991333	-7.97362756729126	-0.0982853844761848	-0.0441653802990913	0.0225708279758692
-7.13997507095337	-7.79467487335205	-7.9838399887085	-0.0981250107288361	-0.0443620011210442	0.0228314492851496
-7.14253568649292	-7.79744291305542	-7.99519681930542	-0.097852036356926	-0.0446423068642616	0.0229782406240702
-7.14817237854004	-7.80212831497192	-7.99567890167236	-0.0975676700472832	-0.0447707660496235	0.0231916978955269
-7.14455080032349	-7.80639457702637	-7.99477243423462	-0.0975563675165176	-0.0450710766017437	0.023263169452548
-7.14610242843628	-7.80721664428711	-7.9942569732666	-0.0973466113209724	-0.0452954694628716	0.023481385782361
-7.14688205718994	-7.81334733963013	-8.00649261474609	-0.0971913263201714	-0.0454296171665192	0.0236498117446899
-7.149094581604	-7.81600522994995	-8.01414680480957	-0.0969944149255753	-0.0456804521381855	0.0237985011190176
-7.15032482147217	-7.82724285125732	-8.01605892181396	-0.0967507734894753	-0.0458355061709881	0.0239981953054667
-7.14383172988892	-7.82977533340454	-8.03322982788086	-0.096520721912384	-0.0460248477756977	0.0241759661585093
-7.1529860496521	-7.83163738250732	-8.03824329376221	-0.0961493775248528	-0.0460981577634811	0.0244097020477057
-7.15563488006592	-7.84019660949707	-8.04450988769531	-0.0959522873163223	-0.0461960881948471	0.0245310720056295
-7.15317726135254	-7.84527921676636	-8.0469970703125	-0.0958266705274582	-0.0463472791016102	0.024659339338541
-7.1576681137085	-7.85202169418335	-8.05176734924316	-0.0955616608262062	-0.0463192574679852	0.0248122103512287
-7.16175842285156	-7.86090469360352	-8.06726551055908	-0.0953813716769218	-0.0463900491595268	0.0248719602823257
-7.16780471801758	-7.8647665977478	-8.0648136138916	-0.0951632782816887	-0.046496894210577	0.0249941293150187
-7.17123794555664	-7.87052583694458	-8.06421184539795	-0.0950959026813507	-0.0464019924402237	0.0250469595193863
-7.17662286758423	-7.87313604354858	-8.068528175354	-0.094798244535923	-0.0465009398758411	0.0251392852514982
-7.18334197998047	-7.8731484413147	-8.07042503356934	-0.0948305949568748	-0.0465606339275837	0.0252445377409458
-7.18255758285522	-7.87424373626709	-8.06592845916748	-0.0948698446154594	-0.0465324781835079	0.0253805965185165
-7.18511629104614	-7.87269258499146	-8.07096481323242	-0.0946305468678474	-0.0465834364295006	0.0254529025405645
-7.18937110900879	-7.8830394744873	-8.0695972442627	-0.0945816114544868	-0.0464939400553703	0.025519173592329
-7.1927490234375	-7.88380908966064	-8.07603740692139	-0.0945257022976875	-0.0465752817690372	0.025503670796752
-7.19448328018188	-7.88450384140015	-8.08089160919189	-0.0944559499621391	-0.0464547537267208	0.0255581401288509
-7.19813632965088	-7.89103174209595	-8.08311557769775	-0.0944080948829651	-0.0463816449046135	0.025552149862051
-7.19832181930542	-7.89290046691895	-8.08547019958496	-0.094369649887085	-0.0463539287447929	0.0255446545779705
-7.20073366165161	-7.89688158035278	-8.0829906463623	-0.0943634212017059	-0.0462691523134708	0.0255552493035793
-7.2001805305481	-7.89790821075439	-8.09288597106934	-0.0943056046962738	-0.0462129637598991	0.0255352463573217
-7.20218467712402	-7.89988565444946	-8.09451675415039	-0.0941848382353783	-0.046076413244009	0.0256121587008238
-7.20747137069702	-7.90561771392822	-8.09095573425293	-0.0940962731838226	-0.0458801910281181	0.0256162211298943
-7.20609092712402	-7.90719747543335	-8.08813285827637	-0.0940965637564659	-0.0458444803953171	0.0256365481764078
-7.21133089065552	-7.91362333297729	-8.08518600463867	-0.0940857976675034	-0.0455847308039665	0.0255900770425797
-7.21430683135986	-7.92156314849854	-8.08701515197754	-0.0940682888031006	-0.0454446896910667	0.025513643398881
-7.21381425857544	-7.92141199111938	-8.08350944519043	-0.0940617471933365	-0.0455083847045898	0.0254303570836782
-7.21031188964844	-7.92173433303833	-8.08041858673096	-0.0941508263349533	-0.0454386062920094	0.0254696886986494
-7.21163511276245	-7.91431570053101	-8.0755500793457	-0.094102755188942	-0.0454895906150341	0.0255575720220804
-7.21282434463501	-7.91532230377197	-8.08044338226318	-0.0940791442990303	-0.0454645864665508	0.0257355719804764
-7.20587301254272	-7.91874027252197	-8.08430862426758	-0.0940734297037125	-0.0454573482275009	0.0257557816803455
-7.20050764083862	-7.91306829452515	-8.08709144592285	-0.0939402058720589	-0.0455316379666328	0.0258244685828686
-7.19572925567627	-7.91401433944702	-8.09143161773682	-0.0939658656716347	-0.0454099290072918	0.0259510688483715
-7.19599294662476	-7.9162335395813	-8.10026073455811	-0.0938372388482094	-0.0454253330826759	0.0259628128260374
-7.193678855896	-7.91523122787476	-8.09712314605713	-0.0939338281750679	-0.0453217998147011	0.0260336976498365
-7.18516778945923	-7.91524600982666	-8.093017578125	-0.0938896387815475	-0.0452748239040375	0.0260132011026144
-7.18156147003174	-7.91664552688599	-8.0984058380127	-0.0938139259815216	-0.045189019292593	0.0260403770953417
-7.1797342300415	-7.92090702056885	-8.09510803222656	-0.0938138514757156	-0.0451473370194435	0.0260649211704731
-7.17477035522461	-7.91994524002075	-8.10086536407471	-0.0937232673168182	-0.0450618974864483	0.0260289218276739
-7.16955423355103	-7.91275119781494	-8.09572505950928	-0.0936292856931686	-0.044934943318367	0.026066854596138
-7.16355276107788	-7.91408014297485	-8.09516048431396	-0.0937154293060303	-0.0448734797537327	0.0261551085859537
-7.15989542007446	-7.91237211227417	-8.09364414215088	-0.093637652695179	-0.0449091382324696	0.0261228661984205
-7.1524510383606	-7.91069316864014	-8.08779621124268	-0.0938093513250351	-0.0448215827345848	0.0261547788977623
-7.14211797714233	-7.89895820617676	-8.09180355072021	-0.0937217175960541	-0.0448898263275623	0.0262088775634766
-7.13865804672241	-7.89695024490356	-8.09690189361572	-0.0937400981783867	-0.0447771772742271	0.0262761190533638
-7.1290283203125	-7.89720869064331	-8.09460353851318	-0.0938468128442764	-0.0447690449655056	0.026259807869792
-7.1239013671875	-7.88859987258911	-8.0943717956543	-0.0939089208841324	-0.0447877757251263	0.0262412894517183
-7.11775159835815	-7.88791465759277	-8.08856391906738	-0.09406478703022	-0.0446576923131943	0.0262181423604488
-7.1110200881958	-7.88129281997681	-8.08924579620361	-0.0941240191459656	-0.0446259453892708	0.0261379312723875
-7.10416173934937	-7.87806749343872	-8.08652973175049	-0.0942414179444313	-0.0445562712848186	0.0261163115501404
-7.09562063217163	-7.87650299072266	-8.08634662628174	-0.0943321362137794	-0.0444441735744476	0.026128813624382
-7.10267400741577	-7.87647199630737	-8.09201526641846	-0.0941757708787918	-0.0440812110900879	0.0256795473396778
-7.1299524307251	-7.89379644393921	-8.09156131744385	-0.0944408550858498	-0.0431783944368362	0.0248426552861929
-7.12701511383057	-7.89655160903931	-8.09011554718018	-0.0947248041629791	-0.0428791418671608	0.0243868175894022
-7.11780023574829	-7.89427947998047	-8.08052730560303	-0.0949924513697624	-0.0429431796073914	0.0241435691714287
-7.1060585975647	-7.89234590530396	-8.07433891296387	-0.0954583734273911	-0.0429248139262199	0.0239650644361973
-7.10374546051025	-7.88585519790649	-8.07151889801025	-0.0956352427601814	-0.0429476164281368	0.0238245408982039
-7.10421085357666	-7.8824987411499	-8.06410217285156	-0.0956582203507423	-0.0427696369588375	0.0237678661942482
-7.09610033035278	-7.88113451004028	-8.06472301483154	-0.095689095556736	-0.0426999107003212	0.0236908253282309
-7.09269666671753	-7.87419319152832	-8.05950355529785	-0.0956055521965027	-0.0425941683351994	0.0235952809453011
-7.09561824798584	-7.87870645523071	-8.07104682922363	-0.095596969127655	-0.0425697080790997	0.0233389101922512
-7.10040807723999	-7.87890672683716	-8.07156085968018	-0.0957103595137596	-0.0426619574427605	0.0229794420301914
-7.10891151428223	-7.8820972442627	-8.07257175445557	-0.0958804413676262	-0.0426942072808743	0.0227754414081573
-7.10873651504517	-7.88419246673584	-8.07142734527588	-0.0959475487470627	-0.0427592471241951	0.0226011052727699
-7.11349201202393	-7.88525104522705	-8.06760692596436	-0.0958460494875908	-0.0427261106669903	0.0224018506705761
-7.12622594833374	-7.89173650741577	-8.07115364074707	-0.0958681032061577	-0.0426543094217777	0.0222171619534492
-7.13561344146729	-7.89388608932495	-8.06174468994141	-0.0959718376398087	-0.042624581605196	0.0220042243599892
-7.14859533309937	-7.89811897277832	-8.06190395355225	-0.09596948325634	-0.0425239279866219	0.0218318477272987
-7.16037654876709	-7.90440559387207	-8.06664371490479	-0.0961165577173233	-0.0425074622035027	0.0214844439178705
-7.17168760299683	-7.90599727630615	-8.06439113616943	-0.0962190255522728	-0.0425773039460182	0.0211957097053528
-7.18349266052246	-7.91090202331543	-8.06593704223633	-0.0964099988341331	-0.0424963310360909	0.0209865961223841
-7.19798707962036	-7.91820526123047	-8.07829666137695	-0.0963934063911438	-0.0423880629241467	0.0207584574818611
-7.21049642562866	-7.91847896575928	-8.07328414916992	-0.0963174700737	-0.0423635989427567	0.0205677263438702
-7.21111440658569	-7.91934204101563	-8.07946300506592	-0.0963492691516876	-0.042509812861681	0.0203981846570969
-7.2081995010376	-7.91530656814575	-8.06966972351074	-0.0962756425142288	-0.0427188649773598	0.020358320325613
-7.21811532974243	-7.91779041290283	-8.08454704284668	-0.0961610972881317	-0.0426309891045094	0.0201877597719431
-7.23115921020508	-7.92592287063599	-8.0822286605835	-0.0962764099240303	-0.0423422046005726	0.0199519284069538
-7.24252414703369	-7.92575311660767	-8.08449935913086	-0.0962337553501129	-0.0424760058522224	0.0197725053876638
-7.24004650115967	-7.93138694763184	-8.07910633087158	-0.0963954403996468	-0.0427473448216915	0.0196843668818474
-7.23590326309204	-7.9269437789917	-8.08063316345215	-0.0965354591608047	-0.0430240072309971	0.0197138506919146
-7.23568725585938	-7.92441940307617	-8.08033847808838	-0.0964125096797943	-0.0433109179139137	0.0197715666145086
-7.23992681503296	-7.92285585403442	-8.0767297744751	-0.0962246730923653	-0.0435355491936207	0.0200562495738268
-7.24209594726563	-7.92583131790161	-8.07879543304443	-0.096120648086071	-0.043744184076786	0.0203214082866907
-7.24730730056763	-7.921311378479	-8.08272743225098	-0.0958790630102158	-0.043998409062624	0.020636448636651
-7.24844741821289	-7.9240403175354	-8.08805084228516	-0.0957339927554131	-0.044260635972023	0.0209139436483383
-7.25467109680176	-7.92302703857422	-8.09742641448975	-0.0955358371138573	-0.0445906221866608	0.0210743360221386
-7.26155471801758	-7.92639636993408	-8.10722255706787	-0.0953398570418358	-0.0448476225137711	0.0213290564715862
-7.26333284378052	-7.93512153625488	-8.11071395874023	-0.0952736809849739	-0.0450655706226826	0.0215511135756969
-7.26442909240723	-7.93576526641846	-8.10999584197998	-0.0950404554605484	-0.0454370006918907	0.0218046195805073
-7.27124547958374	-7.93943548202515	-8.11184978485107	-0.094779908657074	-0.0455634780228138	0.0221019443124533
-7.27618217468262	-7.94405317306519	-8.11704540252686	-0.0944980382919312	-0.0457390323281288	0.0223241951316595
-7.28555345535278	-7.94872140884399	-8.11538505554199	-0.094304621219635	-0.0460249185562134	0.0226288419216871
-7.28912115097046	-7.95218801498413	-8.11937713623047	-0.0941135659813881	-0.0462740212678909	0.0229373257607222
-7.29461050033569	-7.95387268066406	-8.12303352355957	-0.0938660800457001	-0.0465574413537979	0.0232188515365124
-7.30895376205444	-7.95912837982178	-8.12235641479492	-0.0935973227024078	-0.0467933341860771	0.0235752612352371
-7.31565380096436	-7.96263885498047	-8.13720321655273	-0.0934321209788322	-0.0470704175531864	0.0238794311881065
-7.32893657684326	-7.96637439727783	-8.13909816741943	-0.0932262763381004	-0.0472430661320686	0.0242120418697596
-7.34573841094971	-7.97194004058838	-8.14527702331543	-0.0929876193404198	-0.0472652912139893	0.0244772117584944
-7.3615984916687	-7.97651290893555	-8.15024662017822	-0.0927048549056053	-0.047368161380291	0.0245785303413868
-7.38728857040405	-7.99102115631104	-8.15585041046143	-0.0925681218504906	-0.0472538247704506	0.024647168815136
-7.39418411254883	-7.99907970428467	-8.15456485748291	-0.0924547091126442	-0.0474114008247852	0.0247300546616316
-7.39772319793701	-8.0029993057251	-8.15375709533691	-0.0922866687178612	-0.0478619076311588	0.0249489545822144
-7.40411186218262	-8.00941371917725	-8.16487884521484	-0.0921695157885551	-0.0483186431229115	0.0252795908600092
-7.4052152633667	-8.00769138336182	-8.16494846343994	-0.0920213833451271	-0.0488386750221252	0.0257539413869381
-7.40679788589478	-8.00564479827881	-8.17140102386475	-0.0916270315647125	-0.0492234118282795	0.0264059193432331
-7.40736675262451	-8.0080509185791	-8.17955017089844	-0.0911446884274483	-0.0495831742882729	0.0270754676312208
-7.41061639785767	-8.00667858123779	-8.19460010528564	-0.0906581357121468	-0.0500142313539982	0.0277376119047403
-7.41251277923584	-8.01309299468994	-8.20692920684814	-0.0902212038636208	-0.0504108928143978	0.0283884238451719
-7.41177225112915	-8.01679611206055	-8.22253036499023	-0.0897102132439613	-0.0508189983665943	0.0289390981197357
-7.42221117019653	-8.02430534362793	-8.23256874084473	-0.0892214179039001	-0.0511982180178165	0.0294639095664024
-7.4190821647644	-8.03278350830078	-8.2374382019043	-0.0889666005969048	-0.0516126453876495	0.029996370896697
-7.41933250427246	-8.03616809844971	-8.24503040313721	-0.0884599015116692	-0.0519447699189186	0.0306004490703344
-7.43181371688843	-8.04699897766113	-8.25048828125	-0.0881119817495346	-0.0522065572440624	0.0310121905058622
-7.43870496749878	-8.05546092987061	-8.25972938537598	-0.0878535956144333	-0.0524805150926113	0.0315130949020386
-7.43789720535278	-8.06044960021973	-8.27184963226318	-0.0874448418617249	-0.0528543069958687	0.0320163853466511
-7.43463850021362	-8.06188106536865	-8.29017543792725	-0.0870649069547653	-0.0533683076500893	0.0325969196856022
-7.43904447555542	-8.07188606262207	-8.29387760162354	-0.0867510586977005	-0.0533940382301807	0.0330862365663052
-7.45322847366333	-8.07969951629639	-8.31381607055664	-0.0863114818930626	-0.0534312352538109	0.0334360115230083
-7.44837760925293	-8.08389186859131	-8.32304286956787	-0.0861441045999527	-0.0538360998034477	0.0339238084852695
-7.43996715545654	-8.08470916748047	-8.32480907440186	-0.0859289243817329	-0.0542470589280128	0.0345107167959213
-7.43547868728638	-8.08921432495117	-8.34200477600098	-0.0857933089137077	-0.0545880533754826	0.0350869670510292
-7.42469215393066	-8.08514213562012	-8.33901882171631	-0.085668109357357	-0.0549915432929993	0.0357422232627869
-7.4250636100769	-8.08444499969482	-8.3535737991333	-0.0853626802563667	-0.0550556778907776	0.0364739000797272
-7.42260599136353	-8.08172225952148	-8.35157012939453	-0.0851830244064331	-0.0551041960716248	0.0370721556246281
-7.41079902648926	-8.08073806762695	-8.36463832855225	-0.0849557518959045	-0.055140346288681	0.0377054922282696
-7.3973970413208	-8.08072566986084	-8.37404251098633	-0.0846731886267662	-0.0553140752017498	0.0382508002221584
-7.38242101669312	-8.07831478118896	-8.37098407745361	-0.0845818370580673	-0.0554950572550297	0.0389306247234344
-7.36619901657104	-8.07310581207275	-8.38646221160889	-0.0844251438975334	-0.055505346506834	0.0395745672285557
-7.35100507736206	-8.06730556488037	-8.38520050048828	-0.0842803567647934	-0.0554835423827171	0.0402430929243565
-7.33096265792847	-8.06048488616943	-8.38533115386963	-0.0842668786644936	-0.0553563684225082	0.040959719568491
-7.32276248931885	-8.05845165252686	-8.38911151885986	-0.0840375497937202	-0.0551094077527523	0.0415982566773891
-7.3188099861145	-8.06285190582275	-8.38623523712158	-0.0842336639761925	-0.0544725768268108	0.0419392958283424
-7.30374956130981	-8.05772876739502	-8.36785507202148	-0.0842892080545425	-0.0540644191205502	0.0424063317477703
-7.29040050506592	-8.06222629547119	-8.36597728729248	-0.0844836384057999	-0.0538476705551147	0.0427995808422565
-7.27004957199097	-8.05614185333252	-8.35913944244385	-0.0848818495869637	-0.0536543615162373	0.0433133505284786
-7.26450634002686	-8.05480194091797	-8.35395812988281	-0.0851301774382591	-0.0531708486378193	0.0438730046153069
-7.24985885620117	-8.042893409729	-8.34432029724121	-0.0852663964033127	-0.052817091345787	0.0444075725972652
-7.22646474838257	-8.03389835357666	-8.34246921539307	-0.0852756574749947	-0.0524528250098228	0.0450135469436646
-7.20665311813354	-8.02461719512939	-8.3294563293457	-0.0853145718574524	-0.0522122383117676	0.0456113927066326
-7.17921924591064	-8.01478099822998	-8.32798290252686	-0.0854484587907791	-0.0519230253994465	0.0462420955300331
-7.16548871994019	-8.00412940979004	-8.32680225372314	-0.0854892879724503	-0.0515972636640072	0.046897578984499
-7.14327096939087	-7.99840784072876	-8.32123947143555	-0.085681289434433	-0.0512517690658569	0.0473820343613625
-7.1274094581604	-7.9887228012085	-8.31894683837891	-0.0857599824666977	-0.0509190633893013	0.0478842705488205
-7.1132435798645	-7.983314037323	-8.31007385253906	-0.0858748257160187	-0.0505510158836842	0.0482353866100311
-7.09296560287476	-7.97400426864624	-8.29703235626221	-0.0859645158052444	-0.0502245165407658	0.0486438795924187
-7.08301496505737	-7.97367477416992	-8.29307651519775	-0.0860291570425034	-0.0497438199818134	0.0490693412721157
-7.06574106216431	-7.96386051177979	-8.2741756439209	-0.086211197078228	-0.0495753437280655	0.0494778268039227
-7.05689430236816	-7.96216297149658	-8.27785110473633	-0.0863176882266998	-0.0490613617002964	0.0497627146542072
-7.04831409454346	-7.95191621780396	-8.2565975189209	-0.0864979550242424	-0.0487840883433819	0.0500658079981804
-7.03781843185425	-7.9514012336731	-8.26089477539063	-0.0865551382303238	-0.0481978841125965	0.050219651311636
-7.04274415969849	-7.95226097106934	-8.25543785095215	-0.0867364704608917	-0.0475549586117268	0.0501922033727169
-7.0253586769104	-7.94552230834961	-8.25165462493896	-0.0870911478996277	-0.0471750907599926	0.0502975136041641
-7.02199840545654	-7.94048118591309	-8.2414026260376	-0.0872957035899162	-0.0468866340816021	0.0503795854747295
-7.00767803192139	-7.9381422996521	-8.22653102874756	-0.087754987180233	-0.0465866737067699	0.0504696741700172
-7.00702285766602	-7.92755317687988	-8.21963596343994	-0.0879286304116249	-0.0461212359368801	0.0506490468978882
-6.99735307693481	-7.91814613342285	-8.21152019500732	-0.0881359502673149	-0.0458105728030205	0.0508593283593655
-6.97832632064819	-7.90214347839355	-8.20636463165283	-0.088118851184845	-0.045542411506176	0.0511127412319183
-6.96347188949585	-7.89762687683105	-8.20884132385254	-0.0881409645080566	-0.0452830195426941	0.0513603501021862
-6.95477104187012	-7.8883228302002	-8.1959056854248	-0.0882033631205559	-0.0451807081699371	0.0516080930829048
-6.94455766677856	-7.88015031814575	-8.1958646774292	-0.0883620381355286	-0.0448869466781616	0.0518872700631619
-6.94305801391602	-7.8749213218689	-8.19634342193604	-0.0884201750159264	-0.0446718372404575	0.0520367845892906
-6.92878389358521	-7.86871242523193	-8.18920803070068	-0.0885078012943268	-0.0446114391088486	0.0522722117602825
-6.93166399002075	-7.86796712875366	-8.1947193145752	-0.0883806571364403	-0.0443538278341293	0.0525117367506027
-6.92665719985962	-7.86586666107178	-8.18525314331055	-0.0884876400232315	-0.044302586466074	0.0525583848357201
-6.92203140258789	-7.86264324188232	-8.18257522583008	-0.0883786752820015	-0.0441202335059643	0.0526205524802208
-6.92425727844238	-7.86877918243408	-8.17587184906006	-0.0883958339691162	-0.0440591759979725	0.0527153685688972
-6.92233180999756	-7.86407852172852	-8.17479133605957	-0.0883916765451431	-0.0440700389444828	0.0528160706162453
-6.92410373687744	-7.86667203903198	-8.18081092834473	-0.0883499830961227	-0.0439790859818459	0.0529228039085865
-6.92103099822998	-7.86551141738892	-8.18032646179199	-0.088423952460289	-0.0439904034137726	0.0529696233570576
-6.92047929763794	-7.86481475830078	-8.18486881256104	-0.0883019790053368	-0.0438757464289665	0.0530128180980682
-6.92252969741821	-7.8663592338562	-8.17797660827637	-0.0882358327507973	-0.043914120644331	0.0530557185411453
-6.91274642944336	-7.86351346969604	-8.17656803131104	-0.0881877541542053	-0.0438894368708134	0.0531621053814888
-6.91922235488892	-7.86175155639648	-8.18972969055176	-0.0880948752164841	-0.04389763250947	0.0532625168561935
-6.90608692169189	-7.85706949234009	-8.19143009185791	-0.088139183819294	-0.0439100600779057	0.0532832071185112
-6.91614294052124	-7.85768604278564	-8.20267581939697	-0.0879794657230377	-0.0438170880079269	0.0533336400985718
-6.90277481079102	-7.85110759735107	-8.19185161590576	-0.0880987718701363	-0.0439524352550507	0.0532726310193539
-6.90266799926758	-7.85275840759277	-8.19757461547852	-0.0878733992576599	-0.0438945516943932	0.053268801420927
-6.89806318283081	-7.85017442703247	-8.18772220611572	-0.0879704281687737	-0.0439839959144592	0.0533104501664639
-6.89725017547607	-7.84750366210938	-8.20274448394775	-0.0877950862050056	-0.043794110417366	0.053412489593029
-6.89688348770142	-7.84493780136108	-8.20812129974365	-0.0878329277038574	-0.0438070818781853	0.0534065067768097
-6.89111948013306	-7.83953714370728	-8.20381736755371	-0.0877115651965141	-0.0437636561691761	0.0534721165895462
-6.89007568359375	-7.83952665328979	-8.20614147186279	-0.0875605419278145	-0.0436664186418056	0.0534259267151356
-6.88923358917236	-7.84085702896118	-8.19745349884033	-0.0876295864582062	-0.0435996577143669	0.0534634776413441
-6.87965440750122	-7.83754110336304	-8.20611476898193	-0.0875037610530853	-0.0435167551040649	0.0534376688301563
-6.87922668457031	-7.8381519317627	-8.21208572387695	-0.0874502062797546	-0.0433651283383369	0.0534632727503777
-6.86860752105713	-7.83190441131592	-8.20483016967773	-0.0874129757285118	-0.0432193242013454	0.0534873828291893
-6.86938810348511	-7.83056259155273	-8.21287631988525	-0.0872857272624969	-0.0429228320717812	0.0534380301833153
-6.85641670227051	-7.82369756698608	-8.20405292510986	-0.0873296037316322	-0.0427611656486988	0.053324069827795
-6.85493326187134	-7.82325839996338	-8.20615291595459	-0.0871205851435661	-0.0423736311495304	0.0532942265272141
-6.84455728530884	-7.82050085067749	-8.20325469970703	-0.0871890634298325	-0.0421991609036922	0.0531267784535885
-6.84101819992065	-7.81916332244873	-8.20231533050537	-0.0871200785040855	-0.0417594462633133	0.0530643276870251
-6.83862972259521	-7.81477117538452	-8.20290660858154	-0.0871737077832222	-0.0415638238191605	0.052786510437727
-6.82483291625977	-7.80753946304321	-8.1987829208374	-0.0873160064220428	-0.0411410816013813	0.0525871776044369
-6.82604455947876	-7.80658721923828	-8.19436740875244	-0.0872531607747078	-0.0408406108617783	0.0523538067936897
-6.81705713272095	-7.7989935874939	-8.18906879425049	-0.0874085128307343	-0.0405215062201023	0.052195880562067
-6.81764316558838	-7.79310941696167	-8.19822025299072	-0.0873644128441811	-0.0402389205992222	0.0519589781761169
-6.81015729904175	-7.78893136978149	-8.18388843536377	-0.0875930041074753	-0.0399528965353966	0.0517289415001869
-6.80926418304443	-7.78563022613525	-8.19775772094727	-0.087447851896286	-0.0396251864731312	0.0515259578824043
-6.802565574646	-7.77850246429443	-8.1948127746582	-0.0875896811485291	-0.0394232831895351	0.0511914417147636
-6.79851245880127	-7.77213096618652	-8.19604206085205	-0.0874330401420593	-0.0390893816947937	0.0509171858429909
-6.79965782165527	-7.77328109741211	-8.18550682067871	-0.0874859243631363	-0.0388799011707306	0.0505204871296883
-6.79539442062378	-7.76924657821655	-8.1823034286499	-0.0874448046088219	-0.0386658273637295	0.0502754598855972
-6.7982931137085	-7.77002954483032	-8.19460582733154	-0.0874184295535088	-0.0383609645068645	0.0499498210847378
-6.79426765441895	-7.76436138153076	-8.19528675079346	-0.0873234197497368	-0.038147296756506	0.0495648719370365
-6.79493856430054	-7.7623085975647	-8.19218826293945	-0.0872465595602989	-0.0378720536828041	0.0491690747439861
-6.79603242874146	-7.76456546783447	-8.1848316192627	-0.0872065424919128	-0.0377577133476734	0.048860564827919
-6.79174709320068	-7.76162004470825	-8.19031047821045	-0.0872033908963203	-0.037458099424839	0.0484629422426224
-6.79525327682495	-7.75992059707642	-8.19222640991211	-0.0870677381753922	-0.0372652336955071	0.0481793954968452
-6.7894139289856	-7.75748252868652	-8.19317626953125	-0.0870637372136116	-0.0370938256382942	0.0478400662541389
-6.79773902893066	-7.75743579864502	-8.20077514648438	-0.0869354084134102	-0.036831583827734	0.0475394688546658
-6.79166698455811	-7.7538948059082	-8.20226192474365	-0.0869104191660881	-0.0366819798946381	0.0471477806568146
-6.79008531570435	-7.74961042404175	-8.19883632659912	-0.0867210403084755	-0.0364544726908207	0.0468124747276306
-6.79478120803833	-7.75662279129028	-8.20078086853027	-0.0867152810096741	-0.0362550802528858	0.0464524030685425
-6.79111528396606	-7.755859375	-8.20110130310059	-0.0867651477456093	-0.0361601151525974	0.046029157936573
-6.79172658920288	-7.75453948974609	-8.19447135925293	-0.0867197439074516	-0.035850677639246	0.0456833951175213
-6.79679870605469	-7.75450325012207	-8.20633316040039	-0.0867016986012459	-0.0357224456965923	0.045375645160675
-6.79134941101074	-7.75168561935425	-8.20244789123535	-0.0867432355880737	-0.0356229282915592	0.0451184250414371
-6.79329776763916	-7.74994516372681	-8.21072101593018	-0.086574450135231	-0.0354912951588631	0.0447622537612915
-6.79488658905029	-7.74681091308594	-8.20834922790527	-0.0865483060479164	-0.0352619141340256	0.0444470457732677
-6.78523302078247	-7.74508237838745	-8.20585250854492	-0.0865359678864479	-0.0352610200643539	0.0441887527704239
-6.78815364837646	-7.74644613265991	-8.21530532836914	-0.0863503143191338	-0.035076916217804	0.0438647903501987
-6.78619575500488	-7.74810838699341	-8.2142915725708	-0.0863657668232918	-0.0349719673395157	0.043622300028801
-6.78277587890625	-7.74597024917603	-8.21577072143555	-0.0862694755196571	-0.0348599851131439	0.043412521481514
-6.78003406524658	-7.74591016769409	-8.21896839141846	-0.0862091183662415	-0.0347374528646469	0.0431355014443398
-6.78008890151978	-7.74504518508911	-8.22335433959961	-0.0861737728118896	-0.0345558412373066	0.0428890883922577
-6.77562141418457	-7.74251890182495	-8.22415733337402	-0.0861275270581245	-0.034453559666872	0.0426916591823101
-6.76850652694702	-7.73866987228394	-8.2288990020752	-0.0859715342521667	-0.0344473794102669	0.0423908233642578
-6.77154779434204	-7.73887252807617	-8.22446250915527	-0.0858985185623169	-0.0342047102749348	0.0421529561281204
-6.75576639175415	-7.73345994949341	-8.22499942779541	-0.0859359949827194	-0.0341563671827316	0.0419427827000618
-6.75145721435547	-7.73222827911377	-8.236985206604	-0.0857751294970512	-0.0339792408049107	0.0417471341788769
-6.7460470199585	-7.72902774810791	-8.23030662536621	-0.0857319906353951	-0.0338580124080181	0.0415593460202217
-6.73636627197266	-7.7226185798645	-8.23353385925293	-0.0856542959809303	-0.0337464548647404	0.0414382293820381
-6.73054647445679	-7.72064781188965	-8.23412418365479	-0.0855908393859863	-0.0335774831473827	0.0412485301494598
-6.72661256790161	-7.71667289733887	-8.23742008209229	-0.0855367183685303	-0.0333770848810673	0.0411160364747047
-6.71284151077271	-7.71405220031738	-8.23619365692139	-0.0856077522039413	-0.0331201180815697	0.0410020388662815
-6.71087980270386	-7.71202039718628	-8.24495410919189	-0.0854695737361908	-0.0328824929893017	0.0407802499830723
-6.70440196990967	-7.70862150192261	-8.23595523834229	-0.0855549350380898	-0.0325893126428127	0.0406383499503136
-6.69688320159912	-7.70521020889282	-8.2287712097168	-0.0854383334517479	-0.0323721170425415	0.0405750162899494
-6.69756031036377	-7.70782566070557	-8.23175716400146	-0.0853665918111801	-0.0320350155234337	0.0405388921499252
-6.6944055557251	-7.71007061004639	-8.22296237945557	-0.0854427888989449	-0.0319028496742249	0.0404879003763199
-6.68800067901611	-7.71087694168091	-8.22086048126221	-0.085443839430809	-0.0315520539879799	0.0404660515487194
-6.68822050094604	-7.71514844894409	-8.22257041931152	-0.0854795947670937	-0.0312165897339582	0.0403320975601673
-6.6857008934021	-7.71213388442993	-8.20983505249023	-0.085600733757019	-0.0310526732355356	0.0402145832777023
-6.68100118637085	-7.71341991424561	-8.20778465270996	-0.0857130810618401	-0.0307165756821632	0.0402208007872105
-6.67819118499756	-7.71052742004395	-8.19934940338135	-0.0856306776404381	-0.0304515026509762	0.0402129404246807
-6.66665840148926	-7.70800256729126	-8.19347858428955	-0.085608959197998	-0.030171275138855	0.0402538329362869
-6.6635799407959	-7.70493793487549	-8.19156169891357	-0.0854545682668686	-0.0298982001841068	0.0403901413083076
-6.65831899642944	-7.7057204246521	-8.19196033477783	-0.0854826718568802	-0.0294928066432476	0.0403832718729973
-6.64570283889771	-7.70074510574341	-8.18762016296387	-0.0855055451393127	-0.029271338135004	0.0404218435287476
-6.64026546478271	-7.70202493667603	-8.18490314483643	-0.0853838548064232	-0.0288706608116627	0.0404380075633526
-6.62988615036011	-7.70120048522949	-8.19079303741455	-0.0854377523064613	-0.0286523345857859	0.0404051728546619
-6.62076377868652	-7.69262886047363	-8.18374443054199	-0.0853544473648071	-0.0283644646406174	0.0404616370797157
-6.60919857025146	-7.69502782821655	-8.18244552612305	-0.0853328928351402	-0.0280920434743166	0.0403719991445541
-6.60700368881226	-7.69408273696899	-8.17302513122559	-0.0853155925869942	-0.0278249811381102	0.0403890535235405
-6.59394359588623	-7.69143009185791	-8.17187118530273	-0.0853844210505486	-0.0276836752891541	0.0403989255428314
-6.58634996414185	-7.68670749664307	-8.16234683990479	-0.0853268876671791	-0.0274664722383022	0.0404743552207947
-6.58181047439575	-7.68872022628784	-8.16553020477295	-0.0853447169065475	-0.0272363275289536	0.0404713973402977
-6.56721687316895	-7.6804404258728	-8.15524005889893	-0.0854228809475899	-0.0271219313144684	0.040523748844862
-6.56117677688599	-7.67858791351318	-8.16215801239014	-0.0853353813290596	-0.0267800875008106	0.040569681674242
-6.5553126335144	-7.67854499816895	-8.16244316101074	-0.0853734388947487	-0.0265543013811111	0.0405187346041203
-6.54935312271118	-7.67290449142456	-8.15548706054688	-0.0854663923382759	-0.0263306777924299	0.0404855310916901
-6.53930568695068	-7.67253160476685	-8.14535999298096	-0.0855763405561447	-0.0259807277470827	0.040361262857914
-6.53267526626587	-7.66328573226929	-8.14272594451904	-0.085551880300045	-0.0258549563586712	0.0402745753526688
-6.53054285049438	-7.65952110290527	-8.13915061950684	-0.0856879949569702	-0.0255382787436247	0.0401627756655216
-6.51592254638672	-7.65157985687256	-8.12526607513428	-0.0858640968799591	-0.0253314413130283	0.0400965921580791
-6.50731134414673	-7.64873218536377	-8.12667274475098	-0.0857905671000481	-0.0251529030501843	0.0399868413805962
-6.49949073791504	-7.64279508590698	-8.11763286590576	-0.08590367436409	-0.0250111855566502	0.0399315357208252
-6.48900985717773	-7.63967132568359	-8.11711406707764	-0.0858715325593948	-0.02478395588696	0.0399805717170238
-6.48455381393433	-7.63694190979004	-8.12310028076172	-0.0858488976955414	-0.024539889767766	0.0398824401199818
-6.47735500335693	-7.63086557388306	-8.12007427215576	-0.0858602598309517	-0.0243563205003738	0.039866890758276
-6.46945524215698	-7.62823247909546	-8.11536598205566	-0.0858746692538261	-0.023966409265995	0.039754468947649
-6.47142553329468	-7.6303653717041	-8.10897159576416	-0.0858383551239967	-0.0238115210086107	0.0396854840219021
-6.45881795883179	-7.63074254989624	-8.09981250762939	-0.0859221890568733	-0.0236097164452076	0.0395293869078159
-6.4619574546814	-7.63059282302856	-8.09101867675781	-0.0858518034219742	-0.0233660377562046	0.0395271964371204
-6.46271085739136	-7.63683795928955	-8.09617137908936	-0.085839219391346	-0.0231453534215689	0.0393938049674034
-6.45594167709351	-7.63429021835327	-8.08494853973389	-0.0859396308660507	-0.023043705150485	0.0393276400864124
-6.45747423171997	-7.63181829452515	-8.08487510681152	-0.0858963504433632	-0.0227945949882269	0.0393972247838974
-6.45819473266602	-7.63364839553833	-8.08715438842773	-0.0859097614884377	-0.0226944386959076	0.0393987335264683
-6.45299339294434	-7.62927532196045	-8.08169364929199	-0.0859191790223122	-0.022636516019702	0.0394211858510971
-6.44923496246338	-7.63088512420654	-8.07771968841553	-0.085803709924221	-0.0223831776529551	0.0394098982214928
-6.45418691635132	-7.63293552398682	-8.07311344146729	-0.0856879875063896	-0.0222786795347929	0.0394814349710941
-6.44452047348022	-7.63557577133179	-8.06774806976318	-0.0857838094234467	-0.0221944358199835	0.0394862741231918
-6.44774961471558	-7.63464307785034	-8.06723022460938	-0.085650347173214	-0.0219444744288921	0.0395903959870338
-6.44689321517944	-7.64014959335327	-8.07256031036377	-0.0856445729732513	-0.0217949263751507	0.0396899655461311
-6.44112157821655	-7.63636112213135	-8.06412315368652	-0.0856693461537361	-0.021799486130476	0.0396951287984848
-6.43921756744385	-7.64084672927856	-8.06292152404785	-0.0855616331100464	-0.0215682908892632	0.0397974140942097
-6.43761873245239	-7.64262056350708	-8.06265830993652	-0.0855241790413857	-0.0214144214987755	0.0398331880569458
-6.43637180328369	-7.63834285736084	-8.05535984039307	-0.0853948146104813	-0.0212743151932955	0.0399942994117737
-6.42861890792847	-7.64174318313599	-8.05415058135986	-0.0853776559233665	-0.0211101230233908	0.0401310808956623
-6.42619943618774	-7.63970851898193	-8.05722999572754	-0.0852154716849327	-0.0209943242371082	0.0402138903737068
-6.4271092414856	-7.64607238769531	-8.05005741119385	-0.085205502808094	-0.0207078922539949	0.0403398126363754
-6.41930913925171	-7.64497041702271	-8.04938983917236	-0.08521568775177	-0.020573178306222	0.0404350385069847
-6.41354751586914	-7.64718770980835	-8.04829883575439	-0.0849738717079163	-0.0204597301781178	0.0406345538794994
-6.41021013259888	-7.65426683425903	-8.04407501220703	-0.0849808305501938	-0.0202515460550785	0.0408336594700813
-6.40667343139648	-7.65516376495361	-8.04420852661133	-0.0849313735961914	-0.0201466232538223	0.0411136411130428
-6.39886140823364	-7.65528154373169	-8.04292106628418	-0.0848098546266556	-0.0199717879295349	0.0414294116199017
-6.39964246749878	-7.65775871276855	-8.04505348205566	-0.0847063362598419	-0.0197659246623516	0.0417739190161228
-6.39284133911133	-7.66540718078613	-8.03975868225098	-0.0846379622817039	-0.0195851288735867	0.0420603975653648
-6.39454364776611	-7.66761493682861	-8.04281044006348	-0.0843895003199577	-0.0194476172327995	0.0422860197722912
-6.39311981201172	-7.67514562606812	-8.03716468811035	-0.0843756645917892	-0.0192847456783056	0.0425898693501949
-6.38396787643433	-7.67944383621216	-8.03790473937988	-0.0843071490526199	-0.0192065015435219	0.0429288782179356
-6.38318824768066	-7.68769836425781	-8.03381538391113	-0.0840793550014496	-0.0191083662211895	0.0433240681886673
-6.38359975814819	-7.69823217391968	-8.03357601165771	-0.0838299468159676	-0.019020127132535	0.0436908751726151
-6.37998008728027	-7.7053747177124	-8.04150676727295	-0.0836303532123566	-0.0189664773643017	0.0440891720354557
-6.37860822677612	-7.71224498748779	-8.04269123077393	-0.0832852721214294	-0.0188849661499262	0.0444825887680054
-6.37874555587769	-7.72324275970459	-8.05056285858154	-0.0829458236694336	-0.0188650768250227	0.0449320860207081
-6.37604570388794	-7.73299598693848	-8.05220508575439	-0.0826959609985352	-0.018787918612361	0.0453816317021847
-6.37258100509644	-7.74292230606079	-8.05740070343018	-0.0821755677461624	-0.0188224315643311	0.0457639060914516
-6.37527275085449	-7.75599813461304	-8.06643199920654	-0.0817073062062263	-0.0188123434782028	0.0460045821964741
-6.36360263824463	-7.76476335525513	-8.066969871521	-0.0813277140259743	-0.0188784990459681	0.0463634990155697
-6.36362934112549	-7.77548837661743	-8.0797290802002	-0.0806662291288376	-0.0189678855240345	0.0467404834926128
-6.36023950576782	-7.78934335708618	-8.08656024932861	-0.0802613720297813	-0.0191028211265802	0.0470636561512947
-6.35416078567505	-7.80105113983154	-8.10095119476318	-0.0797007977962494	-0.0191397573798895	0.0473112426698208
-6.35239696502686	-7.81386566162109	-8.11121559143066	-0.0790708214044571	-0.0191882476210594	0.047593530267477
-6.35252952575684	-7.82405185699463	-8.12560176849365	-0.0786026120185852	-0.0193243343383074	0.0477486252784729
-6.34525108337402	-7.83607769012451	-8.1360034942627	-0.0780898556113243	-0.0194604806602001	0.0479261390864849
-6.34658288955688	-7.84462833404541	-8.15353679656982	-0.0773596614599228	-0.0195997916162014	0.0479792542755604
-6.34099340438843	-7.85176467895508	-8.1551399230957	-0.0769359171390533	-0.0198099669069052	0.0480075627565384
-6.33193874359131	-7.86151456832886	-8.16743087768555	-0.0764269754290581	-0.0199974235147238	0.0480988770723343
-6.33055114746094	-7.87728881835938	-8.18739318847656	-0.0757908001542091	-0.0201101917773485	0.0479523614048958
-6.32114219665527	-7.88378715515137	-8.19234275817871	-0.0753660351037979	-0.020411865785718	0.0477654300630093
-6.31896877288818	-7.89593744277954	-8.21541786193848	-0.0748397558927536	-0.020458297803998	0.0474991872906685
-6.31844711303711	-7.90544033050537	-8.23594951629639	-0.0742815360426903	-0.0206674728542566	0.0472789220511913
-6.31856203079224	-7.91152143478394	-8.24386692047119	-0.0737263560295105	-0.0208014901727438	0.0470790863037109
-6.31725978851318	-7.91892337799072	-8.2589807510376	-0.0732284188270569	-0.0208339765667915	0.0468842089176178
-6.32330083847046	-7.92496776580811	-8.26632404327393	-0.0726074278354645	-0.0208902508020401	0.0466001331806183
-6.31551027297974	-7.93159818649292	-8.27768611907959	-0.0722879320383072	-0.0210561864078045	0.0463061183691025
-6.31730461120605	-7.93865966796875	-8.28487968444824	-0.0717509761452675	-0.0210028551518917	0.0460995249450207
-6.31445550918579	-7.94329357147217	-8.30134677886963	-0.0713117495179176	-0.0210742950439453	0.0458708144724369
-6.30586385726929	-7.94156408309937	-8.31077671051025	-0.0708742886781693	-0.0211563874036074	0.0456068105995655
-6.30668163299561	-7.94642448425293	-8.32327175140381	-0.0703601017594337	-0.0210834369063377	0.0452910140156746
-6.30162000656128	-7.94972562789917	-8.33254814147949	-0.070007711648941	-0.0210453364998102	0.0449641421437263
-6.29410314559937	-7.95390796661377	-8.33104228973389	-0.0696552917361259	-0.0209544599056244	0.0447109527885914
-6.29445600509644	-7.95839595794678	-8.33827304840088	-0.0692530125379562	-0.020892359316349	0.0442632026970387
-6.288001537323	-7.96789026260376	-8.33287525177002	-0.0690763220191002	-0.0208463929593563	0.043841540813446
-6.27964305877686	-7.97163867950439	-8.3423433303833	-0.0688978210091591	-0.0207381974905729	0.0432629585266113
-6.27849292755127	-7.97889995574951	-8.33866786956787	-0.0686934590339661	-0.0205735750496387	0.0426376387476921
-6.26983690261841	-7.98157691955566	-8.33878612518311	-0.068699024617672	-0.0203929655253887	0.0420588366687298
-6.26937437057495	-7.98053407669067	-8.34198760986328	-0.0684850662946701	-0.0202048532664776	0.0415215827524662
-6.27031898498535	-7.97867155075073	-8.33718967437744	-0.0684954300522804	-0.019881984218955	0.041044432669878
-6.26568174362183	-7.97257423400879	-8.32859802246094	-0.0684695839881897	-0.0196745712310076	0.040513388812542
-6.25925636291504	-7.97200059890747	-8.3264217376709	-0.0684118121862412	-0.0193487852811813	0.0399307571351528
-6.26148509979248	-7.97171401977539	-8.31776142120361	-0.0683328881859779	-0.019110294058919	0.0393289104104042
-6.26016569137573	-7.9754753112793	-8.30764579772949	-0.0684820711612701	-0.0187609884887934	0.0388436354696751
-6.25317859649658	-7.97298240661621	-8.31465339660645	-0.068489745259285	-0.018479535356164	0.0382694192230701
-6.2586407661438	-7.97120809555054	-8.30776882171631	-0.0685360953211784	-0.0181354768574238	0.0376704521477222
-6.25240230560303	-7.97561073303223	-8.29738140106201	-0.0686667189002037	-0.0178333148360252	0.0371256805956364
-6.25298833847046	-7.97283840179443	-8.28850650787354	-0.0686092004179955	-0.0174865312874317	0.0365469492971897
-6.25543832778931	-7.97761011123657	-8.28627681732178	-0.0687189176678658	-0.0171859674155712	0.0360644944012165
-6.25339937210083	-7.97788047790527	-8.27810287475586	-0.0688066929578781	-0.0168989989906549	0.0355046316981316
-6.25280570983887	-7.97277450561523	-8.26782608032227	-0.0688762813806534	-0.0166275221854448	0.0349887497723103
-6.25301265716553	-7.97574234008789	-8.25999069213867	-0.0689810961484909	-0.0163049511611462	0.0344206430017948
-6.25890159606934	-7.97760820388794	-8.25789451599121	-0.0690303593873978	-0.0160912778228521	0.0338890105485916
-6.25738048553467	-7.97502756118774	-8.24607086181641	-0.0692147761583328	-0.0158737637102604	0.0333167538046837
-6.25546836853027	-7.97106647491455	-8.23674297332764	-0.0693263858556747	-0.0157152321189642	0.0328846387565136
-6.26225519180298	-7.97787141799927	-8.24335193634033	-0.0693507269024849	-0.0154434433206916	0.0323354080319405
-6.26170825958252	-7.97339344024658	-8.2272253036499	-0.0694978535175323	-0.0154355596750975	0.0318540371954441
-6.26229906082153	-7.97081661224365	-8.22663879394531	-0.0695857554674149	-0.0152146015316248	0.0314066261053085
-6.26538610458374	-7.97555732727051	-8.23034381866455	-0.0696843639016151	-0.0151781206950545	0.0308366101235151
-6.26943588256836	-7.97466421127319	-8.22270679473877	-0.0697940662503242	-0.0151625741273165	0.0303334426134825
-6.26856851577759	-7.97397518157959	-8.21897792816162	-0.0698979496955872	-0.0151385106146336	0.0298396144062281
-6.27328109741211	-7.97360134124756	-8.22093772888184	-0.0698363110423088	-0.0151431271806359	0.0292970389127731
-6.2747049331665	-7.97497987747192	-8.21868896484375	-0.0700654536485672	-0.0151784038171172	0.0288556683808565
-6.2719874382019	-7.97216939926147	-8.21197891235352	-0.0701812133193016	-0.0153480209410191	0.028420576825738
-6.27205753326416	-7.97154378890991	-8.21276569366455	-0.0701190009713173	-0.0154046658426523	0.0280221719294786
-6.27904462814331	-7.97649955749512	-8.20999908447266	-0.0702423825860024	-0.0155008919537067	0.0276228506118059
-6.27926826477051	-7.97593641281128	-8.2086820602417	-0.0703259333968163	-0.0156355705112219	0.0272752288728952
-6.28102731704712	-7.97212314605713	-8.21058368682861	-0.0703570619225502	-0.0157666988670826	0.0269848313182592
-6.28238773345947	-7.97367525100708	-8.21518325805664	-0.0704335123300552	-0.0158494636416435	0.0266526266932487
-6.28697443008423	-7.97485828399658	-8.21689224243164	-0.0704532265663147	-0.0160265807062387	0.0264283027499914
-6.28653383255005	-7.97198438644409	-8.21376705169678	-0.0705510899424553	-0.0161748956888914	0.0261909998953342
-6.28698968887329	-7.97408390045166	-8.21658897399902	-0.0705956295132637	-0.0164100155234337	0.0259569622576237
-6.29529714584351	-7.97505521774292	-8.21947860717773	-0.0705849528312683	-0.0165394563227892	0.0257909912616014
[truncated: 9,781 more rows]
