# Supplementary material for: Identification of Haptic Based Guiding Using Hard Reins
Source: PLoS One. 2015 Jul 22;10(7):e0132020. doi: 10.1371/journal.pone.0132020 (PMC4511788; doi:10.1371/journal.pone.0132020)
Supplement: S6 File — (ZIP) [file pone.0132020.s006.zip › Exp2_ForceData2/Subject6/path3/T2.csv]

Force X (N)	Force Y (N)	Force Z (N)	Torque X (N-m)	Torque Y (N-m)	Torque Z (N-m)	Frequency = 10000	Averaging Level = 16	F/T Serial Number = FT11772	Time Started = 19/02/2013 13:16:54
-5.81839799880981	-7.27186918258667	-5.37142181396484	-0.0700107887387276	0.234089761972427	-0.0392177812755108
-5.8160228729248	-7.26603126525879	-5.37952613830566	-0.0699551478028297	0.234047681093216	-0.0392144992947578
-5.81963348388672	-7.26896953582764	-5.37156963348389	-0.070072628557682	0.233998671174049	-0.0391660667955875
-5.82136535644531	-7.27064895629883	-5.37614345550537	-0.0700872167944908	0.234065443277359	-0.0391230396926403
-5.81964921951294	-7.27131938934326	-5.37169599533081	-0.0700703710317612	0.234049499034882	-0.0391354225575924
-5.81775951385498	-7.26689386367798	-5.37149620056152	-0.0701100677251816	0.23395924270153	-0.0390778258442879
-5.82011461257935	-7.27415180206299	-5.36756086349487	-0.0702311173081398	0.233994722366333	-0.0390564166009426
-5.82158756256104	-7.270911693573	-5.36966276168823	-0.0702405795454979	0.234086185693741	-0.039017241448164
-5.81470537185669	-7.26817321777344	-5.36553573608398	-0.070274755358696	0.234076768159866	-0.0390453711152077
-5.82035493850708	-7.26923990249634	-5.35998296737671	-0.0703139975667	0.234044805169106	-0.038982667028904
-5.82124757766724	-7.27242755889893	-5.35952186584473	-0.0703925043344498	0.234043374657631	-0.039064846932888
-5.82168865203857	-7.27249526977539	-5.35701179504395	-0.0703475251793861	0.23409116268158	-0.0390913188457489
-5.8234920501709	-7.27181339263916	-5.36791610717773	-0.0704492554068565	0.234004408121109	-0.0391542539000511
-5.8301043510437	-7.27500772476196	-5.35467100143433	-0.0704616755247116	0.234127268195152	-0.0391439236700535
-5.82609367370605	-7.27014684677124	-5.36742353439331	-0.0705105140805244	0.234175533056259	-0.0391747914254665
-5.82649755477905	-7.27260398864746	-5.36003971099854	-0.0704798251390457	0.234070137143135	-0.0390891470015049
-5.83400392532349	-7.27494525909424	-5.35774803161621	-0.0705545023083687	0.234188586473465	-0.0391524210572243
-5.83011960983276	-7.27563428878784	-5.36192750930786	-0.070564329624176	0.234288886189461	-0.0392317846417427
-5.8325662612915	-7.27303409576416	-5.37346506118774	-0.0705751553177834	0.234173893928528	-0.0392004400491714
-5.83684110641479	-7.27319049835205	-5.36222505569458	-0.0707314908504486	0.234327539801598	-0.0392878949642181
-5.83357286453247	-7.27492046356201	-5.36169099807739	-0.0706474632024765	0.234259366989136	-0.0392952188849449
-5.832679271698	-7.27165031433105	-5.36004161834717	-0.0707032755017281	0.234238013625145	-0.039323303848505
-5.83364963531494	-7.27554941177368	-5.35100698471069	-0.0708495900034904	0.234308212995529	-0.039289802312851
-5.83903551101685	-7.2750391960144	-5.35235452651978	-0.0708321407437325	0.234243363142014	-0.0393712222576141
-5.83213186264038	-7.2730565071106	-5.35234880447388	-0.0709183812141418	0.234201937913895	-0.0393171831965446
-5.83995389938354	-7.27979135513306	-5.34868240356445	-0.0710247233510017	0.234150558710098	-0.0393693558871746
-5.8373966217041	-7.2784743309021	-5.34335374832153	-0.0710070729255676	0.234236747026443	-0.0393392108380795
-5.83849811553955	-7.27820348739624	-5.34834718704224	-0.0709248036146164	0.234122917056084	-0.0393330454826355
-5.83940744400024	-7.27554559707642	-5.34439849853516	-0.0710810646414757	0.234163492918015	-0.039339330047369
-5.84615230560303	-7.27889394760132	-5.34292411804199	-0.0711632966995239	0.234140947461128	-0.039362657815218
-5.84765338897705	-7.27859735488892	-5.35154867172241	-0.0711120516061783	0.234120294451714	-0.0393898412585258
-5.84587717056274	-7.28131198883057	-5.34741640090942	-0.0712376907467842	0.234098270535469	-0.0394373424351215
-5.85566234588623	-7.28117609024048	-5.34557676315308	-0.0712549090385437	0.234215095639229	-0.0394707135856152
-5.85722923278809	-7.28339242935181	-5.35316324234009	-0.0711602419614792	0.234264045953751	-0.0395397059619427
-5.86017322540283	-7.2836594581604	-5.34691953659058	-0.0712421759963036	0.234144568443298	-0.0395839661359787
-5.86683225631714	-7.28797960281372	-5.34548807144165	-0.0713255628943443	0.234308153390884	-0.039681039750576
-5.8671350479126	-7.28804683685303	-5.34736490249634	-0.0712587833404541	0.234251141548157	-0.0397624969482422
-5.87013530731201	-7.28605127334595	-5.34902667999268	-0.0713445991277695	0.234298139810562	-0.0397937968373299
-5.87476205825806	-7.29181718826294	-5.34695863723755	-0.071376845240593	0.234246090054512	-0.0398272760212421
-5.88210773468018	-7.2942099571228	-5.34560823440552	-0.0713421255350113	0.234374821186066	-0.0398835651576519
-5.8789963722229	-7.29048585891724	-5.35327339172363	-0.0713416635990143	0.234363630414009	-0.0399367548525333
-5.88561058044434	-7.29613590240479	-5.34855604171753	-0.0713934227824211	0.234297901391983	-0.0399361476302147
-5.8891978263855	-7.29767847061157	-5.35682773590088	-0.0714594721794128	0.234439298510551	-0.0400039069354534
-5.89045906066895	-7.29753494262695	-5.35084915161133	-0.0714210048317909	0.234368965029716	-0.0399898663163185
-5.89243745803833	-7.29742431640625	-5.35791158676147	-0.0714346691966057	0.234354391694069	-0.0400181822478771
-5.89824151992798	-7.30136966705322	-5.35651111602783	-0.0713811814785004	0.234458819031715	-0.0400245450437069
-5.90110874176025	-7.2991418838501	-5.36877536773682	-0.0713866427540779	0.234516680240631	-0.0400915294885635
-5.90139961242676	-7.29961633682251	-5.35891723632813	-0.0713793039321899	0.234425902366638	-0.0400698073208332
-5.9088773727417	-7.30362415313721	-5.36482286453247	-0.071370929479599	0.234465524554253	-0.0401409305632114
-5.90863132476807	-7.30216932296753	-5.36774826049805	-0.071308933198452	0.234517395496368	-0.0401980578899384
-5.90893268585205	-7.29999446868896	-5.36221694946289	-0.0712686702609062	0.234433457255363	-0.0401562303304672
-5.91502714157104	-7.30676555633545	-5.36237525939941	-0.07138592004776	0.234503388404846	-0.0401942729949951
-5.91419839859009	-7.30801868438721	-5.37098932266235	-0.0712554380297661	0.234494343400002	-0.0401575639843941
-5.91301965713501	-7.30433654785156	-5.36809158325195	-0.0712907835841179	0.234460324048996	-0.0401878468692303
-5.91853857040405	-7.30793046951294	-5.3632173538208	-0.0713110417127609	0.23447297513485	-0.040182963013649
-5.9202709197998	-7.30892133712769	-5.36651420593262	-0.0712704509496689	0.234485790133476	-0.040259562432766
-5.91497373580933	-7.30380821228027	-5.3748197555542	-0.0711340308189392	0.234429806470871	-0.0401668660342693
-5.92115640640259	-7.30805015563965	-5.37403774261475	-0.0711818262934685	0.234397530555725	-0.0402118526399136
-5.9235725402832	-7.30807971954346	-5.37680339813232	-0.0711699575185776	0.234549850225449	-0.0402405932545662
-5.92184019088745	-7.30595111846924	-5.38671731948853	-0.0710127726197243	0.234514370560646	-0.0403062291443348
-5.92759943008423	-7.30748701095581	-5.37711811065674	-0.0711498409509659	0.234496012330055	-0.0403356477618217
-5.93149709701538	-7.30728149414063	-5.38517236709595	-0.0710563957691193	0.234559863805771	-0.0404305756092072
-5.92928409576416	-7.30932474136353	-5.38713788986206	-0.0710662379860878	0.234614372253418	-0.0404817350208759
-5.93361282348633	-7.30761289596558	-5.39264011383057	-0.0709425434470177	0.234633445739746	-0.0405462980270386
-5.9416618347168	-7.31234455108643	-5.38714599609375	-0.0710174813866615	0.234670639038086	-0.0406408533453941
-5.94437122344971	-7.31177091598511	-5.39586353302002	-0.0709140747785568	0.23481610417366	-0.0407413579523563
-5.94053268432617	-7.31445026397705	-5.39998149871826	-0.0709451213479042	0.234708935022354	-0.040783517062664
-5.95101594924927	-7.31721305847168	-5.38841247558594	-0.0709321647882462	0.234855234622955	-0.0407678112387657
-5.94817018508911	-7.31546545028687	-5.40627908706665	-0.070780485868454	0.234801232814789	-0.0408573597669601
-5.94881582260132	-7.31682682037354	-5.39754295349121	-0.0709341019392014	0.234805166721344	-0.0408474877476692
-5.95795011520386	-7.31966686248779	-5.40395355224609	-0.0708856210112572	0.234885707497597	-0.0409597717225552
-5.95836925506592	-7.3234806060791	-5.40610790252686	-0.0708219185471535	0.234993383288383	-0.0410027094185352
-5.95674133300781	-7.31802129745483	-5.41230487823486	-0.0708078667521477	0.23492956161499	-0.0410529226064682
-5.96292304992676	-7.32134485244751	-5.40993642807007	-0.0707792416214943	0.235075145959854	-0.0411591492593288
-5.96198415756226	-7.32102489471436	-5.41007709503174	-0.0708427056670189	0.235184818506241	-0.0411447137594223
-5.95860242843628	-7.31987047195435	-5.414391040802	-0.0707521811127663	0.235082149505615	-0.0412118136882782
-5.96102428436279	-7.32178449630737	-5.40930652618408	-0.0709154456853867	0.235217332839966	-0.0412670448422432
-5.96401453018188	-7.32199382781982	-5.40772104263306	-0.0707659721374512	0.235207304358482	-0.041299220174551
-5.96283483505249	-7.32370090484619	-5.41257667541504	-0.0707883983850479	0.235281452536583	-0.0412855222821236
-5.96116828918457	-7.3175950050354	-5.41510391235352	-0.0706553608179092	0.23521326482296	-0.0413896217942238
-5.96144914627075	-7.32243871688843	-5.41020441055298	-0.0707828104496002	0.235260978341103	-0.0414005927741528
-5.95968151092529	-7.32152605056763	-5.41338586807251	-0.0707337632775307	0.235302180051804	-0.041488841176033
-5.95529365539551	-7.32240438461304	-5.40591287612915	-0.0707581788301468	0.235208079218864	-0.0414677523076534
-5.96222686767578	-7.32453107833862	-5.40368223190308	-0.0707670897245407	0.235233142971992	-0.0415113531053066
-5.96010684967041	-7.32631492614746	-5.40564870834351	-0.070745013654232	0.235308557748795	-0.0415424928069115
-5.95715522766113	-7.3220009803772	-5.40667915344238	-0.0706710517406464	0.235319718718529	-0.0415392108261585
-5.95434093475342	-7.32502603530884	-5.40140008926392	-0.0706886053085327	0.235215529799461	-0.0416030585765839
-5.95796155929565	-7.3254566192627	-5.39599180221558	-0.0707321390509605	0.235201895236969	-0.0416296757757664
-5.95701932907104	-7.32633638381958	-5.40513372421265	-0.0706160068511963	0.235255464911461	-0.0416843742132187
-5.95344209671021	-7.32372856140137	-5.40153551101685	-0.0706425979733467	0.235213696956635	-0.0416504293680191
-5.95371627807617	-7.32328414916992	-5.39687490463257	-0.0706831440329552	0.235201194882393	-0.0417115911841393
-5.95908403396606	-7.32476091384888	-5.39947700500488	-0.0706655904650688	0.235281869769096	-0.0418180823326111
-5.9573540687561	-7.32074308395386	-5.39559984207153	-0.0705282166600227	0.235244572162628	-0.0417924150824547
-5.95452165603638	-7.32423162460327	-5.4033145904541	-0.0706121474504471	0.235140681266785	-0.0418624505400658
-5.95887041091919	-7.32007694244385	-5.39777088165283	-0.0706351473927498	0.235341176390648	-0.0419121608138084
-5.95543336868286	-7.32057476043701	-5.39965963363647	-0.0705389156937599	0.235320016741753	-0.0419549122452736
-5.95683145523071	-7.31980609893799	-5.39369440078735	-0.0705675780773163	0.235267087817192	-0.0419913306832314
-5.95443439483643	-7.32230424880981	-5.39313316345215	-0.0705436915159225	0.235340103507042	-0.0420578308403492
-5.94946813583374	-7.31789350509644	-5.38950967788696	-0.0704909861087799	0.235257983207703	-0.0420743860304356
-5.95138788223267	-7.31686449050903	-5.39200925827026	-0.0705577284097672	0.235270887613297	-0.042075052857399
-5.95366382598877	-7.32125663757324	-5.39227390289307	-0.0705237314105034	0.235310450196266	-0.042183980345726
-5.94987535476685	-7.31541872024536	-5.39075136184692	-0.0704507306218147	0.235301524400711	-0.0421595573425293
-5.9441442489624	-7.3170919418335	-5.39232492446899	-0.0704746842384338	0.235272154211998	-0.0421928763389587
-5.94750785827637	-7.31335401535034	-5.37969541549683	-0.0705044269561768	0.235227718949318	-0.04218565300107
-5.94748878479004	-7.31615304946899	-5.38555431365967	-0.0704504773020744	0.235292747616768	-0.0422640256583691
-5.94361257553101	-7.31231117248535	-5.38025617599487	-0.0704368576407433	0.235267981886864	-0.0421936474740505
-5.93957376480103	-7.31437397003174	-5.38959503173828	-0.0704376325011253	0.23519492149353	-0.0422791987657547
-5.94234704971313	-7.31197071075439	-5.37199401855469	-0.0705569833517075	0.235215693712234	-0.042144525796175
-5.9409646987915	-7.313805103302	-5.38898324966431	-0.0704570263624191	0.235146507620811	-0.0421458259224892
-5.94152879714966	-7.31168651580811	-5.37663125991821	-0.0704773738980293	0.235063716769218	-0.0419996380805969
-5.94153690338135	-7.31303071975708	-5.37740612030029	-0.0704807266592979	0.234989881515503	-0.0419454947113991
-5.94353771209717	-7.31360864639282	-5.36999797821045	-0.0704552233219147	0.235014051198959	-0.0418547168374062
-5.93716526031494	-7.31093740463257	-5.37789869308472	-0.0704954564571381	0.234972655773163	-0.0419266074895859
-5.93763589859009	-7.30947828292847	-5.36921358108521	-0.0704514533281326	0.234801173210144	-0.0417537055909634
-5.93864011764526	-7.31115293502808	-5.37291812896729	-0.0705637782812119	0.234809920191765	-0.0417513363063335
-5.94153356552124	-7.31086730957031	-5.36344909667969	-0.0705118179321289	0.234797894954681	-0.0416976772248745
-5.93415689468384	-7.3062310218811	-5.37611246109009	-0.0704559907317162	0.234763473272324	-0.0417108535766602
-5.93743515014648	-7.30762720108032	-5.35987710952759	-0.0705191344022751	0.234664231538773	-0.0416441671550274
-5.93854379653931	-7.30830001831055	-5.36819553375244	-0.070537306368351	0.234645053744316	-0.041654784232378
-5.93326997756958	-7.30520391464233	-5.36533403396606	-0.0705140456557274	0.234685748815536	-0.0416509322822094
-5.93610763549805	-7.3027458190918	-5.36530494689941	-0.0705748721957207	0.234594151377678	-0.0416530445218086
-5.93773555755615	-7.30899620056152	-5.36235332489014	-0.0705811083316803	0.234646856784821	-0.0416346155107021
-5.93929147720337	-7.30582284927368	-5.36741065979004	-0.0704990848898888	0.23464497923851	-0.0416580848395824
-5.93020057678223	-7.3020191192627	-5.36934947967529	-0.0704972371459007	0.23456335067749	-0.0416733287274837
-5.93738126754761	-7.3024320602417	-5.36329793930054	-0.0705649927258492	0.234466806054115	-0.0415711849927902
-5.93712854385376	-7.30391120910645	-5.36444854736328	-0.070550262928009	0.234585180878639	-0.0416607856750488
-5.93978691101074	-7.30221891403198	-5.3618950843811	-0.0704230740666389	0.234535798430443	-0.0415822863578796
-5.93179082870483	-7.30083084106445	-5.37326526641846	-0.0705461502075195	0.234427899122238	-0.0415683537721634
-5.93810129165649	-7.30110931396484	-5.36663627624512	-0.0705508589744568	0.234486162662506	-0.0414863899350166
-5.93370056152344	-7.2983980178833	-5.36726140975952	-0.0705442130565643	0.234435632824898	-0.0415450818836689
-5.93552446365356	-7.29870700836182	-5.3632960319519	-0.0705070197582245	0.234331950545311	-0.0414367094635963
-5.9382119178772	-7.29557704925537	-5.3653564453125	-0.0705763250589371	0.234264865517616	-0.041398823261261
-5.93702554702759	-7.30083751678467	-5.3649582862854	-0.0706669613718987	0.234329909086227	-0.04138308390975
-5.93681478500366	-7.29466152191162	-5.3604679107666	-0.0705878809094429	0.234328150749207	-0.0414120778441429
-5.93387985229492	-7.29716348648071	-5.36371850967407	-0.0705592185258865	0.234206154942513	-0.041411280632019
-5.93815326690674	-7.29501628875732	-5.36948442459106	-0.0706058070063591	0.234106555581093	-0.0414362922310829
-5.93805980682373	-7.30028247833252	-5.35867929458618	-0.070623517036438	0.234213277697563	-0.0414516292512417
-5.93897104263306	-7.29590559005737	-5.37379837036133	-0.0705650895833969	0.234163716435432	-0.0414655618369579
-5.93692684173584	-7.29646778106689	-5.36548948287964	-0.0705318823456764	0.234078034758568	-0.0414442718029022
-5.94553565979004	-7.29888010025024	-5.36786317825317	-0.0706174895167351	0.234081998467445	-0.0414780452847481
-5.94422340393066	-7.29923248291016	-5.36645746231079	-0.0705814138054848	0.234168261289597	-0.0415301732718945
-5.94979524612427	-7.29852771759033	-5.37569999694824	-0.0705039799213409	0.23406083881855	-0.0415469780564308
-5.9504337310791	-7.30034065246582	-5.36857509613037	-0.0706363022327423	0.23407669365406	-0.0416210740804672
-5.95723962783813	-7.30475044250488	-5.37093257904053	-0.0705447271466255	0.23406133055687	-0.0416958816349506
-5.9510326385498	-7.29912757873535	-5.37657499313354	-0.0705478861927986	0.234059780836105	-0.0417848713696003
-5.95478630065918	-7.30402183532715	-5.37343549728394	-0.0705326348543167	0.233995571732521	-0.0417605713009834
-5.96272563934326	-7.30132055282593	-5.36972570419312	-0.0705942064523697	0.23404549062252	-0.0418014898896217
-5.95886516571045	-7.30481338500977	-5.37622022628784	-0.0704992339015007	0.234062597155571	-0.0418064445257187
-5.96108770370483	-7.30521440505981	-5.37453889846802	-0.0705306679010391	0.233974054455757	-0.0418696105480194
-5.9604344367981	-7.30684995651245	-5.37106370925903	-0.0705586895346642	0.234029918909073	-0.0418709963560104
-5.96354722976685	-7.30574941635132	-5.37502479553223	-0.0704590901732445	0.233930140733719	-0.0418946221470833
-5.95759677886963	-7.30455207824707	-5.3745436668396	-0.0706011056900024	0.233883067965508	-0.0418595522642136
-5.96373319625854	-7.31017923355103	-5.37144994735718	-0.0705223977565765	0.233882263302803	-0.0418749786913395
-5.96151304244995	-7.30926847457886	-5.37424802780151	-0.0705705434083939	0.23391081392765	-0.041887279599905
-5.95675945281982	-7.31033658981323	-5.38057899475098	-0.07045778632164	0.233716204762459	-0.0418460480868816
-5.96230363845825	-7.30873203277588	-5.37247467041016	-0.0705503225326538	0.233757853507996	-0.0418034754693508
-5.95550632476807	-7.30797433853149	-5.37699747085571	-0.0705618560314178	0.233714088797569	-0.0419134870171547
-5.95912885665894	-7.30941200256348	-5.37068557739258	-0.0704784318804741	0.233627796173096	-0.0418193079531193
-5.95593976974487	-7.31407165527344	-5.36819553375244	-0.0705720856785774	0.233594477176666	-0.041798610240221
-5.95905113220215	-7.31110334396362	-5.36469984054565	-0.0704443976283073	0.233539238572121	-0.0418095961213112
-5.95571088790894	-7.3092794418335	-5.36842918395996	-0.0704415366053581	0.233475103974342	-0.041809506714344
-5.95287704467773	-7.31340980529785	-5.36409378051758	-0.0704430565237999	0.233363285660744	-0.0417754352092743
-5.95673656463623	-7.31510448455811	-5.3607702255249	-0.0704659223556519	0.233380630612373	-0.04176976531744
-5.95195817947388	-7.31212568283081	-5.36210680007935	-0.0703383684158325	0.233278572559357	-0.0417856238782406
-5.95339632034302	-7.31467199325562	-5.35226440429688	-0.0704756155610085	0.233160063624382	-0.0417409911751747
-5.95489978790283	-7.31693315505981	-5.35547304153442	-0.0705093145370483	0.233194336295128	-0.04181744530797
-5.9544358253479	-7.31347942352295	-5.3571343421936	-0.0703521147370338	0.233061701059341	-0.0417684093117714
-5.95303869247437	-7.31357192993164	-5.36214590072632	-0.0703813433647156	0.233086332678795	-0.0418501868844032
-5.95551538467407	-7.31422233581543	-5.35542726516724	-0.0703525766730309	0.23303434252739	-0.0417900718748569
-5.95677661895752	-7.31104278564453	-5.35794019699097	-0.070342019200325	0.233119979500771	-0.0418912693858147
-5.95003509521484	-7.31038665771484	-5.35239934921265	-0.0702153965830803	0.232957899570465	-0.0418854355812073
-5.9537353515625	-7.31200695037842	-5.36099100112915	-0.0703601911664009	0.233015686273575	-0.0419133193790913
-5.9546046257019	-7.31087779998779	-5.35482358932495	-0.0701526552438736	0.232993349432945	-0.0419622920453548
-5.95086336135864	-7.30812072753906	-5.36645841598511	-0.0701781138777733	0.232916012406349	-0.0419525653123856
-5.95036125183105	-7.31178998947144	-5.35977029800415	-0.0702048614621162	0.232930302619934	-0.0419753566384315
-5.95196866989136	-7.31329298019409	-5.3623833656311	-0.070151150226593	0.232885360717773	-0.0420068763196468
-5.94631576538086	-7.30770015716553	-5.35933828353882	-0.0700596496462822	0.232851028442383	-0.0420997440814972
-5.94640016555786	-7.30883979797363	-5.35135316848755	-0.0700770020484924	0.232733979821205	-0.0420564636588097
-5.95231437683105	-7.31025743484497	-5.35360097885132	-0.0701007172465324	0.232775017619133	-0.0420792475342751
-5.94804239273071	-7.31089687347412	-5.35030555725098	-0.0699438750743866	0.232717528939247	-0.0420286357402802
-5.94386196136475	-7.30879926681519	-5.35615301132202	-0.0700282603502274	0.23262794315815	-0.0420533157885075
-5.94607639312744	-7.307204246521	-5.35224676132202	-0.0700337514281273	0.23264653980732	-0.0420178398489952
-5.9444842338562	-7.31058025360107	-5.35385513305664	-0.0699428021907806	0.232564523816109	-0.0420615822076797
-5.94469261169434	-7.30909729003906	-5.35573863983154	-0.0698973387479782	0.232555687427521	-0.0419769175350666
-5.94485759735107	-7.31008672714233	-5.35430383682251	-0.0699204504489899	0.232427299022675	-0.0420402400195599
-5.94465017318726	-7.30819749832153	-5.35604524612427	-0.0698832646012306	0.232510894536972	-0.0420223549008369
-5.94175577163696	-7.30378293991089	-5.35736703872681	-0.0696849077939987	0.232325181365013	-0.0419651977717876
-5.94257545471191	-7.30657434463501	-5.35145950317383	-0.0698467493057251	0.232343122363091	-0.0420227684080601
-5.94617605209351	-7.30631732940674	-5.35410261154175	-0.0696935504674912	0.232271447777748	-0.0420041158795357
-5.9434175491333	-7.30326747894287	-5.35083341598511	-0.0696750581264496	0.23222516477108	-0.0420341528952122
-5.94137096405029	-7.2997875213623	-5.35719728469849	-0.0695342347025871	0.232176274061203	-0.0419866815209389
-5.94685459136963	-7.30378389358521	-5.34860754013062	-0.069672130048275	0.232111394405365	-0.0419922769069672
-5.94542837142944	-7.30518817901611	-5.35292387008667	-0.0695521309971809	0.232128769159317	-0.0419455468654633
-5.93759393692017	-7.30278825759888	-5.35412073135376	-0.0695812180638313	0.232003420591354	-0.0419280715286732
-5.94090366363525	-7.30008935928345	-5.35340738296509	-0.0695274695754051	0.231970623135567	-0.0418284609913826
-5.94314432144165	-7.30075359344482	-5.34722137451172	-0.0695057809352875	0.231943815946579	-0.0418582111597061
-5.93911027908325	-7.30183935165405	-5.3509259223938	-0.069366417825222	0.231914907693863	-0.0417832210659981
-5.93318843841553	-7.29960441589355	-5.35301876068115	-0.0693399608135223	0.23169806599617	-0.0417694300413132
-5.93639755249023	-7.30351305007935	-5.34390687942505	-0.0694207921624184	0.231775507330894	-0.0416571646928787
-5.93880081176758	-7.30356884002686	-5.35270071029663	-0.0693891942501068	0.231743261218071	-0.0416749306023121
-5.93437433242798	-7.30160427093506	-5.34965515136719	-0.0692330896854401	0.231652319431305	-0.0416081696748734
-5.93359279632568	-7.30275869369507	-5.3508152961731	-0.0692078918218613	0.231444761157036	-0.0416409969329834
-5.93806171417236	-7.30678844451904	-5.34515523910522	-0.0692680329084396	0.231578946113586	-0.0415595211088657
-5.93846464157104	-7.30282402038574	-5.34953022003174	-0.0691121146082878	0.231527522206306	-0.0416406020522118
-5.93790006637573	-7.30234813690186	-5.34669876098633	-0.0691632330417633	0.231366187334061	-0.0415996387600899
-5.93888854980469	-7.30503988265991	-5.35258483886719	-0.0690125674009323	0.231325760483742	-0.0416259318590164
-5.94220590591431	-7.31027173995972	-5.34246444702148	-0.0690545737743378	0.231337681412697	-0.0415459759533405
-5.93800926208496	-7.30303239822388	-5.3570384979248	-0.0689005330204964	0.231215298175812	-0.0416347049176693
-5.9363694190979	-7.30730772018433	-5.34843778610229	-0.0690085515379906	0.231095016002655	-0.0415285639464855
-5.94244766235352	-7.3066873550415	-5.35740900039673	-0.0689510703086853	0.231175407767296	-0.0415475070476532
-5.93633794784546	-7.30751132965088	-5.35628366470337	-0.0688602328300476	0.231096208095551	-0.0415439158678055
-5.9381275177002	-7.30492115020752	-5.35912466049194	-0.0688207671046257	0.231088295578957	-0.0415462031960487
-5.94025373458862	-7.30507183074951	-5.35168838500977	-0.0687501132488251	0.231012910604477	-0.0415552295744419
-5.94231367111206	-7.30819129943848	-5.35880851745605	-0.0688334479928017	0.231051221489906	-0.0415604114532471
-5.93177080154419	-7.3062686920166	-5.35939502716064	-0.0686342120170593	0.230858936905861	-0.0415502116084099
-5.93747806549072	-7.30907726287842	-5.35660934448242	-0.068723089993	0.23085729777813	-0.0415386147797108
-5.93796825408936	-7.3087420463562	-5.35605669021606	-0.0686110705137253	0.230836406350136	-0.0415313020348549
-5.93892335891724	-7.30941820144653	-5.36425161361694	-0.0685164481401443	0.230815261602402	-0.0415341109037399
-5.9323902130127	-7.30761289596558	-5.36059808731079	-0.0684419125318527	0.230723708868027	-0.041531290858984
-5.93686819076538	-7.31101369857788	-5.35599184036255	-0.0685171484947205	0.230765476822853	-0.0415954552590847
-5.93331480026245	-7.30873394012451	-5.35536098480225	-0.0683564022183418	0.230701237916946	-0.0415835976600647
-5.93123579025269	-7.31150531768799	-5.35194778442383	-0.0683778077363968	0.230570867657661	-0.0416033789515495
-5.93626546859741	-7.3160228729248	-5.34959363937378	-0.0683846026659012	0.230570673942566	-0.0415554046630859
-5.93350172042847	-7.31500101089478	-5.35508680343628	-0.0682792216539383	0.230529874563217	-0.0415480621159077
-5.93106651306152	-7.31272125244141	-5.35792446136475	-0.0682457834482193	0.230472594499588	-0.0415030382573605
-5.93346881866455	-7.31439542770386	-5.35317611694336	-0.068256601691246	0.230414748191833	-0.0415185801684856
-5.93170499801636	-7.3139009475708	-5.35961103439331	-0.0681693777441978	0.23035591840744	-0.0416069775819778
-5.9296498298645	-7.31187105178833	-5.35368871688843	-0.0681432262063026	0.23026205599308	-0.0415785238146782
-5.92998075485229	-7.31511545181274	-5.35868740081787	-0.0681632310152054	0.230239167809486	-0.0415300130844116
-5.93435192108154	-7.31395530700684	-5.35053300857544	-0.0681396946310997	0.230230376124382	-0.0415258444845676
-5.93050622940063	-7.31367540359497	-5.35998106002808	-0.067999504506588	0.230186834931374	-0.0415747128427029
-5.93404245376587	-7.3148136138916	-5.35436868667603	-0.0680158659815788	0.230106055736542	-0.0415891371667385
-5.93574380874634	-7.31689691543579	-5.35705375671387	-0.06794523447752	0.230169549584389	-0.0416916906833649
-5.93101787567139	-7.31475877761841	-5.35591459274292	-0.067879781126976	0.230047404766083	-0.0416627824306488
-5.93441534042358	-7.31512689590454	-5.35349988937378	-0.0679284483194351	0.229956448078156	-0.0416763424873352
-5.93903207778931	-7.32064580917358	-5.3534197807312	-0.0679146945476532	0.230022773146629	-0.041742566972971
-5.93779039382935	-7.3176794052124	-5.35780811309814	-0.0678375735878944	0.229990109801292	-0.0417159460484982
-5.93380975723267	-7.31802463531494	-5.35522985458374	-0.0677465945482254	0.229913488030434	-0.0417655147612095
-5.93747854232788	-7.31789779663086	-5.35205554962158	-0.0678256377577782	0.229841813445091	-0.0417048372328281
-5.93719339370728	-7.32145166397095	-5.35996627807617	-0.0677782818675041	0.229873508214951	-0.0417204052209854
-5.93783140182495	-7.31908273696899	-5.35227918624878	-0.0676878020167351	0.229797884821892	-0.0416318736970425
-5.93669557571411	-7.32135915756226	-5.36382102966309	-0.067786306142807	0.22978250682354	-0.0417079403996468
-5.93917369842529	-7.32150745391846	-5.35013818740845	-0.0676942020654678	0.229738593101501	-0.0416755713522434
-5.93318510055542	-7.31845664978027	-5.36437892913818	-0.0676069110631943	0.229666516184807	-0.0417622700333595
-5.93882274627686	-7.32229709625244	-5.34897375106812	-0.0676553323864937	0.229598805308342	-0.0417312644422054
-5.93840217590332	-7.32392358779907	-5.35780620574951	-0.0676037520170212	0.229632958769798	-0.0417669788002968
-5.93725347518921	-7.3231954574585	-5.35648250579834	-0.0675334110856056	0.229599118232727	-0.0418292954564095
-5.93689918518066	-7.31968879699707	-5.35859537124634	-0.0676138177514076	0.229473173618317	-0.0417922139167786
-5.94032001495361	-7.32430601119995	-5.35258197784424	-0.0675948336720467	0.229414045810699	-0.0418548360466957
-5.94335269927979	-7.32356786727905	-5.35866594314575	-0.0675168186426163	0.22946360707283	-0.0419058538973331
-5.93770408630371	-7.32229471206665	-5.35717868804932	-0.067457489669323	0.229401051998138	-0.041954267770052
-5.94057989120483	-7.32255744934082	-5.35465431213379	-0.0674906522035599	0.229265689849854	-0.0420268662273884
-5.94101190567017	-7.32811546325684	-5.3566951751709	-0.0674964487552643	0.229271292686462	-0.042036984115839
-5.94150829315186	-7.32784271240234	-5.35507297515869	-0.0674005448818207	0.229300960898399	-0.042048092931509
-5.93845748901367	-7.32664060592651	-5.36149835586548	-0.0673157125711441	0.229214534163475	-0.0421028770506382
-5.94349718093872	-7.32688903808594	-5.36236143112183	-0.0673079565167427	0.229089424014091	-0.0421446412801743
-5.94193124771118	-7.32818841934204	-5.35521268844604	-0.0673080682754517	0.22916342318058	-0.0422565788030624
-5.94332933425903	-7.32994079589844	-5.35485649108887	-0.0671819821000099	0.22905670106411	-0.0422515161335468
-5.94051790237427	-7.32601404190063	-5.36092901229858	-0.067255899310112	0.228988796472549	-0.0422720424830914
-5.94490337371826	-7.33599138259888	-5.35731172561646	-0.0671802684664726	0.228997394442558	-0.0422549843788147
-5.94337224960327	-7.3296160697937	-5.36257266998291	-0.0671098828315735	0.228950813412666	-0.0423651523888111
-5.94018888473511	-7.33225011825562	-5.35540628433228	-0.0670555531978607	0.228889927268028	-0.0424064882099628
-5.94577074050903	-7.33163642883301	-5.36359834671021	-0.0670033842325211	0.228796482086182	-0.0424600802361965
-5.94594955444336	-7.33671236038208	-5.353919506073	-0.0670012533664703	0.228837803006172	-0.0424970351159573
-5.945237159729	-7.33094835281372	-5.35827732086182	-0.0669180899858475	0.228756070137024	-0.0425717644393444
-5.94186449050903	-7.33542203903198	-5.35337924957275	-0.0669037699699402	0.228639855980873	-0.0425887890160084
-5.95204257965088	-7.33343839645386	-5.35878086090088	-0.0668679252266884	0.228693962097168	-0.0426992289721966
-5.94999933242798	-7.33722162246704	-5.35330104827881	-0.0668078809976578	0.228719189763069	-0.042758759111166
-5.94787740707397	-7.33193588256836	-5.3616042137146	-0.066645622253418	0.228632435202599	-0.0428460277616978
-5.94629573822021	-7.33685493469238	-5.35874366760254	-0.0667068511247635	0.228615313768387	-0.0428733266890049
-5.95519304275513	-7.33656358718872	-5.35978698730469	-0.0666523426771164	0.228587836027145	-0.0429057851433754
-5.94855499267578	-7.33765268325806	-5.36791372299194	-0.0665800645947456	0.228680893778801	-0.0429782010614872
-5.95225620269775	-7.33686685562134	-5.37169981002808	-0.0664797276258469	0.22864793241024	-0.0430538654327393
-5.95279359817505	-7.33856248855591	-5.35953378677368	-0.0664834380149841	0.228670343756676	-0.0431139953434467
-5.95951795578003	-7.3435115814209	-5.36397886276245	-0.0664282664656639	0.228653937578201	-0.0431781336665154
-5.95297622680664	-7.34198951721191	-5.36568593978882	-0.0664268583059311	0.228697046637535	-0.0432562194764614
-5.95574998855591	-7.34231758117676	-5.36943101882935	-0.0663169324398041	0.228591322898865	-0.0432884879410267
-5.95520448684692	-7.3438515663147	-5.36494302749634	-0.066380575299263	0.228546872735023	-0.0433441400527954
-5.9663257598877	-7.34636068344116	-5.37258005142212	-0.0662407949566841	0.228684812784195	-0.043374314904213
-5.95535898208618	-7.34591579437256	-5.36839437484741	-0.0662558674812317	0.228599399328232	-0.0434905290603638
-5.96252727508545	-7.35058259963989	-5.37081098556519	-0.0662353411316872	0.228597715497017	-0.0435011759400368
-5.96592569351196	-7.34923887252808	-5.36995029449463	-0.0662572607398033	0.228613838553429	-0.0435327216982841
-5.96470832824707	-7.35222816467285	-5.37236309051514	-0.0662356093525887	0.22870060801506	-0.0436066575348377
-5.96364307403564	-7.35235929489136	-5.36821174621582	-0.0661961063742638	0.228513419628143	-0.043644942343235
-5.96762657165527	-7.35512256622314	-5.36339902877808	-0.0662195011973381	0.228610783815384	-0.0436734221875668
-5.96661186218262	-7.35676527023315	-5.37134122848511	-0.0660795047879219	0.228542447090149	-0.043769583106041
-5.96177768707275	-7.356773853302	-5.36746025085449	-0.0661329925060272	0.228490710258484	-0.043721929192543
-5.96901893615723	-7.36194276809692	-5.36486053466797	-0.066051572561264	0.228481411933899	-0.0437911711633205
-5.96607875823975	-7.36014699935913	-5.3714075088501	-0.066028393805027	0.228531569242477	-0.0438287667930126
-5.96373605728149	-7.36199378967285	-5.37554264068604	-0.0659533143043518	0.22843636572361	-0.0438181199133396
-5.96908187866211	-7.36324119567871	-5.36898946762085	-0.0660038441419601	0.228473037481308	-0.043827299028635
-5.96656274795532	-7.36444568634033	-5.37048435211182	-0.0658782571554184	0.228516578674316	-0.0439060591161251
-5.96831464767456	-7.36354303359985	-5.37090826034546	-0.0658508837223053	0.228496700525284	-0.0438867993652821
-5.96524095535278	-7.36829996109009	-5.36484909057617	-0.0658783614635468	0.228496640920639	-0.0438841916620731
-5.9704418182373	-7.36489343643188	-5.36953592300415	-0.0657668709754944	0.228553667664528	-0.0439808294177055
-5.96394681930542	-7.3640341758728	-5.36690187454224	-0.0657858923077583	0.22843462228775	-0.0440101735293865
-5.96318101882935	-7.36739301681519	-5.36623334884644	-0.0657520890235901	0.228361502289772	-0.0439936071634293
-5.96614646911621	-7.36921644210815	-5.36169052124023	-0.0657037869095802	0.228486433625221	-0.0439972057938576
-5.96003580093384	-7.36694240570068	-5.36287546157837	-0.0655994787812233	0.228393688797951	-0.0440744385123253
-5.96140384674072	-7.36944150924683	-5.35989999771118	-0.0657000467181206	0.228312432765961	-0.0440280437469482
-5.96009588241577	-7.3718900680542	-5.35959196090698	-0.0656415447592735	0.22833663225174	-0.0441071279346943
-5.95978689193726	-7.36989498138428	-5.3556489944458	-0.0655329152941704	0.228297457098961	-0.0440923608839512
-5.9535961151123	-7.3688383102417	-5.36154222488403	-0.0655514225363731	0.228298932313919	-0.0441156700253487
-5.95635890960693	-7.37035417556763	-5.35098838806152	-0.0655366033315659	0.228232488036156	-0.0440905801951885
-5.9553108215332	-7.3696928024292	-5.35903072357178	-0.065495103597641	0.228358536958694	-0.0441614910960197
-5.95070838928223	-7.36906051635742	-5.35423469543457	-0.0653768181800842	0.228249847888947	-0.0441042706370354
-5.94966220855713	-7.36911296844482	-5.35516881942749	-0.0654168576002121	0.228148132562637	-0.0441679768264294
-5.9497127532959	-7.37228584289551	-5.34694576263428	-0.065404124557972	0.228214144706726	-0.0441390052437782
-5.94780254364014	-7.37181329727173	-5.35252380371094	-0.0653877481818199	0.228178024291992	-0.0442786365747452
-5.94376039505005	-7.37207794189453	-5.3476734161377	-0.0652772635221481	0.228099033236504	-0.0442074500024319
-5.94443464279175	-7.37423944473267	-5.34503221511841	-0.0653836727142334	0.228099331259727	-0.044258639216423
-5.9417519569397	-7.37211942672729	-5.33941698074341	-0.0652542933821678	0.228086069226265	-0.04423763230443
-5.94317626953125	-7.370934009552	-5.34936428070068	-0.0652625039219856	0.228050023317337	-0.0443200431764126
-5.940260887146	-7.37003707885742	-5.33792066574097	-0.0652096644043922	0.22795857489109	-0.0443146266043186
-5.94222068786621	-7.37166166305542	-5.33916234970093	-0.0653094425797462	0.227939739823341	-0.0443905107676983
-5.93846654891968	-7.3704400062561	-5.33116149902344	-0.0651892572641373	0.228023126721382	-0.0443654283881187
-5.93421030044556	-7.37143993377686	-5.33827114105225	-0.0652381554245949	0.227864265441895	-0.0443813093006611
-5.93720579147339	-7.36998796463013	-5.3335165977478	-0.0652938410639763	0.227957174181938	-0.0444083362817764
-5.93742847442627	-7.37172794342041	-5.33277416229248	-0.0652365610003471	0.227941572666168	-0.0444836616516113
-5.93140602111816	-7.36560821533203	-5.33193826675415	-0.0651969090104103	0.227946311235428	-0.0444914437830448
-5.93018198013306	-7.36754465103149	-5.33320569992065	-0.0652525052428246	0.227768212556839	-0.0445041470229626
-5.9326000213623	-7.36955404281616	-5.330397605896	-0.0652486383914948	0.227918267250061	-0.0445570982992649
-5.93522834777832	-7.37173748016357	-5.32871437072754	-0.0651412084698677	0.228001266717911	-0.044577494263649
-5.92764377593994	-7.36916160583496	-5.32913064956665	-0.065146267414093	0.228007823228836	-0.0446229539811611
-5.92610645294189	-7.37039995193481	-5.32791996002197	-0.0651716068387032	0.227894142270088	-0.0446826778352261
-5.93109750747681	-7.37170791625977	-5.32846021652222	-0.0652515962719917	0.228090479969978	-0.0447591058909893
-5.92744159698486	-7.37286901473999	-5.33366537094116	-0.0650983601808548	0.22806578874588	-0.0448529981076717
-5.92266941070557	-7.36957454681396	-5.33398914337158	-0.0651196166872978	0.228115633130074	-0.0448632948100567
-5.92172718048096	-7.36951494216919	-5.32400465011597	-0.0650947242975235	0.227997660636902	-0.0448743924498558
-5.92647361755371	-7.37276411056519	-5.33094310760498	-0.0651844814419746	0.228088587522507	-0.0449502542614937
-5.92406320571899	-7.37200307846069	-5.32301187515259	-0.0650629550218582	0.228089779615402	-0.0449887253344059
-5.91841888427734	-7.36786651611328	-5.33389282226563	-0.0650675147771835	0.228106513619423	-0.0450199991464615
-5.91727495193481	-7.3704891204834	-5.32461547851563	-0.0650965645909309	0.227977231144905	-0.0449835732579231
-5.92229986190796	-7.37573337554932	-5.32659959793091	-0.0651728957891464	0.228082999587059	-0.0450573079288006
-5.91831588745117	-7.3722128868103	-5.32366847991943	-0.0649724155664444	0.228065714240074	-0.0450440086424351
-5.9128155708313	-7.36853075027466	-5.32228803634644	-0.0650858208537102	0.227996572852135	-0.0450929701328278
-5.91494703292847	-7.36974477767944	-5.31368160247803	-0.0650237202644348	0.227930992841721	-0.0450435020029545
-5.91505908966064	-7.37242794036865	-5.31636047363281	-0.065123938024044	0.227947607636452	-0.0450716316699982
-5.90908861160278	-7.36936569213867	-5.31186628341675	-0.0649935007095337	0.2278863042593	-0.0450338907539845
-5.90715217590332	-7.36796045303345	-5.31234502792358	-0.06512351334095	0.227764442563057	-0.0451054833829403
-5.9081244468689	-7.37137699127197	-5.30866193771362	-0.0651361048221588	0.227925002574921	-0.0449889898300171
-5.90328168869019	-7.3673677444458	-5.31057691574097	-0.0650030449032784	0.22775487601757	-0.0450956858694553
-5.9018349647522	-7.36909866333008	-5.30589485168457	-0.065067432820797	0.227749660611153	-0.0449969694018364
-5.90217256546021	-7.36861562728882	-5.30812454223633	-0.0650834664702415	0.227754265069962	-0.0450765378773212
-5.90042352676392	-7.36978530883789	-5.3058967590332	-0.0651149079203606	0.227773547172546	-0.0450277663767338
-5.89442539215088	-7.3642783164978	-5.31069707870483	-0.065023235976696	0.227710798382759	-0.0450572520494461
-5.89800405502319	-7.36747789382935	-5.29311418533325	-0.0651734694838524	0.227713659405708	-0.0450431630015373
-5.89418458938599	-7.3651237487793	-5.30135488510132	-0.0650075823068619	0.227757945656776	-0.0451203547418118
-5.88772010803223	-7.36320495605469	-5.30163526535034	-0.0650233626365662	0.227652743458748	-0.0450692810118198
-5.89459133148193	-7.36465978622437	-5.29663133621216	-0.0650919005274773	0.227686390280724	-0.0449809432029724
-5.89154481887817	-7.36629676818848	-5.29610872268677	-0.0650567263364792	0.227661684155464	-0.0450385808944702
-5.89068078994751	-7.36602163314819	-5.29567289352417	-0.065136693418026	0.227621227502823	-0.0448957979679108
-5.89032745361328	-7.36540794372559	-5.29729318618774	-0.065099410712719	0.227511450648308	-0.0449408553540707
-5.89452409744263	-7.37133836746216	-5.28347492218018	-0.0651394501328468	0.227625951170921	-0.0448433496057987
-5.89453983306885	-7.36680793762207	-5.29794692993164	-0.0650591626763344	0.227586820721626	-0.0448285639286041
-5.89096641540527	-7.36801338195801	-5.28862476348877	-0.0651976019144058	0.227478012442589	-0.0447875373065472
-5.89387369155884	-7.37029314041138	-5.28909111022949	-0.0651267096400261	0.227483138442039	-0.0448343679308891
-5.89503908157349	-7.37107086181641	-5.29100561141968	-0.0652160346508026	0.227590963244438	-0.0447557307779789
-5.89190340042114	-7.36790132522583	-5.300621509552	-0.0651232227683067	0.227510154247284	-0.044762521982193
-5.89033699035645	-7.36728668212891	-5.28875207901001	-0.0652818754315376	0.227444142103195	-0.0447550751268864
-5.89677762985229	-7.37347984313965	-5.29135274887085	-0.0652856826782227	0.227489113807678	-0.0447774827480316
-5.89548635482788	-7.36954641342163	-5.2893180847168	-0.0652438998222351	0.227545320987701	-0.0447712801396847
-5.88899946212769	-7.36987686157227	-5.30115509033203	-0.0652173236012459	0.227491170167923	-0.0447335056960583
-5.89675855636597	-7.37191200256348	-5.28824090957642	-0.0652650892734528	0.227466925978661	-0.0448160581290722
-5.90041160583496	-7.37337684631348	-5.29417896270752	-0.0652601793408394	0.227584764361382	-0.0448476858437061
-5.89500617980957	-7.36980485916138	-5.29060697555542	-0.0651663169264793	0.227462187409401	-0.0448785685002804
-5.89865255355835	-7.37065124511719	-5.29382467269897	-0.0652332305908203	0.227515459060669	-0.0448204912245274
-5.90366363525391	-7.37347173690796	-5.29440259933472	-0.0652343556284904	0.227511942386627	-0.0448647402226925
-5.90896606445313	-7.37292385101318	-5.30136108398438	-0.0652811974287033	0.227580204606056	-0.0448761135339737
-5.90482568740845	-7.37119579315186	-5.29825496673584	-0.0651852637529373	0.22748090326786	-0.0449789315462112
-5.91012573242188	-7.37506055831909	-5.29666137695313	-0.0653168857097626	0.227530643343925	-0.0449425168335438
-5.91346883773804	-7.37298679351807	-5.29578971862793	-0.0651698186993599	0.227475523948669	-0.0449992418289185
-5.91428089141846	-7.37436008453369	-5.30381155014038	-0.065201498568058	0.227540820837021	-0.0449726060032845
-5.91366195678711	-7.37247180938721	-5.30117416381836	-0.0651271343231201	0.227474123239517	-0.0449931770563126
-5.91482782363892	-7.37656307220459	-5.29513692855835	-0.0652704685926437	0.227442994713783	-0.0449491403996944
-5.91506147384644	-7.37307024002075	-5.29837083816528	-0.065096415579319	0.227503955364227	-0.0449829883873463
-5.90856456756592	-7.37421226501465	-5.29913949966431	-0.0651403665542603	0.227358460426331	-0.0448666624724865
-5.90817499160767	-7.37070989608765	-5.29938983917236	-0.0651635378599167	0.227298274636269	-0.0448486693203449
-5.90794944763184	-7.37369775772095	-5.29291391372681	-0.0652742981910706	0.22734098136425	-0.0447549782693386
-5.90426635742188	-7.36866092681885	-5.29517698287964	-0.0652291104197502	0.227250561118126	-0.0446972101926804
-5.89605522155762	-7.36704111099243	-5.28750038146973	-0.065228246152401	0.227080062031746	-0.0445785485208035
-5.89626979827881	-7.36800956726074	-5.29028224945068	-0.065345510840416	0.227056115865707	-0.0445028208196163
-5.89373922348022	-7.36809110641479	-5.28380250930786	-0.0653129816055298	0.22704741358757	-0.0444026403129101
-5.88806962966919	-7.36088943481445	-5.28721857070923	-0.0653211697936058	0.226948127150536	-0.0443939752876759
-5.88648557662964	-7.36310625076294	-5.28389549255371	-0.0653233304619789	0.226820319890976	-0.0443009659647942
-5.89186429977417	-7.36609697341919	-5.28178930282593	-0.0653768554329872	0.226826205849648	-0.0442966185510159
-5.89310264587402	-7.36626529693604	-5.28021478652954	-0.0652288571000099	0.22693133354187	-0.0443347282707691
-5.89156770706177	-7.36317443847656	-5.28777503967285	-0.0652148574590683	0.226851776242256	-0.0443111769855022
-5.89674520492554	-7.36840867996216	-5.28215551376343	-0.0651961788535118	0.226887762546539	-0.0443878285586834
-5.89787912368774	-7.36810302734375	-5.2935791015625	-0.0651699528098106	0.226910397410393	-0.0444490574300289
-5.89836359024048	-7.36761808395386	-5.29473114013672	-0.0650791004300117	0.226964637637138	-0.0444587133824825
-5.89836263656616	-7.36915683746338	-5.29356813430786	-0.0650480166077614	0.226904734969139	-0.0445464923977852
-5.90233707427979	-7.36785984039307	-5.29147863388062	-0.065018467605114	0.226948499679565	-0.044598750770092
-5.89995908737183	-7.37043476104736	-5.30294752120972	-0.0649117082357407	0.226949036121368	-0.0446384772658348
-5.90187835693359	-7.36639595031738	-5.2875509262085	-0.0649373531341553	0.226898089051247	-0.0446200519800186
-5.90088319778442	-7.37228965759277	-5.29139423370361	-0.064935989677906	0.226802483201027	-0.0446707457304001
-5.9040732383728	-7.36964321136475	-5.28544569015503	-0.0648655518889427	0.226846873760223	-0.0446591228246689
-5.8982720375061	-7.37317371368408	-5.29232501983643	-0.0648463889956474	0.226690024137497	-0.0446354262530804
-5.9003791809082	-7.3714394569397	-5.27755737304688	-0.0649058595299721	0.226603642106056	-0.0446580722928047
-5.89799022674561	-7.37477350234985	-5.28040218353271	-0.0648272857069969	0.226559713482857	-0.0446693040430546
-5.89746570587158	-7.37249660491943	-5.28604650497437	-0.0648084133863449	0.226490423083305	-0.044673964381218
-5.89001893997192	-7.36792993545532	-5.28440284729004	-0.0647033825516701	0.226335942745209	-0.0446576476097107
-5.89948797225952	-7.37274837493896	-5.27832174301147	-0.0647552311420441	0.22628727555275	-0.0446156151592731
-5.89491701126099	-7.37098836898804	-5.28285980224609	-0.0646599903702736	0.226322054862976	-0.0446873344480991
-5.89237594604492	-7.37071371078491	-5.27963066101074	-0.0645523890852928	0.226211786270142	-0.0447201691567898
-5.89084100723267	-7.36932849884033	-5.27428293228149	-0.0645958781242371	0.226028889417648	-0.0446867719292641
-5.89451599121094	-7.37405824661255	-5.27447366714478	-0.0645845755934715	0.226103380322456	-0.0447789840400219
-5.8897271156311	-7.37216806411743	-5.27232599258423	-0.0644692033529282	0.226029545068741	-0.044773705303669
-5.88704013824463	-7.37349605560303	-5.27754068374634	-0.0644343420863152	0.225940033793449	-0.0447887852787972
-5.8917293548584	-7.37210941314697	-5.27020263671875	-0.0644050538539886	0.22580686211586	-0.0447311140596867
-5.88726329803467	-7.37090015411377	-5.28071451187134	-0.0643314048647881	0.225887939333916	-0.0448204390704632
-5.8872389793396	-7.37080049514771	-5.27136564254761	-0.0642018392682076	0.225784048438072	-0.044766116887331
-5.88522863388062	-7.37112522125244	-5.27498483657837	-0.0641708746552467	0.225684821605682	-0.044868640601635
-5.89010953903198	-7.3722562789917	-5.27225351333618	-0.0641532018780708	0.225708082318306	-0.0447996482253075
-5.88382720947266	-7.36692333221436	-5.2857232093811	-0.0639709532260895	0.225623890757561	-0.0448507107794285
-5.8864049911499	-7.36861371994019	-5.27859973907471	-0.0639845356345177	0.225534215569496	-0.0448503158986568
-5.88882970809937	-7.36984634399414	-5.28270578384399	-0.0639417245984077	0.225549697875977	-0.0448996238410473
-5.88273572921753	-7.36668539047241	-5.27938652038574	-0.0638237148523331	0.225503876805305	-0.0449543483555317
-5.88516235351563	-7.36645650863647	-5.27813148498535	-0.0637533888220787	0.225401371717453	-0.0449369512498379
-5.88812160491943	-7.37019205093384	-5.27667474746704	-0.0637334585189819	0.225396573543549	-0.0450401306152344
-5.88765478134155	-7.36736965179443	-5.27903366088867	-0.0635102391242981	0.225340157747269	-0.0450088009238243
-5.88185024261475	-7.36639785766602	-5.282883644104	-0.0634618401527405	0.225296273827553	-0.0450615920126438
-5.88940572738647	-7.36960220336914	-5.27881908416748	-0.0634934604167938	0.225225672125816	-0.0450317077338696
-5.88490152359009	-7.36788845062256	-5.28596782684326	-0.0633949786424637	0.225192621350288	-0.0451262146234512
-5.88599348068237	-7.36740303039551	-5.28312015533447	-0.0632024481892586	0.22515569627285	-0.0451120734214783
-5.88565158843994	-7.36623764038086	-5.28903102874756	-0.0632296055555344	0.225064486265182	-0.0452039837837219
-5.88855028152466	-7.37295007705688	-5.28438949584961	-0.0631528198719025	0.225178048014641	-0.0451757237315178
-5.88521766662598	-7.36641359329224	-5.29723644256592	-0.0629717707633972	0.225063323974609	-0.0452566519379616
-5.88101434707642	-7.36596775054932	-5.28924131393433	-0.0629469305276871	0.225020408630371	-0.0452866442501545
-5.8876166343689	-7.36697578430176	-5.28714370727539	-0.0628920719027519	0.225025609135628	-0.0453711859881878
-5.88614559173584	-7.37043857574463	-5.29445314407349	-0.0627651810646057	0.225049063563347	-0.0453487820923328
-5.88735866546631	-7.36511421203613	-5.30285787582397	-0.0626373067498207	0.224934220314026	-0.0454006530344486
-5.88479614257813	-7.36685609817505	-5.29603052139282	-0.0626882240176201	0.224949225783348	-0.0454496257007122
-5.89284372329712	-7.36781215667725	-5.30097484588623	-0.0625127330422401	0.224945589900017	-0.0454499386250973
-5.88629055023193	-7.3648796081543	-5.29935550689697	-0.0624459274113178	0.224998831748962	-0.0455426052212715
-5.88783693313599	-7.36442899703979	-5.30877733230591	-0.0623772740364075	0.224873140454292	-0.0454941727221012
-5.88837480545044	-7.36581087112427	-5.30065631866455	-0.0624002926051617	0.22487385571003	-0.0455418713390827
-5.8927788734436	-7.36743783950806	-5.30778312683105	-0.0622156336903572	0.224962055683136	-0.0455535687506199
-5.88913536071777	-7.36134338378906	-5.30743217468262	-0.0621354207396507	0.224938735365868	-0.0456005372107029
-5.8896279335022	-7.36724090576172	-5.31700897216797	-0.0621091686189175	0.224903836846352	-0.0456266477704048
-5.89516162872314	-7.36343002319336	-5.31317901611328	-0.062123853713274	0.225039541721344	-0.045679833739996
-5.89361906051636	-7.36654949188232	-5.31927919387817	-0.0619610212743282	0.224972620606422	-0.0456732027232647
-5.89382934570313	-7.36376476287842	-5.3208703994751	-0.0619552433490753	0.224992454051971	-0.0457102172076702
-5.89478015899658	-7.36846160888672	-5.3204174041748	-0.0619351863861084	0.225015342235565	-0.0457561537623405
-5.89817190170288	-7.36294317245483	-5.32166767120361	-0.061876080930233	0.22497184574604	-0.0458126962184906
-5.8911657333374	-7.36892604827881	-5.32464504241943	-0.0618418753147125	0.225005745887756	-0.0457862578332424
-5.8970890045166	-7.36859369277954	-5.32530927658081	-0.0617915578186512	0.224969908595085	-0.0458259508013725
-5.89703226089478	-7.3707971572876	-5.31813859939575	-0.061856247484684	0.225059553980827	-0.0458246283233166
-5.89648485183716	-7.36898231506348	-5.33032846450806	-0.0617115572094917	0.224955454468727	-0.0458457842469215
-5.89390182495117	-7.36768531799316	-5.32110500335693	-0.0617455579340458	0.224995836615562	-0.0458092279732227
-5.900315284729	-7.37212562561035	-5.32178831100464	-0.0617570020258427	0.224916145205498	-0.045802179723978
-5.89880847930908	-7.37333250045776	-5.32172966003418	-0.0617588609457016	0.225033238530159	-0.0457724928855896
-5.89765310287476	-7.3714599609375	-5.32811164855957	-0.061625562608242	0.224842846393585	-0.0457564108073711
-5.89650058746338	-7.37297248840332	-5.32642889022827	-0.0618083588778973	0.224874079227448	-0.0457469150424004
-5.90168857574463	-7.3747730255127	-5.32480430603027	-0.0616853572428226	0.224897399544716	-0.0458192341029644
-5.90095186233521	-7.37323427200317	-5.33008003234863	-0.0617507174611092	0.22497233748436	-0.0457863174378872
-5.89661073684692	-7.37504863739014	-5.32891941070557	-0.0616673491895199	0.224866762757301	-0.0457886755466461
-5.90076446533203	-7.374351978302	-5.32255411148071	-0.0617529898881912	0.224865332245827	-0.0457555800676346
-5.9031834602356	-7.37847900390625	-5.32235145568848	-0.0617140084505081	0.224883615970612	-0.0458248592913151
-5.90273189544678	-7.37432765960693	-5.32602882385254	-0.0617404170334339	0.22491018474102	-0.0458160527050495
-5.89644813537598	-7.37893772125244	-5.32284545898438	-0.0617677718400955	0.22479060292244	-0.0458333119750023
-5.90403127670288	-7.37520313262939	-5.31800556182861	-0.0617898814380169	0.224858179688454	-0.0457843132317066
-5.90195369720459	-7.37868881225586	-5.32589197158813	-0.0618093945086002	0.224808439612389	-0.0457916744053364
-5.90191650390625	-7.37580537796021	-5.31974792480469	-0.0618030391633511	0.224816635251045	-0.0457965917885304
-5.89792919158936	-7.38051462173462	-5.3197979927063	-0.0619122348725796	0.224763989448547	-0.0457540936768055
-5.90779161453247	-7.37899303436279	-5.31796312332153	-0.0619306713342667	0.224855542182922	-0.045769639313221
-5.90219116210938	-7.37864828109741	-5.3206148147583	-0.0619308948516846	0.22480283677578	-0.0457625836133957
-5.90374135971069	-7.37739515304565	-5.32197332382202	-0.0618799701333046	0.224705949425697	-0.0457733199000359
-5.90453672409058	-7.38041353225708	-5.31638383865356	-0.0620645023882389	0.22478973865509	-0.0457712672650814
-5.90378713607788	-7.37771558761597	-5.31550407409668	-0.0619403831660748	0.224775105714798	-0.0457888655364513
-5.90563726425171	-7.37870311737061	-5.31357526779175	-0.06208136677742	0.224715277552605	-0.0457382425665855
-5.91006898880005	-7.38279104232788	-5.3122410774231	-0.0620382726192474	0.224764555692673	-0.0457814820110798
-5.91248369216919	-7.38359451293945	-5.31450891494751	-0.0620263889431953	0.224811732769012	-0.0457497984170914
-5.90997934341431	-7.38133144378662	-5.31531524658203	-0.062027208507061	0.224733933806419	-0.0458111166954041
-5.91337871551514	-7.38201904296875	-5.30592393875122	-0.0621600784361362	0.224675059318542	-0.0457880198955536
-5.91472148895264	-7.38562679290771	-5.31148195266724	-0.0621927343308926	0.22478275001049	-0.0458891615271568
-5.91290807723999	-7.38369226455688	-5.31028842926025	-0.0620966479182243	0.224697813391685	-0.0458342507481575
-5.91343832015991	-7.38128423690796	-5.31448745727539	-0.0622019544243813	0.224695578217506	-0.0458151623606682
-5.91568565368652	-7.38598203659058	-5.30531120300293	-0.0622234418988228	0.224703848361969	-0.0457707047462463
-5.91314697265625	-7.38146257400513	-5.31863355636597	-0.0622098185122013	0.22472782433033	-0.0458882935345173
-5.91037464141846	-7.38012361526489	-5.31012344360352	-0.0621846057474613	0.224624782800674	-0.0458461903035641
-5.91392421722412	-7.38527250289917	-5.29881381988525	-0.0622514374554157	0.22467876970768	-0.0458640046417713
-5.91042757034302	-7.38159465789795	-5.30555963516235	-0.0622579380869865	0.224756613373756	-0.045879140496254
-5.90769577026367	-7.37891483306885	-5.30367660522461	-0.0622890405356884	0.224612012505531	-0.0458450652658939
-5.91454982757568	-7.38458585739136	-5.29913377761841	-0.0623726360499859	0.224708214402199	-0.0458631739020348
-5.91402292251587	-7.38320970535278	-5.30005598068237	-0.0622852072119713	0.224634245038033	-0.0458187125623226
-5.90999889373779	-7.37993764877319	-5.30403518676758	-0.0623428411781788	0.224653899669647	-0.0458729937672615
-5.91301774978638	-7.38386583328247	-5.2878246307373	-0.0623372979462147	0.224514678120613	-0.0458065494894981
-5.91705513000488	-7.38369369506836	-5.29999876022339	-0.062386829406023	0.224554151296616	-0.0458717532455921
-5.91632604598999	-7.38145303726196	-5.29334306716919	-0.0623313039541245	0.224504932761192	-0.045768067240715
-5.91845607757568	-7.38458585739136	-5.29856395721436	-0.0624480061233044	0.224475964903831	-0.0458102039992809
-5.92044734954834	-7.38547277450562	-5.29538631439209	-0.0624550320208073	0.224560305476189	-0.0457154586911201
-5.91638898849487	-7.38164567947388	-5.30621385574341	-0.0623317658901215	0.224442780017853	-0.0457907803356647
-5.91998434066772	-7.3828296661377	-5.29399251937866	-0.062522791326046	0.224445268511772	-0.0457866489887238
-5.91598081588745	-7.3821234703064	-5.29988241195679	-0.0624011866748333	0.224415093660355	-0.0457350127398968
-5.91060543060303	-7.37671756744385	-5.29524850845337	-0.0624529011547565	0.224372774362564	-0.0456871017813683
-5.91173887252808	-7.37829351425171	-5.29340076446533	-0.0624543428421021	0.224362969398499	-0.0456133335828781
-5.91253662109375	-7.37957763671875	-5.29367446899414	-0.0624859854578972	0.224359706044197	-0.0457082614302635
-5.90927934646606	-7.37705135345459	-5.29139518737793	-0.0624399185180664	0.224359810352325	-0.0456644110381603
-5.90344381332397	-7.37655210494995	-5.29085969924927	-0.0624017901718616	0.224190309643745	-0.0456265546381474
-5.90670680999756	-7.37800407409668	-5.28723621368408	-0.0625727027654648	0.224288761615753	-0.0454829446971416
-5.904381275177	-7.37630224227905	-5.29178524017334	-0.0624461695551872	0.224304065108299	-0.045566264539957
-5.89910268783569	-7.37465476989746	-5.28503656387329	-0.0625293031334877	0.224170282483101	-0.0454299971461296
-5.90315961837769	-7.3757905960083	-5.28645133972168	-0.0624687150120735	0.224107623100281	-0.0453733988106251
-5.89612674713135	-7.37168169021606	-5.29003381729126	-0.0624398700892925	0.224076300859451	-0.0453395955264568
-5.89453172683716	-7.37124013900757	-5.28244113922119	-0.0624682269990444	0.224072605371475	-0.0452521666884422
-5.89358186721802	-7.37102890014648	-5.28390121459961	-0.0624856539070606	0.224082142114639	-0.0452217385172844
-5.89272022247314	-7.36922550201416	-5.29100751876831	-0.0625039637088776	0.224124729633331	-0.0452425554394722
-5.88919830322266	-7.36487245559692	-5.28681230545044	-0.062443632632494	0.223982930183411	-0.0451475195586681
-5.89081478118896	-7.36836433410645	-5.28024864196777	-0.0624864175915718	0.223993107676506	-0.0451297052204609
-5.88807773590088	-7.36419677734375	-5.28145551681519	-0.0624403618276119	0.223983749747276	-0.0451163277029991
-5.88191556930542	-7.36615324020386	-5.27715253829956	-0.0624498315155506	0.223895564675331	-0.0450511164963245
-5.88919162750244	-7.36729955673218	-5.27718687057495	-0.0624989792704582	0.2239680737257	-0.0450480543076992
-5.88553285598755	-7.36561489105225	-5.28476572036743	-0.0624550990760326	0.224026650190353	-0.0450352653861046
-5.87882852554321	-7.36325407028198	-5.28850364685059	-0.0624504536390305	0.223943889141083	-0.0449937917292118
-5.87737989425659	-7.36393022537231	-5.27992343902588	-0.0624513551592827	0.223895743489265	-0.0449618883430958
-5.8815541267395	-7.36481666564941	-5.28406858444214	-0.0624577812850475	0.223995238542557	-0.0449333414435387
-5.87816381454468	-7.36146020889282	-5.28053712844849	-0.0624317452311516	0.223984256386757	-0.0449134968221188
-5.87581300735474	-7.36377286911011	-5.28577327728271	-0.0624724105000496	0.22398154437542	-0.0448583550751209
-5.879638671875	-7.36339378356934	-5.28312540054321	-0.0625031366944313	0.224103197455406	-0.0448681525886059
-5.87634229660034	-7.36214733123779	-5.2930383682251	-0.0624726824462414	0.224046155810356	-0.0448428615927696
-5.8757586479187	-7.36231565475464	-5.28952741622925	-0.062513530254364	0.224077507853508	-0.0448012389242649
-5.87557315826416	-7.36647415161133	-5.29244947433472	-0.0625213906168938	0.224119797348976	-0.04481091350317
-5.87579441070557	-7.36082553863525	-5.28505039215088	-0.0625118613243103	0.224119409918785	-0.0447985529899597
-5.87352705001831	-7.36322593688965	-5.29416847229004	-0.0625498741865158	0.224101200699806	-0.0447650365531445
-5.87994718551636	-7.36411142349243	-5.28741788864136	-0.0625707358121872	0.22416578233242	-0.0447784252464771
-5.87791061401367	-7.36416721343994	-5.2899808883667	-0.0625603944063187	0.224269106984138	-0.0447611697018147
-5.87541437149048	-7.36634874343872	-5.29187726974487	-0.0625636428594589	0.224208265542984	-0.044733963906765
-5.87842845916748	-7.36154317855835	-5.29031467437744	-0.0626303926110268	0.224219530820847	-0.0446958728134632
-5.87696933746338	-7.36715412139893	-5.29519557952881	-0.0625895634293556	0.224352180957794	-0.0447175800800323
-5.87842226028442	-7.36426782608032	-5.29132413864136	-0.0626306533813477	0.224304541945457	-0.0446980595588684
-5.87757778167725	-7.3670768737793	-5.29616641998291	-0.062719963490963	0.224339723587036	-0.0447321981191635
-5.88057041168213	-7.36842441558838	-5.28719854354858	-0.0627351105213165	0.22439831495285	-0.0446464493870735
-5.87569570541382	-7.36414098739624	-5.29985332489014	-0.0626924112439156	0.224357113242149	-0.0446931235492229
-5.8773512840271	-7.36779308319092	-5.28736209869385	-0.0628117546439171	0.224344342947006	-0.0446059368550777
-5.88103866577148	-7.36811923980713	-5.29094266891479	-0.0628154724836349	0.224419370293617	-0.0446214787662029
-5.87148952484131	-7.3664755821228	-5.29231739044189	-0.062841035425663	0.224407985806465	-0.0445796400308609
-5.87474012374878	-7.36611986160278	-5.2871732711792	-0.0629185810685158	0.22431369125843	-0.0444720201194286
-5.8767294883728	-7.37158346176147	-5.29022264480591	-0.0630122870206833	0.224383905529976	-0.0445185489952564
-5.87729072570801	-7.36874151229858	-5.28764343261719	-0.0629346072673798	0.224345162510872	-0.0444160103797913
-5.87235069274902	-7.36599588394165	-5.29031419754028	-0.0630012452602386	0.22432878613472	-0.0444488041102886
-5.87566232681274	-7.3711051940918	-5.27818012237549	-0.0631127208471298	0.224358558654785	-0.044345535337925
-5.87234592437744	-7.3666467666626	-5.28665971755981	-0.063080407679081	0.224344879388809	-0.0443289056420326
-5.8712592124939	-7.36831283569336	-5.28248262405396	-0.0630834102630615	0.224336266517639	-0.044252447783947
-5.87278413772583	-7.36834239959717	-5.28466606140137	-0.0632346495985985	0.224272921681404	-0.0442283749580383
-5.87298822402954	-7.37364149093628	-5.27965307235718	-0.0632221102714539	0.224422514438629	-0.0442449860274792
-5.87156200408936	-7.36678028106689	-5.28806638717651	-0.063165545463562	0.224342450499535	-0.0441371761262417
-5.87247133255005	-7.3686408996582	-5.28323459625244	-0.0632759854197502	0.224330872297287	-0.0441490560770035
-5.87761735916138	-7.37179565429688	-5.28112936019897	-0.0632726028561592	0.224371060729027	-0.0441098101437092
-5.86670684814453	-7.36958885192871	-5.28390979766846	-0.0633048117160797	0.224293529987335	-0.0441384129226208
-5.87053251266479	-7.37036418914795	-5.27855968475342	-0.0633834302425385	0.224323481321335	-0.0440787114202976
-5.87387847900391	-7.36869096755981	-5.27721261978149	-0.0634312480688095	0.224390834569931	-0.0440841242671013
-5.87132692337036	-7.36856365203857	-5.27839469909668	-0.063422366976738	0.224324852228165	-0.0441278666257858
-5.87726306915283	-7.36912059783936	-5.27590274810791	-0.0634255260229111	0.224326372146606	-0.0440928265452385
-5.87220573425293	-7.37451982498169	-5.27357053756714	-0.0635552108287811	0.22439132630825	-0.0440586507320404
-5.87481641769409	-7.37180471420288	-5.27874851226807	-0.0634888559579849	0.224238678812981	-0.0440148711204529
-5.87465286254883	-7.37027406692505	-5.2709584236145	-0.0635807663202286	0.22419361770153	-0.0439778603613377
-5.87653589248657	-7.3745698928833	-5.27397680282593	-0.0636459067463875	0.224206298589706	-0.0439544469118118
-5.87573337554932	-7.37081575393677	-5.27531909942627	-0.0636290833353996	0.224259346723557	-0.0439356900751591
-5.87143421173096	-7.37423467636108	-5.27372741699219	-0.0637133419513702	0.224217846989632	-0.0439126454293728
-5.87860679626465	-7.37151288986206	-5.26542711257935	-0.0637832432985306	0.224197119474411	-0.0438631139695644
-5.87492227554321	-7.37084102630615	-5.27708053588867	-0.0637111067771912	0.224232286214828	-0.0438487380743027
-5.87250471115112	-7.36812210083008	-5.2726411819458	-0.0636744946241379	0.224077790975571	-0.0437784940004349
-5.87382030487061	-7.37275552749634	-5.27155923843384	-0.0638005435466766	0.224173456430435	-0.0437790714204311
-5.87323141098022	-7.37286329269409	-5.26745271682739	-0.0638256743550301	0.224167481064796	-0.0437570102512836
-5.86950874328613	-7.36954069137573	-5.27140951156616	-0.0638605058193207	0.224089905619621	-0.043765727430582
-5.87215042114258	-7.37504768371582	-5.26375961303711	-0.0638523250818253	0.224045559763908	-0.0437307693064213
-5.87391662597656	-7.37445592880249	-5.26643085479736	-0.0638639032840729	0.224149212241173	-0.0436782613396645
-5.8664288520813	-7.37322473526001	-5.27181720733643	-0.0637563094496727	0.224061846733093	-0.0436911694705486
-5.86620283126831	-7.37198925018311	-5.26309490203857	-0.0639285072684288	0.22394210100174	-0.0436417050659657
-5.87178564071655	-7.37577867507935	-5.26466178894043	-0.0639716684818268	0.224002182483673	-0.0436798818409443
-5.87071514129639	-7.37680149078369	-5.26442050933838	-0.0638855621218681	0.223981186747551	-0.0435976535081863
-5.86830854415894	-7.37437629699707	-5.27237987518311	-0.0638579726219177	0.224007919430733	-0.0435562916100025
-5.87449884414673	-7.3786039352417	-5.26443719863892	-0.0639387667179108	0.223951175808907	-0.0435396432876587
-5.87233018875122	-7.37549924850464	-5.27653646469116	-0.0639142096042633	0.224034160375595	-0.0435608625411987
-5.86947679519653	-7.37519359588623	-5.27247858047485	-0.063888356089592	0.223931074142456	-0.0434975102543831
-5.87235879898071	-7.37891721725464	-5.27894687652588	-0.0639260932803154	0.224014803767204	-0.0434899479150772
-5.87697553634644	-7.38136291503906	-5.27229833602905	-0.0639033988118172	0.224047288298607	-0.0433813370764256
-5.87449836730957	-7.38046979904175	-5.28438472747803	-0.0638720393180847	0.22403421998024	-0.0434016175568104
-5.87499475479126	-7.37948322296143	-5.27794599533081	-0.0638905316591263	0.223995923995972	-0.0433842800557613
-5.88073062896729	-7.38306903839111	-5.28005313873291	-0.0639686360955238	0.224048420786858	-0.0433621257543564
-5.8779149055481	-7.38055467605591	-5.2802529335022	-0.063801147043705	0.22411698102951	-0.0433504618704319
-5.87648248672485	-7.38304328918457	-5.28834962844849	-0.063863642513752	0.224044039845467	-0.0433751344680786
-5.88214445114136	-7.38600778579712	-5.28068161010742	-0.0639028400182724	0.224184736609459	-0.0433828718960285
-5.88401746749878	-7.38924121856689	-5.28585481643677	-0.0638314560055733	0.22418749332428	-0.0434328056871891
-5.8782639503479	-7.3870849609375	-5.28681182861328	-0.0638402476906776	0.224148213863373	-0.0434201657772064
-5.88358116149902	-7.39351749420166	-5.27727794647217	-0.0638908743858337	0.224156185984612	-0.0433377735316753
-5.88395261764526	-7.39380502700806	-5.28726577758789	-0.0638403967022896	0.224102005362511	-0.0434210300445557
-5.88375806808472	-7.39182090759277	-5.28676605224609	-0.0638137757778168	0.224110811948776	-0.0433156676590443
-5.88708639144897	-7.39641809463501	-5.28835105895996	-0.0638308003544807	0.224053397774696	-0.0433201752603054
-5.89014863967896	-7.39619779586792	-5.28575706481934	-0.0637986660003662	0.224174320697784	-0.0433253943920136
-5.88398027420044	-7.39501523971558	-5.2991943359375	-0.0636969655752182	0.224154710769653	-0.0433048009872437
-5.89175796508789	-7.39835023880005	-5.28970575332642	-0.0638219639658928	0.224219366908073	-0.0433017760515213
-5.89308023452759	-7.3971471786499	-5.29194688796997	-0.0637141987681389	0.224222451448441	-0.0433082804083824
-5.88882064819336	-7.39947986602783	-5.29278087615967	-0.0637562796473503	0.2242182046175	-0.043304730206728
-5.89069938659668	-7.39723634719849	-5.2955174446106	-0.0637304112315178	0.224212273955345	-0.0432387739419937
-5.89555835723877	-7.40344476699829	-5.29043436050415	-0.0637870505452156	0.224233061075211	-0.0432926863431931
-5.89294052124023	-7.40323734283447	-5.29006719589233	-0.0637262463569641	0.224262043833733	-0.0432727597653866
-5.89296913146973	-7.40450572967529	-5.2948637008667	-0.0636286661028862	0.224158748984337	-0.0432796590030193
-5.89455842971802	-7.40609502792358	-5.29193544387817	-0.0638381391763687	0.224268555641174	-0.0431905351579189
-5.89444971084595	-7.40436267852783	-5.30508995056152	-0.0635477155447006	0.224218860268593	-0.0432120524346828
-5.89433479309082	-7.40343236923218	-5.29682302474976	-0.0636794045567513	0.22416815161705	-0.0431713275611401
-5.89712333679199	-7.40788650512695	-5.29686164855957	-0.0636843740940094	0.224229708313942	-0.0431385040283203
-5.89180469512939	-7.40551662445068	-5.29970502853394	-0.0636433959007263	0.224155187606812	-0.0432270467281342
-5.89275360107422	-7.40395784378052	-5.29345893859863	-0.0636708065867424	0.224133878946304	-0.0431975796818733
-5.89541816711426	-7.40423631668091	-5.29277896881104	-0.0636436343193054	0.224143400788307	-0.0431836433708668
-5.89448881149292	-7.40168237686157	-5.29340076446533	-0.0636357218027115	0.224139258265495	-0.0431144945323467
-5.88946437835693	-7.39998817443848	-5.29934453964233	-0.0635699033737183	0.224030882120132	-0.0431093350052834
-5.89169359207153	-7.40582799911499	-5.2871036529541	-0.0637173503637314	0.224091678857803	-0.0431179367005825
-5.89559364318848	-7.40132236480713	-5.28777885437012	-0.0635603740811348	0.224100351333618	-0.0431900434195995
-5.89095449447632	-7.40491628646851	-5.28939151763916	-0.0636118873953819	0.224051475524902	-0.0431370511651039
-5.89706659317017	-7.40565252304077	-5.29511499404907	-0.0636042654514313	0.22408065199852	-0.0431720092892647
-5.89991426467896	-7.41123914718628	-5.28602313995361	-0.0636097937822342	0.224127069115639	-0.0432071052491665
-5.89868640899658	-7.40634918212891	-5.29352474212646	-0.0636194422841072	0.22409775853157	-0.0431382246315479
-5.89590644836426	-7.40466642379761	-5.29396629333496	-0.0636748075485229	0.224012404680252	-0.043120127171278
-5.90095520019531	-7.40680408477783	-5.29095554351807	-0.063633494079113	0.224110275506973	-0.0431798547506332
-5.89609146118164	-7.40824699401855	-5.29032516479492	-0.0636471956968308	0.224181890487671	-0.0431752018630505
-5.89385890960693	-7.406898021698	-5.29196119308472	-0.063664048910141	0.22411572933197	-0.043073982000351
-5.89567852020264	-7.40756273269653	-5.28639316558838	-0.0636729076504707	0.224076986312866	-0.043098621070385
-5.89576816558838	-7.40862798690796	-5.28483629226685	-0.0636938810348511	0.224079921841621	-0.0430831536650658
-5.89305591583252	-7.40618991851807	-5.28977584838867	-0.0636935383081436	0.224072590470314	-0.0430320538580418
-5.89228868484497	-7.40885925292969	-5.28990793228149	-0.063732884824276	0.224083065986633	-0.0430244766175747
-5.89569425582886	-7.40536785125732	-5.2787618637085	-0.0638165771961212	0.224111005663872	-0.0430576466023922
-5.88999223709106	-7.40652894973755	-5.28813695907593	-0.0636935532093048	0.224021524190903	-0.043052926659584
-5.89367294311523	-7.40304803848267	-5.28613567352295	-0.0637736618518829	0.224050253629684	-0.0430440045893192
-5.89306354522705	-7.40883255004883	-5.28650379180908	-0.0637349933385849	0.224005430936813	-0.0430375263094902
-5.89324712753296	-7.40505647659302	-5.28634166717529	-0.0637483149766922	0.22406093776226	-0.0430455841124058
-5.8921537399292	-7.40353012084961	-5.28575801849365	-0.0637309923768044	0.224017828702927	-0.0430404357612133
-5.89833164215088	-7.40928602218628	-5.28221035003662	-0.0637942627072334	0.224075213074684	-0.0431416966021061
-5.89510488510132	-7.40736150741577	-5.2840256690979	-0.0637178122997284	0.224062502384186	-0.0431069657206535
-5.89158964157104	-7.40725564956665	-5.28386688232422	-0.0637517422437668	0.223961234092712	-0.0431201756000519
-5.89881658554077	-7.40693235397339	-5.27898168563843	-0.0637769401073456	0.223969161510468	-0.0430717803537846
-5.89359521865845	-7.40921115875244	-5.28563690185547	-0.0637106895446777	0.224034622311592	-0.0431988760828972
-5.89646768569946	-7.40664529800415	-5.28316688537598	-0.0637405812740326	0.224030673503876	-0.0431206002831459
-5.89777040481567	-7.40672588348389	-5.28629684448242	-0.0637253150343895	0.223964750766754	-0.0432242900133133
-5.90050792694092	-7.40526628494263	-5.28336954116821	-0.0637493133544922	0.223994702100754	-0.0431380718946457
-5.89611482620239	-7.40027189254761	-5.29353094100952	-0.0636968836188316	0.223965555429459	-0.0432332046329975
-5.90021276473999	-7.40697193145752	-5.28383111953735	-0.0637715011835098	0.22400975227356	-0.0432030186057091
-5.90201473236084	-7.40600776672363	-5.28602361679077	-0.0636922419071198	0.224021717905998	-0.0431992597877979
-5.89203500747681	-7.40116596221924	-5.28478097915649	-0.063700832426548	0.223982065916061	-0.0432246029376984
-5.8976674079895	-7.40404987335205	-5.2755012512207	-0.0638043582439423	0.223882034420967	-0.0431489385664463
-5.89466190338135	-7.39950323104858	-5.27924489974976	-0.063845232129097	0.223909556865692	-0.0431679002940655
-5.89080572128296	-7.39714527130127	-5.26924848556519	-0.0637877658009529	0.223864361643791	-0.0430937148630619
-5.88993120193481	-7.39612340927124	-5.27529907226563	-0.0638825967907906	0.223733961582184	-0.0431641861796379
-5.8953709602356	-7.40672445297241	-5.26906299591064	-0.0639035627245903	0.223958432674408	-0.0432251840829849
-5.8958535194397	-7.40514039993286	-5.28801536560059	-0.0637520328164101	0.223960816860199	-0.0433745943009853
-5.89797449111938	-7.40814876556396	-5.28460454940796	-0.0637745633721352	0.22399939596653	-0.0434711650013924
-5.90491437911987	-7.40966320037842	-5.28811836242676	-0.0637462213635445	0.224040374159813	-0.0434582978487015
-5.90086460113525	-7.40115976333618	-5.29371356964111	-0.063732773065567	0.224104151129723	-0.0434892475605011
-5.90355443954468	-7.40180397033691	-5.29049015045166	-0.0637995153665543	0.224225133657455	-0.0434094220399857
-5.90691804885864	-7.39851665496826	-5.29625654220581	-0.0638010799884796	0.224219143390656	-0.0433926619589329
-5.89987993240356	-7.39589500427246	-5.29462337493896	-0.063674308359623	0.224206432700157	-0.043422345072031
-5.90538263320923	-7.40017747879028	-5.29379892349243	-0.0636889636516571	0.224206909537315	-0.0434085838496685
-5.90618085861206	-7.39894676208496	-5.29991006851196	-0.0636591911315918	0.224369570612907	-0.0434992425143719
-5.90451526641846	-7.39957332611084	-5.30354785919189	-0.0635529905557632	0.224234372377396	-0.0435681827366352
-5.90699291229248	-7.40091133117676	-5.29712772369385	-0.0636965930461884	0.224271506071091	-0.0435458123683929
-5.90891647338867	-7.40449285507202	-5.29485702514648	-0.0635811761021614	0.224229499697685	-0.0435986407101154
-5.91044282913208	-7.40155601501465	-5.30559349060059	-0.0635432898998261	0.224292024970055	-0.0435888096690178
-5.90772819519043	-7.40156221389771	-5.30284643173218	-0.0635560899972916	0.224200263619423	-0.0435807406902313
-5.91436004638672	-7.40141153335571	-5.30701112747192	-0.0635433867573738	0.22427149116993	-0.0435622297227383
-5.90971040725708	-7.40033578872681	-5.31345558166504	-0.0634307861328125	0.224352553486824	-0.0436225198209286
-5.90814638137817	-7.39962196350098	-5.30826473236084	-0.0634694024920464	0.224272340536118	-0.0435649193823338
-5.91359281539917	-7.40286016464233	-5.30406284332275	-0.0634764805436134	0.224388286471367	-0.0435828119516373
-5.9070463180542	-7.39860963821411	-5.31078863143921	-0.0634198561310768	0.224359124898911	-0.0436528660356998
-5.90849733352661	-7.40070533752441	-5.3061408996582	-0.0634693950414658	0.224280625581741	-0.0435976795852184
-5.91052770614624	-7.40308332443237	-5.30915927886963	-0.0634584501385689	0.224401831626892	-0.0436825752258301
-5.90954780578613	-7.40080499649048	-5.30756044387817	-0.0633724927902222	0.224314466118813	-0.0436570197343826
-5.91301918029785	-7.40272426605225	-5.31130075454712	-0.0634404122829437	0.224434569478035	-0.0436993725597858
-5.91121196746826	-7.40255880355835	-5.30965900421143	-0.0633794441819191	0.224447041749954	-0.0436920113861561
-5.91082811355591	-7.40161657333374	-5.31418800354004	-0.063389427959919	0.224408611655235	-0.0437048003077507
-5.91431713104248	-7.4003381729126	-5.3116569519043	-0.0633515864610672	0.224531292915344	-0.0437463633716106
-5.91814517974854	-7.40380573272705	-5.31325197219849	-0.0633442401885986	0.224528610706329	-0.0437380783259869
-5.91349935531616	-7.40016174316406	-5.31701707839966	-0.0633454620838165	0.224613592028618	-0.0437510572373867
-5.9141092300415	-7.40325975418091	-5.31176376342773	-0.0634009763598442	0.224519282579422	-0.0437306724488735
-5.92193365097046	-7.40708780288696	-5.31300497055054	-0.0634585097432137	0.224616006016731	-0.0437204204499722
-5.91919469833374	-7.40512752532959	-5.32226228713989	-0.0632722675800323	0.224616289138794	-0.0437515787780285
-5.91649866104126	-7.40455532073975	-5.32478857040405	-0.0634018704295158	0.224650979042053	-0.0437741354107857
-5.92029476165771	-7.40903186798096	-5.31326961517334	-0.0633700415492058	0.224717170000076	-0.0437250137329102
-5.92189884185791	-7.40994787216187	-5.31975698471069	-0.0633814111351967	0.224777296185493	-0.0438273064792156
-5.91869974136353	-7.40808200836182	-5.32485866546631	-0.0633815228939056	0.224818155169487	-0.0437448397278786
-5.92130279541016	-7.41225624084473	-5.32165908813477	-0.0634065791964531	0.224774062633514	-0.0438502840697765
-5.92484045028687	-7.41290426254272	-5.32447242736816	-0.0634277388453484	0.224959447979927	-0.0437956713140011
-5.91825008392334	-7.40930414199829	-5.32833051681519	-0.0634538009762764	0.224907785654068	-0.0438583418726921
-5.91988277435303	-7.40978670120239	-5.32008409500122	-0.063528761267662	0.224891230463982	-0.0438390374183655
-5.92331981658936	-7.4143009185791	-5.32280683517456	-0.0634765848517418	0.225000947713852	-0.0438751578330994
-5.92418050765991	-7.41364145278931	-5.3165717124939	-0.063540443778038	0.225062549114227	-0.0439025461673737
-5.91897630691528	-7.41343069076538	-5.32608079910278	-0.0634981095790863	0.224987208843231	-0.0438786558806896
-5.92146635055542	-7.41009902954102	-5.32046699523926	-0.0635793283581734	0.224970683455467	-0.0438711270689964
-5.92422771453857	-7.41545486450195	-5.32634353637695	-0.0635981410741806	0.224963754415512	-0.0438981242477894
-5.92433452606201	-7.41427326202393	-5.31938457489014	-0.0636416152119637	0.225147113204002	-0.0438490025699139
-5.9223108291626	-7.4136905670166	-5.32703638076782	-0.0635040551424026	0.225024595856667	-0.043836135417223
-5.9228253364563	-7.41236400604248	-5.31900405883789	-0.0636982843279839	0.22503887116909	-0.0438659526407719
-5.92651844024658	-7.41663932800293	-5.32434558868408	-0.0635520219802856	0.225033566355705	-0.0438604988157749
-5.92307901382446	-7.41543865203857	-5.31928777694702	-0.0636850669980049	0.225172951817513	-0.0438079945743084
-5.92315101623535	-7.41285753250122	-5.32481145858765	-0.0636090710759163	0.225039035081863	-0.0438406057655811
-5.92459154129028	-7.41719961166382	-5.32129573822021	-0.0637909024953842	0.225093930959702	-0.0438055619597435
-5.92757225036621	-7.41701698303223	-5.32158613204956	-0.0637128353118896	0.225127413868904	-0.0438480973243713
-5.92312097549438	-7.41727352142334	-5.31979322433472	-0.0637889578938484	0.225108295679092	-0.0437880866229534
-5.92522430419922	-7.41592454910278	-5.321120262146	-0.0637318938970566	0.225119039416313	-0.0437875427305698
-5.92894887924194	-7.41971015930176	-5.31639957427979	-0.0638699606060982	0.225127682089806	-0.0437973961234093
-5.93123960494995	-7.41657400131226	-5.3213939666748	-0.0637301951646805	0.225228786468506	-0.0437557175755501
-5.92377853393555	-7.4150276184082	-5.32154226303101	-0.0638068914413452	0.225098580121994	-0.0438045896589756
-5.93017435073853	-7.41787052154541	-5.31568193435669	-0.0638505592942238	0.225234672427177	-0.0437284670770168
-5.93012237548828	-7.41995000839233	-5.31829214096069	-0.0638472437858582	0.225259244441986	-0.0437918268144131
-5.93092727661133	-7.41877269744873	-5.32139873504639	-0.0638557076454163	0.225333392620087	-0.0437190681695938
-5.92666292190552	-7.41825389862061	-5.31982231140137	-0.0638390555977821	0.225233197212219	-0.0437461733818054
-5.93036890029907	-7.42143106460571	-5.31372976303101	-0.063955545425415	0.22531570494175	-0.0436712205410004
-5.92737674713135	-7.41668748855591	-5.31933546066284	-0.0638795346021652	0.225325807929039	-0.0437257699668407
-5.92711544036865	-7.41504383087158	-5.31371688842773	-0.0639560893177986	0.225329995155334	-0.0437079779803753
-5.92640495300293	-7.41607618331909	-5.31759452819824	-0.0639258474111557	0.225377142429352	-0.0437227338552475
-5.92594289779663	-7.41852474212646	-5.30793333053589	-0.0640149265527725	0.22535552084446	-0.0436121113598347
-5.92403936386108	-7.41603326797485	-5.315993309021	-0.063943013548851	0.225216418504715	-0.0436016470193863
-5.92166042327881	-7.41711807250977	-5.30869960784912	-0.0641049817204475	0.225202932953835	-0.0435125008225441
-5.92547512054443	-7.41706323623657	-5.30773401260376	-0.0640783533453941	0.225232049822807	-0.0434526018798351
-5.91920232772827	-7.41702461242676	-5.30801820755005	-0.0641266033053398	0.225195422768593	-0.0434661395847797
-5.92234039306641	-7.41326570510864	-5.31292247772217	-0.0640980526804924	0.225189626216888	-0.0434158593416214
-5.92412042617798	-7.41287326812744	-5.30150890350342	-0.0641500726342201	0.225183576345444	-0.043404471129179
-5.92839622497559	-7.41535806655884	-5.30790042877197	-0.0642414689064026	0.225298017263412	-0.0433747246861458
-5.91905307769775	-7.4115195274353	-5.30736970901489	-0.0641507357358933	0.22515507042408	-0.0433932468295097
-5.92224550247192	-7.41064119338989	-5.30611324310303	-0.0642754137516022	0.225165113806725	-0.0433545261621475
-5.92671680450439	-7.41387414932251	-5.30403232574463	-0.0642941296100616	0.225185945630074	-0.0433399900794029
-5.92581987380981	-7.41118812561035	-5.30807542800903	-0.0642919167876244	0.225227355957031	-0.0432806089520454
-5.92414855957031	-7.41028070449829	-5.30406332015991	-0.0643300265073776	0.225141733884811	-0.0433048605918884
-5.92544555664063	-7.41204214096069	-5.30183887481689	-0.0643247663974762	0.225276008248329	-0.0432924702763557
-5.92477130889893	-7.40864849090576	-5.3054633140564	-0.0643732100725174	0.225260525941849	-0.0432569794356823
-5.92245006561279	-7.40925931930542	-5.29565715789795	-0.0643465965986252	0.225180238485336	-0.0432394370436668
-5.92835474014282	-7.41325378417969	-5.30224704742432	-0.0644272193312645	0.225285977125168	-0.0432263128459454
-5.9251127243042	-7.40970420837402	-5.3040657043457	-0.0643905773758888	0.225253343582153	-0.043197076767683
-5.9238543510437	-7.41198396682739	-5.30997323989868	-0.0644427165389061	0.22521485388279	-0.0431782826781273
-5.92826223373413	-7.40703916549683	-5.30286931991577	-0.064542829990387	0.225315421819687	-0.0432062409818172
-5.92674970626831	-7.40854358673096	-5.31043338775635	-0.064493715763092	0.225296467542648	-0.0432347506284714
-5.92780542373657	-7.40827989578247	-5.30187129974365	-0.0645703673362732	0.225285291671753	-0.0431190952658653
-5.92849922180176	-7.40790128707886	-5.30336713790894	-0.0645901411771774	0.225371167063713	-0.0431473106145859
-5.9253363609314	-7.40609693527222	-5.30251550674438	-0.0646028369665146	0.225376918911934	-0.0430996380746365
-5.92731714248657	-7.40396738052368	-5.29727554321289	-0.0647177845239639	0.225308105349541	-0.0430764518678188
-5.92958736419678	-7.41030550003052	-5.29932928085327	-0.0648310706019402	0.225404292345047	-0.0430432371795177
-5.92647314071655	-7.40458965301514	-5.30377912521362	-0.0647242367267609	0.225355684757233	-0.0429837219417095
-5.92718935012817	-7.40741109848022	-5.30771636962891	-0.0648091658949852	0.22532893717289	-0.0429834462702274
-5.93198871612549	-7.40707921981812	-5.30269336700439	-0.0649144425988197	0.22536812722683	-0.0428584553301334
-5.92697858810425	-7.40530061721802	-5.30808115005493	-0.06482844799757	0.225409388542175	-0.0429267883300781
-5.92881536483765	-7.40345430374146	-5.30383205413818	-0.0649452656507492	0.225420698523521	-0.0428550131618977
-5.92818307876587	-7.40630054473877	-5.30659770965576	-0.065022885799408	0.225462853908539	-0.0429360270500183
-5.92657661437988	-7.40259313583374	-5.30880212783813	-0.0649545192718506	0.225508913397789	-0.0428774803876877
-5.92878532409668	-7.40050458908081	-5.30416107177734	-0.0649899169802666	0.225461602210999	-0.0427719056606293
-5.93163204193115	-7.40584278106689	-5.30769014358521	-0.0650644823908806	0.225532174110413	-0.0428538993000984
-5.93364906311035	-7.40550947189331	-5.3076376914978	-0.065009705722332	0.225558951497078	-0.0427962988615036
-5.92801141738892	-7.40050601959229	-5.31233692169189	-0.0650394409894943	0.225475117564201	-0.0428357347846031
-5.93704319000244	-7.40649509429932	-5.30098056793213	-0.065141923725605	0.225623965263367	-0.0427564159035683
-5.93287754058838	-7.4017162322998	-5.31540060043335	-0.0650415569543839	0.225613102316856	-0.0428120568394661
-5.93433713912964	-7.40384244918823	-5.30972814559937	-0.0650334656238556	0.22555223107338	-0.0427556484937668
-5.94137763977051	-7.40469217300415	-5.31469392776489	-0.0651110708713531	0.225558057427406	-0.0427645221352577
-5.93652629852295	-7.40436267852783	-5.31967782974243	-0.0650601461529732	0.225656628608704	-0.0427371226251125
-5.93672704696655	-7.40109443664551	-5.32103967666626	-0.0650476515293121	0.225574314594269	-0.0427334792912006
-5.94092607498169	-7.40125513076782	-5.32374572753906	-0.0650711134076118	0.225591957569122	-0.0427422374486923
-5.94339084625244	-7.40521621704102	-5.31874656677246	-0.0650186166167259	0.225618362426758	-0.0427299328148365
-5.93707466125488	-7.39958477020264	-5.3219518661499	-0.0649599507451057	0.225599005818367	-0.0427051894366741
-5.93916606903076	-7.39969825744629	-5.3272557258606	-0.0649805963039398	0.225568279623985	-0.0427035354077816
-5.94506692886353	-7.39822340011597	-5.32410144805908	-0.0650467649102211	0.225675478577614	-0.0426829382777214
-5.94237518310547	-7.39684772491455	-5.33115291595459	-0.0648661851882935	0.225636795163155	-0.0426677539944649
-5.93934106826782	-7.39387369155884	-5.32909154891968	-0.0648816078901291	0.225606173276901	-0.0426607429981232
-5.93957757949829	-7.39601898193359	-5.32675313949585	-0.0649658963084221	0.225596740841866	-0.0425912663340569
-5.9392409324646	-7.39435052871704	-5.33078289031982	-0.0648630037903786	0.225638508796692	-0.0426420122385025
-5.93492650985718	-7.3919997215271	-5.32947111129761	-0.0649395287036896	0.225549146533012	-0.0425793454051018
-5.93792057037354	-7.3906135559082	-5.32892751693726	-0.0648233145475388	0.225474566221237	-0.0425805971026421
-5.93311882019043	-7.38908243179321	-5.33020401000977	-0.0648537501692772	0.22552202641964	-0.0425272397696972
-5.92818737030029	-7.38635587692261	-5.33724641799927	-0.0647149309515953	0.225420042872429	-0.0424813590943813
-5.9318790435791	-7.38420581817627	-5.33275032043457	-0.0648172348737717	0.225469648838043	-0.0423965938389301
-5.92642498016357	-7.38558006286621	-5.33763456344604	-0.0647233948111534	0.225428611040115	-0.0424256362020969
-5.92434358596802	-7.38196659088135	-5.33545351028442	-0.0647337809205055	0.225342467427254	-0.0423139333724976
-5.92037010192871	-7.38115310668945	-5.33691644668579	-0.0647829100489616	0.225372314453125	-0.042269192636013
-5.92547988891602	-7.37861394882202	-5.33078289031982	-0.0647088959813118	0.225355714559555	-0.0422925129532814
-5.91733598709106	-7.37270164489746	-5.33991050720215	-0.0647131502628326	0.225326672196388	-0.0422315932810307
-5.91722202301025	-7.3737530708313	-5.33341836929321	-0.0646900981664658	0.225195944309235	-0.0421516411006451
-5.91883182525635	-7.3756628036499	-5.33130311965942	-0.0647394582629204	0.225254312157631	-0.0420866869390011
-5.91146039962769	-7.37117290496826	-5.33335113525391	-0.0646292418241501	0.22513772547245	-0.0421182401478291
-5.91152191162109	-7.36596155166626	-5.3313250541687	-0.0646851062774658	0.225100100040436	-0.0419995374977589
-5.91093921661377	-7.3678297996521	-5.32883977890015	-0.0645888447761536	0.225078076124191	-0.0420148596167564
-5.91040468215942	-7.36825370788574	-5.32909107208252	-0.064682699739933	0.225116953253746	-0.0419443286955357
-5.90630197525024	-7.36081171035767	-5.33427000045776	-0.0645878091454506	0.224984332919121	-0.0419155471026897
-5.9074559211731	-7.36469602584839	-5.32824373245239	-0.0646382421255112	0.224962130188942	-0.0418153665959835
-5.90667057037354	-7.36167144775391	-5.33861970901489	-0.0646317675709724	0.225025311112404	-0.0418530665338039
-5.90500164031982	-7.35847425460815	-5.3309760093689	-0.0645284727215767	0.224931165575981	-0.0417512394487858
-5.90272665023804	-7.35817193984985	-5.33353853225708	-0.0646005049347878	0.224857434630394	-0.0417572408914566
-5.90256834030151	-7.35506343841553	-5.32905006408691	-0.0645866990089417	0.224893540143967	-0.0417109951376915
-5.89664936065674	-7.35315847396851	-5.33920049667358	-0.0645538866519928	0.224856570363045	-0.0416665188968182
-5.89615726470947	-7.35021305084229	-5.32973861694336	-0.0646413192152977	0.224807724356651	-0.0416347123682499
-5.89559936523438	-7.35413885116577	-5.32999420166016	-0.0646467357873917	0.224755510687828	-0.0415418520569801
-5.88974380493164	-7.34652709960938	-5.33062744140625	-0.0645891427993774	0.22473931312561	-0.041491724550724
-5.88774013519287	-7.34912872314453	-5.32238006591797	-0.0646362379193306	0.224571377038956	-0.041421502828598
-5.89111471176147	-7.34831666946411	-5.32105779647827	-0.0646740570664406	0.224685043096542	-0.0414589680731297
-5.88565349578857	-7.34574699401855	-5.32157421112061	-0.0645883232355118	0.224628940224648	-0.0413651876151562
-5.88589477539063	-7.34309911727905	-5.32621669769287	-0.0646919086575508	0.224559023976326	-0.0413413979113102
-5.88826274871826	-7.34554672241211	-5.31407403945923	-0.0646704882383347	0.2245814204216	-0.041261550039053
-5.88456392288208	-7.34140491485596	-5.32340908050537	-0.0645825639367104	0.224515005946159	-0.0413696989417076
-5.88546180725098	-7.34209251403809	-5.32465505599976	-0.0646363794803619	0.224470183253288	-0.0412196554243565
-5.89054107666016	-7.34082365036011	-5.32489919662476	-0.0646735578775406	0.224486663937569	-0.0413098186254501
-5.89194488525391	-7.34134721755981	-5.32359886169434	-0.0646955594420433	0.224640518426895	-0.0413574241101742
-5.88683128356934	-7.33799457550049	-5.32768440246582	-0.0645930096507072	0.224494263529778	-0.0413487739861012
-5.89470720291138	-7.34103393554688	-5.32227659225464	-0.0647437423467636	0.224537283182144	-0.0413712523877621
-5.8952054977417	-7.34190559387207	-5.32996368408203	-0.0645387470722198	0.224629878997803	-0.0414202325046062
-5.89104413986206	-7.33620595932007	-5.32454586029053	-0.0646007657051086	0.224558785557747	-0.0414415933191776
-5.89447164535522	-7.3386492729187	-5.32630920410156	-0.0646585002541542	0.224606111645699	-0.0414307937026024
-5.89744758605957	-7.33931541442871	-5.32501268386841	-0.064697727560997	0.224602207541466	-0.0414889641106129
-5.89552593231201	-7.33623123168945	-5.32901048660278	-0.0646363347768784	0.22463670372963	-0.041503768414259
-5.89369583129883	-7.33637571334839	-5.33140754699707	-0.0646103993058205	0.224627420306206	-0.0415020510554314
-5.89875650405884	-7.33706331253052	-5.32537126541138	-0.0647099018096924	0.224732771515846	-0.0414442494511604
-5.89747142791748	-7.3379487991333	-5.33532333374023	-0.0646480321884155	0.224695637822151	-0.0414823517203331
-5.89432668685913	-7.33450937271118	-5.33320569992065	-0.0647130981087685	0.224712863564491	-0.0414639934897423
-5.90051889419556	-7.33743667602539	-5.33361577987671	-0.0646529942750931	0.224669188261032	-0.0415114276111126
-5.90225791931152	-7.33769989013672	-5.33155536651611	-0.0647341832518578	0.224837884306908	-0.0415066070854664
-5.90019702911377	-7.33557605743408	-5.34054183959961	-0.0646131560206413	0.224756896495819	-0.0415302701294422
-5.90109920501709	-7.3359375	-5.33229780197144	-0.0647184401750565	0.224747136235237	-0.0415263548493385
-5.90728759765625	-7.33722019195557	-5.338219165802	-0.0646928995847702	0.224847704172134	-0.0415536873042583
-5.90079259872437	-7.33642292022705	-5.33540201187134	-0.0646765381097794	0.224828362464905	-0.0415997765958309
-5.90648317337036	-7.33273410797119	-5.34423112869263	-0.0645805895328522	0.224855691194534	-0.0415947958827019
-5.90940618515015	-7.33485984802246	-5.33467626571655	-0.0646733939647675	0.2248515188694	-0.0416064970195293
-5.91297006607056	-7.33665323257446	-5.34421157836914	-0.064700223505497	0.224914371967316	-0.0416238680481911
-5.90563774108887	-7.33531379699707	-5.34213399887085	-0.0646043717861176	0.224810019135475	-0.04166479408741
-5.90999126434326	-7.33538436889648	-5.34195852279663	-0.0646553561091423	0.224946483969688	-0.0416287630796433
-5.91092872619629	-7.33372592926025	-5.34634876251221	-0.0646366700530052	0.224900275468826	-0.0416841618716717
-5.91363668441772	-7.33398151397705	-5.35071849822998	-0.0646370574831963	0.224989920854568	-0.0416326001286507
-5.90689563751221	-7.33119773864746	-5.34532880783081	-0.0645058378577232	0.224868059158325	-0.0417197272181511
-5.91170930862427	-7.33461666107178	-5.34114074707031	-0.0646538734436035	0.224967807531357	-0.0416692048311234
-5.91180562973022	-7.33261346817017	-5.34348249435425	-0.064564511179924	0.225020572543144	-0.0417494177818298
-5.90906953811646	-7.33547258377075	-5.35240411758423	-0.0645835399627686	0.224959209561348	-0.0417120270431042
-5.91051149368286	-7.33322334289551	-5.34652042388916	-0.0645064190030098	0.224914714694023	-0.0417227894067764
-5.91150522232056	-7.33547210693359	-5.34440755844116	-0.0646196976304054	0.225032955408096	-0.0417107529938221
-5.90887784957886	-7.32847166061401	-5.34337520599365	-0.0645313337445259	0.225073173642159	-0.0417287163436413
-5.90451955795288	-7.33153104782104	-5.35360050201416	-0.0645452812314034	0.22491917014122	-0.0416753999888897
-5.91035938262939	-7.33307361602783	-5.34468555450439	-0.0646221041679382	0.224993586540222	-0.0417115986347198
-5.90947914123535	-7.33617210388184	-5.34935522079468	-0.0645634010434151	0.225058749318123	-0.041683703660965
-5.91048812866211	-7.33014965057373	-5.35073614120483	-0.0645571351051331	0.225017994642258	-0.0416784323751926
-5.90989828109741	-7.33280467987061	-5.3493390083313	-0.0645836591720581	0.22499492764473	-0.041634064167738
-5.91419506072998	-7.33130788803101	-5.34909534454346	-0.0645775496959686	0.225114911794662	-0.0416498333215714
-5.91228246688843	-7.33314275741577	-5.35195159912109	-0.0645036473870277	0.225178152322769	-0.0416729524731636
-5.91031169891357	-7.33029890060425	-5.35786533355713	-0.0645672902464867	0.225132197141647	-0.0415862947702408
-5.91677665710449	-7.32977628707886	-5.36158227920532	-0.064510777592659	0.2252097427845	-0.041685625910759
-5.91123151779175	-7.33059692382813	-5.36379671096802	-0.064475379884243	0.225253731012344	-0.0416791513562202
-5.91351222991943	-7.32693576812744	-5.36228370666504	-0.0644787847995758	0.225285053253174	-0.041647233068943
-5.91127634048462	-7.33150672912598	-5.36451578140259	-0.0644596964120865	0.225288912653923	-0.0417478755116463
-5.91160440444946	-7.3257040977478	-5.35806131362915	-0.0644258707761765	0.22536401450634	-0.041800357401371
-5.90834188461304	-7.32621765136719	-5.35530996322632	-0.0644604116678238	0.225311070680618	-0.0418112017214298
-5.91092300415039	-7.33207416534424	-5.36406469345093	-0.0645096153020859	0.225379809737206	-0.0417805872857571
-5.91169786453247	-7.32653617858887	-5.35503387451172	-0.0644006505608559	0.225471809506416	-0.041786003857851
-5.90792083740234	-7.32847118377686	-5.3574047088623	-0.0644515603780746	0.225327745079994	-0.0417982749640942
-5.90684509277344	-7.32698392868042	-5.35086011886597	-0.0644711554050446	0.22538124024868	-0.0416864305734634
-5.90433168411255	-7.32087182998657	-5.36566066741943	-0.0643930584192276	0.225367024540901	-0.0417190082371235
-5.90529251098633	-7.32085514068604	-5.35370397567749	-0.0644584372639656	0.225278183817863	-0.0416100323200226
-5.90632772445679	-7.32111120223999	-5.35473966598511	-0.0644566044211388	0.225327700376511	-0.0416026450693607
-5.8971095085144	-7.31737661361694	-5.35436677932739	-0.0643911883234978	0.225252449512482	-0.0416082851588726
-5.90197277069092	-7.31385850906372	-5.34819364547729	-0.0644815266132355	0.225181594491005	-0.0415171384811401
-5.89804983139038	-7.31593894958496	-5.34504127502441	-0.064522460103035	0.225164145231247	-0.0415753237903118
-5.89707326889038	-7.31479263305664	-5.34719371795654	-0.0644151344895363	0.225134909152985	-0.0414806269109249
-5.89546680450439	-7.31061983108521	-5.35048675537109	-0.0644352585077286	0.225074544548988	-0.0414764136075974
-5.89988231658936	-7.31445455551147	-5.33893585205078	-0.0644174739718437	0.22510339319706	-0.0414013117551804
-5.89701461791992	-7.30809211730957	-5.35245418548584	-0.0643592774868011	0.225051045417786	-0.0414363741874695
-5.89288711547852	-7.30805540084839	-5.33958911895752	-0.0643721297383308	0.22494500875473	-0.0413605086505413
-5.89655637741089	-7.30783224105835	-5.34299325942993	-0.0643450617790222	0.224979251623154	-0.0413689203560352
-5.88876962661743	-7.30734300613403	-5.34032297134399	-0.0643365606665611	0.224946781992912	-0.0413527451455593
-5.88679504394531	-7.30493021011353	-5.34351587295532	-0.0643505528569222	0.224859058856964	-0.0412819981575012
-5.8880295753479	-7.30219841003418	-5.33423948287964	-0.064454510807991	0.224912285804749	-0.0412747226655483
-5.88643646240234	-7.30379295349121	-5.33486270904541	-0.0643446743488312	0.224938094615936	-0.0411940030753613
-5.87986469268799	-7.29845857620239	-5.33351039886475	-0.0644459128379822	0.224816143512726	-0.0412132926285267
-5.87720918655396	-7.29918384552002	-5.33028507232666	-0.0644046738743782	0.224774688482285	-0.0411467552185059
-5.87732791900635	-7.2966365814209	-5.3321008682251	-0.0644567757844925	0.224726408720016	-0.041053481400013
-5.87069606781006	-7.29358100891113	-5.32754182815552	-0.0643631219863892	0.224673226475716	-0.0409844182431698
-5.87362194061279	-7.2949275970459	-5.32248163223267	-0.0644784942269325	0.224602118134499	-0.0409916900098324
-5.87113094329834	-7.2927942276001	-5.31889533996582	-0.0643980354070663	0.224668547511101	-0.0409306697547436
-5.86553287506104	-7.29221296310425	-5.32902812957764	-0.0643737316131592	0.224430292844772	-0.040870726108551
-5.86559200286865	-7.28924083709717	-5.31647396087646	-0.0644573792815208	0.224394261837006	-0.0407665818929672
-5.86554050445557	-7.29283952713013	-5.32222509384155	-0.0644642412662506	0.224310263991356	-0.0407872274518013
-5.86378002166748	-7.2861647605896	-5.31990623474121	-0.0644217655062675	0.224304884672165	-0.04067263007164
-5.85938119888306	-7.28889322280884	-5.32590103149414	-0.0644746646285057	0.224221661686897	-0.0406904630362988
-5.86407041549683	-7.28575706481934	-5.31665182113647	-0.0645409524440765	0.224215134978294	-0.0407018698751926
-5.85765266418457	-7.28599405288696	-5.32081699371338	-0.0645328909158707	0.224202573299408	-0.0407074764370918
-5.85530233383179	-7.28245401382446	-5.31511116027832	-0.0644150674343109	0.224031582474709	-0.0405820682644844
-5.85611438751221	-7.28616523742676	-5.31662368774414	-0.0645422711968422	0.224114134907722	-0.0405843518674374
-5.85692119598389	-7.28387355804443	-5.31287622451782	-0.0644768103957176	0.224007487297058	-0.0405825339257717
-5.85148906707764	-7.28147268295288	-5.3174467086792	-0.0644931495189667	0.223972365260124	-0.0405571796000004
-5.85148811340332	-7.28415727615356	-5.30763101577759	-0.0644680038094521	0.223899260163307	-0.0405873581767082
-5.85551166534424	-7.28300189971924	-5.31544065475464	-0.0644720196723938	0.223958402872086	-0.0405422039330006
-5.84754467010498	-7.28024101257324	-5.31372928619385	-0.0644687041640282	0.223792403936386	-0.0405600592494011
-5.85097408294678	-7.28120470046997	-5.304114818573	-0.0645233690738678	0.223729148507118	-0.0404791086912155
-5.85261201858521	-7.28373384475708	-5.31576538085938	-0.0645374357700348	0.223899364471436	-0.0404735952615738
-5.84652519226074	-7.28030920028687	-5.30804586410522	-0.0644833147525787	0.223682522773743	-0.040447223931551
-5.84738540649414	-7.2790150642395	-5.31849002838135	-0.0644869729876518	0.223608866333961	-0.0403985194861889
-5.84945058822632	-7.28219366073608	-5.30783891677856	-0.0644787773489952	0.223617509007454	-0.0403289087116718
-5.84934186935425	-7.27627754211426	-5.32420444488525	-0.0644675046205521	0.223616108298302	-0.0403206907212734
-5.849036693573	-7.27458143234253	-5.31715869903564	-0.064451776444912	0.22356216609478	-0.0402857065200806
-5.85019016265869	-7.27849102020264	-5.31532430648804	-0.0644782856106758	0.223520681262016	-0.0402683988213539
-5.8462119102478	-7.27552127838135	-5.31634473800659	-0.0643970146775246	0.22355180978775	-0.0402621291577816
-5.84604692459106	-7.27429819107056	-5.32018756866455	-0.0644409283995628	0.223401188850403	-0.040245171636343
-5.84849405288696	-7.27669811248779	-5.32102537155151	-0.0644660890102386	0.223470136523247	-0.0403184592723846
-5.84680271148682	-7.27990293502808	-5.31804895401001	-0.0643408671021461	0.223476678133011	-0.0402761958539486
-5.84407329559326	-7.2729926109314	-5.32364273071289	-0.0643716156482697	0.223433345556259	-0.040358554571867
-5.84513998031616	-7.27604341506958	-5.31809282302856	-0.0643712878227234	0.22335921227932	-0.0402409546077251
-5.84423780441284	-7.28059720993042	-5.32276630401611	-0.0644097253680229	0.223440781235695	-0.0403068661689758
-5.84510087966919	-7.27725839614868	-5.32133817672729	-0.0643102675676346	0.223294883966446	-0.0402353443205357
-5.84395742416382	-7.27836465835571	-5.32835960388184	-0.0644143521785736	0.22326971590519	-0.0402750745415688
-5.84511470794678	-7.27779626846313	-5.32215118408203	-0.064334824681282	0.223335683345795	-0.0402322299778461
-5.84062194824219	-7.27597570419312	-5.32972478866577	-0.0641463324427605	0.223240718245506	-0.0402519218623638
-5.84127807617188	-7.27503252029419	-5.32848691940308	-0.0642683357000351	0.223210468888283	-0.0401909872889519
-5.84229898452759	-7.27448892593384	-5.32901382446289	-0.0641922652721405	0.223252043128014	-0.0402278378605843
-5.83471536636353	-7.27325057983398	-5.32960033416748	-0.0641822814941406	0.223163112998009	-0.0402331650257111
-5.83779525756836	-7.27121448516846	-5.33275842666626	-0.0642059519886971	0.223140299320221	-0.0402106158435345
-5.83984231948853	-7.27845096588135	-5.3203911781311	-0.0642998889088631	0.223131701350212	-0.0402609594166279
-5.84017896652222	-7.27169609069824	-5.32976150512695	-0.0641804561018944	0.223171904683113	-0.0402301177382469
-5.83537244796753	-7.27139854431152	-5.32975435256958	-0.0641160607337952	0.223008081316948	-0.0402692779898643
-5.8400673866272	-7.27595376968384	-5.3176646232605	-0.0642059221863747	0.223055154085159	-0.0401960499584675
-5.83461952209473	-7.27322673797607	-5.32912063598633	-0.0640069544315338	0.222985997796059	-0.040215864777565
-5.83506536483765	-7.27385425567627	-5.31914520263672	-0.0640856772661209	0.222909241914749	-0.0401655919849873
-5.83928442001343	-7.27636814117432	-5.32570934295654	-0.0640429109334946	0.22296704351902	-0.0401720367372036
-5.83019781112671	-7.27128505706787	-5.32718181610107	-0.0639335289597511	0.222855895757675	-0.0402298234403133
-5.82989835739136	-7.27329301834106	-5.32780456542969	-0.0640686452388763	0.22279454767704	-0.0401521995663643
-5.83082818984985	-7.27238082885742	-5.31577587127686	-0.0639725178480148	0.222806259989738	-0.0402177385985851
-5.82829141616821	-7.26982593536377	-5.32584857940674	-0.0639434978365898	0.222763255238533	-0.0401427857577801
-5.82371664047241	-7.27016115188599	-5.31936073303223	-0.0639073699712753	0.222663968801498	-0.0401724949479103
-5.8238410949707	-7.27364206314087	-5.31126546859741	-0.0639168620109558	0.222677946090698	-0.0400886088609695
-5.82098293304443	-7.26573419570923	-5.31264066696167	-0.0638447627425194	0.222666427493095	-0.0401376262307167
-5.81373691558838	-7.26936435699463	-5.31069993972778	-0.0638840645551682	0.222417682409286	-0.0400877557694912
-5.81527376174927	-7.27295398712158	-5.30606555938721	-0.0638995990157127	0.222400963306427	-0.0400501377880573
-5.81310415267944	-7.26662588119507	-5.30912828445435	-0.063762441277504	0.222399160265923	-0.0400671437382698
-5.811851978302	-7.26786851882935	-5.30711984634399	-0.0638142451643944	0.222263470292091	-0.0400207005441189
-5.81133842468262	-7.26679801940918	-5.30097007751465	-0.0637684762477875	0.222195103764534	-0.0400025807321072
-5.80607986450195	-7.26570463180542	-5.31096220016479	-0.0637648329138756	0.222168147563934	-0.0400432944297791
-5.80148267745972	-7.26473569869995	-5.29736375808716	-0.0637152120471001	0.222069323062897	-0.0400054454803467
-5.80240440368652	-7.26558923721313	-5.30249309539795	-0.0637098401784897	0.222017094492912	-0.0400115437805653
-5.80133390426636	-7.26064157485962	-5.28995895385742	-0.0637290850281715	0.221988722681999	-0.0400099121034145
-5.79555940628052	-7.26056575775146	-5.29802560806274	-0.063577339053154	0.221862658858299	-0.03994295373559
-5.79716491699219	-7.26121282577515	-5.28840351104736	-0.0636291727423668	0.221819549798965	-0.0400035455822945
-5.79481077194214	-7.26403617858887	-5.29083967208862	-0.0635302066802979	0.221862182021141	-0.0400224700570107
-5.78962421417236	-7.26036882400513	-5.29127168655396	-0.0634571090340614	0.221782103180885	-0.0400243438780308
-5.78688526153564	-7.2587366104126	-5.29018115997314	-0.0635125860571861	0.221693873405457	-0.0399816110730171
-5.78930521011353	-7.26088953018188	-5.28385543823242	-0.0634389296174049	0.221745669841766	-0.0400682389736176
-5.78531169891357	-7.25706911087036	-5.28298997879028	-0.0633709132671356	0.221703618764877	-0.0400807224214077
-5.781822681427	-7.25843667984009	-5.28873634338379	-0.0632818341255188	0.221593573689461	-0.0401313826441765
-5.78061628341675	-7.25580835342407	-5.27693796157837	-0.0633499473333359	0.221538320183754	-0.0400949940085411
-5.77795076370239	-7.25837278366089	-5.2842230796814	-0.0631949007511139	0.221549034118652	-0.0401754304766655
-5.7779426574707	-7.25222158432007	-5.28344058990479	-0.063120573759079	0.221477642655373	-0.0400863215327263
-5.77608108520508	-7.25745487213135	-5.28307247161865	-0.0631592646241188	0.221390828490257	-0.0402006581425667
-5.77966260910034	-7.25358057022095	-5.27503824234009	-0.0630570277571678	0.221360117197037	-0.0401881337165833
-5.77614068984985	-7.25667858123779	-5.28999471664429	-0.0629758909344673	0.221424996852875	-0.0403010509908199
-5.77641725540161	-7.25180053710938	-5.28302431106567	-0.062932163476944	0.221222847700119	-0.0402479507029057
-5.7776665687561	-7.25937223434448	-5.285569190979	-0.0629402026534081	0.221243545413017	-0.0403584502637386
-5.78211545944214	-7.25733804702759	-5.28531885147095	-0.0628293454647064	0.221295416355133	-0.040281169116497
-5.77640581130981	-7.25479078292847	-5.29263925552368	-0.062742717564106	0.221238166093826	-0.0404933243989944
-5.77749633789063	-7.25577259063721	-5.28774642944336	-0.0626733973622322	0.221110418438911	-0.0404752567410469
-5.78188848495483	-7.25831174850464	-5.28684377670288	-0.0626577958464623	0.221083953976631	-0.0405068770051003
-5.78028249740601	-7.25770568847656	-5.28762578964233	-0.0625489726662636	0.221129074692726	-0.0405246950685978
-5.77924633026123	-7.25360679626465	-5.29365396499634	-0.0624657869338989	0.221047341823578	-0.0405881367623806
-5.78018236160278	-7.26051092147827	-5.28989171981812	-0.062482263892889	0.221092045307159	-0.0406133830547333
-5.78073644638062	-7.26030015945435	-5.29475736618042	-0.0623316876590252	0.221110135316849	-0.0406427569687366
-5.77485752105713	-7.25582838058472	-5.29189920425415	-0.0622429102659225	0.221031233668327	-0.0407217368483543
-5.78227663040161	-7.26433324813843	-5.28688287734985	-0.0622864924371243	0.221101969480515	-0.0407171845436096
-5.77819538116455	-7.25725173950195	-5.29661560058594	-0.0621121637523174	0.220956012606621	-0.0408559441566467
-5.77698373794556	-7.26170682907104	-5.29189395904541	-0.0620946064591408	0.220954596996307	-0.040881585329771
-5.7865161895752	-7.26371908187866	-5.30024290084839	-0.0620160102844238	0.220932886004448	-0.0409626550972462
-5.7786169052124	-7.25961208343506	-5.30339241027832	-0.0619682595133781	0.221023812890053	-0.0410916768014431
-5.78395462036133	-7.26312971115112	-5.30355358123779	-0.0618775263428688	0.220935314893723	-0.0410826280713081
-5.78899765014648	-7.25980234146118	-5.30068969726563	-0.0618643164634705	0.220986485481262	-0.0411944538354874
-5.78309535980225	-7.26225185394287	-5.30821657180786	-0.0616823062300682	0.220976799726486	-0.0412392467260361
-5.79000329971313	-7.26333141326904	-5.30639410018921	-0.061730183660984	0.220879673957825	-0.0412609800696373
-5.7873706817627	-7.26498174667358	-5.30632638931274	-0.0616406053304672	0.220935970544815	-0.0413185022771358
-5.78896188735962	-7.26303482055664	-5.30571556091309	-0.0615252256393433	0.220811918377876	-0.0414066687226295
-5.78402090072632	-7.26341199874878	-5.31067752838135	-0.0615629814565182	0.220796823501587	-0.0414147824048996
-5.79110050201416	-7.26719093322754	-5.30896949768066	-0.061471201479435	0.220815971493721	-0.0414877310395241
-5.78913116455078	-7.26606035232544	-5.31248474121094	-0.0614210925996304	0.220926821231842	-0.0415052026510239
-5.78590679168701	-7.26485586166382	-5.31403064727783	-0.0612958073616028	0.220721855759621	-0.0415457785129547
-5.78877687454224	-7.26407909393311	-5.31220483779907	-0.0613333731889725	0.220805928111076	-0.0415142104029655
-5.79090023040771	-7.26879596710205	-5.31373977661133	-0.0612793043255806	0.220797568559647	-0.0415957532823086
-5.79107332229614	-7.26570606231689	-5.32072019577026	-0.0611552894115448	0.220787480473518	-0.0415743850171566
-5.78732538223267	-7.26609420776367	-5.31996393203735	-0.0612540878355503	0.220747619867325	-0.0416799634695053
-5.79469680786133	-7.26671743392944	-5.31628036499023	-0.0611846372485161	0.220817163586617	-0.041694950312376
-5.79096937179565	-7.26656436920166	-5.32956409454346	-0.0610732957720757	0.220863536000252	-0.0417680889368057
-5.7929048538208	-7.26834154129028	-5.32054901123047	-0.060989573597908	0.220747515559196	-0.0417167544364929
-5.7944712638855	-7.26968383789063	-5.32283782958984	-0.0610521510243416	0.220858290791512	-0.041761115193367
-5.79384851455688	-7.26868391036987	-5.32471990585327	-0.060973733663559	0.220806658267975	-0.041814349591732
-5.79313993453979	-7.26769399642944	-5.32454633712769	-0.0609687231481075	0.220809370279312	-0.0418222211301327
-5.7940239906311	-7.27135467529297	-5.32156229019165	-0.0609574541449547	0.220712006092072	-0.0418705530464649
-5.7975697517395	-7.27383661270142	-5.32468605041504	-0.0609215125441551	0.220846146345139	-0.0418707318603992
-5.79680347442627	-7.27060508728027	-5.32703685760498	-0.0608157105743885	0.220805644989014	-0.0419075489044189
-5.79652452468872	-7.27089881896973	-5.32150745391846	-0.0608938634395599	0.220750659704208	-0.0419805385172367
-5.79790163040161	-7.27388954162598	-5.32646417617798	-0.0607873946428299	0.22073121368885	-0.0419902428984642
-5.80085039138794	-7.27576398849487	-5.32551145553589	-0.0608365349471569	0.220792308449745	-0.0420140735805035
-5.79754161834717	-7.2740044593811	-5.33155918121338	-0.0607065334916115	0.220758855342865	-0.04207469150424
-5.80267667770386	-7.27376747131348	-5.32609891891479	-0.0608186461031437	0.220703452825546	-0.0421088747680187
-5.80508518218994	-7.27763652801514	-5.32655382156372	-0.0607571713626385	0.220757707953453	-0.0421764627099037
-5.80622053146362	-7.27905511856079	-5.32233715057373	-0.0606942623853683	0.220718219876289	-0.0422103963792324
-5.80638360977173	-7.27741098403931	-5.33410787582397	-0.0607433766126633	0.220760703086853	-0.0422311387956142
-5.81123208999634	-7.28313255310059	-5.32841444015503	-0.0607415474951267	0.220686554908752	-0.0422492325305939
-5.81589698791504	-7.28119421005249	-5.33984327316284	-0.0607241131365299	0.220812618732452	-0.0423509478569031
-5.81275939941406	-7.28411245346069	-5.33258295059204	-0.0606761910021305	0.220659554004669	-0.0423122979700565
-5.8182053565979	-7.28515768051147	-5.33408546447754	-0.0607290044426918	0.220672741532326	-0.0424295179545879
-5.81964302062988	-7.28649234771729	-5.32526874542236	-0.060678206384182	0.220740482211113	-0.0424048081040382
-5.82030963897705	-7.28527641296387	-5.33677816390991	-0.0606837384402752	0.220697686076164	-0.0425273291766644
-5.81866455078125	-7.28583574295044	-5.33096790313721	-0.0606504194438457	0.220667332410812	-0.0424631759524345
-5.82686185836792	-7.2903094291687	-5.33299160003662	-0.0606680065393448	0.220617696642876	-0.0425291359424591
-5.82620668411255	-7.28492879867554	-5.33573293685913	-0.0605968236923218	0.220685392618179	-0.0425453968346119
-5.82520055770874	-7.28862142562866	-5.33543348312378	-0.0606315024197102	0.220546662807465	-0.0425225868821144
-5.8313570022583	-7.29135465621948	-5.33294486999512	-0.0606721378862858	0.22065332531929	-0.04256447032094
-5.83389520645142	-7.29295873641968	-5.33280372619629	-0.0605829656124115	0.220713153481483	-0.0426204614341259
-5.83136796951294	-7.29110956192017	-5.33775091171265	-0.0606587007641792	0.220624372363091	-0.0426264181733131
-5.83767938613892	-7.29461193084717	-5.33174133300781	-0.0607414431869984	0.220558136701584	-0.0426061935722828
-5.84347820281982	-7.29556035995483	-5.33464860916138	-0.0606446713209152	0.220637232065201	-0.0427293181419373
-5.84316396713257	-7.2944974899292	-5.34297895431519	-0.0606261007487774	0.220604851841927	-0.0426823981106281
-5.84622859954834	-7.29682397842407	-5.3394947052002	-0.0607174932956696	0.220630005002022	-0.0427676290273666
-5.8496241569519	-7.29913473129272	-5.33600854873657	-0.0606677196919918	0.220654934644699	-0.0427574813365936
-5.84924459457397	-7.29876947402954	-5.33937931060791	-0.0606019459664822	0.220613554120064	-0.0428248792886734
-5.85337734222412	-7.3007755279541	-5.34301853179932	-0.0606933794915676	0.220655724406242	-0.0427986271679401
-5.85848522186279	-7.30383825302124	-5.34129190444946	-0.060689490288496	0.220592826604843	-0.0428739339113235
-5.85843896865845	-7.3022141456604	-5.33727741241455	-0.060724463313818	0.220682993531227	-0.0429287254810333
-5.85542726516724	-7.29962587356567	-5.34918880462646	-0.0606044456362724	0.220672607421875	-0.0428902022540569
-5.86047172546387	-7.30395126342773	-5.34101629257202	-0.0608149394392967	0.220628976821899	-0.0429406799376011
-5.86454439163208	-7.30901479721069	-5.34512281417847	-0.0606584660708904	0.220692366361618	-0.0429915115237236
-5.8616623878479	-7.30473470687866	-5.34129810333252	-0.0607125237584114	0.220693647861481	-0.0429575853049755
-5.8609504699707	-7.30432796478271	-5.34544849395752	-0.0606463514268398	0.220665380358696	-0.0429622419178486
-5.86707305908203	-7.30959510803223	-5.34423494338989	-0.0608214288949966	0.220654562115669	-0.0429369583725929
-5.86738252639771	-7.30920314788818	-5.35058641433716	-0.0606578812003136	0.220706075429916	-0.0429471768438816
-5.86137914657593	-7.30755233764648	-5.34489774703979	-0.0607240460813046	0.220579236745834	-0.0429547429084778
-5.86837911605835	-7.31029605865479	-5.3425235748291	-0.060758002102375	0.220716089010239	-0.042927224189043
-5.87244319915771	-7.31288623809814	-5.34653520584106	-0.0608098767697811	0.220664784312248	-0.0429937802255154
-5.87253189086914	-7.31068325042725	-5.34763145446777	-0.0607555620372295	0.220755085349083	-0.0429611392319202
-5.86371469497681	-7.30988311767578	-5.34750175476074	-0.0607691965997219	0.220624089241028	-0.0429092645645142
-5.87282276153564	-7.31022596359253	-5.3465256690979	-0.0608372800052166	0.220747500658035	-0.042813315987587
-5.87401008605957	-7.31293869018555	-5.34978485107422	-0.0608275942504406	0.220742106437683	-0.0428969785571098
-5.86931800842285	-7.31116724014282	-5.35434055328369	-0.0607803426682949	0.220783039927483	-0.0428445897996426
-5.86423873901367	-7.31071662902832	-5.35208320617676	-0.0607858225703239	0.220705211162567	-0.0428502820432186
-5.87012720108032	-7.31292867660522	-5.34445381164551	-0.0608898438513279	0.220796898007393	-0.0427474118769169
-5.86887311935425	-7.31396102905273	-5.34616899490356	-0.0608201809227467	0.220742329955101	-0.0428666286170483
-5.86588573455811	-7.31483697891235	-5.34419393539429	-0.0609290264546871	0.220744490623474	-0.0427109710872173
-5.86335849761963	-7.31391096115112	-5.3448224067688	-0.0608854293823242	0.220666766166687	-0.0427883267402649
-5.86618185043335	-7.31568098068237	-5.34516668319702	-0.0609851963818073	0.220749795436859	-0.0426872037351131
-5.86437177658081	-7.3158597946167	-5.35282564163208	-0.0608710385859013	0.220722183585167	-0.0427241735160351
-5.8598837852478	-7.31832313537598	-5.34618902206421	-0.0609830655157566	0.220669656991959	-0.042604885995388
-5.86391687393188	-7.31767225265503	-5.33982801437378	-0.0609043277800083	0.220617115497589	-0.0426238067448139
-5.86562633514404	-7.3221549987793	-5.33029937744141	-0.06104676425457	0.220643445849419	-0.0425444431602955
-5.85950565338135	-7.31765842437744	-5.34584712982178	-0.0608659535646439	0.220590248703957	-0.0425685457885265
-5.85813999176025	-7.32032299041748	-5.33913898468018	-0.0610115826129913	0.220582440495491	-0.0424577631056309
-5.86623096466064	-7.32298135757446	-5.33787107467651	-0.0610471330583096	0.220632955431938	-0.0424584336578846
-5.85988903045654	-7.32461261749268	-5.33700656890869	-0.0610159114003181	0.220645621418953	-0.0423840805888176
-5.85937881469727	-7.32038450241089	-5.34269952774048	-0.0609617941081524	0.220565438270569	-0.0423741638660431
-5.86094951629639	-7.32168865203857	-5.3316650390625	-0.0610233284533024	0.220586240291595	-0.0423574596643448
-5.86377143859863	-7.32451772689819	-5.33499145507813	-0.0610381178557873	0.220668539404869	-0.0423738919198513
-5.85933637619019	-7.32604455947876	-5.34119272232056	-0.0609804168343544	0.220618724822998	-0.0422957502305508
-5.85694646835327	-7.3246488571167	-5.33520555496216	-0.0610073991119862	0.220618203282356	-0.0422716028988361
-5.85790634155273	-7.32415294647217	-5.33400821685791	-0.0609739571809769	0.220601111650467	-0.0423183739185333
-5.85939455032349	-7.32959127426147	-5.34096717834473	-0.0611099936068058	0.220706149935722	-0.0422686561942101
-5.85520935058594	-7.32702207565308	-5.33549356460571	-0.0609969459474087	0.220589324831963	-0.0423334091901779
-5.85782146453857	-7.33184671401978	-5.33106374740601	-0.0611711479723454	0.22060090303421	-0.0422597900032997
-5.85750436782837	-7.32549428939819	-5.32749032974243	-0.0610456466674805	0.220616221427917	-0.042305301874876
-5.85640335083008	-7.32874870300293	-5.33161973953247	-0.0610626526176929	0.220535188913345	-0.0422190390527248
-5.85750246047974	-7.33159160614014	-5.32403564453125	-0.0611608251929283	0.220582708716393	-0.0422695949673653
-5.85597276687622	-7.33416891098022	-5.32527446746826	-0.0611050352454185	0.220578506588936	-0.042213436216116
-5.85384941101074	-7.33007049560547	-5.32891130447388	-0.0611959509551525	0.220540016889572	-0.0421891957521439
-5.85404014587402	-7.33346509933472	-5.32172775268555	-0.0612595044076443	0.220453783869743	-0.0421720445156097
-5.85919427871704	-7.3373703956604	-5.32172393798828	-0.0613098219037056	0.22058193385601	-0.0421627946197987
-5.85576248168945	-7.3373441696167	-5.32201623916626	-0.0611978955566883	0.220558553934097	-0.0421069785952568
-5.85510492324829	-7.33844947814941	-5.32930707931519	-0.0612068362534046	0.220500990748405	-0.0421259179711342
-5.86076641082764	-7.33733606338501	-5.31887483596802	-0.0612600110471249	0.220618486404419	-0.0420968197286129
-5.85912942886353	-7.34395170211792	-5.3319034576416	-0.061217375099659	0.220600634813309	-0.0421216450631619
-5.86124134063721	-7.34099864959717	-5.32576751708984	-0.0612378157675266	0.220657482743263	-0.0421806946396828
-5.8618049621582	-7.34803676605225	-5.32395124435425	-0.0612705983221531	0.220705315470695	-0.0422324314713478
-5.86200523376465	-7.34345722198486	-5.32394599914551	-0.0612188875675201	0.22074767947197	-0.0423069931566715
-5.86211776733398	-7.34539699554443	-5.3265323638916	-0.0612048581242561	0.220705673098564	-0.0423351712524891
-5.86783266067505	-7.35011100769043	-5.3248987197876	-0.0612923093140125	0.220678105950356	-0.0424131788313389
-5.86817359924316	-7.34853887557983	-5.32694816589355	-0.0611928291618824	0.220760777592659	-0.0424356088042259
-5.8654088973999	-7.34928178787231	-5.32017087936401	-0.0612348578870296	0.220706447958946	-0.0424921102821827
-5.86870431900024	-7.34849643707275	-5.32248830795288	-0.0612988770008087	0.220644876360893	-0.042523667216301
-5.87285089492798	-7.35378789901733	-5.32074069976807	-0.0613026767969131	0.220711708068848	-0.0426274985074997
-5.87262439727783	-7.35023260116577	-5.32122278213501	-0.0612621307373047	0.220753684639931	-0.0425961092114449
-5.86983823776245	-7.35672521591187	-5.32660675048828	-0.0612376779317856	0.220687016844749	-0.0426584407687187
-5.87387371063232	-7.35400724411011	-5.31401968002319	-0.0613432228565216	0.220741406083107	-0.0426028594374657
-5.87525606155396	-7.35361576080322	-5.32497501373291	-0.0612168349325657	0.220829293131828	-0.0427457019686699
-5.87402629852295	-7.35208415985107	-5.32154941558838	-0.0612140633165836	0.220725685358047	-0.0426900126039982
-5.87427043914795	-7.35795879364014	-5.32594585418701	-0.0612980835139751	0.220712259411812	-0.0427545979619026
-5.8774266242981	-7.35931015014648	-5.31541967391968	-0.0612621195614338	0.220787927508354	-0.0427608489990234
-5.8746395111084	-7.35750436782837	-5.32655811309814	-0.0611955560743809	0.220743492245674	-0.0428321845829487
-5.8794264793396	-7.35903263092041	-5.31558704376221	-0.0611685067415237	0.220753774046898	-0.0428441576659679
-5.87984180450439	-7.36052131652832	-5.31358480453491	-0.0612382777035236	0.220840871334076	-0.04286939650774
-5.87719583511353	-7.36268901824951	-5.31945085525513	-0.0612425729632378	0.220840290188789	-0.0429437793791294
-5.87638759613037	-7.35937786102295	-5.31765985488892	-0.0612090639770031	0.220745950937271	-0.0429596900939941
-5.87787199020386	-7.36529779434204	-5.30939054489136	-0.0612443760037422	0.220794335007668	-0.0429779179394245
-5.88044881820679	-7.36505222320557	-5.31714057922363	-0.0611870996654034	0.220807433128357	-0.0430051870644093
-5.87392091751099	-7.36170864105225	-5.31730365753174	-0.0612295381724834	0.220744788646698	-0.0430361293256283
-5.88036727905273	-7.36606979370117	-5.30989551544189	-0.0613105185329914	0.220701336860657	-0.0429409965872765
-5.87859582901001	-7.3651180267334	-5.30944204330444	-0.0612581521272659	0.220730140805244	-0.0430261678993702
-5.87963724136353	-7.36552333831787	-5.31668090820313	-0.0611737035214901	0.220707565546036	-0.0429527349770069
-5.87764024734497	-7.36377429962158	-5.31108427047729	-0.0612988583743572	0.220640107989311	-0.0429554432630539
-5.88412523269653	-7.36981296539307	-5.30794191360474	-0.0613593310117722	0.220707476139069	-0.0428757332265377
-5.88139581680298	-7.36598682403564	-5.30577993392944	-0.0613279342651367	0.220714747905731	-0.0429240763187408
-5.87849569320679	-7.36956882476807	-5.3050217628479	-0.0613257512450218	0.220568954944611	-0.0428267829120159
-5.88467597961426	-7.36671781539917	-5.31137943267822	-0.06135019287467	0.220605447888374	-0.0428295694291592
-5.88001298904419	-7.37153816223145	-5.30543756484985	-0.0614097081124783	0.220716372132301	-0.0427703596651554
-5.8805079460144	-7.36614751815796	-5.31309461593628	-0.0613611862063408	0.220641762018204	-0.042790062725544
-5.88109302520752	-7.36660432815552	-5.3068265914917	-0.0614148490130901	0.220582038164139	-0.042780663818121
-5.88541221618652	-7.37121915817261	-5.30445051193237	-0.0614839419722557	0.220620721578598	-0.0427568666636944
-5.87606573104858	-7.36582088470459	-5.30324602127075	-0.0614404939115047	0.220593869686127	-0.0427789986133575
-5.87869167327881	-7.36879873275757	-5.30704927444458	-0.0615091025829315	0.220521911978722	-0.0426768697798252
-5.88139772415161	-7.36772203445435	-5.30240392684937	-0.0616058893501759	0.220571711659431	-0.0426431261003017
-5.8829779624939	-7.37004137039185	-5.29842710494995	-0.0616020634770393	0.220544800162315	-0.0425862446427345
-5.87558221817017	-7.36870145797729	-5.30561113357544	-0.0616256408393383	0.2205501049757	-0.0426020883023739
-5.87860774993896	-7.36758613586426	-5.30002593994141	-0.0615445077419281	0.220527932047844	-0.0425428785383701
-5.88380289077759	-7.36926984786987	-5.30267000198364	-0.0617461577057838	0.220550015568733	-0.0424850583076477
-5.88616752624512	-7.37067842483521	-5.30563688278198	-0.0616281926631927	0.220656916499138	-0.0424423143267632
-5.87759351730347	-7.36823463439941	-5.30831575393677	-0.0617246218025684	0.220532178878784	-0.0424506738781929
-5.87973594665527	-7.36956834793091	-5.3020133972168	-0.0618076846003532	0.220564976334572	-0.0424764417111874
-5.88629961013794	-7.3691611289978	-5.30213022232056	-0.0617783255875111	0.220626592636108	-0.0424543395638466
-5.87863397598267	-7.37002372741699	-5.30700778961182	-0.0618531033396721	0.220613524317741	-0.0423983782529831
-5.88695001602173	-7.37188673019409	-5.30341577529907	-0.0618802048265934	0.220538228750229	-0.0423893891274929
-5.88746929168701	-7.37369203567505	-5.30162191390991	-0.0619070380926132	0.220779746770859	-0.0424079298973084
-5.88494253158569	-7.37227249145508	-5.30815505981445	-0.0618316419422627	0.220597252249718	-0.0423726178705692
-5.88748979568481	-7.3713755607605	-5.30582284927368	-0.0620245710015297	0.220691561698914	-0.0423801802098751
-5.89258003234863	-7.37618207931519	-5.3121657371521	-0.0619996301829815	0.22066704928875	-0.0424227267503738
-5.89146280288696	-7.37298011779785	-5.3160252571106	-0.0619927048683167	0.220823243260384	-0.0423905178904533
-5.88916778564453	-7.37436437606812	-5.31671810150146	-0.0619460605084896	0.22077751159668	-0.0423872470855713
-5.89507675170898	-7.37320804595947	-5.31317615509033	-0.0620539486408234	0.220872566103935	-0.0424295514822006
-5.89581537246704	-7.37632513046265	-5.31868982315063	-0.0620375499129295	0.220940575003624	-0.0424402542412281
-5.89883089065552	-7.37340402603149	-5.32429647445679	-0.0620275177061558	0.221079126000404	-0.042480893433094
-5.89636516571045	-7.37611293792725	-5.32716226577759	-0.0620916448533535	0.221053540706635	-0.0424293018877506
-5.90212297439575	-7.37816619873047	-5.3250994682312	-0.0621037930250168	0.22112312912941	-0.0424299463629723
-5.89938020706177	-7.37667369842529	-5.33183431625366	-0.0620977431535721	0.221214860677719	-0.0424694046378136
-5.90109920501709	-7.37909555435181	-5.33144950866699	-0.0621710196137428	0.22122348845005	-0.0424390733242035
-5.89979553222656	-7.38101768493652	-5.33131265640259	-0.0622283555567265	0.221327677369118	-0.0423973463475704
-5.90306854248047	-7.37880182266235	-5.33701753616333	-0.0621973685920238	0.221372112631798	-0.0425004363059998
-5.90058898925781	-7.38064479827881	-5.33328056335449	-0.0622544325888157	0.221410170197487	-0.0424638912081718
-5.90444660186768	-7.38219690322876	-5.33340835571289	-0.0623071528971195	0.221420809626579	-0.0424973331391811
-5.90639448165894	-7.3842339515686	-5.33456039428711	-0.0623056702315807	0.221526473760605	-0.0424565710127354
-5.90276098251343	-7.38081359863281	-5.3427882194519	-0.0622762814164162	0.221544235944748	-0.0424284227192402
-5.90679597854614	-7.38105154037476	-5.33991622924805	-0.0623762831091881	0.221497893333435	-0.0424653738737106
-5.91086053848267	-7.38680171966553	-5.33332252502441	-0.0624311864376068	0.221583917737007	-0.0425019785761833
-5.91211271286011	-7.38475179672241	-5.33471012115479	-0.0623589344322681	0.221630722284317	-0.042527012526989
-5.90919494628906	-7.38479089736938	-5.34793281555176	-0.0624857544898987	0.221671342849731	-0.0425550565123558
-5.91628980636597	-7.38602924346924	-5.33777284622192	-0.0624373182654381	0.221656650304794	-0.0425326898694038
-5.91700649261475	-7.3840069770813	-5.35131931304932	-0.0624791830778122	0.221802085638046	-0.0426156483590603
-5.91409015655518	-7.38445711135864	-5.34575843811035	-0.0624363087117672	0.221720725297928	-0.0425507426261902
-5.92024707794189	-7.38698720932007	-5.34575939178467	-0.0625519007444382	0.221824482083321	-0.0425788462162018
-5.91956090927124	-7.38329219818115	-5.35050439834595	-0.0624177567660809	0.221983343362808	-0.0426498837769032
-5.91748571395874	-7.38391590118408	-5.35061931610107	-0.0625643506646156	0.221848413348198	-0.0426387451589108
-5.92370986938477	-7.38551330566406	-5.34575080871582	-0.0626601949334145	0.222001999616623	-0.0426889769732952
-5.92567157745361	-7.38492774963379	-5.34751319885254	-0.0625437721610069	0.222085356712341	-0.0426752530038357
-5.92460823059082	-7.38050508499146	-5.3557014465332	-0.0625846907496452	0.222166031599045	-0.0426871627569199
-5.92582941055298	-7.38383340835571	-5.34832811355591	-0.0626446828246117	0.222097307443619	-0.0426995679736137
-5.92718648910522	-7.38650465011597	-5.35248184204102	-0.0627231746912003	0.222160771489143	-0.0427154526114464
-5.92576217651367	-7.38425636291504	-5.35208892822266	-0.0626813247799873	0.222228869795799	-0.0426764748990536
-5.92541170120239	-7.3884449005127	-5.35606575012207	-0.0628422126173973	0.222238004207611	-0.0427739955484867
-5.92926979064941	-7.3912296295166	-5.34545087814331	-0.0628258660435677	0.2223289757967	-0.0427522771060467
-5.9258189201355	-7.38862180709839	-5.35577201843262	-0.062715046107769	0.222229570150375	-0.0427990816533566
-5.92900943756104	-7.38644504547119	-5.35256385803223	-0.0628727748990059	0.222308486700058	-0.0427525155246258
-5.92871522903442	-7.38997411727905	-5.34915590286255	-0.0628658458590508	0.222390338778496	-0.04281897097826
-5.9240083694458	-7.38850450515747	-5.34876298904419	-0.0628966242074966	0.222409874200821	-0.042798712849617
-5.92188549041748	-7.38523530960083	-5.35842418670654	-0.0629122406244278	0.222331628203392	-0.0427548214793205
-5.92602014541626	-7.39304780960083	-5.34429597854614	-0.0630671754479408	0.22239662706852	-0.0428504422307014
-5.92391967773438	-7.38850736618042	-5.34895610809326	-0.0629213601350784	0.222444757819176	-0.0428021140396595
-5.91525268554688	-7.38822317123413	-5.34781980514526	-0.0629992187023163	0.222286656498909	-0.0428507551550865
-5.91625595092773	-7.39323568344116	-5.34017133712769	-0.0631265491247177	0.222351044416428	-0.0427305363118649
-5.91699361801147	-7.38942956924438	-5.34497117996216	-0.0629926696419716	0.222282722592354	-0.0428288094699383
-5.91073369979858	-7.38854074478149	-5.33411407470703	-0.0631517693400383	0.222271531820297	-0.0427265465259552
-5.91076278686523	-7.39174938201904	-5.32986879348755	-0.0630661249160767	0.222313925623894	-0.0427459962666035
-5.90775537490845	-7.39090299606323	-5.33030414581299	-0.063071496784687	0.222278475761414	-0.0427055284380913
-5.89989519119263	-7.38663387298584	-5.33517599105835	-0.0631093755364418	0.222233131527901	-0.0427100136876106
-5.89886093139648	-7.38762950897217	-5.32032251358032	-0.0631079003214836	0.222102746367455	-0.0426200032234192
-5.89733123779297	-7.390305519104	-5.32756185531616	-0.063105471432209	0.222191378474236	-0.0426240749657154
-5.88521146774292	-7.38337087631226	-5.32260704040527	-0.0630420371890068	0.222064539790154	-0.0426459610462189
-5.88543796539307	-7.38490533828735	-5.32024335861206	-0.0631253570318222	0.22199834883213	-0.0425373688340187
-5.88224411010742	-7.3812108039856	-5.3132004737854	-0.0630428865551949	0.221978962421417	-0.0425756759941578
-5.87319087982178	-7.38341045379639	-5.30843591690063	-0.0631162822246552	0.221931576728821	-0.0425048843026161
-5.87164688110352	-7.38146591186523	-5.30353975296021	-0.0630816370248795	0.221915662288666	-0.0424537435173988
-5.86738538742065	-7.38181495666504	-5.29971504211426	-0.0630601271986961	0.221818298101425	-0.0424034371972084
-5.86038541793823	-7.37725973129272	-5.29658126831055	-0.0629834532737732	0.221761986613274	-0.0424321964383125
-5.85532855987549	-7.37953329086304	-5.29334497451782	-0.0630214139819145	0.221629932522774	-0.0423948802053928
-5.85958099365234	-7.38247489929199	-5.28906393051147	-0.0630867630243301	0.22158508002758	-0.0423483699560165
-5.8495717048645	-7.37960720062256	-5.2884955406189	-0.0629898458719254	0.22151143848896	-0.0423493646085262
-5.85052728652954	-7.37738037109375	-5.2822732925415	-0.0629831105470657	0.221499919891357	-0.0423088483512402
-5.85146141052246	-7.37790203094482	-5.27858877182007	-0.0630467385053635	0.221499413251877	-0.0423321127891541
-5.84791088104248	-7.37639427185059	-5.2804856300354	-0.0629147067666054	0.221456825733185	-0.0423224344849586
-5.84135723114014	-7.37249898910522	-5.27017211914063	-0.0629353672266006	0.221327438950539	-0.0423249527812004
-5.84367799758911	-7.37930727005005	-5.27520895004272	-0.0628983080387115	0.221328690648079	-0.0423434749245644
-5.84603643417358	-7.37506198883057	-5.26559591293335	-0.0629208013415337	0.221431314945221	-0.0423524230718613
-5.84151983261108	-7.37417030334473	-5.27566003799438	-0.0628382042050362	0.221343815326691	-0.0423980057239532
-5.83675336837769	-7.37367677688599	-5.26558065414429	-0.0629009455442429	0.221254229545593	-0.0423489511013031
-5.83293485641479	-7.37610292434692	-5.26826429367065	-0.0628455728292465	0.221193641424179	-0.0423873402178288
-5.83634328842163	-7.3749885559082	-5.2562689781189	-0.0628568455576897	0.221226587891579	-0.0424108132719994
-5.83142423629761	-7.37695074081421	-5.26665830612183	-0.062762551009655	0.221180602908134	-0.042407613247633
-5.82608795166016	-7.37310600280762	-5.25678443908691	-0.0627558380365372	0.221090316772461	-0.0424222014844418
-5.82648706436157	-7.3760552406311	-5.26100969314575	-0.062801405787468	0.220975160598755	-0.0424387715756893
-5.82794046401978	-7.37336301803589	-5.25214052200317	-0.0627074763178825	0.221032783389091	-0.042454831302166
-5.82264804840088	-7.37197637557983	-5.26134967803955	-0.0626134127378464	0.220963478088379	-0.0424805395305157
-5.82312440872192	-7.36923456192017	-5.24919939041138	-0.0626304745674133	0.220773503184319	-0.0424666553735733
-5.82211637496948	-7.37316036224365	-5.25206327438354	-0.0626139715313911	0.220846995711327	-0.042577438056469
-5.81997203826904	-7.3684139251709	-5.25071001052856	-0.0625825151801109	0.220789015293121	-0.0425719320774078
-5.81524610519409	-7.37268400192261	-5.26046180725098	-0.0624948404729366	0.220733001828194	-0.042610164731741
-5.81878328323364	-7.37273120880127	-5.24684476852417	-0.0625299215316772	0.220723107457161	-0.0425628945231438
-5.81733417510986	-7.3720178604126	-5.25392961502075	-0.0623959191143513	0.220722585916519	-0.0426334775984287
-5.81253910064697	-7.37062311172485	-5.25289392471313	-0.0623355284333229	0.220640197396278	-0.0427049994468689
-5.81534814834595	-7.36874723434448	-5.2458062171936	-0.0623486936092377	0.220666974782944	-0.0427014827728271
-5.81618404388428	-7.37507677078247	-5.2538013458252	-0.062282670289278	0.220645353198051	-0.0428145006299019
-5.81488847732544	-7.36865520477295	-5.24821615219116	-0.062162458896637	0.220614820718765	-0.0427749194204807
-5.81340837478638	-7.37320613861084	-5.25453186035156	-0.0621607154607773	0.220543146133423	-0.0429005287587643
-5.8149995803833	-7.37407636642456	-5.24931049346924	-0.0621070377528667	0.220619574189186	-0.04283582046628
-5.80911016464233	-7.37096357345581	-5.26085042953491	-0.061937939375639	0.220641136169434	-0.0429442636668682
-5.80795335769653	-7.36757278442383	-5.24676942825317	-0.0619189254939556	0.220519870519638	-0.0428846515715122
-5.80537462234497	-7.37107086181641	-5.25431156158447	-0.0619492046535015	0.220568731427193	-0.0429765209555626
-5.80646514892578	-7.36760377883911	-5.24697256088257	-0.0618684589862823	0.22049255669117	-0.0429911613464355
-5.79778146743774	-7.3671293258667	-5.25425004959106	-0.0618056058883667	0.22045673429966	-0.0430149063467979
-5.79779148101807	-7.36497259140015	-5.24702835083008	-0.0617223903536797	0.220321595668793	-0.0429500862956047
-5.79552602767944	-7.36578989028931	-5.24880456924438	-0.0617465600371361	0.220325723290443	-0.0430049896240234
-5.79536437988281	-7.3636736869812	-5.24777269363403	-0.0616740621626377	0.220358625054359	-0.0429581254720688
-5.78760671615601	-7.36112117767334	-5.26263332366943	-0.0615809857845306	0.220292463898659	-0.0430128201842308
-5.78963422775269	-7.35994148254395	-5.25252723693848	-0.0615852996706963	0.220234960317612	-0.0429725386202335
-5.791907787323	-7.36403465270996	-5.25551319122314	-0.0615795776247978	0.220237717032433	-0.0430446900427341
-5.79204702377319	-7.36187410354614	-5.25027513504028	-0.0614311173558235	0.220330744981766	-0.043015256524086
-5.78566265106201	-7.35638093948364	-5.26075029373169	-0.0613429546356201	0.220235094428062	-0.0431287027895451
-5.78905153274536	-7.36113262176514	-5.2527003288269	-0.0613367892801762	0.220219030976295	-0.0431190244853497
-5.79136562347412	-7.36134386062622	-5.25577831268311	-0.0613254457712173	0.220247954130173	-0.043210294097662
-5.79040145874023	-7.36165142059326	-5.25601196289063	-0.0611114166676998	0.220262289047241	-0.0432446300983429
-5.78587532043457	-7.35831022262573	-5.26818609237671	-0.0610586032271385	0.220263198018074	-0.0432657897472382
-5.78646802902222	-7.3602728843689	-5.2570481300354	-0.06110018491745	0.22027313709259	-0.0433199442923069
-5.78868293762207	-7.3637228012085	-5.2611141204834	-0.0610144436359406	0.220286652445793	-0.0433368012309074
-5.78339385986328	-7.3585901260376	-5.26623964309692	-0.0608981475234032	0.220286637544632	-0.0434602275490761
-5.78278541564941	-7.35405731201172	-5.26631021499634	-0.0608999095857143	0.220153570175171	-0.0434279590845108
-5.78417730331421	-7.35818815231323	-5.26030969619751	-0.0608705468475819	0.220171555876732	-0.0434766933321953
-5.78704595565796	-7.35783243179321	-5.26862621307373	-0.0608588382601738	0.220276609063148	-0.0434878207743168
-5.78040361404419	-7.35588550567627	-5.26786375045776	-0.0607602000236511	0.220259159803391	-0.0435620807111263
-5.78408098220825	-7.35576820373535	-5.26609086990356	-0.0607416741549969	0.220163747668266	-0.0435259453952312
-5.78628301620483	-7.35809135437012	-5.26825618743896	-0.060723178088665	0.220157310366631	-0.0435899272561073
-5.79107475280762	-7.35735845565796	-5.26426410675049	-0.0606296919286251	0.220256134867668	-0.0436407774686813
-5.78429841995239	-7.35103178024292	-5.2741436958313	-0.0605576671659946	0.220169723033905	-0.0436164699494839
-5.79127979278564	-7.34932470321655	-5.26821422576904	-0.0606366023421288	0.220170199871063	-0.0436011180281639
-5.79373693466187	-7.34813594818115	-5.2714638710022	-0.0606392361223698	0.220272272825241	-0.0436612777411938
-5.79467248916626	-7.34806632995605	-5.27409267425537	-0.0605093166232109	0.220181152224541	-0.0436165556311607
-5.79170513153076	-7.34184885025024	-5.28383350372314	-0.0605586655437946	0.220150664448738	-0.0436159856617451
-5.79692554473877	-7.34528875350952	-5.27196168899536	-0.0606420822441578	0.220193907618523	-0.0435308143496513
-5.79327487945557	-7.34058618545532	-5.28347635269165	-0.0604904852807522	0.220192492008209	-0.0436310283839703
-5.79063558578491	-7.34427213668823	-5.2787823677063	-0.0604867674410343	0.220079094171524	-0.0436453558504581
-5.79350662231445	-7.34649705886841	-5.2813720703125	-0.0604800470173359	0.220114827156067	-0.0437262356281281
-5.79390239715576	-7.3498911857605	-5.27986621856689	-0.0604714453220367	0.220138430595398	-0.0437705032527447
-5.79232454299927	-7.34893226623535	-5.28482055664063	-0.0603392086923122	0.220128402113914	-0.0438445545732975
-5.78696727752686	-7.35009574890137	-5.2821478843689	-0.0603876411914825	0.220057621598244	-0.0439109727740288
-5.79291772842407	-7.35129356384277	-5.28002071380615	-0.0602753907442093	0.220022335648537	-0.0439213030040264
-5.78259611129761	-7.35018157958984	-5.28097248077393	-0.0602291598916054	0.220049291849136	-0.0440107695758343
-5.78292942047119	-7.3465518951416	-5.29010963439941	-0.0601382963359356	0.219971209764481	-0.0440101288259029
-5.78259897232056	-7.34647274017334	-5.27838039398193	-0.0602090544998646	0.219991996884346	-0.0440876446664333
-5.78616523742676	-7.34788227081299	-5.28269147872925	-0.0600290782749653	0.220030933618546	-0.0440550707280636
-5.77511405944824	-7.3424825668335	-5.28523302078247	-0.0599492937326431	0.219916418194771	-0.0441062822937965
-5.77596616744995	-7.34226274490356	-5.28547954559326	-0.0598892606794834	0.21986611187458	-0.0440897531807423
-5.77647352218628	-7.33920764923096	-5.2825665473938	-0.0599032118916512	0.219872310757637	-0.0441287197172642
-5.77308511734009	-7.3418664932251	-5.28444719314575	-0.0596934072673321	0.219854429364204	-0.0441174693405628
-5.76894998550415	-7.33493423461914	-5.28459167480469	-0.0596172660589218	0.219714984297752	-0.0441869460046291
-5.76577758789063	-7.33902168273926	-5.27867698669434	-0.0596404485404491	0.219687730073929	-0.0441108047962189
-5.76392412185669	-7.33423948287964	-5.2823634147644	-0.0595060177147388	0.219739526510239	-0.0441499575972557
-5.75883674621582	-7.33557081222534	-5.28673887252808	-0.0594075061380863	0.219606056809425	-0.0441007390618324
-5.75702619552612	-7.33004760742188	-5.28395652770996	-0.0593690425157547	0.219561219215393	-0.0441408641636372
-5.74939298629761	-7.33196353912354	-5.27651071548462	-0.059315700083971	0.219561889767647	-0.0440809912979603
-5.75087594985962	-7.32701206207275	-5.28092527389526	-0.0592879131436348	0.219534873962402	-0.044113002717495
-5.74280452728271	-7.3260817527771	-5.27896356582642	-0.0591759830713272	0.219462141394615	-0.0440647937357426
-5.74320411682129	-7.32605266571045	-5.27245759963989	-0.0590924248099327	0.219306707382202	-0.04408960044384
-5.73588609695435	-7.32517433166504	-5.26870012283325	-0.0590970069169998	0.219296410679817	-0.0440727807581425
-5.73574018478394	-7.31969404220581	-5.27339267730713	-0.0590022802352905	0.219194501638412	-0.044073112308979
-5.7289867401123	-7.31847429275513	-5.273766040802	-0.0588757731020451	0.219115391373634	-0.0440104156732559
-5.73102521896362	-7.31998825073242	-5.27004194259644	-0.0589616559445858	0.218996539711952	-0.0440272390842438
-5.72488260269165	-7.31914520263672	-5.26422071456909	-0.0588689222931862	0.219049215316772	-0.0440270006656647
-5.72329616546631	-7.31427145004272	-5.26258039474487	-0.0587323866784573	0.218900680541992	-0.0440529845654964
-5.71569871902466	-7.31440353393555	-5.27053356170654	-0.0587294287979603	0.218830645084381	-0.0439892150461674
-5.71957540512085	-7.31596803665161	-5.26196432113647	-0.0587147660553455	0.218769609928131	-0.0440245755016804
-5.71529197692871	-7.31525230407715	-5.26412963867188	-0.0587040260434151	0.218848153948784	-0.0439920201897621
-5.71274423599243	-7.31035757064819	-5.26354503631592	-0.0585615374147892	0.218701392412186	-0.043992642313242
-5.70619106292725	-7.30819702148438	-5.26104736328125	-0.0586159266531467	0.218597903847694	-0.0439678840339184
-5.71469402313232	-7.31191682815552	-5.25926113128662	-0.0585500150918961	0.218569070100784	-0.044005136936903
-5.710608959198	-7.31011390686035	-5.25933170318604	-0.0584936067461967	0.218649446964264	-0.0439634919166565
-5.7065634727478	-7.30644273757935	-5.2652702331543	-0.0582969039678574	0.2184087485075	-0.0439978167414665
-5.70559453964233	-7.30475902557373	-5.26091384887695	-0.0584224499762058	0.218420505523682	-0.0439893901348114
-5.70843935012817	-7.30828905105591	-5.26471138000488	-0.0583457723259926	0.218429684638977	-0.0439762249588966
-5.70632839202881	-7.30486679077148	-5.26194190979004	-0.0582644008100033	0.218423426151276	-0.0440283641219139
-5.70407867431641	-7.30386018753052	-5.26163244247437	-0.0581882037222385	0.218229800462723	-0.0440037548542023
-5.70757865905762	-7.30257844924927	-5.25949859619141	-0.0582018159329891	0.21830341219902	-0.0440480932593346
-5.70646810531616	-7.30449771881104	-5.26750421524048	-0.0581212528049946	0.218287646770477	-0.0440773665904999
-5.70925664901733	-7.29808139801025	-5.2644190788269	-0.058074489235878	0.218120366334915	-0.0440604686737061
-5.7059760093689	-7.29976272583008	-5.26590919494629	-0.0581314824521542	0.218173831701279	-0.0440885499119759
-5.71625518798828	-7.30168390274048	-5.2592191696167	-0.0580220334231853	0.21822552382946	-0.0441151522099972
-5.71159315109253	-7.29683637619019	-5.27169370651245	-0.0578879043459892	0.218237698078156	-0.0441286675632
-5.71551370620728	-7.29837512969971	-5.27411127090454	-0.0578414797782898	0.218040496110916	-0.0441838838160038
-5.71947860717773	-7.29907751083374	-5.27517461776733	-0.0579146146774292	0.21821728348732	-0.0441374592483044
-5.72466802597046	-7.29985332489014	-5.27293586730957	-0.0578531734645367	0.218210220336914	-0.0442545562982559
-5.72856283187866	-7.298668384552	-5.28653049468994	-0.0577390231192112	0.218307539820671	-0.0443088375031948
-5.73263549804688	-7.30028629302979	-5.28844594955444	-0.057684026658535	0.21818320453167	-0.0443127080798149
-5.73561668395996	-7.30336427688599	-5.28761053085327	-0.0576924495398998	0.218356445431709	-0.0444362908601761
-5.74168014526367	-7.30168437957764	-5.28841209411621	-0.057568147778511	0.218350112438202	-0.0445205233991146
-5.74021673202515	-7.30183887481689	-5.3002781867981	-0.0575979836285114	0.218412712216377	-0.0446150414645672
-5.74757194519043	-7.30174541473389	-5.30051803588867	-0.0574201568961143	0.218417510390282	-0.0445940718054771
-5.74689245223999	-7.30754566192627	-5.30934524536133	-0.0575593449175358	0.218463346362114	-0.044643085449934
-5.75626611709595	-7.30508041381836	-5.31080961227417	-0.0575362667441368	0.218540385365486	-0.0446824356913567
-5.75737905502319	-7.30395936965942	-5.31927156448364	-0.0575029999017715	0.218602418899536	-0.0447585172951221
-5.76244497299194	-7.30770587921143	-5.31576919555664	-0.0575088076293468	0.218543499708176	-0.0447999536991119
-5.7683162689209	-7.30908393859863	-5.31232070922852	-0.0575906150043011	0.218668326735497	-0.0447667203843594
-5.76843976974487	-7.30793046951294	-5.32316112518311	-0.0575470924377441	0.218570053577423	-0.0448219403624535
-5.77471208572388	-7.30899047851563	-5.3239221572876	-0.0576589368283749	0.218544274568558	-0.0447332300245762
-5.78311347961426	-7.31221199035645	-5.32528018951416	-0.0576144829392433	0.218526810407639	-0.0447262562811375
-5.79098701477051	-7.31446170806885	-5.33259868621826	-0.0577082969248295	0.218618124723434	-0.0446170195937157
-5.79491710662842	-7.30580997467041	-5.33955812454224	-0.0577014908194542	0.218575268983841	-0.0446177534759045
-5.80841732025146	-7.30559158325195	-5.3391056060791	-0.0579020604491234	0.218579724431038	-0.0447120554745197
-5.81875801086426	-7.31265926361084	-5.34859085083008	-0.0577990598976612	0.218630313873291	-0.04474813118577
-5.82889699935913	-7.31904602050781	-5.35904502868652	-0.0578404143452644	0.218867421150208	-0.0448193103075027
-5.82941913604736	-7.32040214538574	-5.37299013137817	-0.0577234141528606	0.218884438276291	-0.0449665449559689
-5.83518886566162	-7.32215070724487	-5.37556743621826	-0.0577802881598473	0.218926995992661	-0.0451082549989223
-5.84376859664917	-7.32824277877808	-5.38176155090332	-0.0576768293976784	0.219030410051346	-0.0452251620590687
-5.84860134124756	-7.33400392532349	-5.39664316177368	-0.0576586723327637	0.219195812940598	-0.0452947318553925
-5.8460168838501	-7.33040904998779	-5.40207004547119	-0.0576193705201149	0.219162717461586	-0.0454167872667313
-5.85590839385986	-7.33698081970215	-5.40528345108032	-0.057690367102623	0.219113484025002	-0.0454932898283005
-5.86329221725464	-7.34115171432495	-5.40191555023193	-0.0576656647026539	0.219174295663834	-0.0456692725419998
-5.86993789672852	-7.34596872329712	-5.40861177444458	-0.0576555542647839	0.219203010201454	-0.0456882156431675
-5.87246561050415	-7.34106159210205	-5.42206811904907	-0.057568896561861	0.219102427363396	-0.0457244180142879
-5.88542032241821	-7.34466791152954	-5.41690254211426	-0.0575919970870018	0.21911209821701	-0.0457419827580452
-5.89355707168579	-7.34635305404663	-5.42705249786377	-0.0575793832540512	0.219158425927162	-0.0457578264176846
-5.89943838119507	-7.34825706481934	-5.43071174621582	-0.0574824921786785	0.219029113650322	-0.0457813777029514
-5.90053558349609	-7.35108661651611	-5.44342994689941	-0.057542834430933	0.219021677970886	-0.0457781255245209
-5.90885257720947	-7.356125831604	-5.43871212005615	-0.0575632490217686	0.218991130590439	-0.0457717142999172
-5.91456365585327	-7.35747289657593	-5.4561595916748	-0.0574562959372997	0.219087541103363	-0.0458874776959419
-5.91402435302734	-7.35630512237549	-5.4505558013916	-0.057357843965292	0.21893510222435	-0.0459136068820953
-5.91979265213013	-7.36527109146118	-5.4495005607605	-0.0574669502675533	0.219069093465805	-0.0460397638380528
-5.92264270782471	-7.36469411849976	-5.45474100112915	-0.0572977624833584	0.219081372022629	-0.046032402664423
-5.92326354980469	-7.36572217941284	-5.46462965011597	-0.0572931580245495	0.218967869877815	-0.046071719378233
-5.92301464080811	-7.36415815353394	-5.46047687530518	-0.0572267770767212	0.218931183218956	-0.0460965447127819
-5.92677402496338	-7.36824893951416	-5.45905780792236	-0.0572476908564568	0.218963176012039	-0.0461069718003273
-5.92111349105835	-7.36450862884521	-5.46541357040405	-0.0571780242025852	0.21900486946106	-0.04607093334198
-5.91851854324341	-7.36608266830444	-5.47015333175659	-0.0571769699454308	0.218800589442253	-0.046059999614954
-5.91912984848022	-7.36518478393555	-5.47254085540771	-0.0571354441344738	0.218841478228569	-0.0460585132241249
-5.91764879226685	-7.37017154693604	-5.46598958969116	-0.0570676289498806	0.218764573335648	-0.0459480658173561
-5.91045045852661	-7.36576223373413	-5.47067594528198	-0.0570468157529831	0.218765109777451	-0.0459470897912979
-5.90693664550781	-7.36795616149902	-5.47139263153076	-0.0569856874644756	0.218576490879059	-0.0459295697510242
-5.90762329101563	-7.37030267715454	-5.46762943267822	-0.0569827817380428	0.218600139021873	-0.0458713695406914
-5.90703582763672	-7.37151622772217	-5.46934700012207	-0.0569620095193386	0.218577101826668	-0.0458689406514168
-5.89771461486816	-7.36517524719238	-5.47498321533203	-0.056820921599865	0.218514919281006	-0.0457998961210251
-5.89566516876221	-7.36876964569092	-5.46950531005859	-0.0568368062376976	0.218360140919685	-0.0457139685750008
-5.89919376373291	-7.36751747131348	-5.47185564041138	-0.056868389248848	0.218382388353348	-0.0457574166357517
-5.89643621444702	-7.36872625350952	-5.46870803833008	-0.056735172867775	0.218322232365608	-0.0456926040351391
-5.88810586929321	-7.36405563354492	-5.47640419006348	-0.0566886812448502	0.218302220106125	-0.0456661023199558
-5.88344669342041	-7.36584806442261	-5.46630001068115	-0.0567170307040215	0.218092605471611	-0.0455897599458694
-5.88392782211304	-7.36595582962036	-5.46452522277832	-0.056745171546936	0.218146756291389	-0.0455739349126816
-5.88162612915039	-7.36567306518555	-5.46185922622681	-0.0566406659781933	0.218106627464294	-0.0455582812428474
-5.87305307388306	-7.36149835586548	-5.47076845169067	-0.0565960891544819	0.218023687601089	-0.0454721339046955
-5.87251853942871	-7.36628198623657	-5.45800685882568	-0.0566392652690411	0.217837229371071	-0.0454252436757088
-5.87330198287964	-7.36795997619629	-5.45635843276978	-0.0567493289709091	0.217919260263443	-0.0454244241118431
-5.86889553070068	-7.36420726776123	-5.45530223846436	-0.0566054880619049	0.217885613441467	-0.0454018227756023
-5.8643627166748	-7.36060762405396	-5.46215629577637	-0.0567124262452126	0.217854738235474	-0.0453759394586086
-5.86354112625122	-7.36174869537354	-5.45176124572754	-0.0566897466778755	0.217699810862541	-0.0452452935278416
-5.86832666397095	-7.36540699005127	-5.45241022109985	-0.056833527982235	0.217790767550468	-0.0452961660921574
-5.86195087432861	-7.36183881759644	-5.45923185348511	-0.0566818192601204	0.217745214700699	-0.0452154129743576
-5.85680913925171	-7.36252737045288	-5.45768070220947	-0.0567974485456944	0.217715442180634	-0.0452000834047794
-5.85918664932251	-7.36455917358398	-5.44404745101929	-0.0568225979804993	0.217714205384254	-0.0451498404145241
-5.85909461975098	-7.36251258850098	-5.45129776000977	-0.0569086596369743	0.217678040266037	-0.0451546162366867
-5.85553979873657	-7.36268329620361	-5.45752477645874	-0.0568528138101101	0.217680051922798	-0.0450965762138367
-5.8538646697998	-7.3631796836853	-5.45806550979614	-0.0569779016077518	0.217642620205879	-0.0450852140784264
-5.86029005050659	-7.36677837371826	-5.4497537612915	-0.0570318065583706	0.21782511472702	-0.0449545085430145
-5.85732412338257	-7.3645920753479	-5.45875597000122	-0.0570116192102432	0.217703938484192	-0.0450443997979164
-5.85384607315063	-7.36515474319458	-5.45728731155396	-0.0570858642458916	0.217734947800636	-0.0449205636978149
-5.85768556594849	-7.36826419830322	-5.4615797996521	-0.0571734756231308	0.217665627598763	-0.0448975786566734
-5.85487031936646	-7.36927032470703	-5.46062326431274	-0.0572360903024673	0.21781513094902	-0.0448654927313328
-5.85282945632935	-7.36931562423706	-5.45746088027954	-0.0572611354291439	0.217720121145248	-0.0448830612003803
-5.85423994064331	-7.36834812164307	-5.45424699783325	-0.0573394522070885	0.217673182487488	-0.0447583310306072
-5.85244131088257	-7.37384510040283	-5.45452642440796	-0.0574614591896534	0.217620193958282	-0.0447725653648376
-5.85506677627563	-7.37257194519043	-5.45635557174683	-0.0574692562222481	0.217756345868111	-0.0447324514389038
-5.8522891998291	-7.37104225158691	-5.45614433288574	-0.0575432740151882	0.217608883976936	-0.0447108708322048
-5.85092163085938	-7.37215662002563	-5.45325613021851	-0.0575400143861771	0.21757273375988	-0.0446192175149918
-5.85079002380371	-7.37314891815186	-5.45649099349976	-0.0576970390975475	0.217496827244759	-0.0445782989263535
-5.8539891242981	-7.37610387802124	-5.45194053649902	-0.0577485747635365	0.217604607343674	-0.0444892756640911
-5.85127592086792	-7.37532997131348	-5.45630550384521	-0.0577790141105652	0.217559784650803	-0.0445318445563316
-5.84921789169312	-7.37517547607422	-5.45013093948364	-0.0578295700252056	0.217490717768669	-0.0443847291171551
-5.85142993927002	-7.3775110244751	-5.45649003982544	-0.0578435286879539	0.217394113540649	-0.0443904399871826
-5.8509840965271	-7.38133573532104	-5.44597148895264	-0.0579966492950916	0.217515379190445	-0.0443625710904598
-5.84564018249512	-7.37817001342773	-5.45567750930786	-0.0578465722501278	0.21738389134407	-0.044370885938406
-5.84727096557617	-7.37757873535156	-5.44812774658203	-0.0580523684620857	0.21734918653965	-0.0442969016730785
-5.84956693649292	-7.37973737716675	-5.45029783248901	-0.0580149255692959	0.217384606599808	-0.0443569086492062
-5.84952449798584	-7.37729740142822	-5.44682788848877	-0.0580656826496124	0.217408940196037	-0.0443228706717491
-5.84557580947876	-7.37761402130127	-5.45200109481812	-0.0580011531710625	0.217344120144844	-0.0442605242133141
-5.85381174087524	-7.37996959686279	-5.45004081726074	-0.0582178235054016	0.217315524816513	-0.0443303771317005
-5.85435342788696	-7.38013362884521	-5.45550537109375	-0.0580387264490128	0.217364847660065	-0.0443149544298649
-5.84921360015869	-7.37973213195801	-5.45135974884033	-0.0580964349210262	0.217239946126938	-0.0443806797266006
-5.85583257675171	-7.37891435623169	-5.45695686340332	-0.0581257566809654	0.217331945896149	-0.044332679361105
-5.86076021194458	-7.3815712928772	-5.45382881164551	-0.0582545921206474	0.217354968190193	-0.0444096811115742
-5.86149597167969	-7.38020086288452	-5.45781278610229	-0.0581036470830441	0.217392072081566	-0.0444075688719749
-5.85809659957886	-7.38205528259277	-5.45988321304321	-0.0581529624760151	0.217185229063034	-0.0443450845777988
-5.86336231231689	-7.38135480880737	-5.45932102203369	-0.0581995956599712	0.217329889535904	-0.0443383082747459
-5.86953449249268	-7.38309574127197	-5.45773220062256	-0.0582184121012688	0.217298969626427	-0.0443659499287605
-5.86858034133911	-7.38334226608276	-5.46222352981567	-0.0581960529088974	0.217355951666832	-0.0443520359694958
-5.86469841003418	-7.38210391998291	-5.46339845657349	-0.0581475496292114	0.217266872525215	-0.0443277172744274
-5.87064266204834	-7.38692235946655	-5.46777772903442	-0.0582319609820843	0.217317923903465	-0.0442666299641132
-5.87187957763672	-7.38699865341187	-5.469801902771	-0.058229424059391	0.217328652739525	-0.0443595536053181
-5.87127828598022	-7.38708066940308	-5.4736590385437	-0.0581077709794044	0.217354834079742	-0.0442789234220982
-5.86649131774902	-7.38622093200684	-5.47121334075928	-0.0581625774502754	0.217218354344368	-0.0443285889923573
-5.87075853347778	-7.38915491104126	-5.47002172470093	-0.0582466498017311	0.217300578951836	-0.0442188680171967
-5.87105560302734	-7.39246225357056	-5.47473001480103	-0.0582519695162773	0.217221587896347	-0.0442622788250446
-5.87139368057251	-7.39022588729858	-5.47883033752441	-0.0581699945032597	0.21733546257019	-0.044223215430975
-5.86664581298828	-7.39080953598022	-5.47507667541504	-0.0581677407026291	0.217120051383972	-0.0442240349948406
-5.86681270599365	-7.39379644393921	-5.47203207015991	-0.05829993262887	0.217184439301491	-0.0441569983959198
-5.86817979812622	-7.39376783370972	-5.47698307037354	-0.058259192854166	0.217151284217834	-0.044163029640913
-5.86656761169434	-7.39179039001465	-5.47469615936279	-0.0581626519560814	0.217060744762421	-0.0440912544727325
-5.85834646224976	-7.38807153701782	-5.47936201095581	-0.0581850856542587	0.216978192329407	-0.0440901555120945
-5.86625099182129	-7.39462947845459	-5.47289371490479	-0.0582773424685001	0.216971859335899	-0.0439506731927395
-5.86555576324463	-7.3908748626709	-5.47399187088013	-0.0582207217812538	0.216916531324387	-0.044037040323019
-5.86292839050293	-7.39117097854614	-5.47063446044922	-0.058146920055151	0.216880723834038	-0.0440079756081104
-5.86383438110352	-7.39083528518677	-5.47518634796143	-0.0580986104905605	0.21683768928051	-0.0440203808248043
-5.86891555786133	-7.39345455169678	-5.46859169006348	-0.0581356212496758	0.216919645667076	-0.0440109595656395
-5.86667108535767	-7.38734722137451	-5.4846248626709	-0.0579350814223289	0.216826647520065	-0.0440794713795185
-5.86364841461182	-7.38857126235962	-5.47713184356689	-0.0580791905522347	0.216743156313896	-0.0439757071435452
-5.86585330963135	-7.38998699188232	-5.47636699676514	-0.0579956844449043	0.216842666268349	-0.0440501570701599
-5.86181449890137	-7.38868093490601	-5.47773885726929	-0.0579832978546619	0.216725707054138	-0.0440316125750542
-5.85924863815308	-7.38700199127197	-5.48411893844604	-0.0578961260616779	0.216726019978523	-0.0440608002245426
-5.85909652709961	-7.38696432113647	-5.47541618347168	-0.057865884155035	0.216726928949356	-0.0440924949944019
-5.85845136642456	-7.38716793060303	-5.47753143310547	-0.0579011216759682	0.216764137148857	-0.044098787009716
-5.85234403610229	-7.38767766952515	-5.47349309921265	-0.0577844455838203	0.216676503419876	-0.0441375784575939
-5.85049057006836	-7.38491153717041	-5.48242139816284	-0.0576749071478844	0.216613471508026	-0.0441180430352688
-5.84860992431641	-7.38552284240723	-5.46906042098999	-0.0577671900391579	0.216561555862427	-0.0440854020416737
-5.84831190109253	-7.38699722290039	-5.47119569778442	-0.0577875599265099	0.216542541980743	-0.0441107451915741
-5.84050035476685	-7.38695812225342	-5.4696831703186	-0.0577111206948757	0.216457352042198	-0.0441175065934658
-5.83865118026733	-7.38165044784546	-5.47567081451416	-0.0575974732637405	0.216454923152924	-0.0441124476492405
-5.83796739578247	-7.38421630859375	-5.45997953414917	-0.057607889175415	0.216338023543358	-0.044072549790144
-5.83606672286987	-7.38531446456909	-5.46528768539429	-0.0575837530195713	0.21633106470108	-0.0440176725387573
-5.82873010635376	-7.38219594955444	-5.45784330368042	-0.0575057417154312	0.216250091791153	-0.0440337210893631
-5.82439374923706	-7.37966775894165	-5.46459054946899	-0.0574445314705372	0.216217786073685	-0.0439950190484524
-5.82347631454468	-7.378089427948	-5.45606470108032	-0.0574693903326988	0.21613122522831	-0.0439926832914352
-5.82519435882568	-7.38244676589966	-5.45488834381104	-0.0574347674846649	0.216190576553345	-0.0439718626439571
-5.81300592422485	-7.37958908081055	-5.45611810684204	-0.0572683699429035	0.216073259711266	-0.0439650304615498
-5.81125783920288	-7.37754344940186	-5.45082664489746	-0.0572883076965809	0.216028839349747	-0.043969489634037
-5.81071805953979	-7.37432956695557	-5.44408416748047	-0.0572309568524361	0.215970546007156	-0.0439540073275566
-5.81115341186523	-7.37707281112671	-5.44992065429688	-0.0572420209646225	0.215962424874306	-0.0438809283077717
-5.79804420471191	-7.37154483795166	-5.44596195220947	-0.0570987090468407	0.215835347771645	-0.0439672507345676
-5.79594135284424	-7.37337684631348	-5.44125556945801	-0.05717583745718	0.215806126594543	-0.0438482910394669
-5.79531383514404	-7.37032270431519	-5.43710279464722	-0.0571349412202835	0.215762957930565	-0.0438654534518719
-5.79204511642456	-7.37150621414185	-5.43560361862183	-0.0571091696619987	0.215766683220863	-0.0438263714313507
-5.7794976234436	-7.36679458618164	-5.43543481826782	-0.056920014321804	0.215549051761627	-0.0438383743166924
-5.77916717529297	-7.36657333374023	-5.42996740341187	-0.0570381432771683	0.215583398938179	-0.0438224412500858
-5.77859830856323	-7.36779546737671	-5.42278528213501	-0.0569477938115597	0.215583890676498	-0.0438459925353527
-5.77833127975464	-7.36621570587158	-5.42768430709839	-0.0569603331387043	0.215585365891457	-0.0438120253384113
-5.76621675491333	-7.36677885055542	-5.42140531539917	-0.0568156912922859	0.215424314141273	-0.043844610452652
-5.763991355896	-7.36395072937012	-5.42138957977295	-0.0568591356277466	0.215450152754784	-0.0438020788133144
-5.76577186584473	-7.36352825164795	-5.41396331787109	-0.0568190887570381	0.215368166565895	-0.0438251942396164
-5.76598596572876	-7.36531162261963	-5.414870262146	-0.0567525140941143	0.215355008840561	-0.0438461452722549
-5.75673055648804	-7.36351680755615	-5.41392803192139	-0.0566463619470596	0.215293020009995	-0.0439087823033333
-5.75769233703613	-7.3604531288147	-5.4146466255188	-0.0565615892410278	0.21525539457798	-0.0438742376863956
-5.757408618927	-7.36260318756104	-5.41003894805908	-0.0566489920020103	0.215167254209518	-0.0438569337129593
-5.75895977020264	-7.36560583114624	-5.41189861297607	-0.0565337762236595	0.215120956301689	-0.0439488776028156
-5.75683259963989	-7.36607933044434	-5.40929937362671	-0.0564554482698441	0.215107068419456	-0.044021513313055
-5.75337171554565	-7.36427927017212	-5.41571664810181	-0.0563188120722771	0.215070024132729	-0.0440283603966236
-5.75637626647949	-7.36350345611572	-5.4024715423584	-0.0563345290720463	0.215001240372658	-0.0440675280988216
-5.75850772857666	-7.36644554138184	-5.40501022338867	-0.0563229992985725	0.215080127120018	-0.0441130474209785
-5.75164651870728	-7.36410331726074	-5.40449810028076	-0.0561875514686108	0.214923441410065	-0.044163316488266
-5.75337219238281	-7.36202144622803	-5.40496063232422	-0.0561414808034897	0.214892625808716	-0.0441439598798752
-5.75580596923828	-7.36615467071533	-5.40179872512817	-0.0562510751187801	0.21483388543129	-0.0441633500158787
-5.75692987442017	-7.36879968643188	-5.40311336517334	-0.0561620257794857	0.214910507202148	-0.0441866368055344
-5.75387191772461	-7.36545133590698	-5.40497779846191	-0.0560081712901592	0.214854538440704	-0.0442851968109608
-5.75446081161499	-7.36351871490479	-5.4096474647522	-0.0559972934424877	0.214904025197029	-0.0442352034151554
-5.754225730896	-7.36263656616211	-5.40139865875244	-0.0559799708425999	0.214797034859657	-0.044268187135458
-5.75962209701538	-7.36510610580444	-5.40706825256348	-0.055976465344429	0.214895382523537	-0.0442892760038376
-5.75146579742432	-7.36359786987305	-5.4084644317627	-0.055828046053648	0.214783504605293	-0.044319611042738
-5.75460863113403	-7.35982036590576	-5.40409088134766	-0.0559247732162476	0.214782014489174	-0.0442921593785286
-5.75633430480957	-7.35883140563965	-5.4038233757019	-0.055805616080761	0.214723736047745	-0.0443352796137333
-5.75503492355347	-7.35910558700562	-5.40955543518066	-0.0558388531208038	0.214832350611687	-0.0443271026015282
-5.74616479873657	-7.355224609375	-5.40523815155029	-0.0557201690971851	0.214643701910973	-0.0443773791193962
-5.74702882766724	-7.3576021194458	-5.40119552612305	-0.0557905398309231	0.214666798710823	-0.0443193726241589
-5.7472939491272	-7.35242938995361	-5.40008878707886	-0.0557500384747982	0.214635610580444	-0.0443577654659748
-5.74227809906006	-7.35548210144043	-5.40351486206055	-0.055657759308815	0.214525863528252	-0.0442682653665543
-5.74078273773193	-7.35276651382446	-5.40152359008789	-0.0555640943348408	0.214490681886673	-0.0442627631127834
-5.74345874786377	-7.3547625541687	-5.3975076675415	-0.0556586608290672	0.214435398578644	-0.044245358556509
-5.74441766738892	-7.35337734222412	-5.40023374557495	-0.055504783987999	0.214488938450813	-0.0442656017839909
-5.7480583190918	-7.35640954971313	-5.39868116378784	-0.0554521195590496	0.214431673288345	-0.0442601107060909
-5.74515342712402	-7.35461091995239	-5.39977216720581	-0.0553608611226082	0.214326649904251	-0.0443122871220112
-5.75000429153442	-7.35850811004639	-5.39574146270752	-0.0554447062313557	0.21439217031002	-0.0443448647856712
-5.75182723999023	-7.35847043991089	-5.39834785461426	-0.055295754224062	0.214481830596924	-0.0444772839546204
-5.75017166137695	-7.36003017425537	-5.40329122543335	-0.0552925765514374	0.214447751641273	-0.0444910675287247
-5.7471399307251	-7.35674285888672	-5.40066194534302	-0.0551300644874573	0.214407250285149	-0.0445855483412743
-5.74969434738159	-7.3613805770874	-5.40219259262085	-0.0552216991782188	0.214451521635056	-0.0446045771241188
-5.75425577163696	-7.3578200340271	-5.40480375289917	-0.0551037006080151	0.214490100741386	-0.0447347871959209
-5.75319004058838	-7.36197948455811	-5.40879774093628	-0.0550353638827801	0.214538589119911	-0.0446847975254059
-5.7482738494873	-7.35972929000854	-5.40673398971558	-0.0549427270889282	0.214432120323181	-0.0447517111897469
-5.75030994415283	-7.36014652252197	-5.40253067016602	-0.0550726167857647	0.214474603533745	-0.04476473107934
-5.7576060295105	-7.36242866516113	-5.40552234649658	-0.0549972020089626	0.214541077613831	-0.0448324270546436
-5.76055860519409	-7.364342212677	-5.40949630737305	-0.0549880415201187	0.214571952819824	-0.0448175072669983
-5.7540340423584	-7.36168527603149	-5.41155576705933	-0.0548700429499149	0.214532107114792	-0.0448980219662189
-5.76109743118286	-7.36124515533447	-5.4113917350769	-0.0549190007150173	0.214522138237953	-0.0448717810213566
-5.76668643951416	-7.36536693572998	-5.40361976623535	-0.0548757277429104	0.214577779173851	-0.0449142456054688
-5.76949071884155	-7.36592102050781	-5.4158239364624	-0.0548686943948269	0.214619413018227	-0.0449618138372898
-5.76448774337769	-7.36578464508057	-5.41502952575684	-0.0547600537538528	0.214496210217476	-0.0450319238007069
-5.77027463912964	-7.3644585609436	-5.41683673858643	-0.0548119097948074	0.214603960514069	-0.045033473521471
-5.77363348007202	-7.36878681182861	-5.41252183914185	-0.0548160709440708	0.214583352208138	-0.045102559030056
-5.78162050247192	-7.36858320236206	-5.41652727127075	-0.0547695495188236	0.214704215526581	-0.0451261848211288
-5.77550745010376	-7.37082052230835	-5.41784334182739	-0.054647471755743	0.214655965566635	-0.045196421444416
-5.77705669403076	-7.36981201171875	-5.42464733123779	-0.0546652600169182	0.214641690254211	-0.04517537727952
-5.78261089324951	-7.37126159667969	-5.41947889328003	-0.0547072254121304	0.214568644762039	-0.0452482178807259
-5.7904224395752	-7.37400531768799	-5.41996574401855	-0.0546677745878696	0.214711427688599	-0.0452435910701752
-5.78624677658081	-7.37286424636841	-5.41982460021973	-0.0545752309262753	0.214650511741638	-0.0453378707170486
-5.78816509246826	-7.37430334091187	-5.42680597305298	-0.0546096675097942	0.214667707681656	-0.0453426241874695
-5.79122877120972	-7.37691688537598	-5.41854381561279	-0.0546860732138157	0.214580520987511	-0.0453474596142769
-5.79814672470093	-7.37951803207397	-5.41987991333008	-0.0547100491821766	0.214676111936569	-0.0453611984848976
-5.79294061660767	-7.37993907928467	-5.42393636703491	-0.0545957460999489	0.214648097753525	-0.0453912764787674
-5.79869794845581	-7.3758487701416	-5.42905378341675	-0.0545856915414333	0.214634627103806	-0.0453747473657131
-5.80016469955444	-7.38037919998169	-5.4218578338623	-0.0545881129801273	0.21460647881031	-0.0453440137207508
-5.8086404800415	-7.38367033004761	-5.42530345916748	-0.0546152219176292	0.21471443772316	-0.045364897698164
-5.808030128479	-7.38516235351563	-5.42622184753418	-0.0545595362782478	0.214686423540115	-0.0453868918120861
-5.80946063995361	-7.38202238082886	-5.43411779403687	-0.0546331293880939	0.214690059423447	-0.0453933551907539
-5.81830835342407	-7.38491058349609	-5.43286848068237	-0.0546481311321259	0.214718103408813	-0.0454022698104382
-5.82327270507813	-7.3883581161499	-5.43274021148682	-0.0546253733336926	0.214771866798401	-0.0453967563807964
-5.82273149490356	-7.38939714431763	-5.43902206420898	-0.0546287670731544	0.214790359139442	-0.0454717054963112
-5.82753229141235	-7.38657426834106	-5.44405269622803	-0.0545417703688145	0.214858636260033	-0.0455232970416546
-5.82835531234741	-7.38893222808838	-5.43785047531128	-0.0546910688281059	0.214816898107529	-0.0454930104315281
-5.83971691131592	-7.39182806015015	-5.43747425079346	-0.0546598844230175	0.214918717741966	-0.0455225929617882
-5.83756875991821	-7.39459991455078	-5.4436559677124	-0.054691705852747	0.214971244335175	-0.0455489121377468
-5.84036207199097	-7.39032506942749	-5.44669485092163	-0.0546185746788979	0.215045467019081	-0.0455154031515121
-5.84077978134155	-7.39340257644653	-5.44251251220703	-0.0547423772513866	0.215062186121941	-0.0455559864640236
-5.84833240509033	-7.3960919380188	-5.44418525695801	-0.0547843165695667	0.215138450264931	-0.0455170460045338
-5.84551334381104	-7.39486932754517	-5.4518837928772	-0.0547429881989956	0.215158298611641	-0.0456100292503834
-5.84619569778442	-7.3938045501709	-5.45291709899902	-0.0546876527369022	0.215169087052345	-0.0455375649034977
-5.8467755317688	-7.39383506774902	-5.44726419448853	-0.0547852329909801	0.215167731046677	-0.045538991689682
-5.85352039337158	-7.39732313156128	-5.45189619064331	-0.0548719353973866	0.215294316411018	-0.0455104596912861
-5.84756326675415	-7.39545345306396	-5.45619678497314	-0.0548368766903877	0.215225473046303	-0.0455726236104965
-5.84973430633545	-7.3963770866394	-5.45303678512573	-0.0548866726458073	0.215269535779953	-0.0455181859433651
-5.85262870788574	-7.39603710174561	-5.44307088851929	-0.0549323074519634	0.215284094214439	-0.0454803220927715
-5.8559775352478	-7.39637422561646	-5.45091009140015	-0.0549547076225281	0.215396195650101	-0.0454916916787624
-5.84569358825684	-7.39538812637329	-5.44683742523193	-0.0549474619328976	0.215298399329185	-0.045509859919548
-5.84688806533813	-7.39508295059204	-5.45630550384521	-0.0550246052443981	0.215381637215614	-0.0454558804631233
-5.84997272491455	-7.39523410797119	-5.44081163406372	-0.0550696849822998	0.215342625975609	-0.0454463623464108
-5.84926176071167	-7.39745903015137	-5.44325494766235	-0.0551411211490631	0.21549180150032	-0.0454413443803787
-5.84204292297363	-7.39591503143311	-5.44307994842529	-0.0550287365913391	0.215403944253922	-0.0454514399170876
-5.84609985351563	-7.39595890045166	-5.44552659988403	-0.0552191361784935	0.215473636984825	-0.0453717038035393
-5.84853553771973	-7.39641523361206	-5.43779993057251	-0.0551871098577976	0.21548131108284	-0.0453639663755894
-5.85281038284302	-7.39738464355469	-5.44381332397461	-0.0552517883479595	0.215577870607376	-0.0453301928937435
-5.84182500839233	-7.39402675628662	-5.44126033782959	-0.0552593879401684	0.215495988726616	-0.0453376993536949
-5.84656286239624	-7.39564323425293	-5.44223499298096	-0.0553755909204483	0.215548425912857	-0.0452539697289467
-5.84582042694092	-7.39765644073486	-5.44004201889038	-0.0553748086094856	0.215572074055672	-0.0452332831919193
-5.84765195846558	-7.39769458770752	-5.43928337097168	-0.0554050542414188	0.215657100081444	-0.0451943688094616
-5.84036207199097	-7.39666986465454	-5.43651914596558	-0.0553661249577999	0.215585514903069	-0.0452472232282162
-5.83742904663086	-7.39519596099854	-5.4384331703186	-0.0555025599896908	0.215677291154861	-0.0451208837330341
-5.84159898757935	-7.3983736038208	-5.43144750595093	-0.055539395660162	0.215668514370918	-0.0451236441731453
-5.84519290924072	-7.39525318145752	-5.43651437759399	-0.0555726997554302	0.215727418661118	-0.0450970232486725
-5.8365626335144	-7.39633369445801	-5.43101024627686	-0.0555706955492496	0.215775519609451	-0.0450696870684624
-5.83215999603271	-7.39406871795654	-5.43642807006836	-0.0555726625025272	0.215817138552666	-0.0450526215136051
-5.83341693878174	-7.39475059509277	-5.42847394943237	-0.0557709187269211	0.215829834342003	-0.0450117029249668
-5.83235120773315	-7.39574146270752	-5.42164087295532	-0.0557592026889324	0.215888977050781	-0.0450256392359734
-5.83068418502808	-7.39831113815308	-5.41865873336792	-0.0558808743953705	0.215947553515434	-0.044974572956562
-5.8278489112854	-7.3920955657959	-5.42944240570068	-0.0557107888162136	0.215936377644539	-0.0449777878820896
-5.82337093353271	-7.39405918121338	-5.42032718658447	-0.0560251958668232	0.2159493714571	-0.0448994264006615
-5.8279767036438	-7.39515113830566	-5.4160590171814	-0.0560182332992554	0.216050401329994	-0.0449844598770142
-5.82697010040283	-7.3994255065918	-5.41594171524048	-0.0561644956469536	0.216199398040771	-0.0448910929262638
-5.82480907440186	-7.39372205734253	-5.41658926010132	-0.0560703501105309	0.216197043657303	-0.0448972247540951
-5.82274341583252	-7.39530467987061	-5.41354465484619	-0.0562896132469177	0.21615181863308	-0.0448306612670422
-5.82583045959473	-7.39692115783691	-5.40958070755005	-0.0562982894480228	0.216315686702728	-0.0448274724185467
-5.82681274414063	-7.39858722686768	-5.41153478622437	-0.056401900947094	0.216406255960464	-0.0447975508868694
-5.82433319091797	-7.39659404754639	-5.41266489028931	-0.0563583336770535	0.216403946280479	-0.0447594411671162
-5.82439374923706	-7.39836740493774	-5.4080696105957	-0.0566087327897549	0.216420099139214	-0.0447077974677086
-5.82719326019287	-7.40079307556152	-5.40581178665161	-0.0566768981516361	0.216558814048767	-0.0447458662092686
-5.82414484024048	-7.40259742736816	-5.40759754180908	-0.0567863322794437	0.21666993200779	-0.0447165295481682
-5.82326555252075	-7.39891052246094	-5.40836811065674	-0.0567026361823082	0.216689318418503	-0.0447027198970318
-5.82261276245117	-7.39959239959717	-5.39906406402588	-0.0569503530859947	0.216703414916992	-0.0446244701743126
-5.82523393630981	-7.40402412414551	-5.3978533744812	-0.0569587200880051	0.216789692640305	-0.04462069272995
-5.82631301879883	-7.40718507766724	-5.38976764678955	-0.057210948318243	0.216912537813187	-0.044562678784132
-5.82400512695313	-7.40255355834961	-5.40176343917847	-0.0571013279259205	0.21692131459713	-0.0445803217589855
-5.82394504547119	-7.40582656860352	-5.38786888122559	-0.0573599152266979	0.216954842209816	-0.0444755367934704
-5.82673597335815	-7.4069561958313	-5.39398384094238	-0.0573712922632694	0.217030569911003	-0.044469028711319
-5.83223152160645	-7.41052770614624	-5.39166641235352	-0.0575166754424572	0.217150434851646	-0.0443847514688969
-5.83068609237671	-7.40929698944092	-5.39647960662842	-0.0575176812708378	0.217227846384048	-0.0444474443793297
-5.82969427108765	-7.41186380386353	-5.3895206451416	-0.0577388815581799	0.217204585671425	-0.0443606078624725
-5.83280563354492	-7.41483354568481	-5.39526271820068	-0.0577544271945953	0.217263460159302	-0.0444282740354538
-5.83919477462769	-7.41751432418823	-5.38670682907104	-0.0579659044742584	0.217502579092979	-0.044376228004694
-5.83690881729126	-7.41509056091309	-5.39700889587402	-0.057886864989996	0.21748311817646	-0.04445780813694
-5.83978748321533	-7.41763305664063	-5.3899621963501	-0.0581129603087902	0.21756586432457	-0.0443615950644016
-5.84286642074585	-7.42220449447632	-5.39115333557129	-0.0581494942307472	0.217624932527542	-0.0444201305508614
-5.84487867355347	-7.42350101470947	-5.38320207595825	-0.0582788325846195	0.217807218432426	-0.0443764515221119
-5.84587574005127	-7.42199039459229	-5.39459562301636	-0.0582736656069756	0.217866629362106	-0.0444154627621174
-5.84593772888184	-7.42348480224609	-5.38712024688721	-0.0584188476204872	0.217862352728844	-0.0443755351006985
-5.85145807266235	-7.42466592788696	-5.39327907562256	-0.0584664866328239	0.217942669987679	-0.0444602780044079
-5.85494995117188	-7.428542137146	-5.38583898544312	-0.0586124733090401	0.21818120777607	-0.0443861745297909
-5.85264205932617	-7.42790985107422	-5.39827013015747	-0.0584911331534386	0.218148559331894	-0.0444518439471722
-5.85313653945923	-7.42887353897095	-5.39183521270752	-0.0586641691625118	0.218206703662872	-0.0444145016372204
-5.85150241851807	-7.43216800689697	-5.3941593170166	-0.0587130673229694	0.218142300844193	-0.0444428808987141
-5.85809946060181	-7.43408823013306	-5.38567590713501	-0.0588406026363373	0.218338936567307	-0.0443768128752708
-5.85733461380005	-7.43527603149414	-5.39177227020264	-0.0588115528225899	0.218377858400345	-0.0444546788930893
-5.85652160644531	-7.43315649032593	-5.3857045173645	-0.0588910579681396	0.218310043215752	-0.0443987771868706
-5.85646057128906	-7.43732881546021	-5.38989400863647	-0.058954268693924	0.218385308980942	-0.044440109282732
-5.86237573623657	-7.44205284118652	-5.38192415237427	-0.0591304562985897	0.218553721904755	-0.044333178550005
-5.86161756515503	-7.43653535842896	-5.39528703689575	-0.0589573420584202	0.218543350696564	-0.0443751998245716
-5.86004543304443	-7.43827486038208	-5.38663768768311	-0.0591954253613949	0.218484058976173	-0.0442937165498734
-5.86299180984497	-7.44129228591919	-5.38633155822754	-0.0592142790555954	0.218554735183716	-0.0443180724978447
-5.86836814880371	-7.44363260269165	-5.38065624237061	-0.059320006519556	0.218726545572281	-0.0442479327321053
-5.8637113571167	-7.4389214515686	-5.39141273498535	-0.0592200607061386	0.218706265091896	-0.0442765727639198
-5.86306715011597	-7.44357347488403	-5.38340854644775	-0.0593706183135509	0.218733191490173	-0.0442013591527939
-5.86845684051514	-7.44364786148071	-5.38488292694092	-0.0593111664056778	0.218802392482758	-0.0442131869494915
-5.8689751625061	-7.44331169128418	-5.38253021240234	-0.0594280622899532	0.218874081969261	-0.0441340021789074
-5.86666345596313	-7.44110822677612	-5.39085531234741	-0.0593561381101608	0.218855157494545	-0.0441815182566643
-5.86270475387573	-7.44333219528198	-5.38074588775635	-0.0595529191195965	0.218887254595757	-0.0440951511263847
-5.86866235733032	-7.44517707824707	-5.37937021255493	-0.0594720654189587	0.218945682048798	-0.044065847992897
-5.86693334579468	-7.4443244934082	-5.37828922271729	-0.059529971331358	0.219034522771835	-0.0440783612430096
-5.86404371261597	-7.44041681289673	-5.38910531997681	-0.0594727210700512	0.219003900885582	-0.0440428368747234
-5.86168384552002	-7.44391870498657	-5.38333654403687	-0.0596422776579857	0.219003438949585	-0.0440181717276573
-5.8634729385376	-7.4416241645813	-5.38414716720581	-0.0596843212842941	0.2190812677145	-0.0440091453492641
-5.86519002914429	-7.44649744033813	-5.38132286071777	-0.0597257688641548	0.219192117452621	-0.043936338275671
-5.86366653442383	-7.44070863723755	-5.38712596893311	-0.0596280992031097	0.219219252467155	-0.0439671576023102
-5.85914850234985	-7.44274473190308	-5.38407468795776	-0.0598569177091122	0.21917100250721	-0.0438799932599068
-5.86392021179199	-7.44395446777344	-5.38293981552124	-0.0597852505743504	0.219215869903564	-0.0438550487160683
-5.86450099945068	-7.44745492935181	-5.37966823577881	-0.0599360652267933	0.219357430934906	-0.0438146106898785
-5.86369323730469	-7.44141149520874	-5.38607835769653	-0.0598146878182888	0.219341903924942	-0.0437985137104988
-5.86104822158813	-7.44359302520752	-5.37931394577026	-0.0599498935043812	0.219347432255745	-0.0437885113060474
-5.86591577529907	-7.44365215301514	-5.38092470169067	-0.059960562735796	0.219414085149765	-0.0437803491950035
-5.86511516571045	-7.44884014129639	-5.37619066238403	-0.0601150430738926	0.219512268900871	-0.0437719076871872
-5.86358261108398	-7.44243288040161	-5.39165115356445	-0.0599641762673855	0.219455480575562	-0.0437685623764992
-5.86519432067871	-7.44451189041138	-5.37982654571533	-0.0601003766059875	0.219557404518127	-0.0437075942754745
-5.86897945404053	-7.44854831695557	-5.38176441192627	-0.0602001659572124	0.219584792852402	-0.0437176562845707
-5.86900281906128	-7.4469165802002	-5.37652921676636	-0.0602131895720959	0.219716936349869	-0.0436433292925358
-5.86880970001221	-7.44458103179932	-5.38822269439697	-0.0601423159241676	0.219688102602959	-0.0436674505472183
-5.8707103729248	-7.44770860671997	-5.37724447250366	-0.0603051073849201	0.21972768008709	-0.0436263531446457
-5.87623357772827	-7.44848155975342	-5.38716840744019	-0.0603102222084999	0.219824448227882	-0.0436097532510757
-5.87192153930664	-7.44619750976563	-5.38747453689575	-0.0603395476937294	0.219830006361008	-0.0436247326433659
-5.87650299072266	-7.4433856010437	-5.38977432250977	-0.0603555850684643	0.219848603010178	-0.0436061657965183
-5.87945556640625	-7.44427824020386	-5.38986110687256	-0.0604144036769867	0.219912335276604	-0.0436002165079117
-5.88466119766235	-7.44667816162109	-5.38774108886719	-0.0604960583150387	0.220011785626411	-0.0436073541641235
-5.87902021408081	-7.44621849060059	-5.38666486740112	-0.0604020617902279	0.220033794641495	-0.0436427146196365
-5.88182163238525	-7.44373559951782	-5.39397668838501	-0.0605303794145584	0.22007717192173	-0.0435925126075745
-5.88428926467896	-7.44752883911133	-5.38329839706421	-0.0605985783040524	0.220058113336563	-0.0435616821050644
-5.89133739471436	-7.44828081130981	-5.39656782150269	-0.0606274157762527	0.220199570059776	-0.0435241535305977
-5.88441562652588	-7.44499111175537	-5.39361524581909	-0.0605640076100826	0.220178633928299	-0.0435584038496017
-5.88782215118408	-7.44481325149536	-5.40090656280518	-0.0607231482863426	0.22021496295929	-0.0435506738722324
-5.88959646224976	-7.4449143409729	-5.39079427719116	-0.0607328861951828	0.220306798815727	-0.0435465797781944
-5.89084148406982	-7.44464254379272	-5.40053796768188	-0.060742974281311	0.220371201634407	-0.0434946790337563
-5.8850564956665	-7.44375705718994	-5.39599180221558	-0.0606952905654907	0.220369383692741	-0.0435146018862724
-5.88582324981689	-7.4455418586731	-5.39751768112183	-0.0607469081878662	0.22038334608078	-0.043436124920845
-5.89058351516724	-7.44395112991333	-5.39184522628784	-0.0608094967901707	0.220415785908699	-0.0434271618723869
-5.89251565933228	-7.44681549072266	-5.39291715621948	-0.0608791634440422	0.220471158623695	-0.0433745533227921
-5.8839750289917	-7.44194841384888	-5.39792394638062	-0.0607796646654606	0.220397606492043	-0.0433727838099003
-5.88713550567627	-7.44188547134399	-5.39682149887085	-0.0609272643923759	0.220443099737167	-0.0433178059756756
-5.88786220550537	-7.4412636756897	-5.39231443405151	-0.0609358176589012	0.220447435975075	-0.0433127954602242
-5.88982439041138	-7.43948984146118	-5.3983302116394	-0.0610620155930519	0.220465198159218	-0.0432482734322548
-5.88186120986938	-7.4375376701355	-5.39370155334473	-0.0609144307672977	0.220398157835007	-0.0432550981640816
-5.88262510299683	-7.4390025138855	-5.38717937469482	-0.0610831454396248	0.22040668129921	-0.0431466028094292
-5.88506317138672	-7.43861103057861	-5.39058256149292	-0.0610616989433765	0.220434248447418	-0.0431429147720337
-5.88594484329224	-7.43665981292725	-5.38744354248047	-0.0610840283334255	0.220502644777298	-0.0430342145264149
-5.87998294830322	-7.43276882171631	-5.39660167694092	-0.0610647648572922	0.220426976680756	-0.0430285483598709
-5.88372087478638	-7.43630313873291	-5.38963413238525	-0.0612315088510513	0.220434159040451	-0.042966403067112
-5.88622760772705	-7.43406581878662	-5.38927793502808	-0.0611025169491768	0.220490977168083	-0.0429388731718063
-5.88537645339966	-7.43320560455322	-5.39693832397461	-0.061202347278595	0.220551326870918	-0.0429621860384941
-5.88369512557983	-7.4302134513855	-5.39366817474365	-0.0610923245549202	0.220561742782593	-0.0429494380950928
-5.88552141189575	-7.43400192260742	-5.39121389389038	-0.0612678341567516	0.220620766282082	-0.0429012440145016
-5.88646602630615	-7.43086385726929	-5.39033699035645	-0.0612108446657658	0.220580101013184	-0.0429768674075603
-5.88450241088867	-7.43207168579102	-5.3910961151123	-0.0612607374787331	0.220584824681282	-0.0429288484156132
-5.885178565979	-7.43043184280396	-5.39664697647095	-0.0612755008041859	0.220565393567085	-0.0429110899567604
-5.88777112960815	-7.4346923828125	-5.38835668563843	-0.0614135712385178	0.220654502511024	-0.0428097583353519
-5.88995885848999	-7.43025970458984	-5.39468193054199	-0.0613525323569775	0.220745548605919	-0.0428394265472889
-5.8868932723999	-7.43205881118774	-5.39632558822632	-0.0614271350204945	0.220679834485054	-0.042816985398531
-5.88974523544312	-7.43076086044312	-5.39859056472778	-0.0614309906959534	0.220735490322113	-0.042771078646183
-5.89290237426758	-7.43236875534058	-5.3963098526001	-0.0615027844905853	0.220788314938545	-0.0427725203335285
-5.89508676528931	-7.42846012115479	-5.39367628097534	-0.0614756159484386	0.220878943800926	-0.0428538806736469
-5.89217853546143	-7.43189525604248	-5.39366579055786	-0.0616106875240803	0.220828622579575	-0.0427764728665352
-5.90021133422852	-7.43145275115967	-5.39799308776855	-0.0616324730217457	0.220922738313675	-0.0427559167146683
-5.89948987960815	-7.43600130081177	-5.40082025527954	-0.0617128908634186	0.220990300178528	-0.0427433662116528
-5.90031671524048	-7.42972040176392	-5.40072631835938	-0.0616913326084614	0.221095561981201	-0.0427602715790272
-5.89867115020752	-7.43244552612305	-5.40589094161987	-0.061716303229332	0.22108057141304	-0.0428192541003227
-5.90522527694702	-7.43321561813354	-5.39694881439209	-0.0618497766554356	0.221170783042908	-0.0428705289959908
-5.90641641616821	-7.43791246414185	-5.40191078186035	-0.0618391185998917	0.221334487199783	-0.0428283959627151
-5.90419340133667	-7.43272256851196	-5.40598392486572	-0.0619305595755577	0.221344292163849	-0.0428020022809505
-5.90552759170532	-7.43522024154663	-5.40847110748291	-0.0619863644242287	0.221342489123344	-0.0428259558975697
-5.91226530075073	-7.43884992599487	-5.41030168533325	-0.0621106214821339	0.221476629376411	-0.0428094193339348
-5.91220903396606	-7.4390025138855	-5.4075927734375	-0.0620425492525101	0.221600905060768	-0.042839739471674
-5.90790128707886	-7.43796730041504	-5.40883207321167	-0.0621547028422356	0.221610933542252	-0.0428217612206936
-5.91148376464844	-7.44109678268433	-5.40895128250122	-0.0622224770486355	0.221630290150642	-0.0428784191608429
-5.91617155075073	-7.4420223236084	-5.41100406646729	-0.0622603595256805	0.221791371703148	-0.0429236441850662
-5.91320371627808	-7.4423508644104	-5.41308736801147	-0.0623100660741329	0.221920475363731	-0.0429030917584896
-5.91115570068359	-7.4420371055603	-5.41898155212402	-0.0623789429664612	0.22192046046257	-0.042846791446209
-5.91579151153564	-7.44287300109863	-5.4089822769165	-0.0625348761677742	0.221988022327423	-0.0429006926715374
-5.91663122177124	-7.44480133056641	-5.41076564788818	-0.0625757277011871	0.222057148814201	-0.04286153241992
-5.91379833221436	-7.4460186958313	-5.41159009933472	-0.0625808611512184	0.222112789750099	-0.0428335405886173
-5.91403150558472	-7.44724893569946	-5.41271448135376	-0.0626416578888893	0.222085520625114	-0.042765274643898
-5.92153406143188	-7.44688510894775	-5.40396070480347	-0.062737911939621	0.222205460071564	-0.0427686683833599
-5.92090225219727	-7.4505500793457	-5.41187334060669	-0.0628897324204445	0.222291350364685	-0.042756974697113
-5.92051649093628	-7.4468355178833	-5.41500520706177	-0.0628332048654556	0.222305163741112	-0.0427728705108166
-5.92260551452637	-7.44791507720947	-5.40993499755859	-0.0629298388957977	0.222333490848541	-0.0427619367837906
-5.92756986618042	-7.44873428344727	-5.41040802001953	-0.063018299639225	0.222447544336319	-0.04277253895998
-5.9270544052124	-7.45242023468018	-5.42236709594727	-0.063008725643158	0.222524061799049	-0.0428036600351334
-5.92609548568726	-7.44835948944092	-5.42322969436646	-0.0630669221282005	0.222617983818054	-0.0427966825664043
-5.928870677948	-7.45408248901367	-5.42337846755981	-0.0631791427731514	0.222638681530952	-0.0427648276090622
-5.93669080734253	-7.45183944702148	-5.41963911056519	-0.063256561756134	0.222823843359947	-0.0428169518709183
-5.93580436706543	-7.45335483551025	-5.4286961555481	-0.0631893277168274	0.222863778471947	-0.0428450256586075
-5.93632221221924	-7.45260429382324	-5.4256420135498	-0.0632889121770859	0.222872450947762	-0.042862843722105
-5.94016933441162	-7.45796251296997	-5.42786169052124	-0.0633724480867386	0.222964584827423	-0.0429446287453175
-5.94473028182983	-7.45407152175903	-5.42973947525024	-0.0634575113654137	0.22315439581871	-0.0429888032376766
-5.94443464279175	-7.45578145980835	-5.43432235717773	-0.0634401887655258	0.223176926374435	-0.0430733226239681
-5.94631290435791	-7.45618677139282	-5.42580461502075	-0.0635300278663635	0.223206132650375	-0.0430266782641411
-5.94928503036499	-7.45865631103516	-5.43422174453735	-0.0635975822806358	0.223290994763374	-0.043040607124567
-5.95004510879517	-7.45548486709595	-5.42582654953003	-0.0636536628007889	0.223370254039764	-0.0430133454501629
-5.94840145111084	-7.45752763748169	-5.4366626739502	-0.0636619180440903	0.223356887698174	-0.0429674424231052
-5.95561075210571	-7.46354913711548	-5.42474937438965	-0.0638505592942238	0.223391577601433	-0.0429786927998066
-5.95592546463013	-7.46349000930786	-5.43634986877441	-0.0638266280293465	0.223507359623909	-0.0430202968418598
-5.9575343132019	-7.4594292640686	-5.43210315704346	-0.0638347864151001	0.223572596907616	-0.043020848184824
-5.9550461769104	-7.45959138870239	-5.4434962272644	-0.0638827681541443	0.223581790924072	-0.0430730283260345
-5.96353483200073	-7.46150684356689	-5.4340238571167	-0.063971646130085	0.223592787981033	-0.043038684874773
-5.96131944656372	-7.4651026725769	-5.43780946731567	-0.0640145167708397	0.223700821399689	-0.0430588237941265
-5.96345663070679	-7.46411180496216	-5.43255567550659	-0.0641029104590416	0.223741680383682	-0.0430383943021297
-5.96060228347778	-7.46078872680664	-5.44299650192261	-0.0640461966395378	0.223719030618668	-0.0430547185242176
-5.96303606033325	-7.46174383163452	-5.43729782104492	-0.0641455724835396	0.223795965313911	-0.0430665127933025
-5.96396064758301	-7.46406745910645	-5.43717765808105	-0.0641889348626137	0.223885923624039	-0.0430562049150467
-5.96438646316528	-7.46101045608521	-5.43996095657349	-0.0642274096608162	0.223955810070038	-0.0430563502013683
-5.96115875244141	-7.46103429794312	-5.44407272338867	-0.0641913786530495	0.223857149481773	-0.0430194325745106
-5.96239614486694	-7.4603328704834	-5.43152332305908	-0.0643002614378929	0.223910570144653	-0.0429934076964855
-5.96261930465698	-7.46139335632324	-5.43452787399292	-0.064312718808651	0.223970681428909	-0.0430354215204716
-5.95764636993408	-7.45618629455566	-5.43507385253906	-0.0643009915947914	0.223903134465218	-0.0429835505783558
-5.9545636177063	-7.45664644241333	-5.43144607543945	-0.0643567144870758	0.22387433052063	-0.0429972521960735
-5.95939493179321	-7.46144437789917	-5.43046998977661	-0.0644477307796478	0.223936587572098	-0.0429229661822319
-5.95456504821777	-7.4569206237793	-5.42848968505859	-0.0643944665789604	0.223915219306946	-0.0428937375545502
-5.95076274871826	-7.45482873916626	-5.43045520782471	-0.0644084513187408	0.223852947354317	-0.0428556352853775
-5.94618606567383	-7.45385980606079	-5.42185211181641	-0.0644870102405548	0.223799869418144	-0.0428005158901215
-5.95047283172607	-7.45516109466553	-5.42240905761719	-0.0645290017127991	0.223814517259598	-0.042829304933548
-5.9482421875	-7.45014953613281	-5.42110204696655	-0.0644900053739548	0.223865926265717	-0.0426967479288578
-5.94079971313477	-7.45177793502808	-5.42820882797241	-0.0644700676202774	0.223698660731316	-0.04263711348176
-5.9441876411438	-7.45026874542236	-5.4141960144043	-0.0646119341254234	0.223689019680023	-0.0424923561513424
-5.94313144683838	-7.44973278045654	-5.42653512954712	-0.0645517632365227	0.223696634173393	-0.0425483547151089
-5.93956851959229	-7.44516134262085	-5.41907072067261	-0.0645620077848434	0.223738610744476	-0.0424775779247284
-5.93548727035522	-7.44354295730591	-5.4179835319519	-0.0645240917801857	0.223629996180534	-0.0425249598920345
-5.93697118759155	-7.44132804870605	-5.40759038925171	-0.0646021440625191	0.223578825592995	-0.0424568764865398
-5.93550634384155	-7.44559860229492	-5.41680669784546	-0.0646140575408936	0.223562762141228	-0.0425197631120682
-5.93391084671021	-7.44010210037231	-5.41516256332397	-0.0645236447453499	0.223619312047958	-0.0424251109361649
-5.92870855331421	-7.43971967697144	-5.4130482673645	-0.0645411089062691	0.223503723740578	-0.0423772484064102
-5.9302806854248	-7.43716955184937	-5.40327644348145	-0.0646047219634056	0.223432391881943	-0.0422775559127331
-5.93065118789673	-7.44407939910889	-5.40999746322632	-0.0646365359425545	0.223472908139229	-0.0423059910535812
-5.92934703826904	-7.43647527694702	-5.4103422164917	-0.0644970908761024	0.223446920514107	-0.0421904064714909
-5.92633771896362	-7.44084310531616	-5.41140365600586	-0.0645529255270958	0.22341600060463	-0.0422447584569454
-5.93299865722656	-7.43759775161743	-5.40895509719849	-0.0646776258945465	0.223414614796638	-0.0421115830540657
-5.92922163009644	-7.43830156326294	-5.41093683242798	-0.0645619332790375	0.22341600060463	-0.0422166995704174
-5.93156862258911	-7.4330005645752	-5.408607006073	-0.0645218193531036	0.22334460914135	-0.0421488508582115
-5.92978239059448	-7.43514108657837	-5.41067934036255	-0.064550094306469	0.223296150565147	-0.0422879569232464
-5.93498516082764	-7.43567895889282	-5.40893220901489	-0.0645808055996895	0.223345831036568	-0.0421822220087051
-5.93353128433228	-7.43552684783936	-5.41626644134521	-0.0645473673939705	0.223387181758881	-0.0421954542398453
-5.93281555175781	-7.43271446228027	-5.40707921981812	-0.0645320564508438	0.22336944937706	-0.0421450585126877
-5.93158531188965	-7.43549489974976	-5.41654014587402	-0.0645599290728569	0.223316818475723	-0.0422194264829159
-5.93845272064209	-7.43545961380005	-5.40383958816528	-0.0646016895771027	0.223318874835968	-0.04209204018116
-5.93495798110962	-7.43461084365845	-5.41557598114014	-0.064537987112999	0.223338559269905	-0.0421464256942272
-5.93565654754639	-7.43329238891602	-5.40646982192993	-0.0645298436284065	0.223333567380905	-0.0420330464839935
-5.93656253814697	-7.43727540969849	-5.41811847686768	-0.0646116510033607	0.223281607031822	-0.0420526750385761
-5.93934535980225	-7.43795728683472	-5.40792894363403	-0.064595639705658	0.223301380872726	-0.0419784151017666
-5.93955993652344	-7.43474054336548	-5.42007207870483	-0.0645475834608078	0.22329768538475	-0.0420318655669689
-5.93825483322144	-7.43321657180786	-5.41474771499634	-0.064486637711525	0.223166316747665	-0.0419547557830811
-5.94215440750122	-7.43445110321045	-5.41536998748779	-0.0645692348480225	0.223256662487984	-0.042068850249052
-5.94787931442261	-7.4348840713501	-5.41458940505981	-0.0645077601075172	0.223299562931061	-0.0419912785291672
-5.94515943527222	-7.43616247177124	-5.42530250549316	-0.0644615441560745	0.223263412714005	-0.0421256273984909
-5.94842720031738	-7.43163251876831	-5.42326688766479	-0.0644616186618805	0.223216623067856	-0.0420033037662506
-5.95079708099365	-7.4376540184021	-5.42618274688721	-0.0644692778587341	0.223215252161026	-0.0420560427010059
-5.95910215377808	-7.43818426132202	-5.41849565505981	-0.0644503831863403	0.223297834396362	-0.0419948771595955
-5.95412349700928	-7.43637371063232	-5.43190670013428	-0.0643363147974014	0.22325274348259	-0.0421177446842194
-5.95865726470947	-7.43488788604736	-5.42276287078857	-0.0643841549754143	0.223296344280243	-0.0420604012906551
-5.9623589515686	-7.43854904174805	-5.43050241470337	-0.064357690513134	0.223351523280144	-0.0421718247234821
-5.9657678604126	-7.43871831893921	-5.42825794219971	-0.0644062981009483	0.223410561680794	-0.0421696566045284
-5.96294546127319	-7.43388795852661	-5.43881130218506	-0.0642898976802826	0.223412171006203	-0.0422178655862808
-5.96533584594727	-7.43642854690552	-5.43133735656738	-0.0643537268042564	0.223346322774887	-0.0421558506786823
-5.96798086166382	-7.43944692611694	-5.4381103515625	-0.0643762052059174	0.223472699522972	-0.0422016829252243
-5.96585941314697	-7.43788290023804	-5.4353985786438	-0.0643105208873749	0.223471581935883	-0.042165994644165
-5.95973062515259	-7.43370294570923	-5.43836736679077	-0.064317561686039	0.223403736948967	-0.0421852692961693
-5.96536922454834	-7.4367561340332	-5.4289665222168	-0.0643406063318253	0.223396703600883	-0.0421443358063698
-5.96739482879639	-7.43696928024292	-5.42859315872192	-0.0643769130110741	0.223396643996239	-0.0420673042535782
-5.96107578277588	-7.43530607223511	-5.42921543121338	-0.0642943382263184	0.223370552062988	-0.0420695804059505
-5.96032619476318	-7.43003606796265	-5.43333339691162	-0.0643838047981262	0.223242104053497	-0.0420713908970356
-5.95971250534058	-7.43419981002808	-5.42289876937866	-0.0644466057419777	0.223266184329987	-0.0420369282364845
-5.96462488174438	-7.43044757843018	-5.42721891403198	-0.064353235065937	0.223242476582527	-0.0420042723417282
-5.95764017105103	-7.43117332458496	-5.42391204833984	-0.0643426701426506	0.2232815772295	-0.0420292429625988
-5.95745944976807	-7.42617797851563	-5.42393589019775	-0.0643354281783104	0.223161935806274	-0.0419540591537952
-5.96230125427246	-7.42998123168945	-5.41885089874268	-0.0643821060657501	0.22323015332222	-0.0419711656868458
-5.96395540237427	-7.42617464065552	-5.42559766769409	-0.0643060281872749	0.223283216357231	-0.0419830344617367
-5.95565128326416	-7.42653274536133	-5.42497825622559	-0.0643913000822067	0.223311021924019	-0.0419768802821636
-5.95929861068726	-7.42255449295044	-5.42282247543335	-0.0643914043903351	0.223224937915802	-0.0419362336397171
-5.96027612686157	-7.42629718780518	-5.42363262176514	-0.0644551441073418	0.223296701908112	-0.0420171283185482
-5.96589231491089	-7.42434120178223	-5.42129039764404	-0.0643848925828934	0.223408684134483	-0.0420287624001503
-5.95795488357544	-7.42215538024902	-5.42900562286377	-0.0643161460757256	0.223472818732262	-0.0420524850487709
-5.95625782012939	-7.41834449768066	-5.42482948303223	-0.0643353909254074	0.223399102687836	-0.0420652218163013
-5.95978975296021	-7.42113876342773	-5.41845607757568	-0.0644076243042946	0.22347117960453	-0.0420688726007938
-5.95852947235107	-7.42161083221436	-5.42061185836792	-0.0644079148769379	0.223493427038193	-0.0420781783759594
-5.94879865646362	-7.41812181472778	-5.42019939422607	-0.0643846020102501	0.223525777459145	-0.0420931056141853
-5.94880151748657	-7.41427850723267	-5.4201807975769	-0.0644024088978767	0.223470240831375	-0.0420284681022167
-5.95063972473145	-7.41806650161743	-5.41835069656372	-0.0644405484199524	0.223463952541351	-0.0420331880450249
-5.94819927215576	-7.41835832595825	-5.41502332687378	-0.0645312517881393	0.223447933793068	-0.0419759005308151
-5.94322967529297	-7.41702651977539	-5.41727542877197	-0.0644930079579353	0.223490059375763	-0.0419716164469719
-5.94299554824829	-7.41298961639404	-5.41400241851807	-0.0645888522267342	0.22338280081749	-0.0419117920100689
-5.94427680969238	-7.41766357421875	-5.40490579605103	-0.0646694749593735	0.223421961069107	-0.0419650971889496
-5.94411897659302	-7.41446018218994	-5.4031662940979	-0.0646451041102409	0.223383858799934	-0.0418733842670918
-5.93348550796509	-7.41333055496216	-5.41162729263306	-0.0646980553865433	0.223324954509735	-0.0418605171144009
-5.93703985214233	-7.41107082366943	-5.40348863601685	-0.0648050308227539	0.223262786865234	-0.0417555384337902
-5.93613624572754	-7.41318416595459	-5.39857387542725	-0.0648454204201698	0.223328605294228	-0.0418165251612663
-5.93750190734863	-7.40979146957397	-5.39896392822266	-0.0647491738200188	0.223327666521072	-0.0416882038116455
-5.92690467834473	-7.40753316879272	-5.39998197555542	-0.0648520141839981	0.223345473408699	-0.0417418666183949
-5.93197298049927	-7.40929698944092	-5.39267539978027	-0.0649195909500122	0.223304063081741	-0.041666466742754
-5.92642068862915	-7.40603971481323	-5.38919162750244	-0.0649847015738487	0.22337032854557	-0.041735477745533
-5.9296760559082	-7.40710115432739	-5.39304780960083	-0.0648695603013039	0.223339557647705	-0.041706595569849
-5.92194318771362	-7.40392112731934	-5.40366172790527	-0.0649469271302223	0.22330105304718	-0.0417290218174458
-5.92735004425049	-7.40690517425537	-5.38623952865601	-0.0650520026683807	0.22329680621624	-0.0416576750576496
-5.9228253364563	-7.40213871002197	-5.39284133911133	-0.0650470107793808	0.223364725708961	-0.0416930466890335
-5.92093420028687	-7.40540170669556	-5.3863730430603	-0.0649882704019547	0.223253846168518	-0.0416219010949135
-5.91932916641235	-7.40179872512817	-5.39067029953003	-0.0650303587317467	0.223284840583801	-0.0416016355156899
-5.92132043838501	-7.40484571456909	-5.37863302230835	-0.0651162937283516	0.223342701792717	-0.041517935693264
-5.92110395431519	-7.39862108230591	-5.385498046875	-0.0651038363575935	0.223297014832497	-0.0415987931191921
-5.91802406311035	-7.40151309967041	-5.37928295135498	-0.0650805309414864	0.223193570971489	-0.0415660999715328
-5.91916656494141	-7.39743995666504	-5.38588428497314	-0.0651918798685074	0.223196551203728	-0.0415729060769081
-5.92172288894653	-7.40249586105347	-5.37435722351074	-0.0652074366807938	0.223360642790794	-0.0415576063096523
-5.91625118255615	-7.39666700363159	-5.38152313232422	-0.065174788236618	0.223266988992691	-0.0416333414614201
-5.91501426696777	-7.40025234222412	-5.37668228149414	-0.0651854202151299	0.223262518644333	-0.0415707416832447
-5.91904163360596	-7.39675378799438	-5.38029909133911	-0.0652678534388542	0.223211139440536	-0.0415984727442265
-5.92068290710449	-7.40162897109985	-5.37294054031372	-0.0652488470077515	0.223293885588646	-0.0416170172393322
-5.91917085647583	-7.39550256729126	-5.38599872589111	-0.0651402175426483	0.22336146235466	-0.0416267290711403
-5.9148736000061	-7.39898538589478	-5.37692928314209	-0.0652943849563599	0.223193854093552	-0.0416417680680752
-5.92088937759399	-7.39834928512573	-5.38131427764893	-0.0653065890073776	0.223239555954933	-0.0416284278035164
-5.91835403442383	-7.40138101577759	-5.37360906600952	-0.0652455613017082	0.223306715488434	-0.0416094399988651
-5.91757154464722	-7.39593458175659	-5.38151741027832	-0.065167024731636	0.223258838057518	-0.041627574712038
-5.9130482673645	-7.39667224884033	-5.37337350845337	-0.0652953460812569	0.223238795995712	-0.0416610687971115
-5.92091512680054	-7.39840793609619	-5.37346029281616	-0.0652585178613663	0.223255187273026	-0.0416482873260975
-5.91433620452881	-7.39988374710083	-5.37510251998901	-0.0652693063020706	0.223299324512482	-0.0415558777749538
-5.91253852844238	-7.39804220199585	-5.37584018707275	-0.0652287900447845	0.22320482134819	-0.0415442958474159
-5.90978193283081	-7.39991092681885	-5.36971473693848	-0.0653406903147697	0.223193928599358	-0.0415078029036522
-5.91586828231812	-7.40314722061157	-5.36865139007568	-0.0653335005044937	0.223158076405525	-0.0414442904293537
-5.90625381469727	-7.3995099067688	-5.36445093154907	-0.065269760787487	0.223173886537552	-0.0414794348180294
-5.91058206558228	-7.39823722839355	-5.37473487854004	-0.0653202533721924	0.223090961575508	-0.0413735620677471
-5.90954637527466	-7.4002046585083	-5.36309432983398	-0.0654541552066803	0.223118558526039	-0.0414147898554802
-5.91252279281616	-7.40164518356323	-5.36470890045166	-0.0653927400708199	0.223079487681389	-0.0413425862789154
-5.90424156188965	-7.39759254455566	-5.36219644546509	-0.0653772801160812	0.2230014950037	-0.0413870960474014
-5.90691089630127	-7.40197086334229	-5.36175441741943	-0.06545140594244	0.2229895144701	-0.0413456559181213
-5.9095287322998	-7.40089082717896	-5.35588693618774	-0.0655141770839691	0.222959399223328	-0.041325818747282
-5.90685844421387	-7.40508317947388	-5.35463619232178	-0.0654222518205643	0.222941502928734	-0.0413150005042553
-5.90639066696167	-7.40131998062134	-5.35207462310791	-0.0654740482568741	0.222826108336449	-0.0412806831300259
-5.90724515914917	-7.40788602828979	-5.34772920608521	-0.0655582323670387	0.222861394286156	-0.0412210784852505
-5.91389513015747	-7.40479707717896	-5.35000896453857	-0.0655840784311295	0.222881481051445	-0.0412137731909752
-5.91188907623291	-7.40887022018433	-5.35236072540283	-0.0655343234539032	0.222917109727859	-0.0412190109491348
-5.91498231887817	-7.40731000900269	-5.34961605072021	-0.0655427947640419	0.222889095544815	-0.0412615090608597
-5.91798543930054	-7.41188192367554	-5.34470367431641	-0.0656619742512703	0.222993582487106	-0.0412928722798824
-5.92419862747192	-7.41213893890381	-5.34830331802368	-0.0656511858105659	0.222957223653793	-0.0413212776184082
-5.92267322540283	-7.41237211227417	-5.35128927230835	-0.0656257942318916	0.223002389073372	-0.0412893295288086
-5.93230247497559	-7.4171838760376	-5.3495192527771	-0.0657396167516708	0.223035082221031	-0.0413297228515148
-5.93238210678101	-7.4200496673584	-5.34398126602173	-0.0658476203680038	0.223160028457642	-0.0413118787109852
-5.94089508056641	-7.42175722122192	-5.35890769958496	-0.0657585933804512	0.223194405436516	-0.041333980858326
-5.93954658508301	-7.42482757568359	-5.34998798370361	-0.0658523216843605	0.223208054900169	-0.0413108766078949
-5.95080900192261	-7.42987442016602	-5.35468912124634	-0.0659763440489769	0.223265066742897	-0.0414232835173607
-5.95754384994507	-7.43236827850342	-5.35127544403076	-0.0660097524523735	0.223466023802757	-0.0414226651191711
-5.96189260482788	-7.43369913101196	-5.3611102104187	-0.065944716334343	0.223456203937531	-0.0414379574358463
-5.96681976318359	-7.43538570404053	-5.36220693588257	-0.0661656931042671	0.223467886447906	-0.0415206961333752
-5.97418212890625	-7.43823862075806	-5.36018753051758	-0.066203735768795	0.223582327365875	-0.0416092164814472
-5.98258924484253	-7.43942928314209	-5.36976957321167	-0.0662413313984871	0.223697692155838	-0.0417249612510204
-5.98128223419189	-7.44454336166382	-5.36775684356689	-0.0663287565112114	0.223769322037697	-0.0417831055819988
-5.99191427230835	-7.44797039031982	-5.3637228012085	-0.066414088010788	0.223867043852806	-0.0418756939470768
-5.99699068069458	-7.4508752822876	-5.37879705429077	-0.0664262771606445	0.224096149206161	-0.0419214181602001
-6.00176763534546	-7.45477294921875	-5.37289810180664	-0.0664513483643532	0.224050223827362	-0.0419424064457417
-6.00828456878662	-7.45950126647949	-5.38147163391113	-0.0666290894150734	0.224284783005714	-0.0420782715082169
-6.019859790802	-7.46272993087769	-5.3818564414978	-0.0666035041213036	0.224401786923409	-0.0422165468335152
-6.02144527435303	-7.46442317962646	-5.38600301742554	-0.0666262805461884	0.224558681249619	-0.0423609204590321
-6.02951860427856	-7.46997308731079	-5.38316297531128	-0.0666845291852951	0.224568381905556	-0.0425228774547577
-6.03849697113037	-7.47279262542725	-5.39067697525024	-0.0668261125683784	0.224788665771484	-0.0426405556499958
-6.04165029525757	-7.47274589538574	-5.39070224761963	-0.066744476556778	0.224938809871674	-0.0428311377763748
-6.04779100418091	-7.47705793380737	-5.39987373352051	-0.0669187307357788	0.225047022104263	-0.0429017506539822
-6.05585050582886	-7.4854588508606	-5.39808320999146	-0.0669200047850609	0.225145488977432	-0.0430621430277824
-6.06457090377808	-7.4902811050415	-5.39911413192749	-0.0669407621026039	0.225346907973289	-0.0430678613483906
-6.06012105941772	-7.49131488800049	-5.40800523757935	-0.0669033005833626	0.225405246019363	-0.0431114584207535
-6.07055377960205	-7.49343776702881	-5.41525268554688	-0.067045159637928	0.225495651364326	-0.0431741699576378
-6.07469892501831	-7.5014533996582	-5.4095664024353	-0.0670912936329842	0.225558087229729	-0.0432750843465328
-6.08246231079102	-7.50389957427979	-5.41608476638794	-0.0670513063669205	0.225818425416946	-0.0433140248060226
-6.08193588256836	-7.50313425064087	-5.41494131088257	-0.067045234143734	0.225850164890289	-0.0434109084308147
-6.08839178085327	-7.50445365905762	-5.42280530929565	-0.0670744776725769	0.22589036822319	-0.0434841401875019
-6.09277725219727	-7.51293754577637	-5.41749000549316	-0.0671258196234703	0.2259461581707	-0.04355164244771
-6.10074758529663	-7.51565313339233	-5.42084693908691	-0.0671295672655106	0.226103276014328	-0.0436503663659096
-6.09699583053589	-7.51449203491211	-5.42553234100342	-0.0670737996697426	0.226147353649139	-0.0437142476439476
-6.09954118728638	-7.51498603820801	-5.42912912368774	-0.0671581402420998	0.226164907217026	-0.0437779054045677
-6.10373735427856	-7.52217769622803	-5.4246711730957	-0.0671437531709671	0.226175740361214	-0.0437740869820118
-6.10841131210327	-7.52393102645874	-5.42620801925659	-0.0672135353088379	0.226357236504555	-0.0437846891582012
-6.10743808746338	-7.5240216255188	-5.43304824829102	-0.0670899897813797	0.226377010345459	-0.0438591167330742
-6.10535478591919	-7.52572917938232	-5.43491792678833	-0.0671368315815926	0.226387247443199	-0.0438497103750706
-6.107741355896	-7.53026008605957	-5.43185329437256	-0.0671146437525749	0.226356133818626	-0.0438649021089077
-6.11420345306396	-7.53452014923096	-5.43389177322388	-0.0671121850609779	0.226520359516144	-0.0439375452697277
-6.10889577865601	-7.53345346450806	-5.43011617660522	-0.0669993460178375	0.226482182741165	-0.0440127328038216
-6.10851812362671	-7.53622388839722	-5.43192958831787	-0.0670777782797813	0.226383030414581	-0.0439956970512867
-6.11191415786743	-7.5433874130249	-5.4361138343811	-0.0670860186219215	0.226480975747108	-0.0440786294639111
-6.11500358581543	-7.54350757598877	-5.43543100357056	-0.0669967159628868	0.226512849330902	-0.0440251640975475
-6.11191892623901	-7.53942394256592	-5.44210624694824	-0.0669547393918037	0.226488068699837	-0.0441062487661839
-6.11449098587036	-7.54358911514282	-5.43435287475586	-0.0670579075813293	0.226431146264076	-0.0440444387495518
-6.1166296005249	-7.55008220672607	-5.43537759780884	-0.0670597925782204	0.226484969258308	-0.0441325381398201
-6.11897897720337	-7.54895353317261	-5.43633699417114	-0.0669829174876213	0.226514935493469	-0.044176671653986
-6.11638975143433	-7.54583883285522	-5.44217920303345	-0.0668693780899048	0.22645129263401	-0.0442398898303509
-6.12217283248901	-7.55159997940063	-5.43195056915283	-0.066941000521183	0.226404562592506	-0.0442891754209995
-6.12244606018066	-7.55472278594971	-5.44186544418335	-0.0668921247124672	0.226521834731102	-0.044378150254488
-6.12570381164551	-7.55858993530273	-5.43824052810669	-0.0667747259140015	0.226524442434311	-0.0443985089659691
-6.1236138343811	-7.55709266662598	-5.44825077056885	-0.066771112382412	0.226540923118591	-0.0444890521466732
-6.12919521331787	-7.5610876083374	-5.4436502456665	-0.0667816549539566	0.226556345820427	-0.044529415667057
-6.13235092163086	-7.56259202957153	-5.45125579833984	-0.0667050406336784	0.226734057068825	-0.0446528568863869
-6.13116550445557	-7.56219053268433	-5.45074844360352	-0.0665742754936218	0.226609349250793	-0.0446338765323162
-6.13172340393066	-7.56314706802368	-5.45108938217163	-0.0666262805461884	0.226640701293945	-0.0447947941720486
-6.13330364227295	-7.56914091110229	-5.4508056640625	-0.0665396004915237	0.226680189371109	-0.0447874441742897
-6.13850164413452	-7.5690860748291	-5.45995903015137	-0.0664591789245605	0.226778760552406	-0.0449366420507431
-6.13676881790161	-7.56795787811279	-5.453688621521	-0.0663764998316765	0.226615101099014	-0.0449394434690475
-6.13924694061279	-7.57249116897583	-5.46343612670898	-0.0664467141032219	0.226690828800201	-0.0450136922299862
-6.13777875900269	-7.57263994216919	-5.46347713470459	-0.066296361386776	0.226694360375404	-0.0451015196740627
-6.13864755630493	-7.57202243804932	-5.47156429290771	-0.0662318468093872	0.226668670773506	-0.0451904162764549
-6.13551330566406	-7.57516670227051	-5.45785617828369	-0.0662442147731781	0.226615473628044	-0.0451885350048542
-6.13893175125122	-7.5771222114563	-5.45687103271484	-0.066138282418251	0.226665735244751	-0.0452556498348713
-6.13180494308472	-7.57379722595215	-5.45967578887939	-0.066077396273613	0.226618215441704	-0.0452715829014778
-6.13121557235718	-7.57444334030151	-5.45740604400635	-0.0660032108426094	0.22639200091362	-0.045256644487381
-6.12968921661377	-7.57701683044434	-5.45175075531006	-0.0660795345902443	0.226450860500336	-0.0452625937759876
-6.12818145751953	-7.57517766952515	-5.44939851760864	-0.0658926740288734	0.226364478468895	-0.0452517010271549
-6.11901998519897	-7.5731053352356	-5.4509449005127	-0.0658481493592262	0.226227045059204	-0.045279748737812
-6.1156120300293	-7.57339191436768	-5.44546842575073	-0.0657825917005539	0.226032182574272	-0.045242365449667
-6.11692953109741	-7.57448244094849	-5.44391584396362	-0.0658459067344666	0.226011231541634	-0.0452681891620159
-6.11559963226318	-7.5717945098877	-5.44407606124878	-0.0655480921268463	0.225955426692963	-0.0453021004796028
-6.10561180114746	-7.56949520111084	-5.44405364990234	-0.0655390620231628	0.225821807980537	-0.0452865436673164
-6.10199546813965	-7.5697283744812	-5.43395566940308	-0.0654246881604195	0.225609943270683	-0.0452772714197636
-6.10510158538818	-7.57242202758789	-5.43026542663574	-0.0654600337147713	0.225646421313286	-0.0453369505703449
-6.10428237915039	-7.56985855102539	-5.42909860610962	-0.0652172267436981	0.225542664527893	-0.0453745238482952
-6.09480714797974	-7.56703662872314	-5.43899726867676	-0.0651785507798195	0.225502952933311	-0.0454138517379761
-6.09219026565552	-7.56530141830444	-5.42895936965942	-0.0650931298732758	0.225312426686287	-0.0454593189060688
-6.0945897102356	-7.56741952896118	-5.4264063835144	-0.0650037080049515	0.225391149520874	-0.0454751662909985
-6.09350538253784	-7.56718826293945	-5.43059301376343	-0.0647714734077454	0.225356608629227	-0.0455653108656406
-6.08360576629639	-7.56266593933105	-5.43094301223755	-0.0646652728319168	0.225244969129562	-0.0455817468464375
-6.08583545684814	-7.56231737136841	-5.42781209945679	-0.0645909234881401	0.225062489509583	-0.0455866158008575
-6.08690738677979	-7.56310653686523	-5.42625761032104	-0.0645351782441139	0.225141525268555	-0.0457078740000725
-6.08293914794922	-7.5628809928894	-5.42532587051392	-0.0643128380179405	0.225033536553383	-0.0457731150090694
-6.07662916183472	-7.55902814865112	-5.42451095581055	-0.0642267242074013	0.224904894828796	-0.0457748696208
-6.07622337341309	-7.55836629867554	-5.41928434371948	-0.0641701593995094	0.224704012274742	-0.0457913503050804
-6.07735157012939	-7.56022882461548	-5.41573810577393	-0.0641860514879227	0.224618285894394	-0.0459003336727619
-6.07186937332153	-7.55342435836792	-5.41340112686157	-0.0638851523399353	0.22449803352356	-0.0458753779530525
-6.06512928009033	-7.55185604095459	-5.42445945739746	-0.0639127716422081	0.224434092640877	-0.045904990285635
-6.06416940689087	-7.55343437194824	-5.40631055831909	-0.0638111308217049	0.224307596683502	-0.0458568669855595
-6.06304407119751	-7.55172920227051	-5.40799427032471	-0.0637290999293327	0.224260076880455	-0.045905627310276
-6.05574083328247	-7.54826641082764	-5.40703964233398	-0.0635814070701599	0.224104776978493	-0.0459170639514923
-6.05241394042969	-7.54510879516602	-5.4070839881897	-0.063537485897541	0.223939210176468	-0.0459863916039467
-6.04951953887939	-7.54690599441528	-5.39471626281738	-0.0634175986051559	0.223963230848312	-0.04593425989151
-6.04649066925049	-7.54452419281006	-5.4033408164978	-0.0633171573281288	0.22386422753334	-0.0460070855915546
-6.04177284240723	-7.54128408432007	-5.39755916595459	-0.06314817070961	0.223767668008804	-0.0459464602172375
-6.03754377365112	-7.54217004776001	-5.39496994018555	-0.063182145357132	0.223618596792221	-0.0460670292377472
-6.03529500961304	-7.54188871383667	-5.3871750831604	-0.0630750134587288	0.223614871501923	-0.0460610054433346
-6.02804040908813	-7.537269115448	-5.38996410369873	-0.0629061013460159	0.223470777273178	-0.046125765889883
-6.0193338394165	-7.52985191345215	-5.38552904129028	-0.0628222748637199	0.223296657204628	-0.0460605546832085
-6.01946830749512	-7.53371953964233	-5.38062524795532	-0.0627690404653549	0.223131865262985	-0.0460691824555397
-6.01702976226807	-7.53042793273926	-5.37164831161499	-0.0627283155918121	0.223243251442909	-0.0459922663867474
-6.00877523422241	-7.52537822723389	-5.37479877471924	-0.0626453161239624	0.223035201430321	-0.0460372902452946
-6.0018744468689	-7.52172994613647	-5.37220764160156	-0.0625601783394814	0.222897082567215	-0.0459830202162266
-5.99954605102539	-7.52245855331421	-5.37084150314331	-0.0624937154352665	0.222695484757423	-0.04599729180336
-5.99797201156616	-7.52184295654297	-5.35878896713257	-0.0624512732028961	0.222737163305283	-0.0458909012377262
-5.9907283782959	-7.51621103286743	-5.36239194869995	-0.0623316578567028	0.222598239779472	-0.0459437817335129
-5.98663759231567	-7.51224565505981	-5.36145210266113	-0.0622528977692127	0.222509726881981	-0.0458791814744473
-5.98332405090332	-7.50958156585693	-5.3581748008728	-0.0622573867440224	0.222372159361839	-0.0459042191505432
-5.98215246200562	-7.50901174545288	-5.35112619400024	-0.0621448680758476	0.222405433654785	-0.0458205007016659
-5.97257614135742	-7.50639772415161	-5.35293292999268	-0.0620852299034595	0.222237259149551	-0.0458592958748341
-5.96601295471191	-7.50036096572876	-5.34703683853149	-0.0618932656943798	0.222204342484474	-0.0458116307854652
-5.96123361587524	-7.50046539306641	-5.34971475601196	-0.0619127079844475	0.221978932619095	-0.0458289198577404
-5.95942449569702	-7.49921989440918	-5.33835649490356	-0.0618123114109039	0.222059652209282	-0.0457186363637447
-5.94672346115112	-7.49511384963989	-5.3403205871582	-0.0616971589624882	0.221861287951469	-0.0457863844931126
-5.94152736663818	-7.48720645904541	-5.33875894546509	-0.0616394393146038	0.221726268529892	-0.0456768609583378
-5.93567991256714	-7.4876503944397	-5.33682012557983	-0.0615123137831688	0.221576333045959	-0.0456698052585125
-5.93103694915771	-7.48517465591431	-5.32569742202759	-0.0614559203386307	0.221728876233101	-0.0455702356994152
-5.92040109634399	-7.47997426986694	-5.32523345947266	-0.0613937340676785	0.221412092447281	-0.0456033833324909
-5.91026544570923	-7.47321653366089	-5.3194727897644	-0.0612559393048286	0.22126604616642	-0.045463141053915
-5.90558910369873	-7.47545480728149	-5.31755781173706	-0.0612750202417374	0.221093773841858	-0.045440312474966
-5.9000883102417	-7.47099351882935	-5.30189323425293	-0.0611531585454941	0.221183314919472	-0.0453791432082653
-5.88800430297852	-7.46246528625488	-5.31742858886719	-0.0610184967517853	0.220874235033989	-0.0454346798360348
-5.88425397872925	-7.45983695983887	-5.30755281448364	-0.060958668589592	0.220792770385742	-0.0452765338122845
-5.87878751754761	-7.46256113052368	-5.3044376373291	-0.0609691813588142	0.220645889639854	-0.0453145019710064
-5.87789964675903	-7.45884323120117	-5.29769515991211	-0.0607819966971874	0.220760971307755	-0.0452245473861694
-5.86947345733643	-7.45401811599731	-5.30470657348633	-0.0606113150715828	0.220535039901733	-0.0452151484787464
-5.86714172363281	-7.45330905914307	-5.30050086975098	-0.0606623515486717	0.220490112900734	-0.0450961105525494
-5.86332941055298	-7.45417356491089	-5.30153799057007	-0.0605309195816517	0.220389828085899	-0.0451060421764851
-5.85919046401978	-7.44799947738647	-5.29496383666992	-0.0603994391858578	0.220486238598824	-0.0451151244342327
-5.85135507583618	-7.44484710693359	-5.30323266983032	-0.0602354109287262	0.220352038741112	-0.0451337918639183
-5.85080528259277	-7.44365692138672	-5.29659509658813	-0.0602137558162212	0.220350593328476	-0.0450912304222584
-5.84746980667114	-7.44413757324219	-5.29953145980835	-0.0600987635552883	0.220316186547279	-0.0451009087264538
-5.84221267700195	-7.44096422195435	-5.2999324798584	-0.0600013881921768	0.22031369805336	-0.0450803264975548
-5.83317804336548	-7.43919801712036	-5.30005168914795	-0.0598116591572762	0.220149427652359	-0.0450675822794437
-5.83366298675537	-7.43597412109375	-5.29256963729858	-0.0598362535238266	0.220114946365356	-0.0450436137616634
-5.83275985717773	-7.44037437438965	-5.29399156570435	-0.0596286170184612	0.220062062144279	-0.0450568944215775
-5.82787084579468	-7.43749284744263	-5.2925910949707	-0.0596514083445072	0.220021024346352	-0.0450485199689865
-5.8204517364502	-7.43389558792114	-5.30135202407837	-0.0594109110534191	0.219810917973518	-0.0450541451573372
-5.82049417495728	-7.43376541137695	-5.28913354873657	-0.0594778507947922	0.219832822680473	-0.045083075761795
-5.81888723373413	-7.43627834320068	-5.28880548477173	-0.0593730062246323	0.219766482710838	-0.0450978353619576
-5.81606912612915	-7.43263244628906	-5.28598403930664	-0.0592901781201363	0.219736203551292	-0.0450936071574688
-5.81018304824829	-7.42853879928589	-5.29058790206909	-0.0591535791754723	0.219580724835396	-0.0451132245361805
-5.8120059967041	-7.43213367462158	-5.28174877166748	-0.0591659024357796	0.219500169157982	-0.0451268143951893
-5.81180334091187	-7.43377828598022	-5.28633832931519	-0.0590988360345364	0.219480827450752	-0.0451757349073887
-5.80957269668579	-7.43386602401733	-5.28739452362061	-0.0589819066226482	0.219493582844734	-0.0452348440885544
-5.8035569190979	-7.42978191375732	-5.28440475463867	-0.0588678754866123	0.219372391700745	-0.0453606881201267
-5.80563354492188	-7.42891073226929	-5.2818455696106	-0.0588803291320801	0.219332009553909	-0.0453808717429638
-5.80820846557617	-7.43531799316406	-5.28320789337158	-0.058737151324749	0.219257861375809	-0.0454525798559189
-5.80820989608765	-7.43144845962524	-5.28063535690308	-0.0586744174361229	0.219324663281441	-0.0455317012965679
-5.80267763137817	-7.43186616897583	-5.28873348236084	-0.0585168190300465	0.219125241041183	-0.0456545948982239
-5.80214262008667	-7.43156385421753	-5.28361654281616	-0.058453805744648	0.219068914651871	-0.0456085056066513
-5.801185131073	-7.43699645996094	-5.2835111618042	-0.0584442876279354	0.218957915902138	-0.0457367748022079
-5.80292654037476	-7.43770551681519	-5.27986240386963	-0.0583957321941853	0.218985721468925	-0.045728012919426
-5.79803228378296	-7.4375	-5.27882766723633	-0.0582130663096905	0.21886932849884	-0.0457276068627834
-5.7979679107666	-7.43713712692261	-5.27345561981201	-0.0582744255661964	0.218757256865501	-0.0457294844090939
-5.79868364334106	-7.44357824325562	-5.27195930480957	-0.0582687109708786	0.218573346734047	-0.0457981377840042
-5.79942750930786	-7.44384670257568	-5.26853609085083	-0.0582061447203159	0.218630135059357	-0.0457754917442799
-5.79747104644775	-7.44054412841797	-5.26735401153564	-0.0580747872591019	0.218386769294739	-0.0458331778645515
-5.79732751846313	-7.43946361541748	-5.26623964309692	-0.0580811463296413	0.218421667814255	-0.04579022154212
-5.80115652084351	-7.44536733627319	-5.27139282226563	-0.058074027299881	0.218211740255356	-0.0458952859044075
-5.80245018005371	-7.44567346572876	-5.26013088226318	-0.058012705296278	0.218350023031235	-0.0459537319839001
-5.80125284194946	-7.44348192214966	-5.27048635482788	-0.0578846782445908	0.218199759721756	-0.0460395328700542
-5.80288553237915	-7.4420280456543	-5.2623176574707	-0.0577445887029171	0.218115970492363	-0.0460686013102531
-5.80447006225586	-7.44763278961182	-5.2660870552063	-0.0578814409673214	0.218058526515961	-0.0461850464344025
-5.80574226379395	-7.44825077056885	-5.25914287567139	-0.0577749870717525	0.218072414398193	-0.0462285727262497
-5.80410766601563	-7.45031833648682	-5.2638053894043	-0.0577378831803799	0.217945545911789	-0.0463311150670052
-5.8054347038269	-7.44709062576294	-5.26333093643188	-0.0575910247862339	0.217876583337784	-0.0463229939341545
-5.80500316619873	-7.45137500762939	-5.26031923294067	-0.0576571486890316	0.217783659696579	-0.04639707878232
-5.80452728271484	-7.45373106002808	-5.25877666473389	-0.0575933121144772	0.217739954590797	-0.0463400036096573
-5.80481863021851	-7.45546293258667	-5.25716638565063	-0.0576427169144154	0.217676103115082	-0.0464729778468609
-5.80342674255371	-7.4515061378479	-5.25536680221558	-0.0573683232069016	0.217621058225632	-0.0464762412011623
-5.80059909820557	-7.45173597335815	-5.25985765457153	-0.0574463196098804	0.217518180608749	-0.0464854687452316
[truncated: 7,673 more rows]
