# Supplementary material for: Identification of Haptic Based Guiding Using Hard Reins
Source: PLoS One. 2015 Jul 22;10(7):e0132020. doi: 10.1371/journal.pone.0132020 (PMC4511788; doi:10.1371/journal.pone.0132020)
Supplement: S6 File — (ZIP) [file pone.0132020.s006.zip › Exp2_ForceData2/Subject6/path3/T3.csv]

Force X (N)	Force Y (N)	Force Z (N)	Torque X (N-m)	Torque Y (N-m)	Torque Z (N-m)	Frequency = 10000	Averaging Level = 16	F/T Serial Number = FT11772	Time Started = 19/02/2013 13:17:48
-5.69099950790405	-7.04488945007324	-6.92578458786011	0.000858177081681788	0.166820749640465	-0.0209537427872419
-5.68893098831177	-7.04758262634277	-6.91269588470459	0.000719907693564892	0.166938304901123	-0.0208803191781044
-5.69681835174561	-7.05255746841431	-6.92105293273926	0.000732747255824506	0.166997075080872	-0.0208766367286444
-5.68732738494873	-7.05247735977173	-6.91913795471191	0.000645741762127727	0.167107120156288	-0.0208545792847872
-5.69142055511475	-7.04953050613403	-6.92758464813232	0.000603116117417812	0.167126193642616	-0.020801329985261
-5.68715715408325	-7.05300712585449	-6.91672706604004	0.000555425533093512	0.167091801762581	-0.0207035467028618
-5.69368839263916	-7.05385112762451	-6.91948699951172	0.000431474443757907	0.167160525918007	-0.0206950660794973
-5.69128513336182	-7.05668830871582	-6.91795015335083	0.000350235786754638	0.167333111166954	-0.0205874815583229
-5.68943691253662	-7.05570316314697	-6.92137145996094	0.000333915231749415	0.167301043868065	-0.0205580703914166
-5.69540596008301	-7.05914354324341	-6.92443227767944	0.000344892905559391	0.1673713773489	-0.0205563306808472
-5.68912363052368	-7.05846166610718	-6.92457962036133	0.000153347515151836	0.167401298880577	-0.0205604508519173
-5.69454002380371	-7.05862808227539	-6.92009210586548	8.5297113400884E-05	0.167381033301353	-0.0205000638961792
-5.69865560531616	-7.06385517120361	-6.91958856582642	-1.26379763969453E-05	0.16755498945713	-0.0204801056534052
-5.7019739151001	-7.0659646987915	-6.92050552368164	-0.000126925951917656	0.167614609003067	-0.0205116122961044
-5.7019624710083	-7.06855297088623	-6.91856718063354	-0.000203201212571003	0.167819172143936	-0.0204491391777992
-5.70076465606689	-7.06520175933838	-6.93027830123901	-0.000165113131515682	0.167931139469147	-0.0205049067735672
-5.70464897155762	-7.0647087097168	-6.92680549621582	-0.000254637241596356	0.167952314019203	-0.0203947313129902
-5.70613288879395	-7.07014560699463	-6.94049644470215	-0.00033887178869918	0.168043330311775	-0.0203868057578802
-5.70803737640381	-7.07073926925659	-6.92976951599121	-0.000512256287038326	0.1680868268013	-0.0203473996371031
-5.71283626556396	-7.07738161087036	-6.93161630630493	-0.00059572869213298	0.168192893266678	-0.0203328542411327
-5.71084928512573	-7.07483863830566	-6.93940258026123	-0.000482721632579342	0.168331250548363	-0.0202850513160229
-5.7093825340271	-7.07353258132935	-6.93843984603882	-0.000561244320124388	0.168333023786545	-0.020219698548317
-5.70911121368408	-7.07460880279541	-6.93910121917725	-0.000695177004672587	0.168360099196434	-0.0201717037707567
-5.71060276031494	-7.0772557258606	-6.92753076553345	-0.000819373817648739	0.168448358774185	-0.0201397687196732
-5.7116584777832	-7.08138036727905	-6.93921041488647	-0.000963436206802726	0.168539375066757	-0.0200810823589563
-5.71216917037964	-7.08082818984985	-6.93225288391113	-0.00104331853799522	0.168647140264511	-0.0200603101402521
-5.71063041687012	-7.07775735855103	-6.93952941894531	-0.00104527163784951	0.168674632906914	-0.0200067423284054
-5.70779895782471	-7.07820463180542	-6.93991327285767	-0.00107031886000186	0.168703198432922	-0.0199678186327219
-5.70881700515747	-7.08048295974731	-6.94100093841553	-0.00124668003991246	0.16880302131176	-0.0198205150663853
-5.7108416557312	-7.08093214035034	-6.93787050247192	-0.00133080780506134	0.168846502900124	-0.0198055505752563
-5.7137451171875	-7.08211851119995	-6.9407525062561	-0.00151260150596499	0.16890062391758	-0.0197251699864864
-5.71243047714233	-7.08423471450806	-6.94133138656616	-0.00145222991704941	0.169038489460945	-0.0196690075099468
-5.71080112457275	-7.07930612564087	-6.94365549087524	-0.0014992319047451	0.169101625680923	-0.0195997711271048
-5.71091890335083	-7.08518028259277	-6.94055271148682	-0.00165593565907329	0.169108673930168	-0.0195354446768761
-5.70835018157959	-7.08120727539063	-6.94127893447876	-0.0016172572504729	0.1691565066576	-0.0194997452199459
-5.70895528793335	-7.08282041549683	-6.93907690048218	-0.00178811268415302	0.169295638799667	-0.0194457210600376
-5.70747232437134	-7.08444881439209	-6.93451595306396	-0.00188925059046596	0.169278755784035	-0.0194641519337893
-5.71044063568115	-7.08383226394653	-6.93602561950684	-0.00192149903159589	0.16942010819912	-0.0193703155964613
-5.7073335647583	-7.08701610565186	-6.93682050704956	-0.00202248990535736	0.169513016939163	-0.0192450918257236
-5.70317888259888	-7.08279228210449	-6.94297170639038	-0.00193088466767222	0.169517606496811	-0.0192053969949484
-5.70157670974731	-7.08487462997437	-6.93811845779419	-0.00216218433342874	0.169557809829712	-0.0190938804298639
-5.69959831237793	-7.08640956878662	-6.93937397003174	-0.0021220576018095	0.169525414705276	-0.0190392211079597
-5.69884538650513	-7.08696794509888	-6.93522071838379	-0.00225063692778349	0.169657036662102	-0.0189044792205095
-5.70087385177612	-7.0892333984375	-6.9273362159729	-0.00241840863600373	0.169718995690346	-0.0189378224313259
-5.69825077056885	-7.09227418899536	-6.93297815322876	-0.00241155922412872	0.169778376817703	-0.0188479088246822
-5.6944751739502	-7.08927917480469	-6.92921113967896	-0.00254361727274954	0.169880002737045	-0.0187657158821821
-5.6897439956665	-7.08544778823853	-6.93109464645386	-0.00248520821332932	0.169884920120239	-0.0187577698379755
-5.69251680374146	-7.08570384979248	-6.93136119842529	-0.00262240925803781	0.170006185770035	-0.0186039265245199
-5.69393920898438	-7.08746194839478	-6.93724775314331	-0.00276243197731674	0.169973775744438	-0.018652968108654
-5.69409608840942	-7.08841514587402	-6.92563247680664	-0.00280698761343956	0.170059829950333	-0.0184914022684097
-5.69671583175659	-7.09029483795166	-6.92475318908691	-0.00299639860168099	0.170116096735001	-0.0184956267476082
-5.69457674026489	-7.08808994293213	-6.92933082580566	-0.0028883230406791	0.170237794518471	-0.0184522587805986
-5.68886375427246	-7.08459091186523	-6.93311452865601	-0.00305835460312665	0.170341029763222	-0.0184176843613386
-5.68699502944946	-7.08273649215698	-6.92751121520996	-0.00310282805003226	0.170231595635414	-0.0183523539453745
-5.68702363967896	-7.08447980880737	-6.92289686203003	-0.00310950772836804	0.17030043900013	-0.0182957910001278
-5.68986749649048	-7.08509159088135	-6.92586469650269	-0.00332284648902714	0.17042139172554	-0.0183064769953489
-5.68701887130737	-7.08299970626831	-6.91638422012329	-0.00331283290870488	0.170503854751587	-0.0181986391544342
-5.68480682373047	-7.08477830886841	-6.92715644836426	-0.00340613140724599	0.170593693852425	-0.0181638430804014
-5.68226289749146	-7.08458518981934	-6.92317199707031	-0.00345415063202381	0.1705611795187	-0.0180554855614901
-5.67631196975708	-7.08088445663452	-6.92438268661499	-0.00351215107366443	0.170578196644783	-0.0179217755794525
-5.67674112319946	-7.08090257644653	-6.92243003845215	-0.00367332086898386	0.170594766736031	-0.0178471710532904
-5.67722415924072	-7.08243989944458	-6.91676330566406	-0.00370893208310008	0.170607343316078	-0.017817784100771
-5.67568778991699	-7.08346891403198	-6.91462755203247	-0.00383801036514342	0.170759379863739	-0.0177575070410967
-5.67313432693481	-7.08039331436157	-6.90882968902588	-0.00388000067323446	0.170752063393593	-0.0176972672343254
-5.67052698135376	-7.07963991165161	-6.91642570495605	-0.00391035806387663	0.170818194746971	-0.0176032315939665
-5.67208623886108	-7.07824611663818	-6.91175746917725	-0.00401692790910602	0.170747667551041	-0.0175244268029928
-5.66802453994751	-7.07987642288208	-6.9109034538269	-0.0041348384693265	0.170880228281021	-0.0174339134246111
-5.67283010482788	-7.07664442062378	-6.90324687957764	-0.00423344178125262	0.170857414603233	-0.0173715762794018
-5.67012166976929	-7.07836866378784	-6.90550470352173	-0.00431197136640549	0.17097632586956	-0.0173608269542456
-5.67004442214966	-7.07524871826172	-6.90735960006714	-0.00434028217568994	0.170993968844414	-0.0172809604555368
-5.66564846038818	-7.07194328308105	-6.90988445281982	-0.00439041526988149	0.170961663126945	-0.0171830058097839
-5.66428661346436	-7.07147216796875	-6.90537548065186	-0.00456476351246238	0.170952782034874	-0.0170954074710608
-5.66876792907715	-7.07332897186279	-6.90804290771484	-0.00460953684523702	0.170961961150169	-0.0171120036393404
-5.6635103225708	-7.0715708732605	-6.89896249771118	-0.00468815630301833	0.171070903539658	-0.0170234609395266
-5.66644716262817	-7.07019519805908	-6.89739990234375	-0.00477406289428473	0.171080932021141	-0.0170451309531927
-5.66259527206421	-7.07116508483887	-6.90375995635986	-0.00473215710371733	0.171153515577316	-0.0169521681964397
-5.65814208984375	-7.06621551513672	-6.90110874176025	-0.00479524116963148	0.171079143881798	-0.0169685501605272
-5.65962219238281	-7.06747484207153	-6.90002775192261	-0.00487692514434457	0.171061635017395	-0.0168763399124146
-5.65688514709473	-7.06595993041992	-6.89503049850464	-0.00502579472959042	0.171100273728371	-0.0168724209070206
-5.65994882583618	-7.06553411483765	-6.89597511291504	-0.00500638550147414	0.171120554208755	-0.0167900323867798
-5.66207504272461	-7.06783437728882	-6.89232730865479	-0.00510080996900797	0.171220898628235	-0.0167456734925509
-5.65621757507324	-7.06400489807129	-6.8996524810791	-0.00519815180450678	0.17120461165905	-0.0167329050600529
-5.65853977203369	-7.06511831283569	-6.89581251144409	-0.00508699752390385	0.171183928847313	-0.0167033839970827
-5.65242099761963	-7.06221914291382	-6.89380741119385	-0.00512302480638027	0.171187847852707	-0.0167268831282854
-5.64988994598389	-7.06290531158447	-6.89046764373779	-0.00523410504683852	0.171150833368301	-0.0166751891374588
-5.65415287017822	-7.06483268737793	-6.89426708221436	-0.00533110555261374	0.171218857169151	-0.016614805907011
-5.65475845336914	-7.06403732299805	-6.89154386520386	-0.00537935830652714	0.171276077628136	-0.0166970975697041
-5.6562967300415	-7.06406545639038	-6.89219665527344	-0.00543059688061476	0.171359285712242	-0.016599839553237
-5.6542329788208	-7.06093120574951	-6.89902782440186	-0.00541282724589109	0.171479806303978	-0.0166971366852522
-5.65531492233276	-7.05815982818604	-6.89309406280518	-0.00546350842341781	0.171468436717987	-0.0165780019015074
-5.65063858032227	-7.0583062171936	-6.9010534286499	-0.00548407481983304	0.171404406428337	-0.0165678560733795
-5.65184116363525	-7.05676317214966	-6.8945198059082	-0.00557608110830188	0.171461001038551	-0.0165396556258202
-5.65731191635132	-7.06164407730103	-6.88741731643677	-0.00570127740502357	0.171492993831635	-0.0165546406060457
-5.6547417640686	-7.06377267837524	-6.89091300964355	-0.00563880614936352	0.171599611639977	-0.0165862310677767
-5.65431833267212	-7.05889749526978	-6.88187265396118	-0.00571653665974736	0.171683579683304	-0.0165353026241064
-5.65127325057983	-7.05836486816406	-6.89052200317383	-0.00573005340993404	0.171643674373627	-0.0165703780949116
-5.6506142616272	-7.05628967285156	-6.88883256912231	-0.00574384583160281	0.171696066856384	-0.0165692288428545
-5.64928340911865	-7.05168628692627	-6.89062452316284	-0.00570975802838802	0.171679973602295	-0.0165274143218994
-5.64792251586914	-7.05101680755615	-6.88721132278442	-0.0058341845870018	0.171545758843422	-0.0165766719728708
-5.65259504318237	-7.05409240722656	-6.88711881637573	-0.0059714918024838	0.171673953533173	-0.0165400058031082
-5.64792585372925	-7.05598926544189	-6.88670778274536	-0.00592350633814931	0.171764627099037	-0.0165084842592478
-5.64509773254395	-7.05051422119141	-6.88544893264771	-0.00588881317526102	0.171712189912796	-0.0165596716105938
-5.64404010772705	-7.05211067199707	-6.88315582275391	-0.00600464316084981	0.171721681952477	-0.0165281873196363
-5.64390277862549	-7.04983711242676	-6.87983131408691	-0.00596788292750716	0.171695336699486	-0.0165447723120451
-5.64131784439087	-7.04902076721191	-6.87745332717896	-0.00605936162173748	0.171712383627892	-0.0165506135672331
-5.64260387420654	-7.04715538024902	-6.87470054626465	-0.00611662399023771	0.171779409050941	-0.0166100542992353
-5.64497470855713	-7.04768466949463	-6.88179731369019	-0.00607575243338943	0.171770706772804	-0.0166440792381763
-5.64703464508057	-7.04854583740234	-6.87581205368042	-0.00611082185059786	0.171941116452217	-0.0165605954825878
-5.64898681640625	-7.05049324035645	-6.88033151626587	-0.0061486903578043	0.17195688188076	-0.0166604220867157
-5.64399242401123	-7.0495982170105	-6.88132238388062	-0.00605520326644182	0.172044456005096	-0.0166472624987364
-5.64097595214844	-7.04580020904541	-6.87624979019165	-0.00617384631186724	0.172086909413338	-0.0166982710361481
-5.63876485824585	-7.04659414291382	-6.87981605529785	-0.00608455576002598	0.17204874753952	-0.016733281314373
-5.63776445388794	-7.04415893554688	-6.87802410125732	-0.00614120904356241	0.172023251652718	-0.0166587941348553
-5.6362190246582	-7.04355192184448	-6.8851113319397	-0.00620292080566287	0.172041788697243	-0.0166991371661425
-5.63565015792847	-7.04613351821899	-6.87908792495728	-0.00614691246300936	0.17202852666378	-0.0166629776358604
-5.63634729385376	-7.04847764968872	-6.87504148483276	-0.00628461642190814	0.172062173485756	-0.016646234318614
-5.63627815246582	-7.04897546768188	-6.87107086181641	-0.00622411444783211	0.172113105654716	-0.0166942160576582
-5.6308388710022	-7.0449595451355	-6.87139701843262	-0.00625740690156817	0.172216936945915	-0.0167049895972013
-5.62719535827637	-7.04152965545654	-6.87390756607056	-0.00624561542645097	0.172098472714424	-0.0167163852602243
-5.62239360809326	-7.04045057296753	-6.87007522583008	-0.00621984526515007	0.172055870294571	-0.0166395660489798
-5.62296628952026	-7.04253149032593	-6.87104225158691	-0.00634415168315172	0.172073751688004	-0.0166810806840658
-5.62540721893311	-7.04371786117554	-6.86307573318481	-0.00632163230329752	0.172015741467476	-0.0166613329201937
-5.62347030639648	-7.04238986968994	-6.86386060714722	-0.00632931012660265	0.172170296311378	-0.0167624726891518
-5.62297487258911	-7.0403528213501	-6.8593602180481	-0.00632731430232525	0.172162875533104	-0.0167200453579426
-5.61803340911865	-7.03823280334473	-6.86518859863281	-0.0062385331839323	0.172096863389015	-0.0167772546410561
-5.61605262756348	-7.0381875038147	-6.86210680007935	-0.00634276121854782	0.17209193110466	-0.0167565420269966
-5.6141939163208	-7.04050922393799	-6.85571956634521	-0.00635085394605994	0.172122046351433	-0.0168028734624386
-5.61164522171021	-7.03959369659424	-6.85737562179565	-0.00641758134588599	0.172205477952957	-0.0167755763977766
-5.61199283599854	-7.03813648223877	-6.85657978057861	-0.00642473855987191	0.172177612781525	-0.0168077368289232
-5.6146240234375	-7.04019403457642	-6.85057830810547	-0.00636207172647119	0.172218263149261	-0.0168194957077503
-5.60748958587646	-7.04146862030029	-6.85408878326416	-0.00639736745506525	0.172275096178055	-0.0168610736727715
-5.60819959640503	-7.03799295425415	-6.85736179351807	-0.00638032332062721	0.172190606594086	-0.0168470684438944
-5.6034836769104	-7.037513256073	-6.84872007369995	-0.00631950097158551	0.172238081693649	-0.0168569404631853
-5.59928798675537	-7.03682613372803	-6.84922361373901	-0.0063751065172255	0.17214372754097	-0.0168860722333193
-5.59814834594727	-7.03411531448364	-6.84186887741089	-0.00636152690276504	0.172170698642731	-0.0169370658695698
-5.5958137512207	-7.0334997177124	-6.84298324584961	-0.00640908069908619	0.1722691655159	-0.0169848781079054
-5.59798383712769	-7.03167343139648	-6.84196281433105	-0.00641319388523698	0.172216907143593	-0.0170172676444054
-5.59779691696167	-7.03776168823242	-6.8376841545105	-0.00646531209349632	0.172307685017586	-0.0169792212545872
-5.5977931022644	-7.03478097915649	-6.83990097045898	-0.00645814230665565	0.172295391559601	-0.0169916450977325
-5.59741497039795	-7.03726148605347	-6.84458875656128	-0.00643145339563489	0.172217935323715	-0.0169783346354961
-5.5955114364624	-7.03669261932373	-6.83998203277588	-0.00640572607517242	0.172285526990891	-0.0170217305421829
-5.59298849105835	-7.03079414367676	-6.83879041671753	-0.0063813510350883	0.172254979610443	-0.0171342119574547
-5.59135055541992	-7.03301620483398	-6.83135223388672	-0.0065039312466979	0.172255888581276	-0.0170995891094208
-5.59075927734375	-7.03285121917725	-6.83542203903198	-0.00654069799929857	0.17220875620842	-0.0172846261411905
-5.59403896331787	-7.0303373336792	-6.83492183685303	-0.00651588756591082	0.172216102480888	-0.0172118544578552
-5.60065746307373	-7.03482103347778	-6.83363962173462	-0.00656853476539254	0.172300010919571	-0.0172270201146603
-5.59531116485596	-7.03790855407715	-6.83258056640625	-0.00659062387421727	0.172257468104362	-0.0172282196581364
-5.59854555130005	-7.03405952453613	-6.82674884796143	-0.00658176001161337	0.172333046793938	-0.0173423457890749
-5.59373950958252	-7.03277254104614	-6.83319997787476	-0.00654043769463897	0.172278925776482	-0.0174309499561787
-5.59377813339233	-7.03075075149536	-6.83284044265747	-0.0065234238281846	0.172282055020332	-0.0174465160816908
-5.59478807449341	-7.03092098236084	-6.83542919158936	-0.00653660669922829	0.172318816184998	-0.0174909606575966
-5.59468078613281	-7.03246688842773	-6.835205078125	-0.00658993981778622	0.172174602746964	-0.017519386485219
-5.59986639022827	-7.0336537361145	-6.83393383026123	-0.0066135972738266	0.172244668006897	-0.0176296886056662
-5.60164976119995	-7.03345012664795	-6.83054780960083	-0.00663027632981539	0.172229930758476	-0.0176846291869879
-5.60080766677856	-7.03384637832642	-6.82758140563965	-0.00649034325033426	0.172245696187019	-0.01778126321733
-5.60284662246704	-7.03316974639893	-6.83224058151245	-0.00661467853933573	0.172315374016762	-0.0178519282490015
-5.59584522247314	-7.0306191444397	-6.83313274383545	-0.00643991027027369	0.172275632619858	-0.0179828852415085
-5.60016870498657	-7.0277247428894	-6.84033727645874	-0.00648904405534267	0.172285050153732	-0.0179702863097191
-5.60012292861938	-7.03084278106689	-6.83491230010986	-0.00654233898967505	0.172219440340996	-0.0179793126881123
-5.60723543167114	-7.03016185760498	-6.83356285095215	-0.00648447312414646	0.172216176986694	-0.0181260611861944
-5.61274480819702	-7.03615570068359	-6.83563327789307	-0.0065361107699573	0.172271952033043	-0.0180894527584314
-5.61185646057129	-7.03300285339355	-6.83684110641479	-0.00642239255830646	0.172233879566193	-0.0182329677045345
-5.61401748657227	-7.03363227844238	-6.84379434585571	-0.00634936057031155	0.172286838293076	-0.0183072965592146
-5.6121621131897	-7.03375911712646	-6.84091567993164	-0.00632929662242532	0.172199890017509	-0.0183556769043207
-5.61537790298462	-7.03269529342651	-6.84121322631836	-0.00629474222660065	0.172172993421555	-0.018415279686451
-5.62090682983398	-7.03653573989868	-6.83295440673828	-0.00645548617467284	0.172303333878517	-0.018555985763669
-5.62653493881226	-7.03765153884888	-6.84304332733154	-0.00638540089130402	0.172235801815987	-0.0186040140688419
-5.62756443023682	-7.03803730010986	-6.83619689941406	-0.00635494571179152	0.172395139932632	-0.0186227597296238
-5.62902641296387	-7.03758955001831	-6.85009241104126	-0.0063127251341939	0.17237800359726	-0.018762344494462
-5.63123559951782	-7.03742122650146	-6.85504293441772	-0.00621924037113786	0.172395646572113	-0.0187470577657223
-5.63293504714966	-7.03725099563599	-6.85522890090942	-0.00630922568961978	0.172379016876221	-0.0187998730689287
-5.63338232040405	-7.04024171829224	-6.85228967666626	-0.00627382658421993	0.172356605529785	-0.0188648384064436
-5.64192724227905	-7.04498815536499	-6.85063171386719	-0.0063277599401772	0.172474682331085	-0.0189516469836235
-5.64146661758423	-7.04697275161743	-6.85397338867188	-0.00628207577392459	0.172547280788422	-0.0190595388412476
-5.64116191864014	-7.0442156791687	-6.86162137985229	-0.00623710127547383	0.17257171869278	-0.019117271527648
-5.64331388473511	-7.04213857650757	-6.86229085922241	-0.00630146590992808	0.172579661011696	-0.0191794373095036
-5.6435284614563	-7.04166889190674	-6.85906505584717	-0.00619540549814701	0.172541931271553	-0.0192541591823101
-5.64677333831787	-7.04409122467041	-6.87026119232178	-0.00627198582515121	0.172658070921898	-0.0192795302718878
-5.65034484863281	-7.04492521286011	-6.86624622344971	-0.00638765841722488	0.17264486849308	-0.0192770007997751
-5.65657472610474	-7.0495867729187	-6.86795139312744	-0.00632260460406542	0.172678783535957	-0.019366417080164
-5.65960931777954	-7.05068111419678	-6.87003660202026	-0.00630090571939945	0.172829329967499	-0.019379198551178
-5.6557788848877	-7.04861450195313	-6.86946439743042	-0.00623720791190863	0.172821402549744	-0.019489124417305
-5.65847969055176	-7.04821157455444	-6.87026405334473	-0.00627965712919831	0.172836124897003	-0.0194999594241381
-5.65719795227051	-7.05125141143799	-6.87267541885376	-0.00621700333431363	0.172750115394592	-0.019519655033946
-5.65493297576904	-7.0524582862854	-6.86942911148071	-0.00633262936025858	0.172859027981758	-0.0195766743272543
-5.65989685058594	-7.05099439620972	-6.86447858810425	-0.00632841186597943	0.172838479280472	-0.0195814836770296
-5.65869665145874	-7.05241966247559	-6.87714529037476	-0.00627022096887231	0.172931104898453	-0.0195974782109261
-5.65562200546265	-7.05425357818604	-6.87412786483765	-0.00629150774329901	0.17301644384861	-0.0195980798453093
-5.65300941467285	-7.05039405822754	-6.87754011154175	-0.0061885085888207	0.172920987010002	-0.0195928756147623
-5.65033864974976	-7.05423259735107	-6.87205791473389	-0.00620469776913524	0.172976285219193	-0.0195293817669153
-5.65250158309937	-7.05486392974854	-6.86861419677734	-0.00625863205641508	0.172886565327644	-0.0195694789290428
-5.6488184928894	-7.05871963500977	-6.86508512496948	-0.00629091635346413	0.172962203621864	-0.0195315815508366
-5.65093803405762	-7.05695867538452	-6.86481380462646	-0.0063572134822607	0.173040419816971	-0.0195419061928988
-5.65496730804443	-7.05936431884766	-6.86395168304443	-0.0062710689380765	0.173046857118607	-0.0195564273744822
-5.6446590423584	-7.05924987792969	-6.86466360092163	-0.00631545158103108	0.173140615224838	-0.0195411592721939
-5.6438422203064	-7.05628108978271	-6.87608432769775	-0.00629252940416336	0.17304927110672	-0.0195272769778967
-5.64068460464478	-7.05830383300781	-6.86340951919556	-0.00625862600281835	0.172997906804085	-0.0194486398249865
-5.6371808052063	-7.06008434295654	-6.87055492401123	-0.00636407593265176	0.173000633716583	-0.0194047503173351
-5.63899374008179	-7.06355762481689	-6.8582010269165	-0.00635762279853225	0.173000708222389	-0.0193424839526415
-5.63478565216064	-7.06394481658936	-6.85412454605103	-0.00646848930045962	0.172980651259422	-0.0193654000759125
-5.63582324981689	-7.06645011901855	-6.85419178009033	-0.00649121170863509	0.173069506883621	-0.019322982057929
-5.63413047790527	-7.06786489486694	-6.84985017776489	-0.00649396190419793	0.173136785626411	-0.0192862767726183
-5.62686443328857	-7.06549549102783	-6.86161375045776	-0.00649364432319999	0.17313140630722	-0.0193403214216232
-5.62915134429932	-7.06214094161987	-6.85620737075806	-0.00649540591984987	0.173147469758987	-0.0192746371030808
-5.6235146522522	-7.06857252120972	-6.85867691040039	-0.00653008092194796	0.173173457384109	-0.0192532185465097
-5.62256717681885	-7.06379842758179	-6.85633277893066	-0.00661029294133186	0.173075199127197	-0.0192237384617329
-5.62710762023926	-7.07088613510132	-6.84603023529053	-0.006672034971416	0.173147037625313	-0.019229207187891
-5.62341213226318	-7.07349824905396	-6.85164546966553	-0.0066425483673811	0.173178687691689	-0.0192515030503273
-5.62454795837402	-7.0702018737793	-6.84425687789917	-0.00671324366703629	0.173314973711967	-0.0191944297403097
-5.62073612213135	-7.07269525527954	-6.8521728515625	-0.00673694582656026	0.173229575157166	-0.0191911291331053
-5.62122488021851	-7.07015037536621	-6.85052871704102	-0.00668109674006701	0.173349261283875	-0.019193958491087
-5.61897706985474	-7.06975698471069	-6.85041904449463	-0.00668184924870729	0.173302039504051	-0.0190695039927959
-5.61588191986084	-7.0742449760437	-6.84583520889282	-0.00679644150659442	0.173291444778442	-0.0191026572138071
-5.6198787689209	-7.07608842849731	-6.84802961349487	-0.0068590440787375	0.173250168561935	-0.0190828908234835
-5.61910009384155	-7.08063554763794	-6.84208536148071	-0.00693736365064979	0.173409000039101	-0.0190815068781376
-5.61976671218872	-7.07668209075928	-6.84081888198853	-0.00684827705845237	0.173333093523979	-0.019145829603076
-5.62084197998047	-7.07969379425049	-6.84666204452515	-0.00692901713773608	0.173443898558617	-0.0191534701734781
-5.61376237869263	-7.07809686660767	-6.84856462478638	-0.00685885222628713	0.1733618080616	-0.0191458221524954
-5.61677742004395	-7.07333326339722	-6.85199737548828	-0.00686216913163662	0.173414722084999	-0.0191294699907303
-5.61680269241333	-7.07618999481201	-6.84770202636719	-0.00699609937146306	0.173378959298134	-0.0190729442983866
-5.61859560012817	-7.07975912094116	-6.85419034957886	-0.00692016258835793	0.173328682780266	-0.0191388558596373
-5.62192440032959	-7.0809965133667	-6.84465408325195	-0.00706025259569287	0.173484817147255	-0.0190434157848358
-5.62217617034912	-7.08290576934814	-6.84752416610718	-0.0070489663630724	0.173388883471489	-0.0191228706389666
-5.62312078475952	-7.0844554901123	-6.84354162216187	-0.00691452343016863	0.173475429415703	-0.0191409587860107
-5.61820220947266	-7.08248949050903	-6.84469270706177	-0.00697356136515737	0.173507675528526	-0.0191684626042843
-5.61804580688477	-7.07839727401733	-6.85410594940186	-0.00686199869960546	0.173398092389107	-0.0191874857991934
-5.62050485610962	-7.07842540740967	-6.8520393371582	-0.0069221411831677	0.173445627093315	-0.019150385633111
-5.6203784942627	-7.08234977722168	-6.85561370849609	-0.00698288809508085	0.17337441444397	-0.0191853195428848
-5.62276554107666	-7.08404874801636	-6.84672403335571	-0.0069340243935585	0.17352120578289	-0.0191303193569183
-5.62380981445313	-7.0827317237854	-6.85558128356934	-0.00690472591668367	0.173475861549377	-0.0191645585000515
-5.62513446807861	-7.08347702026367	-6.85518550872803	-0.00678590452298522	0.173463419079781	-0.0191313754767179
-5.61875486373901	-7.08273649215698	-6.85565567016602	-0.00684249866753817	0.17344081401825	-0.0191195905208588
-5.62162351608276	-7.08117961883545	-6.8509783744812	-0.00685666687786579	0.173349142074585	-0.019150011241436
-5.62680387496948	-7.08429527282715	-6.85187149047852	-0.00688451668247581	0.173490732908249	-0.0191502645611763
-5.62829875946045	-7.08668279647827	-6.84999418258667	-0.00686412304639816	0.173523247241974	-0.0192293412983418
-5.62531423568726	-7.08388137817383	-6.85802221298218	-0.00683231838047504	0.173592790961266	-0.0192336570471525
-5.62583351135254	-7.08374166488647	-6.85868549346924	-0.0068369721993804	0.17352257668972	-0.0192480981349945
-5.62476062774658	-7.08478021621704	-6.84862804412842	-0.00684342766180635	0.17352993786335	-0.0192543994635344
-5.62945079803467	-7.08653211593628	-6.85825681686401	-0.00682049663737416	0.173524111509323	-0.0193149764090776
-5.62851858139038	-7.08732223510742	-6.85258626937866	-0.00687710335478187	0.17355027794838	-0.0192730538547039
-5.62994718551636	-7.08778762817383	-6.86270904541016	-0.00686184968799353	0.173657968640327	-0.0193543508648872
-5.63267374038696	-7.08773756027222	-6.8610725402832	-0.00675975531339645	0.173647925257683	-0.0193719211965799
-5.62764835357666	-7.08566522598267	-6.86633348464966	-0.00673851603642106	0.173650234937668	-0.0193741470575333
-5.62886714935303	-7.08718061447144	-6.85697650909424	-0.00673106126487255	0.173580601811409	-0.0194383263587952
-5.62969303131104	-7.0879054069519	-6.85890913009644	-0.00671581737697124	0.173511803150177	-0.0194434579461813
-5.62732076644897	-7.09254360198975	-6.85586404800415	-0.00679231574758887	0.1736169308424	-0.0195098798722029
-5.63438987731934	-7.0892539024353	-6.84949254989624	-0.0067560039460659	0.173587933182716	-0.0195497088134289
-5.6333794593811	-7.09069347381592	-6.85898160934448	-0.00674663670361042	0.173629701137543	-0.0196195300668478
-5.63654708862305	-7.08998155593872	-6.85860204696655	-0.00664356024935842	0.173617511987686	-0.0196098629385233
-5.63446617126465	-7.08834266662598	-6.86650228500366	-0.00656480761244893	0.173514485359192	-0.0196527447551489
-5.6313943862915	-7.08954381942749	-6.85723209381104	-0.00666780024766922	0.173553019762039	-0.0196557119488716
-5.63856792449951	-7.09137916564941	-6.86151361465454	-0.00661374907940626	0.17353592813015	-0.0197234191000462
-5.63630819320679	-7.09452772140503	-6.86153173446655	-0.00662027951329947	0.173563942313194	-0.0197660215198994
-5.64115238189697	-7.09371376037598	-6.86137294769287	-0.00657153269276023	0.173596456646919	-0.0198228489607573
-5.64100503921509	-7.09658908843994	-6.86494874954224	-0.00644096685573459	0.173552751541138	-0.0198873355984688
-5.63271427154541	-7.09245157241821	-6.85725593566895	-0.00646866858005524	0.173579916357994	-0.0199390053749084
-5.63782167434692	-7.0905294418335	-6.86075353622437	-0.00638816738501191	0.173495590686798	-0.0199606623500586
-5.63310575485229	-7.09252643585205	-6.85657453536987	-0.00633682450279593	0.173423260450363	-0.019970552995801
-5.63503074645996	-7.08783864974976	-6.86942195892334	-0.00627034716308117	0.173339918255806	-0.0200468320399523
-5.63644409179688	-7.09590625762939	-6.85945510864258	-0.00634707696735859	0.173366129398346	-0.0199616272002459
-5.63494491577148	-7.09512329101563	-6.85523891448975	-0.00630134390667081	0.173291012644768	-0.0201132148504257
-5.63779306411743	-7.09580135345459	-6.85995578765869	-0.00619979202747345	0.173287764191628	-0.0200915392488241
-5.63220977783203	-7.09242963790894	-6.85550975799561	-0.00612901849672198	0.173228904604912	-0.0201335083693266
-5.63224506378174	-7.09010744094849	-6.85506248474121	-0.00612277397885919	0.173175036907196	-0.0202448461204767
-5.63474988937378	-7.08931970596313	-6.84976053237915	-0.00600727880373597	0.173151880502701	-0.0202158130705357
-5.63368225097656	-7.09197998046875	-6.85736179351807	-0.00604092096909881	0.17309932410717	-0.0203462745994329
-5.63859176635742	-7.09186792373657	-6.8488712310791	-0.00605291547253728	0.173081442713737	-0.0202888138592243
-5.63749313354492	-7.09314012527466	-6.85651636123657	-0.00603652745485306	0.173069447278976	-0.0204059612005949
-5.63620710372925	-7.09189176559448	-6.85094738006592	-0.0059058265760541	0.173083797097206	-0.020452905446291
-5.63156270980835	-7.09196329116821	-6.85538053512573	-0.00585585553199053	0.172984331846237	-0.0204758085310459
-5.63213634490967	-7.08854007720947	-6.85336780548096	-0.0058674393221736	0.172931417822838	-0.0205359347164631
-5.63621807098389	-7.09105205535889	-6.83968782424927	-0.00587065331637859	0.17289175093174	-0.0206227861344814
-5.63365364074707	-7.09395027160645	-6.84615135192871	-0.005909304600209	0.172882109880447	-0.0206962656229734
-5.63925695419312	-7.09184551239014	-6.84424304962158	-0.00589309958741069	0.172960042953491	-0.0207429155707359
-5.6376953125	-7.09150266647339	-6.84535837173462	-0.00581620074808598	0.172913953661919	-0.0208681803196669
-5.63784503936768	-7.09200477600098	-6.84521436691284	-0.00573989516124129	0.172940328717232	-0.0208839736878872
-5.63749170303345	-7.0874810218811	-6.84817028045654	-0.00571169517934322	0.172831237316132	-0.0209207143634558
-5.63726234436035	-7.0910120010376	-6.84584140777588	-0.0057797022163868	0.172718405723572	-0.0210173074156046
-5.64571905136108	-7.09366750717163	-6.84181451797485	-0.00581561028957367	0.172808706760406	-0.0210461504757404
-5.64546155929565	-7.09567642211914	-6.83568429946899	-0.00580594688653946	0.17280350625515	-0.021123519167304
-5.64571094512939	-7.09058809280396	-6.83790302276611	-0.0056837061420083	0.172764360904694	-0.0211988016963005
-5.64721059799194	-7.09573936462402	-6.84121465682983	-0.00574219413101673	0.172808274626732	-0.0212451294064522
-5.64337635040283	-7.09005928039551	-6.83990430831909	-0.00561516964808106	0.172691270709038	-0.0213386230170727
-5.6467022895813	-7.08833837509155	-6.84716033935547	-0.005588682834059	0.17268779873848	-0.0213178265839815
-5.64698076248169	-7.08753538131714	-6.84078550338745	-0.00567006319761276	0.172669112682343	-0.0213974118232727
-5.65111017227173	-7.0900182723999	-6.84243583679199	-0.00553046353161335	0.172732219099998	-0.0215142071247101
-5.65704774856567	-7.09337377548218	-6.83970212936401	-0.0056013585999608	0.172756761312485	-0.0215458124876022
-5.65665245056152	-7.09378147125244	-6.84095239639282	-0.00555805116891861	0.17266982793808	-0.0216497275978327
-5.65789318084717	-7.09507036209106	-6.83936643600464	-0.00544643681496382	0.172723263502121	-0.0217119492590427
-5.65642166137695	-7.09184789657593	-6.83587646484375	-0.00547309266403317	0.172759503126144	-0.0217910930514336
-5.6531548500061	-7.0895791053772	-6.84712409973145	-0.00534545816481113	0.172590434551239	-0.0218791477382183
-5.65566396713257	-7.088303565979	-6.83917999267578	-0.00532857794314623	0.17263750731945	-0.0218617506325245
-5.65923690795898	-7.08834266662598	-6.84355115890503	-0.00530849117785692	0.172527447342873	-0.0219460800290108
-5.66136741638184	-7.09041023254395	-6.84197854995728	-0.00527013931423426	0.172566711902618	-0.0219180807471275
-5.66468620300293	-7.09152603149414	-6.84090995788574	-0.00533272325992584	0.172500535845757	-0.0220045391470194
-5.66597270965576	-7.09264993667603	-6.83410358428955	-0.0051561058498919	0.172490581870079	-0.0221148226410151
-5.66356134414673	-7.08873701095581	-6.84131860733032	-0.00498095713555813	0.172504216432571	-0.022208945825696
-5.66303730010986	-7.08754014968872	-6.84342622756958	-0.00498727988451719	0.172457739710808	-0.0223291907459497
-5.66174983978271	-7.08523082733154	-6.83962249755859	-0.00485904887318611	0.172348603606224	-0.0223877485841513
-5.66378116607666	-7.0854320526123	-6.84703969955444	-0.00479866191744804	0.172339901328087	-0.0224845092743635
-5.6652250289917	-7.08493804931641	-6.84535026550293	-0.0047978088259697	0.1722521930933	-0.0224980227649212
-5.66760540008545	-7.08618259429932	-6.84622192382813	-0.00470077618956566	0.172239661216736	-0.0226560514420271
-5.668869972229	-7.08594226837158	-6.8454532623291	-0.00459812022745609	0.172214508056641	-0.0226620882749558
-5.66692781448364	-7.08475303649902	-6.84560346603394	-0.00440089032053947	0.17217729985714	-0.0227729361504316
-5.66424179077148	-7.07983541488647	-6.84735918045044	-0.00438125617802143	0.172090843319893	-0.0228543374687433
-5.66060161590576	-7.08032989501953	-6.84476566314697	-0.00425120815634727	0.172031313180923	-0.022873442620039
-5.65696573257446	-7.08209991455078	-6.84601163864136	-0.00423221196979284	0.171962916851044	-0.0229756031185389
-5.65902709960938	-7.07704877853394	-6.83753442764282	-0.00421872921288013	0.171913519501686	-0.0229757018387318
-5.66031074523926	-7.07953882217407	-6.84752368927002	-0.00400606775656343	0.171918645501137	-0.0229962430894375
-5.65498781204224	-7.07729053497314	-6.83809328079224	-0.00393513310700655	0.171865001320839	-0.023007282987237
-5.65138864517212	-7.07213115692139	-6.84766006469727	-0.0037951844278723	0.171744614839554	-0.0230746306478977
-5.64661073684692	-7.07169914245605	-6.84175729751587	-0.00372419110499322	0.171675965189934	-0.0230268109589815
-5.64523077011108	-7.07294511795044	-6.84156703948975	-0.00364294066093862	0.171536847949028	-0.0231432523578405
-5.64091539382935	-7.07513999938965	-6.83657121658325	-0.00358982151374221	0.171478182077408	-0.023192323744297
-5.64064788818359	-7.07193565368652	-6.82875633239746	-0.0036002213601023	0.171467512845993	-0.0232298839837313
-5.64119911193848	-7.07303476333618	-6.83061408996582	-0.00343201030045748	0.171436384320259	-0.0232482310384512
-5.63161897659302	-7.07327556610107	-6.82599258422852	-0.00333116855472326	0.171386271715164	-0.023309264332056
-5.62890911102295	-7.06539869308472	-6.83232307434082	-0.00319077703170478	0.171245917677879	-0.0233224853873253
-5.62482261657715	-7.06629228591919	-6.82647800445557	-0.00306551973335445	0.171127021312714	-0.023302948102355
-5.61820363998413	-7.06536722183228	-6.82909440994263	-0.00301164179109037	0.171056970953941	-0.0233791656792164
-5.61982393264771	-7.06608772277832	-6.81556415557861	-0.00297761289402843	0.170982047915459	-0.0233321376144886
-5.61259651184082	-7.06821441650391	-6.80918169021606	-0.0029197430703789	0.170923084020615	-0.023432495072484
-5.61216592788696	-7.06712865829468	-6.80739688873291	-0.00280130468308926	0.17092253267765	-0.0234443303197622
-5.603759765625	-7.06671953201294	-6.79948043823242	-0.00276947254315019	0.170870795845985	-0.023485966026783
-5.59699440002441	-7.06377649307251	-6.80449438095093	-0.00267355749383569	0.170754328370094	-0.0235318075865507
-5.59434938430786	-7.06033754348755	-6.80223083496094	-0.00259447982534766	0.170731365680695	-0.0234688874334097
-5.59078550338745	-7.06369161605835	-6.80148315429688	-0.00251914327964187	0.170605659484863	-0.0234926789999008
-5.58621740341187	-7.06015205383301	-6.7938346862793	-0.00261117378249764	0.170519277453423	-0.0234869830310345
-5.58952522277832	-7.06369590759277	-6.78320264816284	-0.00251669669523835	0.170500814914703	-0.0235572773963213
-5.58279228210449	-7.0663161277771	-6.78547430038452	-0.00252187857404351	0.170443788170815	-0.0236209966242313
-5.58382701873779	-7.06220817565918	-6.77545928955078	-0.00240876572206616	0.170507788658142	-0.0237090028822422
-5.5819673538208	-7.06313371658325	-6.78255605697632	-0.00241498393006623	0.170538738369942	-0.0237399265170097
-5.57757711410522	-7.06288719177246	-6.78150177001953	-0.00232159486040473	0.170536085963249	-0.0238057430833578
-5.57288217544556	-7.05886316299438	-6.7808895111084	-0.00228613964281976	0.170436412096024	-0.0238524712622166
-5.57022094726563	-7.06509160995483	-6.77399969100952	-0.00227216468192637	0.170360818505287	-0.0238557979464531
-5.56307315826416	-7.06155204772949	-6.76759672164917	-0.0021652898285538	0.170297250151634	-0.0239985138177872
-5.55998659133911	-7.05610322952271	-6.77448320388794	-0.00211908877827227	0.170312777161598	-0.0240612123161554
-5.56103897094727	-7.05825233459473	-6.76971292495728	-0.00219481834210455	0.170321419835091	-0.0241053998470306
-5.55870771408081	-7.06123352050781	-6.77010774612427	-0.00204422906972468	0.170249179005623	-0.0241523217409849
-5.56193780899048	-7.06505966186523	-6.75774812698364	-0.00212197820656002	0.170263484120369	-0.0241655334830284
-5.56050682067871	-7.06876754760742	-6.75817632675171	-0.0019939539488405	0.170227095484734	-0.0242798309773207
-5.55543851852417	-7.06676721572876	-6.75491762161255	-0.00182438723277301	0.170211061835289	-0.0243785995990038
-5.5552978515625	-7.06382179260254	-6.75212669372559	-0.00177925091702491	0.17029444873333	-0.0244807526469231
-5.55287933349609	-7.06206607818604	-6.75784587860107	-0.00168211525306106	0.170138329267502	-0.0246350914239883
-5.55217504501343	-7.06048965454102	-6.7584023475647	-0.00154250778723508	0.17013293504715	-0.0246108379215002
-5.54817628860474	-7.06201457977295	-6.76330137252808	-0.00153477571438998	0.170090466737747	-0.0247299131006002
-5.55176258087158	-7.062171459198	-6.7501974105835	-0.00147639552596956	0.170000806450844	-0.0248472709208727
-5.54912281036377	-7.06596422195435	-6.74485015869141	-0.00138081284239888	0.170051664113998	-0.0249850135296583
-5.5501766204834	-7.06662130355835	-6.74116086959839	-0.00135110481642187	0.170028492808342	-0.0251108519732952
-5.54906511306763	-7.06548452377319	-6.74177885055542	-0.00128475192468613	0.170005306601524	-0.0251855403184891
-5.54825162887573	-7.06711769104004	-6.7533278465271	-0.00115513219498098	0.170117542147636	-0.0252941083163023
-5.55243825912476	-7.06722354888916	-6.7507586479187	-0.000986426835879683	0.170074462890625	-0.0253899544477463
-5.54541873931885	-7.06580972671509	-6.75039434432983	-0.000868496077600867	0.169962927699089	-0.0254165250808001
-5.54380416870117	-7.06597566604614	-6.74756193161011	-0.000849872012622654	0.170001685619354	-0.0255233235657215
-5.54538679122925	-7.06832122802734	-6.74371099472046	-0.000657546042930335	0.169911861419678	-0.0255996398627758
-5.5382022857666	-7.06527709960938	-6.74128580093384	-0.000660568242892623	0.169901207089424	-0.0257618520408869
-5.54129076004028	-7.06651735305786	-6.73970651626587	-0.000605722540058196	0.169897884130478	-0.025880815461278
-5.54647302627563	-7.06976461410522	-6.74690914154053	-0.000441499927546829	0.169874638319016	-0.0259811226278543
-5.54314184188843	-7.07024145126343	-6.74284076690674	-0.000345640117302537	0.169881150126457	-0.0260544773191214
-5.54592895507813	-7.07148122787476	-6.74445772171021	-0.000290771538857371	0.169876471161842	-0.0261597149074078
-5.54657888412476	-7.07316589355469	-6.73881006240845	-0.000109033680928405	0.169894605875015	-0.0263419952243567
-5.54193830490112	-7.0720100402832	-6.7455792427063	-8.84546989254886E-06	0.16997791826725	-0.0264978818595409
-5.5421257019043	-7.06697607040405	-6.75646066665649	0.000131123917526565	0.169930145144463	-0.0266436152160168
-5.54224681854248	-7.07337093353271	-6.75933170318604	0.00030721424263902	0.169840097427368	-0.0266725961118937
-5.53816318511963	-7.07111120223999	-6.75064373016357	0.000334165379172191	0.169917583465576	-0.0268265586346388
-5.54171705245972	-7.07432508468628	-6.74946355819702	0.000406775565352291	0.169813990592957	-0.026927787810564
-5.54147291183472	-7.07719802856445	-6.74435806274414	0.000462141731986776	0.169887274503708	-0.0271329209208488
-5.54074573516846	-7.07622861862183	-6.74761438369751	0.00059460086049512	0.16988517343998	-0.0272279344499111
-5.54354906082153	-7.07616424560547	-6.74663305282593	0.000699489726684988	0.169911816716194	-0.0272601880133152
-5.54345989227295	-7.07608366012573	-6.75773954391479	0.000802810594905168	0.169959723949432	-0.0273498799651861
-5.54167699813843	-7.07556009292603	-6.7587685585022	0.0010613304330036	0.169836923480034	-0.0274372380226851
-5.53710460662842	-7.077308177948	-6.74961280822754	0.00102246820461005	0.16976036131382	-0.0274612233042717
-5.53304100036621	-7.07805967330933	-6.74973821640015	0.00120258191600442	0.169659301638603	-0.0275598242878914
-5.5324969291687	-7.07265281677246	-6.75754976272583	0.00136511132586747	0.16973140835762	-0.0276342462748289
-5.53112697601318	-7.07162189483643	-6.75847148895264	0.00137678126338869	0.169653713703156	-0.0276377107948065
-5.52886724472046	-7.07366609573364	-6.75655126571655	0.00148678862024099	0.169538721442223	-0.0277244821190834
-5.53038215637207	-7.07339143753052	-6.75374937057495	0.00168097135610878	0.169519081711769	-0.0277556609362364
-5.5250768661499	-7.08037328720093	-6.74330234527588	0.00164269667584449	0.169509753584862	-0.0278496388345957
-5.5245885848999	-7.0743203163147	-6.74601411819458	0.00174552062526345	0.169431552290916	-0.0279625952243805
-5.52544069290161	-7.07773351669312	-6.74715995788574	0.00183628080412745	0.169481515884399	-0.0280253496021032
-5.52547740936279	-7.07653522491455	-6.75065660476685	0.00194367719814181	0.169488325715065	-0.0279955212026834
-5.52489185333252	-7.07481098175049	-6.75198030471802	0.00207186979241669	0.169409230351448	-0.0280681159347296
-5.522141456604	-7.0743260383606	-6.74788665771484	0.00217973650433123	0.169398620724678	-0.0281025525182486
-5.51550388336182	-7.0711498260498	-6.7453727722168	0.00224905158393085	0.16933386027813	-0.0281415153294802
-5.51218509674072	-7.07165288925171	-6.74878835678101	0.00240117311477661	0.169211596250534	-0.0281541924923658
-5.51680564880371	-7.0758318901062	-6.74691724777222	0.00233835494145751	0.169259056448936	-0.0280159208923578
-5.52245712280273	-7.07436943054199	-6.75029373168945	0.00244784285314381	0.169168457388878	-0.0279320329427719
-5.52364158630371	-7.07344198226929	-6.74625110626221	0.00257414579391479	0.169139429926872	-0.0276886690407991
-5.5206732749939	-7.07504653930664	-6.74450397491455	0.00253979419358075	0.169126927852631	-0.0276716928929091
-5.5126838684082	-7.07765674591064	-6.73867034912109	0.00260123144835234	0.169075176119804	-0.0276961233466864
-5.50210380554199	-7.07505512237549	-6.73417329788208	0.00272892392240465	0.169049650430679	-0.027789618819952
-5.50039148330688	-7.07170438766479	-6.74139833450317	0.00271583232097328	0.169018685817719	-0.0278586428612471
-5.49546051025391	-7.07484245300293	-6.73398447036743	0.00288068968802691	0.168896451592445	-0.0277776718139648
-5.49227428436279	-7.0725998878479	-6.74245071411133	0.00292278360575438	0.168815135955811	-0.0277674943208694
-5.49022817611694	-7.07331895828247	-6.73856210708618	0.00285106198862195	0.168773770332336	-0.0277679394930601
-5.48886203765869	-7.07669544219971	-6.72889137268066	0.00301791075617075	0.168720096349716	-0.0278141796588898
-5.48487663269043	-7.07741928100586	-6.72421312332153	0.00297170598059893	0.168782964348793	-0.0278448406606913
-5.48598527908325	-7.07462787628174	-6.72281551361084	0.00301776151172817	0.168784439563751	-0.0278659109026194
-5.48037528991699	-7.07800579071045	-6.72783756256104	0.00311629264615476	0.168720245361328	-0.0278558228164911
-5.47707939147949	-7.07247734069824	-6.73131942749023	0.00322577985934913	0.168880879878998	-0.0279064942151308
-5.47543334960938	-7.07207536697388	-6.7322793006897	0.003316855058074	0.168742492794991	-0.0278831571340561
-5.47061157226563	-7.0766077041626	-6.72993469238281	0.00333607150241733	0.168680965900421	-0.0278786644339561
-5.46216869354248	-7.07564401626587	-6.71521997451782	0.00335511052981019	0.168647512793541	-0.0279626622796059
-5.46400785446167	-7.07361078262329	-6.71741533279419	0.00342860538512468	0.16859757900238	-0.0279414597898722
-5.45899391174316	-7.07734060287476	-6.71312284469604	0.00332932150922716	0.168589249253273	-0.0279941316694021
-5.45995569229126	-7.07688045501709	-6.72024822235107	0.00341752194799483	0.168624028563499	-0.0279953517019749
-5.46086120605469	-7.08048486709595	-6.71647453308105	0.00342020019888878	0.168586194515228	-0.0279399566352367
-5.45793533325195	-7.07745265960693	-6.71773529052734	0.00346542638726532	0.16860593855381	-0.0279892198741436
-5.45622062683105	-7.08028411865234	-6.7106728553772	0.00347388628870249	0.168543115258217	-0.0279928911477327
-5.45133495330811	-7.08059644699097	-6.70501327514648	0.00349921593442559	0.168649226427078	-0.028035381808877
-5.44722080230713	-7.07794809341431	-6.71577930450439	0.00359775009565055	0.168542683124542	-0.0280945189297199
-5.44950342178345	-7.07325792312622	-6.70911979675293	0.0036464820150286	0.168516203761101	-0.0279954671859741
-5.44610548019409	-7.07863426208496	-6.71637916564941	0.00364323402754962	0.16848412156105	-0.0280188154429197
-5.44416856765747	-7.07846927642822	-6.71131229400635	0.00364383705891669	0.168378636240959	-0.0280330274254084
-5.4478440284729	-7.08268213272095	-6.69899034500122	0.00357897509820759	0.168420627713203	-0.0280824508517981
-5.44308757781982	-7.08515119552612	-6.70316123962402	0.00363979069516063	0.168379247188568	-0.0281011033803225
-5.44190311431885	-7.07834005355835	-6.69907093048096	0.00365716428495944	0.168458640575409	-0.0281430520117283
-5.44193458557129	-7.08068132400513	-6.70197486877441	0.00368126621469855	0.168476432561874	-0.0280899349600077
-5.43660259246826	-7.08006048202515	-6.70587205886841	0.00381971499882638	0.168412253260612	-0.0281252767890692
-5.43358421325684	-7.07436323165894	-6.70552062988281	0.00379823427647352	0.168363645672798	-0.028080053627491
-5.43149948120117	-7.07577037811279	-6.70446968078613	0.00382397859357297	0.168265983462334	-0.0280598998069763
-5.4252495765686	-7.07396268844604	-6.69742441177368	0.00391966896131635	0.168197736144066	-0.028072115033865
-5.42364883422852	-7.07452392578125	-6.696044921875	0.00385500583797693	0.168211698532104	-0.0280333030968905
-5.42294263839722	-7.07321214675903	-6.69589614868164	0.00382589199580252	0.168100133538246	-0.0280621685087681
-5.42378950119019	-7.07110548019409	-6.6961989402771	0.00399946793913841	0.168010339140892	-0.0281515531241894
-5.42156648635864	-7.07471609115601	-6.69630575180054	0.00392425619065762	0.168103024363518	-0.0279871392995119
-5.41641044616699	-7.07312154769897	-6.68943929672241	0.00403151893988252	0.167913198471069	-0.0281313713639975
-5.41474151611328	-7.0742359161377	-6.69357490539551	0.00417412491515279	0.167951092123985	-0.0280929002910852
-5.41011333465576	-7.07117509841919	-6.68910932540894	0.00425247242674232	0.167934015393257	-0.0281355120241642
-5.4067645072937	-7.06581163406372	-6.69435214996338	0.00438454374670982	0.167824357748032	-0.0281722974032164
-5.40475416183472	-7.06471633911133	-6.69832181930542	0.00452811410650611	0.16771112382412	-0.0281147193163633
-5.40446186065674	-7.06500911712646	-6.69906091690063	0.00454808631911874	0.167619317770004	-0.028166251257062
-5.40202569961548	-7.0661792755127	-6.68908500671387	0.0046324422582984	0.167554154992104	-0.0281517840921879
-5.40320730209351	-7.06579494476318	-6.69430351257324	0.00471794651821256	0.167491003870964	-0.0281579568982124
-5.4015064239502	-7.06546878814697	-6.6911768913269	0.00470643071457744	0.16748058795929	-0.0282073710113764
-5.40250492095947	-7.06301403045654	-6.69585180282593	0.00489133642986417	0.167461097240448	-0.0281992759555578
-5.40093803405762	-7.06061887741089	-6.70058965682983	0.00498234247788787	0.167479977011681	-0.0282835997641087
-5.4050350189209	-7.0618953704834	-6.70359086990356	0.00513706309720874	0.167371585965157	-0.0282304026186466
-5.39647722244263	-7.0601749420166	-6.70559358596802	0.0052400236018002	0.167347237467766	-0.0282690674066544
-5.39392948150635	-7.06156063079834	-6.70115613937378	0.0052800546400249	0.167331218719482	-0.0282751526683569
-5.39423370361328	-7.05906391143799	-6.70043039321899	0.00538496626541018	0.167368516325951	-0.0282810460776091
-5.38818883895874	-7.05815315246582	-6.70625972747803	0.00548269646242261	0.167207360267639	-0.0283237155526876
-5.38734865188599	-7.05412912368774	-6.71179628372192	0.00545023893937469	0.167170330882072	-0.0282538160681725
-5.38991594314575	-7.0585560798645	-6.71006965637207	0.00552263017743826	0.167045101523399	-0.0282639618963003
-5.38778114318848	-7.06171607971191	-6.70983982086182	0.00549479853361845	0.1670763194561	-0.028295723721385
-5.3917670249939	-7.06181764602661	-6.70777559280396	0.00556916696950793	0.167040586471558	-0.0283452551811934
-5.39466047286987	-7.06387042999268	-6.70724487304688	0.00572995189577341	0.167020842432976	-0.0283821485936642
-5.38946580886841	-7.06159210205078	-6.70981311798096	0.00569665851071477	0.167018294334412	-0.0284863077104092
-5.39063596725464	-7.05868101119995	-6.71960926055908	0.005859833676368	0.167000591754913	-0.0284774657338858
-5.38798379898071	-7.06084632873535	-6.71879100799561	0.00589319644495845	0.166913077235222	-0.0284730307757854
-5.38935995101929	-7.06084060668945	-6.72914791107178	0.00596074713394046	0.166929364204407	-0.0285137947648764
-5.39526176452637	-7.05879831314087	-6.72098159790039	0.00594761455431581	0.166846662759781	-0.0285192392766476
-5.39462614059448	-7.06444454193115	-6.72297954559326	0.0059737479314208	0.166845306754112	-0.0286306142807007
-5.39845132827759	-7.06305170059204	-6.71880578994751	0.00602123560383916	0.166956588625908	-0.0287215244024992
-5.39776563644409	-7.0623254776001	-6.725989818573	0.00609167153015733	0.166981875896454	-0.0287570208311081
-5.40156412124634	-7.06368732452393	-6.73485851287842	0.00617982493713498	0.167022809386253	-0.0288404207676649
-5.40475988388062	-7.05858325958252	-6.73391819000244	0.00626113917678595	0.166995704174042	-0.0288479030132294
-5.40412473678589	-7.06181383132935	-6.7430419921875	0.00631321407854557	0.166942059993744	-0.028953030705452
-5.40929126739502	-7.06176424026489	-6.73978757858276	0.00622691540047526	0.166935920715332	-0.0290317833423615
-5.41618347167969	-7.06862020492554	-6.74070501327515	0.00623232126235962	0.166902750730515	-0.0290738325566053
-5.41828489303589	-7.06864309310913	-6.74326992034912	0.00631685880944133	0.167000606656075	-0.0292228292673826
-5.42125797271729	-7.06750822067261	-6.73881530761719	0.00637854216620326	0.167078271508217	-0.0292391367256641
-5.42211246490479	-7.06894016265869	-6.74835157394409	0.00641046743839979	0.167051300406456	-0.0293404553085566
-5.42621660232544	-7.0671181678772	-6.7581262588501	0.0065530501306057	0.167086511850357	-0.0293848887085915
-5.42697715759277	-7.06847143173218	-6.76010417938232	0.00653380947187543	0.167027488350868	-0.0294584017246962
-5.42744541168213	-7.07161474227905	-6.76036310195923	0.00661191437393427	0.166942313313484	-0.0294781271368265
-5.42506980895996	-7.07030868530273	-6.75898170471191	0.00671142758801579	0.166942715644836	-0.0296284407377243
-5.42946863174438	-7.07136058807373	-6.76233959197998	0.00664334557950497	0.166946142911911	-0.0296869203448296
-5.43385887145996	-7.06825494766235	-6.76285028457642	0.00666780909523368	0.166976869106293	-0.0297454185783863
-5.4368724822998	-7.0722131729126	-6.77130842208862	0.00676054740324616	0.166890814900398	-0.0298489239066839
-5.43711471557617	-7.07752799987793	-6.76636695861816	0.0067102313041687	0.166947990655899	-0.0297822300344706
-5.4418511390686	-7.0797438621521	-6.76065969467163	0.00669982796534896	0.16687873005867	-0.0299183893948793
-5.44385385513306	-7.07878684997559	-6.76922607421875	0.0068667377345264	0.166942298412323	-0.0299987457692623
-5.44379901885986	-7.07797193527222	-6.76902389526367	0.00682176696136594	0.166991338133812	-0.030034027993679
-5.44249486923218	-7.07761526107788	-6.77890586853027	0.00693359784781933	0.166844189167023	-0.0301195550709963
-5.44530582427979	-7.07542037963867	-6.77730274200439	0.00711800483986735	0.166828453540802	-0.0300774443894625
-5.44740390777588	-7.07882070541382	-6.78381490707397	0.00701160309836268	0.166851088404655	-0.0301291532814503
-5.44800519943237	-7.07934904098511	-6.77576637268066	0.00708560273051262	0.166766688227654	-0.0301450602710247
-5.45168209075928	-7.08265209197998	-6.77658462524414	0.00704732444137335	0.166774943470955	-0.0302294548600912
-5.45393180847168	-7.08333206176758	-6.77499437332153	0.00710808578878641	0.166772425174713	-0.0303185917437077
-5.45192432403564	-7.08391237258911	-6.78006410598755	0.00727514969184995	0.166743010282516	-0.0303044430911541
-5.45471525192261	-7.08433723449707	-6.78909778594971	0.00729808444157243	0.166768103837967	-0.0303673148155212
-5.45496845245361	-7.08684539794922	-6.78609800338745	0.00740419514477253	0.166702926158905	-0.0303188692778349
-5.45126152038574	-7.08327627182007	-6.783766746521	0.00747453514486551	0.166569888591766	-0.0303492993116379
-5.4513053894043	-7.08702707290649	-6.78010654449463	0.00752088613808155	0.166592746973038	-0.030355267226696
-5.4506139755249	-7.08423471450806	-6.78092098236084	0.0075733307749033	0.166440933942795	-0.0303885377943516
-5.44940662384033	-7.08427572250366	-6.7858510017395	0.0075854598544538	0.166378602385521	-0.030365101993084
-5.44973659515381	-7.08381986618042	-6.7849588394165	0.00756105966866016	0.166341453790665	-0.0303452964872122
-5.4582896232605	-7.08812952041626	-6.78584861755371	0.00768764410167933	0.166294887661934	-0.030433539301157
-5.45570516586304	-7.09068250656128	-6.78495168685913	0.00768473790958524	0.166308119893074	-0.0304121132940054
-5.46255826950073	-7.08870649337769	-6.78944301605225	0.00768391322344542	0.166227087378502	-0.0304475799202919
-5.46197652816772	-7.09230995178223	-6.78745985031128	0.00783746223896742	0.166209638118744	-0.0305083002895117
-5.45922565460205	-7.09026479721069	-6.79049730300903	0.00791977439075708	0.166235655546188	-0.0306006129831076
-5.46289253234863	-7.08694648742676	-6.79777479171753	0.00798926595598459	0.166186779737473	-0.0305425506085157
-5.46499300003052	-7.09164667129517	-6.79455041885376	0.0080624595284462	0.166123002767563	-0.0305610820651054
-5.46288013458252	-7.09076261520386	-6.80745649337769	0.00804595183581114	0.166012540459633	-0.0305745806545019
-5.46972703933716	-7.09393882751465	-6.79919528961182	0.00799477845430374	0.166002988815308	-0.0306242238730192
-5.47256374359131	-7.09711122512817	-6.78791475296021	0.00813416764140129	0.165971010923386	-0.0306466203182936
-5.47574758529663	-7.10139083862305	-6.79636144638062	0.00802047178149223	0.165962994098663	-0.0307304300367832
-5.4811635017395	-7.09822225570679	-6.79160213470459	0.00810833461582661	0.165906384587288	-0.0306351017206907
-5.48324966430664	-7.10483264923096	-6.80696201324463	0.00809110328555107	0.165917351841927	-0.0307289361953735
-5.48786306381226	-7.10218334197998	-6.81033802032471	0.00819059647619724	0.165930837392807	-0.0306391399353743
-5.48643493652344	-7.1036057472229	-6.80830812454224	0.00822226144373417	0.165818065404892	-0.0306927170604467
-5.48579263687134	-7.10218286514282	-6.81420755386353	0.00823903270065784	0.165766417980194	-0.0307441577315331
-5.49085330963135	-7.10441017150879	-6.80880308151245	0.00815419480204582	0.165668204426765	-0.0306603033095598
-5.49448823928833	-7.1070761680603	-6.81411552429199	0.00822076573967934	0.165659457445145	-0.0306620076298714
-5.49880790710449	-7.10405540466309	-6.80381059646606	0.00816307589411736	0.165617480874062	-0.030672425404191
-5.50496625900269	-7.10923957824707	-6.81704521179199	0.00808614399284124	0.165608018636703	-0.0306702461093664
-5.50564575195313	-7.11337423324585	-6.81935501098633	0.00814017932862043	0.165612101554871	-0.03066436201334
-5.51110744476318	-7.10839509963989	-6.81434488296509	0.00823105406016111	0.165557369589806	-0.0306836739182472
-5.51385402679443	-7.10987997055054	-6.82228183746338	0.00814908090978861	0.165484204888344	-0.0306264907121658
-5.51387596130371	-7.11082029342651	-6.82803916931152	0.00825760886073112	0.165325582027435	-0.0306976120918989
-5.51823663711548	-7.10869121551514	-6.82390308380127	0.00820985529571772	0.165369212627411	-0.0306982900947332
-5.52273559570313	-7.10899496078491	-6.82482957839966	0.0081501267850399	0.165289208292961	-0.0306673627346754
-5.52904319763184	-7.11089754104614	-6.83107709884644	0.00825252663344145	0.165245309472084	-0.0307215563952923
-5.535569190979	-7.11364793777466	-6.82819747924805	0.0082198940217495	0.165248662233353	-0.0306062791496515
-5.53864002227783	-7.11571073532104	-6.8284068107605	0.00814054440706968	0.165087461471558	-0.0306964851915836
-5.54286956787109	-7.11378240585327	-6.82848310470581	0.00827516987919807	0.165077224373817	-0.0306827202439308
-5.54650068283081	-7.11310005187988	-6.83036279678345	0.00823680683970451	0.165192499756813	-0.0307196695357561
-5.54893827438354	-7.11128282546997	-6.84071493148804	0.00828581862151623	0.165028095245361	-0.0307290349155664
-5.55262994766235	-7.10877084732056	-6.8451247215271	0.0084847854450345	0.16498926281929	-0.0306968837976456
-5.5526647567749	-7.11103343963623	-6.8462176322937	0.00835998542606831	0.164977580308914	-0.0306609086692333
-5.55454015731812	-7.11256504058838	-6.84221410751343	0.00838058348745108	0.164831712841988	-0.030716810375452
-5.55937623977661	-7.11505651473999	-6.84480905532837	0.00831394642591476	0.164895981550217	-0.0307117737829685
-5.56177759170532	-7.11395168304443	-6.84415149688721	0.00830946024507284	0.164826512336731	-0.030703641474247
-5.56431245803833	-7.1125545501709	-6.84847354888916	0.00844073574990034	0.164814367890358	-0.0306540280580521
-5.56682872772217	-7.11436080932617	-6.850998878479	0.00839520711451769	0.164808213710785	-0.0307044126093388
-5.57101821899414	-7.11466121673584	-6.85160970687866	0.00852782558649778	0.164720475673676	-0.0306255966424942
-5.56675910949707	-7.11018323898315	-6.8496298789978	0.00856948830187321	0.164619103074074	-0.0305996499955654
-5.56809234619141	-7.11011362075806	-6.85152149200439	0.00861059501767159	0.164600402116776	-0.0305560734122992
-5.57033109664917	-7.10845470428467	-6.85015535354614	0.00857280753552914	0.16452120244503	-0.0305059235543013
-5.56833457946777	-7.10618925094604	-6.85927534103394	0.00866795610636473	0.16438826918602	-0.0304746087640524
-5.5710916519165	-7.10415124893188	-6.86091136932373	0.00867860019207001	0.164292261004448	-0.0303952395915985
-5.57230854034424	-7.10458278656006	-6.8552942276001	0.00864781253039837	0.164105445146561	-0.0303649213165045
-5.5705771446228	-7.10693359375	-6.84885311126709	0.00869494490325451	0.164146557450294	-0.030333761125803
-5.57192945480347	-7.10195922851563	-6.84720706939697	0.00864973943680525	0.164096266031265	-0.0303553845733404
-5.57302188873291	-7.09964227676392	-6.85539102554321	0.0087190605700016	0.16398361325264	-0.0303139947354794
-5.57719612121582	-7.10405540466309	-6.84865713119507	0.00871323049068451	0.163952142000198	-0.0301698260009289
-5.5742015838623	-7.10053300857544	-6.85552406311035	0.0087928781285882	0.163831979036331	-0.0302017256617546
-5.57294416427612	-7.10006999969482	-6.84566020965576	0.00883840583264828	0.163758426904678	-0.0301221329718828
-5.56984233856201	-7.09937047958374	-6.84656190872192	0.00885954312980175	0.163723275065422	-0.0300944820046425
-5.56522512435913	-7.08958292007446	-6.85024929046631	0.00887848995625973	0.163580805063248	-0.0300836283713579
-5.56539630889893	-7.08924770355225	-6.84834671020508	0.00885409954935312	0.163551777601242	-0.0299404300749302
-5.56383609771729	-7.0899806022644	-6.84905099868774	0.0089417826384306	0.16345751285553	-0.0299095008522272
-5.56402635574341	-7.08828496932983	-6.84228324890137	0.00881222914904356	0.163313284516335	-0.0298478715121746
-5.56331920623779	-7.09001398086548	-6.83547258377075	0.00873641204088926	0.163235694169998	-0.0297632478177547
-5.55929374694824	-7.09155321121216	-6.83764362335205	0.00872584152966738	0.163268312811852	-0.0297767501324415
-5.55874061584473	-7.08611249923706	-6.82582855224609	0.0086524086073041	0.163202226161957	-0.0296976827085018
-5.55653381347656	-7.08501100540161	-6.83314228057861	0.00870351959019899	0.163208499550819	-0.0296544823795557
-5.55006551742554	-7.08256053924561	-6.83145093917847	0.00874604098498821	0.163103088736534	-0.0295205246657133
-5.54642724990845	-7.07767629623413	-6.82975339889526	0.00876007415354252	0.163035467267036	-0.0294035077095032
-5.5450644493103	-7.08140325546265	-6.82630205154419	0.00860665552318096	0.162865549325943	-0.0293278787285089
-5.53954696655273	-7.07943964004517	-6.81124496459961	0.00867125950753689	0.162669152021408	-0.0292723253369331
-5.53834819793701	-7.07525110244751	-6.81287336349487	0.00857143942266703	0.162746325135231	-0.0292138773947954
-5.53640699386597	-7.07576704025269	-6.80905246734619	0.00857521034777164	0.162568181753159	-0.0291958078742027
-5.53640985488892	-7.07313585281372	-6.80831050872803	0.00865687988698483	0.162541970610619	-0.0291894339025021
-5.53702831268311	-7.0752649307251	-6.81037616729736	0.00861333031207323	0.162519827485085	-0.0290235374122858
-5.53772878646851	-7.07568645477295	-6.79754495620728	0.00854123756289482	0.162435486912727	-0.0290789715945721
-5.53430414199829	-7.07193279266357	-6.79630279541016	0.00868876557797194	0.162356555461884	-0.029079295694828
-5.53421306610107	-7.0687370300293	-6.79608058929443	0.00859961379319429	0.162328913807869	-0.0290845278650522
-5.52932786941528	-7.06497049331665	-6.80249881744385	0.00866191834211349	0.162171125411987	-0.0290819518268108
-5.53147506713867	-7.06091213226318	-6.80472278594971	0.00882249791175127	0.162210389971733	-0.0290111564099789
-5.52736282348633	-7.06000995635986	-6.79562711715698	0.0087707182392478	0.162131369113922	-0.0290605966001749
-5.52681016921997	-7.05712175369263	-6.79272413253784	0.0087661687284708	0.161949157714844	-0.0290642753243446
-5.5233907699585	-7.05299282073975	-6.78650712966919	0.0088116992264986	0.161886245012283	-0.0290891528129578
-5.52425956726074	-7.05240964889526	-6.78930044174194	0.00879115145653486	0.161842912435532	-0.0291073601692915
-5.52368354797363	-7.05030012130737	-6.79234457015991	0.00883700139820576	0.161747187376022	-0.0290649440139532
-5.52495527267456	-7.05026626586914	-6.78467082977295	0.00881051551550627	0.161665394902229	-0.0291072987020016
-5.52448081970215	-7.04493427276611	-6.7889232635498	0.00892528425902128	0.16162221133709	-0.0290918797254562
-5.52010107040405	-7.04425382614136	-6.78607988357544	0.00897295121103525	0.161562398076057	-0.0291136410087347
-5.51775646209717	-7.03688144683838	-6.78440570831299	0.00901571288704872	0.161459133028984	-0.0291400626301765
-5.52010869979858	-7.03543376922607	-6.78864097595215	0.00914150569587946	0.161315888166428	-0.029174180701375
-5.51636266708374	-7.03096437454224	-6.78733015060425	0.00918600521981716	0.161243036389351	-0.0291778482496738
-5.51654481887817	-7.02699613571167	-6.78912734985352	0.00921207387000322	0.161099776625633	-0.0291534643620253
-5.52423334121704	-7.02469730377197	-6.78708744049072	0.00929884798824787	0.160975426435471	-0.0292076598852873
-5.52012300491333	-7.02315473556519	-6.78496074676514	0.00934535078704357	0.160864308476448	-0.0292738918215036
-5.52237606048584	-7.01818895339966	-6.78127527236938	0.00930529646575451	0.160897359251976	-0.0293928198516369
-5.52582168579102	-7.01400470733643	-6.79604244232178	0.00943686440587044	0.16083188354969	-0.0294469855725765
-5.53012323379517	-7.01357316970825	-6.78770351409912	0.00948461424559355	0.160719305276871	-0.0294436123222113
-5.5310378074646	-7.0153341293335	-6.7934684753418	0.00952889118343592	0.160769253969193	-0.0296164769679308
-5.53744649887085	-7.00986576080322	-6.78935194015503	0.00965049024671316	0.16068597137928	-0.0296449270099401
-5.53288650512695	-7.0052433013916	-6.79076242446899	0.00974391307681799	0.160595551133156	-0.0297238044440746
-5.53585338592529	-6.99895048141479	-6.80178880691528	0.00981813482940197	0.160631433129311	-0.0298845488578081
-5.53709173202515	-6.99444818496704	-6.79866981506348	0.00988709181547165	0.160512372851372	-0.0298422276973724
-5.53709745407104	-6.99388074874878	-6.80628681182861	0.00994249805808067	0.160428762435913	-0.029887218028307
-5.53955030441284	-6.99019527435303	-6.80903577804565	0.00995818804949522	0.160284698009491	-0.0299759395420551
-5.54584312438965	-6.98876094818115	-6.80315113067627	0.00995564367622137	0.160294011235237	-0.0301124025136232
-5.54770660400391	-6.98552227020264	-6.80867338180542	0.0100041460245848	0.160305976867676	-0.03019411675632
-5.55092287063599	-6.9846830368042	-6.80972003936768	0.0100797871127725	0.160277009010315	-0.0303136426955462
-5.55928468704224	-6.9822359085083	-6.81034374237061	0.0100876223295927	0.160277277231216	-0.0303519144654274
-5.55810213088989	-6.98167181015015	-6.80880880355835	0.0101386541500688	0.160239934921265	-0.0304321125149727
-5.56051778793335	-6.97537755966187	-6.81554174423218	0.0102436598390341	0.160234153270721	-0.0305474773049355
-5.56521701812744	-6.97568082809448	-6.81418704986572	0.010216761380434	0.160214483737946	-0.0305626261979342
-5.56035423278809	-6.97084665298462	-6.81937789916992	0.0103471875190735	0.160137459635735	-0.0307268854230642
-5.56527471542358	-6.96846961975098	-6.82560873031616	0.0103839002549648	0.160124868154526	-0.0307410936802626
-5.56639814376831	-6.9658579826355	-6.82175302505493	0.0102337207645178	0.160092353820801	-0.030811345204711
-5.57216691970825	-6.96673011779785	-6.8300576210022	0.0103718414902687	0.160022720694542	-0.030922481790185
-5.57357406616211	-6.96629762649536	-6.82569122314453	0.0103684263303876	0.160097673535347	-0.0308745093643665
-5.57634496688843	-6.96497011184692	-6.82410764694214	0.0102939959615469	0.160038039088249	-0.0310314875096083
-5.57656145095825	-6.96265602111816	-6.83251905441284	0.0104616163298488	0.160067036747932	-0.031115273013711
-5.5759859085083	-6.95836973190308	-6.83288669586182	0.0104812020435929	0.160092368721962	-0.0311608370393515
-5.57393741607666	-6.95173501968384	-6.83843851089478	0.0105685908347368	0.159946262836456	-0.0312967598438263
-5.57679033279419	-6.95124053955078	-6.84397459030151	0.0106030665338039	0.159979626536369	-0.0312808863818645
-5.57853555679321	-6.9476318359375	-6.84429264068604	0.0105597237125039	0.159894183278084	-0.0313501432538033
-5.57962846755981	-6.94692373275757	-6.83605289459229	0.0105362618342042	0.159841775894165	-0.0314435623586178
-5.58109664916992	-6.94361639022827	-6.83431005477905	0.0105723245069385	0.159879088401794	-0.031539861112833
-5.58438682556152	-6.9422779083252	-6.83775663375854	0.0105652110651135	0.159937560558319	-0.0315889567136765
-5.58465051651001	-6.93933773040771	-6.83730125427246	0.010602013207972	0.159952476620674	-0.0316763259470463
-5.58564472198486	-6.93815040588379	-6.84773826599121	0.0106321750208735	0.160028964281082	-0.0317952148616314
-5.58572006225586	-6.93589735031128	-6.84791612625122	0.0107789048925042	0.159994319081306	-0.0318004377186298
-5.58515644073486	-6.92863082885742	-6.85319662094116	0.0108063938096166	0.159980893135071	-0.0317873321473598
-5.58501195907593	-6.9300332069397	-6.84997844696045	0.0107008274644613	0.159939557313919	-0.0318643860518932
-5.58479261398315	-6.93276309967041	-6.84901428222656	0.0107277305796742	0.159949481487274	-0.0319677703082561
-5.58611392974854	-6.93078470230103	-6.84781980514526	0.0106896189972758	0.159967139363289	-0.0320541858673096
-5.5901837348938	-6.92799806594849	-6.84365177154541	0.0106661692261696	0.15997701883316	-0.0321661829948425
-5.58991670608521	-6.92839241027832	-6.85421848297119	0.0107091646641493	0.16002444922924	-0.0322123095393181
-5.59209108352661	-6.92658042907715	-6.85657358169556	0.0106946844607592	0.160137981176376	-0.0322388485074043
-5.59325361251831	-6.91970014572144	-6.86626958847046	0.0107577499002218	0.160013779997826	-0.0323188528418541
-5.59253311157227	-6.92043685913086	-6.86073303222656	0.0107655543833971	0.159991532564163	-0.0323332883417606
-5.59302186965942	-6.91732215881348	-6.85918045043945	0.0107624782249331	0.160152703523636	-0.0324473790824413
-5.59602975845337	-6.91243886947632	-6.86562919616699	0.0107146920636296	0.160103723406792	-0.0324617400765419
-5.59638166427612	-6.9125189781189	-6.87038612365723	0.0107260635122657	0.160150110721588	-0.0325053557753563
-5.59900045394897	-6.91045045852661	-6.88392925262451	0.0106580490246415	0.160249203443527	-0.0326179377734661
-5.60574197769165	-6.90697336196899	-6.87549591064453	0.0106591070070863	0.160231158137321	-0.0325692743062973
-5.60568237304688	-6.91025924682617	-6.87151145935059	0.0106727937236428	0.160365432500839	-0.0326888523995876
-5.60691452026367	-6.90744876861572	-6.87765073776245	0.0106846494600177	0.160431951284409	-0.0327826291322708
-5.60983657836914	-6.90496826171875	-6.87438297271729	0.0106776095926762	0.160527735948563	-0.0327530317008495
-5.60714101791382	-6.90372323989868	-6.89022445678711	0.0106464307755232	0.160594061017036	-0.0327433310449123
-5.60588788986206	-6.90441656112671	-6.8870096206665	0.0106661710888147	0.160638645291328	-0.0327279418706894
-5.60291910171509	-6.90089702606201	-6.87953186035156	0.0105895269662142	0.160632699728012	-0.0327053666114807
-5.60079622268677	-6.899827003479	-6.88260507583618	0.0106485141441226	0.160740971565247	-0.0327042974531651
-5.59941148757935	-6.89636087417603	-6.88628768920898	0.0106606502085924	0.160782352089882	-0.032674502581358
-5.59351205825806	-6.89440584182739	-6.88915920257568	0.0105566726997495	0.16077621281147	-0.0325536839663982
-5.59271097183228	-6.89548873901367	-6.88063287734985	0.0104931704699993	0.160748466849327	-0.0324542671442032
-5.59353446960449	-6.89460706710815	-6.88604593276978	0.0104469833895564	0.160778760910034	-0.0323679372668266
-5.58936500549316	-6.89941120147705	-6.87573623657227	0.0102596785873175	0.160867542028427	-0.0323276668787003
-5.58850240707397	-6.89279556274414	-6.86790800094604	0.0103072272613645	0.160942524671555	-0.032273180782795
-5.58763408660889	-6.89228296279907	-6.87653207778931	0.0102122714743018	0.160990208387375	-0.0322111621499062
-5.57979202270508	-6.89065408706665	-6.87139654159546	0.0101474290713668	0.161026194691658	-0.0321508347988129
-5.576979637146	-6.88695335388184	-6.87609577178955	0.0102006709203124	0.161040842533112	-0.0320269502699375
-5.57345151901245	-6.88704586029053	-6.8694748878479	0.0100468760356307	0.161005184054375	-0.0319281741976738
-5.56581258773804	-6.88654613494873	-6.86833047866821	0.00999213382601738	0.160978749394417	-0.0318111553788185
-5.56260108947754	-6.88193368911743	-6.86040115356445	0.00985163915902376	0.161050543189049	-0.0316361598670483
-5.55853176116943	-6.88590049743652	-6.8532452583313	0.00962685141712427	0.161099940538406	-0.0315613783895969
-5.55715417861938	-6.88411426544189	-6.85757207870483	0.0095879128202796	0.161137521266937	-0.0314210988581181
-5.54979848861694	-6.88110685348511	-6.85099792480469	0.00953171122819185	0.161178559064865	-0.0312177576124668
-5.54680776596069	-6.88137292861938	-6.84423160552979	0.00935915857553482	0.161189705133438	-0.0310309771448374
-5.53860092163086	-6.8824315071106	-6.84169626235962	0.00932635180652142	0.161202386021614	-0.0308345351368189
-5.53252363204956	-6.87821674346924	-6.83022260665894	0.00918854493647814	0.161218568682671	-0.0306988134980202
-5.52467632293701	-6.87664175033569	-6.82824993133545	0.00898725166916847	0.161227196455002	-0.0305196586996317
-5.51787614822388	-6.87885522842407	-6.82435369491577	0.0089221429079771	0.161149799823761	-0.0303031634539366
-5.51329803466797	-6.87577676773071	-6.82361698150635	0.00879473891109228	0.161202609539032	-0.0300577450543642
-5.51069688796997	-6.87963628768921	-6.8113751411438	0.00852695200592279	0.161136105656624	-0.0298789404332638
-5.50900888442993	-6.87854957580566	-6.80491590499878	0.00841088872402906	0.161156296730042	-0.0297240111976862
-5.50560665130615	-6.88155460357666	-6.79679155349731	0.00818865466862917	0.161275327205658	-0.0295620039105415
-5.50611352920532	-6.87851047515869	-6.79857349395752	0.00799287296831608	0.161331951618195	-0.0293821729719639
-5.50349807739258	-6.87755346298218	-6.79799556732178	0.00791494082659483	0.161371260881424	-0.0292795952409506
-5.50085306167603	-6.87348079681396	-6.79860925674438	0.00776206841692328	0.161517918109894	-0.0291264336556196
-5.49850177764893	-6.87395477294922	-6.79067468643188	0.00764389242976904	0.161436423659325	-0.0289904698729515
-5.49632596969604	-6.87584447860718	-6.79495906829834	0.00745035009458661	0.161519274115562	-0.0288012064993382
-5.49526739120483	-6.87823486328125	-6.79123735427856	0.0072664450854063	0.161536619067192	-0.0287129767239094
-5.49952125549316	-6.8810396194458	-6.78673791885376	0.00707645155489445	0.161605894565582	-0.0285936053842306
-5.496009349823	-6.87742567062378	-6.78265810012817	0.00683188391849399	0.161729469895363	-0.0285078790038824
-5.50322675704956	-6.88087844848633	-6.77932691574097	0.00683446973562241	0.161859437823296	-0.028384517878294
-5.50182819366455	-6.88168573379517	-6.78070878982544	0.00667986087501049	0.162005737423897	-0.0282448586076498
-5.49854755401611	-6.87829780578613	-6.78889608383179	0.0065297014079988	0.162040174007416	-0.0281437337398529
-5.50165319442749	-6.88354349136353	-6.78912210464478	0.00646943831816316	0.162129908800125	-0.027974771335721
-5.49452257156372	-6.88084745407104	-6.79156017303467	0.00625567510724068	0.16213795542717	-0.0279026515781879
-5.49906444549561	-6.88261079788208	-6.77747535705566	0.00611754041165113	0.162160575389862	-0.0277628060430288
-5.50208902359009	-6.88604974746704	-6.78390407562256	0.00590132595971227	0.162332773208618	-0.0276848897337914
-5.5030722618103	-6.88712978363037	-6.78641414642334	0.00577347120270133	0.162471935153008	-0.0276028364896774
-5.50645351409912	-6.88363122940063	-6.78659677505493	0.00569707388058305	0.16253437101841	-0.0274566821753979
-5.50905179977417	-6.88952684402466	-6.79517126083374	0.00551353022456169	0.162638753652573	-0.0273810531944036
-5.5092568397522	-6.88813209533691	-6.78944540023804	0.00543240364640951	0.162745878100395	-0.02730518206954
-5.50578641891479	-6.88775396347046	-6.79098415374756	0.00534477178007364	0.162805110216141	-0.0271926149725914
-5.50753259658813	-6.88894748687744	-6.79108905792236	0.00528101390227675	0.162825524806976	-0.0271876025944948
-5.50574970245361	-6.88581800460815	-6.78493642807007	0.00516877789050341	0.162952080368996	-0.027090847492218
-5.50753688812256	-6.89010810852051	-6.79063367843628	0.00494208512827754	0.163076877593994	-0.0269396062940359
-5.50972270965576	-6.88950061798096	-6.78857183456421	0.0048428256995976	0.163081958889961	-0.0269152447581291
-5.51339626312256	-6.89368104934692	-6.79395151138306	0.00473683420568705	0.163149744272232	-0.0267803817987442
-5.50910615921021	-6.89849901199341	-6.78427839279175	0.00465316278859973	0.163288533687592	-0.0266713928431273
-5.51138401031494	-6.89938116073608	-6.78149700164795	0.00453652581200004	0.163331344723701	-0.0266248174011707
-5.51057004928589	-6.89811325073242	-6.78612995147705	0.00450042681768537	0.16338449716568	-0.0265716221183538
-5.50772953033447	-6.90005302429199	-6.78437662124634	0.00438465038314462	0.163505151867867	-0.0264602638781071
-5.50609064102173	-6.89845371246338	-6.79059457778931	0.00443596672266722	0.163492456078529	-0.0263935029506683
-5.50777101516724	-6.90291786193848	-6.7900013923645	0.0042850011959672	0.16350419819355	-0.0262771192938089
-5.50182819366455	-6.90466165542603	-6.79120826721191	0.00418485375121236	0.163468137383461	-0.0262382682412863
-5.50184488296509	-6.90563869476318	-6.78480291366577	0.0040936479344964	0.163579300045967	-0.026170888915658
-5.50361728668213	-6.90589427947998	-6.77796125411987	0.00398611789569259	0.163646936416626	-0.026110852137208
-5.50450849533081	-6.90869235992432	-6.7876296043396	0.00389524875208735	0.163663730025291	-0.0260865911841393
-5.50627088546753	-6.91195917129517	-6.78084659576416	0.00382091477513313	0.163714647293091	-0.0259191803634167
-5.50586414337158	-6.91630983352661	-6.78090047836304	0.00369875365868211	0.163780927658081	-0.0259424354881048
-5.50573301315308	-6.91712045669556	-6.77685165405273	0.00378277502022684	0.163790494203568	-0.0259079411625862
-5.5019679069519	-6.91686964035034	-6.77617645263672	0.00369361857883632	0.163839146494865	-0.0259047131985426
-5.50014734268188	-6.91839647293091	-6.78146123886108	0.00362591561861336	0.163922652602196	-0.0259140729904175
-5.50008773803711	-6.91888236999512	-6.77625036239624	0.00363272591494024	0.163917690515518	-0.0258538126945496
-5.49583148956299	-6.92024660110474	-6.78243446350098	0.00366058177314699	0.163900807499886	-0.0257881972938776
-5.49502515792847	-6.92195081710815	-6.77456474304199	0.00342747988179326	0.163948014378548	-0.0258366502821445
-5.49508666992188	-6.92854499816895	-6.77405595779419	0.0034897830337286	0.163877010345459	-0.025812454521656
-5.49179697036743	-6.92894649505615	-6.77338266372681	0.00339038763195276	0.164001122117043	-0.0258433129638433
-5.49179172515869	-6.92991065979004	-6.7652587890625	0.00337254116311669	0.164004117250443	-0.0258741360157728
-5.49300193786621	-6.93414640426636	-6.76980352401733	0.00335566652938724	0.164098903536797	-0.025843158364296
-5.48637008666992	-6.9345965385437	-6.76948881149292	0.00336835836060345	0.164095059037209	-0.0258571244776249
-5.48640632629395	-6.93458843231201	-6.77272844314575	0.0034207992721349	0.164047360420227	-0.0258387196809053
-5.48451280593872	-6.94029569625854	-6.76364660263062	0.00345588033087552	0.164056345820427	-0.0257986765354872
-5.4730052947998	-6.93913602828979	-6.76412343978882	0.00346248527057469	0.164065822958946	-0.0258615221828222
-5.47642135620117	-6.94038200378418	-6.76639270782471	0.0034762374125421	0.164008975028992	-0.025832025334239
-5.47221994400024	-6.94409847259521	-6.76290273666382	0.00355789507739246	0.163922280073166	-0.0258865151554346
-5.47115039825439	-6.9441032409668	-6.76762676239014	0.00355791137553751	0.163867726922035	-0.0258809924125671
-5.47445440292358	-6.95001029968262	-6.75935173034668	0.00355084473267198	0.163930967450142	-0.0258991941809654
-5.46894025802612	-6.95430469512939	-6.75374794006348	0.00361021817661822	0.163843661546707	-0.0259829089045525
-5.46698665618896	-6.95209693908691	-6.75058698654175	0.00377078633755445	0.16379801928997	-0.0260225925594568
-5.46566152572632	-6.95347023010254	-6.74918460845947	0.00384538038633764	0.163727074861526	-0.0260421186685562
-5.45950603485107	-6.95241641998291	-6.76051712036133	0.00400644866749644	0.16368579864502	-0.0261779706925154
-5.45995712280273	-6.95053243637085	-6.74778270721436	0.00414900109171867	0.163575574755669	-0.026124618947506
-5.45327472686768	-6.95615673065186	-6.75590658187866	0.00422217836603522	0.163469105958939	-0.0262300986796618
-5.45369911193848	-6.95248413085938	-6.74773120880127	0.00428846478462219	0.163380488753319	-0.0262595936655998
-5.45694780349731	-6.9578685760498	-6.74048852920532	0.00435227155685425	0.163266703486443	-0.0263358429074287
-5.45532608032227	-6.95987224578857	-6.74289083480835	0.00451357709243894	0.163280799984932	-0.0264472272247076
-5.4571704864502	-6.95791578292847	-6.74016857147217	0.00462537677958608	0.163211539387703	-0.0265710577368736
-5.45251083374023	-6.95683288574219	-6.74715566635132	0.00477554090321064	0.163130834698677	-0.0266728419810534
-5.44778347015381	-6.95595788955688	-6.74836921691895	0.0049801766872406	0.162975713610649	-0.0267305448651314
-5.44763565063477	-6.9533257484436	-6.74835538864136	0.00507689826190472	0.162921294569969	-0.026777021586895
-5.44779348373413	-6.95547294616699	-6.74692583084106	0.00520933931693435	0.162695229053497	-0.0269110910594463
-5.45196008682251	-6.95878314971924	-6.74187231063843	0.00530857499688864	0.162672832608223	-0.0269961822777987
-5.45239591598511	-6.95849990844727	-6.74934720993042	0.00546343438327312	0.162570029497147	-0.0270360484719276
-5.45473957061768	-6.95734643936157	-6.74450588226318	0.00558306137099862	0.162499323487282	-0.0271874535828829
-5.45619010925293	-6.95782279968262	-6.74686002731323	0.00570358382537961	0.162360295653343	-0.0272784791886806
-5.45036220550537	-6.95426559448242	-6.74020719528198	0.00591829977929592	0.162183791399002	-0.0274861659854651
-5.45245313644409	-6.94961023330688	-6.75100231170654	0.00612830510362983	0.162078872323036	-0.0275336466729641
-5.45628881454468	-6.95059442520142	-6.75219583511353	0.00618845410645008	0.16202612221241	-0.0276401154696941
-5.45873546600342	-6.95083713531494	-6.75804138183594	0.00637175142765045	0.161873638629913	-0.0277477968484163
-5.46258449554443	-6.95090913772583	-6.75149536132813	0.00646199751645327	0.161768928170204	-0.0277830958366394
-5.46404981613159	-6.95231056213379	-6.74837112426758	0.00649438053369522	0.161596655845642	-0.028010331094265
-5.47025346755981	-6.94942712783813	-6.75641870498657	0.0067501594312489	0.16159251332283	-0.0281382165849209
-5.47404432296753	-6.94727087020874	-6.7541651725769	0.00694295717403293	0.161560162901878	-0.0282621886581182
-5.47641754150391	-6.94725894927979	-6.7650671005249	0.0069690179079771	0.161390095949173	-0.0284089837223291
-5.48049688339233	-6.94586133956909	-6.76950597763062	0.00727752177044749	0.161292627453804	-0.0285071320831776
-5.48033809661865	-6.94442892074585	-6.76976203918457	0.00735835172235966	0.161204263567925	-0.0286208875477314
-5.48615884780884	-6.94281196594238	-6.77520799636841	0.00747334165498614	0.161075100302696	-0.0288126263767481
-5.49068737030029	-6.93879842758179	-6.77046012878418	0.00765854585915804	0.160973504185677	-0.0289734713733196
-5.49410057067871	-6.93689060211182	-6.78585290908813	0.00771011551842093	0.160908550024033	-0.0291005950421095
-5.50174808502197	-6.9385347366333	-6.78743600845337	0.00779015803709626	0.160805717110634	-0.0292067732661963
-5.51146554946899	-6.94006443023682	-6.78734016418457	0.00789556559175253	0.160748213529587	-0.0293492116034031
-5.51532888412476	-6.93858242034912	-6.78912973403931	0.00801738258451223	0.160721018910408	-0.0295166000723839
-5.5235276222229	-6.93428707122803	-6.79354286193848	0.00815081037580967	0.160624086856842	-0.0297183655202389
-5.52683925628662	-6.93507051467896	-6.80726718902588	0.00826909579336643	0.160637691617012	-0.0298828557133675
-5.53252696990967	-6.93120050430298	-6.80785942077637	0.00831037107855082	0.160643219947815	-0.0299951080232859
-5.5393180847168	-6.92661571502686	-6.81952857971191	0.00855861697345972	0.160525351762772	-0.0300809759646654
-5.54070281982422	-6.92822456359863	-6.81578731536865	0.00852904841303825	0.160411551594734	-0.0302101317793131
-5.54826831817627	-6.92784023284912	-6.82365751266479	0.00860766507685184	0.160325437784195	-0.0303554330021143
-5.55428552627563	-6.92900943756104	-6.8263258934021	0.00864003505557776	0.160294145345688	-0.0304924808442593
-5.55967855453491	-6.92666482925415	-6.82627248764038	0.00867306627333164	0.160256072878838	-0.0306188873946667
-5.57331800460815	-6.9257640838623	-6.84150409698486	0.008766183629632	0.160259321331978	-0.0307260360568762
-5.58270215988159	-6.92837619781494	-6.84511089324951	0.0088532380759716	0.160295784473419	-0.0307878851890564
-5.58559131622314	-6.92912435531616	-6.84913110733032	0.00882891472429037	0.160179570317268	-0.0309649426490068
-5.5962986946106	-6.93038463592529	-6.84870004653931	0.00891817733645439	0.160157263278961	-0.0310341417789459
-5.59885406494141	-6.9296760559082	-6.85139560699463	0.00892824959009886	0.160201087594032	-0.0311538595706224
-5.60520935058594	-6.92532539367676	-6.86837768554688	0.00905203633010387	0.160170018672943	-0.0313081592321396
-5.60977602005005	-6.92242240905762	-6.86925649642944	0.00903378799557686	0.160095497965813	-0.0313377939164639
-5.61311054229736	-6.92507123947144	-6.87830877304077	0.00910035707056522	0.160028293728828	-0.0314095392823219
-5.61895704269409	-6.92571353912354	-6.87334489822388	0.00907501112669706	0.15999174118042	-0.0314607918262482
-5.62285423278809	-6.92628479003906	-6.8691029548645	0.00899080559611321	0.159939035773277	-0.0315917432308197
-5.62656784057617	-6.92564535140991	-6.87641859054565	0.00905929878354073	0.160029664635658	-0.0316226482391357
-5.63131856918335	-6.92612552642822	-6.87845134735107	0.00897962227463722	0.160009860992432	-0.0316482000052929
-5.64202499389648	-6.92833232879639	-6.88400745391846	0.00895113684237003	0.160035520792007	-0.0316453091800213
-5.64307594299316	-6.93241786956787	-6.88364887237549	0.00894797407090664	0.160028174519539	-0.0316000320017338
-5.64737176895142	-6.92957925796509	-6.88232231140137	0.00896483287215233	0.159994646906853	-0.0317276269197464
-5.65047121047974	-6.92965793609619	-6.88410234451294	0.00889247097074986	0.160046115517616	-0.0317035987973213
-5.65107774734497	-6.92945671081543	-6.87969398498535	0.00889664050191641	0.160011693835258	-0.0317672602832317
-5.6543402671814	-6.92843008041382	-6.8943076133728	0.00901082064956427	0.160009041428566	-0.0317615978419781
-5.65892505645752	-6.93060398101807	-6.89631366729736	0.0088132880628109	0.159912914037704	-0.0316875725984573
-5.65865087509155	-6.93217420578003	-6.88605976104736	0.00882538594305515	0.159936130046844	-0.0317142345011234
-5.6610631942749	-6.92818641662598	-6.88908338546753	0.00878418702632189	0.159931942820549	-0.0317353792488575
-5.66540145874023	-6.93071174621582	-6.8839545249939	0.00865908339619637	0.159978687763214	-0.0317449942231178
-5.66845560073853	-6.93214750289917	-6.88600015640259	0.00861595012247562	0.159990131855011	-0.0317557752132416
-5.67505884170532	-6.93263864517212	-6.88422775268555	0.00855805724859238	0.160105615854263	-0.0316725969314575
-5.67869234085083	-6.93598937988281	-6.88785648345947	0.00848050322383642	0.160139366984367	-0.0316405817866325
-5.68330240249634	-6.93857288360596	-6.89220809936523	0.00854790024459362	0.160196378827095	-0.0315771624445915
-5.67980194091797	-6.93747711181641	-6.88534641265869	0.0084323063492775	0.160291790962219	-0.0316043198108673
-5.68028879165649	-6.93879985809326	-6.89073467254639	0.00829712022095919	0.160336807370186	-0.0315881222486496
-5.68285274505615	-6.93728446960449	-6.89022922515869	0.00828834995627403	0.160366490483284	-0.0315433219075203
-5.67776584625244	-6.93818330764771	-6.89454984664917	0.00824216287583113	0.160408943891525	-0.0314010232686996
-5.68099641799927	-6.94126319885254	-6.88590908050537	0.0080863144248724	0.160463005304337	-0.0313578695058823
-5.68219661712646	-6.94419860839844	-6.88184833526611	0.00802582781761885	0.160425409674644	-0.0312810987234116
-5.67767667770386	-6.94385576248169	-6.87462568283081	0.00784769468009472	0.160582065582275	-0.0312417522072792
-5.68003225326538	-6.94387197494507	-6.87294101715088	0.00773875182494521	0.160637319087982	-0.0312013495713472
-5.6814169883728	-6.94910573959351	-6.8775520324707	0.00765363266691566	0.160640269517899	-0.0311017408967018
-5.67955350875854	-6.94872665405273	-6.87261343002319	0.00754773989319801	0.16078208386898	-0.0309845563024282
-5.6812744140625	-6.94755887985229	-6.88221645355225	0.00758924800902605	0.160745233297348	-0.0309337973594666
-5.67685842514038	-6.95254707336426	-6.87092781066895	0.00750207528471947	0.16075524687767	-0.0308856908231974
-5.66979455947876	-6.94895553588867	-6.86218309402466	0.00740504125133157	0.160830810666084	-0.0308567024767399
-5.67291021347046	-6.95009708404541	-6.8652663230896	0.00731844175606966	0.160904005169868	-0.0307061225175858
-5.66857719421387	-6.95425748825073	-6.85962724685669	0.00714175449684262	0.160912796854973	-0.0306074768304825
-5.67018508911133	-6.9540548324585	-6.86654567718506	0.00711642857640982	0.160960733890533	-0.0305339675396681
-5.67347049713135	-6.95957279205322	-6.85978937149048	0.00696050701662898	0.161031752824783	-0.0303254686295986
-5.66879224777222	-6.9628643989563	-6.85864686965942	0.00683004595339298	0.16107365489006	-0.0303574241697788
-5.66744089126587	-6.96275091171265	-6.84570598602295	0.00685077160596848	0.161207392811775	-0.0302623305469751
-5.66394138336182	-6.96191263198853	-6.84784317016602	0.00668609328567982	0.161289155483246	-0.0301645994186401
-5.660325050354	-6.96177530288696	-6.84694576263428	0.00667625246569514	0.161313280463219	-0.0301002226769924
-5.65848970413208	-6.96453714370728	-6.84910011291504	0.00658153649419546	0.161455109715462	-0.0298745650798082
-5.6519455909729	-6.96382999420166	-6.83956480026245	0.00643047410994768	0.161426097154617	-0.0297948885709047
-5.64861822128296	-6.9651780128479	-6.83982992172241	0.00633052177727222	0.161438688635826	-0.0297180507332087
-5.64836502075195	-6.96618604660034	-6.83064031600952	0.00627021118998528	0.161481887102127	-0.0296143498271704
-5.64242362976074	-6.96816253662109	-6.83718299865723	0.00609851814806461	0.161576792597771	-0.0294658467173576
-5.64161968231201	-6.96869134902954	-6.82861709594727	0.0060040270909667	0.161617875099182	-0.0293585509061813
-5.64286708831787	-6.97432279586792	-6.82586336135864	0.00586701417341828	0.161732688546181	-0.0292424876242876
-5.63855648040771	-6.97882843017578	-6.82108402252197	0.00574537785723805	0.16188471019268	-0.0291358921676874
-5.63605546951294	-6.97762155532837	-6.81414175033569	0.00571749405935407	0.161923050880432	-0.029038505628705
-5.63207912445068	-6.98211145401001	-6.81248617172241	0.00550173176452518	0.16206394135952	-0.0289300009608269
-5.62434005737305	-6.98054313659668	-6.81215476989746	0.0054246224462986	0.162151053547859	-0.0287944003939629
-5.62088632583618	-6.97865533828735	-6.81962013244629	0.00546416826546192	0.162212416529655	-0.0286936070770025
-5.61555004119873	-6.98240089416504	-6.80418968200684	0.00520479073747993	0.162166744470596	-0.0284961368888617
-5.61348676681519	-6.98441791534424	-6.80551433563232	0.00519559998065233	0.162301287055016	-0.0283896755427122
-5.60821485519409	-6.98516511917114	-6.79551696777344	0.00500640086829662	0.162414625287056	-0.0281930454075336
-5.60774040222168	-6.99020576477051	-6.78485250473022	0.00478632608428597	0.162496626377106	-0.0281064379960299
-5.60522699356079	-6.9897255897522	-6.79067087173462	0.00474223447963595	0.16259890794754	-0.0279801078140736
-5.60207796096802	-6.98964881896973	-6.78634452819824	0.00469255028292537	0.162738353013992	-0.0277900043874979
-5.60031223297119	-6.99668979644775	-6.78780126571655	0.00443698698654771	0.162814572453499	-0.0276823677122593
-5.60019731521606	-6.99827003479004	-6.77777576446533	0.0044215708039701	0.162958085536957	-0.027587840333581
-5.59587097167969	-6.99693632125854	-6.77860736846924	0.00431718956679106	0.163092076778412	-0.0274225547909737
-5.59604501724243	-6.99616670608521	-6.78593635559082	0.00420212978497148	0.163203284144402	-0.027381544932723
-5.5861759185791	-6.99585866928101	-6.77561283111572	0.00408367300406098	0.163202926516533	-0.0273061394691467
-5.58693218231201	-6.99845027923584	-6.78205537796021	0.00391386589035392	0.163403660058975	-0.0271748285740614
-5.58810806274414	-6.99885892868042	-6.77402973175049	0.00375707284547389	0.163442388176918	-0.027048833668232
-5.58632707595825	-7.00227355957031	-6.77507781982422	0.00363628566265106	0.163587465882301	-0.0269932020455599
-5.5872745513916	-7.00561952590942	-6.76887035369873	0.00343717192299664	0.163855224847794	-0.026882978156209
-5.58525896072388	-7.00449895858765	-6.76412487030029	0.00340512674301863	0.163956344127655	-0.0268503818660975
-5.57775735855103	-7.00436496734619	-6.7693452835083	0.00332872639410198	0.164129704236984	-0.0267407968640327
-5.57969808578491	-7.00364398956299	-6.76447343826294	0.00315389153547585	0.164226219058037	-0.0265835858881474
-5.57341241836548	-7.00342321395874	-6.7693133354187	0.00305430730804801	0.164326190948486	-0.026529747992754
-5.57280445098877	-7.00416898727417	-6.76759195327759	0.00278856512159109	0.164353162050247	-0.0263699796050787
-5.57457971572876	-7.00726366043091	-6.76829767227173	0.00267459475435317	0.164510920643806	-0.0262441150844097
-5.572340965271	-7.01006555557251	-6.76172637939453	0.00250189821235836	0.164721816778183	-0.026116045191884
-5.57095575332642	-7.01092672348022	-6.7611837387085	0.00224599032662809	0.164853930473328	-0.0260453093796968
-5.57236385345459	-7.0134654045105	-6.75322437286377	0.0021734032779932	0.165089026093483	-0.0259752478450537
-5.5660662651062	-7.01111459732056	-6.76105070114136	0.00208849203772843	0.165233016014099	-0.0258801002055407
-5.56493425369263	-7.00707006454468	-6.76816987991333	0.00196655606850982	0.165355399250984	-0.0257883872836828
-5.56039476394653	-7.01273727416992	-6.76054334640503	0.00186115864198655	0.165383145213127	-0.0256138499826193
-5.5562744140625	-7.01156425476074	-6.76486778259277	0.0017004762776196	0.16552172601223	-0.0255472809076309
-5.55665349960327	-7.01229763031006	-6.74984073638916	0.0014065601862967	0.165667369961739	-0.025402907282114
-5.55343532562256	-7.0169563293457	-6.74103879928589	0.00131517264526337	0.16577909886837	-0.0253177285194397
-5.55122804641724	-7.01992416381836	-6.74320268630981	0.00108068448025733	0.165988385677338	-0.0252047218382359
-5.54716920852661	-7.01726055145264	-6.7342734336853	0.00101377733517438	0.166129186749458	-0.0250632241368294
-5.53974485397339	-7.01799392700195	-6.748610496521	0.000847895513288677	0.166246503591537	-0.0249536298215389
-5.5373387336731	-7.01401472091675	-6.74070358276367	0.000771171122323722	0.166352555155754	-0.0247755106538534
-5.53179168701172	-7.01517105102539	-6.74195432662964	0.000607009802479297	0.166429713368416	-0.0246570408344269
-5.52817344665527	-7.01584625244141	-6.73378849029541	0.000333965173922479	0.166502714157104	-0.0244555193930864
-5.52549982070923	-7.01909160614014	-6.72322654724121	0.000168522979947738	0.166576147079468	-0.024362625554204
-5.52165985107422	-7.02126789093018	-6.72233295440674	4.42154887423385E-05	0.166778117418289	-0.0242645479738712
-5.51804113388062	-7.0183310508728	-6.71642446517944	-0.000204323645448312	0.166989222168922	-0.0241080299019814
-5.51341390609741	-7.01564359664917	-6.71951532363892	-0.000326214241795242	0.167103365063667	-0.024025347083807
-5.51016426086426	-7.01426649093628	-6.71161031723022	-0.000460823008324951	0.167225584387779	-0.0239185858517885
-5.5012993812561	-7.01230907440186	-6.71416759490967	-0.000661331869196147	0.167332530021667	-0.0237663965672255
-5.49429893493652	-7.01397609710693	-6.70917177200317	-0.000910907110664994	0.16733880341053	-0.0236544758081436
-5.49598407745361	-7.01592636108398	-6.70312166213989	-0.00113777222577482	0.167532444000244	-0.0234954934567213
-5.49031352996826	-7.0180721282959	-6.69737672805786	-0.00135393417440355	0.167744755744934	-0.0233266018331051
-5.48348474502563	-7.01498603820801	-6.68909931182861	-0.00150197790935636	0.167845413088799	-0.0232065562158823
-5.4812707901001	-7.01663064956665	-6.68463850021362	-0.00172931118868291	0.168061569333076	-0.02307671867311
-5.47400522232056	-7.01510238647461	-6.68679475784302	-0.00190388062037528	0.168133050203323	-0.022947870194912
-5.46566438674927	-7.01096773147583	-6.68748807907104	-0.00204341718927026	0.168241739273071	-0.0227797720581293
-5.45964765548706	-7.0114369392395	-6.67165517807007	-0.00235678441822529	0.168358623981476	-0.0226099044084549
-5.45500326156616	-7.01466751098633	-6.67284154891968	-0.00251897959969938	0.168368071317673	-0.0224681459367275
-5.45024013519287	-7.0163722038269	-6.66531038284302	-0.00275308755226433	0.168543294072151	-0.0222505088895559
-5.44820356369019	-7.01397657394409	-6.65279865264893	-0.00303454091772437	0.168707281351089	-0.0221589636057615
-5.44247198104858	-7.01550245285034	-6.65196418762207	-0.00312785198912025	0.168809235095978	-0.0220416523516178
-5.43704032897949	-7.01266765594482	-6.64395761489868	-0.00334743945859373	0.169036999344826	-0.0218828488141298
-5.43091487884521	-7.00802135467529	-6.65248107910156	-0.00347101525403559	0.169083550572395	-0.0218144413083792
-5.42471981048584	-7.00849103927612	-6.64706754684448	-0.00357643770985305	0.16916361451149	-0.0216136239469051
-5.41919040679932	-7.00832748413086	-6.64180612564087	-0.00389856728725135	0.169275805354118	-0.021516440436244
-5.41278505325317	-7.00691699981689	-6.63397550582886	-0.0040459199808538	0.169286072254181	-0.0214253254234791
-5.41168451309204	-7.00765562057495	-6.6291127204895	-0.00426772842183709	0.169480428099632	-0.021309046074748
-5.40706634521484	-7.00850343704224	-6.62284326553345	-0.00449201231822371	0.169671401381493	-0.021229038015008
-5.40038442611694	-7.00388669967651	-6.61991691589355	-0.00461595738306642	0.169761061668396	-0.0210722982883453
-5.39595890045166	-7.0034384727478	-6.6186318397522	-0.00484284199774265	0.170006692409515	-0.0210374984890223
-5.39084053039551	-7.00264692306519	-6.61695098876953	-0.00491951126605272	0.170051604509354	-0.0208825878798962
-5.38153696060181	-6.99932098388672	-6.61127281188965	-0.00502651510760188	0.170038804411888	-0.020712660625577
-5.37873125076294	-6.99745512008667	-6.60436534881592	-0.00527725601568818	0.170157685875893	-0.020625552162528
-5.37335824966431	-7.00023460388184	-6.60268688201904	-0.00535776605829597	0.170101121068001	-0.0205077957361937
-5.36680269241333	-6.99468946456909	-6.59219884872437	-0.00562990829348564	0.170250162482262	-0.0203911047428846
-5.36552667617798	-6.99293041229248	-6.58749437332153	-0.00579765532165766	0.170300826430321	-0.0203062538057566
-5.36164617538452	-6.99055862426758	-6.58719253540039	-0.00587852764874697	0.170435190200806	-0.0202355552464724
-5.35689258575439	-6.98898124694824	-6.58072757720947	-0.00612883968278766	0.170575976371765	-0.0201446879655123
-5.35199642181396	-6.98643064498901	-6.58413600921631	-0.00614043464884162	0.170522466301918	-0.020043546333909
-5.34534788131714	-6.98745822906494	-6.57632255554199	-0.00633793184533715	0.170620769262314	-0.0198744665831327
-5.34067487716675	-6.98194646835327	-6.57456874847412	-0.00648030359297991	0.17061311006546	-0.0198081936687231
-5.33919334411621	-6.98148107528687	-6.57344388961792	-0.00663362303748727	0.170675128698349	-0.0196848902851343
-5.33668994903564	-6.98292303085327	-6.56236457824707	-0.00681146280840039	0.170795410871506	-0.019682789221406
-5.33564186096191	-6.97852230072021	-6.56597518920898	-0.0068488628603518	0.170851051807404	-0.0196226332336664
-5.33561611175537	-6.98120403289795	-6.56154108047485	-0.00701307691633701	0.170973569154739	-0.0194961167871952
-5.33124113082886	-6.98088693618774	-6.55882692337036	-0.0072053293697536	0.170980185270309	-0.0194587986916304
-5.33029317855835	-6.97776365280151	-6.55517959594727	-0.00725044868886471	0.171084180474281	-0.0194424781948328
-5.32243061065674	-6.97671127319336	-6.55342435836792	-0.00737100606784225	0.171202972531319	-0.0194060858339071
-5.31965112686157	-6.9715256690979	-6.54807424545288	-0.00749310059472919	0.171171724796295	-0.0193803515285254
-5.32301473617554	-6.97135591506958	-6.54303598403931	-0.00762438587844372	0.171224340796471	-0.019248316064477
-5.32083749771118	-6.97188472747803	-6.54527711868286	-0.00778167694807053	0.171337515115738	-0.0192670598626137
-5.31944179534912	-6.97137212753296	-6.54087257385254	-0.00798340979963541	0.171401530504227	-0.0191213432699442
-5.32105398178101	-6.97468757629395	-6.53879690170288	-0.00806275010108948	0.171516627073288	-0.0191370528191328
-5.3178505897522	-6.97169637680054	-6.54154825210571	-0.00811812561005354	0.171582773327827	-0.0190828703343868
-5.31700706481934	-6.97032308578491	-6.53313207626343	-0.008190106600523	0.171569794416428	-0.0190442036837339
-5.31157350540161	-6.97061777114868	-6.53733158111572	-0.00830694194883108	0.17159640789032	-0.0190095771104097
-5.31401968002319	-6.96657657623291	-6.52756547927856	-0.00841152109205723	0.171593353152275	-0.0189406778663397
-5.30889797210693	-6.96766376495361	-6.52893781661987	-0.00857844855636358	0.171624436974525	-0.0189185403287411
-5.3139066696167	-6.96816921234131	-6.52040243148804	-0.00864325370639563	0.171681195497513	-0.0188804306089878
-5.31616353988647	-6.96878814697266	-6.5266695022583	-0.00877989921718836	0.171708181500435	-0.018890431150794
-5.31429004669189	-6.96682453155518	-6.52373075485229	-0.00869449786841869	0.171829953789711	-0.0188463069498539
-5.31551074981689	-6.96172142028809	-6.52779912948608	-0.00878779031336308	0.171801596879959	-0.0188511181622744
-5.31148767471313	-6.96345186233521	-6.51699781417847	-0.00892034731805325	0.171701863408089	-0.0188244506716728
-5.31775331497192	-6.96198987960815	-6.52093315124512	-0.00900406204164028	0.171717524528503	-0.0188293773680925
-5.3192720413208	-6.96487331390381	-6.52009010314941	-0.0091081690043211	0.171817764639854	-0.0188120640814304
-5.32337999343872	-6.96313858032227	-6.514404296875	-0.0090641975402832	0.171864926815033	-0.0188827812671661
-5.32712602615356	-6.96284008026123	-6.51875305175781	-0.00919217430055141	0.171894952654839	-0.0188961997628212
-5.32531070709229	-6.96009969711304	-6.52293539047241	-0.00911471992731094	0.171864703297615	-0.0190449673682451
-5.33001804351807	-6.95976209640503	-6.52543687820435	-0.00909226201474667	0.171870663762093	-0.0190252475440502
-5.3350248336792	-6.95843315124512	-6.51945018768311	-0.00923321582376957	0.171881437301636	-0.0191624071449041
-5.34085845947266	-6.96127510070801	-6.525062084198	-0.00916476268321276	0.171944350004196	-0.0192686375230551
-5.34510040283203	-6.95919895172119	-6.52584362030029	-0.00923171639442444	0.172057241201401	-0.0192890521138906
-5.34693336486816	-6.95888090133667	-6.53513431549072	-0.00909568089991808	0.172030448913574	-0.0194518323987722
-5.3543496131897	-6.95788955688477	-6.5351710319519	-0.00908183585852385	0.17209193110466	-0.0195474475622177
-5.35237455368042	-6.95966196060181	-6.53621482849121	-0.00905299372971058	0.172013342380524	-0.0196693427860737
-5.35864973068237	-6.95504522323608	-6.5458197593689	-0.00893441587686539	0.172094136476517	-0.0197566673159599
-5.36273145675659	-6.95975160598755	-6.53611993789673	-0.00906011369079351	0.172112435102463	-0.0198992136865854
-5.36627531051636	-6.96105337142944	-6.55172348022461	-0.00895323511213064	0.17209155857563	-0.0200390797108412
-5.3727240562439	-6.9611439704895	-6.54706192016602	-0.00885511934757233	0.172277674078941	-0.020108412951231
-5.37733888626099	-6.95932769775391	-6.55339813232422	-0.00873696245253086	0.172191739082336	-0.0203153099864721
-5.37739276885986	-6.96025466918945	-6.56496047973633	-0.008602200075984	0.172194182872772	-0.0204150266945362
-5.3774528503418	-6.95943546295166	-6.56410312652588	-0.00855952501296997	0.172262415289879	-0.0205536801367998
-5.38031530380249	-6.95932340621948	-6.56559133529663	-0.00846304837614298	0.17216482758522	-0.0206666961312294
-5.38560771942139	-6.96095943450928	-6.56145572662354	-0.00837974715977907	0.172245770692825	-0.0208173897117376
-5.38998031616211	-6.96491098403931	-6.56628465652466	-0.00834916811436415	0.172317147254944	-0.0210077948868275
-5.39210176467896	-6.96329641342163	-6.57187652587891	-0.00819066260010004	0.172343090176582	-0.0210985857993364
-5.39330339431763	-6.96512269973755	-6.57933759689331	-0.008118886500597	0.172385826706886	-0.0212426781654358
-5.40010070800781	-6.96234893798828	-6.58819770812988	-0.00779909454286098	0.17240372300148	-0.0213032085448503
-5.39413547515869	-6.96192121505737	-6.5909628868103	-0.00765042658895254	0.172323346138	-0.0214466825127602
-5.3939323425293	-6.96283960342407	-6.58918905258179	-0.007641167845577	0.172324895858765	-0.0215708576142788
-5.39574718475342	-6.96552658081055	-6.58646965026855	-0.00742013100534678	0.17221075296402	-0.0216809790581465
-5.39467668533325	-6.9668140411377	-6.59412384033203	-0.00740200141444802	0.172339349985123	-0.0218255519866943
-5.40167570114136	-6.96571111679077	-6.58822393417358	-0.00729330768808723	0.172418713569641	-0.02189707942307
-5.40130949020386	-6.96839570999146	-6.58958625793457	-0.00714443949982524	0.172406330704689	-0.0220596957951784
-5.39845991134644	-6.96857595443726	-6.59805536270142	-0.00691918423399329	0.172488838434219	-0.022159518674016
-5.39580154418945	-6.96659994125366	-6.60098791122437	-0.00676318071782589	0.172384351491928	-0.0222708843648434
-5.39053392410278	-6.97142648696899	-6.60233736038208	-0.00674027530476451	0.172368183732033	-0.0223154462873936
-5.39010620117188	-6.9725399017334	-6.59974241256714	-0.00667046336457133	0.172290697693825	-0.0224158875644207
-5.38846778869629	-6.97951650619507	-6.59373617172241	-0.00665842136368155	0.172343418002129	-0.0224829018115997
-5.38757753372192	-6.97810077667236	-6.590491771698	-0.00660918140783906	0.172363445162773	-0.0225648544728756
-5.38857269287109	-6.98179388046265	-6.59107875823975	-0.00649258028715849	0.172386527061462	-0.0226778518408537
-5.38109254837036	-6.98367881774902	-6.5927791595459	-0.00646127108484507	0.172402203083038	-0.0227644927799702
-5.37988662719727	-6.98091697692871	-6.59728050231934	-0.0063920165412128	0.172368273139	-0.0228369608521461
-5.37963962554932	-6.98350858688354	-6.59778022766113	-0.0062438533641398	0.17228139936924	-0.0228144805878401
-5.37646436691284	-6.98429012298584	-6.60330820083618	-0.00621340330690145	0.172264441847801	-0.0229094307869673
-5.38046503067017	-6.98635244369507	-6.58981704711914	-0.00624715536832809	0.172161057591438	-0.0229808315634727
-5.37503099441528	-6.99228048324585	-6.58240842819214	-0.00628009764477611	0.172188982367516	-0.0230947770178318
-5.3764476776123	-6.99428701400757	-6.58727884292603	-0.00620926916599274	0.172243490815163	-0.0232277642935514
-5.37549686431885	-6.9954686164856	-6.58262634277344	-0.00617675576359034	0.1722382158041	-0.0232551246881485
-5.37737131118774	-6.99585437774658	-6.59047031402588	-0.00609031599014997	0.172282040119171	-0.023340716958046
-5.37830972671509	-6.9955883026123	-6.58572959899902	-0.0059514925815165	0.172260075807571	-0.0233931299299002
-5.37284803390503	-6.99714517593384	-6.59249639511108	-0.00595581857487559	0.172148108482361	-0.0234482008963823
-5.37212562561035	-6.99877262115479	-6.59028244018555	-0.00592909473925829	0.172134310007095	-0.0235536117106676
-5.37977027893066	-7.0036449432373	-6.58658981323242	-0.00593158835545182	0.172132268548012	-0.0236638579517603
-5.37775802612305	-7.0069580078125	-6.58807277679443	-0.00585791422054172	0.17224657535553	-0.0238130297511816
-5.38065958023071	-7.0076904296875	-6.58648443222046	-0.0058376407250762	0.172315865755081	-0.0239508729428053
-5.38090229034424	-7.00687646865845	-6.59104061126709	-0.00571181485429406	0.17230860888958	-0.0240751635283232
-5.37993001937866	-7.01059627532959	-6.59669256210327	-0.00562355108559132	0.172369241714478	-0.0241361558437347
-5.37911033630371	-7.00872993469238	-6.59927368164063	-0.00558382458984852	0.172347843647003	-0.0242524165660143
-5.37874174118042	-7.01422452926636	-6.59914779663086	-0.0055596106685698	0.172307848930359	-0.0243733860552311
-5.38090372085571	-7.01578617095947	-6.60016393661499	-0.00544934580102563	0.172365888953209	-0.0244802627712488
-5.38104629516602	-7.01941299438477	-6.59677743911743	-0.00548527855426073	0.172388002276421	-0.0245893243700266
-5.38352918624878	-7.0183892250061	-6.59924650192261	-0.00542739359661937	0.17242231965065	-0.0246601141989231
-5.38788032531738	-7.0204701423645	-6.60996389389038	-0.00530757661908865	0.172533214092255	-0.0248583182692528
-5.38528156280518	-7.0239405632019	-6.60868406295776	-0.00526996189728379	0.172553554177284	-0.0248580407351255
-5.38422346115112	-7.02218770980835	-6.61631011962891	-0.00514267385005951	0.17252978682518	-0.0250123608857393
-5.38444948196411	-7.02397108078003	-6.61186218261719	-0.0050608622841537	0.172518089413643	-0.0250178165733814
-5.38063859939575	-7.02563428878784	-6.61347532272339	-0.00507542351260781	0.172535136342049	-0.0251031704246998
-5.37731742858887	-7.02415132522583	-6.61752223968506	-0.00500230398029089	0.172565743327141	-0.0251562260091305
-5.37835788726807	-7.02737808227539	-6.60993719100952	-0.00504695065319538	0.172549590468407	-0.0251640677452087
-5.37471628189087	-7.02853775024414	-6.61308574676514	-0.0049573490396142	0.172522395849228	-0.0251970682293177
-5.37620973587036	-7.02734327316284	-6.61162567138672	-0.00485952431336045	0.172650530934334	-0.025177763774991
-5.37421846389771	-7.0291543006897	-6.6127290725708	-0.00487087480723858	0.172687292098999	-0.0252213682979345
-5.36918020248413	-7.02952527999878	-6.6131443977356	-0.00471290573477745	0.172600492835045	-0.0252111423760653
-5.36238241195679	-7.02657842636108	-6.61253833770752	-0.00467942282557487	0.172645002603531	-0.0252776276320219
-5.36229181289673	-7.02783441543579	-6.61288452148438	-0.00469211442396045	0.172641947865486	-0.0252367109060287
-5.35541725158691	-7.02711296081543	-6.60021209716797	-0.00466021988540888	0.172517627477646	-0.0252424050122499
-5.35549449920654	-7.02477216720581	-6.60918283462524	-0.0046877427957952	0.172639548778534	-0.0252345204353333
-5.35756683349609	-7.02581834793091	-6.60366249084473	-0.00466672237962484	0.17255525290966	-0.0251088459044695
-5.35511684417725	-7.02848052978516	-6.6092324256897	-0.00467023393139243	0.172558411955833	-0.0251274760812521
-5.35587549209595	-7.02915000915527	-6.60043144226074	-0.00471158232539892	0.172691464424133	-0.0251699052751064
-5.35491037368774	-7.02524900436401	-6.60053253173828	-0.00468164309859276	0.17270116508007	-0.0251664239913225
-5.34429454803467	-7.02663707733154	-6.59965038299561	-0.00467266980558634	0.172647997736931	-0.0252048522233963
-5.34690380096436	-7.02397775650024	-6.59552812576294	-0.00465784408152103	0.172795563936234	-0.0251609701663256
-5.34043836593628	-7.02355051040649	-6.59903526306152	-0.0046667899005115	0.172705307602882	-0.02514330111444
-5.33821821212769	-7.0209059715271	-6.59863138198853	-0.00473866937682033	0.172687634825706	-0.0251477193087339
-5.33979511260986	-7.02167081832886	-6.59400463104248	-0.00477854628115892	0.17269828915596	-0.02509880438447
-5.3339581489563	-7.02510595321655	-6.58333110809326	-0.00476374244317412	0.172719523310661	-0.0250939764082432
-5.33094024658203	-7.01898145675659	-6.58456468582153	-0.00494516640901566	0.172749757766724	-0.0250641833990812
-5.33197832107544	-7.01804828643799	-6.57946538925171	-0.0048818071372807	0.172769829630852	-0.0250495914369822
-5.32513523101807	-7.02057313919067	-6.57933664321899	-0.00502437818795443	0.172875568270683	-0.0250200070440769
-5.32188177108765	-7.01401376724243	-6.58598327636719	-0.00495554646477103	0.17276731133461	-0.0250113848596811
-5.32008409500122	-7.01764345169067	-6.57464408874512	-0.00496267341077328	0.172692805528641	-0.0248658787459135
-5.31165790557861	-7.01217842102051	-6.57342910766602	-0.005080153234303	0.172726780176163	-0.0248367674648762
-5.30900096893311	-7.00976228713989	-6.57212591171265	-0.00512150535359979	0.172578305006027	-0.0247638169676065
-5.30922985076904	-7.01014518737793	-6.56298303604126	-0.00518738571554422	0.172597765922546	-0.0246950350701809
-5.30635261535645	-7.0090217590332	-6.56107759475708	-0.00525551149621606	0.17255163192749	-0.0247032642364502
-5.30259943008423	-7.00646924972534	-6.5551438331604	-0.00534255895763636	0.172487959265709	-0.0245506372302771
-5.30719614028931	-7.0117883682251	-6.54434013366699	-0.00545436516404152	0.172451287508011	-0.0244919937103987
-5.30362129211426	-7.01026916503906	-6.54311466217041	-0.00547507964074612	0.172436639666557	-0.0244905520230532
-5.3008885383606	-7.00449419021606	-6.53847455978394	-0.00548401288688183	0.172413721680641	-0.0244344156235456
-5.30044412612915	-7.00209379196167	-6.53542613983154	-0.00551019655540586	0.172390431165695	-0.0243683252483606
-5.29947519302368	-7.00217580795288	-6.54416608810425	-0.0054766982793808	0.172355845570564	-0.0243049804121256
-5.29697847366333	-6.99753189086914	-6.5308985710144	-0.00553123513236642	0.17230561375618	-0.0242403615266085
-5.29478168487549	-7.00258350372314	-6.53299379348755	-0.00563376769423485	0.172111243009567	-0.0241239480674267
-5.29123735427856	-6.99640703201294	-6.52350950241089	-0.00549779180437326	0.172010034322739	-0.0241744369268417
-5.29394817352295	-6.99287748336792	-6.52431726455688	-0.00558652076870203	0.171948239207268	-0.0241677891463041
-5.29659223556519	-6.98991060256958	-6.5246467590332	-0.00566619541496038	0.17192117869854	-0.0241280011832714
-5.29670143127441	-6.99134635925293	-6.52199697494507	-0.00556644890457392	0.171773925423622	-0.0241648908704519
-5.2984790802002	-6.98869705200195	-6.52400541305542	-0.00560569064691663	0.171811312437057	-0.0240745395421982
-5.29999780654907	-6.99052810668945	-6.50712633132935	-0.00574321392923594	0.171670883893967	-0.0242091901600361
-5.30182456970215	-6.98699235916138	-6.51236200332642	-0.00564915454015136	0.171606659889221	-0.024186909198761
-5.30409955978394	-6.98229265213013	-6.5164623260498	-0.00565631408244371	0.171660453081131	-0.0241865031421185
-5.30392980575562	-6.98321104049683	-6.51972007751465	-0.00566931953653693	0.171476647257805	-0.0242181029170752
-5.30560874938965	-6.97894382476807	-6.51883268356323	-0.0054983664304018	0.171423256397247	-0.0241970624774694
-5.30141162872314	-6.9749641418457	-6.51476144790649	-0.00549036636948586	0.171318396925926	-0.0242396723479033
-5.30366897583008	-6.97078561782837	-6.51488304138184	-0.00550289452075958	0.171236991882324	-0.0243001263588667
-5.30549764633179	-6.96640539169312	-6.51491212844849	-0.00541345961391926	0.171089440584183	-0.0243693292140961
-5.3060359954834	-6.96466159820557	-6.51927614212036	-0.00539376214146614	0.170978873968124	-0.0243889037519693
-5.3095965385437	-6.96087741851807	-6.51649141311646	-0.0054740933701396	0.170820325613022	-0.0244043413549662
-5.31004858016968	-6.96118450164795	-6.50686120986938	-0.00537488143891096	0.170705243945122	-0.0244980063289404
-5.31336832046509	-6.96112251281738	-6.5077543258667	-0.00537644140422344	0.170700594782829	-0.0245636627078056
-5.31588220596313	-6.95352506637573	-6.50490379333496	-0.00526650855317712	0.170564532279968	-0.0246754642575979
-5.31660842895508	-6.94959115982056	-6.51412677764893	-0.00517134182155132	0.170503064990044	-0.02474345266819
-5.31693840026855	-6.94632434844971	-6.51518487930298	-0.00515053141862154	0.170449122786522	-0.0248400792479515
-5.31753349304199	-6.94342279434204	-6.52124309539795	-0.00499884458258748	0.170228868722916	-0.0248941015452147
-5.31604671478271	-6.94107151031494	-6.51948356628418	-0.00494630169123411	0.170098572969437	-0.0249222852289677
-5.31318759918213	-6.93681716918945	-6.50702524185181	-0.00485466467216611	0.169999003410339	-0.0250558238476515
-5.31361103057861	-6.93004274368286	-6.51372575759888	-0.00472557079046965	0.169925168156624	-0.0250903572887182
-5.31284189224243	-6.93160057067871	-6.51509571075439	-0.00471842894330621	0.169778630137444	-0.0251462608575821
-5.30968284606934	-6.92782306671143	-6.52307653427124	-0.00461869267746806	0.169590845704079	-0.0251849088817835
-5.31167125701904	-6.92241144180298	-6.51073026657104	-0.00458804285153747	0.169425264000893	-0.0253066495060921
-5.31010437011719	-6.91927480697632	-6.50521993637085	-0.00451984675601125	0.169334679841995	-0.0253974627703428
-5.30857944488525	-6.91883754730225	-6.51089906692505	-0.00436348048970103	0.169338956475258	-0.0255313981324434
-5.30837535858154	-6.91605949401855	-6.51118946075439	-0.00435256445780396	0.169101521372795	-0.0255081914365292
-5.31267690658569	-6.9159779548645	-6.49897480010986	-0.00425595231354237	0.169007956981659	-0.0256306044757366
-5.30557537078857	-6.91600561141968	-6.49904727935791	-0.00418871641159058	0.168861418962479	-0.0257138982415199
-5.30724668502808	-6.90773057937622	-6.49574422836304	-0.0040173945017159	0.168770641088486	-0.0257517378777266
-5.30929040908813	-6.90730094909668	-6.50361394882202	-0.00397071707993746	0.168612837791443	-0.0258467234671116
-5.30585289001465	-6.90638017654419	-6.49583435058594	-0.00373203447088599	0.168490156531334	-0.0258940067142248
-5.30185508728027	-6.90058565139771	-6.49388885498047	-0.00364666036330163	0.168289467692375	-0.0260056909173727
-5.30199003219604	-6.90248775482178	-6.49330282211304	-0.00364135764539242	0.168189823627472	-0.0260604713112116
-5.29862689971924	-6.89503622055054	-6.49510145187378	-0.00347079569473863	0.16803403198719	-0.0261895898729563
-5.29785490036011	-6.89067411422729	-6.4989128112793	-0.00323925842531025	0.167890757322311	-0.0262497272342443
-5.29929971694946	-6.89103364944458	-6.49267911911011	-0.00328870723024011	0.167777985334396	-0.0262651909142733
-5.29521369934082	-6.89335966110229	-6.49334239959717	-0.00315286940895021	0.167595073580742	-0.0263204276561737
-5.29662799835205	-6.88976573944092	-6.48572301864624	-0.00303181144408882	0.167464300990105	-0.0264200977981091
-5.29539966583252	-6.88899040222168	-6.47634935379028	-0.00300420285202563	0.167370229959488	-0.0265659298747778
-5.29240560531616	-6.88721418380737	-6.48496246337891	-0.00290130008943379	0.16731296479702	-0.0266438350081444
-5.29511404037476	-6.8867073059082	-6.48014831542969	-0.00274405395612121	0.167213127017021	-0.0266287159174681
-5.2947096824646	-6.89049386978149	-6.47827816009521	-0.00274920556694269	0.167078793048859	-0.0267057735472918
-5.29400682449341	-6.88883638381958	-6.47531700134277	-0.002648766618222	0.166966333985329	-0.0267874952405691
-5.29010438919067	-6.88650846481323	-6.46904897689819	-0.00247379275970161	0.166944697499275	-0.0268795471638441
-5.28794097900391	-6.88489007949829	-6.47811889648438	-0.00238357693888247	0.1668571382761	-0.0269950944930315
-5.28810167312622	-6.88398265838623	-6.47625780105591	-0.00223474251106381	0.166708216071129	-0.0270826481282711
-5.28153419494629	-6.88062143325806	-6.47375249862671	-0.00211476953700185	0.166570201516151	-0.0270808897912502
-5.28092384338379	-6.88028383255005	-6.4697380065918	-0.00206459756009281	0.166451379656792	-0.0272287204861641
-5.28469038009644	-6.88415145874023	-6.4660530090332	-0.00191601575352252	0.166315451264381	-0.027335362508893
-5.28216600418091	-6.8825798034668	-6.46586227416992	-0.0019245829898864	0.166286736726761	-0.0274763386696577
-5.28676605224609	-6.88070726394653	-6.4688572883606	-0.0018300951924175	0.166213154792786	-0.0275957379490137
-5.29216527938843	-6.88427734375	-6.468834400177	-0.00166440533939749	0.166129291057587	-0.0277319718152285
-5.28772354125977	-6.88735055923462	-6.46469020843506	-0.00166194885969162	0.166047945618629	-0.0278198979794979
-5.2917537689209	-6.88547658920288	-6.4566216468811	-0.00161468936130404	0.166034817695618	-0.0280238669365644
-5.29726648330688	-6.88996458053589	-6.46433973312378	-0.00143327028490603	0.166018515825272	-0.0282041393220425
-5.29598569869995	-6.89004802703857	-6.47009944915771	-0.00136793730780482	0.166035816073418	-0.0283062718808651
-5.29484033584595	-6.88837957382202	-6.47547101974487	-0.00122211314737797	0.165867552161217	-0.0285048503428698
-5.29820489883423	-6.89179658889771	-6.47114324569702	-0.00104123540222645	0.165812328457832	-0.0285897571593523
-5.29464292526245	-6.89336824417114	-6.47238063812256	-0.000906100263819098	0.165778130292892	-0.0287793911993504
-5.29703330993652	-6.89160203933716	-6.47742128372192	-0.000823141890577972	0.165737792849541	-0.0289841406047344
-5.29982376098633	-6.88924694061279	-6.48004102706909	-0.000634903379250318	0.165645316243172	-0.0290525034070015
-5.29688262939453	-6.90285921096802	-6.488037109375	-0.000508834491483867	0.165500715374947	-0.029166866093874
-5.3015661239624	-6.90804958343506	-6.49217557907104	-0.000423599762143567	0.16535572707653	-0.0291002206504345
-5.30901908874512	-6.90570402145386	-6.48047256469727	-0.000275368161965162	0.165229260921478	-0.0290808230638504
-5.30656242370605	-6.90161800384521	-6.49117851257324	-0.00011553885997273	0.165095791220665	-0.0290445573627949
-5.31203174591064	-6.89351606369019	-6.48524951934814	5.72709650441539E-05	0.164922460913658	-0.0290671866387129
-5.31401777267456	-6.89681529998779	-6.49186658859253	0.000159413350047544	0.164777532219887	-0.0292025674134493
-5.31565284729004	-6.90158605575562	-6.4940242767334	0.000425128964707255	0.164782211184502	-0.0294613484293222
-5.31893014907837	-6.90143346786499	-6.49442625045776	0.000583567074500024	0.164744600653648	-0.029873363673687
-5.31920289993286	-6.91054916381836	-6.49981212615967	0.000606036453973502	0.164635628461838	-0.0301736276596785
-5.3177342414856	-6.91244459152222	-6.49748611450195	0.000805466377642006	0.164659976959229	-0.0305847115814686
-5.32234334945679	-6.91201543807983	-6.51407337188721	0.0011171925580129	0.164575517177582	-0.0308342650532722
-5.32621240615845	-6.91479206085205	-6.51384449005127	0.00116759166121483	0.164445072412491	-0.0310214646160603
-5.32614421844482	-6.91835641860962	-6.51140975952148	0.00137709337286651	0.164260417222977	-0.0311773270368576
-5.32698202133179	-6.9143009185791	-6.51081562042236	0.0016274502268061	0.164233654737473	-0.0313331410288811
-5.32819938659668	-6.91073179244995	-6.51829290390015	0.00177190289832652	0.164166390895844	-0.0315205790102482
-5.3306679725647	-6.9120044708252	-6.52793788909912	0.00197606277652085	0.16403391957283	-0.0317609198391438
-5.3320140838623	-6.91589736938477	-6.53250122070313	0.00219952082261443	0.163915231823921	-0.0318860560655594
-5.33563280105591	-6.91979026794434	-6.52794218063354	0.00235517416149378	0.163878053426743	-0.032158013433218
-5.33255386352539	-6.92307758331299	-6.5265941619873	0.00241987220942974	0.163826331496239	-0.0324076637625694
-5.3392014503479	-6.92326402664185	-6.53634452819824	0.00264743273146451	0.163716703653336	-0.0325804054737091
-5.3448657989502	-6.92517423629761	-6.53646087646484	0.00284642353653908	0.163611635565758	-0.0327816791832447
-5.34287643432617	-6.92965269088745	-6.53802394866943	0.0029941804241389	0.163567304611206	-0.0329378098249435
-5.34591436386108	-6.92989587783813	-6.53156089782715	0.00313067948445678	0.16344989836216	-0.0331700704991817
-5.34707307815552	-6.93194389343262	-6.54639863967896	0.0032816706225276	0.163347765803337	-0.0333235561847687
-5.34699201583862	-6.93156576156616	-6.55166482925415	0.00351782911457121	0.163351684808731	-0.0334315299987793
-5.35140180587769	-6.9314980506897	-6.55878305435181	0.0037615776527673	0.163104176521301	-0.0336636789143085
-5.35327816009521	-6.93488311767578	-6.55491590499878	0.00388328428380191	0.163095042109489	-0.0338046103715897
-5.35055303573608	-6.93284368515015	-6.54935026168823	0.00399610446766019	0.163007020950317	-0.0339947566390038
-5.35421371459961	-6.93141078948975	-6.55988645553589	0.00415555667132139	0.162871196866035	-0.034098569303751
-5.35780000686646	-6.93412828445435	-6.55930042266846	0.00426972005516291	0.162787675857544	-0.0343006625771523
-5.36208057403564	-6.93561935424805	-6.57341623306274	0.00441614724695683	0.162698850035667	-0.0344226434826851
-5.37258338928223	-6.93757200241089	-6.56434631347656	0.00455919513478875	0.162628874182701	-0.0345617942512035
-5.372971534729	-6.94303131103516	-6.56702089309692	0.00467443047091365	0.16260951757431	-0.0348168238997459
-5.37459182739258	-6.94356155395508	-6.56630754470825	0.00477152643725276	0.16257905960083	-0.0350554250180721
-5.38086175918579	-6.94342851638794	-6.57091999053955	0.00485736038535833	0.162522569298744	-0.0351512059569359
-5.38475370407104	-6.94640064239502	-6.57965612411499	0.00501343188807368	0.16247983276844	-0.0352641828358173
-5.38487720489502	-6.94591951370239	-6.58281850814819	0.00518574705347419	0.1624765843153	-0.0354445204138756
-5.38700675964355	-6.94711923599243	-6.58488464355469	0.00519515993073583	0.162397518754005	-0.0355790518224239
-5.38951873779297	-6.94992542266846	-6.59400987625122	0.00530228344723582	0.162417858839035	-0.0356867425143719
-5.39118480682373	-6.94855213165283	-6.60433721542358	0.0055237622000277	0.162417560815811	-0.0357506833970547
-5.39041090011597	-6.95038509368896	-6.60065793991089	0.00557739986106753	0.16232094168663	-0.0358537249267101
-5.39255571365356	-6.95517444610596	-6.60175609588623	0.00562566751614213	0.162233084440231	-0.0359213314950466
-5.39233922958374	-6.95116806030273	-6.60094165802002	0.00577419484034181	0.162214145064354	-0.0361335575580597
-5.39761352539063	-6.94801330566406	-6.6111626625061	0.00579616380855441	0.162223100662231	-0.0362646542489529
-5.39999914169312	-6.95224094390869	-6.60739469528198	0.00582564994692802	0.162155136466026	-0.0363874137401581
-5.40269708633423	-6.95460844039917	-6.6169695854187	0.00599470222368836	0.16202101111412	-0.0364430248737335
-5.40836191177368	-6.95571136474609	-6.61559915542603	0.00595390424132347	0.162084922194481	-0.0364891365170479
-5.41124105453491	-6.95850849151611	-6.61614322662354	0.00592363765463233	0.162069365382195	-0.0366714410483837
-5.41382789611816	-6.95900201797485	-6.62017393112183	0.00606520799919963	0.162042707204819	-0.0367496460676193
-5.41648101806641	-6.9555401802063	-6.62420177459717	0.00625569326803088	0.162105530500412	-0.0367490686476231
-5.41941165924072	-6.95660305023193	-6.632004737854	0.00619293935596943	0.162032783031464	-0.0369094125926495
-5.42346429824829	-6.95844078063965	-6.62767934799194	0.00643451930955052	0.162027820944786	-0.0369474738836288
-5.41999673843384	-6.95681524276733	-6.63041543960571	0.00643835961818695	0.162022531032562	-0.0370177365839481
-5.42425107955933	-6.95713996887207	-6.63288402557373	0.00650195311754942	0.162024483084679	-0.037117961794138
-5.42330980300903	-6.95432949066162	-6.64075803756714	0.00663643050938845	0.161969348788261	-0.0371037609875202
-5.42381381988525	-6.95222282409668	-6.64799547195435	0.00674621341750026	0.1618961840868	-0.0371359139680862
-5.42449522018433	-6.95419836044312	-6.63787651062012	0.00666894391179085	0.161810651421547	-0.03716154769063
-5.42467641830444	-6.95609045028687	-6.63540458679199	0.00675666099414229	0.161725103855133	-0.037192776799202
-5.42579317092896	-6.95815801620483	-6.63331317901611	0.00672953436151147	0.161773681640625	-0.0372981503605843
-5.42762231826782	-6.95449733734131	-6.63759660720825	0.0067051057703793	0.161735057830811	-0.0372823253273964
-5.43593311309814	-6.96019458770752	-6.64601564407349	0.00679108733311296	0.161705583333969	-0.0372799187898636
-5.4302020072937	-6.96009826660156	-6.63915634155273	0.00688046403229237	0.161659196019173	-0.0373072773218155
-5.43343830108643	-6.95854187011719	-6.63483190536499	0.00683514960110188	0.161692559719086	-0.0373211055994034
-5.43724393844604	-6.95786142349243	-6.64275121688843	0.00686220405623317	0.161670312285423	-0.0373340919613838
-5.43601179122925	-6.95643949508667	-6.64113235473633	0.00694286543875933	0.161644116044044	-0.0373149514198303
-5.43619251251221	-6.95726680755615	-6.64359521865845	0.00696605490520597	0.161561533808708	-0.0373882763087749
-5.43880748748779	-6.96076774597168	-6.63602352142334	0.00698446854948998	0.161578923463821	-0.0373902022838593
-5.43610572814941	-6.95955610275269	-6.63108730316162	0.00700149917975068	0.161550834774971	-0.03748544678092
-5.43989610671997	-6.95574903488159	-6.64848518371582	0.00708234403282404	0.161555975675583	-0.0374734774231911
-5.44515705108643	-6.95561933517456	-6.64771938323975	0.00713187176734209	0.161539167165756	-0.0373941585421562
-5.43988752365112	-6.95498466491699	-6.64635801315308	0.00710553163662553	0.161479219794273	-0.0374452248215675
-5.44075918197632	-6.95624303817749	-6.64827394485474	0.00707137770950794	0.161479130387306	-0.0374876968562603
-5.43924856185913	-6.9546012878418	-6.64689159393311	0.00713491067290306	0.161423623561859	-0.0374885313212872
-5.44235134124756	-6.95083856582642	-6.65198183059692	0.00710808020085096	0.161463961005211	-0.0374596752226353
-5.44010782241821	-6.95700359344482	-6.64866542816162	0.00708614150062203	0.161399215459824	-0.0374414063990116
-5.43906736373901	-6.95658302307129	-6.64638757705688	0.00716181145980954	0.161321938037872	-0.0374207496643066
-5.43999052047729	-6.95249605178833	-6.64468860626221	0.00710761966183782	0.161400035023689	-0.0374317578971386
-5.43990135192871	-6.95229053497314	-6.64347362518311	0.00702695082873106	0.161380156874657	-0.0373644791543484
-5.4394474029541	-6.95699071884155	-6.64581632614136	0.00715762795880437	0.161292925477028	-0.03731494769454
-5.43781042098999	-6.95669221878052	-6.63712739944458	0.00701178191229701	0.161336123943329	-0.0372947417199612
-5.43808460235596	-6.95648050308228	-6.63349008560181	0.00697965919971466	0.161294624209404	-0.0373103283345699
-5.4379415512085	-6.95510578155518	-6.64392518997192	0.00698459055274725	0.161303967237473	-0.0372488610446453
-5.43692779541016	-6.95617961883545	-6.6326379776001	0.00701044779270887	0.161191761493683	-0.0370898209512234
-5.43685483932495	-6.95941734313965	-6.62882661819458	0.00690402975305915	0.161234021186829	-0.0370741598308086
-5.43232536315918	-6.95804309844971	-6.63317680358887	0.00684512779116631	0.161252871155739	-0.0371050909161568
-5.43281078338623	-6.95315933227539	-6.629958152771	0.00692206481471658	0.16119347512722	-0.0369730889797211
-5.43617534637451	-6.95686435699463	-6.63360357284546	0.00686162896454334	0.161120995879173	-0.0369292423129082
-5.43567276000977	-6.9577956199646	-6.62315702438354	0.00676437513902783	0.161204636096954	-0.0368742272257805
-5.43402814865112	-6.95719575881958	-6.62020063400269	0.00671784766018391	0.161199241876602	-0.0369094870984554
-5.43479537963867	-6.95951175689697	-6.62193298339844	0.00670269271358848	0.161262929439545	-0.0368162803351879
-5.43355703353882	-6.96015501022339	-6.62573480606079	0.00672938767820597	0.161287561058998	-0.0367568321526051
-5.43330144882202	-6.95789527893066	-6.62911415100098	0.0067556593567133	0.161144882440567	-0.03664905205369
-5.43252515792847	-6.96154260635376	-6.61742544174194	0.00668395031243563	0.161084547638893	-0.0366248972713947
-5.42675542831421	-6.95827054977417	-6.61429500579834	0.00665879715234041	0.161183029413223	-0.036609023809433
-5.42896509170532	-6.95502519607544	-6.62042188644409	0.00662394380196929	0.161090463399887	-0.036536518484354
-5.43023872375488	-6.96085500717163	-6.61976480484009	0.0066301659680903	0.161060452461243	-0.0364413037896156
-5.42571783065796	-6.95759296417236	-6.61569166183472	0.00654564751312137	0.161039412021637	-0.0363931953907013
-5.42793321609497	-6.95612955093384	-6.61528873443604	0.00655750976875424	0.161049857735634	-0.0364111699163914
-5.42874574661255	-6.95428609848022	-6.61616945266724	0.00655134860426188	0.160981267690659	-0.0362370982766151
-5.42416000366211	-6.95712471008301	-6.61308479309082	0.00651922589167953	0.16093398630619	-0.0361708961427212
-5.42337608337402	-6.95755577087402	-6.60938262939453	0.00648296438157558	0.160949870944023	-0.0361434258520603
-5.42288780212402	-6.95431756973267	-6.60170412063599	0.00648566195741296	0.1609006524086	-0.0361020788550377
-5.42287683486938	-6.95302772521973	-6.61157751083374	0.00642040884122252	0.160911783576012	-0.0359847359359264
-5.41854190826416	-6.95830154418945	-6.61033344268799	0.006376170553267	0.160762414336205	-0.0358804240822792
-5.42153263092041	-6.9581127166748	-6.59996128082275	0.00640008039772511	0.160774394869804	-0.0358151569962502
-5.41805648803711	-6.95797634124756	-6.60108995437622	0.00629587052389979	0.160810932517052	-0.0357276983559132
-5.42001390457153	-6.95664978027344	-6.59744548797607	0.00626152753829956	0.160763621330261	-0.0357414931058884
-5.41763162612915	-6.95758008956909	-6.60105991363525	0.00632375758141279	0.160673350095749	-0.0356547087430954
-5.41859436035156	-6.96262311935425	-6.59853553771973	0.0061996765434742	0.160711765289307	-0.0355193838477135
-5.41720724105835	-6.96341276168823	-6.58840560913086	0.00611574808135629	0.160657048225403	-0.0355063080787659
-5.4178524017334	-6.96227407455444	-6.59212636947632	0.00620190985500813	0.16062405705452	-0.0354993902146816
-5.42045640945435	-6.96297407150269	-6.58960723876953	0.00625093933194876	0.160742059350014	-0.0353891961276531
-5.42153120040894	-6.96512651443481	-6.59582424163818	0.0061524803750217	0.160652801394463	-0.0353253558278084
-5.42096710205078	-6.96524381637573	-6.58779430389404	0.00626769987866282	0.160608097910881	-0.0353160314261913
-5.41675329208374	-6.96483898162842	-6.59119510650635	0.00624636095017195	0.160688072443008	-0.0352721661329269
-5.41845655441284	-6.96411085128784	-6.59437370300293	0.00621766550466418	0.160683065652847	-0.0352750830352306
-5.41724348068237	-6.96585702896118	-6.59524536132813	0.00631522294133902	0.160610005259514	-0.0352211967110634
-5.414146900177	-6.9643235206604	-6.59543371200562	0.00632619112730026	0.160560563206673	-0.0351300686597824
-5.41411828994751	-6.96863460540771	-6.58927536010742	0.00624495418742299	0.160532772541046	-0.0351077616214752
-5.41356992721558	-6.9677882194519	-6.58146905899048	0.0063591655343771	0.160512655973434	-0.0350964926183224
-5.41133451461792	-6.96819448471069	-6.58765172958374	0.00631589815020561	0.160575985908508	-0.0350989550352097
-5.41083335876465	-6.96924877166748	-6.58854961395264	0.00627483334392309	0.160478621721268	-0.0349853225052357
-5.41716861724854	-6.97436189651489	-6.58661127090454	0.00632370123639703	0.160455361008644	-0.0349087193608284
-5.41381216049194	-6.97878837585449	-6.5819673538208	0.00622184434905648	0.160454347729683	-0.0348838493227959
-5.41492748260498	-6.97634267807007	-6.57677459716797	0.00613732496276498	0.160546392202377	-0.034886796027422
-5.41863393783569	-6.9777307510376	-6.58254861831665	0.00627537723630667	0.160517871379852	-0.0348456539213657
-5.42199850082397	-6.97988367080688	-6.58617544174194	0.00621356023475528	0.160555481910706	-0.0347825400531292
-5.41853523254395	-6.98153209686279	-6.58362674713135	0.00617949757725	0.160421386361122	-0.0347870886325836
-5.4214186668396	-6.98403263092041	-6.57604694366455	0.00618444196879864	0.160534620285034	-0.0347936786711216
-5.42132568359375	-6.98377513885498	-6.57605791091919	0.0062532820738852	0.160522595047951	-0.0347485095262527
-5.42465114593506	-6.9863862991333	-6.58810758590698	0.00620311545208097	0.160657927393913	-0.0347600802779198
-5.42373323440552	-6.98745918273926	-6.58581018447876	0.00624041119590402	0.160529613494873	-0.0347655303776264
-5.4237847328186	-6.98911094665527	-6.58656597137451	0.00624087220057845	0.1605394333601	-0.0347106233239174
-5.42243480682373	-6.99065923690796	-6.59177875518799	0.00624380772933364	0.160520195960999	-0.03477518633008
-5.42477750778198	-6.99170732498169	-6.5859055519104	0.00627832859754562	0.160611480474472	-0.0347286500036716
-5.42887353897095	-6.99109888076782	-6.59160757064819	0.00628381175920367	0.160614654421806	-0.0347020998597145
-5.42949867248535	-6.99536991119385	-6.59165096282959	0.00620025349780917	0.160571694374084	-0.0346842855215073
-5.4322075843811	-6.99910640716553	-6.58904409408569	0.00622385554015636	0.160533532500267	-0.0347127877175808
-5.43553066253662	-6.99881601333618	-6.58099889755249	0.00614964496344328	0.160660356283188	-0.0347120277583599
-5.43782949447632	-6.99900531768799	-6.58995580673218	0.00619294727221131	0.160631462931633	-0.0346830002963543
-5.44039440155029	-7.00371122360229	-6.59590435028076	0.0062698433175683	0.1605484187603	-0.0346796587109566
-5.44468688964844	-7.00840663909912	-6.5933985710144	0.00616721296682954	0.160594344139099	-0.0345784462988377
-5.44975996017456	-7.01025819778442	-6.58684492111206	0.00606758752837777	0.160593613982201	-0.0346202813088894
-5.45054197311401	-7.01203107833862	-6.59252738952637	0.00615826575085521	0.160627633333206	-0.0346922613680363
-5.45464706420898	-7.0132212638855	-6.59616470336914	0.00618798332288861	0.160647347569466	-0.0345668159425259
-5.4618182182312	-7.0138897895813	-6.60060119628906	0.00616633426398039	0.160609975457191	-0.0346187427639961
-5.4621729850769	-7.01791381835938	-6.59098958969116	0.00618966110050678	0.160614907741547	-0.0346776954829693
-5.46123123168945	-7.01665115356445	-6.59252166748047	0.00620187679305673	0.160665065050125	-0.0346754938364029
-5.46420001983643	-7.01589059829712	-6.60322856903076	0.00623769313097	0.160709261894226	-0.0346874892711639
-5.46555328369141	-7.0177264213562	-6.60496044158936	0.00634518777951598	0.160606801509857	-0.0346554666757584
-5.46583271026611	-7.01732921600342	-6.59907245635986	0.00642067519947886	0.160571038722992	-0.0346776805818081
-5.47049999237061	-7.02187824249268	-6.60091781616211	0.00629456900060177	0.160573527216911	-0.0346458852291107
-5.47311639785767	-7.02613115310669	-6.60296964645386	0.00633102469146252	0.160523191094398	-0.0346317477524281
-5.47265529632568	-7.02420282363892	-6.60674095153809	0.00637412955984473	0.160583168268204	-0.0346856825053692
-5.47666263580322	-7.02371740341187	-6.61567497253418	0.00640725763514638	0.160486310720444	-0.0346447862684727
-5.48465633392334	-7.02778911590576	-6.61459684371948	0.00641015358269215	0.160502657294273	-0.0346135534346104
-5.4871654510498	-7.0325779914856	-6.60746049880981	0.00643084896728396	0.160478994250298	-0.0346306972205639
-5.49142360687256	-7.03115701675415	-6.60850715637207	0.006363146007061	0.160578951239586	-0.034700121730566
-5.49630832672119	-7.03423261642456	-6.61496686935425	0.00647999998182058	0.160524889826775	-0.0347423441708088
-5.50138521194458	-7.03629159927368	-6.61642217636108	0.00645968038588762	0.160521417856216	-0.0346363484859467
-5.50255918502808	-7.04085683822632	-6.61733293533325	0.00648015458136797	0.160544574260712	-0.0347466394305229
-5.50384902954102	-7.04411649703979	-6.61424922943115	0.00652735959738493	0.160528510808945	-0.0347008742392063
-5.50562524795532	-7.03926277160645	-6.61869764328003	0.00660593854263425	0.160579994320869	-0.0347413197159767
-5.50961828231812	-7.04270172119141	-6.62520456314087	0.00663826707750559	0.160564303398132	-0.0347087793052197
-5.50977611541748	-7.04290580749512	-6.62851762771606	0.00671067601069808	0.160510689020157	-0.0347391478717327
-5.51017284393311	-7.04614400863647	-6.6251745223999	0.00666294153779745	0.160493433475494	-0.0347122400999069
-5.51130867004395	-7.0492787361145	-6.62494039535522	0.00673815840855241	0.160463154315948	-0.0346975885331631
-5.51783323287964	-7.04724025726318	-6.63993883132935	0.00684036081656814	0.160549029707909	-0.0347003303468227
-5.51809883117676	-7.04564571380615	-6.63527965545654	0.0068468158133328	0.16044770181179	-0.0346991382539272
-5.52056980133057	-7.05094623565674	-6.63587808609009	0.00690422067418695	0.160449028015137	-0.0347280837595463
-5.51995944976807	-7.05139780044556	-6.63665580749512	0.00695327017456293	0.16039614379406	-0.0347950346767902
-5.52299737930298	-7.05270481109619	-6.64103412628174	0.00691060349345207	0.16045655310154	-0.0347929485142231
-5.52777576446533	-7.05235004425049	-6.64123582839966	0.00690848613157868	0.16044507920742	-0.0348308943212032
-5.53280258178711	-7.05615234375	-6.64197874069214	0.00703245773911476	0.160473749041557	-0.0349394530057907
-5.53759145736694	-7.06041097640991	-6.64700508117676	0.0070241061039269	0.160538271069527	-0.0348106697201729
-5.53975582122803	-7.06546640396118	-6.64271783828735	0.00691884476691484	0.160466268658638	-0.0347894541919231
-5.54173755645752	-7.06300449371338	-6.65012264251709	0.0070721535012126	0.160513058304787	-0.0349532961845398
-5.54258012771606	-7.0628776550293	-6.65076637268066	0.00709357159212232	0.160637184977531	-0.0349660776555538
-5.54910707473755	-7.06383657455444	-6.65774726867676	0.00706758769229054	0.160549759864807	-0.0349930822849274
-5.5527663230896	-7.06916427612305	-6.65526151657104	0.00723757827654481	0.160590648651123	-0.0350630916655064
-5.55042219161987	-7.06888103485107	-6.66155195236206	0.00721940072253346	0.160604923963547	-0.03511618450284
-5.55259990692139	-7.06930780410767	-6.66457223892212	0.00718700094148517	0.160624012351036	-0.0351913385093212
-5.55799865722656	-7.06762075424194	-6.66331768035889	0.00725688086822629	0.160585269331932	-0.035196203738451
-5.55886173248291	-7.07139110565186	-6.67320585250854	0.00727640744298697	0.160665839910507	-0.0351245068013668
-5.56625843048096	-7.07084274291992	-6.66779661178589	0.00721885217353702	0.160595566034317	-0.035179179161787
-5.57157468795776	-7.07614755630493	-6.67050790786743	0.00730171008035541	0.160637006163597	-0.0352054722607136
-5.56890201568604	-7.08096694946289	-6.67119789123535	0.00712069915607572	0.160733222961426	-0.035250086337328
-5.57520484924316	-7.07624101638794	-6.66823863983154	0.00713704479858279	0.160730540752411	-0.0352700650691986
-5.58254957199097	-7.08182048797607	-6.67643976211548	0.0071733146905899	0.160817980766296	-0.0353031270205975
-5.58110475540161	-7.08596086502075	-6.67633104324341	0.00718661583960056	0.160862043499947	-0.0352565459907055
-5.58671760559082	-7.08250331878662	-6.68359375	0.00721412478014827	0.160897701978683	-0.035246666520834
-5.58972311019897	-7.08954238891602	-6.67982912063599	0.00722852256149054	0.16092212498188	-0.0352707393467426
-5.58654356002808	-7.08376359939575	-6.67748022079468	0.00721804704517126	0.160971149802208	-0.0353430584073067
-5.59209394454956	-7.08276176452637	-6.69080448150635	0.00731715559959412	0.16102822124958	-0.0353778451681137
-5.59603977203369	-7.08861684799194	-6.69143104553223	0.00728191062808037	0.160940751433372	-0.0353323668241501
-5.59058332443237	-7.08852386474609	-6.68933439254761	0.00723981577903032	0.160985201597214	-0.0353403277695179
-5.59478282928467	-7.08559989929199	-6.69274377822876	0.0071666594594717	0.160910055041313	-0.0353737361729145
-5.59658718109131	-7.08971261978149	-6.68449878692627	0.00717140128836036	0.161032691597939	-0.0353750623762608
-5.59689950942993	-7.09167909622192	-6.69311809539795	0.00722713861614466	0.161108911037445	-0.0354272127151489
-5.59985256195068	-7.0916485786438	-6.69652700424194	0.00716256909072399	0.16108426451683	-0.0353188365697861
-5.60238218307495	-7.09510087966919	-6.69796848297119	0.00720851169899106	0.161137238144875	-0.0353262946009636
-5.60014152526855	-7.098557472229	-6.69074964523315	0.00726080173626542	0.161212220788002	-0.0353691913187504
-5.60201025009155	-7.09715890884399	-6.68220901489258	0.00725365802645683	0.161224246025085	-0.0353905335068703
-5.60004711151123	-7.09555530548096	-6.69379758834839	0.00724650686606765	0.161229610443115	-0.0353802181780338
-5.60096549987793	-7.10043239593506	-6.69799089431763	0.00732115283608437	0.161245554685593	-0.0353420004248619
-5.59585237503052	-7.09324073791504	-6.70027446746826	0.00729409651830792	0.16125799715519	-0.0353193320333958
-5.59553384780884	-7.10106420516968	-6.69687652587891	0.00729756709188223	0.161219716072083	-0.0352670587599278
-5.59034776687622	-7.09632349014282	-6.69288778305054	0.00734215183183551	0.161175608634949	-0.0353384017944336
-5.59484577178955	-7.09456157684326	-6.69650363922119	0.00741083128377795	0.16132715344429	-0.0353212542831898
-5.59201526641846	-7.09719324111938	-6.69518899917603	0.00719501590356231	0.161226853728294	-0.035265002399683
-5.5916166305542	-7.10048866271973	-6.6985878944397	0.00728056998923421	0.161257550120354	-0.0352332219481468
-5.59031915664673	-7.10215139389038	-6.69435691833496	0.00717185344547033	0.161458298563957	-0.0352140814065933
-5.59102964401245	-7.1043553352356	-6.6869535446167	0.00705986144021153	0.161393463611603	-0.0352168716490269
-5.59068393707275	-7.10401344299316	-6.68432807922363	0.00707353325560689	0.161465018987656	-0.0351630635559559
-5.58857393264771	-7.10287714004517	-6.68743991851807	0.00698948698118329	0.161617785692215	-0.0351260751485825
-5.59087657928467	-7.10594749450684	-6.68899583816528	0.00696169724687934	0.1616390645504	-0.0350925177335739
-5.58740139007568	-7.10752201080322	-6.68685817718506	0.00689391605556011	0.161701261997223	-0.0349625125527382
-5.58162546157837	-7.10810804367065	-6.68727588653564	0.00684434734284878	0.161843568086624	-0.0349534787237644
-5.58298349380493	-7.1076192855835	-6.68431091308594	0.00671953521668911	0.161883160471916	-0.0349073894321918
-5.57870292663574	-7.10609769821167	-6.68121480941772	0.0067023946903646	0.161875337362289	-0.0347686000168324
-5.57667350769043	-7.10686063766479	-6.6839861869812	0.00657215435057878	0.161974787712097	-0.0346819646656513
-5.57901906967163	-7.1092791557312	-6.68337631225586	0.00635333964601159	0.161981642246246	-0.0345770753920078
-5.5762619972229	-7.11199331283569	-6.67639017105103	0.00634386157616973	0.161981180310249	-0.0344801992177963
-5.5716757774353	-7.113037109375	-6.67193984985352	0.00613052537664771	0.162136033177376	-0.0344758741557598
-5.57506608963013	-7.11291694641113	-6.6691575050354	0.00605883775278926	0.162283599376678	-0.0344112552702427
-5.57206153869629	-7.11366748809814	-6.66562271118164	0.00605097319930792	0.162280410528183	-0.0343042798340321
-5.56564950942993	-7.11502313613892	-6.67016077041626	0.0058820410631597	0.16234664618969	-0.034243606030941
-5.56667613983154	-7.11375379562378	-6.66146421432495	0.00582461478188634	0.162481769919395	-0.0341855026781559
-5.5648512840271	-7.1150689125061	-6.65433931350708	0.00577334593981504	0.16254548728466	-0.0341769643127918
-5.56001710891724	-7.11228370666504	-6.66138553619385	0.00564980460330844	0.162627205252647	-0.0339989326894283
-5.55319213867188	-7.11500692367554	-6.65148401260376	0.00554344616830349	0.162602722644806	-0.0339836180210114
-5.54938316345215	-7.11243057250977	-6.64643955230713	0.00543643021956086	0.162719160318375	-0.0338965021073818
-5.54848432540894	-7.11018419265747	-6.63949918746948	0.00544506311416626	0.162818133831024	-0.0337892808020115
-5.54084014892578	-7.11056709289551	-6.65308904647827	0.00532722380012274	0.162840142846107	-0.0337118841707706
-5.53836345672607	-7.10786485671997	-6.64498233795166	0.00527455937117338	0.162868514657021	-0.0335343740880489
-5.53123044967651	-7.10378074645996	-6.63705635070801	0.00523957051336765	0.162837639451027	-0.0334097221493721
-5.5228328704834	-7.10708427429199	-6.63459444046021	0.00516902143135667	0.162879332900047	-0.0333319269120693
-5.52082824707031	-7.10354518890381	-6.63056802749634	0.00508767599239945	0.162888392806053	-0.0331766493618488
-5.51583957672119	-7.09953117370605	-6.63576698303223	0.0049887765198946	0.162978559732437	-0.0330270752310753
-5.50928401947021	-7.10280275344849	-6.62306547164917	0.00484146410599351	0.162880897521973	-0.0328541174530983
-5.50388526916504	-7.10184144973755	-6.61789798736572	0.00477435067296028	0.16287861764431	-0.0328005440533161
-5.50258445739746	-7.10004663467407	-6.60950899124146	0.00462470622733235	0.163005754351616	-0.0326756909489632
-5.49946928024292	-7.09649085998535	-6.60986757278442	0.00452752644196153	0.162978127598763	-0.0325989164412022
-5.49698877334595	-7.0965256690979	-6.61084270477295	0.00452622445300221	0.163055986166	-0.0325081460177898
-5.49485445022583	-7.09913682937622	-6.60893297195435	0.0043804170563817	0.163156867027283	-0.0323079079389572
-5.48965263366699	-7.09901905059814	-6.59982252120972	0.00420474354177713	0.163178890943527	-0.0322728976607323
-5.48687791824341	-7.09934616088867	-6.59629011154175	0.00421093543991447	0.163249731063843	-0.0321653746068478
-5.48460960388184	-7.09416580200195	-6.59151601791382	0.00414306065067649	0.163388028740883	-0.0320813357830048
-5.47990751266479	-7.09275913238525	-6.59791660308838	0.00398196140304208	0.163387313485146	-0.031934566795826
-5.47563982009888	-7.09625625610352	-6.58588838577271	0.00391891924664378	0.163404777646065	-0.0317741557955742
-5.46656942367554	-7.09360647201538	-6.58054542541504	0.00379175855778158	0.163452446460724	-0.0317355990409851
-5.46333169937134	-7.0897274017334	-6.58615398406982	0.00366549170576036	0.16352342069149	-0.0316083990037441
-5.45998287200928	-7.09105682373047	-6.58061504364014	0.00363396760076284	0.163430914282799	-0.0314463935792446
-5.45498275756836	-7.084792137146	-6.58413410186768	0.00352598703466356	0.163519665598869	-0.0312950946390629
-5.4531569480896	-7.08789205551147	-6.57262277603149	0.00330486637540162	0.163487046957016	-0.0311585702002048
-5.45018339157104	-7.08610391616821	-6.5671648979187	0.00323154428042471	0.163475215435028	-0.0310625098645687
-5.44174528121948	-7.08769273757935	-6.56244325637817	0.00305093242786825	0.163605436682701	-0.0309513695538044
-5.4455189704895	-7.08304166793823	-6.55954742431641	0.00291093508712947	0.163680970668793	-0.0307723321020603
-5.44751787185669	-7.08775234222412	-6.56262874603271	0.00273728463798761	0.163675263524055	-0.0307065267115831
-5.44049310684204	-7.08840560913086	-6.55598878860474	0.00260873814113438	0.163755357265472	-0.0305613484233618
-5.44355297088623	-7.08617305755615	-6.54592657089233	0.00246339407749474	0.163836672902107	-0.0304996035993099
-5.44457864761353	-7.08596849441528	-6.54384136199951	0.00240938924252987	0.163980662822723	-0.0304383113980293
-5.43952322006226	-7.08448457717896	-6.54794311523438	0.0022322500590235	0.164058968424797	-0.0303531270474195
-5.43964385986328	-7.07888793945313	-6.54678821563721	0.00218139309436083	0.164040684700012	-0.0302403904497623
-5.44102001190186	-7.08246994018555	-6.54919958114624	0.00207203649915755	0.164046928286552	-0.0300865303725004
-5.43791055679321	-7.08152437210083	-6.54100465774536	0.00190411834046245	0.16411979496479	-0.0301133543252945
-5.43923854827881	-7.07878351211548	-6.54082822799683	0.00179823511280119	0.164131909608841	-0.0300228353589773
-5.44139337539673	-7.07785129547119	-6.53671360015869	0.00169456517323852	0.164221897721291	-0.0299076847732067
-5.43931722640991	-7.08052825927734	-6.54661178588867	0.00163051288109273	0.164261698722839	-0.0298458281904459
-5.44183874130249	-7.07905673980713	-6.54017305374146	0.00147255999036133	0.16423787176609	-0.0297716222703457
-5.44263219833374	-7.07992649078369	-6.53428936004639	0.00136942090466619	0.164359241724014	-0.029795391485095
-5.44149398803711	-7.07940912246704	-6.54330587387085	0.00127053260803223	0.164522290229797	-0.0297215040773153
-5.44581460952759	-7.07462501525879	-6.54538917541504	0.00121295580174774	0.164584070444107	-0.0297055002301931
-5.45025444030762	-7.08014059066772	-6.54454517364502	0.00111234781797975	0.164617419242859	-0.0295737590640783
-5.44745206832886	-7.0833945274353	-6.53747987747192	0.000952142290771008	0.16474474966526	-0.0295425672084093
-5.44887924194336	-7.07885551452637	-6.5324912071228	0.000840267399325967	0.164765104651451	-0.0295195840299129
-5.44922542572021	-7.08110618591309	-6.54039764404297	0.000717921473551542	0.164882510900497	-0.0294778272509575
-5.44791030883789	-7.07901620864868	-6.54173278808594	0.000646852655336261	0.164929494261742	-0.0293601304292679
-5.4494800567627	-7.07947635650635	-6.54436492919922	0.000575388083234429	0.164918631315231	-0.0293124187737703
-5.44904613494873	-7.0808687210083	-6.54119062423706	0.000552257406525314	0.165010437369347	-0.0292132273316383
-5.4478931427002	-7.07699251174927	-6.53792381286621	0.000428785657277331	0.165117055177689	-0.0292007327079773
-5.44555377960205	-7.07295274734497	-6.54814338684082	0.00045643380144611	0.165047630667686	-0.0292196869850159
-5.45009994506836	-7.07141017913818	-6.54602670669556	0.000491631333716214	0.165127322077751	-0.0290833823382854
-5.44481086730957	-7.0744161605835	-6.54649782180786	0.000292896205792204	0.165138810873032	-0.0290679819881916
-5.44549894332886	-7.07131624221802	-6.54168462753296	0.000207276621949859	0.165080115199089	-0.0289984680712223
-5.44293403625488	-7.07369804382324	-6.54138946533203	0.000171095263794996	0.165183067321777	-0.0289785824716091
-5.44118785858154	-7.071213722229	-6.54678392410278	0.000131698150653392	0.165224716067314	-0.0289933141320944
-5.44436645507813	-7.07136154174805	-6.54364252090454	1.1104556506325E-05	0.165266081690788	-0.0288322735577822
-5.44365978240967	-7.07445573806763	-6.5410590171814	4.28381463279948E-05	0.165240049362183	-0.0288297981023788
-5.43847227096558	-7.0740213394165	-6.53457832336426	-4.28123712481465E-05	0.165296614170074	-0.0287838596850634
-5.4405632019043	-7.06848430633545	-6.53205490112305	-0.000176639703568071	0.165411248803139	-0.028701638802886
-5.4384183883667	-7.07490062713623	-6.54256677627563	-0.000193209460121579	0.165355429053307	-0.0286235362291336
-5.43524932861328	-7.07207584381104	-6.53399038314819	-0.000155326866661198	0.165480464696884	-0.028526309877634
-5.43660020828247	-7.07223558425903	-6.53748464584351	-0.000239974149735644	0.165404424071312	-0.0284761507064104
-5.43361711502075	-7.07284736633301	-6.53169679641724	-0.000208321333047934	0.165460094809532	-0.0284294597804546
-5.42381048202515	-7.0695972442627	-6.52991104125977	-0.000247633724939078	0.165546089410782	-0.0284266136586666
-5.42856025695801	-7.0665078163147	-6.53981924057007	-0.000301037216559052	0.165541768074036	-0.0283540450036526
-5.42814350128174	-7.06764078140259	-6.5407919883728	-0.000306677247863263	0.165505856275558	-0.0282866209745407
-5.42177152633667	-7.0675220489502	-6.5351939201355	-0.000387905485695228	0.165485978126526	-0.0282391179352999
-5.42217350006104	-7.06666374206543	-6.52674674987793	-0.000483826122945175	0.165506541728973	-0.0282177906483412
-5.42449045181274	-7.06696462631226	-6.52328443527222	-0.000466954661533237	0.165609627962112	-0.0282199308276176
-5.42277526855469	-7.06425428390503	-6.53113460540771	-0.000459994625998661	0.165692940354347	-0.0282883979380131
-5.42455244064331	-7.06249904632568	-6.53042125701904	-0.000598127255216241	0.165696993470192	-0.0281514618545771
-5.42896938323975	-7.06553316116333	-6.5278959274292	-0.000628141511697322	0.165742233395576	-0.0281326472759247
-5.42354393005371	-7.0671820640564	-6.52424621582031	-0.000744385703001171	0.165831431746483	-0.0281788501888514
-5.42650508880615	-7.06241655349731	-6.51937294006348	-0.00073981552850455	0.165992468595505	-0.0282026622444391
-5.42959499359131	-7.06229257583618	-6.53090763092041	-0.000728506245650351	0.166004911065102	-0.0282141901552677
-5.42775392532349	-7.06488466262817	-6.53546810150146	-0.000789741694461554	0.16612021625042	-0.0281723495572805
-5.42694711685181	-7.06099510192871	-6.53318357467651	-0.000781468115746975	0.166171371936798	-0.0281648244708776
-5.42374134063721	-7.06431341171265	-6.52921390533447	-0.000815358362160623	0.166097283363342	-0.028094332665205
-5.41878843307495	-7.06173372268677	-6.52531480789185	-0.000816560816019773	0.166148170828819	-0.028143921867013
-5.42111539840698	-7.05619382858276	-6.53716850280762	-0.000788238656241447	0.166170299053192	-0.0281450320035219
-5.42127323150635	-7.05915451049805	-6.52834558486938	-0.000929803180042654	0.166260614991188	-0.028087105602026
-5.41863489151001	-7.059974193573	-6.52864503860474	-0.000895797566045076	0.166231974959373	-0.028109872713685
-5.41906309127808	-7.06242990493774	-6.53039646148682	-0.00095465820049867	0.166273325681686	-0.0280562378466129
-5.42054891586304	-7.06206226348877	-6.52735280990601	-0.00112358306068927	0.166298508644104	-0.0281489528715611
-5.41993188858032	-7.06252002716064	-6.53060245513916	-0.00105323444586247	0.166324734687805	-0.0281363036483526
-5.42239713668823	-7.06074666976929	-6.53031492233276	-0.0010308186756447	0.166450649499893	-0.0280833207070827
-5.42300415039063	-7.06124305725098	-6.52880716323853	-0.00106422626413405	0.166482165455818	-0.0281167086213827
-5.42341470718384	-7.06471920013428	-6.52812099456787	-0.00107764871791005	0.166546627879143	-0.0281523820012808
-5.42016410827637	-7.06279468536377	-6.52590227127075	-0.00102362025063485	0.166618540883064	-0.0281708799302578
-5.42088031768799	-7.05965948104858	-6.53258609771729	-0.0011138740228489	0.166695520281792	-0.0282485410571098
-5.42226028442383	-7.06170749664307	-6.53145360946655	-0.00107783207204193	0.166617751121521	-0.02820685505867
-5.41803550720215	-7.05725145339966	-6.53544187545776	-0.000991149106994271	0.16663970053196	-0.0281506292521954
-5.41976642608643	-7.0584659576416	-6.52744007110596	-0.00110790692269802	0.166720867156982	-0.0282100308686495
-5.41757678985596	-7.05852127075195	-6.52987241744995	-0.00113958795554936	0.166663095355034	-0.0282625202089548
-5.41780662536621	-7.05746078491211	-6.53181409835815	-0.00110105564817786	0.166794165968895	-0.0282557308673859
-5.42046594619751	-7.05632400512695	-6.53469657897949	-0.00115466921124607	0.166839420795441	-0.0282230228185654
-5.42556858062744	-7.06149911880493	-6.53275394439697	-0.00123238412197679	0.166837200522423	-0.0282207541167736
-5.42248439788818	-7.06265687942505	-6.53040504455566	-0.00127126008737832	0.166896551847458	-0.0282419286668301
-5.42457342147827	-7.06022834777832	-6.52504873275757	-0.00133722042664886	0.166968733072281	-0.0282801147550344
-5.42909049987793	-7.06004095077515	-6.52266883850098	-0.00129193137399852	0.167028084397316	-0.0282841231673956
-5.42194223403931	-7.06258964538574	-6.52521419525146	-0.00138578563928604	0.167078047990799	-0.0282946862280369
-5.42590665817261	-7.05598115921021	-6.52972841262817	-0.00138792023062706	0.167159229516983	-0.0282762199640274
-5.42429780960083	-7.06229162216187	-6.52876329421997	-0.00136428279802203	0.167078286409378	-0.0282319784164429
-5.41948223114014	-7.05806541442871	-6.535240650177	-0.00145676569081843	0.167152747511864	-0.0282402448356152
-5.42278289794922	-7.05915069580078	-6.52756643295288	-0.00151806056965142	0.167057454586029	-0.0281719788908958
-5.42051267623901	-7.06074237823486	-6.52255964279175	-0.0016417761798948	0.167170375585556	-0.0282023157924414
-5.41969394683838	-7.06142568588257	-6.52904605865479	-0.00177376461215317	0.167183697223663	-0.0281786527484655
-5.42112636566162	-7.06182146072388	-6.52054166793823	-0.00173838727641851	0.16723445057869	-0.0280554126948118
-5.42072153091431	-7.06330633163452	-6.52701616287231	-0.0018197672907263	0.167280480265617	-0.0280084498226643
-5.42031717300415	-7.06561183929443	-6.51869487762451	-0.00175640441011637	0.167270734906197	-0.028009932488203
-5.41616678237915	-7.05985689163208	-6.51133155822754	-0.00179991463664919	0.167230874300003	-0.028005862608552
-5.41174459457397	-7.06095600128174	-6.51922655105591	-0.00183486368041486	0.167205452919006	-0.0279759503901005
-5.41094064712524	-7.0595121383667	-6.51616811752319	-0.00185446941759437	0.167211160063744	-0.0279110781848431
-5.41166210174561	-7.05730962753296	-6.51923513412476	-0.00193322077393532	0.167239859700203	-0.0278333183377981
-5.40958023071289	-7.05843496322632	-6.51899242401123	-0.00197519827634096	0.167038068175316	-0.0278024692088366
-5.40918350219727	-7.05685091018677	-6.51325416564941	-0.00197063572704792	0.167124077677727	-0.0278157461434603
-5.40975666046143	-7.05879497528076	-6.50510120391846	-0.00216743582859635	0.167175769805908	-0.0278024319559336
-5.41222095489502	-7.056809425354	-6.50774335861206	-0.00214635720476508	0.167152360081673	-0.027843339368701
-5.41396427154541	-7.05822849273682	-6.51496934890747	-0.00211645825766027	0.167155116796494	-0.027824679389596
-5.41671657562256	-7.0567421913147	-6.51496267318726	-0.00217384775169194	0.167219743132591	-0.0277066230773926
-5.41720962524414	-7.05959033966064	-6.50592947006226	-0.00228449422866106	0.167228668928146	-0.0277916193008423
-5.41952848434448	-7.06061887741089	-6.50817394256592	-0.0021920211147517	0.167252376675606	-0.0278551075607538
-5.41708564758301	-7.05884599685669	-6.51050138473511	-0.00224502361379564	0.167351707816124	-0.0278335940092802
-5.41860389709473	-7.0578465461731	-6.51517105102539	-0.00226567056961358	0.167297199368477	-0.0278128534555435
-5.42145252227783	-7.05919313430786	-6.51632928848267	-0.00224078539758921	0.167303487658501	-0.0277469549328089
-5.41640710830688	-7.05872678756714	-6.50989675521851	-0.00236287456937134	0.167319118976593	-0.0277592595666647
-5.41715240478516	-7.06046295166016	-6.51839017868042	-0.00243256893008947	0.167265892028809	-0.0277810413390398
-5.41533088684082	-7.05756950378418	-6.51428318023682	-0.00233211414888501	0.167235434055328	-0.0277840327471495
-5.41360473632813	-7.05573987960815	-6.52278423309326	-0.00236221472732723	0.167267948389053	-0.027718935161829
-5.41720247268677	-7.05882692337036	-6.51644420623779	-0.0024046169128269	0.16722483932972	-0.0277165751904249
-5.41951847076416	-7.05836057662964	-6.51321697235107	-0.00238626869395375	0.16728450357914	-0.0277174301445484
-5.41479730606079	-7.0579719543457	-6.51515579223633	-0.00251772231422365	0.167286351323128	-0.0277609471231699
-5.41780281066895	-7.05415725708008	-6.51640796661377	-0.00254327524453402	0.167190477252007	-0.0277191642671824
-5.4243597984314	-7.05626153945923	-6.5164852142334	-0.00241425610147417	0.16710339486599	-0.0277812127023935
-5.41665697097778	-7.06100988388062	-6.5121431350708	-0.00248357118107378	0.167132169008255	-0.0277639925479889
-5.42137813568115	-7.05736637115479	-6.50918197631836	-0.00250407750718296	0.167079284787178	-0.0277991574257612
-5.42493963241577	-7.05759954452515	-6.51009941101074	-0.00240050535649061	0.167120888829231	-0.0278265997767448
-5.42352342605591	-7.05837106704712	-6.5155782699585	-0.00246314494870603	0.167137652635574	-0.0277993567287922
-5.42406225204468	-7.05520963668823	-6.52063131332397	-0.00242663687095046	0.16703188419342	-0.0278264563530684
-5.42797422409058	-7.05608749389648	-6.52067470550537	-0.0023012887686491	0.166998773813248	-0.0278255175799131
-5.42195177078247	-7.05399942398071	-6.5170202255249	-0.0023507212754339	0.166927620768547	-0.0279096961021423
-5.42362403869629	-7.05094528198242	-6.52213001251221	-0.00227866135537624	0.166910126805305	-0.0279838945716619
-5.42818880081177	-7.04699993133545	-6.52216911315918	-0.00221516005694866	0.166898682713509	-0.0279650390148163
-5.42980098724365	-7.05127000808716	-6.52626180648804	-0.00217989925295115	0.166862145066261	-0.0280359275639057
-5.43089532852173	-7.04946517944336	-6.52915239334106	-0.00220011407509446	0.166808679699898	-0.0281155481934547
-5.43768501281738	-7.05048084259033	-6.51931667327881	-0.0021786717697978	0.166789576411247	-0.0281921084970236
-5.43559217453003	-7.05361890792847	-6.5285382270813	-0.00217562983743846	0.166806578636169	-0.0282304082065821
-5.4443359375	-7.04730558395386	-6.53228330612183	-0.00214445823803544	0.166903719305992	-0.0283170640468597
-5.44848394393921	-7.05351829528809	-6.53472185134888	-0.00214311620220542	0.166910886764526	-0.028347909450531
-5.4481201171875	-7.05561542510986	-6.53886270523071	-0.00207562302239239	0.166909873485565	-0.0283871535211802
-5.45016527175903	-7.05487537384033	-6.54007387161255	-0.00201678089797497	0.166967302560806	-0.0284795500338078
-5.45367765426636	-7.05499172210693	-6.5439019203186	-0.00208289385773242	0.166925594210625	-0.0285413712263107
-5.44755792617798	-7.05409669876099	-6.54978036880493	-0.00197479547932744	0.166940256953239	-0.0286415740847588
-5.45191526412964	-7.05200815200806	-6.55824708938599	-0.00182982266414911	0.166893884539604	-0.0286517478525639
-5.45485067367554	-7.05667209625244	-6.5531644821167	-0.0018847247119993	0.166914895176888	-0.0286619383841753
-5.45175361633301	-7.05459117889404	-6.55090808868408	-0.00180509104393423	0.166856542229652	-0.0287824515253305
-5.45103073120117	-7.04978895187378	-6.55603170394897	-0.00172444665804505	0.166857272386551	-0.0288139972835779
-5.4532585144043	-7.05074548721313	-6.5545654296875	-0.0017131936037913	0.166787073016167	-0.0288591422140598
-5.45513677597046	-7.0506706237793	-6.56026601791382	-0.00167514872737229	0.166698098182678	-0.0289496555924416
-5.46074724197388	-7.05221605300903	-6.55610799789429	-0.00158903992269188	0.166672945022583	-0.0288967210799456
-5.46031045913696	-7.0550479888916	-6.55383968353271	-0.00167583406437188	0.166657492518425	-0.029056865721941
-5.46250247955322	-7.05248641967773	-6.55692005157471	-0.00157317984849215	0.166632041335106	-0.0292090307921171
-5.46485614776611	-7.05219841003418	-6.56056356430054	-0.00153348629828542	0.166589081287384	-0.0292025152593851
-5.4697527885437	-7.05125141143799	-6.56957721710205	-0.00140203291084617	0.166613355278969	-0.0293499156832695
-5.46868181228638	-7.05606460571289	-6.558424949646	-0.00143886299338192	0.166649773716927	-0.0294148977845907
-5.47247266769409	-7.0531177520752	-6.55808162689209	-0.00130841427017003	0.166556358337402	-0.0295502133667469
-5.47231101989746	-7.05287790298462	-6.56679439544678	-0.00124396197497845	0.166613608598709	-0.0296323485672474
-5.47092056274414	-7.05273103713989	-6.5678858757019	-0.00114381522871554	0.166610032320023	-0.0297339577227831
-5.47416591644287	-7.04898071289063	-6.57255983352661	-0.00102958641946316	0.166489869356155	-0.0297653563320637
-5.47016096115112	-7.05452966690063	-6.57087707519531	-0.000982015626505017	0.166416242718697	-0.0297787096351385
-5.46768808364868	-7.05133962631226	-6.56239986419678	-0.000949418055824935	0.16651676595211	-0.0299342852085829
-5.46936225891113	-7.04692983627319	-6.5735330581665	-0.000872285105288029	0.166424825787544	-0.030001686885953
-5.46797704696655	-7.0500955581665	-6.57319784164429	-0.000764301454182714	0.166297033429146	-0.0300119798630476
-5.46658134460449	-7.04918575286865	-6.57636642456055	-0.000726342434063554	0.166226103901863	-0.030085563659668
-5.46730375289917	-7.04990148544312	-6.57049179077148	-0.000693122623488307	0.166119962930679	-0.0301578044891357
-5.46506643295288	-7.05245637893677	-6.56439399719238	-0.000669328088406473	0.1661446839571	-0.0302417129278183
-5.46781396865845	-7.05035924911499	-6.57571792602539	-0.000632952025625855	0.166150823235512	-0.0303764622658491
-5.47147417068481	-7.04871988296509	-6.56993389129639	-0.000551216246094555	0.166060909628868	-0.0303183849900961
-5.47468376159668	-7.05144643783569	-6.56667995452881	-0.000459053204394877	0.16607578098774	-0.0304664801806211
-5.46949625015259	-7.05028200149536	-6.57230997085571	-0.000391102657886222	0.166009932756424	-0.0305611956864595
-5.471116065979	-7.04641103744507	-6.56249761581421	-0.000294091878458858	0.166044488549232	-0.0306575894355774
-5.46915483474731	-7.04668998718262	-6.5711841583252	-0.000277680577710271	0.165941655635834	-0.0307161193341017
-5.47001361846924	-7.04843759536743	-6.57632303237915	-9.5359340775758E-05	0.165963053703308	-0.0308019239455462
-5.46674346923828	-7.0445761680603	-6.57319593429565	-2.0504032363533E-05	0.165833368897438	-0.0308770146220922
-5.46532440185547	-7.04718160629272	-6.57341194152832	-3.25415276165586E-05	0.165833532810211	-0.0309083573520184
-5.46217107772827	-7.04342937469482	-6.57240962982178	0.000145079466165043	0.165679529309273	-0.0310716666281223
-5.46321821212769	-7.04100179672241	-6.57965421676636	0.000283799919998273	0.165676638484001	-0.0311000198125839
-5.46090078353882	-7.04164838790894	-6.57419538497925	0.000294790283078328	0.165576800704002	-0.0311440471559763
-5.46116924285889	-7.04228925704956	-6.57629060745239	0.000410871056374162	0.165464833378792	-0.0311955492943525
-5.46064901351929	-7.04467248916626	-6.57092094421387	0.000464665412437171	0.165477842092514	-0.0311723239719868
-5.45728921890259	-7.04500341415405	-6.56726503372192	0.000420959608163685	0.165430977940559	-0.0313188545405865
-5.45530652999878	-7.04288339614868	-6.57308006286621	0.000548215815797448	0.165308028459549	-0.0313636139035225
-5.45698833465576	-7.04185676574707	-6.57159233093262	0.00063724082428962	0.165307506918907	-0.0313134528696537
-5.45806550979614	-7.04491186141968	-6.56775426864624	0.000626290391664952	0.165343567728996	-0.0313922911882401
-5.45874309539795	-7.04647254943848	-6.5642523765564	0.000648277637083083	0.165275126695633	-0.0315040796995163
-5.45576620101929	-7.04206418991089	-6.55807113647461	0.000765393313486129	0.165260076522827	-0.0315161682665348
-5.45437335968018	-7.04077959060669	-6.56833553314209	0.000847655639518052	0.165261313319206	-0.0315932631492615
-5.4554009437561	-7.04170703887939	-6.5745153427124	0.000917091383598745	0.165210723876953	-0.0315426588058472
-5.45283031463623	-7.04088687896729	-6.56598711013794	0.00101184227969497	0.165122345089912	-0.031619131565094
-5.4506630897522	-7.04056549072266	-6.56706523895264	0.00108825520146638	0.16511507332325	-0.0317145548760891
-5.45131683349609	-7.03816986083984	-6.57060194015503	0.0011504675494507	0.165099769830704	-0.031734187155962
-5.44644403457642	-7.03642129898071	-6.57556819915771	0.00125963659957051	0.164920970797539	-0.0317612588405609
-5.44633150100708	-7.03720951080322	-6.56914949417114	0.00125490373466164	0.164940729737282	-0.0317770354449749
-5.44721412658691	-7.03513956069946	-6.56658601760864	0.00126638752408326	0.164845868945122	-0.0319094695150852
-5.44507789611816	-7.0344033241272	-6.56389474868774	0.00130309257656336	0.164813324809074	-0.0319174379110336
-5.44509220123291	-7.03296089172363	-6.56201696395874	0.00132923759520054	0.164812758564949	-0.0319173559546471
-5.44776105880737	-7.03432559967041	-6.57373571395874	0.00137198681477457	0.164699733257294	-0.0320521667599678
-5.45036649703979	-7.03727960586548	-6.56800889968872	0.00139434298034757	0.164666295051575	-0.0319716036319733
-5.44823789596558	-7.03740787506104	-6.56857872009277	0.00144689169246703	0.164700403809547	-0.0320321805775166
-5.4520092010498	-7.03547382354736	-6.561851978302	0.0015750500606373	0.164669498801231	-0.0320499688386917
-5.4463038444519	-7.03351163864136	-6.5594916343689	0.00158937613014132	0.16459384560585	-0.0321031212806702
-5.44689989089966	-7.03042650222778	-6.56893396377563	0.00167056976351887	0.164529800415039	-0.0321947075426579
-5.44775867462158	-7.02874851226807	-6.56727457046509	0.00176886096596718	0.164520710706711	-0.0321542359888554
-5.44384098052979	-7.0280294418335	-6.57212448120117	0.00176257535349578	0.164391756057739	-0.0322002358734608
-5.4431004524231	-7.02746152877808	-6.57504892349243	0.00179033540189266	0.164264142513275	-0.0322605930268765
-5.44743204116821	-7.02513217926025	-6.56420278549194	0.00182291632518172	0.164255753159523	-0.0323041938245296
-5.44580507278442	-7.0254545211792	-6.5669379234314	0.00192628707736731	0.16432112455368	-0.0323631763458252
-5.44879913330078	-7.0262279510498	-6.5725302696228	0.00192059972323477	0.164255768060684	-0.0324242934584618
-5.45578050613403	-7.02693128585815	-6.57097816467285	0.00198427657596767	0.164222717285156	-0.0324201546609402
-5.45195770263672	-7.0308837890625	-6.57006406784058	0.00195254490245134	0.164140820503235	-0.0323967300355434
-5.45334529876709	-7.02615594863892	-6.57135200500488	0.00202978868037462	0.16421015560627	-0.0324769802391529
-5.45593214035034	-7.02736282348633	-6.57138633728027	0.00205787597224116	0.164176359772682	-0.0325252488255501
-5.45184946060181	-7.02323246002197	-6.56767225265503	0.00219704466871917	0.164149895310402	-0.0326030701398849
-5.45364809036255	-7.02236270904541	-6.58014059066772	0.00227940292097628	0.164115220308304	-0.0325961336493492
-5.4534330368042	-7.0228590965271	-6.57752132415771	0.0022411746904254	0.163979649543762	-0.0325663574039936
-5.45294046401978	-7.02299404144287	-6.57354497909546	0.00221833982504904	0.163967177271843	-0.0326470695436001
-5.45208644866943	-7.0207405090332	-6.57672739028931	0.00234294310212135	0.163971096277237	-0.0326697491109371
-5.45466279983521	-7.01899147033691	-6.57270669937134	0.00232896977104247	0.163961037993431	-0.0327175781130791
-5.45490694046021	-7.02014446258545	-6.58209323883057	0.00228647654876113	0.163928672671318	-0.0327392145991325
-5.45929527282715	-7.02052736282349	-6.57036924362183	0.0024180153850466	0.163847461342812	-0.0327253453433514
-5.45760536193848	-7.02270460128784	-6.57379484176636	0.00236260192468762	0.16382098197937	-0.0327739082276821
-5.46081256866455	-7.02131366729736	-6.57449150085449	0.00234330561943352	0.163875162601471	-0.0328547470271587
-5.46246910095215	-7.01890754699707	-6.57381677627563	0.00236464710906148	0.163760215044022	-0.0327812470495701
-5.46458625793457	-7.02035045623779	-6.57348823547363	0.00244584656320512	0.163746371865273	-0.032846312969923
-5.46667528152466	-7.02292203903198	-6.57717561721802	0.00241193221881986	0.163733929395676	-0.0327966772019863
-5.46831178665161	-7.02025699615479	-6.56220102310181	0.00246018590405583	0.163675367832184	-0.0329077988862991
-5.46855688095093	-7.01950693130493	-6.57341766357422	0.00251627806574106	0.163673624396324	-0.0329337753355503
-5.46737194061279	-7.01774024963379	-6.58292627334595	0.00258315308019519	0.163719564676285	-0.0329326614737511
-5.46872091293335	-7.01756000518799	-6.58656597137451	0.00263177743181586	0.163592830300331	-0.0328952632844448
-5.46930408477783	-7.02111864089966	-6.57614040374756	0.00277727679349482	0.163567334413528	-0.0328942872583866
-5.46605682373047	-7.01584625244141	-6.57595157623291	0.00277957506477833	0.163572058081627	-0.0329742692410946
-5.46805477142334	-7.0119161605835	-6.584312915802	0.00278990506194532	0.16359469294548	-0.0329506583511829
-5.46714973449707	-7.01863098144531	-6.58103132247925	0.00286401016637683	0.163441568613052	-0.0329039879143238
-5.46603965759277	-7.01690816879272	-6.58457565307617	0.00294598215259612	0.163457587361336	-0.0329105965793133
-5.46474313735962	-7.01306009292603	-6.58020734786987	0.00297016371041536	0.163350492715836	-0.032909419387579
-5.46323156356812	-7.01428079605103	-6.57662916183472	0.00300256488844752	0.163307353854179	-0.0329284779727459
-5.46413660049438	-7.01508569717407	-6.58069658279419	0.00302914693020284	0.163304880261421	-0.0329330787062645
-5.46168899536133	-7.01428937911987	-6.58186626434326	0.003115652827546	0.163207486271858	-0.0329013913869858
-5.4677267074585	-7.01844024658203	-6.57444381713867	0.0031387759372592	0.163164541125298	-0.0328863635659218
-5.46233797073364	-7.01716279983521	-6.57374572753906	0.00324647617526352	0.163100764155388	-0.0330219231545925
-5.46361064910889	-7.01199960708618	-6.57005453109741	0.00331759569235146	0.163116499781609	-0.0330442562699318
-5.46502113342285	-7.01141357421875	-6.57866096496582	0.00338524812832475	0.163163095712662	-0.033050786703825
-5.46368503570557	-7.01439046859741	-6.57442855834961	0.00345140183344483	0.163057565689087	-0.0330540277063847
-5.45989894866943	-7.01276969909668	-6.56845569610596	0.0035812093410641	0.162931218743324	-0.0330668017268181
-5.46025276184082	-7.01009130477905	-6.569411277771	0.00361029501073062	0.163024261593819	-0.0331062376499176
-5.45832395553589	-7.00828266143799	-6.5738377571106	0.00367428548634052	0.162997528910637	-0.0331293642520905
-5.460533618927	-7.01365518569946	-6.58303833007813	0.0037604970857501	0.162786737084389	-0.0331405512988567
-5.45937013626099	-7.0120644569397	-6.57312774658203	0.00388360675424337	0.162873864173889	-0.0331489481031895
-5.45527935028076	-7.00877380371094	-6.57023477554321	0.00380712235346437	0.162959486246109	-0.0332037657499313
-5.45441055297852	-7.00726938247681	-6.57849311828613	0.0039261681959033	0.162813171744347	-0.0331731215119362
-5.45636510848999	-7.00849056243896	-6.58484315872192	0.00406437506899238	0.162838399410248	-0.0330652445554733
-5.45174598693848	-7.00838994979858	-6.5782790184021	0.00407789275050163	0.162844464182854	-0.0330596603453159
-5.45380020141602	-7.00756740570068	-6.58131074905396	0.00407740427181125	0.162800177931786	-0.0330936834216118
-5.45347309112549	-7.00536823272705	-6.57987642288208	0.00407092506065965	0.16278438270092	-0.0331117361783981
-5.45152711868286	-7.00503301620483	-6.58948755264282	0.00414832215756178	0.16285128891468	-0.0330289080739021
-5.45257377624512	-7.00779914855957	-6.58397817611694	0.00407292973250151	0.162834957242012	-0.0330008491873741
-5.45185852050781	-7.01081848144531	-6.57713508605957	0.00409287959337235	0.162780851125717	-0.0330165289342403
-5.45037364959717	-7.00863742828369	-6.57760000228882	0.00404727179557085	0.162999153137207	-0.0330615341663361
-5.45349025726318	-7.0077862739563	-6.58247041702271	0.00408145692199469	0.162966683506966	-0.0330154225230217
-5.45905017852783	-7.01329374313354	-6.58666610717773	0.00405623111873865	0.162999093532562	-0.0331102460622787
-5.45185089111328	-7.01972913742065	-6.58186531066895	0.00402777269482613	0.163146793842316	-0.0332575440406799
-5.44632577896118	-7.02141284942627	-6.57648897171021	0.00394506240263581	0.163233354687691	-0.0332678928971291
-5.44505453109741	-7.02125072479248	-6.57974767684937	0.00407676119357347	0.163260400295258	-0.0332039035856724
-5.43911790847778	-7.02447462081909	-6.58538436889648	0.00411210302263498	0.163301035761833	-0.0330546759068966
-5.43520212173462	-7.02785587310791	-6.58723115921021	0.00406828802078962	0.163228049874306	-0.0330154560506344
-5.43539333343506	-7.02498435974121	-6.57927560806274	0.00413053389638662	0.163210198283195	-0.0329004675149918
-5.43389749526978	-7.02498817443848	-6.56685066223145	0.00409302208572626	0.163209140300751	-0.0328970849514008
-5.43480157852173	-7.02122592926025	-6.57507038116455	0.00400846684351563	0.163150861859322	-0.0328049100935459
-5.4385290145874	-7.02112150192261	-6.57504606246948	0.00396334659308195	0.163085147738457	-0.0326749570667744
-5.4416937828064	-7.01682138442993	-6.56925106048584	0.00391211733222008	0.163068294525146	-0.0326677970588207
-5.44759464263916	-7.01496648788452	-6.5711236000061	0.00384595175273716	0.163009539246559	-0.0327017158269882
-5.44776391983032	-7.01233530044556	-6.56937694549561	0.00386666157282889	0.16304612159729	-0.0326294973492622
-5.45688533782959	-7.00994539260864	-6.57967519760132	0.00386304454877973	0.16307769715786	-0.0325563289225101
-5.46023368835449	-7.01411056518555	-6.58220958709717	0.00373484124429524	0.163129717111588	-0.0325501002371311
-5.45858430862427	-7.01292610168457	-6.58081436157227	0.00376867619343102	0.163027063012123	-0.0325585938990116
-5.45828676223755	-7.0132884979248	-6.58066082000732	0.00360395456664264	0.163149535655975	-0.0325682573020458
-5.46275901794434	-7.01576471328735	-6.58306980133057	0.00359257473610342	0.163175895810127	-0.032537680119276
-5.46728277206421	-7.01784944534302	-6.58467769622803	0.00360149471089244	0.163198113441467	-0.032531563192606
-5.46840381622314	-7.01742935180664	-6.58114433288574	0.00350808794610202	0.163178771734238	-0.0323413535952568
-5.46488761901855	-7.01966524124146	-6.5760350227356	0.00338862906210124	0.163098528981209	-0.0322535187005997
-5.46503257751465	-7.01563882827759	-6.57782363891602	0.00341765210032463	0.16314372420311	-0.032076183706522
-5.46268844604492	-7.01337242126465	-6.57454395294189	0.00329892570152879	0.163166433572769	-0.0318763740360737
-5.46676731109619	-7.01193857192993	-6.58140134811401	0.00320935156196356	0.163084432482719	-0.0317888967692852
-5.46664667129517	-7.00765657424927	-6.58427429199219	0.00325247668661177	0.163061946630478	-0.0315966121852398
-5.46627283096313	-7.00586557388306	-6.58258152008057	0.00311300926841795	0.163087606430054	-0.0315119437873363
-5.46989822387695	-7.00514459609985	-6.58387517929077	0.00295826536603272	0.162965402007103	-0.0314665511250496
-5.47263145446777	-7.00003099441528	-6.58040571212769	0.00293295318260789	0.162958681583405	-0.0314049199223518
-5.47752332687378	-7.00069570541382	-6.58759355545044	0.00276075745932758	0.163030549883842	-0.0313572101294994
-5.48175239562988	-7.00127649307251	-6.58471536636353	0.00271527608856559	0.162980422377586	-0.0311875138431787
-5.48436069488525	-7.00289630889893	-6.58595848083496	0.00259472196921706	0.163049906492233	-0.031128466129303
-5.48691129684448	-7.00323724746704	-6.58374738693237	0.00249339081346989	0.163147270679474	-0.0310173034667969
-5.48701190948486	-6.99959230422974	-6.58066987991333	0.00236765295267105	0.163082331418991	-0.0309793129563332
-5.49035501480103	-7.00085687637329	-6.59085893630981	0.00241734459996223	0.163122043013573	-0.0309411957859993
-5.48697423934937	-7.00036764144897	-6.59247732162476	0.00232363305985928	0.16320164501667	-0.0308987274765968
-5.48969697952271	-6.99878597259521	-6.59584140777588	0.00231367535889149	0.16306035220623	-0.0308447740972042
-5.48702096939087	-7.00302171707153	-6.58790969848633	0.00230527948588133	0.163073152303696	-0.0307004768401384
-5.48117208480835	-7.00087261199951	-6.58452606201172	0.0021981461904943	0.163090974092484	-0.0307124610990286
-5.48006105422974	-6.99592876434326	-6.58846855163574	0.00221989792771637	0.163091361522675	-0.0305179674178362
-5.48115730285645	-7.00056076049805	-6.58794832229614	0.00220380141399801	0.162909418344498	-0.0303359776735306
-5.47753286361694	-6.99647426605225	-6.59234809875488	0.00218568346463144	0.162939220666885	-0.0301803722977638
-5.47908687591553	-6.9964165687561	-6.58274269104004	0.00208397302776575	0.162861242890358	-0.0301028750836849
-5.48084878921509	-6.99230909347534	-6.57826375961304	0.00206744764000177	0.16287736594677	-0.0300895143300295
-5.47976779937744	-6.99533653259277	-6.58950901031494	0.00200777733698487	0.162900790572166	-0.030089458450675
-5.4869556427002	-6.9920220375061	-6.58517122268677	0.00189256260637194	0.162906870245934	-0.0299838744103909
-5.49313926696777	-6.99319505691528	-6.59056663513184	0.00180711783468723	0.162862852215767	-0.0299873240292072
-5.48874664306641	-6.99589204788208	-6.58439970016479	0.00186862761620432	0.162985295057297	-0.029983201995492
-5.49070262908936	-6.98881053924561	-6.57665586471558	0.00176313577685505	0.16284391283989	-0.0299236848950386
-5.49071884155273	-6.99152946472168	-6.58749771118164	0.00172963668592274	0.162907510995865	-0.0299383793026209
-5.48960828781128	-6.9889669418335	-6.59067726135254	0.0018230612622574	0.162942990660667	-0.0298076905310154
-5.49239349365234	-6.9836893081665	-6.59593868255615	0.00184144859667867	0.162995889782906	-0.0296900551766157
-5.48817539215088	-6.98958539962769	-6.59227800369263	0.00173880299553275	0.162862449884415	-0.0295874662697315
-5.48751926422119	-6.98974323272705	-6.5844292640686	0.00173429143615067	0.162838533520699	-0.0296358969062567
-5.48590469360352	-6.98273897171021	-6.58528757095337	0.00169586180709302	0.162872284650803	-0.0295528136193752
-5.48482084274292	-6.98443698883057	-6.58510732650757	0.00162622903008014	0.16280671954155	-0.0294590312987566
-5.48089647293091	-6.98887872695923	-6.58563089370728	0.00160722236614674	0.162743881344795	-0.0293880440294743
-5.48417520523071	-6.98719358444214	-6.58609485626221	0.00166424550116062	0.162810996174812	-0.0292292255908251
-5.4816951751709	-6.99001455307007	-6.57638931274414	0.00149817822966725	0.162752613425255	-0.0292841680347919
-5.47831058502197	-6.98885297775269	-6.58100032806396	0.00154602190013975	0.162711322307587	-0.0292863342911005
-5.47805547714233	-6.98570251464844	-6.57667970657349	0.00161821523215622	0.162776187062263	-0.0291659440845251
-5.47911310195923	-6.98820781707764	-6.58201694488525	0.00153000536374748	0.162704229354858	-0.0290831718593836
-5.4757399559021	-6.99065256118774	-6.57976484298706	0.00160962610971183	0.162680476903915	-0.0291029326617718
-5.4707555770874	-6.98863983154297	-6.57072925567627	0.00169813062530011	0.16260452568531	-0.0290789324790239
-5.47027826309204	-6.98594188690186	-6.5797061920166	0.00163943681400269	0.162635311484337	-0.0290731620043516
-5.46962690353394	-6.98543500900269	-6.57653045654297	0.00173504056874663	0.162473693490028	-0.028997179120779
-5.46733283996582	-6.98229312896729	-6.57814025878906	0.00187381485011429	0.162451580166817	-0.0289181005209684
-5.46677350997925	-6.98469114303589	-6.57891273498535	0.00178146490361542	0.162401631474495	-0.0289354063570499
-5.46612882614136	-6.98694658279419	-6.57541847229004	0.00196763151325285	0.162317961454391	-0.0289339907467365
-5.46220827102661	-6.9884729385376	-6.57519912719727	0.0018902396550402	0.162314370274544	-0.028960470110178
-5.46397256851196	-6.9872145652771	-6.57089185714722	0.00191379687748849	0.162260159850121	-0.0289158169180155
-5.46952199935913	-6.99202728271484	-6.57678031921387	0.00202110316604376	0.162308469414711	-0.0288963876664639
-5.46198034286499	-6.99453020095825	-6.5667142868042	0.00201353244483471	0.162274524569511	-0.0288403406739235
-5.45698738098145	-6.99254465103149	-6.56260251998901	0.00200324156321585	0.162279948592186	-0.0288992375135422
-5.45950317382813	-6.99169826507568	-6.56901931762695	0.00209767022170126	0.162308663129807	-0.0288530122488737
-5.45657014846802	-6.996985912323	-6.56974601745605	0.00212263222783804	0.162337347865105	-0.028778787702322
-5.45157909393311	-6.99766063690186	-6.57243013381958	0.00216285861097276	0.162271022796631	-0.0287887658923864
-5.45298528671265	-6.99795055389404	-6.56314182281494	0.00220111291855574	0.162364020943642	-0.0287255141884089
-5.44724607467651	-6.99790143966675	-6.56000328063965	0.00220821681432426	0.162325903773308	-0.0287077389657497
-5.44430494308472	-6.99400472640991	-6.57025194168091	0.002258594147861	0.162325292825699	-0.0287397131323814
-5.44451951980591	-6.99494791030884	-6.57167434692383	0.00237031397409737	0.162318706512451	-0.0286169722676277
-5.43872547149658	-6.99486398696899	-6.56136512756348	0.00227413070388138	0.162251740694046	-0.0285772979259491
-5.43572425842285	-6.99762153625488	-6.56022453308105	0.00240099360235035	0.162225261330605	-0.0286055542528629
-5.43229055404663	-6.99768447875977	-6.55963802337646	0.00243929214775562	0.162168487906456	-0.0285782925784588
-5.43169260025024	-6.99726390838623	-6.56197166442871	0.00239644036628306	0.162205636501312	-0.0284139532595873
-5.42670631408691	-7.00348424911499	-6.5556116104126	0.0023706522770226	0.162093296647072	-0.0283239297568798
-5.42108631134033	-7.00342082977295	-6.54612684249878	0.0023861697409302	0.162101373076439	-0.0283650048077106
-5.42292785644531	-7.0002326965332	-6.55670499801636	0.00245317979715765	0.16212460398674	-0.0283736418932676
-5.42290449142456	-7.00200176239014	-6.55605697631836	0.00240482087247074	0.162104994058609	-0.028253149241209
-5.41933536529541	-7.00793790817261	-6.5482759475708	0.00236818962730467	0.162027403712273	-0.0282476246356964
-5.41660976409912	-7.00707626342773	-6.54958534240723	0.00237770937383175	0.162053853273392	-0.0282237492501736
-5.4160361289978	-7.00635814666748	-6.5504093170166	0.00239046569913626	0.16210150718689	-0.0281800795346498
-5.41813993453979	-7.00961971282959	-6.54982709884644	0.00234020338393748	0.16210275888443	-0.0281609110534191
-5.41685676574707	-7.01141595840454	-6.54255294799805	0.00226964056491852	0.162077903747559	-0.0280459448695183
-5.41795444488525	-7.01431226730347	-6.53644037246704	0.00220513646490872	0.162113174796104	-0.0280510671436787
-5.41707420349121	-7.01702880859375	-6.53958034515381	0.00220512039959431	0.162144958972931	-0.0280294921249151
-5.41695880889893	-7.01423597335815	-6.53864717483521	0.00216574943624437	0.162164136767387	-0.0279561895877123
-5.42324829101563	-7.01781177520752	-6.54227542877197	0.00216724863275886	0.162242591381073	-0.0279085095971823
-5.42001867294312	-7.02140617370605	-6.53275299072266	0.00210391543805599	0.162187442183495	-0.0278726480901241
-5.42206382751465	-7.01816940307617	-6.52994871139526	0.002076948992908	0.162181243300438	-0.0278488285839558
-5.42175960540771	-7.01909351348877	-6.53490972518921	0.00208314741030335	0.162258684635162	-0.0278971046209335
-5.42355489730835	-7.02401304244995	-6.54030513763428	0.00211426778696477	0.162416622042656	-0.0278542470186949
-5.42325925827026	-7.02107381820679	-6.54416561126709	0.00208617397584021	0.162234127521515	-0.0278102308511734
-5.42242574691772	-7.02592325210571	-6.53758573532104	0.00207760487683117	0.162271678447723	-0.0277517102658749
-5.42090940475464	-7.02253913879395	-6.5378737449646	0.00200637499801815	0.162304311990738	-0.0278000831604004
-5.42404556274414	-7.02265119552612	-6.54350423812866	0.00196809927001596	0.162298336625099	-0.027745746076107
-5.42480134963989	-7.02526617050171	-6.54253959655762	0.00189042661804706	0.162253946065903	-0.0277503579854965
-5.42664384841919	-7.02854156494141	-6.54768991470337	0.00184043531771749	0.162244156002998	-0.0276910439133644
-5.43352031707764	-7.02871799468994	-6.54110622406006	0.0018215166637674	0.162237510085106	-0.0276499576866627
-5.43473672866821	-7.03224086761475	-6.53375339508057	0.00176281773019582	0.162236079573631	-0.0276905093342066
-5.43869972229004	-7.03076648712158	-6.53502178192139	0.00179967971052974	0.162305012345314	-0.0276860538870096
-5.44123792648315	-7.03234577178955	-6.53682136535645	0.00175594817847013	0.162289708852768	-0.0276639740914106
-5.44332122802734	-7.03208065032959	-6.54921245574951	0.00172754481900483	0.162337198853493	-0.0276946630328894
-5.44939041137695	-7.03242444992065	-6.54870796203613	0.00176201004069299	0.162348613142967	-0.0276828277856112
-5.44975805282593	-7.03150415420532	-6.54957914352417	0.00176157546229661	0.16229173541069	-0.0276790484786034
-5.45042610168457	-7.0335545539856	-6.5500922203064	0.00175946403760463	0.162253767251968	-0.0277797803282738
-5.45441961288452	-7.03582239151001	-6.55436325073242	0.00180295878089964	0.162333801388741	-0.0278304722160101
-5.46023273468018	-7.03360891342163	-6.56923198699951	0.00177513936068863	0.162382990121841	-0.0278042741119862
-5.46185350418091	-7.03905057907104	-6.56271886825562	0.00174662249628454	0.162287503480911	-0.027829110622406
-5.46735095977783	-7.04165029525757	-6.56417274475098	0.00175592140294611	0.162295073270798	-0.0278852842748165
-5.47325611114502	-7.0433988571167	-6.55909252166748	0.00165337300859392	0.162401765584946	-0.0279336702078581
-5.48144626617432	-7.04281663894653	-6.57469844818115	0.00166953669395298	0.162383586168289	-0.0279924105852842
-5.48511123657227	-7.04611349105835	-6.57966423034668	0.0017566456226632	0.162376821041107	-0.0280549954622984
-5.49684476852417	-7.04711103439331	-6.57941961288452	0.00177745218388736	0.162491232156754	-0.0280056558549404
-5.50331926345825	-7.05173349380493	-6.57617616653442	0.00160741887520999	0.162476345896721	-0.0282288696616888
-5.50758028030396	-7.05200529098511	-6.58304405212402	0.00184484105557203	0.162538573145866	-0.0283138249069452
-5.5150089263916	-7.05375051498413	-6.58836984634399	0.00184088246896863	0.162588343024254	-0.0284127984195948
-5.52645969390869	-7.05901193618774	-6.59483575820923	0.00177969643846154	0.162656888365746	-0.0285320784896612
-5.53170156478882	-7.06116485595703	-6.59156942367554	0.00192045967560261	0.162702292203903	-0.0288257542997599
-5.53794479370117	-7.06268453598022	-6.59712076187134	0.00204128795303404	0.162798002362251	-0.0290090441703796
-5.54167413711548	-7.06441974639893	-6.61343717575073	0.00223209266550839	0.162899672985077	-0.0293443128466606
-5.54659032821655	-7.07013273239136	-6.61998796463013	0.00233562826178968	0.162984505295753	-0.0295258983969688
-5.53922605514526	-7.07503986358643	-6.62651014328003	0.00253057037480176	0.162973582744598	-0.0296314153820276
-5.54110193252563	-7.07776641845703	-6.63274621963501	0.00268282741308212	0.163038551807404	-0.0297910179942846
-5.54125928878784	-7.08349227905273	-6.63020515441895	0.00279747368767858	0.163077160716057	-0.0298213567584753
-5.53593635559082	-7.08269834518433	-6.63888835906982	0.00296298856846988	0.163145452737808	-0.0299188084900379
-5.53679323196411	-7.08250379562378	-6.64078617095947	0.00309807620942593	0.163163214921951	-0.029983738437295
-5.53798580169678	-7.08949708938599	-6.64118194580078	0.00324251549318433	0.163145706057549	-0.0301388837397099
-5.53369045257568	-7.09380292892456	-6.64260864257813	0.00343214860185981	0.163177281618118	-0.0303112138062716
-5.53344774246216	-7.09570932388306	-6.6368613243103	0.00350523623637855	0.163240149617195	-0.0304887387901545
-5.53519010543823	-7.09789514541626	-6.64300918579102	0.0037550195120275	0.163271963596344	-0.03066785633564
-5.53165483474731	-7.10100936889648	-6.64348173141479	0.0038739803712815	0.163261279463768	-0.030624920502305
-5.52638339996338	-7.10291242599487	-6.64561557769775	0.00407980335876346	0.163240268826485	-0.0307861436158419
-5.52080059051514	-7.10594940185547	-6.63758277893066	0.00424208678305149	0.163305655121803	-0.0309142265468836
-5.51474285125732	-7.10559177398682	-6.64127349853516	0.0044113933108747	0.163363546133041	-0.0309473257511854
-5.50989580154419	-7.10882377624512	-6.65443134307861	0.00452435063198209	0.16341358423233	-0.031125582754612
-5.50949621200562	-7.10649251937866	-6.6545205116272	0.00476848799735308	0.163400992751122	-0.0311602428555489
-5.49960851669312	-7.11036396026611	-6.64450836181641	0.00491964817047119	0.163339018821716	-0.0311986841261387
-5.49322986602783	-7.10978364944458	-6.65023231506348	0.00508404616266489	0.163321018218994	-0.031304057687521
-5.48937845230103	-7.10830640792847	-6.64999055862427	0.00520538398995996	0.163413912057877	-0.0313196517527103
-5.48691844940186	-7.10664939880371	-6.65622138977051	0.00526334019377828	0.163333922624588	-0.0312382280826569
-5.48183917999268	-7.11134338378906	-6.65726470947266	0.00526019977405667	0.163290902972221	-0.0312237348407507
-5.48013067245483	-7.11342430114746	-6.6510157585144	0.00538144912570715	0.163318172097206	-0.0312897264957428
-5.47564363479614	-7.11022853851318	-6.65515184402466	0.00528940744698048	0.163386896252632	-0.0313252955675125
-5.47790336608887	-7.11201333999634	-6.66125535964966	0.00525330053642392	0.163402751088142	-0.0313207283616066
-5.4752025604248	-7.11532497406006	-6.66581726074219	0.00535626336932182	0.163374081254005	-0.0313185006380081
-5.47786664962769	-7.11501216888428	-6.67454051971436	0.00514805410057306	0.163515597581863	-0.0312977060675621
-5.47856140136719	-7.1167163848877	-6.66892004013062	0.00501285819336772	0.163582190871239	-0.0313852652907372
-5.4737606048584	-7.11923837661743	-6.68556451797485	0.00493331346660852	0.16356249153614	-0.0313843972980976
-5.47408819198608	-7.11927366256714	-6.68637418746948	0.00479521788656712	0.163748607039452	-0.0313031561672688
-5.4754695892334	-7.12271213531494	-6.69312286376953	0.00461276061832905	0.163772732019424	-0.031246617436409
-5.47318124771118	-7.12396907806396	-6.68829536437988	0.00456548435613513	0.163784369826317	-0.0311771258711815
-5.46973705291748	-7.12082767486572	-6.68999576568604	0.00450467877089977	0.163842067122459	-0.0311362165957689
-5.47073078155518	-7.12180471420288	-6.70302200317383	0.00437828712165356	0.163880616426468	-0.0310625042766333
-5.47128772735596	-7.12396478652954	-6.70384454727173	0.00431272247806191	0.163873448967934	-0.0309457313269377
-5.47026348114014	-7.12252283096313	-6.70313167572021	0.00427494896575809	0.163854107260704	-0.030881155282259
-5.46969938278198	-7.11945152282715	-6.70965003967285	0.00411719223484397	0.16394804418087	-0.0308619998395443
-5.47159624099731	-7.11679220199585	-6.71309232711792	0.0040543987415731	0.163928329944611	-0.0307304989546537
-5.47092580795288	-7.11463642120361	-6.71864795684814	0.0040670745074749	0.163838669657707	-0.0306650325655937
-5.47435474395752	-7.1113805770874	-6.72269201278687	0.00388217275030911	0.163897663354874	-0.0306054204702377
-5.48007726669312	-7.11473274230957	-6.72455310821533	0.00375406187959015	0.163880154490471	-0.0305784549564123
-5.48235273361206	-7.11645269393921	-6.72460985183716	0.00370556046254933	0.163976609706879	-0.0305498968809843
-5.48503732681274	-7.11236572265625	-6.72038316726685	0.00353994243778288	0.164014503359795	-0.030512847006321
-5.49106216430664	-7.11334180831909	-6.72530651092529	0.00350678688846529	0.16409270465374	-0.0304585695266724
-5.49067163467407	-7.11533975601196	-6.73425006866455	0.00338671170175076	0.164098978042603	-0.0303604230284691
-5.49024963378906	-7.11414194107056	-6.74052238464355	0.00328392838127911	0.164090320467949	-0.0302919466048479
-5.49270677566528	-7.11552667617798	-6.7349853515625	0.00327175250276923	0.164112910628319	-0.0301999449729919
-5.49015378952026	-7.11515998840332	-6.73122358322144	0.00317481253296137	0.164178237318993	-0.0301430840045214
-5.48893356323242	-7.11294174194336	-6.74229001998901	0.00311105465516448	0.164130955934525	-0.0300888083875179
-5.49145650863647	-7.10737800598145	-6.74835777282715	0.0031260559335351	0.164072185754776	-0.0299097262322903
-5.49203777313232	-7.10662174224854	-6.74589586257935	0.00307004759088159	0.164039626717567	-0.0298528783023357
-5.4903769493103	-7.10839700698853	-6.74175310134888	0.00303907250054181	0.163960069417953	-0.0298071727156639
-5.49234008789063	-7.1039867401123	-6.74655246734619	0.00296980910934508	0.164008095860481	-0.0297246128320694
-5.49346160888672	-7.10082721710205	-6.75073003768921	0.00293987966142595	0.163961753249168	-0.0296253580600023
-5.49390935897827	-7.10269069671631	-6.75341653823853	0.00292519829235971	0.163833364844322	-0.0295722018927336
-5.49507474899292	-7.10350847244263	-6.75083255767822	0.00291183940134943	0.163845047354698	-0.0295946579426527
-5.49732351303101	-7.10148191452026	-6.74762201309204	0.00273536401800811	0.163825273513794	-0.029537295922637
-5.50140571594238	-7.10047054290771	-6.75037813186646	0.0027459436096251	0.163815498352051	-0.0295387879014015
-5.50592279434204	-7.09821605682373	-6.75742816925049	0.00275732600130141	0.163825809955597	-0.0295423455536366
-5.50613164901733	-7.09938383102417	-6.7569465637207	0.00270355958491564	0.163796275854111	-0.0293809417635202
-5.50905132293701	-7.10015916824341	-6.7596869468689	0.0026982540730387	0.163717448711395	-0.0293838810175657
-5.50806570053101	-7.10124540328979	-6.75681495666504	0.00274619041010737	0.163723081350327	-0.029453931376338
-5.50393152236938	-7.09687900543213	-6.75617980957031	0.00268905353732407	0.163743957877159	-0.0293942354619503
-5.50636959075928	-7.09476184844971	-6.76177215576172	0.00272716861218214	0.16363936662674	-0.02937369979918
-5.50715160369873	-7.09207820892334	-6.76852416992188	0.00277120224200189	0.163574278354645	-0.0292295701801777
-5.50619983673096	-7.09241008758545	-6.76646947860718	0.00264427764341235	0.16354638338089	-0.0292040519416332
-5.50790023803711	-7.09257173538208	-6.7647066116333	0.00255634519271553	0.163441359996796	-0.0292291101068258
-5.50787305831909	-7.0858302116394	-6.76296758651733	0.00266075506806374	0.163387134671211	-0.0292035304009914
-5.51061391830444	-7.08575487136841	-6.7699031829834	0.00264753913506866	0.163409680128098	-0.0291459076106548
-5.51483058929443	-7.08644580841064	-6.76822376251221	0.00251218653284013	0.163329511880875	-0.0291378442198038
-5.51565313339233	-7.08822107315063	-6.76595830917358	0.00262289633974433	0.163172677159309	-0.0291436091065407
-5.5151195526123	-7.08628273010254	-6.76214599609375	0.00258369441144168	0.163232713937759	-0.0291767306625843
-5.52099895477295	-7.08150577545166	-6.76789331436157	0.00256421673111618	0.163194745779037	-0.0291593410074711
-5.52801656723022	-7.0852255821228	-6.77608299255371	0.00258505018427968	0.163067847490311	-0.0291328020393848
-5.52126502990723	-7.08417987823486	-6.76677417755127	0.00258451490662992	0.163058593869209	-0.0291261170059443
-5.52553606033325	-7.08107233047485	-6.76244497299194	0.00252762483432889	0.162999451160431	-0.0291202645748854
-5.52452993392944	-7.0809907913208	-6.76646375656128	0.00265587260946631	0.162958726286888	-0.0291478149592876
-5.52203464508057	-7.07781934738159	-6.76550340652466	0.00258290232159197	0.162985354661942	-0.0292174722999334
-5.52272081375122	-7.07306098937988	-6.770423412323	0.00270541827194393	0.162776187062263	-0.0292127914726734
-5.52919912338257	-7.07547807693481	-6.77001571655273	0.00281472015194595	0.162672266364098	-0.0292440261691809
-5.52351427078247	-7.0721435546875	-6.76799821853638	0.00286654592491686	0.162608712911606	-0.0293582323938608
-5.52892160415649	-7.06988573074341	-6.76542139053345	0.00291107106022537	0.162569865584373	-0.0295130014419556
-5.53173398971558	-7.06923484802246	-6.76879549026489	0.00300073949620128	0.162571787834167	-0.0296050067991018
-5.53027153015137	-7.06909418106079	-6.77381753921509	0.00302056153304875	0.162599340081215	-0.0298285596072674
-5.53290891647339	-7.06435585021973	-6.77931642532349	0.00311617180705071	0.162428215146065	-0.0298208799213171
-5.535475730896	-7.07289505004883	-6.77121925354004	0.00318524963222444	0.162472680211067	-0.0299537926912308
-5.53316116333008	-7.07559204101563	-6.77383184432983	0.00333640608005226	0.162475988268852	-0.0300702210515738
-5.52926254272461	-7.07211971282959	-6.76984167098999	0.00346344127319753	0.162411406636238	-0.0301125384867191
-5.52620792388916	-7.07368183135986	-6.77293920516968	0.00365104991942644	0.162406265735626	-0.0302229952067137
-5.52259397506714	-7.07565879821777	-6.77248668670654	0.00383119331672788	0.162333577871323	-0.0302279833704233
-5.51827526092529	-7.07255887985229	-6.7672290802002	0.00393458316102624	0.162251025438309	-0.0302977934479713
-5.5142970085144	-7.07683849334717	-6.76669979095459	0.00396861508488655	0.162033021450043	-0.0303476266562939
-5.50510215759277	-7.07550382614136	-6.75913190841675	0.00419069733470678	0.16193325817585	-0.0305089261382818
-5.50157403945923	-7.07422685623169	-6.76060247421265	0.00431818375363946	0.161909818649292	-0.0305113382637501
-5.49813461303711	-7.07376766204834	-6.75924491882324	0.00435355538502336	0.16176526248455	-0.0305327475070953
-5.4940013885498	-7.07274198532104	-6.76188230514526	0.00465060723945498	0.161589458584785	-0.0306408070027828
-5.49006509780884	-7.07688188552856	-6.74867868423462	0.00476374477148056	0.161530420184135	-0.0306184981018305
-5.48364686965942	-7.07868432998657	-6.73900365829468	0.00477804522961378	0.161351531744003	-0.0308404061943293
-5.47520112991333	-7.07766628265381	-6.74463033676147	0.00504518253728747	0.161258384585381	-0.0309275612235069
-5.46919870376587	-7.07782077789307	-6.73595428466797	0.00520233996212482	0.161275580525398	-0.0310061797499657
-5.45648193359375	-7.07271242141724	-6.73827171325684	0.00539605785161257	0.161057114601135	-0.0311117880046368
-5.45233583450317	-7.07520341873169	-6.73855590820313	0.0057173203676939	0.160899937152863	-0.03108493052423
-5.43965768814087	-7.07472562789917	-6.73682165145874	0.00578114623203874	0.16078881919384	-0.0312013812363148
-5.43144416809082	-7.07543754577637	-6.72844839096069	0.00593554973602295	0.160608485341072	-0.0313067920506001
-5.42153644561768	-7.07559633255005	-6.7239465713501	0.00616496335715055	0.16053232550621	-0.0313656181097031
-5.41369485855103	-7.07038879394531	-6.72729444503784	0.0063493768684566	0.160417333245277	-0.031343512237072
-5.40884733200073	-7.07044363021851	-6.71639537811279	0.00643609091639519	0.160241708159447	-0.031385812908411
-5.39913940429688	-7.07757568359375	-6.70791006088257	0.00664693722501397	0.16002057492733	-0.0314311906695366
-5.38924217224121	-7.07494115829468	-6.70496606826782	0.0067141349427402	0.160060912370682	-0.0314562059938908
-5.3829607963562	-7.07302808761597	-6.70447826385498	0.00688074808567762	0.159932613372803	-0.0315194055438042
-5.3795018196106	-7.07401609420776	-6.70286130905151	0.00710052018985152	0.159739077091217	-0.0315640494227409
-5.36767196655273	-7.07546663284302	-6.69889259338379	0.00725517002865672	0.159664914011955	-0.0315838120877743
-5.36445999145508	-7.07896041870117	-6.68642663955688	0.00737549131736159	0.159520179033279	-0.0316194258630276
-5.3718843460083	-7.08862447738647	-6.68750762939453	0.00752843171358109	0.15944416821003	-0.0315600484609604
-5.37628126144409	-7.08890676498413	-6.69140720367432	0.00772927748039365	0.159372448921204	-0.0313311293721199
-5.37009811401367	-7.07533931732178	-6.69311571121216	0.00798884313553572	0.159171640872955	-0.0312046781182289
-5.36452865600586	-7.08120632171631	-6.69126176834106	0.00814473442733288	0.159021154046059	-0.0311536770313978
-5.3605260848999	-7.09197092056274	-6.68604373931885	0.0082418592646718	0.158857449889183	-0.0314458534121513
-5.35509729385376	-7.09292078018188	-6.69547653198242	0.00836102105677128	0.158840581774712	-0.031670905649662
-5.34386444091797	-7.07947635650635	-6.68546199798584	0.00862413551658392	0.158575996756554	-0.0315130576491356
-5.33517026901245	-7.07292032241821	-6.68317699432373	0.00876797363162041	0.158346936106682	-0.0314178317785263
-5.33438682556152	-7.07678174972534	-6.68465566635132	0.00887278281152248	0.158102959394455	-0.0315125286579132
-5.33244132995605	-7.07502222061157	-6.67166328430176	0.00900193676352501	0.158052548766136	-0.0317578241229057
-5.33339643478394	-7.07860231399536	-6.68901538848877	0.0092005580663681	0.158083155751228	-0.0320450663566589
-5.33276271820068	-7.08364820480347	-6.68178939819336	0.00941962841898203	0.157844245433807	-0.0323046967387199
-5.33197736740112	-7.08879232406616	-6.67562341690063	0.0095848310738802	0.157752946019173	-0.0326141715049744
-5.33218431472778	-7.08579587936401	-6.68499183654785	0.00971948355436325	0.157722264528275	-0.0327820889651775
-5.33400297164917	-7.08320283889771	-6.68546152114868	0.00993493385612965	0.157650768756866	-0.0329820103943348
-5.3359637260437	-7.0830512046814	-6.692214012146	0.010274900123477	0.157515943050385	-0.0331863351166248
-5.33800983428955	-7.08750867843628	-6.69043779373169	0.0105073722079396	0.157509952783585	-0.0332301408052444
-5.33799409866333	-7.09188652038574	-6.68831396102905	0.0106406984850764	0.157406747341156	-0.0335387028753757
-5.33838796615601	-7.08956623077393	-6.69176959991455	0.0109725287184119	0.157331615686417	-0.0338094867765903
-5.34003686904907	-7.09112405776978	-6.69666481018066	0.0112528465688229	0.157398596405983	-0.0339886918663979
-5.34045171737671	-7.09797525405884	-6.70611238479614	0.0113678006455302	0.157283022999763	-0.0341914519667625
-5.34392690658569	-7.1013035774231	-6.69787502288818	0.011691558174789	0.157177850604057	-0.0344655103981495
-5.34075021743774	-7.0993766784668	-6.70001840591431	0.0119033977389336	0.157116204500198	-0.0347638167440891
-5.34025144577026	-7.09922742843628	-6.71049070358276	0.0121011016890407	0.157117530703545	-0.0349533520638943
-5.34229707717896	-7.10348415374756	-6.71016788482666	0.0123814241960645	0.156916037201881	-0.0350685082376003
-5.34259748458862	-7.10396671295166	-6.71236753463745	0.0125371906906366	0.15685960650444	-0.0351823642849922
-5.34195518493652	-7.10123872756958	-6.71642971038818	0.012633609585464	0.156747475266457	-0.0353942215442657
-5.34141206741333	-7.10065460205078	-6.71212148666382	0.0128895742818713	0.156643390655518	-0.0355069003999233
-5.33859729766846	-7.10198450088501	-6.72563409805298	0.0131084499880672	0.156658455729485	-0.0357144698500633
-5.33952856063843	-7.098961353302	-6.73618221282959	0.0132259512320161	0.1566022336483	-0.035816203802824
-5.34427261352539	-7.1035327911377	-6.73816061019897	0.013397453352809	0.156544640660286	-0.0360198393464088
-5.34334373474121	-7.10765886306763	-6.73034715652466	0.0135844452306628	0.15644583106041	-0.036176536232233
-5.34440755844116	-7.10730171203613	-6.7276611328125	0.0137071944773197	0.156501308083534	-0.0363542139530182
-5.34797525405884	-7.10823488235474	-6.73429393768311	0.0139255253598094	0.156420022249222	-0.0365871824324131
-5.35084819793701	-7.11235952377319	-6.73559284210205	0.0140839945524931	0.1564581990242	-0.0365858003497124
-5.34989452362061	-7.1136622428894	-6.74181032180786	0.0141930496320128	0.156295374035835	-0.0366760939359665
-5.3530330657959	-7.113365650177	-6.7303409576416	0.014329013414681	0.156282052397728	-0.0368490740656853
-5.35389375686646	-7.11483716964722	-6.72911691665649	0.0145187666639686	0.15628157556057	-0.0369672477245331
-5.35632991790771	-7.11956167221069	-6.74765253067017	0.0146339479833841	0.156276911497116	-0.0370889119803905
-5.35977029800415	-7.12177658081055	-6.75209903717041	0.0148034412413836	0.156209126114845	-0.0371653810143471
-5.3565559387207	-7.12338066101074	-6.74261951446533	0.0149307865649462	0.156129315495491	-0.0371721312403679
-5.35481405258179	-7.12661695480347	-6.74759578704834	0.0151073941960931	0.156053647398949	-0.037281222641468
-5.35425662994385	-7.12445735931396	-6.74514675140381	0.0152166085317731	0.156047955155373	-0.0372635275125504
-5.35375165939331	-7.1230583190918	-6.74914789199829	0.0153001630678773	0.156037330627441	-0.0372984819114208
-5.34999656677246	-7.12437915802002	-6.74783945083618	0.015294685959816	0.155879959464073	-0.0374081805348396
-5.35179090499878	-7.12755393981934	-6.74677562713623	0.0153392404317856	0.155839532613754	-0.0374404825270176
-5.34902715682983	-7.13263893127441	-6.73676347732544	0.0153676513582468	0.155829906463623	-0.0374958738684654
-5.3502197265625	-7.12761878967285	-6.74210166931152	0.0153991775587201	0.155715346336365	-0.0375615656375885
-5.35670471191406	-7.12763214111328	-6.74094724655151	0.015544936992228	0.155710831284523	-0.0376357063651085
-5.35861539840698	-7.13322687149048	-6.7428936958313	0.015555739402771	0.155668348073959	-0.0375687293708324
-5.36255025863647	-7.13586807250977	-6.73022937774658	0.0155389131978154	0.155598163604736	-0.0377879068255425
-5.364830493927	-7.13600206375122	-6.74118757247925	0.0156914480030537	0.155549883842468	-0.0379114970564842
-5.36706876754761	-7.13255739212036	-6.73982048034668	0.0157322306185961	0.155552238225937	-0.0379643552005291
-5.37438201904297	-7.13124132156372	-6.74894332885742	0.0158319473266602	0.155407935380936	-0.03804612159729
-5.37924432754517	-7.13359832763672	-6.75073432922363	0.0159397404640913	0.155412405729294	-0.0381231568753719
-5.38152074813843	-7.13105010986328	-6.74391460418701	0.0160237606614828	0.155426263809204	-0.0382484793663025
-5.38785219192505	-7.12996387481689	-6.751305103302	0.0159895792603493	0.155349746346474	-0.0384083278477192
-5.39373302459717	-7.12903213500977	-6.75294923782349	0.0161224901676178	0.155283242464066	-0.0384757742285728
-5.39561986923218	-7.12822246551514	-6.76714134216309	0.0161157418042421	0.155241578817368	-0.0385409221053123
-5.40060663223267	-7.13014602661133	-6.75733661651611	0.0160337407141924	0.155161216855049	-0.0386974401772022
-5.40875911712646	-7.13254928588867	-6.75491333007813	0.0161212757229805	0.155098080635071	-0.038866899907589
-5.41225624084473	-7.13535785675049	-6.76358795166016	0.0159810725599527	0.155215710401535	-0.0389804802834988
-5.42599391937256	-7.13128280639648	-6.76045942306519	0.0160763300955296	0.15518619120121	-0.0390698499977589
-5.43785953521729	-7.13507556915283	-6.77246236801147	0.0160854570567608	0.155201464891434	-0.0390974394977093
-5.44110679626465	-7.13617706298828	-6.77371549606323	0.0160593129694462	0.155204325914383	-0.0391419008374214
-5.45238208770752	-7.13501358032227	-6.77217864990234	0.0160487536340952	0.155227720737457	-0.0392300859093666
-5.45896482467651	-7.13683128356934	-6.77343511581421	0.0161506962031126	0.15520404279232	-0.0394040904939175
-5.46330118179321	-7.1366229057312	-6.78130292892456	0.0160886067897081	0.155190616846085	-0.0396210588514805
-5.47494459152222	-7.13065576553345	-6.79487609863281	0.0161052215844393	0.155136168003082	-0.0397210828959942
-5.48759126663208	-7.13440704345703	-6.79598522186279	0.0161514952778816	0.155133709311485	-0.0397437028586864
-5.48906707763672	-7.13173770904541	-6.79822111129761	0.0160902943462133	0.15508858859539	-0.0398338884115219
-5.50185537338257	-7.12996673583984	-6.79943752288818	0.0160508677363396	0.155036434531212	-0.0399161167442799
-5.51367616653442	-7.1334547996521	-6.79822158813477	0.0160550344735384	0.155053943395615	-0.0399788357317448
-5.52378034591675	-7.13244485855103	-6.81728982925415	0.0159458573907614	0.154999315738678	-0.0401638895273209
-5.53564882278442	-7.12849855422974	-6.81519842147827	0.0159023553133011	0.155063733458519	-0.0401473045349121
-5.55650234222412	-7.13344526290894	-6.82285356521606	0.0159669201821089	0.155095353722572	-0.0401989184319973
-5.5621452331543	-7.13443517684937	-6.82624006271362	0.0158730056136847	0.154975518584251	-0.0402924567461014
-5.5760817527771	-7.12974405288696	-6.82100391387939	0.0158056449145079	0.155139490962029	-0.0403697341680527
-5.58516597747803	-7.12827634811401	-6.83498859405518	0.0157515145838261	0.155078798532486	-0.040369238704443
-5.59751510620117	-7.12748527526855	-6.84026575088501	0.0157796256244183	0.155078694224358	-0.0404179804027081
-5.60577297210693	-7.12592124938965	-6.84118223190308	0.0157764796167612	0.155018210411072	-0.0405290722846985
-5.61307764053345	-7.1283278465271	-6.84941387176514	0.0155966496095061	0.154974967241287	-0.0405007228255272
-5.62352991104126	-7.12377548217773	-6.85021591186523	0.0155282318592072	0.154997736215591	-0.0405592024326324
-5.63657188415527	-7.11969184875488	-6.86692094802856	0.0155457211658359	0.154942333698273	-0.0404677912592888
-5.65033102035522	-7.12124872207642	-6.86839866638184	0.0153884869068861	0.154958620667458	-0.0403950326144695
-5.65779733657837	-7.11678886413574	-6.86687755584717	0.0153605425730348	0.155040130019188	-0.0404276996850967
-5.66273546218872	-7.1169490814209	-6.87267065048218	0.0152560034766793	0.154986783862114	-0.0403905659914017
-5.67616987228394	-7.11399412155151	-6.88201856613159	0.0152275143191218	0.154967620968819	-0.0402913130819798
-5.68258380889893	-7.11598062515259	-6.87659215927124	0.0150149501860142	0.154993668198586	-0.0403069630265236
-5.69298362731934	-7.11205673217773	-6.87968111038208	0.0148821482434869	0.15501444041729	-0.0403640829026699
-5.70161628723145	-7.11048269271851	-6.88459634780884	0.0148500371724367	0.154967337846756	-0.0402776561677456
-5.71307563781738	-7.10580492019653	-6.89968729019165	0.0147107923403382	0.154997393488884	-0.0401880294084549
-5.72341346740723	-7.10570955276489	-6.90150213241577	0.0144364582374692	0.155000001192093	-0.0400598831474781
-5.73615312576294	-7.10670185089111	-6.89772748947144	0.0143608404323459	0.155035883188248	-0.0399916842579842
-5.73909521102905	-7.1039400100708	-6.90260934829712	0.0141358897089958	0.155148446559906	-0.039953488856554
-5.75099802017212	-7.10027170181274	-6.91325187683105	0.0139798689633608	0.155165627598763	-0.0397583022713661
-5.76298379898071	-7.10160732269287	-6.91858148574829	0.0138961495831609	0.155254572629929	-0.0396230220794678
-5.76392126083374	-7.10557746887207	-6.9165153503418	0.013714250177145	0.155212059617043	-0.0395248606801033
-5.77440166473389	-7.09884786605835	-6.91315412521362	0.0135148698464036	0.15531975030899	-0.0394064262509346
-5.78151559829712	-7.09817457199097	-6.92196559906006	0.0133978649973869	0.155344039201736	-0.0392494536936283
-5.78588628768921	-7.09758901596069	-6.91913986206055	0.0132175767794251	0.155448436737061	-0.0390517301857471
-5.79093027114868	-7.09421682357788	-6.93202829360962	0.013011259958148	0.155404448509216	-0.0388947986066341
-5.79930400848389	-7.09249830245972	-6.93191623687744	0.012954811565578	0.155475586652756	-0.0387522540986538
-5.80433559417725	-7.09228038787842	-6.92121982574463	0.0127360196784139	0.155527606606483	-0.0386227965354919
-5.81098985671997	-7.08979177474976	-6.93837308883667	0.0125398179516196	0.155608743429184	-0.0384954027831554
-5.81713724136353	-7.08623266220093	-6.94426918029785	0.0124110104516149	0.155705079436302	-0.0381989218294621
-5.81890964508057	-7.08620405197144	-6.94814205169678	0.0122336726635695	0.155672788619995	-0.0380109436810017
-5.82471895217896	-7.08797931671143	-6.94384908676147	0.0120565313845873	0.155702322721481	-0.0378739088773727
-5.82870388031006	-7.08364677429199	-6.94206047058105	0.0119813783094287	0.155857369303703	-0.0376987159252167
-5.83368158340454	-7.08246612548828	-6.95283985137939	0.0117323873564601	0.155898600816727	-0.0374675467610359
-5.83688688278198	-7.08353424072266	-6.95424938201904	0.011518937535584	0.155920952558517	-0.0372553467750549
-5.84594202041626	-7.08504056930542	-6.95028638839722	0.0114300465211272	0.156048387289047	-0.0370256640017033
-5.84592390060425	-7.08561754226685	-6.94878196716309	0.0111525226384401	0.156155169010162	-0.0368929468095303
-5.84989500045776	-7.08048725128174	-6.95019865036011	0.0109822563827038	0.156140133738518	-0.0367439799010754
-5.858962059021	-7.08422708511353	-6.95921039581299	0.0108994413167238	0.156192645430565	-0.036639891564846
-5.86378002166748	-7.08455944061279	-6.95552206039429	0.010665524750948	0.156396687030792	-0.0363351404666901
-5.86451196670532	-7.08497142791748	-6.95436573028564	0.0104576237499714	0.156300038099289	-0.0362376905977726
-5.86681079864502	-7.08459806442261	-6.95105648040771	0.0103260893374681	0.156457737088203	-0.0361211039125919
-5.86768388748169	-7.08007526397705	-6.9521689414978	0.0100643094629049	0.156632706522942	-0.0359651148319244
-5.86905479431152	-7.07325077056885	-6.96057510375977	0.00996026024222374	0.156592547893524	-0.0358281396329403
-5.87676668167114	-7.07331991195679	-6.97318267822266	0.00987736042588949	0.156647503376007	-0.035455483943224
-5.87487602233887	-7.07025146484375	-6.95544481277466	0.0096437893807888	0.156719103455544	-0.0352361463010311
-5.8768367767334	-7.06997489929199	-6.9576563835144	0.00938252359628677	0.15673990547657	-0.0349819101393223
-5.87797117233276	-7.06195735931396	-6.9559588432312	0.00921743549406528	0.156865939497948	-0.0346832424402237
-5.87674617767334	-7.05962085723877	-6.96615695953369	0.00891914498060942	0.157013744115829	-0.034465167671442
-5.87438058853149	-7.05675888061523	-6.96190023422241	0.00870607420802116	0.157067254185677	-0.0342284329235554
-5.87941884994507	-7.06461572647095	-6.95073556900024	0.00852156616747379	0.15718275308609	-0.0341654308140278
-5.88138389587402	-7.06562232971191	-6.96041774749756	0.00821432378143072	0.157471686601639	-0.0339854992926121
-5.89181041717529	-7.0639705657959	-6.96127891540527	0.00799691956490278	0.157628417015076	-0.0337414555251598
-5.89473152160645	-7.06477975845337	-6.96873569488525	0.0077449232339859	0.157768473029137	-0.0334414504468441
-5.89270448684692	-7.06115436553955	-6.97076320648193	0.00753668835386634	0.15786774456501	-0.0330949351191521
-5.89094305038452	-7.05953168869019	-6.96635341644287	0.00716492999345064	0.158018261194229	-0.032712783664465
-5.88867282867432	-7.05755376815796	-6.95557689666748	0.0069840420037508	0.158083066344261	-0.0323894619941711
-5.88120079040527	-7.05445623397827	-6.96111726760864	0.0067082243040204	0.158280417323112	-0.0321219637989998
-5.88349485397339	-7.05321311950684	-6.95764207839966	0.00647340016439557	0.158427655696869	-0.0317591987550259
-5.88140964508057	-7.05794525146484	-6.95558500289917	0.00613721227273345	0.158502802252769	-0.0314269475638866
-5.87938117980957	-7.05769538879395	-6.96648740768433	0.00578846083953977	0.158594518899918	-0.0311340447515249
-5.88127565383911	-7.05679941177368	-6.95339298248291	0.00546625768765807	0.158656880259514	-0.0308265406638384
-5.8809814453125	-7.05875158309937	-6.94267320632935	0.0051229503005743	0.158864319324493	-0.0305859763175249
-5.87680864334106	-7.05927515029907	-6.94040155410767	0.00481376843526959	0.159012719988823	-0.0303343776613474
-5.88067817687988	-7.05793046951294	-6.93845176696777	0.0044795828871429	0.15921613574028	-0.0299151018261909
-5.88016843795776	-7.05605220794678	-6.94301128387451	0.00418884539976716	0.159325033426285	-0.0296393819153309
-5.87695789337158	-7.06062173843384	-6.94064140319824	0.0039592725224793	0.159451618790627	-0.0293191373348236
-5.86970090866089	-7.05720376968384	-6.92688417434692	0.00363668333739042	0.159588247537613	-0.0290393531322479
-5.86479091644287	-7.0583701133728	-6.9330735206604	0.00341156404465437	0.159787222743034	-0.0288313832134008
-5.85897302627563	-7.05923461914063	-6.93718814849854	0.00316422549076378	0.159962683916092	-0.028502194210887
-5.85649490356445	-7.05573320388794	-6.93209171295166	0.00290331547148526	0.160055547952652	-0.0281366165727377
-5.85160732269287	-7.06003665924072	-6.92368078231812	0.00261373980902135	0.160149991512299	-0.027789918705821
-5.84222984313965	-7.05878591537476	-6.91135120391846	0.00235458835959435	0.16022452712059	-0.0275798253715038
-5.83675622940063	-7.05518817901611	-6.91568565368652	0.002070831367746	0.160417646169662	-0.0272236075252295
-5.83406829833984	-7.05882358551025	-6.90954923629761	0.00174679735209793	0.160475790500641	-0.0268475599586964
-5.82540941238403	-7.05859136581421	-6.90611362457275	0.0015868671471253	0.160574972629547	-0.0265215523540974
-5.82549238204956	-7.05540561676025	-6.8989634513855	0.00131813308689743	0.160718962550163	-0.0262698698788881
-5.81645536422729	-7.05893802642822	-6.89691829681396	0.000953636888880283	0.160843670368195	-0.0260516013950109
-5.81120300292969	-7.05891084671021	-6.89209461212158	0.000708654231857508	0.160943403840065	-0.0257410369813442
-5.80924892425537	-7.05860805511475	-6.89096403121948	0.000457023736089468	0.161183580756187	-0.0253622531890869
-5.80912065505981	-7.06192874908447	-6.88972997665405	0.000207474062335677	0.161339208483696	-0.0251287631690502
-5.80320644378662	-7.06329965591431	-6.87687349319458	-3.60120429832023E-06	0.161467418074608	-0.0248893667012453
-5.79210519790649	-7.05944108963013	-6.8740177154541	-0.000167209655046463	0.161647722125053	-0.0246210210025311
-5.78855228424072	-7.06132936477661	-6.87462472915649	-0.000450263847596943	0.161764591932297	-0.024450333788991
-5.782057762146	-7.05831956863403	-6.87117767333984	-0.000670449866447598	0.161872446537018	-0.0241426434367895
-5.77347087860107	-7.05711793899536	-6.87345457077026	-0.000885783054400235	0.161974251270294	-0.0237911362200975
-5.76900053024292	-7.0597825050354	-6.86489963531494	-0.00123391626402736	0.162078335881233	-0.0235237795859575
-5.76334524154663	-7.05620002746582	-6.85170841217041	-0.00143299589399248	0.162195935845375	-0.0232820082455873
-5.75442123413086	-7.05658960342407	-6.85031461715698	-0.00175936112646013	0.16242054104805	-0.0230161715298891
-5.74936246871948	-7.05773973464966	-6.85159301757813	-0.00204692268744111	0.162519752979279	-0.0226718727499247
-5.75041770935059	-7.05962562561035	-6.84923696517944	-0.00222959066741169	0.162680327892303	-0.0223447903990746
-5.73914957046509	-7.06162261962891	-6.84467506408691	-0.00249477941542864	0.162801340222359	-0.0220512393862009
-5.73643970489502	-7.06018209457397	-6.83618354797363	-0.00282632256858051	0.162967458367348	-0.021793682128191
-5.72987508773804	-7.06240463256836	-6.82851028442383	-0.00294485013000667	0.163131669163704	-0.0215395800769329
-5.71760416030884	-7.05802583694458	-6.82778406143188	-0.0031886612996459	0.163315698504448	-0.0212988909333944
-5.71338510513306	-7.05339479446411	-6.83296489715576	-0.00336542446166277	0.163423269987106	-0.0210189037024975
-5.70774412155151	-7.05579376220703	-6.81819152832031	-0.00357875670306385	0.163505658507347	-0.0207985118031502
-5.69857740402222	-7.05340814590454	-6.82458400726318	-0.00380637613125145	0.163618177175522	-0.0204749070107937
-5.69530534744263	-7.05370044708252	-6.81253862380981	-0.0040930793620646	0.163771733641624	-0.0202695727348328
-5.69184589385986	-7.05724382400513	-6.8092565536499	-0.00428787665441632	0.163970962166786	-0.0200443975627422
-5.68636846542358	-7.05537223815918	-6.80178499221802	-0.00450570089742541	0.164147570729256	-0.0198039170354605
-5.67994356155396	-7.05449724197388	-6.80049562454224	-0.00474700191989541	0.164253562688828	-0.0195560902357101
-5.67292737960815	-7.05134725570679	-6.80522108078003	-0.00488860113546252	0.164409831166267	-0.0193980429321527
-5.66875982284546	-7.05128335952759	-6.79919624328613	-0.00505683431401849	0.164508074522018	-0.0191125888377428
-5.66180324554443	-7.05088186264038	-6.80010747909546	-0.0052739973179996	0.164649829268456	-0.0189016759395599
[truncated: 9,037 more rows]
