# Supplementary material for: Identification of Haptic Based Guiding Using Hard Reins
Source: PLoS One. 2015 Jul 22;10(7):e0132020. doi: 10.1371/journal.pone.0132020 (PMC4511788; doi:10.1371/journal.pone.0132020)
Supplement: S6 File — (ZIP) [file pone.0132020.s006.zip › Exp2_ForceData2/Subject6/path3/T4.csv]

Force X (N)	Force Y (N)	Force Z (N)	Torque X (N-m)	Torque Y (N-m)	Torque Z (N-m)	Frequency = 10000	Averaging Level = 16	F/T Serial Number = FT11772	Time Started = 19/02/2013 13:22:29
-7.52268409729004	-7.66840744018555	-9.67791652679443	-0.0203229244798422	-0.0426864326000214	-0.0203871913254261
-7.51782035827637	-7.66621208190918	-9.68389415740967	-0.0202044770121574	-0.042767733335495	-0.0201983470469713
-7.51591348648071	-7.66673612594604	-9.68330669403076	-0.0200094468891621	-0.0427560098469257	-0.0200961697846651
-7.50882625579834	-7.66024446487427	-9.68675136566162	-0.020068384706974	-0.0427056588232517	-0.0199912339448929
-7.50242280960083	-7.6538143157959	-9.69485855102539	-0.0198851842433214	-0.0427769497036934	-0.0198466200381517
-7.49885988235474	-7.64976215362549	-9.70138740539551	-0.0197895783931017	-0.0428020320832729	-0.0195978488773108
-7.48810577392578	-7.64367008209229	-9.70235252380371	-0.0197911597788334	-0.0427846349775791	-0.0194850694388151
-7.48193454742432	-7.64306926727295	-9.69094753265381	-0.0197126585990191	-0.0428834967315197	-0.0192872975021601
-7.47260713577271	-7.64031600952148	-9.69160556793213	-0.0196499060839415	-0.0427739098668098	-0.0191320162266493
-7.46546745300293	-7.63372230529785	-9.69680309295654	-0.0196874924004078	-0.0426708236336708	-0.0190513115376234
-7.46123027801514	-7.62788105010986	-9.69071102142334	-0.0196110010147095	-0.0425761081278324	-0.0188020188361406
-7.44926166534424	-7.62555837631226	-9.69254970550537	-0.0195146761834621	-0.042559552937746	-0.018674461171031
-7.44573974609375	-7.62415504455566	-9.68402481079102	-0.0194940567016602	-0.0423320829868317	-0.0184916071593761
-7.43545627593994	-7.6207103729248	-9.68244361877441	-0.0194342918694019	-0.0422569140791893	-0.0184036940336227
-7.42375135421753	-7.6169056892395	-9.68152618408203	-0.0193337723612785	-0.0421330705285072	-0.0182907413691282
-7.42037200927734	-7.61064529418945	-9.68156719207764	-0.0192463584244251	-0.042005829513073	-0.0181570220738649
-7.41426849365234	-7.60632419586182	-9.68574047088623	-0.0191035084426403	-0.041902769356966	-0.0180331785231829
-7.40455675125122	-7.60553312301636	-9.68505001068115	-0.0191244948655367	-0.0418563485145569	-0.0178971961140633
-7.40362215042114	-7.60454368591309	-9.68575096130371	-0.0189886949956417	-0.0417650118470192	-0.0178395826369524
-7.39823246002197	-7.60592317581177	-9.67669868469238	-0.0188870970159769	-0.0416515618562698	-0.0178639981895685
-7.39195775985718	-7.60078573226929	-9.67613124847412	-0.0188838429749012	-0.0415243282914162	-0.017798850312829
-7.3906364440918	-7.59951877593994	-9.68523406982422	-0.0187529195100069	-0.0414354130625725	-0.017782298848033
-7.38649892807007	-7.60296964645386	-9.68050289154053	-0.0186307318508625	-0.0413239113986492	-0.0176988262683153
-7.38124465942383	-7.60346078872681	-9.67616939544678	-0.0185426883399487	-0.0411848984658718	-0.0177343674004078
-7.38067150115967	-7.60793828964233	-9.67073249816895	-0.018370883539319	-0.0410290136933327	-0.0177958440035582
-7.37549781799316	-7.60482740402222	-9.67297744750977	-0.0181653238832951	-0.0409024618566036	-0.0178275182843208
-7.37279462814331	-7.6068754196167	-9.68455982208252	-0.0181507058441639	-0.0408400855958462	-0.0178485959768295
-7.37292766571045	-7.60604810714722	-9.68757820129395	-0.0178781114518642	-0.0407906100153923	-0.0178481470793486
-7.36657810211182	-7.61243343353271	-9.67830753326416	-0.017837792634964	-0.0406229086220264	-0.0178068820387125
-7.36093807220459	-7.61908483505249	-9.67224025726318	-0.0176172591745853	-0.0404352955520153	-0.0179950259625912
-7.36359786987305	-7.62073707580566	-9.66873264312744	-0.0173379499465227	-0.0402477383613586	-0.0181578733026981
-7.3604588508606	-7.6243314743042	-9.67947387695313	-0.0171690694987774	-0.0400547757744789	-0.0182912424206734
-7.36456871032715	-7.63188886642456	-9.67792892456055	-0.0169820562005043	-0.0399058274924755	-0.0184696409851313
-7.37105894088745	-7.63902044296265	-9.67878532409668	-0.0167252589017153	-0.0396757200360298	-0.0186696797609329
-7.37096929550171	-7.65015316009521	-9.67443084716797	-0.0166241452097893	-0.0395166277885437	-0.0188901126384735
-7.37804794311523	-7.65341758728027	-9.6738224029541	-0.0162426885217428	-0.0392941981554031	-0.0191516522318125
-7.38439750671387	-7.65500164031982	-9.68462562561035	-0.0160504132509232	-0.0390545502305031	-0.0194027535617352
-7.38588380813599	-7.66101598739624	-9.68412590026855	-0.0158202219754457	-0.0388880595564842	-0.0196541324257851
-7.39290142059326	-7.66353273391724	-9.69311809539795	-0.0155527358874679	-0.0387830846011639	-0.0199451632797718
-7.39824485778809	-7.67165565490723	-9.68532085418701	-0.0152901522815228	-0.0385894477367401	-0.0202321521937847
-7.39977216720581	-7.67389392852783	-9.68477439880371	-0.0150828082114458	-0.038406103849411	-0.0205818433314562
-7.40053462982178	-7.67698383331299	-9.68496227264404	-0.0148105472326279	-0.0382242500782013	-0.0209654178470373
-7.40865230560303	-7.6781644821167	-9.69687175750732	-0.0144500462338328	-0.038122795522213	-0.0212939567863941
-7.41353750228882	-7.68448877334595	-9.69834041595459	-0.0142083363607526	-0.037938266992569	-0.0216154046356678
-7.41886281967163	-7.69035673141479	-9.69970607757568	-0.0138561483472586	-0.0378879196941853	-0.0219291765242815
-7.42299604415894	-7.6933708190918	-9.70395374298096	-0.0135239595547318	-0.0376897677779198	-0.0223052985966206
-7.42653751373291	-7.69901180267334	-9.70966053009033	-0.0132365226745605	-0.0375534854829311	-0.0227029044181108
-7.43062114715576	-7.70274877548218	-9.71782302856445	-0.0127516509965062	-0.0374472700059414	-0.0230217911303043
-7.43101978302002	-7.70530796051025	-9.72966861724854	-0.0123385945335031	-0.0373170860111713	-0.0233719684183598
-7.43443393707275	-7.71075773239136	-9.73256778717041	-0.0118905156850815	-0.0372078418731689	-0.0236300863325596
-7.431715965271	-7.71389245986938	-9.73875904083252	-0.0113840298727155	-0.0371503941714764	-0.0239777769893408
-7.43088912963867	-7.71505308151245	-9.75243473052979	-0.0108754355460405	-0.0370173156261444	-0.0243240874260664
-7.43094110488892	-7.71889877319336	-9.76323699951172	-0.0103072775527835	-0.0369146727025509	-0.0245992168784142
-7.42875099182129	-7.7186713218689	-9.78509044647217	-0.00971006788313389	-0.0370020605623722	-0.0248575638979673
-7.42647647857666	-7.72748708724976	-9.79775810241699	-0.00913293659687042	-0.0369547307491302	-0.0251148995012045
-7.41923904418945	-7.72860193252563	-9.80388164520264	-0.00856845546513796	-0.0369279235601425	-0.0254555568099022
-7.42009925842285	-7.72875642776489	-9.81729125976563	-0.00792710855603218	-0.036868017166853	-0.0256634596735239
-7.41756629943848	-7.73416042327881	-9.83223152160645	-0.00724808825179935	-0.036930114030838	-0.0258904527872801
-7.41034889221191	-7.73899841308594	-9.85287952423096	-0.00678851967677474	-0.0369094386696815	-0.0261655319482088
-7.40974473953247	-7.74042510986328	-9.85521507263184	-0.00632195826619864	-0.0369318313896656	-0.0263528767973185
-7.40509843826294	-7.74660873413086	-9.86590766906738	-0.00575618166476488	-0.0369232445955276	-0.0266814399510622
-7.40023374557495	-7.7469277381897	-9.87269020080566	-0.00527147529646754	-0.0368445031344891	-0.0269422400742769
-7.39232921600342	-7.7441554069519	-9.88501358032227	-0.00468428432941437	-0.0368172936141491	-0.0270316489040852
-7.3888201713562	-7.74843978881836	-9.90258026123047	-0.00416208570823073	-0.0367358922958374	-0.0272371917963028
-7.37849712371826	-7.74421453475952	-9.91235446929932	-0.00359338312409818	-0.0367280431091785	-0.0274745803326368
-7.36928081512451	-7.73958253860474	-9.91874122619629	-0.00309502147138119	-0.0366689749062061	-0.0276307947933674
-7.35705757141113	-7.73932313919067	-9.9326057434082	-0.00257028313353658	-0.0365740656852722	-0.0277957022190094
-7.34801054000854	-7.7336859703064	-9.9456729888916	-0.00205737026408315	-0.0364952646195889	-0.0279719494283199
-7.33940744400024	-7.72948980331421	-9.95057392120361	-0.00160673283971846	-0.0363619029521942	-0.0280245300382376
-7.32979249954224	-7.73000860214233	-9.94950675964355	-0.00120113231241703	-0.036259800195694	-0.0281761325895786
-7.31643867492676	-7.72719764709473	-9.95377159118652	-0.000754967448301613	-0.0361491329967976	-0.0283707249909639
-7.30866003036499	-7.72073459625244	-9.96372985839844	-0.000402938487241045	-0.0359412878751755	-0.0285879373550415
-7.30188512802124	-7.71822023391724	-9.96269702911377	-0.000131455104565248	-0.0358459241688252	-0.0286762826144695
-7.29333305358887	-7.71909093856812	-9.96461582183838	0.00024763576220721	-0.0356784202158451	-0.0288653112947941
-7.28877401351929	-7.71518039703369	-9.96398162841797	0.000538862776011229	-0.0354279205203056	-0.0289439279586077
-7.28143692016602	-7.71639442443848	-9.96037292480469	0.000708460866007954	-0.0351895429193974	-0.0291618499904871
-7.27441120147705	-7.71230936050415	-9.96852970123291	0.00108850456308573	-0.0350625924766064	-0.0293182116001844
-7.26713848114014	-7.70806074142456	-9.96346092224121	0.00138240854721516	-0.0347186699509621	-0.0294213313609362
-7.26585006713867	-7.70619201660156	-9.9644193649292	0.00154205609578639	-0.0345130749046803	-0.0295528341084719
-7.25743389129639	-7.70580244064331	-9.96098804473877	0.00177871808409691	-0.0342928022146225	-0.029659790918231
-7.245361328125	-7.7011981010437	-9.95899772644043	0.00195318274199963	-0.0339832305908203	-0.0298472102731466
-7.23929643630981	-7.69230794906616	-9.96468353271484	0.00214206543751061	-0.0336907245218754	-0.0300080142915249
-7.23179054260254	-7.68779277801514	-9.95820426940918	0.00236229947768152	-0.0334441885352135	-0.0300388690084219
-7.21797895431519	-7.68643045425415	-9.95367336273193	0.0025289251934737	-0.0332277528941631	-0.0300958342850208
-7.21084213256836	-7.67936515808105	-9.94393444061279	0.0025637112557888	-0.0328762046992779	-0.0301971863955259
-7.20165109634399	-7.6736626625061	-9.93269634246826	0.00267578940838575	-0.0325202606618404	-0.0302426926791668
-7.18764352798462	-7.66855525970459	-9.93774032592773	0.00274088862352073	-0.0322699137032032	-0.0302767045795918
-7.17613935470581	-7.65995454788208	-9.92952919006348	0.00267702154815197	-0.0319987758994102	-0.0302171856164932
-7.16564273834229	-7.65267848968506	-9.9182825088501	0.00274269003421068	-0.0316904187202454	-0.0302436612546444
-7.15403699874878	-7.6458535194397	-9.91002559661865	0.00272931298241019	-0.0312955714762211	-0.0301558692008257
-7.13973999023438	-7.63560485839844	-9.89450263977051	0.00268829334527254	-0.0310857798904181	-0.0301591102033854
-7.12867546081543	-7.62779092788696	-9.90427398681641	0.00273607368580997	-0.0307197943329811	-0.0300624426454306
-7.11940431594849	-7.61811780929565	-9.89210891723633	0.0026922058314085	-0.030497532337904	-0.0299105439335108
-7.10175228118896	-7.6145396232605	-9.87575149536133	0.00264037237502635	-0.0301858969032764	-0.0298390928655863
-7.08764791488647	-7.60174989700317	-9.86957931518555	0.00268365885131061	-0.0298683550208807	-0.0297159887850285
-7.07251787185669	-7.59060478210449	-9.86784076690674	0.00262778368778527	-0.0296419430524111	-0.0294423941522837
-7.06079769134521	-7.58677244186401	-9.8656759262085	0.00260278256610036	-0.0294012054800987	-0.0292916037142277
-7.04030275344849	-7.57628345489502	-9.85557842254639	0.00268274080008268	-0.0291726402938366	-0.029203973710537
-7.0242657661438	-7.56480264663696	-9.8437032699585	0.00266421609558165	-0.0289434753358364	-0.0289958622306585
-7.01257276535034	-7.55848836898804	-9.85047912597656	0.00260728993453085	-0.0286743305623531	-0.0288002677261829
-6.99691820144653	-7.55332565307617	-9.84726333618164	0.00266750226728618	-0.0284113250672817	-0.0285464357584715
-6.98143196105957	-7.54239797592163	-9.83202171325684	0.00265214731916785	-0.0282149445265532	-0.0283903311938047
-6.968505859375	-7.53503084182739	-9.82833576202393	0.00259763584472239	-0.0279929619282484	-0.0281755514442921
-6.94976186752319	-7.52549695968628	-9.82384967803955	0.0026046852581203	-0.0277711544185877	-0.0278668403625488
-6.93577194213867	-7.51968288421631	-9.82126808166504	0.00245739961974323	-0.0276766754686832	-0.0275636818259954
-6.92310285568237	-7.51179122924805	-9.80423069000244	0.00258221686817706	-0.0274059064686298	-0.0273292697966099
-6.90755653381348	-7.49888849258423	-9.80361175537109	0.00238024676218629	-0.0271299798041582	-0.0270019695162773
-6.89303874969482	-7.49121570587158	-9.79569816589355	0.00241078156977892	-0.0270975790917873	-0.0267203785479069
-6.88260316848755	-7.48321437835693	-9.79072666168213	0.00238057249225676	-0.026907691732049	-0.0263294074684381
-6.86252403259277	-7.47679805755615	-9.77684497833252	0.00225433707237244	-0.0267039313912392	-0.0259832330048084
-6.84890747070313	-7.46599102020264	-9.78007507324219	0.00221998966298997	-0.0266557224094868	-0.0257281754165888
-6.83844470977783	-7.45464849472046	-9.76792430877686	0.00217102188616991	-0.0264697317034006	-0.0253791287541389
-6.82197904586792	-7.44482612609863	-9.77313899993896	0.00215800642035902	-0.0263645574450493	-0.0249764863401651
-6.80792856216431	-7.43683624267578	-9.75661945343018	0.00201691430993378	-0.0263081472367048	-0.0246072448790073
-6.79425621032715	-7.42547988891602	-9.74814510345459	0.00187918753363192	-0.0262830182909966	-0.0242902506142855
-6.77575254440308	-7.41494846343994	-9.74341583251953	0.00183442514389753	-0.0261296052485704	-0.0239732898771763
-6.76219177246094	-7.40415954589844	-9.74161911010742	0.00163927627727389	-0.0260832998901606	-0.0235741809010506
-6.75524377822876	-7.39907836914063	-9.73396492004395	0.00157724705059081	-0.0259980969130993	-0.0231772772967815
-6.73641347885132	-7.39041662216187	-9.71984195709229	0.00141324603464454	-0.025929868221283	-0.0227974727749825
-6.72198486328125	-7.37793874740601	-9.70809459686279	0.00124117475934327	-0.0258188378065825	-0.0224417354911566
-6.71019792556763	-7.36696434020996	-9.70809078216553	0.00116133294068277	-0.0258469395339489	-0.0220339242368937
-6.69895839691162	-7.36156749725342	-9.70087909698486	0.000986774452030659	-0.0257237534970045	-0.0215102974325418
-6.6842999458313	-7.35576009750366	-9.6898078918457	0.000757591042201966	-0.0256874337792397	-0.0211314968764782
-6.67445087432861	-7.34413146972656	-9.68033695220947	0.000604343425948173	-0.0255591664463282	-0.0207665432244539
-6.66171026229858	-7.33560180664063	-9.66958236694336	0.000446934893261641	-0.0255352202802897	-0.0202314667403698
-6.6510157585144	-7.3314266204834	-9.67335605621338	0.000260258966591209	-0.0255034845322371	-0.0197838470339775
-6.63829803466797	-7.32362747192383	-9.66182327270508	0.000116526010970119	-0.0254531372338533	-0.0193144381046295
-6.6256160736084	-7.31392669677734	-9.64895153045654	-0.000187555619049817	-0.0254406165331602	-0.018878698348999
-6.60963010787964	-7.30347728729248	-9.64464664459229	-0.00032105520949699	-0.0254564862698317	-0.0184535812586546
-6.60067796707153	-7.29808235168457	-9.64043807983398	-0.000499489076901227	-0.0254906620830297	-0.0179402753710747
-6.59179210662842	-7.28525686264038	-9.63724136352539	-0.000796057982370257	-0.0254501681774855	-0.0173690356314182
-6.57894992828369	-7.28366661071777	-9.62903690338135	-0.00107184506487101	-0.0256340019404888	-0.0167962349951267
-6.57112169265747	-7.27815055847168	-9.61991500854492	-0.00123082438949496	-0.0256798695772886	-0.0162853300571442
-6.56140470504761	-7.26867294311523	-9.61065578460693	-0.0015823602443561	-0.0256990268826485	-0.0157234538346529
-6.5581316947937	-7.2620587348938	-9.6064453125	-0.00185439607594162	-0.0257769804447889	-0.0151415150612593
-6.55109262466431	-7.2585129737854	-9.60877704620361	-0.00203089416027069	-0.0260096676647663	-0.0145716816186905
-6.5469822883606	-7.2530689239502	-9.5962553024292	-0.00237406743690372	-0.0259974803775549	-0.013914524577558
-6.54247283935547	-7.25067806243896	-9.58428192138672	-0.00275460816919804	-0.0262064673006535	-0.0133859422057867
-6.53876733779907	-7.2455849647522	-9.58580017089844	-0.00293094222433865	-0.026398291811347	-0.0128706591203809
-6.53751087188721	-7.24133157730103	-9.58321285247803	-0.00314342812635005	-0.026588661596179	-0.0122162951156497
-6.53547477722168	-7.24149608612061	-9.58474540710449	-0.00346682220697403	-0.0267802029848099	-0.0117345796898007
-6.53206396102905	-7.24053192138672	-9.57969379425049	-0.00364641915075481	-0.0270427614450455	-0.0111522190272808
-6.52711200714111	-7.23671340942383	-9.57718467712402	-0.00384919042699039	-0.0272144079208374	-0.0106932241469622
-6.52687931060791	-7.2322359085083	-9.58339405059814	-0.00410950277000666	-0.0274810530245304	-0.0102589000016451
-6.52345848083496	-7.23215770721436	-9.57990264892578	-0.00432187644764781	-0.0277459844946861	-0.00976082682609558
-6.52083206176758	-7.22957229614258	-9.58477687835693	-0.00454776640981436	-0.0279794484376907	-0.00926674529910088
-6.52505016326904	-7.22762966156006	-9.58223152160645	-0.00493280263617635	-0.0282580982893705	-0.0088449539616704
-6.5254225730896	-7.23248910903931	-9.57466506958008	-0.00515036564320326	-0.0284601673483849	-0.00846267584711313
-6.52463388442993	-7.23270797729492	-9.56449699401855	-0.00559691758826375	-0.0286270715296268	-0.00813771970570087
-6.53255414962769	-7.23346519470215	-9.56380844116211	-0.00608549220487475	-0.0287325717508793	-0.00783571600914001
-6.54862546920776	-7.24049234390259	-9.55580615997314	-0.00659347325563431	-0.0287082549184561	-0.00754141621291637
-6.55850553512573	-7.23990535736084	-9.55623722076416	-0.00692581851035357	-0.0287267286330462	-0.00735793868079782
-6.56861734390259	-7.24229145050049	-9.55597686767578	-0.00718400115147233	-0.028927531093359	-0.00710234045982361
-6.57284116744995	-7.23847198486328	-9.55188751220703	-0.00735637824982405	-0.0290941055864096	-0.00682825827971101
-6.57560014724731	-7.23729276657104	-9.54952621459961	-0.00769557058811188	-0.0293269343674183	-0.00652318447828293
-6.58187675476074	-7.23555994033813	-9.55193328857422	-0.00795336533337832	-0.0296269915997982	-0.0062319147400558
-6.58996152877808	-7.24138927459717	-9.5487232208252	-0.00830652378499508	-0.0299181006848812	-0.00591918546706438
-6.59168291091919	-7.24125385284424	-9.53785610198975	-0.00875343289226294	-0.0301547311246395	-0.00573190161958337
-6.60046911239624	-7.2359766960144	-9.52946949005127	-0.00915455352514982	-0.0303512290120125	-0.00562537973746657
-6.61647748947144	-7.23623561859131	-9.52091407775879	-0.00942741893231869	-0.0304518640041351	-0.00546859437599778
-6.62583780288696	-7.24154710769653	-9.5293550491333	-0.00970591139048338	-0.0306503530591726	-0.00537480367347598
-6.63838672637939	-7.24295330047607	-9.52130222320557	-0.0101166954264045	-0.0308446604758501	-0.00516575202345848
-6.651611328125	-7.24619197845459	-9.50690078735352	-0.0104927336797118	-0.0309489890933037	-0.00503387488424778
-6.65996026992798	-7.2516565322876	-9.50353145599365	-0.0108469901606441	-0.0310304258018732	-0.00496552651748061
-6.67277574539185	-7.2479681968689	-9.49027347564697	-0.0111151468008757	-0.0311940815299749	-0.0048802881501615
-6.6821403503418	-7.25018787384033	-9.49140071868896	-0.0114901345223188	-0.0313361212611198	-0.00478486297652125
-6.69194602966309	-7.25312376022339	-9.49867820739746	-0.0116834100335836	-0.031409353017807	-0.00471751345321536
-6.69610643386841	-7.25065565109253	-9.48760318756104	-0.0119645688682795	-0.0316232703626156	-0.00458927592262626
-6.70616340637207	-7.2554669380188	-9.48459148406982	-0.0123413670808077	-0.0317440927028656	-0.00448394194245338
-6.70805549621582	-7.25515031814575	-9.47114849090576	-0.0125886229798198	-0.0318287275731564	-0.00451544113457203
-6.71620607376099	-7.25360679626465	-9.48588085174561	-0.0128279225900769	-0.0318752937018871	-0.00437473505735397
-6.7251033782959	-7.25469255447388	-9.47741222381592	-0.0131659433245659	-0.032083410769701	-0.00424922769889236
-6.73190927505493	-7.25937414169312	-9.47031402587891	-0.0134496744722128	-0.0321759693324566	-0.00420086039230227
-6.73624706268311	-7.2608118057251	-9.46783447265625	-0.0137926368042827	-0.0322285518050194	-0.00405425252392888
-6.74596548080444	-7.26327562332153	-9.45321464538574	-0.0141489449888468	-0.0322787910699844	-0.00403446797281504
-6.7490816116333	-7.26149845123291	-9.44891452789307	-0.0143894199281931	-0.0324506275355816	-0.00399682438001037
-6.7559609413147	-7.26413106918335	-9.44602298736572	-0.014640960842371	-0.0324043147265911	-0.00385878281667829
-6.7570161819458	-7.26591777801514	-9.4431266784668	-0.0149631537497044	-0.0325410217046738	-0.0038348191883415
-6.76527547836304	-7.26682949066162	-9.44858169555664	-0.0150513295084238	-0.0326199531555176	-0.00373127055354416
-6.76770067214966	-7.26524925231934	-9.44149494171143	-0.0152975814417005	-0.032637681812048	-0.0037105402443558
-6.77437210083008	-7.26834583282471	-9.44326591491699	-0.0155811747536063	-0.0328338257968426	-0.00369933946058154
-6.78037261962891	-7.268714427948	-9.44210433959961	-0.0156943630427122	-0.0329859517514706	-0.00358283286914229
-6.78239440917969	-7.26656246185303	-9.45194053649902	-0.0158201716840267	-0.0330973416566849	-0.00347080011852086
-6.79095315933228	-7.26970767974854	-9.44659614562988	-0.0161429159343243	-0.0332976467907429	-0.00346285337582231
-6.79722738265991	-7.27387094497681	-9.44140625	-0.0162189844995737	-0.0334801375865936	-0.00340135744772851
-6.80166339874268	-7.27557182312012	-9.4394474029541	-0.0164457634091377	-0.0335086025297642	-0.00342916254885495
-6.80893421173096	-7.27647972106934	-9.4404354095459	-0.0166625156998634	-0.0336645469069481	-0.00341166788712144
-6.82006978988647	-7.28438186645508	-9.44485473632813	-0.0167427323758602	-0.0337529592216015	-0.00345883728004992
-6.82315683364868	-7.28684329986572	-9.43848896026611	-0.0168115291744471	-0.0338916815817356	-0.00342625612393022
-6.83035182952881	-7.28439903259277	-9.44867324829102	-0.0169183984398842	-0.0340823121368885	-0.00344862556084991
-6.8368091583252	-7.29464483261108	-9.44669151306152	-0.0169124230742455	-0.0341938510537148	-0.00342773622833192
-6.8376030921936	-7.29071855545044	-9.44112586975098	-0.0168997328728437	-0.034300833940506	-0.00352495652623475
-6.84896516799927	-7.29146671295166	-9.4540491104126	-0.0169064719229937	-0.0344459116458893	-0.00354323186911643
-6.85104560852051	-7.29669952392578	-9.4570894241333	-0.0169786456972361	-0.0345835834741592	-0.00353426788933575
-6.85845136642456	-7.29887199401855	-9.46660614013672	-0.0170408990234137	-0.0347383804619312	-0.00357797835022211
-6.86587238311768	-7.30445718765259	-9.45484638214111	-0.0170761682093143	-0.0348889268934727	-0.00357651151716709
-6.86805963516235	-7.3069109916687	-9.45898914337158	-0.0171166341751814	-0.0349212884902954	-0.00371997570618987
-6.87479972839355	-7.30781650543213	-9.45908737182617	-0.0171758718788624	-0.035008579492569	-0.00374311208724976
-6.87914037704468	-7.3073353767395	-9.45353698730469	-0.0172019004821777	-0.0350538566708565	-0.00380470184609294
-6.87915468215942	-7.30983448028564	-9.46730041503906	-0.0172731708735228	-0.0351701937615871	-0.0039280760101974
-6.88380575180054	-7.30917263031006	-9.46437931060791	-0.0172476340085268	-0.0352817252278328	-0.00382556510157883
-6.88589239120483	-7.31168174743652	-9.46586227416992	-0.0172963440418243	-0.0354123301804066	-0.00388668058440089
-6.89034414291382	-7.30991697311401	-9.4670352935791	-0.0173017978668213	-0.0356314070522785	-0.00396471889689565
-6.89643812179565	-7.31562280654907	-9.46172046661377	-0.0174222160130739	-0.0356371961534023	-0.0040507516823709
-6.90023612976074	-7.31538248062134	-9.46930408477783	-0.0173793062567711	-0.0357097052037716	-0.00412508007138968
-6.90506744384766	-7.31506395339966	-9.47065353393555	-0.017418023198843	-0.0358081348240376	-0.00423876103013754
-6.91427421569824	-7.31783580780029	-9.47954750061035	-0.0174008645117283	-0.0358973257243633	-0.00428132386878133
-6.91625785827637	-7.3216438293457	-9.48215866088867	-0.0173385683447123	-0.0359254032373428	-0.00434572948142886
-6.91860961914063	-7.31853914260864	-9.48015594482422	-0.0172259975224733	-0.0360758155584335	-0.00450735632330179
-6.92336273193359	-7.3228702545166	-9.48678207397461	-0.0172165930271149	-0.0361825749278069	-0.00459373230114579
-6.92322492599487	-7.32462644577026	-9.49510288238525	-0.0170195698738098	-0.0362509153783321	-0.00479531800374389
-6.92626523971558	-7.31978464126587	-9.50137424468994	-0.016837865114212	-0.0364539846777916	-0.00483015039935708
-6.92835330963135	-7.32598495483398	-9.5062141418457	-0.0169003028422594	-0.036622691899538	-0.00489508872851729
-6.93217754364014	-7.3261890411377	-9.51761722564697	-0.0167070925235748	-0.0367552265524864	-0.0050089112482965
-6.93371248245239	-7.33034563064575	-9.5200309753418	-0.0165909957140684	-0.0368840955197811	-0.0050339512526989
-6.94112777709961	-7.33143997192383	-9.51941108703613	-0.0165292117744684	-0.0369748249650002	-0.00509286299347878
-6.94323968887329	-7.33489418029785	-9.53378009796143	-0.0163820181041956	-0.0371253602206707	-0.00524047669023275
-6.94631195068359	-7.33618593215942	-9.53725528717041	-0.0161891207098961	-0.0371242947876453	-0.00520154647529125
-6.95285415649414	-7.34015321731567	-9.55264186859131	-0.0160815250128508	-0.0372618921101093	-0.00522199226543307
-6.95650959014893	-7.34579992294312	-9.55210590362549	-0.0158625207841396	-0.0374407581984997	-0.00525079341605306
-6.95391130447388	-7.34514236450195	-9.56391334533691	-0.015704307705164	-0.0374966077506542	-0.0052977167069912
-6.95614385604858	-7.34884977340698	-9.57497215270996	-0.0155516872182488	-0.0376662388443947	-0.00536367064341903
-6.95881509780884	-7.35242795944214	-9.5827751159668	-0.0153025630861521	-0.0378915555775166	-0.00531962281093001
-6.95906066894531	-7.35135078430176	-9.60006904602051	-0.0150879975408316	-0.0379814617335796	-0.00528830895200372
-6.96373414993286	-7.35728120803833	-9.59655380249023	-0.0150716807693243	-0.0381215177476406	-0.00531952269375324
-6.96734046936035	-7.36407423019409	-9.60219287872314	-0.0148069029673934	-0.0382784381508827	-0.00531028490513563
-6.9694504737854	-7.36713171005249	-9.60991859436035	-0.0147438226267695	-0.0382374227046967	-0.00535873603075743
-6.97599172592163	-7.37156057357788	-9.61215209960938	-0.01452911272645	-0.0384065471589565	-0.00539652165025473
-6.98098421096802	-7.37358045578003	-9.62558650970459	-0.0142480805516243	-0.0384044982492924	-0.00542216561734676
-6.98104667663574	-7.37847852706909	-9.64128494262695	-0.0140913436189294	-0.0384465977549553	-0.00544187799096107
-6.98569011688232	-7.38145732879639	-9.6427116394043	-0.0138665186241269	-0.038614459335804	-0.00547122163698077
-6.98533391952515	-7.38660955429077	-9.64840602874756	-0.013705444522202	-0.038687888532877	-0.00552343437448144
-6.98247909545898	-7.38744163513184	-9.64655780792236	-0.0135689144954085	-0.0386769659817219	-0.00564409233629704
-6.98696231842041	-7.38739538192749	-9.65541934967041	-0.0133741535246372	-0.038685355335474	-0.00562931364402175
-6.98878192901611	-7.38951396942139	-9.64995861053467	-0.0133454259485006	-0.0387630239129066	-0.00573001801967621
-6.99294137954712	-7.39274740219116	-9.66224575042725	-0.0132668158039451	-0.0388002134859562	-0.00583580601960421
-6.99731540679932	-7.39556932449341	-9.65640354156494	-0.0131617086008191	-0.0387309119105339	-0.00580798275768757
-6.99710083007813	-7.40008020401001	-9.66300010681152	-0.0130713302642107	-0.0387369804084301	-0.00594871398061514
-7.00017547607422	-7.39913368225098	-9.65760517120361	-0.0129926651716232	-0.0386990159749985	-0.00605458673089743
-6.99715852737427	-7.40062141418457	-9.65735149383545	-0.0129395490512252	-0.0386064909398556	-0.00615800637751818
-6.99693727493286	-7.39856338500977	-9.66509437561035	-0.0128319906070828	-0.0385319367051125	-0.00626746052876115
-6.99819755554199	-7.394859790802	-9.66481113433838	-0.0127656999975443	-0.0385284833610058	-0.00630026683211327
-6.99243497848511	-7.39765214920044	-9.67034435272217	-0.0127874407917261	-0.0385336726903915	-0.0064376019872725
-6.99374437332153	-7.39342498779297	-9.66014575958252	-0.0128659345209599	-0.0384264141321182	-0.00651870248839259
-6.99842166900635	-7.39262294769287	-9.65447902679443	-0.0127997947856784	-0.0383404977619648	-0.00661312136799097
-6.99804019927979	-7.39853620529175	-9.6576976776123	-0.0128613067790866	-0.0382446311414242	-0.00675576692447066
-6.99942064285278	-7.39400482177734	-9.64783382415771	-0.0128586264327168	-0.038188274949789	-0.00686622550711036
-7.00100135803223	-7.39396476745605	-9.6513500213623	-0.0128686185926199	-0.0380468554794788	-0.00698475167155266
-7.00054311752319	-7.39566373825073	-9.64829063415527	-0.0128037100657821	-0.0379124507308006	-0.00709895230829716
-7.00227117538452	-7.39120054244995	-9.64380741119385	-0.0127585828304291	-0.0378411337733269	-0.00721242278814316
-7.00160646438599	-7.39303779602051	-9.64964771270752	-0.0127636045217514	-0.0377938747406006	-0.00729208067059517
-6.99749660491943	-7.38671016693115	-9.64392757415771	-0.0126165403053164	-0.0377575717866421	-0.00744810327887535
-6.99859189987183	-7.38942384719849	-9.6371898651123	-0.0126778148114681	-0.0376340560615063	-0.0074751409702003
-7.00028848648071	-7.38632488250732	-9.63965606689453	-0.0126850539818406	-0.0376180782914162	-0.00754696968942881
-7.00096225738525	-7.38804578781128	-9.64689159393311	-0.0125549919903278	-0.0375355556607246	-0.00764114316552877
-7.00243854522705	-7.3913311958313	-9.63960361480713	-0.0126002533361316	-0.037415649741888	-0.00757109094411135
-7.00508642196655	-7.39169263839722	-9.64101409912109	-0.0125229675322771	-0.0373310074210167	-0.00766595220193267
-7.00245428085327	-7.38910102844238	-9.64210605621338	-0.0123734809458256	-0.0372684970498085	-0.00769492844119668
-6.99629545211792	-7.38537645339966	-9.63514709472656	-0.0124274240806699	-0.0371304303407669	-0.00771269062533975
-6.99397611618042	-7.38194370269775	-9.64553260803223	-0.012263273820281	-0.0371833182871342	-0.00778166064992547
-6.9932918548584	-7.37927579879761	-9.6384449005127	-0.0121539626270533	-0.037151325494051	-0.00764426635578275
-6.98890113830566	-7.37891340255737	-9.64642143249512	-0.0121301282197237	-0.037058312445879	-0.00763631006702781
-6.98381519317627	-7.37674474716187	-9.63944339752197	-0.0120527660474181	-0.0371090956032276	-0.00755441654473543
-6.98055934906006	-7.37458419799805	-9.640625	-0.0120103303343058	-0.0369393266737461	-0.00757310818880796
-6.97205257415771	-7.37277936935425	-9.62938976287842	-0.0119836535304785	-0.0368544086813927	-0.00753112090751529
-6.96276664733887	-7.36753368377686	-9.62892532348633	-0.0119038503617048	-0.03685562312603	-0.0074421358294785
-6.95712375640869	-7.36190414428711	-9.6419620513916	-0.0118191726505756	-0.0366333201527596	-0.00743325147777796
-6.94768333435059	-7.35948753356934	-9.63657474517822	-0.0117309801280499	-0.0366122685372829	-0.00737769342958927
-6.93213510513306	-7.34909725189209	-9.63561534881592	-0.0116872293874621	-0.0365854948759079	-0.00729305483400822
-6.92019605636597	-7.34149837493896	-9.62843322753906	-0.0116920471191406	-0.0364781692624092	-0.00731641752645373
-6.9109058380127	-7.33811473846436	-9.62822914123535	-0.0117165399715304	-0.0364952869713306	-0.00718882353976369
-6.89748477935791	-7.32911348342896	-9.62917137145996	-0.0117298318073153	-0.0363205671310425	-0.00718803284689784
-6.89055728912354	-7.3229923248291	-9.62085628509521	-0.0118400296196342	-0.0362727604806423	-0.00713078118860722
-6.88810348510742	-7.32113456726074	-9.62228012084961	-0.0118527766317129	-0.0361404530704021	-0.00704687414690852
-6.87491273880005	-7.31522750854492	-9.6149377822876	-0.0119953928515315	-0.0360260270535946	-0.00704949768260121
-6.8688006401062	-7.30756092071533	-9.60621452331543	-0.0121059911325574	-0.035975243896246	-0.00699617387726903
-6.86595916748047	-7.30332326889038	-9.60088920593262	-0.0121432235464454	-0.0358212664723396	-0.00697203166782856
-6.85252475738525	-7.29614162445068	-9.59691333770752	-0.012240219861269	-0.0356531627476215	-0.00705559691414237
-6.8466010093689	-7.28789710998535	-9.59702205657959	-0.0122864693403244	-0.0355955995619297	-0.0070008491165936
-6.84266710281372	-7.28614664077759	-9.58632373809814	-0.0124044865369797	-0.0355443544685841	-0.00702093122527003
-6.83876037597656	-7.28190851211548	-9.59374618530273	-0.01259711291641	-0.0354495421051979	-0.00701136747375131
-6.83873605728149	-7.27829217910767	-9.57846164703369	-0.0127457687631249	-0.0353849716484547	-0.00699557363986969
-6.83646488189697	-7.28003120422363	-9.56384563446045	-0.0129109108820558	-0.0352148599922657	-0.00708005391061306
-6.83213329315186	-7.27491807937622	-9.55918312072754	-0.0130943767726421	-0.0350201167166233	-0.00715005490928888
-6.83402347564697	-7.270432472229	-9.54491233825684	-0.0132377175614238	-0.0348849669098854	-0.00710588879883289
-6.83356857299805	-7.27153301239014	-9.55236339569092	-0.0134293232113123	-0.0346690118312836	-0.00724892830476165
-6.83137321472168	-7.26551389694214	-9.53676414489746	-0.0135752102360129	-0.0346086099743843	-0.00726431701332331
-6.82700490951538	-7.26127099990845	-9.52976608276367	-0.0137815652415156	-0.0344733521342278	-0.00736718391999602
-6.82218170166016	-7.25726461410522	-9.52283191680908	-0.0139412479475141	-0.0342797450721264	-0.00749587547034025
-6.81898021697998	-7.25490283966064	-9.51401996612549	-0.0142179438844323	-0.0341953001916409	-0.00759760802611709
-6.82099723815918	-7.24921131134033	-9.50807189941406	-0.0144587904214859	-0.0340153723955154	-0.007594701834023
-6.81719589233398	-7.24829769134521	-9.49867820739746	-0.0146371759474277	-0.0339005179703236	-0.00769485905766487
-6.81724882125854	-7.24613666534424	-9.48850250244141	-0.0149049628525972	-0.0337191559374332	-0.00778009695932269
-6.81708860397339	-7.24514007568359	-9.47032260894775	-0.0153508875519037	-0.0334976762533188	-0.00793573819100857
-6.8185601234436	-7.2389554977417	-9.46156024932861	-0.0155166704207659	-0.0333207994699478	-0.00801221653819084
-6.8202600479126	-7.23812484741211	-9.44775199890137	-0.0158070493489504	-0.0330906882882118	-0.00815881509333849
-6.82063770294189	-7.23681211471558	-9.44191265106201	-0.0160935539752245	-0.0329416692256927	-0.00814259890466928
-6.82077598571777	-7.23501539230347	-9.42734909057617	-0.0163570549339056	-0.0328553318977356	-0.0083006052300334
-6.82016086578369	-7.23872709274292	-9.41692543029785	-0.0165537036955357	-0.0326523035764694	-0.0083870105445385
-6.82073450088501	-7.23330926895142	-9.40503787994385	-0.0168856307864189	-0.0324991419911385	-0.00847138836979866
-6.81891298294067	-7.23022222518921	-9.40023803710938	-0.0170294549316168	-0.0324628688395023	-0.00860870257019997
-6.82048273086548	-7.22969722747803	-9.39428043365479	-0.0172130540013313	-0.0323293805122375	-0.00861882697790861
-6.82333183288574	-7.23061656951904	-9.39191150665283	-0.017538258805871	-0.0322419479489326	-0.0087154833599925
-6.82689571380615	-7.23067808151245	-9.37744331359863	-0.0178003143519163	-0.0322311334311962	-0.00883161555975676
-6.82826805114746	-7.2315821647644	-9.35665035247803	-0.0179373566061258	-0.0321579128503799	-0.00893170479685068
-6.83221626281738	-7.23293781280518	-9.36308670043945	-0.0181453321129084	-0.0320437923073769	-0.00899714697152376
-6.83600521087646	-7.23204898834229	-9.35467433929443	-0.0184954684227705	-0.0320990234613419	-0.00903328228741884
-6.84317064285278	-7.2353892326355	-9.34367942810059	-0.0185657404363155	-0.0321524888277054	-0.00913355220109224
-6.84702062606812	-7.23918581008911	-9.3295202255249	-0.0188824906945229	-0.032032947987318	-0.00926243420690298
-6.85615348815918	-7.24080228805542	-9.32908916473389	-0.0190523583441973	-0.0320122800767422	-0.00933209527283907
-6.86596345901489	-7.24639415740967	-9.32750225067139	-0.0191970635205507	-0.0320734232664108	-0.00936858542263508
-6.87508678436279	-7.24658823013306	-9.32456874847412	-0.0193685404956341	-0.0320585183799267	-0.00947009772062302
-6.88565921783447	-7.24792146682739	-9.31626224517822	-0.0195478647947311	-0.032158974558115	-0.0095734316855669
-6.89392042160034	-7.25351238250732	-9.31695461273193	-0.0196695532649755	-0.0321960896253586	-0.00969078950583935
-6.90136194229126	-7.25475025177002	-9.31573867797852	-0.0197738725692034	-0.0321952700614929	-0.00974524021148682
-6.9111852645874	-7.25866508483887	-9.31621170043945	-0.0198999308049679	-0.0323463119566441	-0.00983808189630508
-6.92599678039551	-7.26679944992065	-9.30642127990723	-0.020003953948617	-0.0324759818613529	-0.00986848399043083
-6.92874336242676	-7.26868915557861	-9.29765033721924	-0.02022435516119	-0.0324122756719589	-0.00991632975637913
-6.93929100036621	-7.27427053451538	-9.30666446685791	-0.0203202497214079	-0.0324572995305061	-0.0100219054147601
-6.95080614089966	-7.27565670013428	-9.30884552001953	-0.0205015894025564	-0.0325162969529629	-0.0099768228828907
-6.95960855484009	-7.28252410888672	-9.29698371887207	-0.0207211151719093	-0.0326034612953663	-0.0100614232942462
-6.97103309631348	-7.28517150878906	-9.28725147247314	-0.0207953359931707	-0.0326067209243774	-0.0101921278983355
-6.98173904418945	-7.28951835632324	-9.2873706817627	-0.0209326110780239	-0.0326763615012169	-0.0102094169706106
-6.99480628967285	-7.29055690765381	-9.29092502593994	-0.021068911999464	-0.0327388755977154	-0.0102156549692154
-7.00502872467041	-7.29798364639282	-9.2866792678833	-0.0212072879076004	-0.032875370234251	-0.0101937111467123
-7.01321792602539	-7.30102586746216	-9.28885269165039	-0.0212114714086056	-0.032937228679657	-0.0103477910161018
-7.0250244140625	-7.30201816558838	-9.29032230377197	-0.0213446207344532	-0.0330787263810635	-0.0103695448487997
-7.04297924041748	-7.30832290649414	-9.29480361938477	-0.0214519631117582	-0.0332011133432388	-0.0103616481646895
-7.05646085739136	-7.31509399414063	-9.29097366333008	-0.0213993601500988	-0.0333682596683502	-0.0103918667882681
-7.06936120986938	-7.32516098022461	-9.29331207275391	-0.0214777290821075	-0.0334768407046795	-0.0103605426847935
-7.08638715744019	-7.33202409744263	-9.28981113433838	-0.021555108949542	-0.0336819216609001	-0.0104353399947286
-7.09764719009399	-7.34026050567627	-9.30226421356201	-0.0214620567858219	-0.0338793955743313	-0.0104470793157816
-7.11457490921021	-7.34344053268433	-9.30741405487061	-0.0213091038167477	-0.0339440815150738	-0.0104062855243683
-7.12906837463379	-7.35586023330688	-9.31163215637207	-0.0213833451271057	-0.034174133092165	-0.0103690791875124
-7.14528179168701	-7.36385583877563	-9.3148021697998	-0.0212750602513552	-0.0343054383993149	-0.0103649264201522
-7.15325975418091	-7.37219285964966	-9.31582260131836	-0.0212507899850607	-0.0345262289047241	-0.0103113511577249
-7.16702890396118	-7.37717771530151	-9.33353614807129	-0.0212525203824043	-0.0345932096242905	-0.0103182727470994
-7.18206167221069	-7.38641357421875	-9.33784580230713	-0.021168377250433	-0.0348228253424168	-0.0102071249857545
-7.19117307662964	-7.39144039154053	-9.33627319335938	-0.0211932770907879	-0.0349520519375801	-0.0101459827274084
-7.20165491104126	-7.40051126480103	-9.33401966094971	-0.021276917308569	-0.0350632108747959	-0.0101690078154206
-7.2144980430603	-7.40525341033936	-9.33705902099609	-0.0212708655744791	-0.0351620130240917	-0.0100526809692383
-7.22144603729248	-7.40909910202026	-9.34339809417725	-0.0213356949388981	-0.0353036038577557	-0.00997274462133646
-7.2292742729187	-7.4144434928894	-9.3393669128418	-0.021457701921463	-0.035386960953474	-0.00989173632115126
-7.24304628372192	-7.42106342315674	-9.33981132507324	-0.0215108077973127	-0.0354696996510029	-0.00983378477394581
-7.25235509872437	-7.42767858505249	-9.33251094818115	-0.0216611716896296	-0.0354764796793461	-0.00976905412971973
-7.26407670974731	-7.42965507507324	-9.33203125	-0.0218163561075926	-0.0354672037065029	-0.00982189364731312
-7.27482175827026	-7.43520545959473	-9.33019256591797	-0.0218747667968273	-0.0354961454868317	-0.00978309754282236
-7.28213691711426	-7.44112396240234	-9.32422065734863	-0.0220257788896561	-0.0354465916752815	-0.00973104871809483
-7.29021835327148	-7.44435405731201	-9.32532501220703	-0.0220908168703318	-0.0355504900217056	-0.0097516467794776
-7.30091571807861	-7.451491355896	-9.3165922164917	-0.022253192961216	-0.0355488136410713	-0.00977173913270235
-7.30629539489746	-7.44995975494385	-9.30967998504639	-0.0223677325993776	-0.0355701223015785	-0.0098332054913044
-7.31240224838257	-7.45325040817261	-9.31443309783936	-0.0224621184170246	-0.0355995073914528	-0.00987392570823431
-7.32309341430664	-7.45506620407104	-9.31739807128906	-0.0225283894687891	-0.0355469882488251	-0.00987574923783541
-7.32644367218018	-7.45778465270996	-9.31226921081543	-0.0227114725857973	-0.0356976091861725	-0.00988820195198059
-7.33492088317871	-7.46164798736572	-9.30481815338135	-0.0228237677365541	-0.0357089787721634	-0.00997121725231409
-7.34299564361572	-7.46233081817627	-9.29642772674561	-0.0228731799870729	-0.0357260070741177	-0.0100632114335895
-7.35076284408569	-7.46537399291992	-9.30177116394043	-0.0230114851146936	-0.0357187576591969	-0.0101132234558463
-7.36048173904419	-7.46890878677368	-9.29927444458008	-0.0230564661324024	-0.0358163565397263	-0.0101719768717885
-7.36985921859741	-7.47436332702637	-9.29999828338623	-0.0230426602065563	-0.0358184203505516	-0.0102376854047179
-7.37555456161499	-7.47936725616455	-9.29908847808838	-0.0232657659798861	-0.03584935516119	-0.0103060053661466
-7.38565111160278	-7.47891902923584	-9.29319858551025	-0.0232193637639284	-0.0359397158026695	-0.0104458639398217
-7.39536094665527	-7.4808874130249	-9.30693912506104	-0.023189902305603	-0.0359253659844399	-0.0106017310172319
-7.40457153320313	-7.48501396179199	-9.30599784851074	-0.0232567526400089	-0.0359228178858757	-0.0105687417089939
-7.40911293029785	-7.49078130722046	-9.30539417266846	-0.0232437811791897	-0.0360043868422508	-0.0107096321880817
-7.41693592071533	-7.49519062042236	-9.30481433868408	-0.0231213364750147	-0.036043256521225	-0.0108173135668039
-7.4212064743042	-7.49637413024902	-9.31094455718994	-0.0232579875737429	-0.0359838008880615	-0.0109244994819164
-7.42606735229492	-7.49536418914795	-9.3191967010498	-0.0232160445302725	-0.036123413592577	-0.0110119339078665
-7.43503332138062	-7.49956226348877	-9.32059097290039	-0.0231035016477108	-0.0361395478248596	-0.0110073192045093
-7.440101146698	-7.50156402587891	-9.31988716125488	-0.0231858771294355	-0.036141399294138	-0.0110992006957531
-7.44406938552856	-7.50654363632202	-9.31489372253418	-0.0232016295194626	-0.0362571328878403	-0.0111496457830071
-7.44941377639771	-7.51116561889648	-9.31675243377686	-0.0232681389898062	-0.0362166613340378	-0.0112708918750286
-7.45731735229492	-7.51071405410767	-9.32351016998291	-0.0232739094644785	-0.0362476296722889	-0.0112804500386119
-7.46226024627686	-7.51526880264282	-9.3188304901123	-0.0233297403901815	-0.036296684294939	-0.0112813338637352
-7.47138118743896	-7.52089166641235	-9.32418632507324	-0.0232689343392849	-0.0362609513103962	-0.0114312060177326
-7.47426509857178	-7.52346515655518	-9.31837940216064	-0.0233946423977613	-0.0362218096852303	-0.0113955298438668
-7.47937536239624	-7.52459239959717	-9.31201553344727	-0.0233501885086298	-0.0362372100353241	-0.0114785432815552
-7.48169088363647	-7.52290296554565	-9.32435607910156	-0.0233044568449259	-0.0361426994204521	-0.0115786949172616
-7.48476839065552	-7.52264022827148	-9.32732105255127	-0.0232928097248077	-0.0360922701656818	-0.0115841515362263
-7.4868860244751	-7.52132320404053	-9.33548545837402	-0.0231770388782024	-0.0362740382552147	-0.0116811860352755
-7.48341989517212	-7.52612352371216	-9.32811069488525	-0.0232201181352139	-0.0362704582512379	-0.0116608319804072
-7.48145723342896	-7.52407598495483	-9.3258581161499	-0.0231168605387211	-0.0361980125308037	-0.0118010230362415
-7.48231267929077	-7.52011585235596	-9.33630084991455	-0.0230214949697256	-0.0362161658704281	-0.0118248388171196
-7.48240566253662	-7.52073001861572	-9.33300113677979	-0.0229580774903297	-0.0362324565649033	-0.0118868360295892
-7.4797477722168	-7.52051877975464	-9.35049629211426	-0.0229154750704765	-0.0362492352724075	-0.0119548700749874
-7.47786045074463	-7.52063655853271	-9.34543514251709	-0.0229323543608189	-0.0362866967916489	-0.0120009304955602
-7.47471189498901	-7.52224349975586	-9.34418296813965	-0.0228528473526239	-0.0361876524984837	-0.0121445646509528
-7.47152757644653	-7.51984596252441	-9.35404396057129	-0.0227593779563904	-0.0361513383686543	-0.0122025981545448
-7.46751546859741	-7.51538801193237	-9.35312461853027	-0.022749001160264	-0.0361708775162697	-0.0122058941051364
-7.46954393386841	-7.5190486907959	-9.34867858886719	-0.0226927641779184	-0.0361259952187538	-0.012285053730011
-7.46057558059692	-7.51702404022217	-9.34863185882568	-0.0225933566689491	-0.0359750092029572	-0.0124150235205889
-7.45948648452759	-7.51264810562134	-9.34067249298096	-0.0225623361766338	-0.0358491092920303	-0.0124750891700387
-7.45596122741699	-7.50970697402954	-9.34634971618652	-0.0225431192666292	-0.0358166247606277	-0.0126479640603065
-7.45017290115356	-7.50775671005249	-9.35645389556885	-0.0224783588200808	-0.0357184559106827	-0.012735209427774
-7.44413948059082	-7.50530385971069	-9.34924793243408	-0.0224019009619951	-0.0356486774981022	-0.0128180598840117
-7.43844985961914	-7.50695848464966	-9.34635353088379	-0.0224852841347456	-0.0355472825467587	-0.0129309380427003
-7.4303150177002	-7.50132656097412	-9.34310817718506	-0.0223936848342419	-0.0354647673666477	-0.0131941214203835
-7.42708349227905	-7.49537372589111	-9.34685897827148	-0.0223283041268587	-0.0352742597460747	-0.0133186057209969
-7.42278718948364	-7.49432134628296	-9.33663177490234	-0.0223507452756166	-0.0352109931409359	-0.0134858172386885
-7.418381690979	-7.49651432037354	-9.33867359161377	-0.0223064813762903	-0.0350570753216743	-0.0137222595512867
-7.41684722900391	-7.49476766586304	-9.33733463287354	-0.0223822109401226	-0.0349081791937351	-0.0138815445825458
-7.41260433197021	-7.49146842956543	-9.32792568206787	-0.0224619917571545	-0.0346579775214195	-0.0142237823456526
-7.4056921005249	-7.48864030838013	-9.3309907913208	-0.0224034935235977	-0.034546572715044	-0.0144814159721136
-7.40272045135498	-7.48513555526733	-9.3249454498291	-0.0223530493676662	-0.0342451184988022	-0.0147066041827202
-7.39623641967773	-7.48011779785156	-9.32963943481445	-0.0223827585577965	-0.0341368652880192	-0.0149320056661963
-7.39182186126709	-7.47642993927002	-9.307448387146	-0.0224149785935879	-0.0338946506381035	-0.0152771705761552
-7.37919569015503	-7.47063779830933	-9.30399227142334	-0.0224082954227924	-0.0336569771170616	-0.0155716352164745
-7.37342023849487	-7.46000671386719	-9.3060827255249	-0.0225005615502596	-0.0334023274481297	-0.0159320253878832
-7.3671407699585	-7.45753908157349	-9.30306529998779	-0.0224649347364903	-0.033284455537796	-0.0161437597125769
-7.35694599151611	-7.44954204559326	-9.29680919647217	-0.0225436370819807	-0.0329722687602043	-0.0164898820221424
-7.34369516372681	-7.44287729263306	-9.28819465637207	-0.0226757731288671	-0.0327928997576237	-0.0168321840465069
-7.3390417098999	-7.43427038192749	-9.28197383880615	-0.0226839911192656	-0.0325711481273174	-0.0171976946294308
-7.32563400268555	-7.42581987380981	-9.27876853942871	-0.0227334890514612	-0.0323279462754726	-0.0175146441906691
-7.3138427734375	-7.419753074646	-9.27474689483643	-0.0228709317743778	-0.0321302190423012	-0.0177977662533522
-7.31386184692383	-7.41633272171021	-9.27215480804443	-0.0229846835136414	-0.0319003872573376	-0.0181833524256945
-7.30098915100098	-7.41103744506836	-9.26118850708008	-0.0230794046074152	-0.0316072255373001	-0.0185427367687225
-7.29598808288574	-7.40485620498657	-9.2505521774292	-0.0232453066855669	-0.0313026048243046	-0.0189489498734474
-7.29240942001343	-7.39967727661133	-9.23837757110596	-0.0232391487807035	-0.0310439486056566	-0.019398607313633
-7.28313446044922	-7.39518880844116	-9.23538970947266	-0.0234283283352852	-0.0306996237486601	-0.0197598598897457
-7.28033351898193	-7.38980579376221	-9.23901748657227	-0.0234713163226843	-0.0305580571293831	-0.0202074479311705
-7.2746148109436	-7.38785648345947	-9.22794628143311	-0.0235687140375376	-0.0303082372993231	-0.0206043627113104
-7.26860904693604	-7.38197755813599	-9.21770763397217	-0.0236458256840706	-0.0299991518259048	-0.0210904255509377
-7.26419115066528	-7.37766218185425	-9.22961807250977	-0.0238114632666111	-0.0298430770635605	-0.0215725731104612
-7.26588296890259	-7.37218523025513	-9.22133541107178	-0.0238315928727388	-0.0295384209603071	-0.0219627562910318
-7.26213026046753	-7.37099170684814	-9.20998096466064	-0.0240660477429628	-0.0293826553970575	-0.0224170014262199
-7.2591552734375	-7.36504650115967	-9.19637584686279	-0.0241255480796099	-0.0292019993066788	-0.0229496564716101
-7.26103353500366	-7.36295413970947	-9.1965503692627	-0.0242708195000887	-0.0289163887500763	-0.0233915820717812
-7.26088380813599	-7.3559398651123	-9.1941032409668	-0.0244113653898239	-0.0286827273666859	-0.0238593798130751
-7.26155757904053	-7.35766887664795	-9.17886924743652	-0.0246022529900074	-0.0285090114921331	-0.0243530012667179
-7.25803899765015	-7.34788703918457	-9.17476272583008	-0.0246748067438602	-0.0282977521419525	-0.0249069631099701
-7.260422706604	-7.34246397018433	-9.18181324005127	-0.0247035939246416	-0.028113691136241	-0.0254077855497599
-7.2653284072876	-7.34328079223633	-9.16964340209961	-0.0249364022165537	-0.0278823748230934	-0.0258578918874264
-7.26215505599976	-7.3409595489502	-9.15891265869141	-0.025063768029213	-0.027787983417511	-0.0263763777911663
-7.26407432556152	-7.33875226974487	-9.1562967300415	-0.0251138377934694	-0.027591435238719	-0.0269028004258871
-7.26821374893188	-7.33447360992432	-9.15603828430176	-0.02519616112113	-0.0274045839905739	-0.0272772293537855
-7.27038192749023	-7.33550262451172	-9.15479755401611	-0.0252934563905001	-0.0272851195186377	-0.0277758706361055
-7.27379560470581	-7.33695363998413	-9.14179134368896	-0.025300532579422	-0.0272162575274706	-0.0282263737171888
-7.27216339111328	-7.33195638656616	-9.13851547241211	-0.0254094433039427	-0.027068629860878	-0.0286928117275238
-7.27320909500122	-7.32950925827026	-9.14428806304932	-0.025476174429059	-0.026828832924366	-0.0290885083377361
-7.2772650718689	-7.33055686950684	-9.13332271575928	-0.0255808476358652	-0.0268072355538607	-0.0295206364244223
-7.27841949462891	-7.33164167404175	-9.13078498840332	-0.0255964566022158	-0.0266475938260555	-0.0299480464309454
-7.28028249740601	-7.3264274597168	-9.13885307312012	-0.0255432520061731	-0.0265068355947733	-0.0303415134549141
-7.28195905685425	-7.33198404312134	-9.13074111938477	-0.0256125796586275	-0.0264080483466387	-0.0306850876659155
-7.28284645080566	-7.33026599884033	-9.11927700042725	-0.0257111713290215	-0.0262489691376686	-0.0311744548380375
-7.28609037399292	-7.33058834075928	-9.13090324401855	-0.0257806833833456	-0.0262161642313004	-0.031495600938797
-7.29108810424805	-7.3336067199707	-9.11589813232422	-0.0258865021169186	-0.0261199008673429	-0.0318276882171631
-7.29215812683105	-7.32952499389648	-9.10846900939941	-0.0259105376899242	-0.0259352717548609	-0.0322138927876949
-7.29746961593628	-7.33209848403931	-9.12123584747314	-0.0260066669434309	-0.0258633624762297	-0.0325005687773228
-7.29616737365723	-7.33346796035767	-9.10868358612061	-0.0260145608335733	-0.0258763842284679	-0.0329056456685066
-7.30264663696289	-7.33028888702393	-9.10672378540039	-0.0260677803307772	-0.025773037225008	-0.0332982614636421
-7.30667781829834	-7.33559513092041	-9.11988544464111	-0.0261604581028223	-0.0257745832204819	-0.0335687324404716
-7.31110858917236	-7.3397912979126	-9.10753154754639	-0.0261993613094091	-0.0257463175803423	-0.0339228920638561
-7.31512212753296	-7.33596801757813	-9.11010932922363	-0.0262216683477163	-0.025745777413249	-0.0342779979109764
-7.322829246521	-7.33865022659302	-9.11641693115234	-0.0261616632342339	-0.0257470961660147	-0.0346123054623604
-7.3303165435791	-7.34465551376343	-9.11991119384766	-0.0262167826294899	-0.0257770214229822	-0.0348694697022438
-7.33702802658081	-7.34761381149292	-9.10980033874512	-0.0262233223766088	-0.0258173551410437	-0.0352806746959686
-7.34739065170288	-7.35072755813599	-9.12664985656738	-0.0261934231966734	-0.0259191896766424	-0.0355329737067223
-7.35574817657471	-7.3578314781189	-9.11719608306885	-0.0261534471064806	-0.0260191094130278	-0.0358217135071754
-7.3640570640564	-7.36364555358887	-9.12348747253418	-0.0260609667748213	-0.0260912328958511	-0.0361612811684608
-7.37477684020996	-7.36682319641113	-9.13689708709717	-0.0259856078773737	-0.0261586960405111	-0.0363781452178955
-7.38440704345703	-7.37424564361572	-9.13467788696289	-0.026038208976388	-0.0262876860797405	-0.0367129817605019
-7.39615058898926	-7.38252353668213	-9.14068412780762	-0.0258627720177174	-0.0263609364628792	-0.0370112471282482
-7.40952634811401	-7.38535070419312	-9.15243339538574	-0.0257311370223761	-0.0266043674200773	-0.0372293293476105
-7.41676139831543	-7.39492273330688	-9.14655685424805	-0.0256774686276913	-0.0266983658075333	-0.03748419880867
-7.42895364761353	-7.4024806022644	-9.15725421905518	-0.0256526544690132	-0.0267825089395046	-0.0376958400011063
-7.43856287002563	-7.40723037719727	-9.17228412628174	-0.0255056358873844	-0.0270640458911657	-0.0379401370882988
-7.44688415527344	-7.41417741775513	-9.16243934631348	-0.0254129990935326	-0.0271567273885012	-0.0382210500538349
-7.45640659332275	-7.41743850708008	-9.17575740814209	-0.0253650154918432	-0.0272968746721745	-0.0383599959313869
-7.46884202957153	-7.42394018173218	-9.18497943878174	-0.0253337249159813	-0.0274561736732721	-0.0385622084140778
-7.47418451309204	-7.43540668487549	-9.18538665771484	-0.025244640186429	-0.0276753660291433	-0.0388433821499348
-7.48509120941162	-7.43339872360229	-9.18580913543701	-0.0251927077770233	-0.0277707278728485	-0.0390524119138718
-7.49934101104736	-7.44400835037231	-9.19897556304932	-0.025158328935504	-0.0279369056224823	-0.0392336994409561
-7.50517272949219	-7.45057058334351	-9.19901275634766	-0.0251580309122801	-0.0280686356127262	-0.0394005961716175
-7.51238346099854	-7.44944524765015	-9.20441913604736	-0.025062682107091	-0.0282831750810146	-0.0395840294659138
-7.52368402481079	-7.45536804199219	-9.21360111236572	-0.0250590555369854	-0.0284371953457594	-0.0397525317966938
-7.53134918212891	-7.46086740493774	-9.21614265441895	-0.024999788030982	-0.028553169220686	-0.0398368760943413
-7.53988552093506	-7.46400833129883	-9.20486640930176	-0.0250932481139898	-0.0286596287041903	-0.0400738455355167
-7.54400730133057	-7.46719837188721	-9.22136402130127	-0.0251324754208326	-0.0288070030510426	-0.0401883013546467
-7.5524845123291	-7.47213268280029	-9.22000885009766	-0.0250840894877911	-0.0290166139602661	-0.0402314774692059
-7.56091642379761	-7.47738218307495	-9.22002124786377	-0.0251805745065212	-0.029017262160778	-0.0404738076031208
-7.56629133224487	-7.47798871994019	-9.22376155853271	-0.025156881660223	-0.0291281789541245	-0.0405920334160328
-7.57455921173096	-7.48157644271851	-9.22161960601807	-0.0252257641404867	-0.0293504875153303	-0.0405752658843994
-7.5835485458374	-7.4903039932251	-9.2185583114624	-0.0251780152320862	-0.0294353608042002	-0.0406995117664337
-7.58497905731201	-7.4928126335144	-9.22823619842529	-0.0252643954008818	-0.0295105632394552	-0.0408385209739208
-7.59433364868164	-7.49264144897461	-9.23564910888672	-0.0253005791455507	-0.0296895205974579	-0.0408788323402405
-7.6030969619751	-7.4977879524231	-9.22918605804443	-0.025248009711504	-0.0298253521323204	-0.0409567318856716
-7.60823011398315	-7.50376129150391	-9.2340030670166	-0.0253456439822912	-0.0298721790313721	-0.0410742610692978
-7.61590003967285	-7.50734233856201	-9.23492813110352	-0.0253912899643183	-0.0300087388604879	-0.0411053411662579
-7.62341451644897	-7.51049137115479	-9.25002956390381	-0.0253726951777935	-0.0302200317382813	-0.0411185175180435
-7.63125562667847	-7.51560163497925	-9.23745822906494	-0.0254609007388353	-0.0303297843784094	-0.0411920174956322
-7.63896369934082	-7.51708364486694	-9.24343395233154	-0.0254588723182678	-0.0304399412125349	-0.0412682257592678
-7.64480829238892	-7.5236930847168	-9.25592231750488	-0.0254414081573486	-0.0306818392127752	-0.0412708185613155
-7.64991998672485	-7.52643918991089	-9.24653053283691	-0.0256395023316145	-0.0308246444910765	-0.0413282252848148
-7.6573657989502	-7.52885484695435	-9.25083541870117	-0.0255723763257265	-0.0309606790542603	-0.0413992553949356
-7.66260385513306	-7.52945566177368	-9.25957012176514	-0.0256184656172991	-0.0310535933822393	-0.0414533913135529
-7.66694593429565	-7.53548288345337	-9.25650310516357	-0.0256268344819546	-0.0312613546848297	-0.0415051579475403
-7.6717734336853	-7.53769111633301	-9.2604866027832	-0.0256170202046633	-0.0314181968569756	-0.0414942279458046
-7.67428064346313	-7.5342698097229	-9.26300716400146	-0.0256649330258369	-0.0314498580992222	-0.0416358821094036
-7.67924451828003	-7.5356879234314	-9.26775360107422	-0.0257603917270899	-0.0316098257899284	-0.0416134372353554
-7.67993688583374	-7.54168224334717	-9.26892471313477	-0.0257330164313316	-0.0318097658455372	-0.0415675491094589
-7.68038034439087	-7.53982400894165	-9.26796627044678	-0.0258273929357529	-0.0317930057644844	-0.0417019352316856
-7.684898853302	-7.53834533691406	-9.26865863800049	-0.0257984809577465	-0.0318831913173199	-0.0417387410998344
-7.68526029586792	-7.54113483428955	-9.26889419555664	-0.0259159561246634	-0.0320061780512333	-0.0416909344494343
-7.68965482711792	-7.54483032226563	-9.26725482940674	-0.0259173531085253	-0.0321772992610931	-0.0416552126407623
-7.69163751602173	-7.54569816589355	-9.26363182067871	-0.0259220320731401	-0.0321217551827431	-0.0417113862931728
-7.69544315338135	-7.54418992996216	-9.27449035644531	-0.0258276406675577	-0.032272282987833	-0.0416038148105145
-7.69602155685425	-7.54928207397461	-9.27017688751221	-0.0259789917618036	-0.032409343868494	-0.0415672101080418
-7.70090198516846	-7.5513277053833	-9.26991558074951	-0.0258748531341553	-0.0324133858084679	-0.0415400378406048
-7.70092964172363	-7.54988622665405	-9.28501319885254	-0.0258618239313364	-0.0325447395443916	-0.0414176471531391
-7.70582246780396	-7.55448770523071	-9.28325366973877	-0.0258706621825695	-0.0326960384845734	-0.0413121953606606
-7.70362138748169	-7.55827474594116	-9.27938556671143	-0.0258131362497807	-0.0326789207756519	-0.0412903390824795
-7.70863056182861	-7.55801153182983	-9.2968921661377	-0.0258165150880814	-0.0327597968280315	-0.0411321520805359
-7.71196937561035	-7.56712913513184	-9.2991247177124	-0.0257884580641985	-0.0330211371183395	-0.0409724712371826
-7.71024179458618	-7.56569623947144	-9.28450775146484	-0.0257903393357992	-0.033010795712471	-0.0408819988369942
-7.71374273300171	-7.56695604324341	-9.30667114257813	-0.0258175972849131	-0.0331114083528519	-0.0407014787197113
-7.7146782875061	-7.57368898391724	-9.29405212402344	-0.0257574785500765	-0.0332822017371655	-0.0405734218657017
-7.71490097045898	-7.57171678543091	-9.29349899291992	-0.0257877036929131	-0.0333893187344074	-0.0404536165297031
-7.71748542785645	-7.572509765625	-9.30632972717285	-0.0257609076797962	-0.0335301049053669	-0.0402784869074821
-7.71296834945679	-7.57656049728394	-9.30207347869873	-0.0257372055202723	-0.0336670950055122	-0.040097139775753
-7.71346044540405	-7.5721869468689	-9.30594539642334	-0.0257204938679934	-0.0338247679173946	-0.0400228761136532
-7.71456718444824	-7.57408666610718	-9.31458854675293	-0.025609590113163	-0.0339107550680637	-0.0398705787956715
-7.71500635147095	-7.57459402084351	-9.32181644439697	-0.0255662519484758	-0.034096222370863	-0.0396183989942074
-7.71596908569336	-7.57812261581421	-9.31603813171387	-0.0256417784839869	-0.0342044942080975	-0.0395424701273441
-7.7145528793335	-7.57313251495361	-9.32810497283936	-0.0255429688841105	-0.0343569256365299	-0.0394350960850716
-7.71501922607422	-7.57559633255005	-9.33511447906494	-0.0254190936684608	-0.0344849638640881	-0.0391606315970421
-7.71927356719971	-7.57947540283203	-9.3310022354126	-0.0254547372460365	-0.034646213054657	-0.0390543043613434
-7.71696138381958	-7.57917881011963	-9.33546733856201	-0.0254467241466045	-0.0347521714866161	-0.0389810763299465
-7.71632432937622	-7.57832336425781	-9.35020923614502	-0.0253969132900238	-0.0348530411720276	-0.0387260392308235
-7.71834182739258	-7.58369112014771	-9.34493446350098	-0.0251995883882046	-0.0351103097200394	-0.0385393165051937
-7.71407508850098	-7.58480024337769	-9.34368705749512	-0.0252156835049391	-0.0351125672459602	-0.03837725892663
-7.71885442733765	-7.5821681022644	-9.35738945007324	-0.0251538623124361	-0.0352321602404118	-0.0381704308092594
-7.72108793258667	-7.58888530731201	-9.36179447174072	-0.0250220261514187	-0.0353827178478241	-0.0379359647631645
-7.71764659881592	-7.59036827087402	-9.36281871795654	-0.0250265784561634	-0.0354558788239956	-0.0377056039869785
-7.71712875366211	-7.58962965011597	-9.36014080047607	-0.0249238628894091	-0.0354794338345528	-0.0375263057649136
-7.71860456466675	-7.5906867980957	-9.37508869171143	-0.0248250961303711	-0.0356444530189037	-0.0372727327048779
-7.71871614456177	-7.59855270385742	-9.37242031097412	-0.0247888080775738	-0.0357317738234997	-0.0369252823293209
-7.71214294433594	-7.59972333908081	-9.36483192443848	-0.02472691424191	-0.0357492454349995	-0.0367442667484283
-7.71342182159424	-7.59920072555542	-9.38049602508545	-0.0246181897819042	-0.0357441492378712	-0.0365431308746338
-7.71071243286133	-7.59739017486572	-9.37991237640381	-0.024606890976429	-0.0357780456542969	-0.0361800529062748
-7.7081470489502	-7.60123491287231	-9.37343978881836	-0.0246092993766069	-0.0358177945017815	-0.0359872579574585
-7.70064687728882	-7.60362482070923	-9.37146949768066	-0.0246057938784361	-0.035821944475174	-0.0357294008135796
-7.69877147674561	-7.59554004669189	-9.37351608276367	-0.0245152339339256	-0.0357898324728012	-0.0354631431400776
-7.69420671463013	-7.59775924682617	-9.37981986999512	-0.0245425440371037	-0.0358228161931038	-0.0351963378489017
-7.68783569335938	-7.59948444366455	-9.36754608154297	-0.0245841685682535	-0.0357989743351936	-0.0349485166370869
-7.67945289611816	-7.59181499481201	-9.37137126922607	-0.0246029496192932	-0.0357640348374844	-0.034745242446661
-7.6728949546814	-7.59208726882935	-9.37549304962158	-0.0245502907782793	-0.0358439646661282	-0.0345030426979065
-7.66858339309692	-7.58701753616333	-9.36827087402344	-0.0245837792754173	-0.0357637628912926	-0.0341202206909657
-7.65994119644165	-7.58692646026611	-9.35991096496582	-0.0247172806411982	-0.0357668772339821	-0.0339311175048351
-7.65138053894043	-7.57995653152466	-9.36953163146973	-0.024669423699379	-0.0357497408986092	-0.0337021835148335
-7.64710283279419	-7.57914209365845	-9.36935234069824	-0.0247138869017363	-0.0357012301683426	-0.0333677865564823
-7.63824939727783	-7.57959842681885	-9.35394668579102	-0.0248051472008228	-0.0356599353253841	-0.0331736207008362
-7.63210868835449	-7.57639026641846	-9.35658550262451	-0.0248291902244091	-0.0355985052883625	-0.0329721383750439
-7.62358140945435	-7.571364402771	-9.35912799835205	-0.024867931380868	-0.0355481915175915	-0.0326509736478329
-7.61617469787598	-7.57203006744385	-9.35207653045654	-0.0248976070433855	-0.0356037765741348	-0.0324269235134125
-7.60510492324829	-7.56673288345337	-9.35048866271973	-0.0249506328254938	-0.0353576652705669	-0.0322304666042328
-7.59863615036011	-7.55796241760254	-9.34893894195557	-0.024965588003397	-0.0353203974664211	-0.0320100784301758
-7.59122610092163	-7.561448097229	-9.34784030914307	-0.0249747503548861	-0.0352792516350746	-0.0317959673702717
-7.58077573776245	-7.55515050888062	-9.33740520477295	-0.0250729136168957	-0.035133957862854	-0.0315485298633575
-7.57186460494995	-7.5502872467041	-9.32466411590576	-0.0251604020595551	-0.0349884107708931	-0.031367477029562
-7.56095743179321	-7.54165744781494	-9.33735084533691	-0.025128647685051	-0.0350190624594688	-0.031151507049799
-7.55710077285767	-7.53932619094849	-9.32643127441406	-0.0252782609313726	-0.0349157229065895	-0.0308455489575863
-7.54777574539185	-7.53707504272461	-9.31270313262939	-0.0253475625067949	-0.0347348153591156	-0.0307566151022911
-7.53539133071899	-7.52811717987061	-9.32102108001709	-0.0254256445914507	-0.0346216149628162	-0.0305430423468351
-7.52691411972046	-7.52411651611328	-9.31651782989502	-0.0254765823483467	-0.034550815820694	-0.0302589163184166
-7.5221209526062	-7.51977205276489	-9.30075359344482	-0.0255559980869293	-0.0344155393540859	-0.0301033388823271
-7.50951957702637	-7.51140689849854	-9.3058385848999	-0.0256071332842112	-0.0342622883617878	-0.0298647470772266
-7.50033617019653	-7.5065712928772	-9.2953052520752	-0.0256269238889217	-0.0342207588255405	-0.0296753440052271
-7.4923095703125	-7.50246238708496	-9.29402637481689	-0.0257479138672352	-0.03411003947258	-0.0294608473777771
-7.48080253601074	-7.49408006668091	-9.28116989135742	-0.0258976276963949	-0.0338879488408566	-0.0293351300060749
-7.4735312461853	-7.48865795135498	-9.280837059021	-0.0259073525667191	-0.0337719805538654	-0.0291073638945818
-7.46236705780029	-7.48679637908936	-9.27515411376953	-0.0259870011359453	-0.0337229631841183	-0.0289240665733814
-7.45172786712646	-7.47869300842285	-9.26656341552734	-0.0260822046548128	-0.033552136272192	-0.0287566520273685
-7.44254636764526	-7.4718222618103	-9.26210403442383	-0.0260126870125532	-0.0333524718880653	-0.0285668522119522
-7.43353652954102	-7.46890735626221	-9.26355171203613	-0.0261399131268263	-0.0332952179014683	-0.0283111985772848
-7.42389154434204	-7.46365594863892	-9.24537658691406	-0.0262105986475945	-0.0331992357969284	-0.0282022953033447
-7.41348266601563	-7.45666217803955	-9.23921203613281	-0.0261832643300295	-0.033064853399992	-0.0280211940407753
-7.4006495475769	-7.44954013824463	-9.24744606018066	-0.0262070186436176	-0.032949160784483	-0.0277243945747614
-7.39444732666016	-7.44724941253662	-9.23826694488525	-0.0263346061110497	-0.0328380614519119	-0.0275736376643181
-7.38382720947266	-7.44367027282715	-9.22879505157471	-0.0263322480022907	-0.0326835513114929	-0.0273807421326637
-7.37255430221558	-7.43591022491455	-9.2365608215332	-0.026275834068656	-0.0326094292104244	-0.0271698664873838
-7.36545944213867	-7.43488121032715	-9.22941112518311	-0.0263700280338526	-0.032535545527935	-0.026910625398159
-7.35102128982544	-7.43053388595581	-9.21829795837402	-0.0264257863163948	-0.032471489161253	-0.0267471801489592
-7.34721660614014	-7.42202854156494	-9.22359275817871	-0.0263805650174618	-0.0323403179645538	-0.0265310648828745
-7.34093618392944	-7.42317295074463	-9.22314262390137	-0.026348777115345	-0.0322876386344433	-0.0262750815600157
-7.32762384414673	-7.41881370544434	-9.21179389953613	-0.0263548251241446	-0.0322316773235798	-0.026071248576045
-7.32207822799683	-7.41596460342407	-9.21607780456543	-0.0263047087937593	-0.0321822389960289	-0.0259473416954279
-7.32019710540771	-7.41001129150391	-9.21265983581543	-0.0262933410704136	-0.0320997312664986	-0.0256799273192883
-7.31101417541504	-7.40907716751099	-9.21382427215576	-0.0262663997709751	-0.0321177020668983	-0.0254495237022638
-7.30557918548584	-7.40396785736084	-9.20596981048584	-0.0262105669826269	-0.0320370309054852	-0.0253397095948458
-7.30135250091553	-7.40099287033081	-9.2145414352417	-0.0261768847703934	-0.031935416162014	-0.0250838547945023
-7.29638338088989	-7.39905071258545	-9.21096134185791	-0.0261886455118656	-0.0319375731050968	-0.0248844213783741
-7.29166412353516	-7.40024709701538	-9.19701862335205	-0.0261962190270424	-0.031922921538353	-0.0246566794812679
-7.28486585617065	-7.39699602127075	-9.19389820098877	-0.0261262562125921	-0.03190977871418	-0.0245611108839512
-7.28093433380127	-7.39261627197266	-9.20599174499512	-0.0260510239750147	-0.0318512730300426	-0.0243321545422077
-7.28303098678589	-7.39401006698608	-9.20023059844971	-0.0260590054094791	-0.0318433381617069	-0.0240526981651783
-7.27721881866455	-7.39424180984497	-9.19149971008301	-0.0261600855737925	-0.0318130701780319	-0.0239271800965071
-7.27365970611572	-7.39002895355225	-9.19653987884521	-0.0260101910680532	-0.0317760221660137	-0.023827338591218
-7.27609014511108	-7.391273021698	-9.20004749298096	-0.0259403549134731	-0.0318216718733311	-0.0235422253608704
-7.27536392211914	-7.39065408706665	-9.19293403625488	-0.0259976331144571	-0.0317657999694347	-0.0233603566884995
-7.27602005004883	-7.39311981201172	-9.1941032409668	-0.0259333588182926	-0.0318299606442451	-0.023256778717041
-7.27355432510376	-7.39132404327393	-9.1911563873291	-0.025762302801013	-0.0318272188305855	-0.0231266096234322
-7.27485418319702	-7.39298582077026	-9.20137119293213	-0.0257298462092876	-0.0317978747189045	-0.0229318160563707
-7.27632427215576	-7.39534759521484	-9.19315147399902	-0.0258355271071196	-0.031845934689045	-0.0228051319718361
-7.27601528167725	-7.39590835571289	-9.18775653839111	-0.0257260613143444	-0.0317535474896431	-0.0227108094841242
-7.27821588516235	-7.39617490768433	-9.19369316101074	-0.0255394987761974	-0.0317449346184731	-0.0225685816258192
-7.28001022338867	-7.40067052841187	-9.18900775909424	-0.0255369748920202	-0.0317797586321831	-0.0223210863769054
-7.28140115737915	-7.40113496780396	-9.184739112854	-0.0254967212677002	-0.0317279845476151	-0.0223309230059385
-7.28515768051147	-7.3991322517395	-9.19533157348633	-0.0253827758133411	-0.0316630080342293	-0.0221920590847731
-7.29021692276001	-7.40518379211426	-9.20190715789795	-0.0252217296510935	-0.0318158455193043	-0.0219840705394745
-7.28527736663818	-7.40902423858643	-9.2007474899292	-0.0251589938998222	-0.0317989811301231	-0.02187161706388
-7.28733491897583	-7.40959644317627	-9.19686317443848	-0.0250446908175945	-0.0318204127252102	-0.021794943138957
-7.29234790802002	-7.40873098373413	-9.20593738555908	-0.0247976593673229	-0.031873781234026	-0.0215599630028009
-7.28893566131592	-7.41222953796387	-9.20498085021973	-0.0247744601219893	-0.0319483019411564	-0.0214647445827723
-7.28831720352173	-7.41518878936768	-9.20273876190186	-0.0246950946748257	-0.0320236496627331	-0.0213515013456345
-7.28927612304688	-7.41476249694824	-9.21010208129883	-0.0244631059467793	-0.0320034176111221	-0.0212717168033123
-7.29233360290527	-7.4154896736145	-9.21570873260498	-0.0243548229336739	-0.0319858007133007	-0.0211087912321091
-7.29138088226318	-7.42275905609131	-9.22004508972168	-0.0242772735655308	-0.0321171209216118	-0.02100202254951
-7.28584957122803	-7.42260503768921	-9.21236515045166	-0.024086544290185	-0.0321730449795723	-0.0209891200065613
-7.2877402305603	-7.41958665847778	-9.21707725524902	-0.0239527821540833	-0.0321391671895981	-0.0208845119923353
-7.29190826416016	-7.42234039306641	-9.22498321533203	-0.0239183735102415	-0.0322373770177364	-0.0207534283399582
-7.28664207458496	-7.42544078826904	-9.22600269317627	-0.0237231757491827	-0.0323523096740246	-0.0207188185304403
-7.28682804107666	-7.42368793487549	-9.22893905639648	-0.0235949568450451	-0.0323146507143974	-0.0207367800176144
-7.29010486602783	-7.42568302154541	-9.23314571380615	-0.0235091764479876	-0.0323371775448322	-0.0206813793629408
-7.28979349136353	-7.42695999145508	-9.23464679718018	-0.0233754031360149	-0.032348170876503	-0.0206048991531134
-7.2919487953186	-7.42769432067871	-9.23416805267334	-0.0232561826705933	-0.0324445925652981	-0.0206740815192461
-7.29076194763184	-7.43225193023682	-9.23097038269043	-0.0231661517173052	-0.0324021130800247	-0.0206788554787636
-7.29409170150757	-7.43174600601196	-9.25269317626953	-0.022965831682086	-0.0324426591396332	-0.0206562746316195
-7.29866123199463	-7.44054841995239	-9.24612617492676	-0.0229291040450335	-0.0325178727507591	-0.0206753946840763
-7.29930734634399	-7.44322776794434	-9.2406702041626	-0.0227481760084629	-0.0325472056865692	-0.0206768345087767
-7.29697227478027	-7.44383382797241	-9.24988842010498	-0.0226034186780453	-0.0325495526194572	-0.0207448564469814
-7.30334806442261	-7.44550657272339	-9.25710296630859	-0.0225080884993076	-0.0326209925115108	-0.0207157209515572
-7.30950403213501	-7.45400619506836	-9.26529788970947	-0.0222246963530779	-0.0327175296843052	-0.0207470878958702
-7.31088781356812	-7.4585280418396	-9.26277732849121	-0.0220965351909399	-0.0327138975262642	-0.0207753665745258
-7.31432867050171	-7.4587779045105	-9.26756381988525	-0.0218737032264471	-0.0328009054064751	-0.0208860617130995
-7.31956911087036	-7.46622753143311	-9.2829761505127	-0.0216638259589672	-0.0329173840582371	-0.0208942219614983
-7.32639074325562	-7.47268009185791	-9.28316688537598	-0.0214994959533215	-0.0330885648727417	-0.0209039933979511
-7.33240175247192	-7.48013782501221	-9.28459548950195	-0.021260367706418	-0.0331307277083397	-0.0210204739123583
-7.33455991744995	-7.48232650756836	-9.28992748260498	-0.0210003536194563	-0.033231008797884	-0.0212095938622952
-7.34029388427734	-7.48453235626221	-9.30231189727783	-0.0208067186176777	-0.0333651416003704	-0.0211325045675039
-7.3486328125	-7.49648904800415	-9.30729961395264	-0.020590391010046	-0.0335123389959335	-0.0212761387228966
-7.3493800163269	-7.5022177696228	-9.31469058990479	-0.0202708672732115	-0.0335761122405529	-0.0214006826281548
-7.35642623901367	-7.50239610671997	-9.31874847412109	-0.0200484171509743	-0.0337096974253654	-0.021473852917552
-7.36246299743652	-7.51220369338989	-9.33749771118164	-0.0197260286659002	-0.0338726080954075	-0.0215419605374336
-7.36462163925171	-7.52160739898682	-9.34278774261475	-0.0194313861429691	-0.0339687243103981	-0.0216059777885675
-7.36831521987915	-7.52397537231445	-9.34476947784424	-0.0190274231135845	-0.0341661907732487	-0.0217602681368589
-7.37378835678101	-7.52888536453247	-9.35895156860352	-0.0186826847493649	-0.0342271998524666	-0.0218634270131588
-7.38080406188965	-7.53542184829712	-9.37372398376465	-0.0182963795959949	-0.0343738049268723	-0.0219247750937939
-7.38293170928955	-7.54440593719482	-9.38662052154541	-0.0179376248270273	-0.0345902144908905	-0.0220160968601704
-7.38959217071533	-7.55031061172485	-9.39130973815918	-0.0174760986119509	-0.0346801318228245	-0.0221698917448521
-7.39054250717163	-7.55229616165161	-9.39530563354492	-0.017184030264616	-0.0348389036953449	-0.0222706515341997
-7.39804744720459	-7.55987787246704	-9.41745567321777	-0.0167540162801743	-0.0350751280784607	-0.0223920103162527
-7.40604496002197	-7.56843948364258	-9.43011856079102	-0.0163211151957512	-0.035164300352335	-0.0224935244768858
-7.40554523468018	-7.57320356369019	-9.42811584472656	-0.0158961955457926	-0.0353282541036606	-0.0226899366825819
-7.41166925430298	-7.57887935638428	-9.44444942474365	-0.0155096706002951	-0.035509254783392	-0.0229460783302784
-7.41929340362549	-7.58778858184814	-9.45995616912842	-0.0150445206090808	-0.0357076749205589	-0.0230596680194139
-7.41967487335205	-7.59426975250244	-9.47139930725098	-0.0145981544628739	-0.0358249582350254	-0.0232558958232403
-7.42696952819824	-7.60333108901978	-9.47950077056885	-0.0142634268850088	-0.0360004939138889	-0.0235282722860575
-7.43716526031494	-7.60940647125244	-9.48577690124512	-0.0138449938967824	-0.0360679626464844	-0.0238275751471519
-7.44088506698608	-7.61189031600952	-9.50680446624756	-0.0133472112938762	-0.0363018400967121	-0.0240884758532047
-7.44772720336914	-7.6225848197937	-9.51005935668945	-0.013076726347208	-0.0364187248051167	-0.0243182089179754
-7.4524974822998	-7.62879419326782	-9.51832866668701	-0.0127438260242343	-0.0365314446389675	-0.0246660560369492
-7.46152496337891	-7.63117027282715	-9.52227210998535	-0.012379783205688	-0.0364962033927441	-0.0249696839600801
-7.46581935882568	-7.63908052444458	-9.53044128417969	-0.0120739340782166	-0.0366624109447002	-0.0252673961222172
-7.47060203552246	-7.64369344711304	-9.5467586517334	-0.0117753064259887	-0.0366719551384449	-0.0255654249340296
-7.47987651824951	-7.64811086654663	-9.54102516174316	-0.0114978598430753	-0.0367750264704227	-0.0259005408734083
-7.48690843582153	-7.65458631515503	-9.5394172668457	-0.011191395111382	-0.0367325507104397	-0.0262894295156002
-7.48847627639771	-7.65790557861328	-9.55672645568848	-0.010929374024272	-0.0368614047765732	-0.02665058337152
-7.49690628051758	-7.66088056564331	-9.55762004852295	-0.0106778647750616	-0.0368175506591797	-0.0268199723213911
-7.50330209732056	-7.66869735717773	-9.56088447570801	-0.0104327080771327	-0.0369161032140255	-0.0272033587098122
-7.5070858001709	-7.67229986190796	-9.56622314453125	-0.0101170241832733	-0.0369890667498112	-0.0275720506906509
-7.51394748687744	-7.67210483551025	-9.5674409866333	-0.00985647831112146	-0.0369261652231216	-0.0279353335499763
-7.52292442321777	-7.67909479141235	-9.574387550354	-0.00964198354631662	-0.0369656644761562	-0.028230719268322
-7.52016544342041	-7.68757772445679	-9.57811450958252	-0.00936501007527113	-0.0369996577501297	-0.0285371523350477
-7.52535104751587	-7.68713808059692	-9.57941913604736	-0.00907891895622015	-0.0370307825505733	-0.0289156269282103
-7.53204822540283	-7.68835306167603	-9.58510780334473	-0.00882298499345779	-0.0369738861918449	-0.0292810704559088
-7.53311395645142	-7.69511461257935	-9.59661674499512	-0.00858020503073931	-0.0369853153824806	-0.0295262858271599
-7.53555822372437	-7.69884490966797	-9.59528064727783	-0.00836644321680069	-0.0370934568345547	-0.0299135036766529
-7.53884601593018	-7.70510482788086	-9.59235000610352	-0.00806636363267899	-0.0370293818414211	-0.0302339307963848
-7.53879928588867	-7.70318126678467	-9.60171508789063	-0.00790334679186344	-0.0369227677583694	-0.0305836629122496
-7.54333782196045	-7.7084264755249	-9.60830497741699	-0.00767155410721898	-0.0370204597711563	-0.0308417230844498
-7.54603052139282	-7.7115535736084	-9.60831546783447	-0.00746421469375491	-0.0369495488703251	-0.0311332996934652
-7.54038667678833	-7.70888423919678	-9.60615634918213	-0.00724951783195138	-0.0369689874351025	-0.0313796401023865
-7.54193496704102	-7.71205997467041	-9.6144905090332	-0.00718084583058953	-0.036854911595583	-0.0317437164485455
-7.54543209075928	-7.71244478225708	-9.61983489990234	-0.00685007777065039	-0.0368338823318481	-0.031902126967907
-7.54137468338013	-7.71393728256226	-9.61830902099609	-0.0068062674254179	-0.0369253791868687	-0.0321543626487255
-7.53782367706299	-7.71417617797852	-9.61451053619385	-0.00666024815291166	-0.03685262799263	-0.0325828827917576
-7.53996801376343	-7.71203804016113	-9.61589241027832	-0.00654295925050974	-0.0367296896874905	-0.032762635499239
-7.53594160079956	-7.7092113494873	-9.62630271911621	-0.00630434462800622	-0.0367999784648418	-0.0329574048519135
-7.5323281288147	-7.71463108062744	-9.62465476989746	-0.00623313244432211	-0.0368265248835087	-0.03316305950284
-7.52572298049927	-7.7094874382019	-9.62059593200684	-0.00614447984844446	-0.0366772562265396	-0.033494982868433
-7.52969884872437	-7.70584106445313	-9.62425327301025	-0.00599364144727588	-0.0366258025169373	-0.0337492749094963
-7.52365732192993	-7.70692253112793	-9.62735271453857	-0.00592391565442085	-0.0366404391825199	-0.033901758491993
-7.51983690261841	-7.70447778701782	-9.62734222412109	-0.00581978959962726	-0.0365551449358463	-0.0340991802513599
-7.51524543762207	-7.69846105575562	-9.626540184021	-0.0057696015574038	-0.0365078113973141	-0.0343203209340572
-7.51374959945679	-7.69954967498779	-9.6222505569458	-0.00572929158806801	-0.0364053957164288	-0.0344685539603233
-7.50838375091553	-7.69764995574951	-9.63320350646973	-0.0056248102337122	-0.0364384092390537	-0.0346804559230804
-7.50381231307983	-7.69439554214478	-9.62633895874023	-0.00555570237338543	-0.0364313088357449	-0.0348646678030491
-7.50242376327515	-7.69178295135498	-9.62093639373779	-0.00551100773736835	-0.0363243520259857	-0.0350960232317448
-7.49905061721802	-7.6859564781189	-9.62664604187012	-0.00549126137048006	-0.0362749360501766	-0.0352577492594719
-7.49358177185059	-7.68381214141846	-9.62936782836914	-0.00543447816744447	-0.0362616069614887	-0.0354242622852325
-7.49393892288208	-7.68341588973999	-9.62868022918701	-0.00541454460471869	-0.0362759865820408	-0.0355409681797028
-7.48891353607178	-7.68084812164307	-9.6230411529541	-0.00543959531933069	-0.0360767617821693	-0.0357763543725014
-7.48770332336426	-7.67387104034424	-9.62313747406006	-0.00548236118629575	-0.036088302731514	-0.0359398536384106
-7.48440837860107	-7.67342376708984	-9.62477111816406	-0.00536062335595489	-0.0360711663961411	-0.0360952392220497
-7.48335027694702	-7.67226314544678	-9.62056922912598	-0.00538104958832264	-0.0358970649540424	-0.0361677035689354
-7.48156690597534	-7.66916179656982	-9.60749435424805	-0.00555657781660557	-0.0357884839177132	-0.0363925248384476
-7.47713136672974	-7.66293096542358	-9.6150426864624	-0.00545296305790544	-0.0357355438172817	-0.0365813076496124
-7.47634029388428	-7.65926647186279	-9.60885810852051	-0.00555614242330194	-0.0356718450784683	-0.0366174057126045
-7.47293901443481	-7.66005897521973	-9.59712886810303	-0.0056831669062376	-0.0355112701654434	-0.0367317609488964
-7.47023963928223	-7.65752935409546	-9.5950345993042	-0.00577355409041047	-0.0354044437408447	-0.0369505807757378
-7.46770811080933	-7.65002679824829	-9.59273719787598	-0.00578632764518261	-0.035262294113636	-0.0368912853300571
-7.46566963195801	-7.64774417877197	-9.58448219299316	-0.00593148730695248	-0.0352358259260654	-0.0370111614465714
-7.45921850204468	-7.64369630813599	-9.57778549194336	-0.00600576540455222	-0.0350596979260445	-0.037078820168972
-7.45453691482544	-7.63607120513916	-9.57126712799072	-0.00620622327551246	-0.0348876975476742	-0.0371737368404865
-7.45500421524048	-7.63498544692993	-9.57363128662109	-0.00623366329818964	-0.0348931066691875	-0.0371907018125057
-7.44569635391235	-7.62854528427124	-9.55903053283691	-0.0063935280777514	-0.0347659699618816	-0.0372541137039661
-7.43929862976074	-7.6235671043396	-9.5532865524292	-0.00657837558537722	-0.0345894992351532	-0.0372922942042351
-7.43683242797852	-7.61628818511963	-9.55622291564941	-0.00665336474776268	-0.0345305800437927	-0.0373465605080128
-7.43665218353271	-7.61674690246582	-9.54821395874023	-0.00681178690865636	-0.0344058275222778	-0.037232618778944
-7.42977094650269	-7.61320924758911	-9.52624416351318	-0.00699241785332561	-0.0343100354075432	-0.0372984446585178
-7.42204570770264	-7.60400247573853	-9.53089714050293	-0.00710576772689819	-0.0341210812330246	-0.0373163744807243
-7.42108964920044	-7.59753274917603	-9.52474689483643	-0.00727867055684328	-0.0339984223246574	-0.0372239127755165
-7.41701745986938	-7.59954166412354	-9.51040649414063	-0.00749373948201537	-0.0338806584477425	-0.0371958538889885
-7.40876483917236	-7.59582376480103	-9.5015344619751	-0.00759774725884199	-0.0337328612804413	-0.0372366420924664
-7.4040584564209	-7.58399295806885	-9.49705696105957	-0.00780787458643317	-0.0335598550736904	-0.0371997281908989
-7.40002632141113	-7.58121156692505	-9.49124908447266	-0.0080264238640666	-0.033456988632679	-0.0370851866900921
-7.38837051391602	-7.58059549331665	-9.4797887802124	-0.00825520139187574	-0.0332945920526981	-0.0370324663817883
-7.38226509094238	-7.57179880142212	-9.46668338775635	-0.0083788987249136	-0.0332032516598701	-0.0370665155351162
-7.37849807739258	-7.56453609466553	-9.4633960723877	-0.00866598449647427	-0.0329980216920376	-0.0370879508554935
-7.36903810501099	-7.5572943687439	-9.46074771881104	-0.0088072344660759	-0.0329200401902199	-0.0369245894253254
-7.36404943466187	-7.55504560470581	-9.43423652648926	-0.00912251137197018	-0.0327220745384693	-0.0369270183146
-7.35490036010742	-7.54604482650757	-9.43468570709229	-0.00926794018596411	-0.0326216258108616	-0.0370018072426319
-7.34851789474487	-7.53439426422119	-9.42687320709229	-0.00954069662839174	-0.0324138179421425	-0.0368970595300198
-7.34561014175415	-7.53178834915161	-9.42127990722656	-0.00980904698371887	-0.032279759645462	-0.0368359722197056
-7.34069728851318	-7.52523326873779	-9.40223407745361	-0.0100668063387275	-0.0321577787399292	-0.0368809551000595
-7.33124828338623	-7.51423740386963	-9.39748382568359	-0.0103462105616927	-0.0321326889097691	-0.0367827601730824
-7.32957792282104	-7.51121854782104	-9.39408111572266	-0.0105289043858647	-0.0320473238825798	-0.0367053523659706
-7.32422685623169	-7.51114749908447	-9.37778186798096	-0.0108561040833592	-0.0318298377096653	-0.0366984158754349
-7.32208585739136	-7.49977397918701	-9.37227916717529	-0.0110668838024139	-0.0317961797118187	-0.0367134511470795
-7.32511377334595	-7.49965667724609	-9.36871528625488	-0.0112754311412573	-0.0316936038434505	-0.0366198308765888
-7.31701850891113	-7.49503755569458	-9.35757255554199	-0.011482740752399	-0.0316907167434692	-0.0365939103066921
-7.31770944595337	-7.49142551422119	-9.35377311706543	-0.0117258755490184	-0.0315829813480377	-0.0366031676530838
-7.31846618652344	-7.48666286468506	-9.34687900543213	-0.0118345730006695	-0.0314781665802002	-0.0365966930985451
-7.31566762924194	-7.48793792724609	-9.34449768066406	-0.0120382681488991	-0.0313976630568504	-0.0365429483354092
-7.31584692001343	-7.48287725448608	-9.33773326873779	-0.0122753558680415	-0.0314612798392773	-0.0365217663347721
-7.31620025634766	-7.4804835319519	-9.32181549072266	-0.0124394539743662	-0.0314522013068199	-0.0365371629595757
-7.31710433959961	-7.47332429885864	-9.32468128204346	-0.0125547684729099	-0.0314396843314171	-0.0364248864352703
-7.32087993621826	-7.47912502288818	-9.32315158843994	-0.0128003759309649	-0.0314750894904137	-0.036343302577734
-7.31988620758057	-7.47710418701172	-9.31803798675537	-0.0128692332655191	-0.0314898639917374	-0.0363666005432606
-7.32369327545166	-7.46866846084595	-9.31539535522461	-0.0130376536399126	-0.0315096788108349	-0.036342978477478
-7.33020973205566	-7.47149801254272	-9.3166561126709	-0.0131767289713025	-0.0315531268715858	-0.0361835472285748
-7.33159208297729	-7.47444772720337	-9.30951309204102	-0.0133410152047873	-0.0315836854279041	-0.0361117236316204
-7.33359098434448	-7.47183704376221	-9.30360889434814	-0.0134621448814869	-0.0316779129207134	-0.0360648036003113
-7.34084558486938	-7.47099161148071	-9.30786991119385	-0.0134924473240972	-0.0317535474896431	-0.0359586626291275
-7.34404802322388	-7.47570419311523	-9.30894565582275	-0.0136002879589796	-0.0318306460976601	-0.0357850678265095
-7.34804582595825	-7.4735746383667	-9.29636478424072	-0.0137354414910078	-0.0319273360073566	-0.0357418842613697
-7.35029125213623	-7.4740834236145	-9.30815982818604	-0.0136771313846111	-0.0320257321000099	-0.0355703197419643
-7.35475158691406	-7.47727632522583	-9.30680465698242	-0.0138027472421527	-0.0321584343910217	-0.0353334806859493
-7.35859298706055	-7.4792275428772	-9.29812049865723	-0.013786549679935	-0.0322234742343426	-0.0352824814617634
-7.35947370529175	-7.47793531417847	-9.31392288208008	-0.0137831456959248	-0.0322663709521294	-0.0350709371268749
-7.36119508743286	-7.47963857650757	-9.30983829498291	-0.0138013744726777	-0.0324623994529247	-0.0349114611744881
-7.36486291885376	-7.48381567001343	-9.31003284454346	-0.0137412222102284	-0.0325904004275799	-0.0347645059227943
-7.36433982849121	-7.48060655593872	-9.31329536437988	-0.0137223806232214	-0.0326180271804333	-0.0345687791705132
-7.36309909820557	-7.48208284378052	-9.32824230194092	-0.0137037727981806	-0.032760564237833	-0.0343482196331024
-7.36321353912354	-7.48642301559448	-9.31408882141113	-0.013682447373867	-0.0329428166151047	-0.034172885119915
-7.3630633354187	-7.48481750488281	-9.31838798522949	-0.0136631159111857	-0.0329562462866306	-0.0339785516262054
-7.36503744125366	-7.48261547088623	-9.32417106628418	-0.0136509453877807	-0.0330684818327427	-0.033779788762331
-7.36282873153687	-7.48491764068604	-9.33110904693604	-0.0136742172762752	-0.0331560745835304	-0.0335221029818058
-7.36371278762817	-7.48890447616577	-9.32200050354004	-0.0137328263372183	-0.0333261489868164	-0.0333341099321842
-7.3633861541748	-7.48872756958008	-9.31793689727783	-0.0137641271576285	-0.0333820208907127	-0.0331726036965847
-7.36447620391846	-7.48864269256592	-9.33079147338867	-0.0137557210400701	-0.0333902612328529	-0.0330196432769299
-7.36694526672363	-7.49112892150879	-9.32961654663086	-0.0137714892625809	-0.0335742235183716	-0.0328113958239555
-7.37112236022949	-7.4941725730896	-9.31495952606201	-0.0137909837067127	-0.0336348153650761	-0.0326478891074657
-7.36789274215698	-7.49305582046509	-9.32690048217773	-0.0137540558353066	-0.0337386056780815	-0.0325242057442665
-7.37190437316895	-7.49193954467773	-9.32975101470947	-0.0137566085904837	-0.0338632240891457	-0.0324207656085491
-7.3766565322876	-7.49740839004517	-9.32652759552002	-0.0138127524405718	-0.033960435539484	-0.0322219133377075
-7.37528133392334	-7.49720907211304	-9.32171058654785	-0.0138262417167425	-0.0340480543673038	-0.0321127623319626
-7.37724494934082	-7.49610757827759	-9.3245964050293	-0.0138424756005406	-0.0341322049498558	-0.0320301093161106
-7.38146114349365	-7.49690341949463	-9.33197593688965	-0.0137115921825171	-0.0342741645872593	-0.031891293823719
-7.38643932342529	-7.50065469741821	-9.32892227172852	-0.013813997618854	-0.0342502854764462	-0.0316843837499619
-7.38750648498535	-7.50297880172729	-9.31936836242676	-0.0139689315110445	-0.0343680419027805	-0.0317061357200146
-7.39249610900879	-7.50231313705444	-9.32821464538574	-0.0139403939247131	-0.0344269275665283	-0.0316119380295277
-7.39401960372925	-7.50577545166016	-9.3247013092041	-0.0139170680195093	-0.034504484385252	-0.031408529728651
-7.39951276779175	-7.50919389724731	-9.31666564941406	-0.0140605894848704	-0.0345522128045559	-0.0313424691557884
-7.39821243286133	-7.50812005996704	-9.31747531890869	-0.014079169370234	-0.0345755070447922	-0.0312861353158951
-7.40338087081909	-7.50665473937988	-9.32360935211182	-0.0141123393550515	-0.0346824638545513	-0.0311022214591503
-7.40581846237183	-7.5110878944397	-9.31823539733887	-0.0141343427821994	-0.0347503498196602	-0.0310062728822231
-7.40583229064941	-7.51514339447021	-9.31209373474121	-0.0142324222251773	-0.0346673354506493	-0.0308517068624496
-7.40900182723999	-7.51276254653931	-9.30788516998291	-0.0143461152911186	-0.0346386916935444	-0.0308207534253597
-7.41538715362549	-7.51328659057617	-9.312668800354	-0.0144054554402828	-0.0346810556948185	-0.0306529067456722
-7.4141674041748	-7.51566743850708	-9.30539894104004	-0.0144783891737461	-0.0348099060356617	-0.0305373258888721
-7.41579151153564	-7.51488828659058	-9.28974628448486	-0.0146289505064487	-0.0347697287797928	-0.030455332249403
-7.42061328887939	-7.51436614990234	-9.29321002960205	-0.0146237183362246	-0.034702330827713	-0.0303694792091846
-7.42091178894043	-7.52016019821167	-9.29071235656738	-0.014682118780911	-0.0346430912613869	-0.0302169546484947
-7.42085838317871	-7.51559019088745	-9.29196453094482	-0.0147195216268301	-0.0347919277846813	-0.0301308706402779
-7.42552375793457	-7.52316856384277	-9.28615283966064	-0.0148494523018599	-0.0347952991724014	-0.0300083477050066
-7.42454290390015	-7.52124977111816	-9.27409839630127	-0.0149374511092901	-0.0347428023815155	-0.0299800671637058
-7.42978000640869	-7.52171516418457	-9.28466320037842	-0.0149333206936717	-0.0348246432840824	-0.0299240481108427
-7.435959815979	-7.52147626876831	-9.28157424926758	-0.0149522442370653	-0.0348520502448082	-0.02975232899189
-7.43488836288452	-7.52360248565674	-9.27669620513916	-0.0149534940719604	-0.0349693037569523	-0.0296170506626368
-7.43923616409302	-7.52706861495972	-9.27868366241455	-0.0149815082550049	-0.0350861214101315	-0.0295947473496199
-7.44614696502686	-7.52764654159546	-9.28010559082031	-0.0150265106931329	-0.0350729748606682	-0.0294815059751272
-7.4500904083252	-7.52866268157959	-9.28495597839355	-0.0150559553876519	-0.0351459532976151	-0.0293220542371273
-7.45568799972534	-7.53434133529663	-9.28102111816406	-0.0150545611977577	-0.0353541783988476	-0.0291945785284042
-7.45818281173706	-7.53534030914307	-9.27897357940674	-0.015011515468359	-0.035480335354805	-0.0290907323360443
-7.46433210372925	-7.53837728500366	-9.28274631500244	-0.0150091294199228	-0.0354762077331543	-0.0289681721478701
-7.4708309173584	-7.54255628585815	-9.29122543334961	-0.0150202885270119	-0.03568010404706	-0.0288433339446783
-7.47627830505371	-7.54668188095093	-9.2951545715332	-0.0148307997733355	-0.0358255952596664	-0.02870137616992
-7.48431205749512	-7.55496168136597	-9.29472637176514	-0.014784480445087	-0.0359765253961086	-0.0285109933465719
-7.49012660980225	-7.55920171737671	-9.2896842956543	-0.0147398039698601	-0.0361132770776749	-0.0284878667443991
-7.49629783630371	-7.56247329711914	-9.30516624450684	-0.0145630454644561	-0.0363059155642986	-0.0283445920795202
-7.50373935699463	-7.56751918792725	-9.30893707275391	-0.0143833113834262	-0.0364383980631828	-0.0281202401965857
-7.51457834243774	-7.57433271408081	-9.3151798248291	-0.0143424095585942	-0.0366689786314964	-0.0279627740383148
-7.52001523971558	-7.58044481277466	-9.31096744537354	-0.0141515312716365	-0.0368535444140434	-0.0278341304510832
-7.52294731140137	-7.58516550064087	-9.31787109375	-0.0139845162630081	-0.0370054505765438	-0.0276705995202065
-7.53127002716064	-7.58939599990845	-9.33394622802734	-0.0138431675732136	-0.0371332243084908	-0.0275586079806089
-7.53834009170532	-7.59535264968872	-9.34439945220947	-0.0136249363422394	-0.0373800955712795	-0.0273407883942127
-7.54158973693848	-7.5988826751709	-9.34636974334717	-0.0134872738271952	-0.0376093201339245	-0.0271632242947817
-7.54621887207031	-7.60232496261597	-9.34656238555908	-0.0134687162935734	-0.0377259403467178	-0.0270460210740566
-7.55467653274536	-7.60616302490234	-9.35376071929932	-0.0133958915248513	-0.0377692207694054	-0.0269059911370277
-7.56242895126343	-7.60969161987305	-9.36210823059082	-0.0132313966751099	-0.038025189191103	-0.0267229918390512
-7.56525802612305	-7.61758756637573	-9.36372089385986	-0.0131366243585944	-0.038165308535099	-0.0265300814062357
-7.56744623184204	-7.61936283111572	-9.36003398895264	-0.0131017426028848	-0.0382648296654224	-0.0265016369521618
-7.57466268539429	-7.61822032928467	-9.36624526977539	-0.0129955010488629	-0.0383636504411697	-0.0263124126940966
-7.5801043510437	-7.62781000137329	-9.36416053771973	-0.0129333101212978	-0.038516491651535	-0.0261448007076979
-7.5837869644165	-7.62721586227417	-9.37284183502197	-0.0128386281430721	-0.0385668948292732	-0.0260325409471989
-7.58711862564087	-7.63085651397705	-9.3678674697876	-0.012909977696836	-0.0387360826134682	-0.0259317848831415
-7.59276533126831	-7.6348705291748	-9.36207389831543	-0.0128636360168457	-0.0388618446886539	-0.0258159693330526
-7.59751081466675	-7.63886260986328	-9.37679958343506	-0.0128821507096291	-0.0388915985822678	-0.0257324706763029
-7.60494518280029	-7.64029407501221	-9.36989498138428	-0.0128386337310076	-0.0390442982316017	-0.0255654733628035
-7.61036539077759	-7.64628124237061	-9.36632537841797	-0.0128730302676558	-0.0391776040196419	-0.0254267528653145
-7.61282205581665	-7.64776277542114	-9.37092208862305	-0.012839307077229	-0.0392379276454449	-0.0253550726920366
-7.62011194229126	-7.64847135543823	-9.36661720275879	-0.0128756752237678	-0.039270605891943	-0.025273660197854
-7.63063526153564	-7.65202045440674	-9.37269687652588	-0.0128119764849544	-0.039371058344841	-0.0251121316105127
-7.63130712509155	-7.65718698501587	-9.36814785003662	-0.0128566576167941	-0.0394759178161621	-0.0249920785427094
-7.63476037979126	-7.6531982421875	-9.36114025115967	-0.0127898547798395	-0.0395616739988327	-0.0249575767666101
-7.64414215087891	-7.65660858154297	-9.36853218078613	-0.0127872508019209	-0.0396574176847935	-0.0248463917523623
-7.64762783050537	-7.65976858139038	-9.36857128143311	-0.0128165073692799	-0.039683785289526	-0.0246353019028902
-7.64989852905273	-7.66407346725464	-9.36426067352295	-0.0128803113475442	-0.0397969260811806	-0.0245514325797558
-7.65443706512451	-7.66422176361084	-9.36575794219971	-0.0127655537799001	-0.0398481264710426	-0.0245184153318405
-7.65641355514526	-7.66163730621338	-9.36346817016602	-0.0127310333773494	-0.039869662374258	-0.0243565626442432
-7.66034030914307	-7.66508054733276	-9.36998176574707	-0.0127637647092342	-0.0400347001850605	-0.0241817981004715
-7.66467189788818	-7.6681170463562	-9.3676586151123	-0.0126880193129182	-0.0401752963662148	-0.0240530781447887
-7.66384696960449	-7.66758728027344	-9.36225128173828	-0.0126553643494844	-0.0400789380073547	-0.0239816065877676
-7.66736030578613	-7.66814184188843	-9.3722038269043	-0.0126940244808793	-0.0401950143277645	-0.0237851534038782
-7.6724648475647	-7.67214298248291	-9.36937046051025	-0.0125682046636939	-0.0402861535549164	-0.0235862247645855
-7.66907548904419	-7.67102956771851	-9.37313556671143	-0.0125248217955232	-0.0404288172721863	-0.023414246737957
-7.67263746261597	-7.67199182510376	-9.37181949615479	-0.0124904969707131	-0.0404552407562733	-0.0232429429888725
-7.67374706268311	-7.67583847045898	-9.36746501922607	-0.0124596459791064	-0.040617112070322	-0.0230338033288717
-7.67351388931274	-7.67600154876709	-9.3715934753418	-0.0124163217842579	-0.0406828336417675	-0.0228740572929382
-7.67818593978882	-7.6770920753479	-9.37528228759766	-0.0124364430084825	-0.0407316498458385	-0.0226476192474365
-7.68483114242554	-7.68539571762085	-9.37731647491455	-0.0123241748660803	-0.0408544167876244	-0.0224879216402769
-7.68042898178101	-7.68755483627319	-9.37153816223145	-0.0122874518856406	-0.0409050397574902	-0.0222646854817867
-7.67920351028442	-7.6869649887085	-9.36467456817627	-0.0123540814965963	-0.0408956781029701	-0.0221063420176506
-7.68238639831543	-7.6877236366272	-9.3674259185791	-0.0121541088446975	-0.0409605391323566	-0.0219811517745256
-7.68151807785034	-7.69308042526245	-9.37112903594971	-0.0121369585394859	-0.0408910699188709	-0.0217568185180426
-7.6774377822876	-7.68842172622681	-9.37751579284668	-0.0120087657123804	-0.0409509427845478	-0.0216945018619299
-7.67861175537109	-7.69440507888794	-9.37312412261963	-0.011984558776021	-0.0409875772893429	-0.0215096361935139
-7.67013311386108	-7.69165849685669	-9.37304973602295	-0.011936285533011	-0.0410188287496567	-0.0214513912796974
-7.66602897644043	-7.68806028366089	-9.37170696258545	-0.0120706129819155	-0.0410272777080536	-0.0213989298790693
-7.66693115234375	-7.68353700637817	-9.36740493774414	-0.0119927674531937	-0.0410444363951683	-0.021271463483572
-7.66051244735718	-7.68538904190063	-9.36988830566406	-0.0120267495512962	-0.0410214886069298	-0.0211856849491596
-7.66160583496094	-7.68215847015381	-9.36784648895264	-0.0120534356683493	-0.0410489924252033	-0.0210735723376274
-7.66336584091187	-7.68620443344116	-9.3558292388916	-0.0121792312711477	-0.0409455671906471	-0.0210523772984743
-7.65843868255615	-7.68499135971069	-9.35526657104492	-0.0121446698904037	-0.0408907048404217	-0.0210276003926992
-7.65862607955933	-7.68116521835327	-9.34047317504883	-0.0122739151120186	-0.0408399254083633	-0.0210484899580479
-7.65752506256104	-7.68032503128052	-9.34538555145264	-0.0122238909825683	-0.0408027656376362	-0.0209879856556654
-7.65567827224731	-7.67877244949341	-9.34867668151855	-0.0121765490621328	-0.0407985262572765	-0.0209794137626886
-7.65547704696655	-7.67437076568604	-9.34849452972412	-0.0122316898778081	-0.0408222042024136	-0.0209752637892962
-7.65448808670044	-7.6801586151123	-9.34364700317383	-0.0122760571539402	-0.0408097691833973	-0.0209653079509735
-7.65100765228271	-7.67908573150635	-9.33786678314209	-0.0122269010171294	-0.0407890863716602	-0.0210493970662355
-7.65155982971191	-7.67702865600586	-9.34856605529785	-0.0121150622144341	-0.0407912395894527	-0.0211216751486063
-7.65613508224487	-7.68035984039307	-9.33801364898682	-0.0122446082532406	-0.0407044179737568	-0.0210941806435585
-7.65601873397827	-7.68179321289063	-9.34249210357666	-0.0121575035154819	-0.0408429428935051	-0.0211927313357592
-7.65947151184082	-7.68477916717529	-9.3398609161377	-0.0121275521814823	-0.0407255478203297	-0.0212185997515917
-7.65987396240234	-7.68815183639526	-9.33395195007324	-0.0122143179178238	-0.040707103908062	-0.0213978216052055
-7.66242122650146	-7.69156551361084	-9.33938694000244	-0.0121470680460334	-0.0406925491988659	-0.0214989874511957
-7.66839408874512	-7.69240379333496	-9.33560466766357	-0.0121002746745944	-0.04062395170331	-0.0214387066662312
-7.67408609390259	-7.6952862739563	-9.33534622192383	-0.0121199814602733	-0.0406272113323212	-0.02151901088655
-7.67818975448608	-7.69895935058594	-9.32682800292969	-0.0121114132925868	-0.0406570136547089	-0.0216373652219772
-7.67813873291016	-7.6980037689209	-9.32832145690918	-0.0119943134486675	-0.0406042113900185	-0.0217185243964195
-7.68262386322021	-7.69886302947998	-9.33840942382813	-0.0119978692382574	-0.040541484951973	-0.0218181163072586
-7.68641710281372	-7.70023965835571	-9.33877086639404	-0.0118018575012684	-0.0406368523836136	-0.0218483470380306
-7.68588447570801	-7.70052814483643	-9.34118461608887	-0.0118036083877087	-0.0406752862036228	-0.02188984118402
-7.68537473678589	-7.70196533203125	-9.33534336090088	-0.0117576261982322	-0.0406745411455631	-0.0219921004027128
-7.68915843963623	-7.69820737838745	-9.33137035369873	-0.0116928294301033	-0.0406791046261787	-0.0220101997256279
-7.68930816650391	-7.69929122924805	-9.34608554840088	-0.0115301301702857	-0.0407746247947216	-0.0220345556735992
-7.68852615356445	-7.7035346031189	-9.33889484405518	-0.0115872463211417	-0.0407727733254433	-0.0220209248363972
-7.69264507293701	-7.70599699020386	-9.34191989898682	-0.0115138497203588	-0.0407555885612965	-0.0220766272395849
-7.69031524658203	-7.70341205596924	-9.33748149871826	-0.0114705841988325	-0.0406963042914867	-0.0220367517322302
-7.69153881072998	-7.70494556427002	-9.33910179138184	-0.0115091651678085	-0.0406499803066254	-0.0220322012901306
-7.69415473937988	-7.70536994934082	-9.34780025482178	-0.0114577375352383	-0.0406645461916924	-0.0219708178192377
-7.69549226760864	-7.70823383331299	-9.34166431427002	-0.011423209682107	-0.0407019704580307	-0.0218812860548496
-7.69748306274414	-7.71010875701904	-9.33565235137939	-0.0113935107365251	-0.0406485460698605	-0.0218994654715061
-7.69699192047119	-7.70825052261353	-9.33853054046631	-0.0113168582320213	-0.0405974499881268	-0.0219004414975643
-7.69611310958862	-7.70748090744019	-9.33648586273193	-0.0112791648134589	-0.0405334159731865	-0.0217691864818335
-7.69613218307495	-7.71165323257446	-9.34109592437744	-0.0112492879852653	-0.0405873470008373	-0.0217220541089773
-7.69190502166748	-7.71270132064819	-9.34283924102783	-0.0111808441579342	-0.0405273586511612	-0.0216768570244312
-7.68608951568604	-7.7130331993103	-9.33435726165771	-0.0110693359747529	-0.0405036024749279	-0.0216049086302519
-7.68244695663452	-7.71305990219116	-9.344970703125	-0.0110433725640178	-0.0405584238469601	-0.021642928943038
-7.67883348464966	-7.71334075927734	-9.34795188903809	-0.0109395552426577	-0.0404946580529213	-0.0215345118194819
-7.67424964904785	-7.70725250244141	-9.35014247894287	-0.0109385326504707	-0.0404631607234478	-0.0214421134442091
-7.66926765441895	-7.71348190307617	-9.35011005401611	-0.0107750045135617	-0.0405727028846741	-0.0213210470974445
-7.66497850418091	-7.71331167221069	-9.34956359863281	-0.0107057048007846	-0.0405830517411232	-0.0212976764887571
-7.6615047454834	-7.71189403533936	-9.34994029998779	-0.0107482550665736	-0.0405414886772633	-0.0212343335151672
-7.66000843048096	-7.71084213256836	-9.3506031036377	-0.0107187498360872	-0.040518868714571	-0.0212022308260202
-7.66031551361084	-7.7111964225769	-9.35480880737305	-0.010543723590672	-0.0405076891183853	-0.021205635741353
-7.6601881980896	-7.71369028091431	-9.36079597473145	-0.0105108991265297	-0.0404526479542255	-0.0210503730922937
-7.65795278549194	-7.71691131591797	-9.35767459869385	-0.010499163530767	-0.0405091643333435	-0.0211252216249704
-7.65322732925415	-7.71726369857788	-9.35834312438965	-0.0102597726508975	-0.040441457182169	-0.0211155917495489
-7.65055704116821	-7.71296310424805	-9.36635303497314	-0.0103107094764709	-0.0404411852359772	-0.0211353711783886
-7.6476001739502	-7.71365737915039	-9.37711620330811	-0.0101535879075527	-0.0405692495405674	-0.0212088543921709
-7.64749050140381	-7.71377658843994	-9.37652015686035	-0.00996440462768078	-0.0405941195785999	-0.0211126022040844
-7.64178657531738	-7.71210956573486	-9.3762674331665	-0.00994915328919888	-0.040587805211544	-0.0211560372263193
-7.63769340515137	-7.71191167831421	-9.38019561767578	-0.0098922923207283	-0.0406653210520744	-0.0212903153151274
-7.63748216629028	-7.70965099334717	-9.37971687316895	-0.00969067588448524	-0.0406709387898445	-0.0212474558502436
-7.63444948196411	-7.70913076400757	-9.38881778717041	-0.00963748246431351	-0.0406530573964119	-0.0212641898542643
-7.63069438934326	-7.71166133880615	-9.38353538513184	-0.0096715884283185	-0.040689118206501	-0.0213299132883549
-7.63033866882324	-7.71031045913696	-9.38046741485596	-0.00962510798126459	-0.0406985729932785	-0.0213859472423792
-7.62379693984985	-7.70732831954956	-9.38317584991455	-0.00950002018362284	-0.0406448617577553	-0.0214768163859844
-7.6214747428894	-7.70790863037109	-9.3883752822876	-0.00947969406843185	-0.0406692512333393	-0.0214934013783932
-7.62525749206543	-7.71048927307129	-9.39132022857666	-0.00939176511019468	-0.0407375730574131	-0.0216321758925915
-7.61929416656494	-7.71197891235352	-9.38767337799072	-0.0093156173825264	-0.0406344421207905	-0.0217129942029715
-7.61904907226563	-7.70719146728516	-9.38220596313477	-0.00924252532422543	-0.040546040982008	-0.021851884201169
-7.61670589447021	-7.70785760879517	-9.39521312713623	-0.00922255404293537	-0.0406341552734375	-0.0219442080706358
-7.61960649490356	-7.70961666107178	-9.38596439361572	-0.00917656533420086	-0.0405704751610756	-0.0219406429678202
-7.61982297897339	-7.71199321746826	-9.38639831542969	-0.00913860276341438	-0.0405960828065872	-0.0221215076744556
-7.62086772918701	-7.71232891082764	-9.38482666015625	-0.00907112564891577	-0.0405117869377136	-0.0222156010568142
-7.62233018875122	-7.71013593673706	-9.3836088180542	-0.00890747923403978	-0.0404189899563789	-0.0223259590566158
-7.62432956695557	-7.71156024932861	-9.39717674255371	-0.00888127367943525	-0.0404042042791843	-0.0224226694554091
-7.62222528457642	-7.71200513839722	-9.40237140655518	-0.00868688430637121	-0.0403997302055359	-0.0224908050149679
-7.62025928497314	-7.71413469314575	-9.39584445953369	-0.00866259820759296	-0.0405000969767571	-0.0225524380803108
-7.62054300308228	-7.71657943725586	-9.40017127990723	-0.00852188281714916	-0.0404231436550617	-0.0227138847112656
-7.61765480041504	-7.71658039093018	-9.40508270263672	-0.00838589854538441	-0.0404558107256889	-0.0227472130209208
-7.61870908737183	-7.71466970443726	-9.40989303588867	-0.00833256915211678	-0.0404374748468399	-0.0227807611227036
-7.6160831451416	-7.71768951416016	-9.410400390625	-0.00827937573194504	-0.0405571609735489	-0.0228030644357204
-7.61963033676147	-7.72243690490723	-9.41141700744629	-0.00809786282479763	-0.0404570400714874	-0.0229274407029152
-7.61913537979126	-7.72285270690918	-9.40685176849365	-0.00817687343806028	-0.0404319353401661	-0.0229283589869738
-7.61554002761841	-7.72409534454346	-9.40181064605713	-0.00808273628354073	-0.0404405742883682	-0.0230853334069252
-7.61867618560791	-7.7227931022644	-9.41159915924072	-0.00791901908814907	-0.0404009558260441	-0.0231232643127441
-7.6145396232605	-7.7216420173645	-9.40887069702148	-0.00788803678005934	-0.040277224034071	-0.0231004357337952
-7.61407518386841	-7.72222328186035	-9.40962982177734	-0.00783699564635754	-0.0402718633413315	-0.0231633801013231
-7.60971593856812	-7.7194447517395	-9.4115571975708	-0.00779487006366253	-0.0401354022324085	-0.0232392773032188
-7.60065269470215	-7.71700859069824	-9.40130043029785	-0.00788753293454647	-0.0401122570037842	-0.0233530383557081
-7.5960488319397	-7.71137237548828	-9.40436172485352	-0.00785397365689278	-0.0400220602750778	-0.0234351623803377
-7.59422159194946	-7.70831251144409	-9.40527248382568	-0.00783874653279781	-0.0399245284497738	-0.0234199278056622
-7.58866739273071	-7.7054123878479	-9.40214443206787	-0.00792976375669241	-0.0398813411593437	-0.0234518423676491
-7.58436679840088	-7.70625972747803	-9.39564990997314	-0.00792470760643482	-0.0398902148008347	-0.023520689457655
-7.58055305480957	-7.70149040222168	-9.39126682281494	-0.0079629747197032	-0.0397234745323658	-0.0235500298440456
-7.57894992828369	-7.69810676574707	-9.40045547485352	-0.00794280413538218	-0.0396974980831146	-0.0236364211887121
-7.57666826248169	-7.69500350952148	-9.39481830596924	-0.00801261141896248	-0.0396101474761963	-0.0235685836523771
-7.57340908050537	-7.69434452056885	-9.39432144165039	-0.00796509627252817	-0.0396046005189419	-0.0236073806881905
-7.57392740249634	-7.69286584854126	-9.39301586151123	-0.0079791396856308	-0.0394706539809704	-0.0236035604029894
-7.57093954086304	-7.69125461578369	-9.3882532119751	-0.00797196477651596	-0.0395064689218998	-0.0236645247787237
-7.56553554534912	-7.68981456756592	-9.39624214172363	-0.0079430527985096	-0.0393564589321613	-0.0236439369618893
-7.56525802612305	-7.68716382980347	-9.39244842529297	-0.00791951734572649	-0.0393636599183083	-0.0236327853053808
-7.55920600891113	-7.68212270736694	-9.3983268737793	-0.00777769833803177	-0.0395092256367207	-0.0236279126256704
-7.55687618255615	-7.68154954910278	-9.39822864532471	-0.00778713682666421	-0.0395100601017475	-0.0235227048397064
-7.55781316757202	-7.68633937835693	-9.40165710449219	-0.00767213711515069	-0.0395565740764141	-0.0235184822231531
-7.5534987449646	-7.68715858459473	-9.39696502685547	-0.00766358943656087	-0.0395170003175735	-0.0234948806464672
-7.55141496658325	-7.6850905418396	-9.39447975158691	-0.00764411129057407	-0.0395241528749466	-0.0234937369823456
-7.55170631408691	-7.68302202224731	-9.41411781311035	-0.00754560623317957	-0.0395774580538273	-0.0233565047383308
-7.5540943145752	-7.68730878829956	-9.41288661956787	-0.00746319862082601	-0.0396236777305603	-0.0232509728521109
-7.55109453201294	-7.68987655639648	-9.41059303283691	-0.00744793051853776	-0.0396803617477417	-0.0232824366539717
-7.55282974243164	-7.68803405761719	-9.40738010406494	-0.0073239584453404	-0.039646040648222	-0.0231925006955862
-7.54911804199219	-7.68621587753296	-9.41226673126221	-0.00727466586977243	-0.039705965667963	-0.0230561755597591
-7.55178451538086	-7.68666362762451	-9.42477607727051	-0.00727211497724056	-0.0397188663482666	-0.0229983143508434
-7.54762077331543	-7.68789482116699	-9.42296504974365	-0.00709650339558721	-0.0398297682404518	-0.0229244809597731
-7.55124139785767	-7.68795204162598	-9.41554355621338	-0.00711046392098069	-0.0397853143513203	-0.0228641219437122
-7.54898118972778	-7.68653678894043	-9.42493343353271	-0.00694125657901168	-0.0398662351071835	-0.0228429120033979
-7.54905700683594	-7.68727493286133	-9.43274688720703	-0.00686510885134339	-0.0398515574634075	-0.0227218586951494
-7.55099201202393	-7.68222999572754	-9.44114398956299	-0.00676849437877536	-0.0399035476148129	-0.0226410031318665
-7.55171346664429	-7.68784141540527	-9.43691444396973	-0.00676311040297151	-0.040126696228981	-0.0225601084530354
-7.54986476898193	-7.68831300735474	-9.43086051940918	-0.00660720840096474	-0.0402318723499775	-0.0225443914532661
-7.55384874343872	-7.68717336654663	-9.43630123138428	-0.00665393099188805	-0.0401999913156033	-0.0225119050592184
-7.5578556060791	-7.68634605407715	-9.43324947357178	-0.00661318376660347	-0.0402729883790016	-0.0224602539092302
-7.55926132202148	-7.69065999984741	-9.44044876098633	-0.00648563774302602	-0.0403209254145622	-0.0223824363201857
-7.56490564346313	-7.69364786148071	-9.43812084197998	-0.00656239967793226	-0.040310226380825	-0.0222200006246567
-7.56758785247803	-7.69434070587158	-9.42905616760254	-0.00664147129282355	-0.0403197966516018	-0.0222496744245291
-7.57190847396851	-7.6920428276062	-9.43742752075195	-0.00656526070088148	-0.0403692312538624	-0.0222275741398335
-7.57251501083374	-7.69234800338745	-9.43673610687256	-0.00655395956709981	-0.0402654148638248	-0.022036038339138
-7.57836055755615	-7.69631624221802	-9.439377784729	-0.00662913220003247	-0.0403724052011967	-0.0219100005924702
-7.57928323745728	-7.69578886032104	-9.43507957458496	-0.00652731116861105	-0.0404275432229042	-0.0218193419277668
-7.57677268981934	-7.69226598739624	-9.42950820922852	-0.00651813112199306	-0.0404006503522396	-0.0217336174100637
-7.57729005813599	-7.68917369842529	-9.44053268432617	-0.00653658295050263	-0.0404120720922947	-0.021624905988574
-7.57947826385498	-7.69035339355469	-9.43943786621094	-0.0064515401609242	-0.0404903925955296	-0.0214059017598629
-7.57285928726196	-7.68724298477173	-9.43759059906006	-0.00652445014566183	-0.0405457466840744	-0.0212228707969189
-7.57134962081909	-7.68378305435181	-9.43202877044678	-0.00649366015568376	-0.0405398234724998	-0.0211384184658527
-7.5698447227478	-7.68411874771118	-9.43023300170898	-0.0065828412771225	-0.0406037233769894	-0.0209401324391365
-7.5657696723938	-7.67904567718506	-9.4364595413208	-0.00650709541514516	-0.040608461946249	-0.0207891426980495
-7.56246662139893	-7.67538499832153	-9.43573760986328	-0.00662359874695539	-0.0406841449439526	-0.0205355398356915
-7.56211376190186	-7.67522192001343	-9.43256378173828	-0.00662524346262217	-0.0406542234122753	-0.0203918162733316
-7.55259370803833	-7.67536735534668	-9.42123889923096	-0.00670529110357165	-0.0406809411942959	-0.0201812796294689
-7.54999113082886	-7.67398023605347	-9.41609001159668	-0.00687924399971962	-0.0405558496713638	-0.0200885124504566
-7.55065202713013	-7.67018413543701	-9.41958999633789	-0.00685730436816812	-0.0405215434730053	-0.0199223831295967
-7.54272365570068	-7.66551971435547	-9.41671276092529	-0.00693876994773746	-0.0404400639235973	-0.0197606515139341
-7.53959608078003	-7.65844917297363	-9.41980075836182	-0.006888123229146	-0.0405125431716442	-0.0196552127599716
-7.53461933135986	-7.65670537948608	-9.41783809661865	-0.00696164090186358	-0.040526457130909	-0.0194251406937838
-7.52510643005371	-7.65156650543213	-9.40568351745605	-0.00704461149871349	-0.0404991619288921	-0.0193403344601393
-7.51900482177734	-7.64354610443115	-9.40814590454102	-0.00706970412284136	-0.0405556932091713	-0.0192561596632004
-7.51649713516235	-7.63717174530029	-9.40603351593018	-0.00712386704981327	-0.0404549799859524	-0.019041296094656
-7.5094051361084	-7.63693284988403	-9.41156196594238	-0.00722269993275404	-0.0404954552650452	-0.0189939383417368
-7.50510501861572	-7.63107061386108	-9.4047384262085	-0.00736845983192325	-0.0404956042766571	-0.0188120771199465
-7.50296497344971	-7.63029527664185	-9.39410972595215	-0.00747501850128174	-0.0404555276036263	-0.0187409184873104
-7.49812984466553	-7.62743854522705	-9.3937816619873	-0.00744009017944336	-0.0404537171125412	-0.0187023840844631
-7.49322605133057	-7.62074279785156	-9.38172054290771	-0.00752435391768813	-0.0404057614505291	-0.0185558721423149
-7.48784685134888	-7.61637306213379	-9.38866806030273	-0.00768219260498881	-0.0403935760259628	-0.0184550415724516
-7.48333406448364	-7.61058616638184	-9.3908224105835	-0.00762153416872025	-0.0403413325548172	-0.0183012038469315
-7.47657155990601	-7.60350561141968	-9.38906288146973	-0.00775878084823489	-0.0403756760060787	-0.0181786958128214
-7.4689769744873	-7.60400199890137	-9.38001918792725	-0.00795891787856817	-0.0404185391962528	-0.018016004934907
-7.46557569503784	-7.59832620620728	-9.37813472747803	-0.00799919757992029	-0.0404303856194019	-0.0179561376571655
-7.45997524261475	-7.59257745742798	-9.37181282043457	-0.00811930745840073	-0.0403853058815002	-0.0178087186068296
-7.45577812194824	-7.58954477310181	-9.36731433868408	-0.00832942500710487	-0.040408656001091	-0.0176855195313692
-7.45383596420288	-7.58673429489136	-9.36649131774902	-0.00840585585683584	-0.0403629317879677	-0.0175400134176016
-7.45618772506714	-7.58364677429199	-9.36337757110596	-0.00858555547893047	-0.0403089933097363	-0.0173885133117437
-7.45104885101318	-7.58340787887573	-9.35127544403076	-0.00885575357824564	-0.0402662940323353	-0.0174229554831982
-7.45312166213989	-7.58229780197144	-9.35352516174316	-0.00886341091245413	-0.0402719639241695	-0.0173516441136599
-7.44977617263794	-7.57437086105347	-9.34814548492432	-0.00897124223411083	-0.0401907525956631	-0.0172644164413214
-7.44841957092285	-7.57572746276855	-9.34973621368408	-0.00910983141511679	-0.0402557142078877	-0.0172583367675543
-7.45096778869629	-7.57451105117798	-9.34854698181152	-0.00914163142442703	-0.040209699422121	-0.0172020941972733
-7.44756746292114	-7.57053136825562	-9.33982086181641	-0.00927762407809496	-0.04018634557724	-0.0172425080090761
-7.44807004928589	-7.56685304641724	-9.34021663665771	-0.00940316636115313	-0.0402564853429794	-0.0172458086162806
-7.44896650314331	-7.56387519836426	-9.33535671234131	-0.00938953179866076	-0.0402743890881538	-0.0172513090074062
-7.44696235656738	-7.55932474136353	-9.34599304199219	-0.00956090725958347	-0.040221281349659	-0.0172415729612112
-7.45100212097168	-7.56021547317505	-9.33714294433594	-0.00981039274483919	-0.040294386446476	-0.0172255784273148
-7.45236396789551	-7.5622615814209	-9.33120346069336	-0.00984840746968985	-0.0403902754187584	-0.0173221305012703
-7.45145797729492	-7.5600209236145	-9.32868671417236	-0.010063398629427	-0.0402400866150856	-0.0173196140676737
-7.45453786849976	-7.55491638183594	-9.32121658325195	-0.0101683307439089	-0.0402899086475372	-0.0173616334795952
-7.46083641052246	-7.55552101135254	-9.32212829589844	-0.0102422777563334	-0.0402450934052467	-0.017371105030179
-7.45641279220581	-7.55386590957642	-9.32149600982666	-0.0103108258917928	-0.0403150357306004	-0.0173429436981678
-7.46064901351929	-7.55202150344849	-9.31812000274658	-0.0105125410482287	-0.0403068065643311	-0.0173701774328947
-7.46531248092651	-7.551926612854	-9.31049919128418	-0.0105434479191899	-0.0402912087738514	-0.0173380970954895
-7.46318674087524	-7.54919815063477	-9.31099128723145	-0.0106981610879302	-0.0402573123574257	-0.0174384322017431
-7.46467161178589	-7.54276895523071	-9.31522750854492	-0.0107525028288364	-0.0403531566262245	-0.0173541493713856
-7.46955156326294	-7.54861783981323	-9.3113842010498	-0.0107631701976061	-0.0404258780181408	-0.0173217877745628
-7.46720457077026	-7.54453372955322	-9.31074905395508	-0.0109129166230559	-0.040425106883049	-0.0173473097383976
-7.47207975387573	-7.54379844665527	-9.30254554748535	-0.0109886340796947	-0.0405124463140965	-0.0173717588186264
-7.47733020782471	-7.54900884628296	-9.29772567749023	-0.0110899824649096	-0.04057826846838	-0.0173013154417276
-7.47970485687256	-7.55169153213501	-9.30542659759521	-0.0111248390749097	-0.0406328253448009	-0.017379991710186
-7.48748350143433	-7.55502271652222	-9.30786514282227	-0.0112511506304145	-0.0407109968364239	-0.0173150487244129
-7.49601745605469	-7.55979442596436	-9.30061340332031	-0.0113503988832235	-0.0406771823763847	-0.0173961389809847
-7.49785804748535	-7.56441164016724	-9.29753112792969	-0.0113498438149691	-0.040757667273283	-0.0174004919826984
-7.50201845169067	-7.56185245513916	-9.29234886169434	-0.0113893039524555	-0.040712021291256	-0.0174053441733122
-7.50800228118896	-7.56571865081787	-9.29962825775146	-0.0113924732431769	-0.0407857596874237	-0.0175220817327499
-7.5129017829895	-7.56621885299683	-9.30013656616211	-0.0114071536809206	-0.0408765338361263	-0.0174732431769371
-7.51713895797729	-7.5649995803833	-9.30243968963623	-0.0115238633006811	-0.0408901832997799	-0.017541442066431
-7.52243328094482	-7.5688214302063	-9.29933738708496	-0.0115840639919043	-0.0410542786121368	-0.0175846833735704
-7.52974271774292	-7.57531452178955	-9.30078601837158	-0.0117229605093598	-0.0410814322531223	-0.0176387783139944
-7.53267621994019	-7.57902908325195	-9.28673362731934	-0.01180275157094	-0.0411436520516872	-0.0176527127623558
-7.53730964660645	-7.57733488082886	-9.28819942474365	-0.0118705742061138	-0.0411854609847069	-0.0176955070346594
-7.54536151885986	-7.58089160919189	-9.28462791442871	-0.0119203720241785	-0.0411689653992653	-0.0177521724253893
-7.55081796646118	-7.58281993865967	-9.28433132171631	-0.0120319360867143	-0.0411233678460121	-0.0176862087100744
-7.55487585067749	-7.58379697799683	-9.28895092010498	-0.0119679206982255	-0.0412494949996471	-0.0177840292453766
-7.55906867980957	-7.58521842956543	-9.28844451904297	-0.0119639057666063	-0.0413316488265991	-0.0177730619907379
-7.55572700500488	-7.58595037460327	-9.28241157531738	-0.012048127129674	-0.0414147414267063	-0.0177580546587706
-7.55940961837769	-7.58513164520264	-9.2806978225708	-0.0120259039103985	-0.041521180421114	-0.0177543479949236
-7.56278085708618	-7.58649587631226	-9.28326416015625	-0.0120676970109344	-0.04152712225914	-0.0176671985536814
-7.56546449661255	-7.58991193771362	-9.29327487945557	-0.012172101996839	-0.0416276976466179	-0.0175961665809155
-7.56748390197754	-7.59393548965454	-9.280348777771	-0.01216153614223	-0.0417838655412197	-0.0175729840993881
-7.57061386108398	-7.59712028503418	-9.27766704559326	-0.0122811906039715	-0.0417059548199177	-0.0174842420965433
-7.57408094406128	-7.59953165054321	-9.27538299560547	-0.012337607331574	-0.0418080762028694	-0.0174642279744148
-7.57443857192993	-7.6039514541626	-9.27918243408203	-0.0123443659394979	-0.041919931769371	-0.0173078197985888
-7.57856845855713	-7.605544090271	-9.2850227355957	-0.0123263327404857	-0.0419025272130966	-0.0172455701977015
-7.57968473434448	-7.6099271774292	-9.27725410461426	-0.0122965257614851	-0.0419484823942184	-0.0170683544129133
-7.57852125167847	-7.60942792892456	-9.27295589447021	-0.0123083610087633	-0.0420812182128429	-0.0170232318341732
-7.57782077789307	-7.61355018615723	-9.28524112701416	-0.0122138597071171	-0.0421341620385647	-0.0169008746743202
-7.58053922653198	-7.61404705047607	-9.28460025787354	-0.0122170085087419	-0.0421910174190998	-0.0167619250714779
-7.58178377151489	-7.61597490310669	-9.28708267211914	-0.0120848622173071	-0.0423103868961334	-0.016628060489893
-7.58213567733765	-7.61907052993774	-9.29426383972168	-0.012172226794064	-0.0424841903150082	-0.016464477404952
-7.58814287185669	-7.62409687042236	-9.29336166381836	-0.0121061587706208	-0.0426635146141052	-0.0163233559578657
-7.5865797996521	-7.62994480133057	-9.29061698913574	-0.0120762577280402	-0.0427762679755688	-0.0162095166742802
-7.59305953979492	-7.62984037399292	-9.29811763763428	-0.0120691312476993	-0.0427426882088184	-0.0161186307668686
-7.59655141830444	-7.63306474685669	-9.2963981628418	-0.0120127275586128	-0.0429079905152321	-0.015962865203619
-7.5947847366333	-7.63558959960938	-9.30054950714111	-0.0118884546682239	-0.04295838996768	-0.0157851558178663
-7.59347248077393	-7.63600444793701	-9.31186008453369	-0.0117946565151215	-0.0431103445589542	-0.0156671516597271
-7.59945392608643	-7.6405553817749	-9.31649780273438	-0.011622135527432	-0.0432212390005589	-0.0154362805187702
-7.5925440788269	-7.64128494262695	-9.31622982025146	-0.0115906149148941	-0.043367013335228	-0.0152841340750456
-7.59344863891602	-7.63958358764648	-9.32265090942383	-0.0115033760666847	-0.043451052159071	-0.0152011746540666
-7.59510087966919	-7.64281558990479	-9.33389663696289	-0.0113730952143669	-0.0436640828847885	-0.0148984864354134
-7.59705114364624	-7.64835262298584	-9.34349822998047	-0.0112722311168909	-0.0437639579176903	-0.0147234154865146
-7.59693908691406	-7.64850664138794	-9.34671688079834	-0.0112304482609034	-0.0439619198441505	-0.0145031912252307
-7.60119819641113	-7.6555027961731	-9.34249782562256	-0.0111705809831619	-0.0440043099224567	-0.014307607896626
-7.60338544845581	-7.66301488876343	-9.34717559814453	-0.011099043302238	-0.0441101565957069	-0.0141792744398117
-7.60482597351074	-7.65917158126831	-9.3484935760498	-0.0110446363687515	-0.0441999509930611	-0.0139467045664787
-7.60822057723999	-7.66223335266113	-9.36024856567383	-0.0109842456877232	-0.0443391725420952	-0.0137861128896475
-7.60586595535278	-7.66782283782959	-9.37484645843506	-0.0108705116435885	-0.0444204695522785	-0.0136175807565451
-7.60649347305298	-7.66538619995117	-9.36834144592285	-0.0107227303087711	-0.0446413680911064	-0.0133874677121639
-7.60997200012207	-7.66553735733032	-9.37362957000732	-0.0107688279822469	-0.0447355844080448	-0.0132262222468853
-7.6041841506958	-7.66559028625488	-9.38022041320801	-0.0107581950724125	-0.0448051169514656	-0.0131129007786512
-7.60651016235352	-7.66189479827881	-9.3859224319458	-0.0106187192723155	-0.0449272654950619	-0.012913984246552
-7.60661649703979	-7.66381120681763	-9.37919330596924	-0.0107431299984455	-0.0450569093227386	-0.0127609027549624
-7.60616207122803	-7.66258096694946	-9.38452816009521	-0.0106987124308944	-0.0451495237648487	-0.0126829519867897
-7.61005258560181	-7.66550922393799	-9.38827037811279	-0.0108265625312924	-0.0451960302889347	-0.0124202771112323
-7.60873651504517	-7.66602325439453	-9.38578128814697	-0.01095702778548	-0.0453004874289036	-0.012378572486341
-7.61030864715576	-7.66285133361816	-9.38665580749512	-0.0108501203358173	-0.0452839098870754	-0.0122956736013293
-7.60871458053589	-7.65852642059326	-9.38353061676025	-0.01090232655406	-0.0453115366399288	-0.0121454056352377
-7.60901403427124	-7.65865993499756	-9.39180469512939	-0.0110779032111168	-0.0454350970685482	-0.0120270727202296
-7.60879898071289	-7.65592050552368	-9.39258289337158	-0.0110188694670796	-0.0454942099750042	-0.0118747195228934
-7.60751581192017	-7.65360307693481	-9.38857746124268	-0.0111159449443221	-0.0454972349107265	-0.0117709143087268
-7.6070499420166	-7.65184831619263	-9.39268493652344	-0.011279177851975	-0.045586384832859	-0.0117032183334231
-7.60858154296875	-7.65086984634399	-9.39375019073486	-0.0111980512738228	-0.0456278584897518	-0.0114703457802534
-7.60299348831177	-7.64695119857788	-9.39279365539551	-0.0112725244835019	-0.0456637963652611	-0.011319512501359
-7.60485982894897	-7.64661645889282	-9.39080905914307	-0.0114270700141788	-0.0457481779158115	-0.0112114325165749
-7.60329008102417	-7.64597320556641	-9.38560771942139	-0.0114505877718329	-0.0458441376686096	-0.0111341690644622
-7.59515810012817	-7.64537143707275	-9.38118743896484	-0.0115607678890228	-0.0457571260631084	-0.0110109839588404
-7.59947156906128	-7.64178228378296	-9.38550281524658	-0.0116753727197647	-0.0458164438605309	-0.0109373005107045
-7.59984302520752	-7.64426755905151	-9.38603782653809	-0.0117394607514143	-0.0458115935325623	-0.0107642496004701
-7.59461879730225	-7.64240264892578	-9.3837194442749	-0.0117716956883669	-0.0457479991018772	-0.0107394587248564
-7.58929920196533	-7.63728380203247	-9.38726139068604	-0.0118299042806029	-0.0458082407712936	-0.0105641139671206
-7.58524990081787	-7.63660955429077	-9.38178062438965	-0.0119195459410548	-0.0457477197051048	-0.010475299321115
-7.57258605957031	-7.6304407119751	-9.37981224060059	-0.0120158940553665	-0.0458358712494373	-0.0104382615536451
-7.572105884552	-7.62643766403198	-9.37744426727295	-0.0121099585667253	-0.045721847563982	-0.0102760754525661
-7.56516218185425	-7.62655925750732	-9.36726570129395	-0.012220055796206	-0.045727901160717	-0.0101771801710129
-7.56196451187134	-7.62398958206177	-9.38018608093262	-0.0123715493828058	-0.0457159876823425	-0.0101075731217861
-7.55888843536377	-7.6243782043457	-9.36847877502441	-0.01256338134408	-0.0456806868314743	-0.00992162898182869
-7.55485534667969	-7.62452363967896	-9.36409759521484	-0.01270707603544	-0.0455817170441151	-0.00991099793463945
-7.55167388916016	-7.61997699737549	-9.35486888885498	-0.0127670858055353	-0.0454182364046574	-0.00985424313694239
-7.54724025726318	-7.61644124984741	-9.35222625732422	-0.0128810526803136	-0.0453505478799343	-0.00978329963982105
-7.54303073883057	-7.6161937713623	-9.35793113708496	-0.0130132101476192	-0.0452716760337353	-0.0097777871415019
-7.54325819015503	-7.61201333999634	-9.35350131988525	-0.0130478488281369	-0.0452060028910637	-0.00963464472442865
-7.53829860687256	-7.61446142196655	-9.35505867004395	-0.0131853278726339	-0.0451814532279968	-0.00958962365984917
-7.53521013259888	-7.61194944381714	-9.34502601623535	-0.0133958663791418	-0.0451178662478924	-0.00952138751745224
-7.53631734848022	-7.61167526245117	-9.32964324951172	-0.0135007882490754	-0.045068234205246	-0.00945506524294615
-7.53256464004517	-7.6077446937561	-9.33876514434814	-0.0136734712868929	-0.0449814088642597	-0.00942743942141533
-7.53804016113281	-7.6070499420166	-9.33216762542725	-0.0137255983427167	-0.0448907315731049	-0.00938380509614944
-7.5412859916687	-7.60836505889893	-9.33573818206787	-0.0138587653636932	-0.0448881536722183	-0.00930658634752035
-7.54033994674683	-7.61134433746338	-9.32759380340576	-0.013942826539278	-0.0448000840842724	-0.00922629237174988
-7.53752136230469	-7.60803079605103	-9.32406902313232	-0.0139626888558269	-0.044822946190834	-0.00924870558083057
-7.53930044174194	-7.60788345336914	-9.32424736022949	-0.0140893831849098	-0.0447175838053226	-0.00916926097124815
-7.53470277786255	-7.60529136657715	-9.32240200042725	-0.01403399836272	-0.0447545759379864	-0.00910305418074131
-7.53480958938599	-7.60041856765747	-9.3389196395874	-0.0139914946630597	-0.0447408370673656	-0.00904295593500137
-7.53409051895142	-7.60491228103638	-9.32557201385498	-0.0140697974711657	-0.0448388047516346	-0.00890105124562979
-7.53233194351196	-7.60869073867798	-9.32431316375732	-0.0141116660088301	-0.0448795855045319	-0.00880731549113989
-7.53582954406738	-7.60544967651367	-9.32879447937012	-0.014034609310329	-0.0447923168540001	-0.00875067245215178
-7.53666591644287	-7.60866069793701	-9.32122135162354	-0.0142099028453231	-0.0448067188262939	-0.00868496485054493
-7.54007339477539	-7.60970830917358	-9.33491706848145	-0.014085135422647	-0.0448484979569912	-0.00864691380411386
-7.53875017166138	-7.61403512954712	-9.33421897888184	-0.0140866655856371	-0.0448760874569416	-0.00847486872226
-7.54136276245117	-7.6159987449646	-9.33530807495117	-0.0141320768743753	-0.0449005775153637	-0.00840384140610695
-7.54319047927856	-7.62154102325439	-9.33600425720215	-0.0141616137698293	-0.0448757037520409	-0.00839805975556374
-7.54155874252319	-7.61783695220947	-9.33280754089355	-0.0139313964173198	-0.0448883771896362	-0.00834923703223467
-7.54335260391235	-7.61772060394287	-9.34595775604248	-0.0139725105836987	-0.0448375605046749	-0.00831196829676628
-7.53953409194946	-7.61605501174927	-9.34997367858887	-0.0138200465589762	-0.0450134351849556	-0.00824752822518349
-7.53795289993286	-7.61475324630737	-9.35916423797607	-0.0138313574716449	-0.0450384579598904	-0.00820893608033657
-7.5403003692627	-7.61517858505249	-9.35663223266602	-0.0139235192909837	-0.0450705401599407	-0.00815605744719505
-7.53940725326538	-7.61870384216309	-9.35165309906006	-0.0139058940112591	-0.0451456867158413	-0.00812670681625605
-7.53941202163696	-7.62089681625366	-9.35158061981201	-0.0139337256550789	-0.0450668558478355	-0.00812982115894556
-7.54321241378784	-7.61816453933716	-9.34844303131104	-0.0138957025483251	-0.0451039262115955	-0.00815999042242765
-7.53884792327881	-7.61642456054688	-9.35639095306396	-0.0138878058642149	-0.0450930073857307	-0.00810775812715292
-7.53855085372925	-7.61465644836426	-9.36496257781982	-0.0138724930584431	-0.0450178124010563	-0.0080923093482852
-7.53995084762573	-7.61257743835449	-9.36667156219482	-0.0136369373649359	-0.045121505856514	-0.0080702155828476
-7.53411960601807	-7.61241579055786	-9.36667442321777	-0.0136867295950651	-0.045194648206234	-0.00802860502153635
-7.52983283996582	-7.61210250854492	-9.36532211303711	-0.0136250564828515	-0.0453287698328495	-0.00803093332797289
-7.5297532081604	-7.60834264755249	-9.36946201324463	-0.013604823499918	-0.0452840514481068	-0.0080298688262701
-7.52564716339111	-7.60832595825195	-9.35905647277832	-0.0136620383709669	-0.0452900342643261	-0.00808477681130171
-7.52909374237061	-7.60871505737305	-9.37059020996094	-0.0136166159063578	-0.0452866517007351	-0.00808237306773663
-7.52642345428467	-7.6103982925415	-9.37267112731934	-0.0135717298835516	-0.0452670119702816	-0.00800198875367641
-7.52461194992065	-7.60562229156494	-9.3756742477417	-0.0135100055485964	-0.0452862530946732	-0.00804691575467587
-7.5243616104126	-7.60563325881958	-9.37716293334961	-0.013436583802104	-0.0452850535511971	-0.00798656884580851
-7.51693248748779	-7.60394954681396	-9.37625026702881	-0.0134037202224135	-0.0452466681599617	-0.00798938330262899
-7.51073884963989	-7.59898996353149	-9.38048553466797	-0.0134770916774869	-0.045276939868927	-0.00803280156105757
-7.50990390777588	-7.60140085220337	-9.36739253997803	-0.0133988102898002	-0.0452972911298275	-0.0079667940735817
-7.50650310516357	-7.59854984283447	-9.37630844116211	-0.0134493745863438	-0.0452726595103741	-0.00804223865270615
-7.50988101959229	-7.59439325332642	-9.37168312072754	-0.013479926623404	-0.0452089793980122	-0.00794559996575117
-7.50854015350342	-7.59905290603638	-9.36913681030273	-0.0135830473154783	-0.0450906306505203	-0.00793086364865303
-7.50261259078979	-7.59775066375732	-9.36710643768311	-0.0135359801352024	-0.0450766459107399	-0.007904052734375
-7.49821758270264	-7.59371185302734	-9.36097431182861	-0.0136546501889825	-0.0449447147548199	-0.00795708689838648
-7.49444198608398	-7.59082937240601	-9.36733150482178	-0.0135732283815742	-0.0449607186019421	-0.00793817825615406
-7.4898796081543	-7.59013938903809	-9.36776161193848	-0.0135995196178555	-0.0448690727353096	-0.00791097711771727
-7.48695707321167	-7.58246755599976	-9.37021923065186	-0.0135898301377892	-0.0447732023894787	-0.00786114763468504
-7.47920846939087	-7.58535861968994	-9.36005401611328	-0.0136880204081535	-0.0448005646467209	-0.0077924495562911
-7.47501850128174	-7.58598518371582	-9.35477161407471	-0.0136910658329725	-0.0447399467229843	-0.00781864114105701
-7.47069931030273	-7.58089685440063	-9.35025501251221	-0.0138342045247555	-0.044577781111002	-0.00780268106609583
-7.47066974639893	-7.57991743087769	-9.34513378143311	-0.0138203948736191	-0.0445001237094402	-0.007800851482898
-7.46759557723999	-7.57772874832153	-9.35293769836426	-0.0138351377099752	-0.0444027483463287	-0.00784258637577295
-7.46338415145874	-7.58048105239868	-9.34604167938232	-0.0139258643612266	-0.0442278981208801	-0.00771213509142399
-7.45793151855469	-7.57792854309082	-9.34810733795166	-0.0139206014573574	-0.0442278832197189	-0.00772369001060724
-7.45543766021729	-7.57837677001953	-9.34524917602539	-0.0138122541829944	-0.0441429615020752	-0.00774968601763248
-7.44770193099976	-7.5748233795166	-9.34468269348145	-0.0139129105955362	-0.0440696440637112	-0.00775408325716853
-7.44090938568115	-7.56913137435913	-9.34597873687744	-0.0138512505218387	-0.0440763384103775	-0.00773599604144692
-7.43851375579834	-7.56771039962769	-9.3408031463623	-0.0138301094993949	-0.043927688151598	-0.00766416313126683
-7.43574142456055	-7.56941890716553	-9.34436321258545	-0.0139231951907277	-0.0438976287841797	-0.00766439875587821
-7.4333930015564	-7.56931352615356	-9.33745956420898	-0.0138504598289728	-0.0438243634998798	-0.0075523117557168
-7.43458557128906	-7.56899404525757	-9.3361349105835	-0.0138947032392025	-0.0437384285032749	-0.0075715109705925
-7.43197441101074	-7.57371616363525	-9.33279418945313	-0.0139004401862621	-0.0436849258840084	-0.00751546025276184
-7.42456340789795	-7.56964111328125	-9.33106327056885	-0.0138001749292016	-0.0435465611517429	-0.00748372124508023
-7.4251651763916	-7.56969690322876	-9.33804225921631	-0.0138217285275459	-0.0434738509356976	-0.00745027372613549
-7.42033243179321	-7.56528520584106	-9.33605289459229	-0.0137441763654351	-0.0435371436178684	-0.00739262811839581
-7.41547298431396	-7.56543636322021	-9.34359169006348	-0.0137229077517986	-0.0434953235089779	-0.00737354531884193
-7.41592073440552	-7.56554698944092	-9.34086513519287	-0.0137534076347947	-0.0434695817530155	-0.0072780279442668
-7.41626119613647	-7.56796884536743	-9.33707809448242	-0.013672536239028	-0.0434341989457607	-0.00731617351993918
-7.41278028488159	-7.56844902038574	-9.33849811553955	-0.0136895040050149	-0.0433029718697071	-0.00725302472710609
-7.41479825973511	-7.56984424591064	-9.33211135864258	-0.0136970626190305	-0.0432720184326172	-0.00733052147552371
-7.4075140953064	-7.56616353988647	-9.34206676483154	-0.0135919479653239	-0.0432906486093998	-0.00738440034911036
-7.40779066085815	-7.56461381912231	-9.34036540985107	-0.0135752586647868	-0.0431554391980171	-0.00738165387883782
-7.40856838226318	-7.56070995330811	-9.34226417541504	-0.0134224621579051	-0.0431528761982918	-0.00738137681037188
-7.40434312820435	-7.56303691864014	-9.34351444244385	-0.0134825864806771	-0.0431807823479176	-0.0073767164722085
-7.40373182296753	-7.56078815460205	-9.34131050109863	-0.0135020324960351	-0.0431505851447582	-0.00747607741504908
-7.40295886993408	-7.5623893737793	-9.33942699432373	-0.0135086439549923	-0.0431298688054085	-0.00753112975507975
-7.40274143218994	-7.55896806716919	-9.3328742980957	-0.0135706998407841	-0.0430297777056694	-0.00760126020759344
-7.40469741821289	-7.5586519241333	-9.33828639984131	-0.013559278100729	-0.0430213995277882	-0.00766193959861994
-7.4050121307373	-7.56122207641602	-9.3369665145874	-0.0135191669687629	-0.0429060682654381	-0.00766201736405492
-7.4041895866394	-7.55847978591919	-9.33571338653564	-0.0135452263057232	-0.0429214127361774	-0.00782529264688492
-7.40614652633667	-7.55957221984863	-9.33968639373779	-0.0134231615811586	-0.0428413040935993	-0.00788746308535337
-7.39950084686279	-7.55734348297119	-9.33384132385254	-0.0133596388623118	-0.0429111421108246	-0.00801539979875088
-7.39656209945679	-7.54979181289673	-9.34521198272705	-0.013362281024456	-0.0429556109011173	-0.00806825794279575
-7.40256881713867	-7.55383825302124	-9.33870887756348	-0.0133582977578044	-0.0428811982274055	-0.00813199114054441
-7.40097570419312	-7.55406379699707	-9.344651222229	-0.0133617501705885	-0.0427878871560097	-0.00826577469706535
-7.40476512908936	-7.55693578720093	-9.33682346343994	-0.0133907683193684	-0.0428233109414577	-0.00826219376176596
-7.40922832489014	-7.55913114547729	-9.34650039672852	-0.0133741144090891	-0.0427842251956463	-0.00837613362818956
-7.40872716903687	-7.5582332611084	-9.34859466552734	-0.0133005045354366	-0.0426910482347012	-0.00845526251941919
-7.40945482254028	-7.55645275115967	-9.33890533447266	-0.0132782272994518	-0.0427864417433739	-0.00853096786886454
-7.41051483154297	-7.55650281906128	-9.34822082519531	-0.0132602229714394	-0.0427785739302635	-0.00862465985119343
-7.4131293296814	-7.55690622329712	-9.34246253967285	-0.0133043192327023	-0.0428057461977005	-0.00870031956583261
-7.4166054725647	-7.56088781356812	-9.34741592407227	-0.0132884224876761	-0.0428125336766243	-0.00880793575197458
-7.42487716674805	-7.56086015701294	-9.34718322753906	-0.0132972812280059	-0.0428011454641819	-0.0088923666626215
-7.43697309494019	-7.56457471847534	-9.34329605102539	-0.0133698042482138	-0.0428474396467209	-0.00892159901559353
-7.44082450866699	-7.57336044311523	-9.3489990234375	-0.0133190089836717	-0.0428179912269115	-0.00899808946996927
-7.4434700012207	-7.57032918930054	-9.34434795379639	-0.0132230864837766	-0.0428041853010654	-0.00913639832288027
-7.44660949707031	-7.57658386230469	-9.35009002685547	-0.0133224427700043	-0.0428323410451412	-0.00912472046911716
-7.44492864608765	-7.5728816986084	-9.34560012817383	-0.0131571674719453	-0.0429078936576843	-0.00927332043647766
-7.4541335105896	-7.57482767105103	-9.34473991394043	-0.0132618444040418	-0.0428427681326866	-0.00930973049253225
-7.45940494537354	-7.58003282546997	-9.34547328948975	-0.0132631128653884	-0.0429038032889366	-0.00933550298213959
-7.46541166305542	-7.57952928543091	-9.35067844390869	-0.0131545197218657	-0.0428519248962402	-0.00938358064740896
-7.46774816513062	-7.58404922485352	-9.35413360595703	-0.0131564605981112	-0.0428360663354397	-0.00933209899812937
-7.46968412399292	-7.58835649490356	-9.34768867492676	-0.0131727736443281	-0.0429305024445057	-0.00938951410353184
-7.47050476074219	-7.59078359603882	-9.34869480133057	-0.0130065595731139	-0.0428704023361206	-0.00944805704057217
-7.47177124023438	-7.59142398834229	-9.34902381896973	-0.0131260855123401	-0.04280149564147	-0.00948368757963181
-7.47131729125977	-7.58969116210938	-9.35495948791504	-0.0129876527935266	-0.0429219417273998	-0.00946910586208105
-7.47819948196411	-7.589599609375	-9.35928821563721	-0.0128695396706462	-0.0429925136268139	-0.00932084117084742
-7.47862672805786	-7.59237813949585	-9.36258316040039	-0.0129241272807121	-0.0429692640900612	-0.00930292066186666
-7.47964668273926	-7.59701728820801	-9.35481739044189	-0.012932944111526	-0.0431049987673759	-0.00931543204933405
-7.48250246047974	-7.59784269332886	-9.35856437683105	-0.0129172932356596	-0.0431193746626377	-0.00926274992525578
-7.48663091659546	-7.59917068481445	-9.36026859283447	-0.0129695376381278	-0.0430526621639729	-0.00936740357428789
-7.49246263504028	-7.60042572021484	-9.36644840240479	-0.0129654193297029	-0.0432048253715038	-0.00923348870128393
-7.49733924865723	-7.60268306732178	-9.36206817626953	-0.0129726137965918	-0.0431998446583748	-0.00924435816705227
-7.5017614364624	-7.60560417175293	-9.3616771697998	-0.0129864262416959	-0.043177206069231	-0.00920599792152643
-7.50011682510376	-7.60327053070068	-9.36049556732178	-0.0129432827234268	-0.0432605147361755	-0.00919452123343945
-7.50367116928101	-7.60273742675781	-9.35696411132813	-0.0130182905122638	-0.043231338262558	-0.00919527746737003
-7.5080132484436	-7.60392379760742	-9.35449600219727	-0.0129669392481446	-0.0432972423732281	-0.00912308879196644
-7.50646686553955	-7.60932636260986	-9.35664844512939	-0.0131349014118314	-0.0432380139827728	-0.00914545822888613
-7.51252031326294	-7.60624504089355	-9.35392284393311	-0.0131486151367426	-0.0431961603462696	-0.00905916001647711
-7.520592212677	-7.61332130432129	-9.34943580627441	-0.0132927922531962	-0.0432224981486797	-0.00900651142001152
-7.5195107460022	-7.61294746398926	-9.34808349609375	-0.013349624350667	-0.043148547410965	-0.00898375641554594
-7.52428293228149	-7.61180019378662	-9.34004306793213	-0.0133806513622403	-0.0431495048105717	-0.00894246622920036
-7.52594709396362	-7.61369514465332	-9.33439540863037	-0.0135123236104846	-0.0430657416582108	-0.0088511286303401
-7.52129650115967	-7.61363124847412	-9.33281517028809	-0.0136520117521286	-0.0429720617830753	-0.00884226057678461
-7.52553796768188	-7.60618352890015	-9.3320894241333	-0.0137283122166991	-0.042918037623167	-0.00877856370061636
-7.52826929092407	-7.61149501800537	-9.3298397064209	-0.0138251101598144	-0.0429769940674305	-0.008682313375175
-7.51872968673706	-7.60621452331543	-9.32599544525146	-0.0139344111084938	-0.0429642647504807	-0.00858515221625566
-7.51815700531006	-7.60449552536011	-9.31493091583252	-0.0141045115888119	-0.0430408976972103	-0.00853815115988255
-7.5198130607605	-7.60345220565796	-9.31127071380615	-0.0141919413581491	-0.0430253371596336	-0.00841453298926353
-7.51743936538696	-7.60316133499146	-9.31478786468506	-0.0142705030739307	-0.0429868698120117	-0.00834825448691845
-7.51700210571289	-7.59975147247314	-9.30504322052002	-0.0144770015031099	-0.0429568253457546	-0.00817733630537987
-7.52074337005615	-7.60225534439087	-9.30065155029297	-0.0145433330908418	-0.0429143682122231	-0.00804474111646414
-7.51536989212036	-7.60299968719482	-9.29696369171143	-0.0146076828241348	-0.0429029203951359	-0.00800154823809862
-7.51213455200195	-7.59489870071411	-9.28788280487061	-0.0147351529449224	-0.0428842641413212	-0.00786692276597023
-7.51047992706299	-7.59309959411621	-9.29178237915039	-0.0148166725412011	-0.0428857803344727	-0.00774624804034829
-7.50274610519409	-7.59224510192871	-9.29107570648193	-0.0148208243772388	-0.0428753010928631	-0.00760195683687925
-7.49829864501953	-7.58398151397705	-9.28973770141602	-0.0148772615939379	-0.0428801812231541	-0.0074313678778708
-7.48893976211548	-7.58763837814331	-9.28611469268799	-0.0149480765685439	-0.0430266670882702	-0.00724729849025607
-7.48244571685791	-7.57966804504395	-9.28431797027588	-0.0148945152759552	-0.0430418439209461	-0.00712776929140091
-7.47871875762939	-7.58219432830811	-9.27777194976807	-0.01503752078861	-0.0429804362356663	-0.00695624575018883
-7.47290372848511	-7.57654619216919	-9.28027439117432	-0.0150928990915418	-0.0430715009570122	-0.00678507424890995
-7.47201156616211	-7.57566213607788	-9.27904891967773	-0.0150414295494556	-0.0430870018899441	-0.00660128938034177
-7.46452760696411	-7.57757234573364	-9.28098583221436	-0.0151137616485357	-0.0431152768433094	-0.00625915685668588
-7.45965909957886	-7.57547330856323	-9.28528022766113	-0.0150785623118281	-0.0432184375822544	-0.006148437038064
-7.45421361923218	-7.57334089279175	-9.28113174438477	-0.0149733200669289	-0.0432362928986549	-0.00591716216877103
-7.44364547729492	-7.56763410568237	-9.28279209136963	-0.0150765236467123	-0.0432993583381176	-0.00574160879477859
-7.43756341934204	-7.56642293930054	-9.28731346130371	-0.0149360578507185	-0.0434598028659821	-0.00555995618924499
-7.43008327484131	-7.56069755554199	-9.28873157501221	-0.0148906707763672	-0.0435318686068058	-0.00529197603464127
-7.42543172836304	-7.56078720092773	-9.29638957977295	-0.0149824833497405	-0.0436323098838329	-0.00508439121767879
-7.4214334487915	-7.55993843078613	-9.29115581512451	-0.0148980813100934	-0.0437687933444977	-0.00487136002629995
-7.4184684753418	-7.56348419189453	-9.29152965545654	-0.0149633623659611	-0.0437869057059288	-0.0047163893468678
-7.41419506072998	-7.56373596191406	-9.29030990600586	-0.0149773163720965	-0.0438570342957973	-0.00455310381948948
-7.40842294692993	-7.56114864349365	-9.29351425170898	-0.0148698696866632	-0.0438842847943306	-0.0043710651807487
-7.40536737442017	-7.55804347991943	-9.30633735656738	-0.0148864025250077	-0.0439669564366341	-0.00428220676258206
-7.40741205215454	-7.55837774276733	-9.30691719055176	-0.01471165753901	-0.0440667718648911	-0.00412545958533883
-7.39672470092773	-7.55443572998047	-9.31039714813232	-0.0147240022197366	-0.0441528297960758	-0.00399288535118103
-7.398193359375	-7.55384206771851	-9.31010055541992	-0.0147305587306619	-0.0443134158849716	-0.00391667103394866
-7.40030717849731	-7.55679607391357	-9.308030128479	-0.0147258630022407	-0.0444570481777191	-0.00384169886820018
-7.40000629425049	-7.55694055557251	-9.30700874328613	-0.0148426601663232	-0.0444166697561741	-0.00379369338043034
-7.40580224990845	-7.55654001235962	-9.30842399597168	-0.0148280607536435	-0.0444685891270638	-0.0037694307975471
-7.412184715271	-7.55933570861816	-9.31681442260742	-0.0147842997685075	-0.0445432737469673	-0.00370391085743904
-7.4132227897644	-7.56388664245605	-9.32056427001953	-0.0147318169474602	-0.0445746630430222	-0.0036587247159332
-7.42069911956787	-7.56186771392822	-9.32029914855957	-0.014719114638865	-0.0447283238172531	-0.00364106870256364
-7.4212474822998	-7.56513404846191	-9.32302188873291	-0.0145197995007038	-0.0447988919913769	-0.00366973085328937
-7.42761182785034	-7.56525659561157	-9.32535266876221	-0.0145287523046136	-0.0449541248381138	-0.00370739120990038
-7.43417358398438	-7.57127571105957	-9.33052444458008	-0.014506203122437	-0.0450025014579296	-0.0037006177008152
-7.4411735534668	-7.57528495788574	-9.32638835906982	-0.0145399430766702	-0.0451078303158283	-0.00378558714874089
-7.45536613464355	-7.58162450790405	-9.34500885009766	-0.0144689967855811	-0.0452544540166855	-0.00379630294628441
-7.46482229232788	-7.59277391433716	-9.34265232086182	-0.0143977450206876	-0.0452489964663982	-0.00383651512674987
-7.47163963317871	-7.59553194046021	-9.35065746307373	-0.0143912239000201	-0.0453866869211197	-0.0039966213516891
-7.48779249191284	-7.60203647613525	-9.35262584686279	-0.0142263462767005	-0.045488603413105	-0.00400149775668979
-7.4891791343689	-7.60557985305786	-9.35562705993652	-0.0142326150089502	-0.0455687008798122	-0.00406447052955627
-7.4981861114502	-7.60339403152466	-9.36052799224854	-0.0141334654763341	-0.0457633398473263	-0.00419156858697534
-7.51107168197632	-7.61138725280762	-9.3589448928833	-0.0140661140903831	-0.0458998754620552	-0.00414198869839311
-7.52144002914429	-7.61613655090332	-9.37139797210693	-0.0140420719981194	-0.0459607653319836	-0.00433275382965803
-7.53188228607178	-7.61915874481201	-9.37270069122314	-0.0139914210885763	-0.046085998415947	-0.00428226683288813
-7.54443216323853	-7.62790250778198	-9.3780632019043	-0.0139999464154243	-0.0461395271122456	-0.00438172230497003
-7.55107021331787	-7.63189125061035	-9.38029289245605	-0.0138545725494623	-0.0461455099284649	-0.00448288861662149
-7.55768918991089	-7.63212490081787	-9.38284587860107	-0.0138461720198393	-0.0462441928684711	-0.00452763726934791
-7.56256771087646	-7.63784551620483	-9.38871574401855	-0.0137500511482358	-0.0463516004383564	-0.00465475115925074
-7.5658917427063	-7.63644075393677	-9.3778600692749	-0.0136911319568753	-0.046501450240612	-0.00465371087193489
-7.57334995269775	-7.6422381401062	-9.39180850982666	-0.0136706084012985	-0.0464698560535908	-0.00467095710337162
-7.57774257659912	-7.64331960678101	-9.39048767089844	-0.0136958071961999	-0.0465127602219582	-0.00471488479524851
-7.58582735061646	-7.64669609069824	-9.39589595794678	-0.0137039953842759	-0.0465638972818851	-0.00472777988761663
-7.58617544174194	-7.64862632751465	-9.3956356048584	-0.0136752892285585	-0.0464773438870907	-0.00471467478200793
-7.58773994445801	-7.64725971221924	-9.39350318908691	-0.0136636225506663	-0.0465293526649475	-0.00470227235928178
-7.58682537078857	-7.64919853210449	-9.39380645751953	-0.0137079749256372	-0.046510111540556	-0.00465316418558359
-7.58410739898682	-7.64553070068359	-9.39018154144287	-0.013637418858707	-0.0465542525053024	-0.00469706067815423
-7.58325481414795	-7.64355659484863	-9.39128589630127	-0.0137918926775455	-0.0464703291654587	-0.00463533215224743
-7.57973384857178	-7.64222240447998	-9.38822937011719	-0.013907446525991	-0.046545997262001	-0.00459730438888073
-7.58298683166504	-7.64197587966919	-9.39150428771973	-0.0138992583379149	-0.0463766567409039	-0.00453014019876719
-7.57783555984497	-7.64144611358643	-9.38409042358398	-0.0140546327456832	-0.046295240521431	-0.00447259470820427
-7.57393932342529	-7.63374996185303	-9.38971138000488	-0.0139711769297719	-0.0463572293519974	-0.00447250995784998
-7.5711817741394	-7.63286113739014	-9.39022827148438	-0.0140470424667001	-0.0462652407586575	-0.00439538666978478
-7.55958652496338	-7.62937307357788	-9.38119125366211	-0.0141371199861169	-0.0462913401424885	-0.00440702121704817
-7.55996084213257	-7.62535429000854	-9.37842273712158	-0.0142557583749294	-0.0461378805339336	-0.00429727835580707
-7.56041622161865	-7.62397003173828	-9.37021350860596	-0.0144289657473564	-0.0460605099797249	-0.00434955675154924
-7.55484247207642	-7.62079858779907	-9.37156867980957	-0.0144050437957048	-0.0460135005414486	-0.00429144548252225
-7.55214548110962	-7.61621236801147	-9.36530113220215	-0.0145230162888765	-0.0458025112748146	-0.00425909319892526
-7.5377345085144	-7.61106634140015	-9.36483097076416	-0.0146537330001593	-0.0458393469452858	-0.00424810405820608
-7.53797245025635	-7.60860109329224	-9.36353397369385	-0.014734324067831	-0.0457618907094002	-0.00410076882690191
-7.53492546081543	-7.60699653625488	-9.3616828918457	-0.0149406502023339	-0.0457178838551044	-0.00408136891201139
-7.53212404251099	-7.60286378860474	-9.34962749481201	-0.0149741256609559	-0.0456651300191879	-0.00396429933607578
-7.53217124938965	-7.60227537155151	-9.35199546813965	-0.0151545386761427	-0.0455447137355804	-0.00393874710425735
-7.52928781509399	-7.6027398109436	-9.34653186798096	-0.0152253424748778	-0.0455202423036098	-0.0038732651155442
-7.52087545394897	-7.59559535980225	-9.34072113037109	-0.0152947567403316	-0.0454342812299728	-0.00388423586264253
-7.51477003097534	-7.59034442901611	-9.34827041625977	-0.0153262531384826	-0.0454334691166878	-0.00381329911760986
-7.51002264022827	-7.58351230621338	-9.3423490524292	-0.015333404764533	-0.0454308688640594	-0.00372464535757899
-7.50316333770752	-7.58096981048584	-9.34654712677002	-0.0154691822826862	-0.0453432686626911	-0.00365516054444015
-7.50251483917236	-7.57692193984985	-9.34733581542969	-0.0155286369845271	-0.0454080030322075	-0.00356910238042474
-7.4996190071106	-7.57833099365234	-9.33699226379395	-0.0155987460166216	-0.0454020202159882	-0.00354641559533775
-7.49704694747925	-7.5761833190918	-9.33517360687256	-0.01567417755723	-0.0452638268470764	-0.00347403669729829
-7.49377870559692	-7.5733814239502	-9.32255172729492	-0.0157091617584229	-0.0452567487955093	-0.00342489709146321
-7.48804616928101	-7.56854438781738	-9.33748531341553	-0.0156760793179274	-0.0452318340539932	-0.00341078569181263
-7.4813289642334	-7.56745862960815	-9.33767700195313	-0.0157253574579954	-0.0451443865895271	-0.00335047743283212
-7.47745418548584	-7.56156969070435	-9.33759498596191	-0.0156386680901051	-0.0452537909150124	-0.00325443083420396
-7.46970176696777	-7.56464290618896	-9.33473587036133	-0.0156924538314343	-0.0452212542295456	-0.00319139612838626
-7.46397924423218	-7.55867338180542	-9.3314905166626	-0.0156869813799858	-0.0452154576778412	-0.00318314600735903
-7.46134996414185	-7.5589656829834	-9.33400440216064	-0.0156993139535189	-0.0451197437942028	-0.00313838152214885
-7.45779132843018	-7.55691766738892	-9.33138942718506	-0.0157784353941679	-0.0450589917600155	-0.00309556676074862
-7.4580340385437	-7.55495595932007	-9.33137989044189	-0.0157708209007978	-0.0450101494789124	-0.00306450994685292
-7.45355939865112	-7.55841112136841	-9.33043956756592	-0.0157864671200514	-0.0448714904487133	-0.00302727054804564
-7.44732904434204	-7.55236768722534	-9.33627223968506	-0.0157738663256168	-0.0449944101274014	-0.00306175439618528
-7.44933032989502	-7.55584764480591	-9.33165740966797	-0.0157255213707685	-0.0448795557022095	-0.00301958783529699
-7.44321489334106	-7.55369853973389	-9.32684993743896	-0.0157598722726107	-0.0448375567793846	-0.00304215168580413
-7.4377236366272	-7.54872560501099	-9.33122444152832	-0.0156405195593834	-0.0448842532932758	-0.00306986318901181
-7.4377965927124	-7.54699945449829	-9.32239055633545	-0.0157047957181931	-0.0448159351944923	-0.00305075570940971
-7.43843746185303	-7.54963111877441	-9.33245468139648	-0.0157223548740149	-0.044790118932724	-0.00311792036518455
-7.43804407119751	-7.54468679428101	-9.32704448699951	-0.0158206801861525	-0.0447453111410141	-0.00306883081793785
-7.44287204742432	-7.54943323135376	-9.31947422027588	-0.0157660990953445	-0.0446541495621204	-0.00309952301904559
-7.44469785690308	-7.54992818832397	-9.32863235473633	-0.0157712455838919	-0.0446032658219337	-0.00310373748652637
-7.44480228424072	-7.54949426651001	-9.31816577911377	-0.0157811101526022	-0.0446273498237133	-0.00311471545137465
-7.44327068328857	-7.55044317245483	-9.32321357727051	-0.0157146770507097	-0.0445587746798992	-0.00317778694443405
-7.44459295272827	-7.54934692382813	-9.31801605224609	-0.0157351270318031	-0.0445866361260414	-0.00313716661185026
-7.44587755203247	-7.54693508148193	-9.32827472686768	-0.0157209020107985	-0.0445888340473175	-0.00309866410680115
-7.44536447525024	-7.55115461349487	-9.3277587890625	-0.0157403741031885	-0.0446765907108784	-0.00308293243870139
-7.45261240005493	-7.55443477630615	-9.3242883682251	-0.0157856643199921	-0.0446126647293568	-0.0030411696061492
-7.45124530792236	-7.56021642684937	-9.32308006286621	-0.0157719645649195	-0.0445909090340137	-0.0029905429109931
-7.45451307296753	-7.55907773971558	-9.32179069519043	-0.0157619062811136	-0.0445153266191483	-0.0030101032461971
-7.45539712905884	-7.55974388122559	-9.32415866851807	-0.0156821981072426	-0.0445622429251671	-0.00297929369844496
-7.45427322387695	-7.55843544006348	-9.32360935211182	-0.0155874248594046	-0.0445134229958057	-0.00296404352411628
-7.45414924621582	-7.55660057067871	-9.34266185760498	-0.0155060300603509	-0.0445644110441208	-0.00288163521327078
-7.45223426818848	-7.55901527404785	-9.33667755126953	-0.0154801458120346	-0.0446163900196552	-0.0028750344645232
-7.44973611831665	-7.55993413925171	-9.34131717681885	-0.0153268715366721	-0.0447074100375175	-0.00285885995253921
-7.4504919052124	-7.55874443054199	-9.33826446533203	-0.0153052899986506	-0.0446001216769218	-0.00280542578548193
-7.44905471801758	-7.56184482574463	-9.33488845825195	-0.015450581908226	-0.0446464605629444	-0.00279318797402084
-7.44939374923706	-7.56092977523804	-9.34493350982666	-0.0152656454592943	-0.0446302331984043	-0.00282124849036336
-7.44772291183472	-7.56090831756592	-9.3402042388916	-0.0152612486854196	-0.0444866977632046	-0.00280304788611829
-7.44205188751221	-7.5572452545166	-9.346999168396	-0.0151327513158321	-0.044711034744978	-0.00286872126162052
-7.43788909912109	-7.55531358718872	-9.34977436065674	-0.0150469830259681	-0.0447049923241138	-0.00273287668824196
-7.43582820892334	-7.55551195144653	-9.35185527801514	-0.0150345675647259	-0.0446821935474873	-0.00283105275593698
-7.43231678009033	-7.55682468414307	-9.3458423614502	-0.0150485709309578	-0.0447781272232533	-0.00278889248147607
-7.43114757537842	-7.55610132217407	-9.34522247314453	-0.0150764100253582	-0.0447009615600109	-0.00281325750984252
-7.42967653274536	-7.55473709106445	-9.33936214447021	-0.0151103977113962	-0.0446563810110092	-0.0029120862018317
-7.42701864242554	-7.55436277389526	-9.34427833557129	-0.0150545509532094	-0.0446020774543285	-0.00284252455458045
-7.42482471466064	-7.55017042160034	-9.34377861022949	-0.0150976991280913	-0.0445361062884331	-0.00291230529546738
-7.42525291442871	-7.5513710975647	-9.34529876708984	-0.0149759668856859	-0.0445014275610447	-0.00287400209344924
-7.414475440979	-7.54764366149902	-9.35154819488525	-0.0150313833728433	-0.0444702915847301	-0.00295131746679544
-7.41876697540283	-7.54699182510376	-9.34061908721924	-0.0150787765160203	-0.0444094277918339	-0.00301616755314171
-7.41892671585083	-7.54705667495728	-9.3327054977417	-0.015066958963871	-0.0444125682115555	-0.00301304785534739
-7.41635608673096	-7.54872512817383	-9.32911396026611	-0.0151981757953763	-0.0442821122705936	-0.00315381423570216
-7.42061328887939	-7.54521036148071	-9.32127666473389	-0.015211395919323	-0.0442569255828857	-0.00322659057565033
-7.42302560806274	-7.54874038696289	-9.33107566833496	-0.0152644850313663	-0.0441301316022873	-0.00332349678501487
-7.42141771316528	-7.54658985137939	-9.32367992401123	-0.0152950985357165	-0.0439537465572357	-0.00339604681357741
-7.42199230194092	-7.54589891433716	-9.3296365737915	-0.0152111621573567	-0.0440787300467491	-0.00346029619686306
-7.41877698898315	-7.54205274581909	-9.32672309875488	-0.0152872400358319	-0.043982595205307	-0.00350150349549949
-7.42216539382935	-7.54455041885376	-9.32031154632568	-0.0153579683974385	-0.0440108440816402	-0.00362458149902523
-7.42264890670776	-7.54440021514893	-9.31504535675049	-0.0153856249526143	-0.0439448356628418	-0.0037224383559078
-7.42367696762085	-7.54293632507324	-9.3082389831543	-0.015443280339241	-0.0437633767724037	-0.00381114985793829
-7.42856693267822	-7.54098796844482	-9.31432437896729	-0.0154742086306214	-0.0437120124697685	-0.00394170265644789
-7.42791080474854	-7.54404258728027	-9.31226062774658	-0.0155404256656766	-0.0436409525573254	-0.00392289226874709
-7.42883968353271	-7.54178094863892	-9.31104755401611	-0.0155594367533922	-0.0436630435287952	-0.00413861311972141
-7.43259239196777	-7.54083490371704	-9.30823612213135	-0.0154200056567788	-0.0435390248894691	-0.00423566997051239
-7.42814159393311	-7.53971910476685	-9.30909061431885	-0.0155151793733239	-0.0434814281761646	-0.00441442942246795
-7.42539072036743	-7.53337478637695	-9.30877113342285	-0.0155436405912042	-0.043509017676115	-0.00456704525277019
-7.42843914031982	-7.53217744827271	-9.30733776092529	-0.0154754184186459	-0.0434450954198837	-0.00459697749465704
-7.42851305007935	-7.5336766242981	-9.31495475769043	-0.0154994325712323	-0.0434653423726559	-0.00473542045801878
-7.42757749557495	-7.53246974945068	-9.30367565155029	-0.0156102003529668	-0.0434455126523972	-0.00483601959422231
-7.43902921676636	-7.53907632827759	-9.3065128326416	-0.0156454462558031	-0.0433589220046997	-0.00496463011950254
-7.43960189819336	-7.53873300552368	-9.30482864379883	-0.0155379055067897	-0.0433032885193825	-0.00509414728730917
-7.44100713729858	-7.53479862213135	-9.29795837402344	-0.0155624365434051	-0.0433123856782913	-0.00522062508389354
-7.44194459915161	-7.53704500198364	-9.30481338500977	-0.0155267873778939	-0.0432972833514214	-0.00541826523840427
-7.44532060623169	-7.53466272354126	-9.30759429931641	-0.0154092209413648	-0.0432823561131954	-0.00551353627815843
-7.44694995880127	-7.53448581695557	-9.31041622161865	-0.015438168309629	-0.04331149533391	-0.00557749951258302
-7.44997644424438	-7.54029273986816	-9.31407356262207	-0.0154258944094181	-0.0433836616575718	-0.00568976905196905
-7.45360946655273	-7.53915214538574	-9.31155014038086	-0.0153279276564717	-0.0433508679270744	-0.00585626810789108
-7.4568452835083	-7.54358386993408	-9.30396461486816	-0.0154982497915626	-0.0433274284005165	-0.00599796930328012
-7.46230792999268	-7.54384183883667	-9.30755233764648	-0.0154039608314633	-0.0432608313858509	-0.00613752659410238
-7.46725654602051	-7.54463815689087	-9.3070592880249	-0.0154832135885954	-0.0432022027671337	-0.00621429877355695
-7.46745157241821	-7.54497814178467	-9.31062602996826	-0.0154342530295253	-0.0431325770914555	-0.00631213281303644
-7.47094631195068	-7.54246234893799	-9.31338310241699	-0.0153369279578328	-0.0431527979671955	-0.00639711366966367
-7.47339868545532	-7.54620265960693	-9.31083106994629	-0.0154076535254717	-0.0431801825761795	-0.00636262958869338
-7.47042655944824	-7.54529571533203	-9.30289459228516	-0.0153737450018525	-0.0432483702898026	-0.00643916660919786
-7.47319412231445	-7.54452657699585	-9.30998706817627	-0.015298823826015	-0.0431455373764038	-0.00644708285108209
-7.47657918930054	-7.54425716400146	-9.2934684753418	-0.0154191795736551	-0.0430799499154091	-0.00653862953186035
-7.47562408447266	-7.54741096496582	-9.30739879608154	-0.0153785683214664	-0.0431056432425976	-0.0065592429600656
-7.47476959228516	-7.54564762115479	-9.30506610870361	-0.0152627388015389	-0.043019887059927	-0.00647392263635993
-7.47498083114624	-7.54857587814331	-9.3036060333252	-0.0153787108138204	-0.0430729053914547	-0.00644895993173122
-7.47373294830322	-7.54922437667847	-9.31057262420654	-0.0152293248102069	-0.0431703068315983	-0.00642366148531437
-7.46737718582153	-7.5473518371582	-9.30902862548828	-0.0151064926758409	-0.0431013703346252	-0.00638697762042284
-7.46337795257568	-7.54813957214355	-9.30971145629883	-0.0150835979729891	-0.0432755835354328	-0.00634530512616038
-7.46161031723022	-7.54866504669189	-9.30983352661133	-0.014949781820178	-0.0433047339320183	-0.00633439794182777
-7.46003437042236	-7.54893636703491	-9.32291889190674	-0.0149855520576239	-0.0433042570948601	-0.00637295003980398
-7.45904874801636	-7.5456223487854	-9.3201322555542	-0.0149176735430956	-0.0433964803814888	-0.0062510184943676
-7.45999336242676	-7.55075359344482	-9.32431221008301	-0.0148323737084866	-0.0433492138981819	-0.00620351592078805
-7.45809602737427	-7.55514526367188	-9.32318592071533	-0.0147903207689524	-0.043305441737175	-0.00617706496268511
-7.450852394104	-7.55059289932251	-9.32609367370605	-0.0146432360634208	-0.0433871224522591	-0.00619105668738484
-7.44726467132568	-7.55057573318481	-9.32742977142334	-0.014605644159019	-0.0433092266321182	-0.0061783567070961
-7.44745111465454	-7.55319023132324	-9.32549381256104	-0.0145891578868032	-0.0433508530259132	-0.00619196146726608
-7.44081878662109	-7.55091762542725	-9.32755088806152	-0.0146226640790701	-0.0433463528752327	-0.00621489668264985
-7.44103145599365	-7.5504732131958	-9.32573795318604	-0.0147263798862696	-0.0433960370719433	-0.00619452307000756
-7.44748067855835	-7.55318117141724	-9.32604598999023	-0.0146594727411866	-0.0433015674352646	-0.00617602188140154
-7.43976926803589	-7.5559983253479	-9.32014751434326	-0.0146668627858162	-0.0432666316628456	-0.00621447525918484
-7.44233846664429	-7.55236101150513	-9.31307601928711	-0.0147382011637092	-0.043187890201807	-0.00624250900000334
-7.44174242019653	-7.55418252944946	-9.31331253051758	-0.0146996872499585	-0.0431891418993473	-0.00625297427177429
-7.43355083465576	-7.5515251159668	-9.30885314941406	-0.0147450873628259	-0.0431358069181442	-0.00636149616912007
-7.43324899673462	-7.54584789276123	-9.31203079223633	-0.0147109553217888	-0.0431888550519943	-0.00639237929135561
-7.43450450897217	-7.54628133773804	-9.30402946472168	-0.0147772580385208	-0.0431472770869732	-0.00639564078301191
-7.43293380737305	-7.54750967025757	-9.31531715393066	-0.0148269282653928	-0.0431683659553528	-0.00638626888394356
-7.43788766860962	-7.54825782775879	-9.3013973236084	-0.0148984892293811	-0.0431879721581936	-0.0063154399394989
-7.44002342224121	-7.5536847114563	-9.3045072555542	-0.0149951931089163	-0.0431333445012569	-0.00641089072450995
-7.44186305999756	-7.55573701858521	-9.30603694915771	-0.0149142621085048	-0.0431219078600407	-0.00643216166645288
-7.44394588470459	-7.55229377746582	-9.29751110076904	-0.0149282272905111	-0.0431289821863174	-0.00644109584391117
-7.44336462020874	-7.55467987060547	-9.31650829315186	-0.0148191098123789	-0.0432054661214352	-0.006517069414258
-7.44486045837402	-7.55233812332153	-9.30551433563232	-0.0147773511707783	-0.0432432740926743	-0.00640121893957257
-7.44486951828003	-7.56043148040771	-9.31782150268555	-0.0147684384137392	-0.0433811098337173	-0.00640713982284069
-7.44558954238892	-7.56032562255859	-9.31196975708008	-0.014787913300097	-0.0434749647974968	-0.00635346118360758
-7.4565372467041	-7.56762266159058	-9.31428337097168	-0.0147310206666589	-0.0434765256941319	-0.00633610086515546
-7.45393371582031	-7.57126426696777	-9.31511783599854	-0.0147185372188687	-0.0434728115797043	-0.0063325222581625
-7.45833730697632	-7.57130765914917	-9.31403923034668	-0.0145878922194242	-0.0435301475226879	-0.00627733021974564
-7.4558801651001	-7.57465982437134	-9.32094955444336	-0.0145700396969914	-0.0436428226530552	-0.00631985906511545
-7.45676517486572	-7.57454299926758	-9.32473945617676	-0.0144738405942917	-0.043622687458992	-0.00621576281264424
-7.45886707305908	-7.57564210891724	-9.32725429534912	-0.0143711268901825	-0.0436797887086868	-0.00613437779247761
-7.45945024490356	-7.57855415344238	-9.32580375671387	-0.0144156087189913	-0.043830830603838	-0.00605665240436792
-7.45727777481079	-7.58037948608398	-9.32921504974365	-0.0143950022757053	-0.0439336486160755	-0.00601883232593536
-7.45909595489502	-7.58292102813721	-9.32261180877686	-0.0144815798848867	-0.0438792556524277	-0.00599538255482912
-7.46017360687256	-7.58291435241699	-9.3201789855957	-0.0144646689295769	-0.0439680330455303	-0.00591976940631866
-7.46334743499756	-7.58273649215698	-9.32695960998535	-0.0144223887473345	-0.043937724083662	-0.00587482377886772
-7.46219205856323	-7.58748531341553	-9.32197380065918	-0.01446623634547	-0.0439448617398739	-0.00573515659198165
-7.46043014526367	-7.58850383758545	-9.33152484893799	-0.0143927577883005	-0.0440338291227818	-0.00577646167948842
-7.46118927001953	-7.58714914321899	-9.33199691772461	-0.0143593428656459	-0.0440482012927532	-0.00560496607795358
-7.45621347427368	-7.58782005310059	-9.32533740997314	-0.0143945133313537	-0.0441829226911068	-0.00554299540817738
-7.45665073394775	-7.58844137191772	-9.33237552642822	-0.0143117979168892	-0.0441813245415688	-0.00548290787264705
-7.45596742630005	-7.59146595001221	-9.32801342010498	-0.0144705092534423	-0.0442822836339474	-0.00537412287667394
-7.45674514770508	-7.59197044372559	-9.33176422119141	-0.0143261449411511	-0.0443267524242401	-0.00537472823634744
-7.46068477630615	-7.59401798248291	-9.33583164215088	-0.0143352672457695	-0.0442746877670288	-0.00529254740104079
-7.45912790298462	-7.5962085723877	-9.33449459075928	-0.0143562881276011	-0.0443611107766628	-0.00526567315682769
-7.45887470245361	-7.59710931777954	-9.33987903594971	-0.0142264375463128	-0.0443927273154259	-0.00521078146994114
-7.45743036270142	-7.59497308731079	-9.34482002258301	-0.0142264645546675	-0.0444973073899746	-0.00516568357124925
-7.45574331283569	-7.59433269500732	-9.33128547668457	-0.0143417147919536	-0.0446451157331467	-0.00515012070536613
-7.45564031600952	-7.59588766098022	-9.33341884613037	-0.0142954140901566	-0.0446223765611649	-0.00513731921091676
-7.45771837234497	-7.59871053695679	-9.33563804626465	-0.0144321024417877	-0.0446217693388462	-0.0051872911863029
-7.45838594436646	-7.59556341171265	-9.3313045501709	-0.0144260572269559	-0.0446547977626324	-0.00509786698967218
-7.46135473251343	-7.59506940841675	-9.33035469055176	-0.014492548070848	-0.0446030534803867	-0.00510177342221141
-7.46186017990112	-7.59661293029785	-9.33197402954102	-0.0145247764885426	-0.0446232669055462	-0.00507546309381723
-7.45772123336792	-7.59192657470703	-9.33100891113281	-0.0145618496462703	-0.0446525327861309	-0.00506801856681705
-7.45326280593872	-7.59175443649292	-9.32450103759766	-0.0146390609443188	-0.0446282029151917	-0.0050016138702631
-7.45717334747314	-7.59231615066528	-9.32447719573975	-0.0147182233631611	-0.0447238720953465	-0.00490291509777308
-7.45005226135254	-7.59025907516479	-9.31833267211914	-0.0148203996941447	-0.0447066426277161	-0.00491647515445948
-7.45421695709229	-7.58798027038574	-9.31421852111816	-0.0149334603920579	-0.0446986854076386	-0.00479882629588246
-7.45694303512573	-7.59007215499878	-9.3201732635498	-0.0149978632107377	-0.0446831695735455	-0.004704883787781
-7.4556450843811	-7.59059858322144	-9.31366443634033	-0.0150043470785022	-0.0446426011621952	-0.00463632540777326
-7.4577751159668	-7.58751964569092	-9.31180191040039	-0.0150493085384369	-0.0447122827172279	-0.00451702903956175
-7.45185375213623	-7.59213876724243	-9.31330299377441	-0.0150977866724133	-0.0446994751691818	-0.0043847132474184
-7.44962453842163	-7.58868026733398	-9.31222438812256	-0.0151377059519291	-0.0446805506944656	-0.00433401670306921
-7.45117139816284	-7.58734369277954	-9.31179714202881	-0.0151336407288909	-0.0447971932590008	-0.00414213491603732
-7.44943904876709	-7.58565664291382	-9.30952072143555	-0.0152678936719894	-0.0448320508003235	-0.00407762592658401
-7.45288133621216	-7.58792161941528	-9.30882740020752	-0.0153263732790947	-0.0448787212371826	-0.00396851403638721
-7.45574760437012	-7.59311962127686	-9.30325222015381	-0.0153986904770136	-0.0447900518774986	-0.00378527212888002
-7.45269203186035	-7.58804512023926	-9.3101692199707	-0.0154418954625726	-0.0448348931968212	-0.00375904585234821
-7.45479536056519	-7.59192037582397	-9.30627727508545	-0.015409953892231	-0.0447609201073647	-0.00362282176502049
-7.4469518661499	-7.58861827850342	-9.30387306213379	-0.0155224548652768	-0.0448287688195705	-0.00351547915488482
-7.44488286972046	-7.58306217193604	-9.30270195007324	-0.0155774941667914	-0.0448328778147697	-0.00337139377370477
-7.44825983047485	-7.58057498931885	-9.29664897918701	-0.0157140418887138	-0.0448391921818256	-0.00324597326107323
-7.44553136825562	-7.58127641677856	-9.29822444915771	-0.0157801900058985	-0.0447613745927811	-0.00317371473647654
-7.44774198532104	-7.57607126235962	-9.29361629486084	-0.0159628093242645	-0.04478919506073	-0.00298351631499827
-7.44585609436035	-7.58281898498535	-9.29437828063965	-0.016074001789093	-0.044674426317215	-0.00290485774166882
-7.44430780410767	-7.57682180404663	-9.28832054138184	-0.0161207616329193	-0.0446520000696182	-0.00278551713563502
-7.44176578521729	-7.57278299331665	-9.28068733215332	-0.0162178780883551	-0.0446738712489605	-0.0026483575347811
-7.43542194366455	-7.57106161117554	-9.28010368347168	-0.016229709610343	-0.0446465723216534	-0.00261336076073349
-7.43786907196045	-7.5672926902771	-9.27414989471436	-0.0162832196801901	-0.0446757785975933	-0.00247779907658696
-7.43440294265747	-7.56633472442627	-9.27877998352051	-0.0164370890706778	-0.044650100171566	-0.00230367085896432
-7.43276929855347	-7.56623601913452	-9.27520561218262	-0.0164853669703007	-0.0446599572896957	-0.00219467119313776
-7.43769454956055	-7.56497049331665	-9.27769756317139	-0.0165358129888773	-0.0446866005659103	-0.00203177169896662
-7.43329238891602	-7.56606864929199	-9.27240943908691	-0.0166223142296076	-0.0447185821831226	-0.00193128839600831
-7.43146944046021	-7.56422758102417	-9.27513694763184	-0.016585199162364	-0.0446774512529373	-0.00182298943400383
-7.43117666244507	-7.56650876998901	-9.27829074859619	-0.016626687720418	-0.0447344221174717	-0.00165737909264863
-7.42387056350708	-7.55999183654785	-9.27896308898926	-0.0164961367845535	-0.0447709932923317	-0.00158421357627958
-7.42587661743164	-7.55509233474731	-9.28661918640137	-0.0163880027830601	-0.0447694174945354	-0.00142671994399279
-7.42425203323364	-7.55763149261475	-9.28551292419434	-0.0165646802634001	-0.0448953658342361	-0.00117792619857937
-7.4252495765686	-7.55609273910522	-9.28852939605713	-0.0164018757641315	-0.0449786633253098	-0.00105951481964439
-7.42466831207275	-7.55688667297363	-9.28750324249268	-0.0164571665227413	-0.0449084863066673	-0.000805838615633547
-7.42236042022705	-7.56006336212158	-9.28475475311279	-0.0165571849793196	-0.0449548922479153	-0.000742712989449501
-7.42577791213989	-7.55664157867432	-9.2894868850708	-0.016343591734767	-0.0449815802276134	-0.00060236657736823
-7.42066526412964	-7.5529637336731	-9.29285430908203	-0.0162703543901443	-0.0448908507823944	-0.000412822555517778
-7.41999006271362	-7.55390739440918	-9.29878520965576	-0.0162347685545683	-0.0449898019433022	-0.000331925140926614
-7.41673374176025	-7.55125331878662	-9.29957962036133	-0.016070457175374	-0.0450310669839382	-9.12015748326667E-05
-7.41179466247559	-7.55101299285889	-9.30653285980225	-0.0160947218537331	-0.0450457967817783	3.75159397663083E-05
-7.41030502319336	-7.55203104019165	-9.3038444519043	-0.0160412695258856	-0.0451525375247002	0.000187933575944044
-7.40980100631714	-7.55100727081299	-9.30570316314697	-0.0160381831228733	-0.0451801009476185	0.000267662981059402
-7.40839099884033	-7.55174016952515	-9.31071281433105	-0.0160388834774494	-0.0451914221048355	0.000374323251890019
-7.40788793563843	-7.55028390884399	-9.3083438873291	-0.0160237941890955	-0.0451736003160477	0.000591333489865065
-7.40392017364502	-7.54837942123413	-9.31435680389404	-0.0160150248557329	-0.0451395846903324	0.000645060266833752
-7.40024709701538	-7.54452180862427	-9.31118488311768	-0.0159581899642944	-0.0451705642044544	0.00075297785224393
-7.39442253112793	-7.53921508789063	-9.31805419921875	-0.0159858111292124	-0.045193787664175	0.000858146115206182
-7.3925085067749	-7.54055213928223	-9.31451892852783	-0.0160422958433628	-0.0452164709568024	0.000914926233235747
-7.39010858535767	-7.53598117828369	-9.31198310852051	-0.015996191650629	-0.0452555455267429	0.00101726141292602
-7.38398599624634	-7.538161277771	-9.30697154998779	-0.0161282997578382	-0.0450753904879093	0.00100974342785776
-7.38874530792236	-7.53396892547607	-9.30180072784424	-0.0161308031529188	-0.0450422465801239	0.00103859009686857
-7.38115167617798	-7.5318078994751	-9.30944156646729	-0.0161231607198715	-0.0449535101652145	0.00102357869036496
-7.38295602798462	-7.52819347381592	-9.30668163299561	-0.0161832459270954	-0.0448204316198826	0.0009770238539204
-7.37608289718628	-7.52553844451904	-9.31051921844482	-0.016150277107954	-0.0448693186044693	0.000959732511546463
-7.37273359298706	-7.5244665145874	-9.31083393096924	-0.0163079630583525	-0.0447986200451851	0.000983312493190169
-7.37635564804077	-7.52119445800781	-9.31071376800537	-0.0162705276161432	-0.0447828471660614	0.000938722339924425
-7.37519073486328	-7.52406072616577	-9.29943466186523	-0.0164076089859009	-0.0445765666663647	0.000909727241378278
-7.37781476974487	-7.52065658569336	-9.30273342132568	-0.0164068713784218	-0.0445204377174377	0.000849196105264127
-7.37900876998901	-7.52545261383057	-9.29945278167725	-0.0163724087178707	-0.0444212816655636	0.000834996870253235
-7.37388277053833	-7.51723194122314	-9.29999732971191	-0.0164075307548046	-0.0443485826253891	0.000708854466211051
-7.37587785720825	-7.51801538467407	-9.30140972137451	-0.0164776295423508	-0.0443945750594139	0.000702832883689553
-7.37754535675049	-7.51816129684448	-9.29451560974121	-0.0165884327143431	-0.0443383120000362	0.000635258038528264
-7.38025665283203	-7.51931762695313	-9.29304027557373	-0.0165946893393993	-0.0442545227706432	0.000555061677005142
-7.38437986373901	-7.52379941940308	-9.29129981994629	-0.0166576560586691	-0.044133547693491	0.000579366693273187
-7.38114070892334	-7.51929330825806	-9.29342365264893	-0.0166653674095869	-0.0441421084105968	0.000516879023052752
-7.38578796386719	-7.5213041305542	-9.2915096282959	-0.0165991634130478	-0.0440401397645473	0.000458572496427223
-7.38045358657837	-7.51911067962646	-9.29267883300781	-0.0167192537337542	-0.0439157746732235	0.000367542554158717
-7.3796558380127	-7.51773881912231	-9.28742218017578	-0.0166816990822554	-0.0439356416463852	0.000351526861777529
-7.3809380531311	-7.5163722038269	-9.28482246398926	-0.016790471971035	-0.0438637286424637	0.000297177030006424
-7.37812995910645	-7.5209755897522	-9.28356170654297	-0.0168249737471342	-0.0436931252479553	0.000196306413272396
-7.38193225860596	-7.51603841781616	-9.2812967300415	-0.0169851668179035	-0.043701309710741	0.00021568477677647
-7.37941026687622	-7.51879453659058	-9.28452968597412	-0.0169939175248146	-0.0435235314071178	0.000154103123350069
-7.37646818161011	-7.51555776596069	-9.28033924102783	-0.0170273873955011	-0.0434320755302906	0.000124499696539715
-7.37173080444336	-7.51452207565308	-9.2772274017334	-0.0170584376901388	-0.0433495789766312	8.11947538750246E-05
-7.3680157661438	-7.51111459732056	-9.27953815460205	-0.0171460527926683	-0.0433352999389172	-2.96414909826126E-05
-7.36629199981689	-7.50570297241211	-9.26889038085938	-0.0171577166765928	-0.0432312525808811	3.02026637655217E-06
-7.36094093322754	-7.50682306289673	-9.27202320098877	-0.0173317641019821	-0.0431429333984852	-2.41179604927311E-05
-7.35903072357178	-7.50377655029297	-9.26134490966797	-0.0174052864313126	-0.0430705919861794	-3.69752524420619E-05
-7.36154747009277	-7.50241279602051	-9.26031398773193	-0.0175348650664091	-0.0429253466427326	-1.60999497893499E-05
-7.35792589187622	-7.5019645690918	-9.25977516174316	-0.0175544023513794	-0.0427276752889156	-9.41591570153832E-05
-7.35078811645508	-7.49817943572998	-9.25453472137451	-0.0175984837114811	-0.0426767393946648	-8.61723674461246E-05
-7.34827280044556	-7.49966907501221	-9.25461959838867	-0.0177483689039946	-0.0426316373050213	-8.54597965371795E-05
-7.34125852584839	-7.49561786651611	-9.24481582641602	-0.0176847241818905	-0.0425610542297363	-0.000118022922833916
-7.34057855606079	-7.4906907081604	-9.24304485321045	-0.0178361590951681	-0.0424110740423203	-0.000119469776109327
-7.33732318878174	-7.48818063735962	-9.23997688293457	-0.0179610811173916	-0.0423961170017719	-7.89126861491241E-05
-7.3365683555603	-7.4879207611084	-9.24195194244385	-0.0179731789976358	-0.0423068962991238	-0.000127461724332534
-7.33651065826416	-7.48640632629395	-9.23403549194336	-0.0180693697184324	-0.0421361438930035	-2.54215174209094E-05
-7.33267545700073	-7.48886632919312	-9.23113536834717	-0.0182990580797195	-0.0420630313456059	-9.08539441297762E-05
-7.32762956619263	-7.4845871925354	-9.22680282592773	-0.0182458963245153	-0.0418896526098251	-9.16091157705523E-05
-7.32212448120117	-7.47859048843384	-9.2260160446167	-0.0183508489280939	-0.041764922440052	-9.21029859455302E-05
-7.31743431091309	-7.47222566604614	-9.22642612457275	-0.0183181203901768	-0.0417780764400959	-8.2847815065179E-05
-7.31473064422607	-7.47148323059082	-9.22620964050293	-0.0183977950364351	-0.0416377298533916	5.46385017514694E-05
-7.30988311767578	-7.46815061569214	-9.22218418121338	-0.0185713414102793	-0.0416338853538036	4.1489861359878E-06
-7.30599546432495	-7.46562528610229	-9.21286964416504	-0.0186002291738987	-0.0413909032940865	0.000119927870400716
-7.30122137069702	-7.46856212615967	-9.20814609527588	-0.0187982879579067	-0.0413655526936054	0.00017536677478347
-7.29955768585205	-7.46553373336792	-9.20086193084717	-0.0187981966882944	-0.0412785075604916	0.000231572688790038
-7.28911066055298	-7.45846509933472	-9.2042818069458	-0.0188138764351606	-0.0411699265241623	0.000251153396675363
-7.28744268417358	-7.45406150817871	-9.20706081390381	-0.0188577976077795	-0.0411110296845436	0.000294763711281121
-7.27739143371582	-7.44922161102295	-9.19515037536621	-0.0189149994403124	-0.0411101505160332	0.000377938209567219
-7.27652835845947	-7.44987726211548	-9.20340061187744	-0.0189833100885153	-0.0410344190895557	0.000395534734707326
-7.27592897415161	-7.44465446472168	-9.19949150085449	-0.0189879965037107	-0.0410197712481022	0.000517288979608566
-7.27231025695801	-7.44511699676514	-9.20614719390869	-0.0189894586801529	-0.0409583859145641	0.000521444075275213
-7.27238464355469	-7.4454231262207	-9.20809841156006	-0.0189486127346754	-0.0409276857972145	0.000520048255566508
-7.26755571365356	-7.43973302841187	-9.20631408691406	-0.0189683455973864	-0.0409542918205261	0.000530997232999653
-7.26721525192261	-7.43987846374512	-9.20902538299561	-0.0189843308180571	-0.0409358516335487	0.000574072415474802
-7.26583051681519	-7.43873357772827	-9.20348072052002	-0.0189543198794127	-0.0409197546541691	0.000609620416071266
-7.26279735565186	-7.43921804428101	-9.20348453521729	-0.0190626047551632	-0.0408934950828552	0.000555322447326034
-7.26847505569458	-7.43494129180908	-9.20405673980713	-0.0190789867192507	-0.0409012213349342	0.000597479520365596
-7.27384614944458	-7.43807411193848	-9.20482444763184	-0.0190266463905573	-0.0408789776265621	0.0005979870329611
-7.27104663848877	-7.44139957427979	-9.20598125457764	-0.0190617069602013	-0.0407838821411133	0.00064544501947239
-7.27251577377319	-7.43757152557373	-9.20668601989746	-0.0190702863037586	-0.040837749838829	0.000634148076642305
-7.27680015563965	-7.43823909759521	-9.19901943206787	-0.0190001558512449	-0.0407223738729954	0.000579773157369345
-7.26899719238281	-7.43499040603638	-9.20543766021729	-0.0189860463142395	-0.0407291390001774	0.000552707526367158
-7.27064895629883	-7.42941856384277	-9.21666431427002	-0.0189449861645699	-0.0407839827239513	0.000568365561775863
-7.27305603027344	-7.43345546722412	-9.20849990844727	-0.0188627634197474	-0.0407382920384407	0.00056218693498522
-7.26506090164185	-7.43207931518555	-9.21784687042236	-0.0189134478569031	-0.040800292044878	0.000526396848727018
-7.26831293106079	-7.43241834640503	-9.20870780944824	-0.0189439654350281	-0.0408115275204182	0.000588033173698932
-7.27079153060913	-7.43330764770508	-9.20931911468506	-0.0189852882176638	-0.0407241694629192	0.00053141510579735
-7.26591396331787	-7.43516683578491	-9.21027565002441	-0.0189954694360495	-0.0406713150441647	0.000464333425043151
-7.26811265945435	-7.43169450759888	-9.20262718200684	-0.0189547259360552	-0.0406128354370594	0.000466113415313885
-7.26268911361694	-7.43149471282959	-9.21675586700439	-0.0188776887953281	-0.0405352376401424	0.000392539513995871
-7.26339817047119	-7.42879343032837	-9.20882987976074	-0.018829146400094	-0.0404879748821259	0.000457154179457575
-7.25910663604736	-7.43017578125	-9.21562099456787	-0.018838707357645	-0.0405520424246788	0.000361680751666427
-7.25726270675659	-7.4285454750061	-9.21045970916748	-0.0188824310898781	-0.0405453182756901	0.000395353330532089
-7.26228189468384	-7.43058490753174	-9.20614147186279	-0.0189322996884584	-0.0404563881456852	0.000295089703286067
-7.25671195983887	-7.43140697479248	-9.209303855896	-0.0189680941402912	-0.0403831750154495	0.000176769826794043
-7.25398731231689	-7.42608022689819	-9.19750213623047	-0.0189843066036701	-0.0402916334569454	0.000114317888801452
-7.25148487091064	-7.42627334594727	-9.19874382019043	-0.0189632177352905	-0.040238693356514	8.70999883773038E-06
-7.24946403503418	-7.42305374145508	-9.2012939453125	-0.0189724992960691	-0.0401297844946384	-0.000103086604212876
-7.24478340148926	-7.41710567474365	-9.20014572143555	-0.0190317258238792	-0.0400142371654511	-0.000132900051539764
-7.2456259727478	-7.42230987548828	-9.19387149810791	-0.0191580001264811	-0.0400364436209202	-0.000242924434132874
-7.24174642562866	-7.42059516906738	-9.186936378479	-0.0191430523991585	-0.0399982333183289	-0.000442286691395566
-7.24207210540771	-7.41326761245728	-9.1896448135376	-0.0192905906587839	-0.0398844443261623	-0.000572848424781114
-7.23978090286255	-7.41363048553467	-9.1871280670166	-0.019386425614357	-0.0398028865456581	-0.000670119537971914
-7.24504470825195	-7.41405200958252	-9.18660640716553	-0.019394364207983	-0.0397025644779205	-0.000850833603180945
-7.24516677856445	-7.41712951660156	-9.17749118804932	-0.019552880898118	-0.0395846180617809	-0.000918268866371363
-7.24929189682007	-7.41829490661621	-9.16877174377441	-0.019709836691618	-0.0394064895808697	-0.00115508120507002
-7.24941968917847	-7.41573238372803	-9.16476535797119	-0.019718524068594	-0.0394000336527824	-0.00134555331896991
-7.25032472610474	-7.41459131240845	-9.16007232666016	-0.019873159006238	-0.0391775779426098	-0.00148804241325706
-7.25441360473633	-7.41469526290894	-9.16190910339355	-0.0199432652443647	-0.0391746945679188	-0.00168318476062268
-7.25690412521362	-7.41522312164307	-9.15397453308105	-0.0198762249201536	-0.0391459576785564	-0.00183326413389295
-7.25427055358887	-7.41183090209961	-9.15603637695313	-0.0200444962829351	-0.0389504879713058	-0.00200827838853002
-7.25522756576538	-7.41340780258179	-9.15255737304688	-0.0201605372130871	-0.0390104874968529	-0.00223760632798076
-7.25890827178955	-7.41258382797241	-9.13743495941162	-0.0202387310564518	-0.0389087125658989	-0.00238948804326355
-7.26142311096191	-7.40982961654663	-9.15060424804688	-0.0202972441911697	-0.0387969762086868	-0.00253015290945768
-7.26686668395996	-7.40998697280884	-9.14316940307617	-0.0204278510063887	-0.0388302654027939	-0.00271927309222519
-7.26939344406128	-7.41196250915527	-9.13895606994629	-0.0204448476433754	-0.0387830175459385	-0.00284592085517943
-7.27073431015015	-7.41197872161865	-9.13302516937256	-0.0205529499799013	-0.038679625838995	-0.00299799349159002
-7.27281856536865	-7.41152334213257	-9.12964725494385	-0.020700404420495	-0.0386335998773575	-0.00315912533551455
-7.2742223739624	-7.41189241409302	-9.12570476531982	-0.0206849928945303	-0.0385481454432011	-0.00327868107706308
-7.27532005310059	-7.41084480285645	-9.13118457794189	-0.0207069106400013	-0.0385447181761265	-0.0033960600849241
-7.27934646606445	-7.40838575363159	-9.13357448577881	-0.0205971244722605	-0.0386428609490395	-0.00351620535366237
-7.27602910995483	-7.41211032867432	-9.13400840759277	-0.0206834021955729	-0.038659431040287	-0.00359291187487543
-7.27170419692993	-7.40950107574463	-9.12342357635498	-0.0206938423216343	-0.0386716052889824	-0.00377467297948897
-7.27659893035889	-7.40705442428589	-9.13246726989746	-0.0207215305417776	-0.0386437810957432	-0.00386301381513476
-7.27566146850586	-7.40620517730713	-9.13112258911133	-0.0207418072968721	-0.038726881146431	-0.00396404741331935
-7.27464389801025	-7.40707015991211	-9.13709354400635	-0.0206918511539698	-0.0388400331139565	-0.00406988756731153
-7.27728605270386	-7.40602827072144	-9.13046932220459	-0.0207035727798939	-0.0388391986489296	-0.00409931968897581
-7.27596569061279	-7.40880060195923	-9.12807655334473	-0.0206957533955574	-0.0388707667589188	-0.00425282400101423
-7.27634859085083	-7.40904092788696	-9.13096332550049	-0.0206731706857681	-0.03884606808424	-0.00433280831202865
-7.27611780166626	-7.40742683410645	-9.13564491271973	-0.0207096990197897	-0.0388787537813187	-0.0043080928735435
-7.28031444549561	-7.40968370437622	-9.13185596466064	-0.0206135082989931	-0.0389159210026264	-0.00436376268044114
-7.27600002288818	-7.41284894943237	-9.13833045959473	-0.0204717665910721	-0.0389236621558666	-0.00447793072089553
-7.27419948577881	-7.41031789779663	-9.12929344177246	-0.0204621106386185	-0.0389650426805019	-0.00454002432525158
-7.27305364608765	-7.41228437423706	-9.14470386505127	-0.020305322483182	-0.0390373580157757	-0.00461199460551143
-7.27155160903931	-7.41094970703125	-9.15114212036133	-0.0201518852263689	-0.0391163378953934	-0.00464663282036781
-7.26909112930298	-7.40948152542114	-9.15516948699951	-0.0201050881296396	-0.0391896478831768	-0.00469633424654603
-7.26705598831177	-7.41347646713257	-9.15862083435059	-0.0200477112084627	-0.0392934866249561	-0.00469843903556466
-7.2660756111145	-7.41739082336426	-9.15751552581787	-0.0199412722140551	-0.0394082702696323	-0.00479478575289249
-7.26106452941895	-7.41786956787109	-9.1514835357666	-0.0199221204966307	-0.0394459217786789	-0.00486523006111383
-7.26402711868286	-7.41878032684326	-9.16012668609619	-0.0198098924010992	-0.039449617266655	-0.00490104779601097
-7.26385307312012	-7.4198784828186	-9.16738224029541	-0.0197185706347227	-0.0394962541759014	-0.00500099221244454
-7.26623916625977	-7.42342185974121	-9.17841148376465	-0.0196754559874535	-0.0394899994134903	-0.00497218081727624
-7.26414823532104	-7.42514753341675	-9.17599391937256	-0.0194971524178982	-0.0395860709249973	-0.00512658897787333
-7.26142501831055	-7.42731809616089	-9.17886543273926	-0.0194156374782324	-0.0396058410406113	-0.00514067662879825
-7.25962066650391	-7.42508172988892	-9.17691516876221	-0.0194111838936806	-0.0395900420844555	-0.0052389963530004
-7.25724840164185	-7.42507410049438	-9.18655967712402	-0.0193022172898054	-0.0396630167961121	-0.00531165720894933
-7.25936698913574	-7.42491436004639	-9.19181156158447	-0.0193026699125767	-0.0396930985152721	-0.00525055127218366
-7.258225440979	-7.4261326789856	-9.18994140625	-0.0193042512983084	-0.0396797806024551	-0.00530342664569616
-7.255042552948	-7.42567825317383	-9.18813133239746	-0.0193211976438761	-0.0397715047001839	-0.00535132782533765
-7.25359582901001	-7.42634963989258	-9.18422889709473	-0.0192805230617523	-0.0397705174982548	-0.00544697139412165
-7.25141191482544	-7.42405223846436	-9.18979358673096	-0.0193298012018204	-0.0397636033594608	-0.00542758917436004
-7.25592994689941	-7.42518472671509	-9.18864727020264	-0.0193640440702438	-0.0398277565836906	-0.00544689316302538
-7.25410461425781	-7.42582130432129	-9.18702030181885	-0.0193382631987333	-0.0398153215646744	-0.00548646971583366
-7.25172996520996	-7.42836856842041	-9.17688465118408	-0.0195320211350918	-0.0396765023469925	-0.00558603182435036
-7.25386714935303	-7.42251110076904	-9.17828750610352	-0.019505625590682	-0.0396335422992706	-0.00560995051637292
-7.2569146156311	-7.42592239379883	-9.18312358856201	-0.0195415858179331	-0.0395985506474972	-0.00565373199060559
-7.25121927261353	-7.42815017700195	-9.17973136901855	-0.0195323750376701	-0.0395515933632851	-0.00564782181754708
-7.25378370285034	-7.42608165740967	-9.18471240997314	-0.0195232518017292	-0.0395357646048069	-0.0056905304081738
-7.2546534538269	-7.42669486999512	-9.18040657043457	-0.0194679982960224	-0.0395439118146896	-0.00564817851409316
-7.24788045883179	-7.42220973968506	-9.17404651641846	-0.0195113178342581	-0.0395711176097393	-0.0057535688392818
-7.25400686264038	-7.42015361785889	-9.1776065826416	-0.0194610990583897	-0.0394667312502861	-0.00571171334013343
-7.2561731338501	-7.42298173904419	-9.18023490905762	-0.0195050481706858	-0.0395534858107567	-0.00567101733759046
-7.25158929824829	-7.42259359359741	-9.19009971618652	-0.0195289347320795	-0.039574783295393	-0.00564597966149449
-7.25555419921875	-7.42349529266357	-9.17858695983887	-0.0195649657398462	-0.0396253876388073	-0.00558175100013614
-7.25565528869629	-7.42958831787109	-9.17206001281738	-0.0196019243448973	-0.0395781360566616	-0.00561436731368303
-7.25712394714355	-7.42284822463989	-9.17492771148682	-0.0195672810077667	-0.039571188390255	-0.00558149348944426
-7.2586932182312	-7.42121601104736	-9.17111301422119	-0.0195843353867531	-0.039561253041029	-0.00544840283691883
-7.25732707977295	-7.42122983932495	-9.18433094024658	-0.0195176620036364	-0.0394887663424015	-0.00536040496081114
-7.25561380386353	-7.41700077056885	-9.18243885040283	-0.0194149743765593	-0.0395301803946495	-0.0052323192358017
-7.24958753585815	-7.41598129272461	-9.18463325500488	-0.0194716397672892	-0.03957399725914	-0.00505718355998397
-7.24181652069092	-7.41364765167236	-9.18150234222412	-0.0194307714700699	-0.0396596565842628	-0.00495990645140409
-7.23810243606567	-7.41020488739014	-9.17514610290527	-0.0194706451147795	-0.0396472401916981	-0.00477895932272077
-7.23058986663818	-7.40679407119751	-9.17942428588867	-0.0194050949066877	-0.0396919399499893	-0.00459610810503364
-7.22722339630127	-7.40665054321289	-9.17430973052979	-0.0194836724549532	-0.0397659614682198	-0.00444500939920545
-7.228835105896	-7.40612316131592	-9.17692279815674	-0.0193570032715797	-0.039721641689539	-0.00424142414703965
-7.21891212463379	-7.40908145904541	-9.17532730102539	-0.019519604742527	-0.0397344529628754	-0.00403400184586644
-7.21507358551025	-7.40373134613037	-9.17306232452393	-0.0193443968892097	-0.0397752001881599	-0.00386149762198329
-7.21461486816406	-7.40312719345093	-9.17816543579102	-0.0193344224244356	-0.0396873839199543	-0.00365769187919796
-7.20596551895142	-7.40041637420654	-9.18403339385986	-0.0193244870752096	-0.0397447384893894	-0.00341061502695084
-7.20420360565186	-7.39954614639282	-9.18710899353027	-0.0191901847720146	-0.0398271344602108	-0.00316889421083033
-7.2036395072937	-7.39968729019165	-9.18985366821289	-0.0191346295177937	-0.039831068366766	-0.00292600644752383
-7.19545459747314	-7.39678573608398	-9.18270587921143	-0.0192038901150227	-0.0398474857211113	-0.00277040945366025
-7.19225406646729	-7.3930778503418	-9.18595027923584	-0.0190918054431677	-0.0399492979049683	-0.00261881691403687
-7.1926383972168	-7.39193677902222	-9.18452739715576	-0.0191201753914356	-0.0399486124515533	-0.00234463252127171
-7.19206142425537	-7.39199113845825	-9.19160175323486	-0.0191160663962364	-0.0399922840297222	-0.0021707802079618
-7.19415855407715	-7.39515018463135	-9.18468284606934	-0.0191367082297802	-0.0400957986712456	-0.00200854730792344
-7.19854307174683	-7.39420175552368	-9.17675495147705	-0.0191999915987253	-0.0399895161390305	-0.00192283897195011
-7.19787502288818	-7.39493799209595	-9.17385387420654	-0.0192156285047531	-0.0400368273258209	-0.00183387263678014
-7.19870615005493	-7.39513492584229	-9.17536163330078	-0.0191856529563665	-0.0399188436567783	-0.00168025831226259
-7.20232486724854	-7.39531850814819	-9.18375396728516	-0.0192364621907473	-0.0398973152041435	-0.00162864639423788
-7.2060751914978	-7.39595127105713	-9.18662452697754	-0.0191643461585045	-0.0398899018764496	-0.00153083412442356
-7.2020845413208	-7.39248514175415	-9.17865180969238	-0.0191828086972237	-0.0399344637989998	-0.00139899842906743
-7.20363569259644	-7.39141702651978	-9.17658805847168	-0.0193071477115154	-0.0399479903280735	-0.00137413805350661
-7.20575475692749	-7.39222574234009	-9.16615772247314	-0.0192614253610373	-0.0399146117269993	-0.00125377136282623
-7.20560455322266	-7.39295959472656	-9.17117118835449	-0.0193202551454306	-0.0398817360401154	-0.0012111795367673
-7.20999097824097	-7.39073038101196	-9.17029762268066	-0.0194209944456816	-0.0399147048592567	-0.00110776070505381
-7.21689701080322	-7.39648771286011	-9.17643547058105	-0.0193846579641104	-0.0398904420435429	-0.00102051987778395
-7.215735912323	-7.39810419082642	-9.17265319824219	-0.0194030851125717	-0.0398345366120338	-0.000934726500418037
-7.22152996063232	-7.39737033843994	-9.17418479919434	-0.0194287616759539	-0.0399122200906277	-0.000851562304887921
-7.22655534744263	-7.39887285232544	-9.17137432098389	-0.0192725863307714	-0.0399268120527267	-0.000795241969171911
-7.22173643112183	-7.3988242149353	-9.17578506469727	-0.0192953944206238	-0.0398945510387421	-0.00069637136766687
-7.22363662719727	-7.39477014541626	-9.1884241104126	-0.0192407947033644	-0.0399492308497429	-0.000628440699074417
-7.2264289855957	-7.39759492874146	-9.18551445007324	-0.0191008504480124	-0.0400426872074604	-0.000486031582113355
-7.22128534317017	-7.39785575866699	-9.19142627716064	-0.0191248096525669	-0.040092121809721	-0.00037996334140189
-7.22528123855591	-7.39564371109009	-9.18874645233154	-0.0191157907247543	-0.0401721931993961	-0.000285458256257698
-7.22581243515015	-7.39897108078003	-9.18403053283691	-0.0191332474350929	-0.0401463992893696	-0.000176077781361528
-7.22516059875488	-7.4013352394104	-9.18831062316895	-0.0191275551915169	-0.0402270257472992	-0.000187363431905396
-7.23113203048706	-7.39865684509277	-9.19436836242676	-0.019072700291872	-0.0402160324156284	-6.20220307609998E-05
-7.23191404342651	-7.4032940864563	-9.19617176055908	-0.0189994834363461	-0.0402229279279709	1.24010348372394E-05
-7.22840356826782	-7.40160608291626	-9.20080184936523	-0.0189310070127249	-0.0402028150856495	9.30610622162931E-06
-7.22948026657104	-7.39960193634033	-9.19643211364746	-0.0189461708068848	-0.040248766541481	9.4394912593998E-05
-7.22596836090088	-7.39858484268188	-9.19974708557129	-0.0188444368541241	-0.0402393937110901	0.000131904351292178
-7.22554636001587	-7.39554691314697	-9.19588279724121	-0.0188615694642067	-0.0402144752442837	0.000174094413523562
-7.2273006439209	-7.39385604858398	-9.20436000823975	-0.0188945010304451	-0.0401259697973728	0.000207090299227275
-7.22422504425049	-7.3956241607666	-9.20130634307861	-0.018889844417572	-0.0401446670293808	0.000268514617346227
-7.2257285118103	-7.39636468887329	-9.2021017074585	-0.0189423318952322	-0.0401106551289558	0.000250048935413361
-7.22495269775391	-7.39845275878906	-9.18780040740967	-0.0190128888934851	-0.0399825572967529	0.000305511348415166
-7.225172996521	-7.39283561706543	-9.18301486968994	-0.0190256703644991	-0.0399258844554424	0.00025673391064629
-7.22751998901367	-7.39249086380005	-9.19107437133789	-0.0190785117447376	-0.0397996716201305	0.000237430795095861
-7.22289848327637	-7.39261102676392	-9.18892955780029	-0.0191308427602053	-0.039703007787466	0.00024162269255612
-7.22314882278442	-7.39014148712158	-9.19098949432373	-0.0190692562609911	-0.0396305955946445	0.000197623710846528
-7.21812868118286	-7.39022779464722	-9.18333530426025	-0.0190417561680079	-0.0395972542464733	0.000228271834203042
-7.21173191070557	-7.38675308227539	-9.18220329284668	-0.0191388018429279	-0.0396270118653774	0.000164317418239079
-7.21333885192871	-7.38463497161865	-9.17799282073975	-0.0191184841096401	-0.0395268648862839	0.000120777185657062
-7.21186304092407	-7.38452291488647	-9.17043685913086	-0.0192748308181763	-0.0394817851483822	7.86393648013473E-05
-7.21207237243652	-7.38323450088501	-9.17983341217041	-0.0191920939832926	-0.0394541993737221	-1.00143997769919E-05
-7.2095513343811	-7.38372659683228	-9.17576122283936	-0.0192245673388243	-0.0393203496932983	-2.40725494222716E-05
-7.21241569519043	-7.38410043716431	-9.18006038665771	-0.0192534569650888	-0.0392817482352257	-0.00010267933976138
-7.2113356590271	-7.38283443450928	-9.1709451675415	-0.0191021133214235	-0.0392175689339638	-0.000216348387766629
-7.20437574386597	-7.38103723526001	-9.17464637756348	-0.0190814416855574	-0.0391570068895817	-0.000331395393004641
-7.20644426345825	-7.38001489639282	-9.17756462097168	-0.0191252734512091	-0.0390803925693035	-0.000490122009068727
-7.20957660675049	-7.37940216064453	-9.1753511428833	-0.019035616889596	-0.0390835143625736	-0.000565076363272965
-7.20900678634644	-7.37799167633057	-9.18132972717285	-0.0189715586602688	-0.0389907360076904	-0.000670852488838136
-7.20550584793091	-7.37832164764404	-9.17725372314453	-0.019071489572525	-0.0389196611940861	-0.000877012906130403
-7.20807075500488	-7.37970495223999	-9.17050170898438	-0.0190237369388342	-0.0389150939881802	-0.00096746685449034
-7.20665073394775	-7.38056659698486	-9.1681022644043	-0.0190987959504128	-0.0387578830122948	-0.00117296224925667
-7.20988178253174	-7.377769947052	-9.16090679168701	-0.0190603416413069	-0.0386155247688293	-0.00139675731770694
-7.21415090560913	-7.38129377365112	-9.16863346099854	-0.0190697927027941	-0.0385356172919273	-0.00153022189624608
-7.20884275436401	-7.38048362731934	-9.16486072540283	-0.0190553739666939	-0.0383382141590118	-0.00171311548911035
-7.2082724571228	-7.37965154647827	-9.1689281463623	-0.019095066934824	-0.0383224636316299	-0.00189748662523925
-7.21018838882446	-7.38102769851685	-9.15851211547852	-0.0190803464502096	-0.038188312202692	-0.00217164121568203
-7.20514869689941	-7.37727069854736	-9.1614875793457	-0.0190767142921686	-0.0380746573209763	-0.00240254704840481
-7.20577764511108	-7.3723349571228	-9.17145538330078	-0.0190695933997631	-0.0380010344088078	-0.00261731841601431
-7.2101845741272	-7.37743091583252	-9.16840648651123	-0.0190368220210075	-0.037897739559412	-0.00285826181061566
-7.20387315750122	-7.37810802459717	-9.15883541107178	-0.0191349405795336	-0.0377358645200729	-0.00310419569723308
-7.20704030990601	-7.37341260910034	-9.15417957305908	-0.0191405527293682	-0.0377651453018188	-0.003455770900473
-7.21092414855957	-7.37238931655884	-9.1491756439209	-0.019233575090766	-0.0375981591641903	-0.00367540260776877
-7.20960283279419	-7.3736834526062	-9.15749263763428	-0.0192140080034733	-0.0374411568045616	-0.00400879513472319
-7.21474123001099	-7.3738431930542	-9.1543664932251	-0.019388759508729	-0.0373542383313179	-0.00426680874079466
-7.21902990341187	-7.37569570541382	-9.1412467956543	-0.0194313395768404	-0.0372213274240494	-0.00467456923797727
-7.21945428848267	-7.37623929977417	-9.14543724060059	-0.0194434802979231	-0.0370567813515663	-0.00499003287404776
-7.22738122940063	-7.37501764297485	-9.14124774932861	-0.0194820668548346	-0.0369590111076832	-0.00534302648156881
-7.23665618896484	-7.38049459457397	-9.14303588867188	-0.0194706749171019	-0.0368255451321602	-0.00559522211551666
-7.24022769927979	-7.38552188873291	-9.13308715820313	-0.019591772928834	-0.0366165451705456	-0.00590415112674236
-7.24719572067261	-7.38625621795654	-9.13190460205078	-0.0196470599621534	-0.0366008505225182	-0.00628318358212709
-7.25617265701294	-7.38690423965454	-9.13776683807373	-0.0195858795195818	-0.0364190191030502	-0.00661465665325522
-7.26496839523315	-7.39003086090088	-9.13230419158936	-0.0196048561483622	-0.0362702757120132	-0.00687042344361544
-7.27306699752808	-7.39478731155396	-9.13661670684814	-0.0196205880492926	-0.0362316556274891	-0.00723949773237109
-7.27931594848633	-7.40133237838745	-9.13181591033936	-0.0196129679679871	-0.0361768044531345	-0.00749967992305756
-7.27877569198608	-7.39961338043213	-9.13003921508789	-0.0196866504848003	-0.036009605973959	-0.00783391855657101
-7.28432369232178	-7.4002947807312	-9.13236522674561	-0.0196287967264652	-0.0360477827489376	-0.00817864574491978
-7.29268455505371	-7.40405988693237	-9.1372766494751	-0.0195734687149525	-0.0359754450619221	-0.00828894786536694
-7.29279613494873	-7.40725421905518	-9.1404333114624	-0.019662881270051	-0.0359332002699375	-0.008531229570508
-7.2973165512085	-7.40845155715942	-9.13118171691895	-0.0197053737938404	-0.0359591357409954	-0.00875349156558514
-7.29772996902466	-7.41166973114014	-9.12753677368164	-0.0197248607873917	-0.0358980372548103	-0.00898979417979717
-7.3020920753479	-7.41156435012817	-9.12894916534424	-0.0197730585932732	-0.0358019657433033	-0.00918566156178713
-7.30400228500366	-7.4140191078186	-9.12962436676025	-0.0197675973176956	-0.0358239151537418	-0.0092608192935586
-7.30705738067627	-7.41343832015991	-9.13429737091064	-0.0197684280574322	-0.0356684997677803	-0.00945368688553572
-7.30328273773193	-7.41717290878296	-9.13046073913574	-0.0198255963623524	-0.0355494692921638	-0.00953194126486778
-7.30573701858521	-7.41603088378906	-9.1216344833374	-0.0198163781315088	-0.0355329997837543	-0.00966688804328442
-7.2993950843811	-7.41300964355469	-9.12597846984863	-0.0199267491698265	-0.0354406721889973	-0.00986582040786743
-7.30043601989746	-7.41110944747925	-9.12431907653809	-0.0199485439807177	-0.0352230258285999	-0.0099387364462018
-7.30106592178345	-7.40810012817383	-9.12450218200684	-0.0199710540473461	-0.0353717431426048	-0.0100432215258479
-7.29613542556763	-7.409499168396	-9.12197494506836	-0.0199733544141054	-0.0351970009505749	-0.0100681586191058
-7.28948068618774	-7.40578174591064	-9.10984802246094	-0.0201145801693201	-0.0350352935492992	-0.0102876657620072
-7.292555809021	-7.39926147460938	-9.11342525482178	-0.0200689788907766	-0.0349893495440483	-0.0103287342935801
-7.29010200500488	-7.40072917938232	-9.11108779907227	-0.0201920010149479	-0.0349411219358444	-0.0104247480630875
-7.28736972808838	-7.39880084991455	-9.11454582214355	-0.0202816240489483	-0.0348053984344006	-0.0104773500934243
-7.28594970703125	-7.3951678276062	-9.10204410552979	-0.0203580614179373	-0.0347732417285442	-0.0105650033801794
-7.28493499755859	-7.39469051361084	-9.09267616271973	-0.0205443538725376	-0.0346225127577782	-0.010732744820416
-7.28004217147827	-7.39101696014404	-9.09540271759033	-0.0206346828490496	-0.0345189720392227	-0.0108309332281351
-7.277024269104	-7.38528490066528	-9.08858776092529	-0.0207579769194126	-0.034445982426405	-0.010836735367775
-7.27724838256836	-7.38707733154297	-9.088454246521	-0.0209766067564487	-0.0343153737485409	-0.0109281856566668
-7.27062273025513	-7.38360977172852	-9.0786828994751	-0.020965252071619	-0.034242507070303	-0.0110351461917162
-7.26993894577026	-7.37521600723267	-9.06453037261963	-0.021068274974823	-0.0340924672782421	-0.01114746555686
-7.26712894439697	-7.37329196929932	-9.07007503509521	-0.0212089959532022	-0.0340406708419323	-0.0111793978139758
-7.2592887878418	-7.3723521232605	-9.06844806671143	-0.0212450474500656	-0.0339247211813927	-0.0111878765746951
-7.25543594360352	-7.36981153488159	-9.06211853027344	-0.0213838536292315	-0.0338353179395199	-0.0112887704744935
-7.25314331054688	-7.3618950843811	-9.05279922485352	-0.0215443912893534	-0.0337268188595772	-0.0113537916913629
-7.2437949180603	-7.35515356063843	-9.05442810058594	-0.0216253586113453	-0.0336224436759949	-0.0113305598497391
-7.2385311126709	-7.35189294815063	-9.05692958831787	-0.0215851925313473	-0.0336564779281616	-0.0113122826442122
-7.23313808441162	-7.3509349822998	-9.04909515380859	-0.0217478312551975	-0.0335363708436489	-0.0112626766785979
-7.22365856170654	-7.3474178314209	-9.04032516479492	-0.0219413749873638	-0.0334255807101727	-0.0112597048282623
-7.21577262878418	-7.33827447891235	-9.03707885742188	-0.0219451598823071	-0.0333640612661839	-0.0113667761906981
-7.21344232559204	-7.33781003952026	-9.04455757141113	-0.0220038611441851	-0.0333101414144039	-0.0112048666924238
-7.20661211013794	-7.33627796173096	-9.03506565093994	-0.0221726819872856	-0.0332731492817402	-0.0111673669889569
-7.2009449005127	-7.33232450485229	-9.02705192565918	-0.0222796481102705	-0.0332219861447811	-0.0112217022106051
-7.19639492034912	-7.33113956451416	-9.0228967666626	-0.0224256962537766	-0.0330856628715992	-0.0112029761075974
-7.19124507904053	-7.32473993301392	-9.03367233276367	-0.0224327240139246	-0.033006776124239	-0.0111349252983928
-7.18849325180054	-7.32718181610107	-9.01867771148682	-0.022657785564661	-0.0330117382109165	-0.0111072519794106
-7.18579864501953	-7.32312679290771	-9.01100063323975	-0.022691709920764	-0.0330046936869621	-0.0110646970570087
-7.17628335952759	-7.32199048995972	-9.00737571716309	-0.0228341892361641	-0.0328903049230576	-0.0110680861398578
-7.17631483078003	-7.31874132156372	-9.00887680053711	-0.022999070584774	-0.0328456126153469	-0.010973772034049
-7.1750807762146	-7.31677341461182	-9.00631523132324	-0.023034330457449	-0.0328775383532047	-0.0109577476978302
-7.16767978668213	-7.3169264793396	-8.9958963394165	-0.0231730211526155	-0.0327899158000946	-0.0108662853017449
-7.16592168807983	-7.31001424789429	-8.99458789825439	-0.0233465880155563	-0.0327686220407486	-0.010851819999516
-7.1615309715271	-7.30579614639282	-8.99827480316162	-0.0233310516923666	-0.0327749662101269	-0.010772293433547
-7.15940999984741	-7.30883932113647	-9.00122261047363	-0.0233871079981327	-0.0327883921563625	-0.0106203686445951
-7.15559959411621	-7.30969858169556	-8.99730968475342	-0.0234813075512648	-0.0328649468719959	-0.0105940895155072
-7.15375137329102	-7.30444288253784	-8.9912223815918	-0.0233834367245436	-0.0328160338103771	-0.0105331111699343
-7.15013694763184	-7.30412673950195	-8.99234390258789	-0.0234429612755775	-0.0328744724392891	-0.0103923343122005
-7.15080833435059	-7.30981683731079	-9.00369739532471	-0.0234816297888756	-0.0329573228955269	-0.010334525257349
-7.14953088760376	-7.30874538421631	-9.00115299224854	-0.0233412757515907	-0.0329873263835907	-0.0102227330207825
-7.14776706695557	-7.30953979492188	-8.99267673492432	-0.0233785528689623	-0.0331046916544437	-0.0101176500320435
-7.14799118041992	-7.30905532836914	-9.00644111633301	-0.0232707746326923	-0.0332163497805595	-0.0100802658125758
-7.15035820007324	-7.31166839599609	-9.0196475982666	-0.0230875890702009	-0.0332401245832443	-0.00996676459908485
-7.1487512588501	-7.31490516662598	-9.01815700531006	-0.0231006946414709	-0.0334085151553154	-0.00981475599110127
-7.15357446670532	-7.32346105575562	-9.01805305480957	-0.0230825748294592	-0.0335228107869625	-0.00970533862709999
-7.15375947952271	-7.32374811172485	-9.02106666564941	-0.0230226684361696	-0.0335471741855145	-0.00968130398541689
-7.15882635116577	-7.32419586181641	-9.04170227050781	-0.0229166802018881	-0.0337023884057999	-0.00955516193062067
-7.1644172668457	-7.33322477340698	-9.03167057037354	-0.0229313615709543	-0.0338044092059135	-0.00941641163080931
-7.16365623474121	-7.3369345664978	-9.03777313232422	-0.0229377802461386	-0.0339989736676216	-0.00935497228056192
-7.16634845733643	-7.3357367515564	-9.03715896606445	-0.0228808522224426	-0.0340370014309883	-0.00934489630162716
-7.17374992370605	-7.33770084381104	-9.03373432159424	-0.0227922815829515	-0.0341045595705509	-0.00921235140413046
-7.17710638046265	-7.34130620956421	-9.04958534240723	-0.0228815618902445	-0.0343012325465679	-0.00917684100568295
-7.18102121353149	-7.34791469573975	-9.04329013824463	-0.022899204865098	-0.0344007723033428	-0.00906793121248484
-7.18985176086426	-7.35103702545166	-9.03208160400391	-0.0229067467153072	-0.0344076938927174	-0.00914760958403349
-7.19264078140259	-7.35065889358521	-9.038818359375	-0.0229422748088837	-0.0344506129622459	-0.00910312868654728
-7.19786214828491	-7.35238599777222	-9.04078578948975	-0.0229477789252996	-0.0345829613506794	-0.00903309229761362
-7.2038893699646	-7.35479497909546	-9.04657554626465	-0.0229145716875792	-0.0346069224178791	-0.00894640386104584
-7.20527791976929	-7.36000490188599	-9.04442119598389	-0.0230150558054447	-0.0346484743058681	-0.00891510490328074
-7.20873785018921	-7.35896396636963	-9.03914642333984	-0.0229524914175272	-0.0347387529909611	-0.0089418962597847
-7.20729160308838	-7.36017751693726	-9.04424667358398	-0.0229830071330071	-0.0348605625331402	-0.00891919899731874
-7.21476697921753	-7.35946369171143	-9.05452919006348	-0.0230358690023422	-0.0348845086991787	-0.00886308122426271
-7.2168550491333	-7.36190509796143	-9.05532741546631	-0.0229485724121332	-0.0350894145667553	-0.00878545176237822
-7.21752643585205	-7.36426591873169	-9.04857730865479	-0.0229881573468447	-0.0351348780095577	-0.00875241868197918
-7.21552467346191	-7.36170148849487	-9.04651260375977	-0.0230538919568062	-0.0352320596575737	-0.00878517329692841
-7.21942853927612	-7.36000823974609	-9.0565938949585	-0.0229822527617216	-0.0353798530995846	-0.0085835624486208
-7.22315359115601	-7.36703491210938	-9.06044483184814	-0.0229406487196684	-0.0355586037039757	-0.00849831849336624
-7.2182879447937	-7.36815595626831	-9.05997180938721	-0.0229969583451748	-0.0356330461800098	-0.00845217891037464
-7.21966218948364	-7.36668062210083	-9.05913352966309	-0.0229714550077915	-0.0358113273978233	-0.00841670017689466
-7.22443675994873	-7.36435747146606	-9.06151294708252	-0.0228937529027462	-0.0358764231204987	-0.00822462048381567
-7.22412395477295	-7.36773300170898	-9.07431030273438	-0.0227943770587444	-0.0360462069511414	-0.00814372673630714
-7.22351455688477	-7.36750459671021	-9.07345199584961	-0.0227940585464239	-0.0361871980130672	-0.00794047582894564
-7.22804641723633	-7.3700008392334	-9.06759262084961	-0.0227433927357197	-0.0363294035196304	-0.00790422782301903
-7.22251510620117	-7.37244701385498	-9.0767183303833	-0.0227761585265398	-0.0364283211529255	-0.0078264968469739
-7.22417211532593	-7.36871290206909	-9.08159065246582	-0.0226738508790731	-0.0365262292325497	-0.00766912894323468
-7.22648000717163	-7.3713264465332	-9.08223247528076	-0.0226666182279587	-0.0366850197315216	-0.00753209553658962
-7.22063732147217	-7.37216520309448	-9.07505226135254	-0.0226718410849571	-0.0368307307362556	-0.00736625958234072
-7.21942806243896	-7.36893606185913	-9.07394599914551	-0.0226656552404165	-0.0369158834218979	-0.00726185599341989
-7.22015762329102	-7.36421585083008	-9.08356285095215	-0.0225826315581799	-0.0370359979569912	-0.00712033174932003
-7.21574974060059	-7.36845445632935	-9.08807945251465	-0.0226026121526957	-0.0370436012744904	-0.00682157324627042
-7.21406984329224	-7.37003946304321	-9.08560848236084	-0.0226130839437246	-0.0372201055288315	-0.0067134341225028
-7.21108865737915	-7.36625337600708	-9.08040237426758	-0.0225864145904779	-0.0372558645904064	-0.00654712505638599
-7.20469951629639	-7.35854911804199	-9.08255767822266	-0.022539958357811	-0.037244439125061	-0.00635004695504904
-7.20231819152832	-7.35823822021484	-9.08834457397461	-0.0225548576563597	-0.0374174416065216	-0.00614197039976716
-7.20011949539185	-7.35549306869507	-9.07984256744385	-0.0224349424242973	-0.0374911837279797	-0.00586061272770166
-7.19271230697632	-7.3515830039978	-9.08273029327393	-0.0224857330322266	-0.0375060401856899	-0.00567127112299204
-7.18922281265259	-7.34973430633545	-9.08667945861816	-0.0224412493407726	-0.0376399382948875	-0.00546319037675858
-7.18360471725464	-7.34333944320679	-9.08914566040039	-0.0224092528223991	-0.0377564989030361	-0.00519139366224408
-7.17930269241333	-7.33910274505615	-9.09061241149902	-0.022349176928401	-0.0377591028809547	-0.00484734494239092
-7.17693281173706	-7.33835697174072	-9.08499145507813	-0.0224080737680197	-0.0378596521914005	-0.00461971806362271
-7.17275381088257	-7.33526420593262	-9.08187007904053	-0.0223416835069656	-0.0379922576248646	-0.0043649123981595
-7.16482400894165	-7.33063364028931	-9.08034610748291	-0.0223849471658468	-0.038009986281395	-0.0040469947271049
-7.16159963607788	-7.32571506500244	-9.0825719833374	-0.0224385838955641	-0.038130134344101	-0.00369003834202886
-7.16589450836182	-7.32772064208984	-9.08450222015381	-0.0224324967712164	-0.0382505655288696	-0.00340665457770228
-7.15478467941284	-7.32731580734253	-9.08130073547363	-0.0225510578602552	-0.0383444838225842	-0.00300973374396563
-7.15738201141357	-7.32220840454102	-9.07392692565918	-0.0225588846951723	-0.0384546406567097	-0.00270638382062316
-7.15947961807251	-7.318763256073	-9.07659721374512	-0.0223619695752859	-0.0385114960372448	-0.00227902317419648
-7.15166282653809	-7.31593656539917	-9.08110809326172	-0.0224048718810081	-0.0385457277297974	-0.00185002421494573
-7.14878702163696	-7.31253385543823	-9.08956432342529	-0.0223219078034163	-0.0387793071568012	-0.00142784498166293
-7.14589309692383	-7.31489610671997	-9.08691692352295	-0.0222830642014742	-0.0389495268464088	-0.000972875743173063
-7.14017534255981	-7.31156873703003	-9.08464622497559	-0.0221911817789078	-0.0389768481254578	-0.000519967230502516
-7.13662576675415	-7.30648469924927	-9.0911111831665	-0.0222097653895617	-0.0391280390322208	-9.63928177952766E-05
-7.13379096984863	-7.30158567428589	-9.09412288665771	-0.0220385380089283	-0.039343785494566	0.000480338581837714
-7.12925291061401	-7.30441761016846	-9.1006498336792	-0.021944610401988	-0.0394938066601753	0.00100317050237209
-7.12491846084595	-7.30309915542603	-9.0990161895752	-0.0219467729330063	-0.0396625027060509	0.00154194864444435
-7.12071847915649	-7.30070543289185	-9.09210872650146	-0.0218546353280544	-0.039820559322834	0.00209828745573759
-7.11617612838745	-7.30087089538574	-9.10393047332764	-0.0217866189777851	-0.0398139916360378	0.00265967519953847
-7.11467599868774	-7.29974412918091	-9.10468673706055	-0.0216508079320192	-0.040009394288063	0.00323470262810588
-7.11570167541504	-7.3002872467041	-9.11487197875977	-0.021633043885231	-0.0401240773499012	0.00382406753487885
-7.11019229888916	-7.30464172363281	-9.11229038238525	-0.0215696804225445	-0.0401897132396698	0.00439961906522512
-7.10559749603271	-7.29949808120728	-9.11067390441895	-0.0214476175606251	-0.0403670370578766	0.00489810761064291
-7.10376358032227	-7.29912519454956	-9.11816501617432	-0.0213350169360638	-0.0404201000928879	0.00551740685477853
-7.09704446792603	-7.2950439453125	-9.12296295166016	-0.0212040152400732	-0.0406249351799488	0.00603745272383094
-7.09160184860229	-7.29122877120972	-9.13344287872314	-0.0209999270737171	-0.0408223532140255	0.00666467426344752
-7.08884906768799	-7.29388666152954	-9.13053894042969	-0.0209836326539516	-0.0408891662955284	0.00728784129023552
-7.07994174957275	-7.29114055633545	-9.13490104675293	-0.0208730865269899	-0.0411026775836945	0.00780679285526276
-7.07566595077515	-7.28797149658203	-9.14342880249023	-0.0207981020212173	-0.0412448309361935	0.0083355875685811
-7.07310009002686	-7.28798055648804	-9.14047813415527	-0.0207857731729746	-0.0413675233721733	0.00886666867882013
-7.06803941726685	-7.28705835342407	-9.1492919921875	-0.0206931754946709	-0.0415332987904549	0.0093308761715889
-7.06629753112793	-7.28641510009766	-9.15155124664307	-0.0205000527203083	-0.0415921844542027	0.00991709902882576
-7.06206321716309	-7.28691816329956	-9.1555004119873	-0.0204666666686535	-0.0417284741997719	0.0104331104084849
-7.05586957931519	-7.28613710403442	-9.16715908050537	-0.020210474729538	-0.0418585687875748	0.0109634641557932
-7.04794263839722	-7.28169298171997	-9.16535091400146	-0.020189194008708	-0.0419787466526031	0.0113940788432956
-7.04030418395996	-7.27883768081665	-9.17295360565186	-0.0200804509222507	-0.0422219187021255	0.011877947486937
-7.03453683853149	-7.2773756980896	-9.16854572296143	-0.0199493784457445	-0.0423271618783474	0.0123408669605851
-7.02874994277954	-7.27488327026367	-9.17951583862305	-0.0199165474623442	-0.0423985347151756	0.0127672012895346
-7.02857208251953	-7.27009582519531	-9.17837524414063	-0.0198949668556452	-0.0425738655030727	0.0132743986323476
-7.02533721923828	-7.27471733093262	-9.18539524078369	-0.019836001098156	-0.0426481813192368	0.0136698940768838
-7.01892471313477	-7.2746114730835	-9.18708229064941	-0.0198100097477436	-0.0427576340734959	0.0141366859897971
-7.00993490219116	-7.26865720748901	-9.18181037902832	-0.0197150036692619	-0.0427999943494797	0.0145007632672787
-7.00108814239502	-7.26452875137329	-9.1948766708374	-0.0197019651532173	-0.0429573878645897	0.0148470727726817
-6.99565744400024	-7.26441240310669	-9.19318103790283	-0.0196670461446047	-0.0430188365280628	0.0152694573625922
-6.98475456237793	-7.26270055770874	-9.19287014007568	-0.0196834225207567	-0.0431574583053589	0.0156708639115095
-6.97901725769043	-7.25651454925537	-9.1911096572876	-0.0197658520191908	-0.0431964211165905	0.0159810241311789
-6.97830247879028	-7.26190328598022	-9.19745063781738	-0.0197436958551407	-0.0432716682553291	0.0163417179137468
-6.96822118759155	-7.26120281219482	-9.19087409973145	-0.0198251027613878	-0.0432084016501904	0.0166953839361668
-6.96599435806274	-7.25686025619507	-9.19571495056152	-0.0198082868009806	-0.0433247648179531	0.0170437283813953
-6.95545387268066	-7.25577545166016	-9.19503021240234	-0.0198082886636257	-0.0432976819574833	0.0173765253275633
-6.94695711135864	-7.25086832046509	-9.19268035888672	-0.0199201460927725	-0.0433994941413403	0.0176444444805384
-6.94131183624268	-7.25009155273438	-9.19144725799561	-0.0199711043387651	-0.0434073209762573	0.0179843083024025
-6.93655872344971	-7.24617433547974	-9.18891429901123	-0.0201305318623781	-0.0433189496397972	0.018283985555172
-6.93281745910645	-7.24644088745117	-9.18782520294189	-0.0201103202998638	-0.0433768220245838	0.0185294914990664
-6.9187536239624	-7.24423694610596	-9.19302845001221	-0.0201398618519306	-0.0433228425681591	0.0188038684427738
-6.9091625213623	-7.23624420166016	-9.19258785247803	-0.0201353542506695	-0.0433697998523712	0.0190420746803284
-6.9000678062439	-7.2369327545166	-9.18981075286865	-0.0204006172716618	-0.0434021279215813	0.0192943550646305
-6.9027943611145	-7.23630905151367	-9.18465328216553	-0.0207867734134197	-0.0432955212891102	0.0193514935672283
-6.90830707550049	-7.23436737060547	-9.18526077270508	-0.0208994541317225	-0.0429944507777691	0.0195652488619089
-6.89867115020752	-7.23007965087891	-9.19191551208496	-0.0207952689379454	-0.0429258495569229	0.0196058955043554
-6.88740634918213	-7.22339582443237	-9.1978063583374	-0.0205420535057783	-0.0429597944021225	0.019911291077733
-6.86891603469849	-7.21419477462769	-9.19977760314941	-0.0206288397312164	-0.0430844277143478	0.0201672166585922
-6.86155557632446	-7.21083354949951	-9.19526290893555	-0.0206320267170668	-0.0432268977165222	0.0205020233988762
-6.85140514373779	-7.20968580245972	-9.18783950805664	-0.0207596942782402	-0.0433398112654686	0.0206784754991531
-6.84609651565552	-7.20489168167114	-9.18690776824951	-0.0207750536501408	-0.0432709865272045	0.0208446830511093
-6.83833742141724	-7.20182514190674	-9.187575340271	-0.0208465289324522	-0.043312206864357	0.020910058170557
-6.82888078689575	-7.19921779632568	-9.18838405609131	-0.0207414533942938	-0.0433309860527515	0.0209922846406698
-6.82962226867676	-7.19616937637329	-9.1828088760376	-0.0207602139562368	-0.0432846434414387	0.0211877003312111
-6.82447052001953	-7.19850015640259	-9.19359493255615	-0.0207616817206144	-0.0433325171470642	0.021318107843399
-6.82695484161377	-7.19436597824097	-9.18174648284912	-0.0207397397607565	-0.0432882644236088	0.0215928256511688
-6.82497453689575	-7.19741582870483	-9.19699764251709	-0.0207168068736792	-0.0432613641023636	0.0217057317495346
-6.82109642028809	-7.19218635559082	-9.19209957122803	-0.0205878280103207	-0.0433165244758129	0.0219000540673733
-6.81592512130737	-7.19234037399292	-9.19743919372559	-0.0205350257456303	-0.0433629527688026	0.0220051258802414
-6.81486368179321	-7.1889443397522	-9.20105361938477	-0.0206766668707132	-0.0434612631797791	0.0221712198108435
-6.81946802139282	-7.19643211364746	-9.19300746917725	-0.0206478517502546	-0.0434238351881504	0.0223038401454687
-6.81324005126953	-7.19372129440308	-9.19585227966309	-0.0205924957990646	-0.0434346795082092	0.0223986115306616
-6.81146287918091	-7.1887845993042	-9.1933479309082	-0.0205380637198687	-0.0434811413288116	0.0224822442978621
-6.80460119247437	-7.187828540802	-9.20166683197021	-0.0204731784760952	-0.0435606986284256	0.022647587582469
-6.80377101898193	-7.18286657333374	-9.20159721374512	-0.0204566288739443	-0.0436879955232143	0.0228116475045681
-6.80338144302368	-7.1869044303894	-9.20827388763428	-0.0204500742256641	-0.0437601134181023	0.0229093357920647
-6.80495071411133	-7.18526315689087	-9.20106792449951	-0.0204064529389143	-0.0437030121684074	0.0230532232671976
-6.80283069610596	-7.18791198730469	-9.21061992645264	-0.020351143553853	-0.043688926845789	0.0231353156268597
-6.79847002029419	-7.18475484848022	-9.22207927703857	-0.0202121511101723	-0.0438019894063473	0.0232449863106012
-6.79719400405884	-7.1875114440918	-9.22270202636719	-0.0201985128223896	-0.0438815653324127	0.0234263725578785
-6.80092573165894	-7.19215297698975	-9.22186660766602	-0.0201168730854988	-0.0439859554171562	0.0235456228256226
-6.80616188049316	-7.2000994682312	-9.22376537322998	-0.0201475881040096	-0.0439719259738922	0.0237151589244604
-6.80656242370605	-7.20076751708984	-9.22845840454102	-0.0199451092630625	-0.0440471060574055	0.0238632522523403
-6.81021451950073	-7.20190906524658	-9.23635673522949	-0.0199056752026081	-0.0440591126680374	0.0240193642675877
-6.80955076217651	-7.2085075378418	-9.23696231842041	-0.0199174080044031	-0.0443545803427696	0.0241686142981052
-6.82212972640991	-7.21450853347778	-9.24087619781494	-0.0197744574397802	-0.0444696098566055	0.0243510920554399
-6.82880926132202	-7.22264289855957	-9.23892116546631	-0.019818028435111	-0.0444475673139095	0.0244954209774733
-6.83540296554565	-7.22522306442261	-9.24202728271484	-0.0196654330939054	-0.04461570084095	0.0245971195399761
-6.83917093276978	-7.23161554336548	-9.25380229949951	-0.0196968093514442	-0.0446527376770973	0.0247845388948917
-6.84143400192261	-7.23338794708252	-9.25582313537598	-0.0194683820009232	-0.0448900200426579	0.024850320070982
-6.85176944732666	-7.24243068695068	-9.26275634765625	-0.0194553304463625	-0.045029453933239	0.0250801853835583
-6.85921621322632	-7.24662637710571	-9.26386833190918	-0.0194615479558706	-0.0451537370681763	0.025090703740716
-6.87114429473877	-7.25624704360962	-9.26745700836182	-0.0193572137504816	-0.0452228598296642	0.0252848509699106
-6.87484121322632	-7.26010656356812	-9.278639793396	-0.0191646311432123	-0.045385517179966	0.0253000445663929
-6.87743330001831	-7.2626748085022	-9.29288768768311	-0.0190006364136934	-0.0456138700246811	0.025449875742197
-6.88339948654175	-7.27352619171143	-9.28385066986084	-0.019012488424778	-0.0457376837730408	0.0256228502839804
-6.89295768737793	-7.27731132507324	-9.29145050048828	-0.0189202949404716	-0.0459303818643093	0.0256376378238201
-6.90299892425537	-7.28697204589844	-9.29360294342041	-0.018811909481883	-0.0459102280437946	0.0257928669452667
-6.90686893463135	-7.28741407394409	-9.31018447875977	-0.0186061821877956	-0.0461096875369549	0.0258284490555525
-6.91148900985718	-7.29527807235718	-9.31091499328613	-0.0185967013239861	-0.0461897403001785	0.0259557366371155
-6.9157567024231	-7.29889726638794	-9.32055568695068	-0.0184282585978508	-0.0465443916618824	0.0260146521031857
-6.92397880554199	-7.30772924423218	-9.319411277771	-0.0184658393263817	-0.0465048179030418	0.0261692460626364
-6.93224382400513	-7.31513261795044	-9.32443141937256	-0.0184008162468672	-0.0466532818973064	0.0261318571865559
-6.93658971786499	-7.31869554519653	-9.33282470703125	-0.0181449837982655	-0.0468270890414715	0.0261938329786062
-6.93498516082764	-7.32275676727295	-9.33616638183594	-0.0181291624903679	-0.047041017562151	0.0262620449066162
-6.94284009933472	-7.3268404006958	-9.3476448059082	-0.0179788414388895	-0.0471505783498287	0.026296079158783
-6.95127534866333	-7.33396768569946	-9.34180164337158	-0.0180497597903013	-0.0472543127834797	0.0262932199984789
-6.95687389373779	-7.33961200714111	-9.35589504241943	-0.0178666487336159	-0.047325786203146	0.0263097807765007
-6.96003246307373	-7.34117078781128	-9.3520336151123	-0.017805889248848	-0.0474242605268955	0.0263176336884499
-6.96140956878662	-7.34570741653442	-9.36688709259033	-0.0176574848592281	-0.0476395301520824	0.026299100369215
-6.96782445907593	-7.35058832168579	-9.36351203918457	-0.0176744777709246	-0.047728206962347	0.0262933429330587
-6.97478055953979	-7.35872983932495	-9.37602233886719	-0.0175745356827974	-0.0478305779397488	0.0262747332453728
-6.97960901260376	-7.36088180541992	-9.37043571472168	-0.0175203122198582	-0.0478278174996376	0.0262471586465836
-6.97988080978394	-7.36341619491577	-9.38302993774414	-0.0173837970942259	-0.0479681827127934	0.0261752586811781
-6.98091793060303	-7.36673307418823	-9.38215351104736	-0.0173494219779968	-0.0480036810040474	0.0261615980416536
-6.98762702941895	-7.37269735336304	-9.3924446105957	-0.017429530620575	-0.0481638461351395	0.0261263847351074
-6.99056148529053	-7.37437629699707	-9.38736915588379	-0.0173866990953684	-0.0480925142765045	0.0260418467223644
-6.99651288986206	-7.37687206268311	-9.38803863525391	-0.0174163561314344	-0.0481436178088188	0.0259060580283403
-6.99884223937988	-7.37764549255371	-9.39102554321289	-0.0173825323581696	-0.0481867715716362	0.0259058307856321
-7.00027847290039	-7.37941551208496	-9.3902063369751	-0.0174831040203571	-0.0482860580086708	0.0257811676710844
-7.00364589691162	-7.38264608383179	-9.37885284423828	-0.017484312877059	-0.0483225099742413	0.0257146060466766
-7.01179933547974	-7.38690185546875	-9.38528823852539	-0.0176453068852425	-0.0482387878000736	0.0255990009754896
-7.01481103897095	-7.38489246368408	-9.38693809509277	-0.017596734687686	-0.0482623763382435	0.0255098734050989
-7.01204204559326	-7.38484477996826	-9.3898344039917	-0.0176657661795616	-0.0482329875230789	0.0253972504287958
-7.01864051818848	-7.38607358932495	-9.38121509552002	-0.0177447330206633	-0.0484330207109451	0.0253321118652821
[truncated: 9,347 more rows]
