# Supplementary material for: Identification of Haptic Based Guiding Using Hard Reins
Source: PLoS One. 2015 Jul 22;10(7):e0132020. doi: 10.1371/journal.pone.0132020 (PMC4511788; doi:10.1371/journal.pone.0132020)
Supplement: S6 File — (ZIP) [file pone.0132020.s006.zip › Exp2_ForceData2/Subject6/path3/T5.csv]

Force X (N)	Force Y (N)	Force Z (N)	Torque X (N-m)	Torque Y (N-m)	Torque Z (N-m)	Frequency = 10000	Averaging Level = 16	F/T Serial Number = FT11772	Time Started = 19/02/2013 13:26:58
-5.0979437828064	-7.34342098236084	-10.0304403305054	-0.0970844477415085	-0.0380471237003803	-0.012602168135345
-5.12127780914307	-7.3699836730957	-10.0250654220581	-0.0971459299325943	-0.0380625128746033	-0.0122281005606055
-5.14106798171997	-7.37149858474731	-10.0531730651855	-0.0970819741487503	-0.0380429700016975	-0.0119795873761177
-5.15344333648682	-7.36385011672974	-10.0491561889648	-0.0970530435442925	-0.0377009063959122	-0.0120771341025829
-5.15624046325684	-7.38639402389526	-10.0402908325195	-0.0970926731824875	-0.0378871373832226	-0.0118382629007101
-5.17329216003418	-7.39552116394043	-10.0699968338013	-0.0969406962394714	-0.0379964523017406	-0.0113257607445121
-5.1809196472168	-7.38102006912231	-10.0893440246582	-0.096858836710453	-0.0377743504941463	-0.0112551059573889
-5.17760753631592	-7.38393020629883	-10.0516386032104	-0.0969481319189072	-0.037897851318121	-0.0110927568748593
-5.18559694290161	-7.39067029953003	-10.0556602478027	-0.0970366597175598	-0.0381684713065624	-0.0105803506448865
-5.19075727462769	-7.37039852142334	-10.0833358764648	-0.0970989316701889	-0.0380533076822758	-0.0103009799495339
-5.19508790969849	-7.36029624938965	-10.0634241104126	-0.0972160026431084	-0.0380303151905537	-0.0102782882750034
-5.21595144271851	-7.34837913513184	-10.0457992553711	-0.0973160639405251	-0.0380979999899864	-0.00999430846422911
-5.23717260360718	-7.3282265663147	-10.051926612854	-0.0977115035057068	-0.038170363754034	-0.00963242165744305
-5.2362208366394	-7.33789539337158	-10.0315608978271	-0.0982454717159271	-0.0379351228475571	-0.0096141854301095
-5.24365711212158	-7.34613227844238	-9.99892044067383	-0.0982797294855118	-0.0380184426903725	-0.00989808235317469
-5.26864814758301	-7.35743761062622	-10.0332193374634	-0.0983002036809921	-0.0380571857094765	-0.00971320923417807
-5.28053522109985	-7.35605907440186	-10.0771751403809	-0.0981849431991577	-0.037874199450016	-0.00984873995184898
-5.27704954147339	-7.36742258071899	-10.050669670105	-0.0981800407171249	-0.0378551110625267	-0.0099884420633316
-5.28683471679688	-7.39034843444824	-10.0417766571045	-0.0982896387577057	-0.0378753393888474	-0.00971281714737415
-5.30510330200195	-7.38141441345215	-10.0658140182495	-0.0982353314757347	-0.0377781428396702	-0.0096547519788146
-5.30195379257202	-7.37712383270264	-10.0412893295288	-0.0984487608075142	-0.0374946556985378	-0.00981057342141867
-5.29329109191895	-7.39777517318726	-10.0134754180908	-0.0987322852015495	-0.0375668406486511	-0.00967664364725351
-5.29475021362305	-7.39489936828613	-10.022798538208	-0.0986122936010361	-0.0376228094100952	-0.00931941438466311
-5.28562545776367	-7.37499904632568	-10.0286169052124	-0.0986244380474091	-0.0371748432517052	-0.00938648544251919
-5.27160692214966	-7.3830246925354	-10.0035886764526	-0.0987032875418663	-0.0371142067015171	-0.00941087212413549
-5.2700719833374	-7.39762353897095	-10.0118417739868	-0.0986299738287926	-0.037248257547617	-0.00894466321915388
-5.26083517074585	-7.37569856643677	-10.0589895248413	-0.0983693972229958	-0.0370847955346107	-0.00861241295933723
-5.24087762832642	-7.36803913116455	-10.0484094619751	-0.0984979420900345	-0.0368313267827034	-0.00867495592683554
-5.22581148147583	-7.3756947517395	-10.0196733474731	-0.0985206961631775	-0.0368758626282215	-0.00840088352560997
-5.21192693710327	-7.36562299728394	-10.0515737533569	-0.098397858440876	-0.0370109938085079	-0.00801909621804953
-5.1932053565979	-7.34041452407837	-10.0626182556152	-0.0983888134360313	-0.036782369017601	-0.00793219264596701
-5.16799831390381	-7.33551549911499	-10.018648147583	-0.0986635088920593	-0.036589041352272	-0.00805468391627073
-5.15421915054321	-7.3429651260376	-10.0092716217041	-0.0986863374710083	-0.0366779454052448	-0.0076986257918179
-5.14187288284302	-7.33120536804199	-10.0337686538696	-0.0985834747552872	-0.0365986712276936	-0.00742312334477901
-5.12917852401733	-7.31110811233521	-10.0419778823853	-0.0985518470406532	-0.0363102778792381	-0.00742497807368636
-5.10970163345337	-7.31042337417603	-10.0121917724609	-0.0987659245729446	-0.036116685718298	-0.00733821932226419
-5.10138893127441	-7.31675004959106	-10.0206336975098	-0.0985264480113983	-0.0362981073558331	-0.00705230282619596
-5.0926513671875	-7.30084753036499	-10.0613412857056	-0.098452627658844	-0.0361102037131786	-0.0069246725179255
-5.07914161682129	-7.29095458984375	-10.0323734283447	-0.0985668525099754	-0.0358284264802933	-0.00702990591526031
-5.06572294235229	-7.30233716964722	-10.0224618911743	-0.0985913574695587	-0.0358294881880283	-0.00683168135583401
-5.06268072128296	-7.29571056365967	-10.052640914917	-0.0984644815325737	-0.0356784127652645	-0.00665048370137811
-5.05166101455688	-7.28445529937744	-10.0296688079834	-0.0985738188028336	-0.0353111810982227	-0.00677706860005856
-5.04623508453369	-7.29750204086304	-9.9930591583252	-0.0987030193209648	-0.035206850618124	-0.00664308341220021
-5.04549407958984	-7.30273342132568	-10.0218305587769	-0.0986233875155449	-0.0351578332483768	-0.00640118354931474
-5.04162931442261	-7.2907395362854	-10.0414800643921	-0.0983818545937538	-0.034824226051569	-0.00638685515150428
-5.03241300582886	-7.29424142837524	-10.0096445083618	-0.0985117107629776	-0.0346228517591953	-0.0064861592836678
-5.03803110122681	-7.30822086334229	-10.0209274291992	-0.0984610766172409	-0.0346113070845604	-0.00615498842671514
-5.04234838485718	-7.30267906188965	-10.0470819473267	-0.0983492955565453	-0.0343966446816921	-0.00595106603577733
-5.04026699066162	-7.30065155029297	-10.0205459594727	-0.0985230728983879	-0.0340397879481316	-0.00606622826308012
-5.04062700271606	-7.31765174865723	-9.99377632141113	-0.0985733866691589	-0.0339852720499039	-0.00598938204348087
-5.05141448974609	-7.32819843292236	-10.0115451812744	-0.0985261499881744	-0.0339967422187328	-0.00571974832564592
-5.05787324905396	-7.32423639297485	-10.0280313491821	-0.0984456911683083	-0.0336879566311836	-0.00573392864316702
-5.05489158630371	-7.33315086364746	-10.0045099258423	-0.0984565690159798	-0.0334131754934788	-0.0058848038315773
-5.06932067871094	-7.3542628288269	-10.0041942596436	-0.0983252450823784	-0.0334707424044609	-0.00564998807385564
-5.08863067626953	-7.35774183273315	-10.0380191802979	-0.0981703549623489	-0.0332945063710213	-0.00550683587789536
-5.09210824966431	-7.35587120056152	-10.0275630950928	-0.0982411652803421	-0.032986331731081	-0.00563339795917273
-5.09946060180664	-7.38082933425903	-10.0059022903442	-0.0981241911649704	-0.032980851829052	-0.00560395978391171
-5.11926221847534	-7.3934531211853	-10.032600402832	-0.0979508608579636	-0.0332198031246662	-0.005298534873873
-5.12992095947266	-7.39159297943115	-10.0506048202515	-0.0978197827935219	-0.0328547134995461	-0.0053794146515429
-5.13183784484863	-7.40798616409302	-10.0282964706421	-0.0977502688765526	-0.0328405722975731	-0.00536927301436663
-5.14869260787964	-7.4249792098999	-10.0473680496216	-0.0976149812340736	-0.0329770371317863	-0.00502303568646312
-5.15881443023682	-7.41855716705322	-10.0621385574341	-0.0974876210093498	-0.0328006632626057	-0.00498849712312222
-5.15839529037476	-7.42839860916138	-10.0261077880859	-0.0974962934851646	-0.0327425859868526	-0.00489622168242931
-5.17209911346436	-7.4410195350647	-10.0423641204834	-0.0972310304641724	-0.0329533703625202	-0.00449882680550218
-5.17455339431763	-7.43523120880127	-10.0711212158203	-0.0970842316746712	-0.032969631254673	-0.00441052205860615
-5.17328643798828	-7.44836664199829	-10.0469627380371	-0.0970548689365387	-0.0330026634037495	-0.00422996003180742
-5.1824803352356	-7.45317077636719	-10.0787858963013	-0.0967421010136604	-0.0332277603447437	-0.00376637419685721
-5.18164014816284	-7.44514751434326	-10.0942049026489	-0.0966221392154694	-0.0330801978707314	-0.00359441968612373
-5.176926612854	-7.45766544342041	-10.0640964508057	-0.0965687111020088	-0.0332148000597954	-0.00336792482994497
-5.18306493759155	-7.46972131729126	-10.0802993774414	-0.0964758396148682	-0.0334940627217293	-0.00277259200811386
-5.18049907684326	-7.454176902771	-10.0994005203247	-0.0962667688727379	-0.033365286886692	-0.00261884578503668
-5.17240476608276	-7.46944141387939	-10.0747175216675	-0.0963372439146042	-0.033530592918396	-0.00253458763472736
-5.17840147018433	-7.47688436508179	-10.1070871353149	-0.0960240438580513	-0.0338197499513626	-0.00198798137716949
-5.1703896522522	-7.46563386917114	-10.1110849380493	-0.0959994196891785	-0.0337533541023731	-0.00185089651495218
-5.16499662399292	-7.47934484481812	-10.0871543884277	-0.0960457026958466	-0.0339756421744823	-0.00149730127304792
-5.171311378479	-7.47810840606689	-10.1253843307495	-0.0957422405481339	-0.0342975035309792	-0.0008996338583529
-5.16651487350464	-7.47020149230957	-10.1147317886353	-0.0956523194909096	-0.034195464104414	-0.000724470999557525
-5.16790008544922	-7.48556613922119	-10.1106643676758	-0.0956171900033951	-0.0344784706830978	-0.000205711519811302
-5.17702722549438	-7.47811126708984	-10.1444683074951	-0.0955331921577454	-0.0346025452017784	0.000385764957172796
-5.17117071151733	-7.47453451156616	-10.1139326095581	-0.0955772548913956	-0.0345212370157242	0.000581856234930456
-5.17500066757202	-7.48755598068237	-10.1069269180298	-0.0955570489168167	-0.0349057838320732	0.00123636715579778
-5.18119239807129	-7.47669363021851	-10.1341323852539	-0.0954999476671219	-0.0349823050200939	0.00168486312031746
-5.17876482009888	-7.47827911376953	-10.105188369751	-0.0957346260547638	-0.0349491871893406	0.00191357964649796
-5.18661689758301	-7.48324203491211	-10.1270236968994	-0.09566780179739	-0.0352558456361294	0.00269145867787302
-5.17996025085449	-7.4691367149353	-10.1203947067261	-0.0956662446260452	-0.0351566672325134	0.00294659682549536
-5.18260145187378	-7.48222923278809	-10.1048831939697	-0.0957039371132851	-0.0353744737803936	0.0035070120356977
-5.18745136260986	-7.47104406356812	-10.1212959289551	-0.0956723913550377	-0.0355004630982876	0.00404141144827008
-5.18182182312012	-7.47672939300537	-10.0957326889038	-0.095874547958374	-0.0354762710630894	0.00447519356384873
-5.18758535385132	-7.47610139846802	-10.1307878494263	-0.0958306789398193	-0.0357125699520111	0.005193080753088
-5.1800274848938	-7.46319532394409	-10.1094436645508	-0.0958509221673012	-0.035608097910881	0.00555897271260619
-5.18090057373047	-7.47465229034424	-10.0991096496582	-0.0958836376667023	-0.0360166616737843	0.00633096601814032
-5.17731046676636	-7.45846319198608	-10.1233863830566	-0.0958632305264473	-0.0359864085912704	0.00686825672164559
-5.17262744903564	-7.46320819854736	-10.0974683761597	-0.0959513708949089	-0.0361485220491886	0.00735207926481962
-5.17457342147827	-7.45841884613037	-10.1334590911865	-0.095812976360321	-0.0363514944911003	0.00816806126385927
-5.16221904754639	-7.45410299301147	-10.0975160598755	-0.0959117189049721	-0.0363380536437035	0.00863607879728079
-5.159264087677	-7.45650815963745	-10.1223335266113	-0.0957917794585228	-0.0367868654429913	0.00946565438061953
-5.15299558639526	-7.44204378128052	-10.1143932342529	-0.0958262160420418	-0.0367354899644852	0.00989717617630959
-5.14498805999756	-7.45405387878418	-10.1108617782593	-0.0958572626113892	-0.03712422773242	0.0106211146339774
-5.14657545089722	-7.43817806243896	-10.1362676620483	-0.0957801565527916	-0.0371474586427212	0.0112663330510259
-5.13187837600708	-7.43647289276123	-10.0894212722778	-0.0958008989691734	-0.0373473316431046	0.0118018044158816
-5.12686252593994	-7.42799139022827	-10.1270561218262	-0.0957270488142967	-0.037673644721508	0.0126033965498209
-5.11334848403931	-7.41789245605469	-10.1137790679932	-0.0957554429769516	-0.037720862776041	0.0128915039822459
-5.11420917510986	-7.42005205154419	-10.1196718215942	-0.0957735627889633	-0.0381494052708149	0.0136630032211542
-5.10265970230103	-7.40122938156128	-10.122124671936	-0.0958972424268723	-0.0380112752318382	0.0140403537079692
-5.10162448883057	-7.40718030929565	-10.1022291183472	-0.0960743576288223	-0.0382884256541729	0.0145690497010946
-5.09828519821167	-7.38385391235352	-10.1223545074463	-0.0961873382329941	-0.0382782071828842	0.0148438941687346
-5.08484268188477	-7.39212036132813	-10.0978803634644	-0.0963295847177505	-0.0384911634027958	0.0152182336896658
-5.08541059494019	-7.3753514289856	-10.12464427948	-0.0964655727148056	-0.0385332107543945	0.0156846791505814
-5.07258701324463	-7.37654066085815	-10.0808267593384	-0.0966858118772507	-0.0387141034007072	0.0159934666007757
-5.07420682907104	-7.36156988143921	-10.1002531051636	-0.0967860817909241	-0.0387971438467503	0.0163333602249622
-5.06199836730957	-7.36077642440796	-10.0612869262695	-0.0970029607415199	-0.0388473942875862	0.0165309030562639
-5.06662654876709	-7.345862865448	-10.0906753540039	-0.09703429043293	-0.0389270149171352	0.016959685832262
-5.05353832244873	-7.34075307846069	-10.0494766235352	-0.0972776710987091	-0.0389161743223667	0.0171037018299103
-5.05688667297363	-7.32819557189941	-10.0714559555054	-0.0973145589232445	-0.0389337614178658	0.0174363702535629
-5.04556846618652	-7.31853628158569	-10.0367565155029	-0.0976411551237106	-0.0388499982655048	0.0173220783472061
-5.04901313781738	-7.3121919631958	-10.0540056228638	-0.0977902710437775	-0.0389684624969959	0.0176943764090538
-5.03534460067749	-7.29533338546753	-10.0156154632568	-0.0980706438422203	-0.0387370474636555	0.0175884515047073
-5.03594207763672	-7.29158401489258	-10.016942024231	-0.0982934311032295	-0.0389826558530331	0.0178249534219503
-5.02717924118042	-7.26942729949951	-10.0031566619873	-0.0987052619457245	-0.0386275313794613	0.0176324807107449
-5.01643705368042	-7.27681398391724	-9.9820671081543	-0.0990772917866707	-0.0388230420649052	0.0178583972156048
-5.00496816635132	-7.25433397293091	-9.9792594909668	-0.0992898792028427	-0.0385497696697712	0.0176250506192446
-5.01317644119263	-7.22169399261475	-9.93728733062744	-0.0996927544474602	-0.0385317206382751	0.0174039509147406
-5.01254510879517	-7.22531843185425	-9.96314716339111	-0.100135557353497	-0.0385903567075729	0.0174282565712929
-4.99880838394165	-7.21577882766724	-9.94182777404785	-0.1002391949296	-0.0385717153549194	0.0170676857233047
-5.00563764572144	-7.19213533401489	-9.96457576751709	-0.100089773535728	-0.0384234525263309	0.0170092657208443
-4.99658918380737	-7.18824768066406	-9.92526721954346	-0.100353896617889	-0.0380496233701706	0.0165409483015537
-4.99927473068237	-7.19241142272949	-9.91080665588379	-0.100578181445599	-0.0381456799805164	0.0162427313625813
-5.0061411857605	-7.17533922195435	-9.89055156707764	-0.100982137024403	-0.0378471873700619	0.0156884733587503
-5.01172876358032	-7.1898775100708	-9.86478328704834	-0.101396575570107	-0.0380124375224113	0.0152378370985389
-5.03947401046753	-7.17675924301147	-9.88601112365723	-0.101895868778229	-0.0380649603903294	0.0149147845804691
-5.04384279251099	-7.17743873596191	-9.83491802215576	-0.102357141673565	-0.037882462143898	0.0144818658009171
-5.05853748321533	-7.1823353767395	-9.84438896179199	-0.102753169834614	-0.037897452712059	0.0142772402614355
-5.06789636611938	-7.17150545120239	-9.81265163421631	-0.102995336055756	-0.0376221761107445	0.013664941303432
-5.08820343017578	-7.18086719512939	-9.83350658416748	-0.10308662801981	-0.0375999622046947	0.0135041866451502
-5.08544301986694	-7.17937135696411	-9.81640338897705	-0.103493891656399	-0.0374419130384922	0.0129023538902402
-5.09644317626953	-7.18616676330566	-9.80164527893066	-0.103584676980972	-0.0375960543751717	0.0126413749530911
-5.10671997070313	-7.16542053222656	-9.82305335998535	-0.103839911520481	-0.037455428391695	0.0121021214872599
-5.09958934783936	-7.17350196838379	-9.77164077758789	-0.104258969426155	-0.0373802706599236	0.0114790303632617
-5.10945892333984	-7.16645097732544	-9.79293823242188	-0.104455418884754	-0.0376806110143662	0.0112850125879049
-5.11370897293091	-7.14526557922363	-9.77044105529785	-0.104789637029171	-0.0374528579413891	0.0106170112267137
-5.11224222183228	-7.15670967102051	-9.73500537872314	-0.105299033224583	-0.0375753603875637	0.0104187335819006
-5.12088537216187	-7.13394117355347	-9.75185585021973	-0.10551080852747	-0.0373025014996529	0.00998765509575605
-5.11839151382446	-7.1285548210144	-9.70961856842041	-0.105802044272423	-0.0371859222650528	0.00943305715918541
-5.12664842605591	-7.13201379776001	-9.72686386108398	-0.106021508574486	-0.0373081266880035	0.00922849774360657
-5.124587059021	-7.11699056625366	-9.71581268310547	-0.106305770576	-0.037105605006218	0.00866633281111717
-5.13096475601196	-7.12459564208984	-9.67500305175781	-0.106631405651569	-0.0371345952153206	0.0082268426194787
-5.14142799377441	-7.11186933517456	-9.70308685302734	-0.106934383511543	-0.037093423306942	0.00786100514233112
-5.14172697067261	-7.10400199890137	-9.67131519317627	-0.107240870594978	-0.0367699861526489	0.0071130795404315
-5.14658641815186	-7.10917615890503	-9.66602039337158	-0.107510469853878	-0.0370992757380009	0.00680728210136294
-5.15906763076782	-7.09600114822388	-9.67907047271729	-0.107782445847988	-0.036848671734333	0.00629088608548045
-5.16049528121948	-7.09482526779175	-9.63462162017822	-0.108138039708138	-0.0367445982992649	0.00565026607364416
-5.16981410980225	-7.09893608093262	-9.63203716278076	-0.108364090323448	-0.0369200594723225	0.00537308491766453
-5.18179988861084	-7.08860731124878	-9.64811229705811	-0.108521051704884	-0.0367421470582485	0.00471722055226564
-5.18895721435547	-7.09528875350952	-9.61652565002441	-0.108964949846268	-0.0367572344839573	0.00400980096310377
-5.20669984817505	-7.10142946243286	-9.63143539428711	-0.108998857438564	-0.0369836129248142	0.0037905122153461
-5.21661520004272	-7.08773708343506	-9.63857650756836	-0.109215468168259	-0.036738183349371	0.00311330333352089
-5.22075605392456	-7.09987545013428	-9.59654521942139	-0.109384678304195	-0.0368009209632874	0.00252588768489659
-5.23849439620972	-7.10186910629272	-9.61286735534668	-0.109325729310513	-0.0371551811695099	0.00217368570156395
-5.2502818107605	-7.08978366851807	-9.6275463104248	-0.109585873782635	-0.0369592346251011	0.0015607092063874
-5.25120449066162	-7.09347105026245	-9.60215759277344	-0.109747402369976	-0.0370590761303902	0.000833680795039982
-5.26857471466064	-7.10433578491211	-9.60653972625732	-0.109883107244968	-0.0374313965439796	0.000538915221113712
-5.27953910827637	-7.08940362930298	-9.63364410400391	-0.109954997897148	-0.0374839454889297	-4.23295387008693E-05
-5.28203153610229	-7.09204006195068	-9.59281063079834	-0.110250845551491	-0.0374728217720985	-0.000677713484037668
-5.29756355285645	-7.10005331039429	-9.59421062469482	-0.110224865376949	-0.0379328541457653	-0.000969631364569068
-5.30965042114258	-7.09521293640137	-9.63034534454346	-0.110266871750355	-0.0380796566605568	-0.0013661440461874
-5.31145000457764	-7.09134674072266	-9.61458110809326	-0.110438354313374	-0.0381144061684608	-0.00200925325043499
-5.31704139709473	-7.10673761367798	-9.59570026397705	-0.110514938831329	-0.0383678488433361	-0.00243167299777269
-5.33794021606445	-7.1147723197937	-9.63063144683838	-0.110406167805195	-0.0387145280838013	-0.00252548279240727
-5.35069036483765	-7.1095085144043	-9.64421939849854	-0.110590174794197	-0.0387875847518444	-0.0029656772967428
-5.35427713394165	-7.11461353302002	-9.61575984954834	-0.110619440674782	-0.0388591252267361	-0.00342459068633616
-5.36770486831665	-7.13447618484497	-9.61758422851563	-0.110602594912052	-0.0393562838435173	-0.00351688521914184
-5.38538312911987	-7.13277626037598	-9.65909004211426	-0.110559292137623	-0.0395415984094143	-0.0036317640915513
-5.38742446899414	-7.13420534133911	-9.65650463104248	-0.110583797097206	-0.0395690202713013	-0.00401348900049925
-5.39323616027832	-7.15392303466797	-9.63616466522217	-0.110519714653492	-0.0399941466748714	-0.00423712749034166
-5.41732454299927	-7.14888048171997	-9.67333316802979	-0.1103740260005	-0.0403382293879986	-0.00423571281135082
-5.4252233505249	-7.15258979797363	-9.68382453918457	-0.110451526939869	-0.040478240698576	-0.00441397447139025
-5.4230694770813	-7.16291952133179	-9.66109561920166	-0.110366553068161	-0.040703721344471	-0.00474568316712976
-5.44022560119629	-7.17694807052612	-9.66841411590576	-0.110171608626842	-0.0411573089659214	-0.0046258233487606
-5.45326948165894	-7.1703953742981	-9.70341491699219	-0.110102131962776	-0.0413216464221478	-0.00487818429246545
-5.46037340164185	-7.16583919525146	-9.68674755096436	-0.110145278275013	-0.04153873026371	-0.00524902995675802
-5.48631525039673	-7.16996622085571	-9.70223426818848	-0.1102414727211	-0.0422889180481434	-0.00527445413172245
-5.52816915512085	-7.15704822540283	-9.77828693389893	-0.110232152044773	-0.0431823134422302	-0.00532792415469885
-5.49514770507813	-7.18353176116943	-9.79796600341797	-0.110124818980694	-0.0438002422451973	-0.00533904554322362
-5.44917869567871	-7.23034286499023	-9.75423049926758	-0.109200984239578	-0.0434200912714005	-0.00535170454531908
-5.45361471176147	-7.24834489822388	-9.72015953063965	-0.108094908297062	-0.0430269241333008	-0.0055935513228178
-5.46258592605591	-7.24777460098267	-9.71033000946045	-0.107817374169827	-0.0427584499120712	-0.00588449090719223
-5.45886039733887	-7.26040363311768	-9.68192863464355	-0.10837783664465	-0.0431267246603966	-0.00605314644053578
-5.47117185592651	-7.28859710693359	-9.6880931854248	-0.109010554850101	-0.0441022850573063	-0.00530887581408024
-5.49948835372925	-7.25891256332397	-9.74142265319824	-0.109335757791996	-0.0446181483566761	-0.00471485918387771
-5.5115909576416	-7.22521162033081	-9.71497535705566	-0.109953865408897	-0.0445714704692364	-0.00452973134815693
-5.5305380821228	-7.22018337249756	-9.69117832183838	-0.110411286354065	-0.0450309440493584	-0.00402292050421238
-5.53857707977295	-7.19874620437622	-9.71798706054688	-0.11063664406538	-0.0451012440025806	-0.0034946606028825
-5.54861402511597	-7.18331289291382	-9.71626281738281	-0.110465042293072	-0.0448755361139774	-0.00363444164395332
-5.54515981674194	-7.19712734222412	-9.72131156921387	-0.110148563981056	-0.0449137836694717	-0.00367035809904337
-5.5539402961731	-7.21313858032227	-9.76080799102783	-0.109821699559689	-0.0452598854899406	-0.00347991171292961
-5.55762338638306	-7.21260452270508	-9.78522396087646	-0.109616033732891	-0.0453793853521347	-0.00371613819152117
-5.55862474441528	-7.23021030426025	-9.75203514099121	-0.10948821157217	-0.0454476028680801	-0.00402711890637875
-5.5755934715271	-7.26855802536011	-9.76165580749512	-0.109277665615082	-0.0460979007184505	-0.00382599979639053
-5.60227060317993	-7.27110719680786	-9.8029613494873	-0.109078720211983	-0.0463882386684418	-0.00347716314718127
-5.61684942245483	-7.27541351318359	-9.78248882293701	-0.109152510762215	-0.0463894680142403	-0.00328935589641333
-5.63974666595459	-7.3074254989624	-9.78259754180908	-0.108982339501381	-0.0467830635607243	-0.00254032877273858
-5.6620922088623	-7.30829238891602	-9.79710865020752	-0.108745746314526	-0.0468900837004185	-0.00190944410860538
-5.67946577072144	-7.31976413726807	-9.76045227050781	-0.108938604593277	-0.0468676723539829	-0.00148875813465565
-5.70179128646851	-7.33268594741821	-9.75204086303711	-0.108935095369816	-0.0474072806537151	-0.000758093898184597
-5.71431064605713	-7.3307056427002	-9.7706470489502	-0.109100200235844	-0.0475013554096222	-0.000278792751487345
-5.72082996368408	-7.33988666534424	-9.74562835693359	-0.109131567180157	-0.0477518439292908	3.58606412191875E-05
-5.73293447494507	-7.34770488739014	-9.77256488800049	-0.109071001410484	-0.0482434071600437	0.000775376858655363
-5.72458982467651	-7.32571268081665	-9.79331302642822	-0.109009124338627	-0.0482739508152008	0.00122783042024821
-5.71314191818237	-7.32948207855225	-9.7618408203125	-0.109015963971615	-0.0484567619860172	0.00168105599004775
-5.70598602294922	-7.31757783889771	-9.78261661529541	-0.108773246407509	-0.0486824251711369	0.0024513266980648
-5.6880841255188	-7.2939076423645	-9.76061248779297	-0.108908213675022	-0.048574935644865	0.00267577357590199
-5.67117643356323	-7.29159021377563	-9.73160457611084	-0.109114803373814	-0.048833679407835	0.00323125906288624
-5.6616849899292	-7.27085447311401	-9.75209999084473	-0.109196893870831	-0.0488602370023727	0.00378173589706421
-5.63985347747803	-7.26097345352173	-9.71694278717041	-0.109387814998627	-0.0487065389752388	0.00406367052346468
-5.62982511520386	-7.26165056228638	-9.70806884765625	-0.109358929097652	-0.0489577241241932	0.00481370091438293
-5.6211724281311	-7.24089813232422	-9.74527263641357	-0.10928712785244	-0.0487743690609932	0.0052433330565691
-5.60290765762329	-7.24057292938232	-9.71974754333496	-0.109252400696278	-0.04868383705616	0.00568253453820944
-5.6016960144043	-7.24845933914185	-9.73366546630859	-0.109070688486099	-0.0487773753702641	0.00639677187427878
-5.59452390670776	-7.23866271972656	-9.74116039276123	-0.109036043286324	-0.048410426825285	0.00675022834911942
-5.59150505065918	-7.2574257850647	-9.69618129730225	-0.109046809375286	-0.0483148470520973	0.00721919676288962
-5.60034513473511	-7.26578521728516	-9.73158645629883	-0.108988597989082	-0.0483781471848488	0.00782424677163363
-5.5983715057373	-7.2709264755249	-9.71068096160889	-0.109010197222233	-0.0480373986065388	0.00800191331654787
-5.60147380828857	-7.29337024688721	-9.70268535614014	-0.108842477202415	-0.0482621155679226	0.00854562222957611
-5.61544942855835	-7.29000377655029	-9.72238922119141	-0.108733713626862	-0.0480390638113022	0.00897612608969212
-5.61401987075806	-7.30537080764771	-9.68281841278076	-0.108722597360611	-0.0480155162513256	0.00928378198295832
-5.62748193740845	-7.31388998031616	-9.69865894317627	-0.108722195029259	-0.0479981824755669	0.009859973564744
-5.62630367279053	-7.30691623687744	-9.68898868560791	-0.108603715896606	-0.047817774116993	0.00988893862813711
-5.63571834564209	-7.32595252990723	-9.67970085144043	-0.108495995402336	-0.0479598827660084	0.0101940659806132
-5.63334321975708	-7.31399726867676	-9.70915126800537	-0.108301691710949	-0.0478345155715942	0.010562788695097
-5.62822389602661	-7.31601476669312	-9.67711639404297	-0.108261801302433	-0.0477099120616913	0.0105543481186032
-5.62661266326904	-7.32255601882935	-9.68832588195801	-0.108053401112556	-0.0478802099823952	0.0109220761805773
-5.61980390548706	-7.30750560760498	-9.70869922637939	-0.107807449996471	-0.0476880073547363	0.0109704360365868
-5.60279655456543	-7.30820274353027	-9.68334007263184	-0.107812322676182	-0.0475323535501957	0.0108708729967475
-5.59939861297607	-7.30861282348633	-9.70388221740723	-0.107605002820492	-0.0476616770029068	0.0112318452447653
-5.58631467819214	-7.29107236862183	-9.70258140563965	-0.107466369867325	-0.0473381169140339	0.0111725255846977
-5.57201051712036	-7.30033206939697	-9.67206764221191	-0.107354402542114	-0.0474090315401554	0.0113933114334941
-5.56481266021729	-7.28641176223755	-9.70423316955566	-0.107107080519199	-0.0472718700766563	0.0115893660113215
-5.55230140686035	-7.28397178649902	-9.67648601531982	-0.10710895806551	-0.0469876378774643	0.0114957438781857
-5.54909896850586	-7.29356813430786	-9.68602561950684	-0.106976017355919	-0.0471001118421555	0.0119151845574379
-5.53930330276489	-7.27783107757568	-9.70137023925781	-0.106780387461185	-0.0467469468712807	0.012033911421895
-5.53011798858643	-7.2879843711853	-9.6691837310791	-0.106695003807545	-0.046593926846981	0.0121032139286399
-5.52864980697632	-7.28776121139526	-9.68503952026367	-0.106472373008728	-0.0466020032763481	0.0124278832226992
-5.51977586746216	-7.28214359283447	-9.67779350280762	-0.106336802244186	-0.0462463945150375	0.0122833084315062
-5.51456069946289	-7.30138826370239	-9.66928672790527	-0.106153815984726	-0.0461871922016144	0.0124875623732805
-5.51435375213623	-7.30020093917847	-9.69976425170898	-0.105772398412228	-0.0459558069705963	0.0126572055742145
-5.49990749359131	-7.30041599273682	-9.67562770843506	-0.105594530701637	-0.0456950627267361	0.0125248106196523
-5.49968385696411	-7.31837749481201	-9.674560546875	-0.105364702641964	-0.0457047782838345	0.0127723952755332
-5.49590444564819	-7.30945301055908	-9.7001256942749	-0.104985289275646	-0.0452972054481506	0.0127156926319003
-5.48490381240845	-7.32101345062256	-9.66719150543213	-0.104848399758339	-0.0452084019780159	0.0125730484724045
-5.48772621154785	-7.32605218887329	-9.70305347442627	-0.104461044073105	-0.0451714135706425	0.0127966562286019
-5.47776317596436	-7.31507587432861	-9.69081878662109	-0.104327730834484	-0.0447910614311695	0.0126172164455056
-5.46951246261597	-7.32923078536987	-9.6657133102417	-0.104165211319923	-0.0447602123022079	0.012674224562943
-5.47490310668945	-7.32091236114502	-9.70115566253662	-0.103888012468815	-0.0446437709033489	0.0127932289615273
-5.45878839492798	-7.31461095809937	-9.6803617477417	-0.103750474750996	-0.0443039312958717	0.0124545013532043
-5.45882892608643	-7.32895517349243	-9.68057918548584	-0.10358602553606	-0.0443204678595066	0.0127062657848001
-5.45653343200684	-7.31469869613647	-9.70379829406738	-0.10328171402216	-0.0441329516470432	0.0126824248582125
-5.44237756729126	-7.31740045547485	-9.67048835754395	-0.103285007178783	-0.0439030341804028	0.0125403320416808
-5.44061470031738	-7.32562828063965	-9.68495273590088	-0.102895446121693	-0.0439540147781372	0.0127864284440875
-5.43049144744873	-7.31306266784668	-9.70004558563232	-0.102630242705345	-0.0436776392161846	0.0126117058098316
-5.41797971725464	-7.32768440246582	-9.67429256439209	-0.102481879293919	-0.0435608699917793	0.0126927448436618
-5.41595458984375	-7.32533693313599	-9.71170997619629	-0.102072656154633	-0.0434429720044136	0.0128592904657125
-5.40017700195313	-7.32419395446777	-9.68833827972412	-0.101831033825874	-0.0430823899805546	0.012691299431026
-5.39317893981934	-7.33590030670166	-9.68326759338379	-0.101490095257759	-0.0431816950440407	0.0129717672243714
-5.38642549514771	-7.32920217514038	-9.71241092681885	-0.101196266710758	-0.0429070815443993	0.0129241943359375
-5.37365674972534	-7.33636140823364	-9.6805248260498	-0.101017698645592	-0.0427366904914379	0.012897377833724
-5.37609529495239	-7.34124231338501	-9.70738697052002	-0.100705593824387	-0.0426476374268532	0.013250027783215
-5.36046457290649	-7.32791805267334	-9.71393299102783	-0.100479260087013	-0.0422642976045609	0.0130953136831522
-5.35054683685303	-7.33993721008301	-9.6741943359375	-0.100288160145283	-0.0422239117324352	0.0131170526146889
-5.34952259063721	-7.34098625183105	-9.70675563812256	-0.100036635994911	-0.0420945361256599	0.013404568657279
-5.33653402328491	-7.33264684677124	-9.68882942199707	-0.0998858883976936	-0.0417385958135128	0.0131682064384222
-5.33199739456177	-7.34455871582031	-9.69992733001709	-0.0996558666229248	-0.0416924022138119	0.0133951399475336
-5.32292175292969	-7.3295373916626	-9.70505142211914	-0.0994541496038437	-0.0412388890981674	0.0132747516036034
-5.30953741073608	-7.34009742736816	-9.66926097869873	-0.0993642434477806	-0.041159626096487	0.0132018737494946
-5.30945920944214	-7.34003448486328	-9.69403266906738	-0.0990671068429947	-0.0410360246896744	0.0134270340204239
-5.29572200775146	-7.32178020477295	-9.69393157958984	-0.098847784101963	-0.0406140387058258	0.0131511399522424
-5.284508228302	-7.33623933792114	-9.6689281463623	-0.0987874269485474	-0.0404953993856907	0.0130734201520681
-5.28391313552856	-7.33015155792236	-9.70200634002686	-0.0985099300742149	-0.0403519682586193	0.0132317002862692
-5.27080488204956	-7.32173919677734	-9.67574214935303	-0.0984518155455589	-0.0398916155099869	0.0129135902971029
-5.26744604110718	-7.33042812347412	-9.6607837677002	-0.0983781963586807	-0.0399015136063099	0.0130372503772378
-5.26666164398193	-7.31571674346924	-9.68501377105713	-0.0982301458716393	-0.0396642126142979	0.012935389764607
-5.25308561325073	-7.31198930740356	-9.65151786804199	-0.0982790589332581	-0.0393448956310749	0.0126415621489286
-5.25586748123169	-7.31740856170654	-9.67376041412354	-0.09815913438797	-0.0393915437161922	0.0127998758107424
-5.2475848197937	-7.30175828933716	-9.66384696960449	-0.0982015058398247	-0.0389591678977013	0.0125649850815535
-5.24366521835327	-7.30717515945435	-9.63016319274902	-0.0982308685779572	-0.0388971567153931	0.0125787472352386
-5.24363470077515	-7.28938055038452	-9.66037654876709	-0.0981078669428825	-0.0386817865073681	0.0125033119693398
-5.23026847839355	-7.29185581207275	-9.62919425964355	-0.0981008782982826	-0.0385178998112679	0.0122122559696436
-5.23773574829102	-7.28736686706543	-9.65559196472168	-0.09803606569767	-0.0383865237236023	0.0123232463374734
-5.22802448272705	-7.28000068664551	-9.62470817565918	-0.0981031358242035	-0.0380709581077099	0.0119908517226577
-5.22693347930908	-7.28194332122803	-9.62283706665039	-0.0979325100779533	-0.0381109826266766	0.0122255207970738
-5.22204494476318	-7.26475620269775	-9.6232271194458	-0.0979707166552544	-0.0377219505608082	0.0119560677558184
-5.21296405792236	-7.27662038803101	-9.60010719299316	-0.0980320125818253	-0.0376768074929714	0.0118519961833954
-5.22168350219727	-7.26940059661865	-9.62889194488525	-0.0977961793541908	-0.0375867784023285	0.0119132371619344
-5.21313714981079	-7.26763582229614	-9.59328556060791	-0.0979883894324303	-0.0374324545264244	0.011780546978116
-5.21871709823608	-7.26349639892578	-9.61651229858398	-0.0978735089302063	-0.0374119132757187	0.0119277760386467
-5.21182250976563	-7.24989986419678	-9.6061840057373	-0.0978983789682388	-0.0370892658829689	0.0116652343422174
-5.21503591537476	-7.26336002349854	-9.59397602081299	-0.0978559106588364	-0.0371836759150028	0.0118351681157947
-5.21176052093506	-7.24772834777832	-9.61250591278076	-0.0977951809763908	-0.0369222424924374	0.0118202567100525
-5.21034717559814	-7.2567720413208	-9.57353401184082	-0.0979098677635193	-0.0369277372956276	0.0118272546678782
-5.21643018722534	-7.25155735015869	-9.59814262390137	-0.0978122726082802	-0.0369508005678654	0.0120712760835886
-5.21023845672607	-7.24397563934326	-9.57664012908936	-0.0979199633002281	-0.0367832332849503	0.011892450042069
-5.21556854248047	-7.25407457351685	-9.58587074279785	-0.0978527814149857	-0.0369644798338413	0.0122513584792614
-5.22116613388062	-7.24288177490234	-9.58539485931396	-0.0977642089128494	-0.0366472117602825	0.0122288046404719
-5.22320699691772	-7.2550368309021	-9.5543794631958	-0.0978089794516563	-0.036901943385601	0.0123770115897059
-5.23286247253418	-7.24816751480103	-9.58793163299561	-0.0977499186992645	-0.0368615835905075	0.0126027865335345
-5.22938632965088	-7.24616384506226	-9.56838035583496	-0.0977391675114632	-0.0367388650774956	0.0125532737001777
-5.2410135269165	-7.2598032951355	-9.5742654800415	-0.0977189242839813	-0.0369569100439548	0.0128747690469027
-5.24382257461548	-7.24433135986328	-9.57909202575684	-0.0976732894778252	-0.0367945581674576	0.0129736568778753
-5.24867916107178	-7.25789165496826	-9.5493049621582	-0.0977243557572365	-0.037064503878355	0.0131137063726783
-5.25863552093506	-7.2477650642395	-9.58025169372559	-0.0975709706544876	-0.0370756685733795	0.0133128529414535
-5.2616868019104	-7.25525951385498	-9.55079746246338	-0.0977422446012497	-0.0371741950511932	0.0131852217018604
-5.27273464202881	-7.26071882247925	-9.56675052642822	-0.0977170541882515	-0.0374389886856079	0.0134578477591276
-5.27658605575562	-7.25016784667969	-9.56312370300293	-0.0978269800543785	-0.0373795330524445	0.0133001087233424
-5.27747249603271	-7.2653112411499	-9.5402774810791	-0.0978421047329903	-0.0377341881394386	0.013423215597868
-5.28748464584351	-7.25238513946533	-9.5589656829834	-0.0978555530309677	-0.0378009453415871	0.0132654989138246
-5.28933429718018	-7.26712560653687	-9.52619552612305	-0.098011277616024	-0.0379906110465527	0.0131582915782928
-5.306715965271	-7.26759147644043	-9.5540132522583	-0.0979899615049362	-0.0382317714393139	0.0133460555225611
-5.3054370880127	-7.25770950317383	-9.53969383239746	-0.0981431752443314	-0.0381035543978214	0.0131930215284228
-5.31552743911743	-7.27136373519897	-9.51793003082275	-0.0981606841087341	-0.0384509079158306	0.0133932940661907
-5.32628631591797	-7.25967836380005	-9.54736423492432	-0.0982212498784065	-0.0385354571044445	0.0134820155799389
-5.33009386062622	-7.25822448730469	-9.51754665374756	-0.098417155444622	-0.0385199189186096	0.0133866379037499
-5.34010887145996	-7.26398324966431	-9.52229690551758	-0.0985040590167046	-0.0387917794287205	0.01365174818784
-5.34517049789429	-7.24591493606567	-9.54139614105225	-0.0986256375908852	-0.0387025661766529	0.0137078203260899
-5.34238433837891	-7.25140190124512	-9.49665641784668	-0.0988886058330536	-0.0388324782252312	0.0136895952746272
-5.35287570953369	-7.24410724639893	-9.52294158935547	-0.0990464985370636	-0.0391409546136856	0.0139796687290072
-5.34643650054932	-7.227707862854	-9.50859069824219	-0.0992825254797935	-0.0390439666807652	0.0137769561260939
-5.34939765930176	-7.23433351516724	-9.4978666305542	-0.0995204746723175	-0.0393681935966015	0.0140677122399211
-5.34615612030029	-7.21493673324585	-9.52130889892578	-0.0996526181697845	-0.039375327527523	0.014189581386745
-5.33624505996704	-7.21537637710571	-9.48018646240234	-0.0999835208058357	-0.0394577458500862	0.0141141228377819
-5.34336090087891	-7.20892810821533	-9.50586605072021	-0.10008942335844	-0.0397708229720593	0.0144354635849595
-5.33541393280029	-7.19119358062744	-9.49240207672119	-0.100455686450005	-0.0396443754434586	0.0143200298771262
-5.33015871047974	-7.19871187210083	-9.4798002243042	-0.100740112364292	-0.0399582348763943	0.0144470147788525
-5.33422517776489	-7.18489217758179	-9.51030540466309	-0.100825227797031	-0.0400249063968658	0.0146199492737651
-5.32199144363403	-7.17456245422363	-9.48246288299561	-0.101233541965485	-0.0400106199085712	0.0144710838794708
-5.32565021514893	-7.17660188674927	-9.474365234375	-0.101563073694706	-0.0402456149458885	0.0146952345967293
-5.32518577575684	-7.15371322631836	-9.49381828308105	-0.101808659732342	-0.0401779785752296	0.0145162660628557
-5.31519460678101	-7.15799713134766	-9.46284866333008	-0.10221429169178	-0.0403839386999607	0.0144462892785668
-5.32167720794678	-7.14566850662231	-9.48855781555176	-0.10239739716053	-0.0405533015727997	0.0145904403179884
-5.31536388397217	-7.13072776794434	-9.4756965637207	-0.102879948914051	-0.0403695851564407	0.0143610294908285
-5.32392978668213	-7.13135862350464	-9.44545459747314	-0.103190936148167	-0.0404471233487129	0.0142861446365714
-5.33042907714844	-7.11995649337769	-9.47813892364502	-0.103574886918068	-0.0405915156006813	0.0143428072333336
-5.32452964782715	-7.11408138275146	-9.45940017700195	-0.104000978171825	-0.0404508449137211	0.0139368195086718
-5.31973791122437	-7.12381887435913	-9.44933414459229	-0.10439483076334	-0.0408336035907269	0.0139878569170833
-5.32313442230225	-7.11176633834839	-9.47774410247803	-0.104728847742081	-0.0408154055476189	0.0140948845073581
-5.31313371658325	-7.11096000671387	-9.43066596984863	-0.105148710310459	-0.0408227257430553	0.0139372423291206
-5.31203746795654	-7.11522579193115	-9.44246959686279	-0.105473473668098	-0.0410944260656834	0.0141882617026567
-5.31081533432007	-7.09823083877563	-9.45258235931396	-0.105773068964481	-0.0410287864506245	0.0140101341530681
-5.30631637573242	-7.10389709472656	-9.42062473297119	-0.106251731514931	-0.0411429777741432	0.013903034850955
-5.31098604202271	-7.09246730804443	-9.45759391784668	-0.10640974342823	-0.0412624999880791	0.0141261471435428
-5.29996013641357	-7.08533191680908	-9.42716979980469	-0.106823965907097	-0.0411486402153969	0.0139122102409601
-5.29998826980591	-7.08613729476929	-9.43629550933838	-0.107000797986984	-0.0415723249316216	0.0140702249482274
-5.30013942718506	-7.0665807723999	-9.45083904266357	-0.107297383248806	-0.0415077283978462	0.0139643512666225
-5.28455400466919	-7.06928062438965	-9.4272632598877	-0.107646860182285	-0.041608564555645	0.0137355448678136
-5.28788280487061	-7.06396818161011	-9.45950317382813	-0.107729524374008	-0.0418211221694946	0.0138009740039706
-5.27406740188599	-7.04502630233765	-9.44691181182861	-0.10802960395813	-0.0416694544255733	0.013454589061439
-5.26217365264893	-7.05251312255859	-9.42235660552979	-0.108255073428154	-0.0419528782367706	0.0133283687755466
-5.26316595077515	-7.04195642471313	-9.45460319519043	-0.108339749276638	-0.0419800616800785	0.0132892075926065
-5.24877309799194	-7.02794456481934	-9.43954944610596	-0.108602270483971	-0.0417895168066025	0.0126451943069696
-5.24274682998657	-7.03315544128418	-9.43254852294922	-0.108732923865318	-0.0420579388737679	0.0125410258769989
-5.23859167098999	-7.01287508010864	-9.45609188079834	-0.108931489288807	-0.04197883233428	0.0122060915455222
-5.22800588607788	-7.01057767868042	-9.41695213317871	-0.109316065907478	-0.041852880269289	0.0117219407111406
-5.23037624359131	-7.0103178024292	-9.41988563537598	-0.109497927129269	-0.0421155281364918	0.0116614978760481
-5.2262806892395	-6.98737764358521	-9.44282245635986	-0.109623610973358	-0.0418141186237335	0.0111805461347103
-5.21488189697266	-6.9866886138916	-9.40415573120117	-0.109979875385761	-0.041812177747488	0.0106847621500492
-5.22063732147217	-6.9893798828125	-9.426926612854	-0.110214784741402	-0.0418567806482315	0.0105257369577885
-5.21479415893555	-6.96540498733521	-9.43352222442627	-0.110506899654865	-0.0415444858372211	0.0100283436477184
-5.20182991027832	-6.96782445907593	-9.38896179199219	-0.110929995775223	-0.0414977967739105	0.00954646058380604
-5.20223951339722	-6.97067880630493	-9.40576553344727	-0.111012570559978	-0.0416002422571182	0.00936790741980076
-5.20078802108765	-6.94994163513184	-9.41878509521484	-0.111308440566063	-0.0413165129721165	0.00877299159765244
-5.18822813034058	-6.95020580291748	-9.38470935821533	-0.111528962850571	-0.0410796962678432	0.00825732853263617
-5.1886043548584	-6.95029783248901	-9.40174293518066	-0.11170618981123	-0.0412184596061707	0.00804595928639174
-5.18432283401489	-6.93369388580322	-9.4090633392334	-0.111890695989132	-0.0409482046961784	0.00761167518794537
-5.17556524276733	-6.92868423461914	-9.37615299224854	-0.112129606306553	-0.0407348163425922	0.00704260403290391
-5.17572736740112	-6.93595933914185	-9.37540340423584	-0.112349919974804	-0.0407784320414066	0.00687920674681664
-5.17995548248291	-6.91895580291748	-9.40152359008789	-0.112450897693634	-0.0406085997819901	0.00645073968917131
-5.17450666427612	-6.90967178344727	-9.37663269042969	-0.112735778093338	-0.0403673090040684	0.00578716909512877
-5.17788648605347	-6.91972684860229	-9.36241245269775	-0.112943083047867	-0.0404104888439178	0.0055507100187242
-5.18106603622437	-6.91204595565796	-9.39165115356445	-0.112942919135094	-0.0404461771249771	0.00534612080082297
-5.18581342697144	-6.90195417404175	-9.393967628479	-0.113024607300758	-0.0402292795479298	0.00486552622169256
-5.18251609802246	-6.91074275970459	-9.35371398925781	-0.113298393785954	-0.040094181895256	0.00442535942420363
-5.18967723846436	-6.91656112670898	-9.37857818603516	-0.113334372639656	-0.0402660928666592	0.0043985485099256
-5.19519424438477	-6.90936660766602	-9.40254211425781	-0.113311223685741	-0.0401702411472797	0.00392755307257175
-5.19289636611938	-6.90572500228882	-9.38146686553955	-0.113454885780811	-0.0401114299893379	0.00347081408835948
-5.20225763320923	-6.92227125167847	-9.38219261169434	-0.113497197628021	-0.0402921214699745	0.00340715399943292
-5.2071475982666	-6.91007280349731	-9.41535186767578	-0.113420493900776	-0.040199089795351	0.00322450185194612
-5.20287799835205	-6.91034746170044	-9.38304233551025	-0.113567888736725	-0.040154792368412	0.00282225385308266
-5.20903825759888	-6.92316484451294	-9.38122463226318	-0.113670013844967	-0.0403932482004166	0.00279287085868418
-5.21573925018311	-6.912522315979	-9.41733646392822	-0.113541640341282	-0.040434792637825	0.00265820161439478
-5.20672655105591	-6.91249132156372	-9.39416122436523	-0.113674931228161	-0.0403403639793396	0.00219631334766746
-5.21499824523926	-6.92730045318604	-9.41015529632568	-0.113681629300117	-0.0406183153390884	0.0023159182164818
-5.21325254440308	-6.91073083877563	-9.43363857269287	-0.113658010959625	-0.0404930524528027	0.00209408043883741
-5.20514154434204	-6.91726398468018	-9.40131664276123	-0.113748282194138	-0.0404974892735481	0.00187300273682922
-5.20951890945435	-6.91716766357422	-9.42626762390137	-0.113605387508869	-0.0407179445028305	0.00202086614444852
-5.19937992095947	-6.90415620803833	-9.44582748413086	-0.113538444042206	-0.0405838862061501	0.00175760663114488
-5.19458055496216	-6.91630554199219	-9.42113590240479	-0.113664798438549	-0.0407562665641308	0.00164776819292456
-5.19167757034302	-6.91184377670288	-9.45991230010986	-0.11356607824564	-0.0408721379935741	0.00178595923352987
-5.18457698822021	-6.89759111404419	-9.47266292572021	-0.113530285656452	-0.0407061651349068	0.00162272935267538
-5.17251825332642	-6.90603590011597	-9.44490909576416	-0.113649740815163	-0.0407791547477245	0.00151793286204338
-5.17424774169922	-6.90821886062622	-9.46799087524414	-0.113589681684971	-0.0410655066370964	0.00174109358340502
-5.17002964019775	-6.89509439468384	-9.4930419921875	-0.113521113991737	-0.04094148427248	0.00164438202045858
-5.16133260726929	-6.89264011383057	-9.48090648651123	-0.113547772169113	-0.0408930815756321	0.00136149697937071
-5.16044235229492	-6.90454483032227	-9.4726619720459	-0.113617584109306	-0.0410666987299919	0.00144352565985173
-5.16671323776245	-6.90510940551758	-9.51070022583008	-0.11348332464695	-0.0411939918994904	0.00168296101037413
-5.16000318527222	-6.89466190338135	-9.51756381988525	-0.113540433347225	-0.0411702506244183	0.00150606839451939
-5.15934038162231	-6.90747117996216	-9.48644065856934	-0.113603800535202	-0.0412989780306816	0.00155958265531808
-5.16473007202148	-6.90578937530518	-9.52969741821289	-0.113530322909355	-0.0415346138179302	0.00174774427432567
-5.16835832595825	-6.89637660980225	-9.53531646728516	-0.113490998744965	-0.0414184033870697	0.00163520779460669
-5.16141033172607	-6.90346240997314	-9.51508903503418	-0.113554336130619	-0.0415661223232746	0.00151237170211971
-5.17222213745117	-6.91446542739868	-9.53694248199463	-0.113473519682884	-0.0418610796332359	0.00182421563658863
-5.1713752746582	-6.90408182144165	-9.56980323791504	-0.113405428826809	-0.0417973548173904	0.00174475985113531
-5.16611576080322	-6.91308403015137	-9.53514957427979	-0.113478422164917	-0.0418285168707371	0.00179710541851819
-5.17778491973877	-6.92562913894653	-9.55264377593994	-0.11329260468483	-0.0422112606465817	0.0020553155336529
-5.17865419387817	-6.91641092300415	-9.5891284942627	-0.113253213465214	-0.0421868227422237	0.00210861233063042
-5.17401885986328	-6.91781806945801	-9.58316707611084	-0.113266639411449	-0.0422700345516205	0.00194891658611596
-5.17696237564087	-6.93579530715942	-9.59278106689453	-0.113107718527317	-0.0426377467811108	0.00234893686138093
-5.18288516998291	-6.92617273330688	-9.62540149688721	-0.112873591482639	-0.0426817871630192	0.00250603072345257
-5.17154836654663	-6.92982387542725	-9.60164642333984	-0.112954765558243	-0.0425891019403934	0.0025161812081933
-5.16874599456787	-6.94489908218384	-9.60308170318604	-0.112865395843983	-0.0429840125143528	0.00284511968493462
-5.17452239990234	-6.94313144683838	-9.63574409484863	-0.112690478563309	-0.0431432463228703	0.00317801325581968
-5.16782665252686	-6.93001937866211	-9.64278888702393	-0.112655654549599	-0.0431524515151978	0.00313250022009015
-5.16363573074341	-6.94782590866089	-9.62531185150146	-0.112678170204163	-0.0434063784778118	0.00340824155136943
-5.16572093963623	-6.94620943069458	-9.66201686859131	-0.11243761330843	-0.0436039231717587	0.00384761276654899
-5.15434408187866	-6.93483734130859	-9.65523529052734	-0.112498261034489	-0.0434165187180042	0.00384056149050593
-5.15277242660522	-6.95233917236328	-9.63534069061279	-0.112462535500526	-0.0436837039887905	0.00418570265173912
-5.15401458740234	-6.94341564178467	-9.6829080581665	-0.112239427864552	-0.0437700040638447	0.00440816208720207
-5.14239406585693	-6.94154119491577	-9.66021823883057	-0.112250588834286	-0.0437451899051666	0.00438919058069587
-5.14448070526123	-6.95712184906006	-9.67294883728027	-0.112176813185215	-0.0440309755504131	0.00483505614101887
-5.14196538925171	-6.94696950912476	-9.70155143737793	-0.112060412764549	-0.043999083340168	0.00496414676308632
-5.13738965988159	-6.95669746398926	-9.66680526733398	-0.112008772790432	-0.0439439713954926	0.00514461286365986
-5.13940572738647	-6.95773649215698	-9.69568824768066	-0.111938126385212	-0.0442170575261116	0.00553712574765086
-5.1378493309021	-6.95007753372192	-9.70912647247314	-0.11184873431921	-0.0440944544970989	0.00556737463921309
-5.13404655456543	-6.96184968948364	-9.68366146087646	-0.111952774226665	-0.0442221760749817	0.00573634589090943
-5.13964653015137	-6.96526861190796	-9.71627521514893	-0.111787177622318	-0.0443664491176605	0.00619837502017617
-5.13547277450562	-6.95787048339844	-9.71074390411377	-0.111770212650299	-0.0442544519901276	0.00631964253261685
-5.13514947891235	-6.97412204742432	-9.69013786315918	-0.111789688467979	-0.0444461219012737	0.00650292355567217
-5.14303350448608	-6.97300052642822	-9.71606922149658	-0.111698165535927	-0.0446668490767479	0.00700380327180028
-5.14085102081299	-6.96461248397827	-9.71562194824219	-0.11162742972374	-0.0444664992392063	0.00700989598408341
-5.13874053955078	-6.98060417175293	-9.70292091369629	-0.111581355333328	-0.0446909926831722	0.0072762998752296
-5.15042924880981	-6.98631572723389	-9.73708820343018	-0.111474379897118	-0.0448235720396042	0.00772263994440436
-5.14641714096069	-6.97906255722046	-9.73171615600586	-0.111458264291286	-0.044664841145277	0.00787638686597347
-5.14623355865479	-6.99504709243774	-9.71462726593018	-0.11141037940979	-0.0449468493461609	0.00821762811392546
-5.1548318862915	-6.99504280090332	-9.75020027160645	-0.111249871551991	-0.0449617207050323	0.00870060734450817
-5.15066480636597	-6.99024295806885	-9.73940086364746	-0.111228004097939	-0.0450323820114136	0.008750612847507
-5.15118360519409	-7.00683164596558	-9.72965812683105	-0.111207373440266	-0.0452490672469139	0.00916066486388445
-5.16098976135254	-7.00534677505493	-9.76141262054443	-0.111034706234932	-0.0453356616199017	0.00964516028761864
-5.15513229370117	-6.99966526031494	-9.75137805938721	-0.111016124486923	-0.0451815165579319	0.00976343173533678
-5.15818738937378	-7.01660299301147	-9.73350048065186	-0.111012257635593	-0.0455827414989471	0.0103304646909237
-5.16524410247803	-7.00717687606812	-9.76740646362305	-0.110918246209621	-0.0455224812030792	0.0106997052207589
-5.15365600585938	-7.00719547271729	-9.74621963500977	-0.110911011695862	-0.0455249659717083	0.0108371572569013
-5.16065883636475	-7.01976680755615	-9.76266384124756	-0.110768564045429	-0.0458232536911964	0.0114312143996358
-5.15941858291626	-7.00718975067139	-9.77889823913574	-0.110660023987293	-0.0456618554890156	0.0116934953257442
-5.15188646316528	-7.01243209838867	-9.74583625793457	-0.110794372856617	-0.0457625761628151	0.0118868537247181
-5.15510892868042	-7.01438903808594	-9.77062606811523	-0.110718883574009	-0.0459273159503937	0.012433584779501
-5.15507459640503	-7.00336265563965	-9.76284313201904	-0.110743500292301	-0.0456325002014637	0.012423082254827
-5.14750385284424	-7.02037572860718	-9.76117610931396	-0.110808558762074	-0.0458703152835369	0.0127338916063309
-5.15030336380005	-7.00807762145996	-9.78408145904541	-0.110799185931683	-0.0458058230578899	0.0130331097170711
-5.14109086990356	-7.0155200958252	-9.75373268127441	-0.110887303948402	-0.0459699630737305	0.0133097171783447
-5.14106273651123	-7.01250219345093	-9.78446292877197	-0.11081126332283	-0.0460593514144421	0.0138221094384789
-5.12926197052002	-7.00715732574463	-9.77121067047119	-0.110823787748814	-0.0459846146404743	0.0139974365010858
-5.13033628463745	-7.01591205596924	-9.77786350250244	-0.110718593001366	-0.0462143607437611	0.0146346660330892
-5.12334156036377	-7.00541925430298	-9.79485607147217	-0.110727287828922	-0.0460788980126381	0.0149323819205165
-5.1227912902832	-7.0187087059021	-9.76174449920654	-0.110768720507622	-0.0462720803916454	0.015393222682178
-5.1237268447876	-7.01121282577515	-9.79807758331299	-0.110753692686558	-0.0463055856525898	0.0158754363656044
-5.11765241622925	-7.00903177261353	-9.77680492401123	-0.110823705792427	-0.046143289655447	0.016145147383213
-5.11589479446411	-7.02442121505737	-9.79089546203613	-0.110770672559738	-0.046470582485199	0.0167392995208502
-5.11399269104004	-7.01329851150513	-9.80156326293945	-0.110709436237812	-0.0462873429059982	0.017125716432929
-5.10663032531738	-7.02413940429688	-9.76857852935791	-0.110781341791153	-0.0463676974177361	0.0175576154142618
-5.1068754196167	-7.0170636177063	-9.8040075302124	-0.110741525888443	-0.0463510863482952	0.0180904492735863
-5.09578037261963	-7.01607084274292	-9.77915954589844	-0.11071752011776	-0.0461909286677837	0.0182431153953075
-5.09921884536743	-7.01775884628296	-9.80287647247314	-0.110630735754967	-0.0464187562465668	0.0188115704804659
-5.08350276947021	-7.01109313964844	-9.79447841644287	-0.110785350203514	-0.0461885072290897	0.018982894718647
-5.0825662612915	-7.01951456069946	-9.79232215881348	-0.110707774758339	-0.0464159995317459	0.0194861721247435
-5.07341861724854	-6.99998760223389	-9.80438995361328	-0.110694922506809	-0.0461535565555096	0.0195916891098022
-5.06009674072266	-7.01056241989136	-9.79201030731201	-0.110743388533592	-0.0463360026478767	0.0199016872793436
-5.05868673324585	-6.99464416503906	-9.81827163696289	-0.110738269984722	-0.0461964942514896	0.0201679114252329
-5.04125833511353	-6.99842214584351	-9.78326034545898	-0.110893480479717	-0.0459876097738743	0.0202800668776035
-5.03924322128296	-6.99682474136353	-9.81194496154785	-0.110946446657181	-0.0460445396602154	0.0206253938376904
-5.02685689926147	-6.98280429840088	-9.78951930999756	-0.1109973564744	-0.045825257897377	0.0205205101519823
-5.0247483253479	-6.99249410629272	-9.80022525787354	-0.111158937215805	-0.0458216592669487	0.0208012945950031
-5.01319265365601	-6.97397804260254	-9.79782390594482	-0.111316204071045	-0.0455008670687675	0.0207314323633909
-5.00925731658936	-6.98526191711426	-9.78339862823486	-0.111454159021378	-0.0455715321004391	0.0209453888237476
-5.00194597244263	-6.965660572052	-9.80070877075195	-0.111570179462433	-0.0452045351266861	0.020843556150794
-4.99240636825562	-6.97479581832886	-9.7693452835083	-0.111720450222492	-0.0451238714158535	0.020806947723031
-4.99440145492554	-6.96655321121216	-9.79641437530518	-0.111734934151173	-0.0449999608099461	0.0209541898220778
-4.97981643676758	-6.96260452270508	-9.75721454620361	-0.112029813230038	-0.0446241833269596	0.0207813587039709
-4.98254156112671	-6.95977306365967	-9.77810192108154	-0.112087354063988	-0.0446494519710541	0.0209884010255337
-4.96885776519775	-6.94660186767578	-9.76401329040527	-0.112243287265301	-0.0443378761410713	0.0206354483962059
-4.96870613098145	-6.95840454101563	-9.76651382446289	-0.112356029450893	-0.0442749671638012	0.0207796227186918
-4.9579553604126	-6.93986558914185	-9.7629280090332	-0.112441271543503	-0.043927289545536	0.0204964186996222
-4.95198631286621	-6.9489688873291	-9.74121570587158	-0.112584874033928	-0.0439402684569359	0.0205921661108732
-4.9436206817627	-6.92776107788086	-9.76491451263428	-0.112720742821693	-0.0435788221657276	0.0203637629747391
-4.93621635437012	-6.93787479400635	-9.72181797027588	-0.112977065145969	-0.0435051508247852	0.0201906356960535
-4.93426990509033	-6.93007326126099	-9.75442314147949	-0.112926594913006	-0.0433144308626652	0.0202609226107597
-4.91912984848022	-6.92044496536255	-9.72135353088379	-0.113136954605579	-0.0429040640592575	0.019944466650486
-4.91605854034424	-6.92490720748901	-9.71456050872803	-0.113211147487164	-0.0429229326546192	0.0199959632009268
-4.91090059280396	-6.90523815155029	-9.72451686859131	-0.113317780196667	-0.0425375998020172	0.0197670962661505
-4.90055179595947	-6.90992069244385	-9.6936616897583	-0.113470748066902	-0.0423251017928123	0.0195458214730024
-4.89913129806519	-6.90682506561279	-9.71704292297363	-0.113582789897919	-0.0421641729772091	0.019627558067441
-4.88628625869751	-6.89614629745483	-9.68876075744629	-0.113738469779491	-0.0416661240160465	0.0192605722695589
-4.88139677047729	-6.90827941894531	-9.66775608062744	-0.113831527531147	-0.0416756980121136	0.0192823819816113
-4.87787866592407	-6.89184427261353	-9.6960973739624	-0.113951250910759	-0.0412522479891777	0.0191578399389982
-4.86725616455078	-6.89182138442993	-9.65750598907471	-0.114208146929741	-0.0410028249025345	0.018786046653986
-4.86628723144531	-6.88867998123169	-9.68090915679932	-0.114258356392384	-0.04087183624506	0.0188923310488462
-4.8565821647644	-6.8784646987915	-9.64713573455811	-0.114525347948074	-0.0403358899056911	0.018515819683671
-4.85141229629517	-6.8820972442627	-9.64486789703369	-0.114690124988556	-0.0404327213764191	0.0185252241790295
-4.84410572052002	-6.86079263687134	-9.64957618713379	-0.114847682416439	-0.0400057807564735	0.0182228814810514
-4.83417797088623	-6.87001276016235	-9.61059761047363	-0.115086086094379	-0.0397921241819859	0.0180397424846888
-4.83599519729614	-6.86190128326416	-9.63914585113525	-0.115115694701672	-0.0395466312766075	0.0180036220699549
-4.82186079025269	-6.84915256500244	-9.61140155792236	-0.115321561694145	-0.0391217395663261	0.0175686813890934
-4.81918621063232	-6.8564715385437	-9.60860061645508	-0.115426763892174	-0.0390978045761585	0.0176054239273071
-4.81472873687744	-6.8380298614502	-9.61759662628174	-0.115543462336063	-0.0387329123914242	0.0172611605376005
-4.80541610717773	-6.84066390991211	-9.58109092712402	-0.115794874727726	-0.0386082492768765	0.0169025026261806
-4.80727243423462	-6.83369731903076	-9.61177539825439	-0.115815401077271	-0.038375049829483	0.016860643401742
-4.79356241226196	-6.82883787155151	-9.57681560516357	-0.116085551679134	-0.0379839986562729	0.0163940023630857
-4.79370069503784	-6.82883548736572	-9.58197784423828	-0.116122379899025	-0.0379724428057671	0.0163443963974714
-4.78841209411621	-6.80870532989502	-9.5815315246582	-0.116311751306057	-0.0374988913536072	0.0158197600394487
-4.77797174453735	-6.81691884994507	-9.55743312835693	-0.116519674658775	-0.0373933352530003	0.0155982039868832
-4.78634214401245	-6.80850219726563	-9.58498573303223	-0.116561390459538	-0.0370724610984325	0.0154161537066102
-4.77658891677856	-6.79811954498291	-9.55270957946777	-0.116826355457306	-0.0365719646215439	0.0147090340033174
-4.77813673019409	-6.80808401107788	-9.53712272644043	-0.117048032581806	-0.0364741124212742	0.0143602788448334
-4.78506469726563	-6.79596090316772	-9.56643581390381	-0.116956152021885	-0.0359745733439922	0.014101829379797
-4.77229595184326	-6.78108263015747	-9.55197429656982	-0.117047220468521	-0.035458967089653	0.0135618085041642
-4.76173782348633	-6.78927516937256	-9.52857208251953	-0.117120079696178	-0.0354087650775909	0.0134007846936584
-4.76275491714478	-6.78109645843506	-9.55435848236084	-0.117170050740242	-0.0353014022111893	0.0133647620677948
-4.75303363800049	-6.76874256134033	-9.53067207336426	-0.117586582899094	-0.0348650962114334	0.0129063902422786
-4.74040937423706	-6.7758526802063	-9.48784160614014	-0.117872312664986	-0.034812081605196	0.012604103423655
-4.74171543121338	-6.76968955993652	-9.50271797180176	-0.117996871471405	-0.0348332859575748	0.0125035904347897
-4.73598432540894	-6.7498950958252	-9.5097713470459	-0.11814784258604	-0.0344234853982925	0.0120029160752892
-4.72592067718506	-6.754554271698	-9.47100448608398	-0.118347249925137	-0.0342761836946011	0.0115842642262578
-4.731285572052	-6.74903154373169	-9.49314212799072	-0.118272230029106	-0.0342012234032154	0.0115624675527215
-4.72190761566162	-6.73250341415405	-9.48807811737061	-0.118429139256477	-0.0339013934135437	0.0111791817471385
-4.71744060516357	-6.73433589935303	-9.45385932922363	-0.118542216718197	-0.0337593927979469	0.0109235234558582
-4.71882343292236	-6.73193311691284	-9.46925258636475	-0.118527464568615	-0.0338129214942455	0.0109677258878946
-4.71329736709595	-6.71373510360718	-9.4657735824585	-0.118541873991489	-0.0335586704313755	0.0106005528941751
-4.70365571975708	-6.71696329116821	-9.43505859375	-0.118751145899296	-0.03338972479105	0.0102484952658415
-4.71328735351563	-6.71861171722412	-9.44521331787109	-0.118782244622707	-0.033516813069582	0.0102075738832355
-4.71243953704834	-6.69734907150269	-9.45307350158691	-0.118812009692192	-0.0331708490848541	0.00980678014457226
-4.70422124862671	-6.70129537582397	-9.40877723693848	-0.119066692888737	-0.0330760814249516	0.00948918797075748
-4.70867204666138	-6.70368719100952	-9.4177360534668	-0.119045682251453	-0.0332704856991768	0.0094706704840064
-4.70881319046021	-6.68604373931885	-9.42453384399414	-0.119105622172356	-0.0330141857266426	0.00916534662246704
-4.705894947052	-6.69520282745361	-9.39007472991943	-0.119303449988365	-0.0330292098224163	0.00877595413476229
-4.70972728729248	-6.69548988342285	-9.41958141326904	-0.119220212101936	-0.0330234952270985	0.00880017597228289
-4.70898151397705	-6.68476581573486	-9.40148448944092	-0.11938600987196	-0.0328317135572433	0.00840600952506065
-4.70852899551392	-6.69467449188232	-9.36870956420898	-0.119568414986134	-0.03294363245368	0.00836560875177383
-4.7158727645874	-6.68213129043579	-9.40399646759033	-0.119462452828884	-0.0329209826886654	0.0083719976246357
-4.70806264877319	-6.68239641189575	-9.37772369384766	-0.119582071900368	-0.0327165611088276	0.0079664895310998
-4.71415758132935	-6.69655847549438	-9.36786937713623	-0.119593426585197	-0.0329280383884907	0.00807401444762945
-4.72248601913452	-6.68767976760864	-9.39692687988281	-0.119486100971699	-0.0329027809202671	0.00803753826767206
-4.71077442169189	-6.68182992935181	-9.36084938049316	-0.119616277515888	-0.0327118039131165	0.00772646768018603
-4.71622133255005	-6.69577646255493	-9.34818267822266	-0.119519971311092	-0.0329847298562527	0.00778298685327172
-4.71508026123047	-6.68119859695435	-9.37642002105713	-0.119438126683235	-0.032941922545433	0.00771185988560319
-4.70996618270874	-6.67712926864624	-9.3472728729248	-0.119591675698757	-0.0329313278198242	0.00741768069565296
-4.71111631393433	-6.68416118621826	-9.34219169616699	-0.119584575295448	-0.0331925861537457	0.00747670652344823
-4.71537303924561	-6.66972351074219	-9.36280059814453	-0.119512192904949	-0.0332501530647278	0.00746452435851097
-4.70693397521973	-6.66025733947754	-9.33203029632568	-0.119699031114578	-0.033201489597559	0.0071836318820715
-4.70878982543945	-6.66714334487915	-9.31892776489258	-0.119721136987209	-0.0334503427147865	0.00729925651103258
-4.71083164215088	-6.65034437179565	-9.34825611114502	-0.119617037475109	-0.0333568267524242	0.00721550406888127
-4.70438528060913	-6.64518976211548	-9.31263732910156	-0.11975659430027	-0.0333749912679195	0.00683665694668889
-4.70793676376343	-6.65201330184937	-9.32395648956299	-0.119743816554546	-0.0336091779172421	0.006931162904948
-4.70727920532227	-6.63701391220093	-9.31799983978271	-0.119790948927402	-0.0333379544317722	0.00670960638672113
-4.70598125457764	-6.64170694351196	-9.27708721160889	-0.119988687336445	-0.0334558226168156	0.00657712714746594
-4.71204233169556	-6.63718891143799	-9.30386734008789	-0.119980961084366	-0.0336061269044876	0.00657133897766471
-4.71176671981812	-6.62314748764038	-9.2860803604126	-0.120119124650955	-0.0334453545510769	0.00616579316556454
-4.71313333511353	-6.63563919067383	-9.25312232971191	-0.12026908993721	-0.0335992686450481	0.0060725356452167
-4.72460842132568	-6.63069438934326	-9.28451156616211	-0.12022340297699	-0.0336473733186722	0.00610282085835934
-4.71605110168457	-6.61892223358154	-9.24981498718262	-0.120328217744827	-0.0335480719804764	0.00579416658729315
-4.72169256210327	-6.62948083877563	-9.23121738433838	-0.12036208063364	-0.0338515862822533	0.00593268917873502
-4.73010730743408	-6.61626720428467	-9.25589466094971	-0.12030191719532	-0.0337994657456875	0.00583049980923533
-4.72778654098511	-6.61187839508057	-9.22243022918701	-0.120486445724964	-0.0337534435093403	0.0055138966999948
-4.73309898376465	-6.62510299682617	-9.21476459503174	-0.120437055826187	-0.0340710803866386	0.00566100375726819
-4.73999452590942	-6.61341905593872	-9.23428153991699	-0.120349764823914	-0.033955205231905	0.00558349629864097
-4.73823070526123	-6.62075185775757	-9.18255805969238	-0.120559707283974	-0.0339832156896591	0.00548843061551452
-4.74687576293945	-6.62039375305176	-9.19457530975342	-0.120408907532692	-0.0343719683587551	0.0057005537673831
-4.74710702896118	-6.60544443130493	-9.20457363128662	-0.120402276515961	-0.034193679690361	0.00559100974351168
-4.74558115005493	-6.6136736869812	-9.16775321960449	-0.120414175093174	-0.0343706086277962	0.00552666326984763
-4.75810813903809	-6.62162590026855	-9.18290710449219	-0.120323076844215	-0.0346228294074535	0.00574619369581342
-4.75868606567383	-6.60351753234863	-9.18853282928467	-0.120185494422913	-0.0345130264759064	0.00568156596273184
-4.75290536880493	-6.61636400222778	-9.14428615570068	-0.120284229516983	-0.0346019901335239	0.00547739723697305
-4.76377153396606	-6.62358665466309	-9.15464210510254	-0.120073013007641	-0.0349778532981873	0.00572738004848361
-4.76810646057129	-6.60892391204834	-9.17187213897705	-0.120076343417168	-0.0350224003195763	0.00562807684764266
-4.76275730133057	-6.61086177825928	-9.13955783843994	-0.120161853730679	-0.0349738597869873	0.00543021829798818
-4.76930665969849	-6.62089586257935	-9.14278697967529	-0.120042309165001	-0.0353684760630131	0.00551058957353234
-4.78069496154785	-6.60861253738403	-9.16075134277344	-0.119908452033997	-0.0354132875800133	0.00549100153148174
-4.77499771118164	-6.60826110839844	-9.1250696182251	-0.120020627975464	-0.0354688577353954	0.00528127932921052
-4.781494140625	-6.61565160751343	-9.12382030487061	-0.120006442070007	-0.035673163831234	0.0054591977968812
-4.78721380233765	-6.59932422637939	-9.13604164123535	-0.119931146502495	-0.0356136634945869	0.00530665926635265
-4.78064489364624	-6.60622692108154	-9.09657859802246	-0.120015226304531	-0.035765215754509	0.00515154888853431
-4.79291009902954	-6.61049270629883	-9.10382175445557	-0.119928322732449	-0.0360215082764626	0.00542004406452179
-4.79259061813354	-6.59349870681763	-9.11599922180176	-0.11994743347168	-0.0358422137796879	0.005296824965626
-4.78813600540161	-6.60445499420166	-9.0737247467041	-0.120068036019802	-0.0359119363129139	0.00521928584203124
-4.79597043991089	-6.60418605804443	-9.09101581573486	-0.119936913251877	-0.0361856669187546	0.0054683331400156
-4.8001651763916	-6.59359884262085	-9.09432029724121	-0.119888633489609	-0.0359955616295338	0.00532931834459305
-4.79505920410156	-6.59807300567627	-9.05974578857422	-0.119932420551777	-0.0359490215778351	0.00521744461730123
-4.79705095291138	-6.60853385925293	-9.07405185699463	-0.1198710501194	-0.0362842679023743	0.00550395343452692
-4.7984733581543	-6.59496545791626	-9.0847806930542	-0.119806781411171	-0.0360902696847916	0.00549868168309331
-4.78903150558472	-6.59915733337402	-9.03679943084717	-0.119900822639465	-0.0362130142748356	0.00554359657689929
-4.7926721572876	-6.60090351104736	-9.05002307891846	-0.119684465229511	-0.036505002528429	0.0058725974522531
-4.78949308395386	-6.58622407913208	-9.05529689788818	-0.119651265442371	-0.0365421138703823	0.0058605968952179
-4.78265905380249	-6.59647274017334	-9.02426528930664	-0.119668245315552	-0.0368258282542229	0.00599897094070911
-4.78896474838257	-6.59566450119019	-9.05150699615479	-0.119513005018234	-0.0370421521365643	0.00636401772499084
-4.78491163253784	-6.58450269699097	-9.0377368927002	-0.119437217712402	-0.0369112715125084	0.00631877826526761
-4.78288269042969	-6.5985221862793	-9.0150899887085	-0.11938551813364	-0.037310216575861	0.00655455607920885
-4.78958368301392	-6.59365653991699	-9.04571628570557	-0.119204983115196	-0.0375621281564236	0.00685533788055182
-4.78670167922974	-6.57895803451538	-9.03147506713867	-0.119084410369396	-0.037551611661911	0.00675825867801905
-4.78159284591675	-6.59417819976807	-9.00343036651611	-0.119061082601547	-0.0378207676112652	0.00683959247544408
-4.79274654388428	-6.60100889205933	-9.02311515808105	-0.118794798851013	-0.038202840834856	0.0071999472565949
-4.79399538040161	-6.5908350944519	-9.04526424407959	-0.118719018995762	-0.0382430665194988	0.00729727558791637
-4.79024600982666	-6.59269142150879	-9.00979900360107	-0.118579834699631	-0.0382367148995399	0.00719596585258842
-4.79329681396484	-6.60856056213379	-8.99398708343506	-0.118444390594959	-0.0386332608759403	0.00741477869451046
-4.804931640625	-6.60292053222656	-9.02138233184814	-0.118281677365303	-0.0389301255345345	0.00768370693549514
-4.80256414413452	-6.59231472015381	-9.02165508270264	-0.11801964789629	-0.0388455539941788	0.00746796187013388
-4.8013710975647	-6.60496377944946	-8.99144554138184	-0.117992855608463	-0.039085116237402	0.00756002916023135
-4.81504964828491	-6.61730289459229	-9.01390552520752	-0.117753252387047	-0.0394561141729355	0.00779939675703645
-4.81501007080078	-6.60086297988892	-9.023606300354	-0.1175906509161	-0.0394460521638393	0.00774157559499145
-4.8119010925293	-6.61250782012939	-8.98648166656494	-0.11743588000536	-0.0396386496722698	0.0076647843234241
-4.81983184814453	-6.62049961090088	-9.00157642364502	-0.11714418977499	-0.0400393307209015	0.00796954706311226
-4.82354593276978	-6.60675954818726	-9.01531410217285	-0.116982541978359	-0.0400469787418842	0.00785674713551998
-4.81993961334229	-6.61550855636597	-8.98764896392822	-0.11678446829319	-0.0402197316288948	0.00781612750142813
-4.82158088684082	-6.62536001205444	-8.99875545501709	-0.116390809416771	-0.0406266301870346	0.0080037172883749
-4.83096504211426	-6.62086248397827	-9.02034759521484	-0.116238094866276	-0.0407341308891773	0.00809670425951481
-4.82721900939941	-6.61591863632202	-8.99429607391357	-0.116070590913296	-0.0407927669584751	0.00794975832104683
-4.82530498504639	-6.63199043273926	-8.97089290618896	-0.115905582904816	-0.0411513708531857	0.00814698357135057
-4.83594703674316	-6.62462043762207	-8.99791240692139	-0.115510620176792	-0.0413207560777664	0.0082091735675931
-4.83478593826294	-6.61496448516846	-8.99760723114014	-0.115417867898941	-0.0412531271576881	0.00797199830412865
-4.83223676681519	-6.62700176239014	-8.96679782867432	-0.115258947014809	-0.0414995923638344	0.0078058079816401
-4.83712911605835	-6.63253450393677	-8.9919376373291	-0.114926122128963	-0.0417699888348579	0.00802600849419832
-4.83785343170166	-6.62297821044922	-8.99059104919434	-0.11470802128315	-0.0416751280426979	0.00782604422420263
-4.83487224578857	-6.63310670852661	-8.95137500762939	-0.114606641232967	-0.0418283231556416	0.00768842454999685
-4.84183216094971	-6.6327691078186	-8.98126792907715	-0.114242441952229	-0.0419955030083656	0.00776741281151772
-4.83512258529663	-6.62230634689331	-8.97878551483154	-0.11402153968811	-0.0418509803712368	0.00736874854192138
-4.83598852157593	-6.64158821105957	-8.94912910461426	-0.113906756043434	-0.0419991202652454	0.00729293469339609
-4.84310388565063	-6.63223695755005	-8.98311424255371	-0.113556496798992	-0.0419572293758392	0.00726527534425259
-4.8328104019165	-6.63026094436646	-8.95190048217773	-0.113478295505047	-0.0418183878064156	0.00691024446859956
-4.83546352386475	-6.6425633430481	-8.93366813659668	-0.113076485693455	-0.0420472696423531	0.00688280398026109
-4.83614063262939	-6.63601064682007	-8.96013355255127	-0.11287272721529	-0.042036134749651	0.00681561604142189
-4.83035564422607	-6.62483596801758	-8.94205474853516	-0.112633064389229	-0.0418336801230907	0.00640327716246247
-4.82238912582397	-6.63861751556396	-8.91807842254639	-0.112472295761108	-0.0418689697980881	0.0062533994205296
-4.83029508590698	-6.64142799377441	-8.93189525604248	-0.112094648182392	-0.0420531630516052	0.00631424086168408
-4.82877254486084	-6.6298885345459	-8.95100975036621	-0.111867360770702	-0.0418810024857521	0.00605323305353522
-4.81924915313721	-6.63045930862427	-8.90866851806641	-0.111736297607422	-0.0416912995278835	0.00568399671465158
-4.82077646255493	-6.64269876480103	-8.90420246124268	-0.111483760178089	-0.041909608989954	0.0056778360158205
-4.82380390167236	-6.6330304145813	-8.93445491790771	-0.111124940216541	-0.0418556407094002	0.0056096245534718
-4.8143835067749	-6.6253662109375	-8.91021060943604	-0.110992766916752	-0.0416076518595219	0.00507691176608205
-4.81587028503418	-6.64456033706665	-8.89022636413574	-0.110832989215851	-0.0417022816836834	0.00481284921988845
-4.82660055160522	-6.641028881073	-8.92260074615479	-0.110545687377453	-0.0415768027305603	0.00452711060643196
-4.82309532165527	-6.63318824768066	-8.92445755004883	-0.110156983137131	-0.0411511845886707	0.00408268487080932
-4.81314945220947	-6.63962936401367	-8.89177989959717	-0.109770990908146	-0.0409486368298531	0.00377936474978924
-4.81283378601074	-6.64656162261963	-8.89992618560791	-0.109310261905193	-0.0410991571843624	0.00383996940217912
-4.80874061584473	-6.63559103012085	-8.93205642700195	-0.109030865132809	-0.0410105548799038	0.00367583031766117
-4.7934513092041	-6.6306266784668	-8.92007350921631	-0.108722016215324	-0.0408977381885052	0.00325830676592886
-4.78728914260864	-6.64428758621216	-8.89133453369141	-0.108688205480576	-0.0409449115395546	0.0030489454511553
-4.78805494308472	-6.65346908569336	-8.89612102508545	-0.10846234112978	-0.0411108620464802	0.00302741257473826
-4.78381967544556	-6.63892078399658	-8.92226505279541	-0.108064688742161	-0.0408515483140945	0.00279742782004178
-4.77045249938965	-6.6416482925415	-8.8840503692627	-0.107874520123005	-0.0405881106853485	0.00242051179520786
-4.76959753036499	-6.65208292007446	-8.8762731552124	-0.107593193650246	-0.040673553943634	0.00237836805172265
-4.77069759368896	-6.64758110046387	-8.91117572784424	-0.107145309448242	-0.0404777526855469	0.00234340247698128
-4.75818157196045	-6.63538551330566	-8.91183757781982	-0.106870099902153	-0.0401730760931969	0.00192886800505221
-4.75073766708374	-6.64938831329346	-8.88245105743408	-0.106632009148598	-0.0401638485491276	0.00169387180358171
-4.75540828704834	-6.64982318878174	-8.91147613525391	-0.106283843517303	-0.0401335470378399	0.00175816880073398
-4.74045944213867	-6.63737297058105	-8.90992832183838	-0.106085389852524	-0.0397135689854622	0.00135998497717083
-4.7303581237793	-6.64752101898193	-8.87086582183838	-0.10589612275362	-0.0396086610853672	0.00102979689836502
-4.72979879379272	-6.65619134902954	-8.87512302398682	-0.105681568384171	-0.0395477041602135	0.00106999173294753
-4.72761058807373	-6.64590740203857	-8.89766311645508	-0.105305276811123	-0.0393729880452156	0.000898759986739606
-4.71284437179565	-6.63757038116455	-8.8947868347168	-0.105146713554859	-0.0390875339508057	0.000468987331259996
-4.70298433303833	-6.64643049240112	-8.8590612411499	-0.104919232428074	-0.0389558412134647	0.000245840870775282
-4.70153474807739	-6.65475606918335	-8.87499332427979	-0.104638762772083	-0.0389486812055111	0.000256795668974519
-4.69516563415527	-6.64562797546387	-8.90370750427246	-0.1043621301651	-0.0387779846787453	7.17569564585574E-05
-4.68175172805786	-6.63839435577393	-8.87668323516846	-0.104249365627766	-0.0383877493441105	-0.000287385279079899
-4.67452955245972	-6.64999914169312	-8.85644245147705	-0.104013025760651	-0.0383354797959328	-0.000454356370028108
-4.66837072372437	-6.65310192108154	-8.87021064758301	-0.103706046938896	-0.0383627116680145	-0.000446643825853243
-4.66553544998169	-6.63470125198364	-8.89002323150635	-0.103425621986389	-0.0380056463181973	-0.000801011046860367
-4.65091753005981	-6.62958478927612	-8.86484909057617	-0.103263035416603	-0.0377953387796879	-0.00122704089153558
-4.63623428344727	-6.64029836654663	-8.8466796875	-0.103095725178719	-0.0377588830888271	-0.00145967665594071
-4.63829565048218	-6.64766120910645	-8.85980606079102	-0.102787435054779	-0.0376992449164391	-0.00144407036714256
-4.63572645187378	-6.64350414276123	-8.88595676422119	-0.102520272135735	-0.0375704206526279	-0.00157285539899021
-4.62312412261963	-6.63627481460571	-8.87289810180664	-0.102321662008762	-0.0371598191559315	-0.00193202635273337
-4.61568450927734	-6.64644908905029	-8.84216976165771	-0.102274015545845	-0.037067748606205	-0.00220828549936414
-4.60892391204834	-6.65407276153564	-8.84364604949951	-0.101843185722828	-0.0371018759906292	-0.00226497603580356
-4.60527896881104	-6.64667510986328	-8.87097644805908	-0.10159545391798	-0.0370034389197826	-0.00243308325298131
-4.60120105743408	-6.63812255859375	-8.86250782012939	-0.101483002305031	-0.0366429425776005	-0.00282610952854156
-4.58731985092163	-6.65218067169189	-8.83574390411377	-0.101346954703331	-0.0365226715803146	-0.00312018184922636
-4.59275102615356	-6.66411447525024	-8.84826946258545	-0.101048186421394	-0.0366377644240856	-0.0030490153003484
-4.59394216537476	-6.6572117805481	-8.87852382659912	-0.100883990526199	-0.0363565571606159	-0.00313368043862283
-4.58521413803101	-6.65460586547852	-8.88416004180908	-0.100929416716099	-0.0360025949776173	-0.00331218889914453
-4.59090948104858	-6.69363403320313	-8.86958312988281	-0.101299107074738	-0.0358011461794376	-0.00316081731580198
-4.59599018096924	-6.70399951934814	-8.89668369293213	-0.101303406059742	-0.0359893813729286	-0.00328140938654542
-4.57107162475586	-6.68678712844849	-8.92808055877686	-0.101090617477894	-0.0359967425465584	-0.00393987726420164
-4.55573558807373	-6.67944431304932	-8.90964794158936	-0.10092531144619	-0.0358134992420673	-0.0044069099240005
-4.5527548789978	-6.68984127044678	-8.88729763031006	-0.100632697343826	-0.0355171374976635	-0.00445357011631131
-4.55894899368286	-6.70139265060425	-8.89131259918213	-0.100291043519974	-0.0352621302008629	-0.00427672360092402
-4.56877040863037	-6.69386196136475	-8.91376686096191	-0.100054889917374	-0.0348902493715286	-0.00416343286633492
-4.55861759185791	-6.68246650695801	-8.90512657165527	-0.10003612190485	-0.0344286039471626	-0.0043920399621129
-4.55139064788818	-6.68709373474121	-8.87844276428223	-0.0999913215637207	-0.0342932157218456	-0.0045846221037209
-4.54595613479614	-6.69869995117188	-8.8726749420166	-0.0998960882425308	-0.0342817679047585	-0.00463037751615047
-4.55062389373779	-6.69609117507935	-8.89522457122803	-0.0996517539024353	-0.0342080295085907	-0.00472714891657233
-4.54387187957764	-6.68740177154541	-8.91913604736328	-0.0996180102229118	-0.0338301472365856	-0.00503399083390832
-4.5342321395874	-6.67902994155884	-8.89527606964111	-0.0995636358857155	-0.0335420556366444	-0.00540831731632352
-4.52341890335083	-6.69209146499634	-8.88261795043945	-0.0994958281517029	-0.033432811498642	-0.00558343296870589
-4.52493619918823	-6.69130849838257	-8.90959453582764	-0.0992651730775833	-0.0334018282592297	-0.00562191382050514
-4.51850986480713	-6.68472146987915	-8.92502498626709	-0.099349670112133	-0.0330247804522514	-0.00593316275626421
-4.49699544906616	-6.6821928024292	-8.91386699676514	-0.0992909371852875	-0.0327417477965355	-0.00648953439667821
-4.47734022140503	-6.6901798248291	-8.88339042663574	-0.0993797555565834	-0.0328168421983719	-0.00686924252659082
-4.46888589859009	-6.68705034255981	-8.89624500274658	-0.0992947369813919	-0.0328930467367172	-0.00718756252899766
-4.45799589157104	-6.66942167282104	-8.91813564300537	-0.0991294384002686	-0.0325758643448353	-0.00765968393534422
-4.44781589508057	-6.6569185256958	-8.90464878082275	-0.0991180390119553	-0.0322909913957119	-0.00825244840234518
-4.44759654998779	-6.6657280921936	-8.8782901763916	-0.0991486012935638	-0.0319982394576073	-0.00840379390865564
-4.44856834411621	-6.66706085205078	-8.89534854888916	-0.0990855917334557	-0.0318764336407185	-0.00836099032312632
-4.45628833770752	-6.65282583236694	-8.91754055023193	-0.0991348922252655	-0.031565960496664	-0.00844891835004091
-4.44959354400635	-6.64453363418579	-8.90833473205566	-0.0993582680821419	-0.0310773383826017	-0.00882021617144346
-4.44209480285645	-6.64998435974121	-8.87451267242432	-0.0995046272873878	-0.0309557784348726	-0.00908800307661295
-4.44551563262939	-6.65717506408691	-8.8767671585083	-0.0996036008000374	-0.0310126040130854	-0.00920704938471317
-4.44573879241943	-6.64417886734009	-8.90188503265381	-0.099542647600174	-0.030635766685009	-0.00945017207413912
-4.43669700622559	-6.63310480117798	-8.89153289794922	-0.0996082350611687	-0.0302791446447372	-0.00990820024162531
-4.42843723297119	-6.63587379455566	-8.85886669158936	-0.0997477620840073	-0.0300094466656446	-0.0102156810462475
-4.42331743240356	-6.64339542388916	-8.85633659362793	-0.0997352302074432	-0.0298378430306911	-0.0103113101795316
-4.42959833145142	-6.63926362991333	-8.87670612335205	-0.099668376147747	-0.0296394117176533	-0.0103405630216002
-4.42523241043091	-6.626145362854	-8.87783050537109	-0.0997232422232628	-0.0291392486542463	-0.0106035275384784
-4.41520309448242	-6.62776756286621	-8.84377861022949	-0.0999275147914886	-0.0288090016692877	-0.0108461510390043
-4.41350555419922	-6.63809156417847	-8.82346343994141	-0.100037612020969	-0.0287538822740316	-0.0108942119404674
-4.41959190368652	-6.63410568237305	-8.84281921386719	-0.100074522197247	-0.0286085326224566	-0.0108620952814817
-4.40931701660156	-6.61834192276001	-8.86056327819824	-0.10005509853363	-0.028229333460331	-0.0110688582062721
-4.40063714981079	-6.62054300308228	-8.83005428314209	-0.100151650607586	-0.0279851276427507	-0.0113454228267074
-4.39617538452148	-6.62957191467285	-8.81782817840576	-0.100283935666084	-0.0277961473912001	-0.0113456984981894
-4.39605236053467	-6.6303186416626	-8.83185291290283	-0.100162506103516	-0.0277084372937679	-0.011207414790988
-4.39665508270264	-6.6218957901001	-8.85273170471191	-0.100172907114029	-0.0274497680366039	-0.0112406620755792
-4.38525009155273	-6.61289215087891	-8.8292179107666	-0.100246377289295	-0.0270976833999157	-0.0114475889131427
-4.37630462646484	-6.62229490280151	-8.79603862762451	-0.100285314023495	-0.0270013809204102	-0.0115079926326871
-4.37993335723877	-6.62899017333984	-8.80985450744629	-0.100258268415928	-0.0269791316241026	-0.0113843930885196
-4.37440013885498	-6.61549997329712	-8.83175468444824	-0.100200608372688	-0.0267421044409275	-0.0113607011735439
-4.36408805847168	-6.60646867752075	-8.82365226745605	-0.100231043994427	-0.0264424774795771	-0.0117175066843629
-4.35638475418091	-6.61143922805786	-8.7962532043457	-0.100315004587173	-0.0263631343841553	-0.0117624793201685
-4.35241317749023	-6.61849021911621	-8.80018711090088	-0.10031471401453	-0.0264287404716015	-0.011701911687851
-4.3526611328125	-6.60453939437866	-8.8250093460083	-0.100150913000107	-0.0263000540435314	-0.0117598008364439
-4.34782409667969	-6.59601593017578	-8.80825042724609	-0.100330449640751	-0.026021558791399	-0.0120349833741784
-4.3364315032959	-6.59673690795898	-8.77472019195557	-0.100495010614395	-0.0259277671575546	-0.0122642414644361
-4.33458280563354	-6.60219573974609	-8.76938247680664	-0.100486069917679	-0.0259801205247641	-0.0123162679374218
-4.33582067489624	-6.59752368927002	-8.78108501434326	-0.100468389689922	-0.0259516313672066	-0.0122046349570155
-4.32943534851074	-6.59315204620361	-8.79508781433105	-0.100445486605167	-0.0258766952902079	-0.0123144378885627
-4.33020925521851	-6.5824236869812	-8.79171752929688	-0.100585646927357	-0.0255548804998398	-0.0125275962054729
-4.32014179229736	-6.57859086990356	-8.7588357925415	-0.100804843008518	-0.0253579020500183	-0.012766451574862
-4.31280136108398	-6.59902954101563	-8.74339485168457	-0.100950881838799	-0.0254069361835718	-0.0128652676939964
-4.32450532913208	-6.59622812271118	-8.75162601470947	-0.100980788469315	-0.0254107937216759	-0.0127144316211343
-4.3241662979126	-6.58406400680542	-8.76473236083984	-0.101106427609921	-0.0251497905701399	-0.0128781525418162
-4.3212628364563	-6.57637453079224	-8.74620246887207	-0.101307719945908	-0.0248980093747377	-0.0131507813930511
-4.31643533706665	-6.57790279388428	-8.70510864257813	-0.101574622094631	-0.0247196964919567	-0.0133156133815646
-4.31926488876343	-6.58576917648315	-8.69711875915527	-0.101594127714634	-0.0247703585773706	-0.0132342725992203
-4.32630920410156	-6.57640266418457	-8.70752239227295	-0.101697750389576	-0.0247740633785725	-0.0131873972713947
-4.32710027694702	-6.55893230438232	-8.71511363983154	-0.10176133364439	-0.0244942046701908	-0.0134579790756106
-4.31736421585083	-6.56234741210938	-8.68783092498779	-0.101907223463058	-0.0243388898670673	-0.0137733221054077
-4.31960868835449	-6.56905889511108	-8.67534446716309	-0.102068297564983	-0.0243071857839823	-0.0137749845162034
-4.32020425796509	-6.57702779769897	-8.67769813537598	-0.102070331573486	-0.0244439505040646	-0.013704564422369
-4.32941436767578	-6.57464218139648	-8.6967134475708	-0.102019861340523	-0.0243693366646767	-0.013728410936892
-4.32277011871338	-6.55887174606323	-8.6963357925415	-0.102098420262337	-0.0241287685930729	-0.0139035023748875
-4.31347942352295	-6.56328105926514	-8.6644344329834	-0.102258279919624	-0.0239748023450375	-0.0141471903771162
-4.31465148925781	-6.57187128067017	-8.64228820800781	-0.102202296257019	-0.0242298524826765	-0.0141182532534003
-4.31832122802734	-6.57601499557495	-8.66502952575684	-0.102222256362438	-0.0242839585989714	-0.0141019336879253
-4.32017421722412	-6.56429290771484	-8.68656730651855	-0.102147862315178	-0.0243531763553619	-0.0141810448840261
-4.31931257247925	-6.5517635345459	-8.6785249710083	-0.102113373577595	-0.0241778455674648	-0.014408752322197
-4.3095588684082	-6.55734825134277	-8.65339279174805	-0.102155886590481	-0.0242765564471483	-0.0146565018221736
-4.31459426879883	-6.5706934928894	-8.6453971862793	-0.102087013423443	-0.024515800178051	-0.0145835001021624
-4.32169246673584	-6.56850814819336	-8.66564083099365	-0.101993583142757	-0.0246401857584715	-0.0144838374108076
-4.32024097442627	-6.55889129638672	-8.67564487457275	-0.101859763264656	-0.0246257912367582	-0.0145430825650692
-4.31671190261841	-6.55478954315186	-8.65269088745117	-0.101979054510593	-0.0245631244033575	-0.0148294204846025
-4.31472682952881	-6.56662559509277	-8.62618923187256	-0.101968087255955	-0.0246442202478647	-0.014806404709816
-4.31935930252075	-6.57285070419312	-8.63595676422119	-0.101768083870411	-0.0249466262757778	-0.0147045850753784
-4.32728576660156	-6.56737565994263	-8.6519718170166	-0.101683989167213	-0.0250574294477701	-0.0146160153672099
-4.32447862625122	-6.55571269989014	-8.65605068206787	-0.101572819054127	-0.0248939096927643	-0.0148916719481349
-4.31963491439819	-6.55979824066162	-8.63187503814697	-0.101604446768761	-0.0249878838658333	-0.0150753250345588
-4.32244443893433	-6.5693826675415	-8.61440372467041	-0.101624704897404	-0.0251092445105314	-0.0151250557973981
-4.32641315460205	-6.58005237579346	-8.61960601806641	-0.101472668349743	-0.0252017304301262	-0.0150837022811174
-4.33397674560547	-6.57965993881226	-8.64010047912598	-0.101377308368683	-0.0252899080514908	-0.015047580935061
-4.33336067199707	-6.56857872009277	-8.65253925323486	-0.101308904588223	-0.0252739526331425	-0.0152051681652665
-4.33164739608765	-6.5692720413208	-8.64404678344727	-0.101309448480606	-0.0252218190580606	-0.0154273826628923
-4.33091831207275	-6.5686240196228	-8.62587451934814	-0.101361088454723	-0.0250638332217932	-0.0156501885503531
-4.32876491546631	-6.57805728912354	-8.59817409515381	-0.101254969835281	-0.0252321567386389	-0.0157520696520805
-4.33570098876953	-6.58532190322876	-8.60279273986816	-0.101246975362301	-0.0253724288195372	-0.0156636256724596
-4.34028816223145	-6.57674169540405	-8.63058757781982	-0.101173900067806	-0.0253052972257137	-0.0157089475542307
-4.34147214889526	-6.5644645690918	-8.62807464599609	-0.101145759224892	-0.0251422673463821	-0.0159385353326797
-4.33847332000732	-6.56598567962646	-8.60049629211426	-0.101317472755909	-0.0250292234122753	-0.0162487961351871
-4.33298301696777	-6.57528066635132	-8.58666133880615	-0.101347841322422	-0.0252255667001009	-0.016197893768549
-4.34210157394409	-6.57748222351074	-8.59940052032471	-0.101400144398212	-0.0252762082964182	-0.0161086171865463
-4.34468793869019	-6.56711721420288	-8.61651706695557	-0.101382799446583	-0.0251795575022697	-0.0161654241383076
-4.34234523773193	-6.56104564666748	-8.60974979400635	-0.101466685533524	-0.0249697286635637	-0.0163754802197218
-4.33716487884521	-6.55750846862793	-8.57168579101563	-0.101648308336735	-0.0248188208788633	-0.0166012495756149
-4.33628559112549	-6.56928634643555	-8.55511856079102	-0.10169979929924	-0.0249307490885258	-0.0165310855954885
-4.34440994262695	-6.56598949432373	-8.57999992370605	-0.101689085364342	-0.0249443762004375	-0.0164446234703064
-4.33943939208984	-6.55713796615601	-8.58259868621826	-0.101743273437023	-0.0246730037033558	-0.016538392752409
-4.33731889724731	-6.55110883712769	-8.55547523498535	-0.101803719997406	-0.0245176702737808	-0.0168734639883041
-4.33304023742676	-6.56158876419067	-8.53549098968506	-0.101951241493225	-0.0245409458875656	-0.0168317444622517
-4.33566904067993	-6.56741619110107	-8.54135227203369	-0.102084524929523	-0.0245873630046844	-0.0167532972991467
-4.3379807472229	-6.56543684005737	-8.55911731719971	-0.102020397782326	-0.0245621241629124	-0.0167167130857706
-4.33819389343262	-6.55487537384033	-8.56331253051758	-0.102184101939201	-0.0243867468088865	-0.0168115105479956
-4.33113861083984	-6.54646778106689	-8.53854656219482	-0.102304600179195	-0.0241199433803558	-0.0171203445643187
-4.32702970504761	-6.56032037734985	-8.50297737121582	-0.102382153272629	-0.0241853520274162	-0.017100028693676
-4.32914447784424	-6.563401222229	-8.50984954833984	-0.102424472570419	-0.0242388676851988	-0.0170375071465969
-4.3271279335022	-6.55256080627441	-8.52890300750732	-0.102383881807327	-0.0242564305663109	-0.0170127488672733
-4.3245644569397	-6.53613424301147	-8.52583599090576	-0.102447748184204	-0.0241074804216623	-0.017273522913456
-4.316978931427	-6.53328657150269	-8.50335025787354	-0.10253930836916	-0.0240199826657772	-0.0175501946359873
-4.30887937545776	-6.54357862472534	-8.48679828643799	-0.102476634085178	-0.0242276210337877	-0.0176413990557194
-4.31721496582031	-6.54282093048096	-8.501877784729	-0.102536171674728	-0.0243888888508081	-0.0174803044646978
-4.31559610366821	-6.53184270858765	-8.5186939239502	-0.102430313825607	-0.0242639277130365	-0.0176969598978758
-4.31299877166748	-6.52295303344727	-8.51354694366455	-0.102436430752277	-0.0242309160530567	-0.0178840942680836
-4.30386161804199	-6.51739740371704	-8.48606204986572	-0.102453030645847	-0.0241438429802656	-0.0181612875312567
-4.30072116851807	-6.52930974960327	-8.46065521240234	-0.10254430770874	-0.0243389289826155	-0.0183713324368
-4.30189418792725	-6.53983974456787	-8.46699619293213	-0.102616302669048	-0.0244635548442602	-0.0185014419257641
-4.30110025405884	-6.53644943237305	-8.48700141906738	-0.102586098015308	-0.0245472341775894	-0.0186693221330643
-4.30567932128906	-6.53193855285645	-8.49681854248047	-0.102542512118816	-0.0245713256299496	-0.0189450159668922
-4.28096961975098	-6.56388711929321	-8.53137683868408	-0.103369161486626	-0.0240621045231819	-0.0203625243157148
-4.26314449310303	-6.56726026535034	-8.5374002456665	-0.103846870362759	-0.0237933844327927	-0.0223124120384455
-4.26576662063599	-6.55081987380981	-8.52221298217773	-0.103963911533356	-0.0235684905201197	-0.0225678104907274
-4.26750373840332	-6.54470682144165	-8.49907398223877	-0.103817440569401	-0.0230944752693176	-0.0229554269462824
-4.28544569015503	-6.53772497177124	-8.47996520996094	-0.103600971400738	-0.0225263573229313	-0.0232770554721355
-4.28806495666504	-6.53014469146729	-8.48356819152832	-0.103357098996639	-0.022352771833539	-0.023542195558548
-4.28845357894897	-6.51022577285767	-8.48459815979004	-0.103275403380394	-0.0221384670585394	-0.0237219836562872
-4.29007482528687	-6.49379205703735	-8.4810962677002	-0.103111736476421	-0.02202457934618	-0.0240334272384644
-4.29128742218018	-6.48299694061279	-8.48372650146484	-0.103085868060589	-0.0219722259789705	-0.024446826428175
-4.2848687171936	-6.47452831268311	-8.48709201812744	-0.102935537695885	-0.0220555085688829	-0.0249489173293114
-4.27635383605957	-6.4736123085022	-8.46591567993164	-0.102940365672112	-0.0220962110906839	-0.0253545865416527
-4.26871585845947	-6.48011159896851	-8.45738792419434	-0.10277359187603	-0.0222703572362661	-0.0257578324526548
-4.27003574371338	-6.49253082275391	-8.44816398620605	-0.102575227618217	-0.0224828030914068	-0.0259323641657829
-4.26605701446533	-6.50395154953003	-8.45828437805176	-0.10231176763773	-0.0227463915944099	-0.0260514859110117
-4.27115964889526	-6.51346969604492	-8.47786045074463	-0.102075845003128	-0.0230185650289059	-0.0261259730905294
-4.2727427482605	-6.51219797134399	-8.50648880004883	-0.101809248328209	-0.0230225753039122	-0.0262506436556578
-4.27401256561279	-6.51197099685669	-8.51532363891602	-0.101601012051105	-0.0230976883322001	-0.0264989677816629
-4.27279043197632	-6.51113557815552	-8.50128746032715	-0.101471520960331	-0.0230580251663923	-0.0267991218715906
-4.27050733566284	-6.52298927307129	-8.49102687835693	-0.101404570043087	-0.0231238957494497	-0.0270629208534956
-4.27612781524658	-6.52838468551636	-8.48941040039063	-0.10123959928751	-0.023172901943326	-0.0271565578877926
-4.27778100967407	-6.54055309295654	-8.48881053924561	-0.101048782467842	-0.0232854895293713	-0.0272318907082081
-4.27993202209473	-6.54766035079956	-8.49322509765625	-0.100926265120506	-0.0234638135880232	-0.0271829068660736
-4.28051233291626	-6.54711103439331	-8.51382446289063	-0.100586391985416	-0.0235446263104677	-0.0271562412381172
-4.28700304031372	-6.54658937454224	-8.52836227416992	-0.100469619035721	-0.0236275494098663	-0.0271189883351326
-4.28505659103394	-6.53459882736206	-8.54326152801514	-0.100329525768757	-0.0236453618854284	-0.027280829846859
-4.28361988067627	-6.52505922317505	-8.53507423400879	-0.100178770720959	-0.0236833170056343	-0.0274883359670639
-4.27069711685181	-6.51687526702881	-8.52176475524902	-0.100139506161213	-0.0235756766051054	-0.0276956334710121
-4.26716041564941	-6.5180516242981	-8.50709629058838	-0.100112207233906	-0.0236250665038824	-0.0278934258967638
-4.26177883148193	-6.51826143264771	-8.4954891204834	-0.0999671816825867	-0.023674676194787	-0.0280284211039543
-4.25727367401123	-6.52186298370361	-8.49893856048584	-0.0998111739754677	-0.0238414593040943	-0.0280891675502062
-4.25361442565918	-6.51979446411133	-8.50740528106689	-0.0995746999979019	-0.0239971317350864	-0.0281037967652082
-4.24769496917725	-6.51483011245728	-8.51962375640869	-0.0993456691503525	-0.0240702256560326	-0.0281611662358046
-4.24518585205078	-6.50223159790039	-8.53982162475586	-0.099313385784626	-0.0239600501954556	-0.0283601544797421
-4.2389440536499	-6.49051141738892	-8.54018211364746	-0.0991266816854477	-0.023886239156127	-0.0286383852362633
-4.22826528549194	-6.48647117614746	-8.52661514282227	-0.099133275449276	-0.0238530226051807	-0.0289141032844782
-4.22099256515503	-6.48919677734375	-8.50433349609375	-0.0990444049239159	-0.0237593315541744	-0.0291410554200411
-4.21822929382324	-6.49667596817017	-8.50119876861572	-0.098991796374321	-0.0238673649728298	-0.0292234160006046
-4.21109342575073	-6.50045919418335	-8.49495315551758	-0.0988826230168343	-0.0237872209399939	-0.0292723178863525
-4.21567487716675	-6.50515413284302	-8.4992151260376	-0.0987035930156708	-0.0239148288965225	-0.0292339120060205
-4.21488618850708	-6.50684690475464	-8.50978660583496	-0.0985513553023338	-0.0239036101847887	-0.029216717928648
-4.21886491775513	-6.50805473327637	-8.52933883666992	-0.0983179360628128	-0.0238718446344137	-0.0291887819766998
-4.2123498916626	-6.50324821472168	-8.54010200500488	-0.0981913954019547	-0.0238039214164019	-0.0291946195065975
-4.21265125274658	-6.50105476379395	-8.54073047637939	-0.0980308875441551	-0.0237007141113281	-0.0292314700782299
-4.20778799057007	-6.49773979187012	-8.54105758666992	-0.0979126989841461	-0.0236077476292849	-0.0293253231793642
-4.20195388793945	-6.50221538543701	-8.52594470977783	-0.0977872908115387	-0.0236310213804245	-0.0292970817536116
-4.20104885101318	-6.50633239746094	-8.51440906524658	-0.0976869091391563	-0.0234468393027782	-0.029316795989871
-4.19061803817749	-6.51245260238647	-8.49815082550049	-0.097483403980732	-0.0235875956714153	-0.0292997620999813
-4.19037580490112	-6.5188627243042	-8.48856449127197	-0.0973989218473434	-0.0236023813486099	-0.0291893687099218
-4.1907787322998	-6.52663469314575	-8.50294303894043	-0.0971005633473396	-0.0237752962857485	-0.0291088409721851
-4.19349765777588	-6.52435636520386	-8.5253734588623	-0.0969301983714104	-0.0237450283020735	-0.0289666894823313
-4.18660831451416	-6.52225160598755	-8.53426361083984	-0.0967337563633919	-0.0236401855945587	-0.0290062110871077
-4.186927318573	-6.51684665679932	-8.54078578948975	-0.0965496376156807	-0.0235479976981878	-0.029074814170599
-4.17806720733643	-6.51625156402588	-8.54002380371094	-0.0964629352092743	-0.023510267958045	-0.0291606672108173
-4.17987251281738	-6.51535892486572	-8.52744483947754	-0.096379779279232	-0.0233114082366228	-0.0291745532304049
-4.17308378219604	-6.51464891433716	-8.5227222442627	-0.096250057220459	-0.0231949687004089	-0.0293464455753565
-4.16599225997925	-6.51781702041626	-8.50255966186523	-0.0962238311767578	-0.0230684746056795	-0.0294423177838326
-4.16068029403687	-6.52473592758179	-8.48713874816895	-0.0962003245949745	-0.0230747256428003	-0.0294508151710033
-4.16310882568359	-6.53263759613037	-8.48634147644043	-0.096150204539299	-0.0231353361159563	-0.0294219274073839
-4.1640944480896	-6.53842449188232	-8.49558162689209	-0.0960188657045364	-0.0231083165854216	-0.0292891189455986
-4.16522789001465	-6.53528308868408	-8.51058387756348	-0.0959063619375229	-0.0230417009443045	-0.0292103588581085
-4.16668462753296	-6.53026962280273	-8.51932811737061	-0.0957878977060318	-0.0229075159877539	-0.0292424373328686
-4.1665415763855	-6.52717924118042	-8.51649951934814	-0.0957177057862282	-0.0227719005197287	-0.0293025933206081
-4.16529750823975	-6.52394914627075	-8.51334095001221	-0.0956756174564362	-0.0225929263979197	-0.02945258282125
-4.16216993331909	-6.52145385742188	-8.50411224365234	-0.0956438928842545	-0.0224478840827942	-0.0295291002839804
-4.15846347808838	-6.51875305175781	-8.47763061523438	-0.0955810546875	-0.0223394203931093	-0.0296315420418978
-4.15666389465332	-6.52785348892212	-8.4621410369873	-0.0955776423215866	-0.0222892872989178	-0.0296778418123722
-4.15847730636597	-6.53402519226074	-8.45170116424561	-0.0955590382218361	-0.0222327243536711	-0.0296439826488495
-4.15993738174438	-6.53718662261963	-8.45212936401367	-0.0954162925481796	-0.0222936552017927	-0.0295980181545019
-4.1638445854187	-6.53908729553223	-8.45389747619629	-0.0953017696738243	-0.0223137624561787	-0.0294601637870073
-4.1647744178772	-6.53955984115601	-8.47036170959473	-0.0951995328068733	-0.0223129373043776	-0.029399773105979
-4.16959857940674	-6.53472948074341	-8.48509979248047	-0.0951350256800652	-0.0221389811486006	-0.029347125440836
-4.1678466796875	-6.52712106704712	-8.4921760559082	-0.0948853194713593	-0.0220011677592993	-0.0294237602502108
-4.1651725769043	-6.52527570724487	-8.47474193572998	-0.0949462726712227	-0.0217806342989206	-0.029529232531786
-4.16101455688477	-6.52878665924072	-8.46372127532959	-0.0948637649416924	-0.0218216739594936	-0.0295533537864685
-4.16032743453979	-6.53256988525391	-8.45732593536377	-0.0948628410696983	-0.0218156650662422	-0.0294467490166426
-4.15460014343262	-6.54201030731201	-8.44872665405273	-0.0947524607181549	-0.0217926930636168	-0.0294119566679001
-4.15962266921997	-6.54739236831665	-8.44472789764404	-0.0947224721312523	-0.0219150520861149	-0.0292162988334894
-4.1609992980957	-6.55067682266235	-8.4627513885498	-0.09454545378685	-0.0219827424734831	-0.0290165338665247
-4.16336536407471	-6.5491099357605	-8.477126121521	-0.0945805981755257	-0.0219744052737951	-0.0289074555039406
-4.16370677947998	-6.54316234588623	-8.48274040222168	-0.0944781899452209	-0.0218354966491461	-0.028818579390645
-4.16231203079224	-6.54378032684326	-8.4845085144043	-0.0943964794278145	-0.0218591652810574	-0.0287970565259457
-4.1602988243103	-6.53871726989746	-8.48236656188965	-0.0944627225399017	-0.0216525942087173	-0.0287778731435537
-4.16089630126953	-6.54167032241821	-8.47084045410156	-0.0943291783332825	-0.0216581895947456	-0.0287541374564171
-4.15688753128052	-6.54491710662842	-8.46121311187744	-0.0945054590702057	-0.021501025184989	-0.0287299081683159
-4.15762901306152	-6.55181407928467	-8.44245052337646	-0.0944015085697174	-0.0215930715203285	-0.0286313574761152
-4.15999746322632	-6.55886793136597	-8.42994594573975	-0.0943491980433464	-0.0216469541192055	-0.0284661557525396
-4.1610107421875	-6.56816482543945	-8.4321813583374	-0.0942781269550323	-0.0217917300760746	-0.0282738599926233
-4.16778230667114	-6.57165336608887	-8.44409465789795	-0.094270147383213	-0.0218437574803829	-0.0279888603836298
-4.16662406921387	-6.57366561889648	-8.45208549499512	-0.0940747559070587	-0.0219538323581219	-0.027743561193347
-4.17429161071777	-6.56861162185669	-8.47572708129883	-0.0940733775496483	-0.0219282992184162	-0.0276747085154057
-4.17345571517944	-6.56667470932007	-8.47212314605713	-0.0939189344644547	-0.0219577271491289	-0.0275551229715347
-4.17428112030029	-6.56391716003418	-8.47161865234375	-0.0939893946051598	-0.0218634735792875	-0.0275257639586926
-4.17050647735596	-6.56657886505127	-8.46330070495605	-0.093899093568325	-0.0218299087136984	-0.0274852849543095
-4.17013263702393	-6.57288789749146	-8.44718456268311	-0.0939105972647667	-0.0219677053391933	-0.0273309797048569
-4.16794013977051	-6.5826678276062	-8.42795944213867	-0.093938983976841	-0.0220542531460524	-0.0271341893821955
-4.17562341690063	-6.59289741516113	-8.43646812438965	-0.0938011929392815	-0.0223173815757036	-0.0268497858196497
-4.18208026885986	-6.59225082397461	-8.4575309753418	-0.0937104895710945	-0.0222791954874992	-0.0265905205160379
-4.18419981002808	-6.59114360809326	-8.46960258483887	-0.0935457795858383	-0.0223454590886831	-0.0263768564909697
-4.18522596359253	-6.59226942062378	-8.47726154327393	-0.0935403779149055	-0.0224110651761293	-0.0261858627200127
-4.18839406967163	-6.58852958679199	-8.47655391693115	-0.0934602022171021	-0.0223562344908714	-0.0260688457638025
-4.18710041046143	-6.58728742599487	-8.47225379943848	-0.0934331342577934	-0.0222608875483274	-0.0260157212615013
-4.18486547470093	-6.59375	-8.44272422790527	-0.0934104099869728	-0.0223588868975639	-0.025877745822072
-4.18861055374146	-6.60071992874146	-8.43686008453369	-0.0934322029352188	-0.0224409215152264	-0.0256088804453611
-4.19123220443726	-6.61189699172974	-8.42994785308838	-0.093332901597023	-0.0226592849940062	-0.0253016073256731
-4.19914960861206	-6.61676740646362	-8.44156074523926	-0.0932817608118057	-0.0228229146450758	-0.0249342638999224
-4.20001268386841	-6.61930751800537	-8.45491123199463	-0.0931632369756699	-0.0230098702013493	-0.0245980564504862
-4.2102689743042	-6.61555290222168	-8.46920967102051	-0.0931752175092697	-0.0230230540037155	-0.0242943819612265
-4.20791006088257	-6.61110162734985	-8.47650623321533	-0.093093678355217	-0.0229543279856443	-0.0241779424250126
-4.20834493637085	-6.61168241500854	-8.46011734008789	-0.093083843588829	-0.022985877469182	-0.0240763891488314
-4.20499086380005	-6.61834716796875	-8.44012546539307	-0.0931539833545685	-0.0230767671018839	-0.02392234839499
-4.21059226989746	-6.63197040557861	-8.43957710266113	-0.0931731462478638	-0.0232546981424093	-0.0235541053116322
-4.21667003631592	-6.63461351394653	-8.45028781890869	-0.0931565016508102	-0.0233625043183565	-0.0231310427188873
-4.21836566925049	-6.63137674331665	-8.46772766113281	-0.0930185168981552	-0.0234567150473595	-0.0227418597787619
-4.22062826156616	-6.62534523010254	-8.47392082214355	-0.0930600017309189	-0.0233707260340452	-0.0225433073937893
-4.21643495559692	-6.62567710876465	-8.44549751281738	-0.0931662321090698	-0.0231256168335676	-0.022465068846941
-4.21311044692993	-6.63563299179077	-8.41922092437744	-0.0932469367980957	-0.0232377834618092	-0.0221264492720366
-4.21748399734497	-6.64304256439209	-8.40885925292969	-0.0933220610022545	-0.0233042631298304	-0.0217357650399208
-4.2209677696228	-6.64544343948364	-8.42726612091064	-0.0932564213871956	-0.0234850775450468	-0.0214015729725361
-4.22713565826416	-6.63542604446411	-8.44407749176025	-0.0932591930031776	-0.0232798457145691	-0.0211177188903093
-4.22585725784302	-6.62787294387817	-8.43078422546387	-0.0933294594287872	-0.0231031794101	-0.0210482627153397
-4.22271156311035	-6.64111423492432	-8.39815330505371	-0.0934659913182259	-0.0231740530580282	-0.0208537261933088
-4.22765445709229	-6.65173149108887	-8.3964672088623	-0.0934963747859001	-0.0232929047197104	-0.0203983224928379
-4.23664045333862	-6.65170955657959	-8.42001342773438	-0.0934520810842514	-0.0233003310859203	-0.0199631005525589
-4.23940992355347	-6.64544200897217	-8.42823314666748	-0.0935309678316116	-0.0232422966510057	-0.0196989066898823
-4.23920679092407	-6.64122629165649	-8.41506958007813	-0.0935485363006592	-0.0230620913207531	-0.0195860490202904
-4.23447132110596	-6.65157508850098	-8.38271045684814	-0.0936026871204376	-0.0231081023812294	-0.0193261820822954
-4.2453875541687	-6.66482019424438	-8.37313747406006	-0.0936651974916458	-0.0233222786337137	-0.0188341587781906
-4.25332498550415	-6.66690397262573	-8.40132999420166	-0.0936014428734779	-0.0233944579958916	-0.0183469392359257
-4.25426864624023	-6.66518545150757	-8.41153335571289	-0.0936022400856018	-0.0233705975115299	-0.0181136969476938
-4.25635576248169	-6.65965509414673	-8.40041255950928	-0.0936369299888611	-0.0233856830745935	-0.0179134793579578
-4.2521710395813	-6.66395425796509	-8.38531589508057	-0.093735471367836	-0.0232798680663109	-0.01774444244802
-4.25488519668579	-6.67548084259033	-8.36609935760498	-0.0937618017196655	-0.0233179964125156	-0.0174683537334204
-4.25726985931396	-6.68547677993774	-8.36094570159912	-0.0937162712216377	-0.0235445983707905	-0.0170437730848789
-4.26695823669434	-6.69419813156128	-8.37140560150146	-0.0937705561518669	-0.0236559491604567	-0.0165931973606348
-4.2705283164978	-6.68827104568481	-8.39036178588867	-0.0937094837427139	-0.0236720740795136	-0.0162658859044313
-4.27252578735352	-6.68418169021606	-8.39217758178711	-0.093810111284256	-0.0236243139952421	-0.0160478428006172
-4.27016878128052	-6.68071794509888	-8.37660312652588	-0.0939240455627441	-0.0234819464385509	-0.0159366447478533
-4.26948738098145	-6.69174480438232	-8.34176158905029	-0.0940076112747192	-0.0234950166195631	-0.0156538151204586
-4.27314329147339	-6.70067548751831	-8.33467769622803	-0.0940354466438293	-0.0237027816474438	-0.0152774080634117
-4.27881050109863	-6.70345115661621	-8.35181331634521	-0.0940224379301071	-0.023838697001338	-0.0148544032126665
-4.28230810165405	-6.6980299949646	-8.36698532104492	-0.093989759683609	-0.0237831249833107	-0.0146166626363993
-4.28245115280151	-6.68929243087769	-8.36692333221436	-0.0940621495246887	-0.0235434100031853	-0.0145307807251811
-4.2790789604187	-6.69774055480957	-8.34637832641602	-0.0941863134503365	-0.0235520880669355	-0.0145214674994349
-4.28788423538208	-6.70867490768433	-8.32653999328613	-0.0943673849105835	-0.0234710853546858	-0.0144432410597801
-4.28995561599731	-6.72180223464966	-8.32895469665527	-0.0944236814975739	-0.0235521662980318	-0.0142147969454527
-4.29212617874146	-6.72595262527466	-8.33891201019287	-0.0944390594959259	-0.0236500035971403	-0.013873222284019
-4.29534864425659	-6.72081184387207	-8.35406303405762	-0.0943739265203476	-0.0236326865851879	-0.0135923027992249
-4.2974591255188	-6.71531295776367	-8.35775089263916	-0.0943725109100342	-0.0235857050865889	-0.013413293287158
-4.29154205322266	-6.71282720565796	-8.33430671691895	-0.0944648906588554	-0.0235878210514784	-0.0132783623412251
-4.28572654724121	-6.72157573699951	-8.30863761901855	-0.0945676118135452	-0.0237866248935461	-0.0130407493561506
-4.28942346572876	-6.72979259490967	-8.30452156066895	-0.0946400091052055	-0.0240275356918573	-0.0126601615920663
-4.29620552062988	-6.73206996917725	-8.31870460510254	-0.0944618284702301	-0.0242828596383333	-0.0123155424371362
-4.3009352684021	-6.73226070404053	-8.34353351593018	-0.0945428982377052	-0.0244224853813648	-0.0120725901797414
-4.30141639709473	-6.72014808654785	-8.35005569458008	-0.0945368856191635	-0.0244172606617212	-0.0119872679933906
-4.29759073257446	-6.72346353530884	-8.3421049118042	-0.0946181640028954	-0.0244103353470564	-0.0120198437944055
-4.29682445526123	-6.73431348800659	-8.31707954406738	-0.0946976691484451	-0.0245249662548304	-0.0118669038638473
-4.3009033203125	-6.74801683425903	-8.31752300262451	-0.0946350544691086	-0.0247993860393763	-0.0115218991413713
-4.31104946136475	-6.75238275527954	-8.3325309753418	-0.0945745781064034	-0.0250155162066221	-0.0113060614094138
-4.31367349624634	-6.74691438674927	-8.35696315765381	-0.0945993214845657	-0.0250806622207165	-0.0111289098858833
-4.31117582321167	-6.74542617797852	-8.35060405731201	-0.0945804938673973	-0.0250432752072811	-0.011119969189167
-4.3127293586731	-6.74525785446167	-8.32743644714355	-0.0947727262973785	-0.0249642543494701	-0.011228951625526
-4.31302499771118	-6.75822067260742	-8.30650615692139	-0.0947753116488457	-0.025024700909853	-0.011096453294158
-4.32035827636719	-6.77055644989014	-8.30171012878418	-0.0948544070124626	-0.0253202319145203	-0.0109487539157271
-4.32682418823242	-6.77435541152954	-8.31433868408203	-0.0948237776756287	-0.0254170130938292	-0.0107022114098072
-4.33221578598022	-6.76938152313232	-8.33216667175293	-0.0948360711336136	-0.0253723785281181	-0.0105914575979114
-4.33390760421753	-6.76012706756592	-8.32885074615479	-0.0948684886097908	-0.0252137165516615	-0.0106111643835902
-4.32801294326782	-6.76739120483398	-8.30813026428223	-0.0949999168515205	-0.0253087021410465	-0.0107506401836872
-4.3352484703064	-6.77801084518433	-8.29130935668945	-0.0951076969504356	-0.0254336502403021	-0.0105887521058321
-4.33605194091797	-6.78628349304199	-8.29947471618652	-0.0950916707515717	-0.0255947317928076	-0.0103656155988574
-4.34305620193481	-6.78466796875	-8.3175745010376	-0.0950313284993172	-0.0256748255342245	-0.0101288827136159
-4.34468364715576	-6.77905893325806	-8.33252334594727	-0.0949961617588997	-0.0256444960832596	-0.0100257210433483
-4.34138298034668	-6.77633047103882	-8.32852554321289	-0.0950227081775665	-0.0256191957741976	-0.0100270239636302
-4.33956384658813	-6.7778754234314	-8.31333160400391	-0.0950786918401718	-0.0255687367171049	-0.0100709684193134
-4.3345685005188	-6.78750228881836	-8.28628826141357	-0.0952091589570045	-0.0256483294069767	-0.00999032519757748
-4.33984994888306	-6.79730939865112	-8.28885841369629	-0.0952841714024544	-0.0258466713130474	-0.00969983171671629
-4.34355020523071	-6.80095720291138	-8.30258369445801	-0.0950890555977821	-0.0260128900408745	-0.00948907900601625
-4.3477201461792	-6.80081462860107	-8.33309173583984	-0.0951300412416458	-0.026051577180624	-0.00931582786142826
-4.34915351867676	-6.7899751663208	-8.34156703948975	-0.0952083468437195	-0.0259416084736586	-0.00935312453657389
-4.34557104110718	-6.79126310348511	-8.33554172515869	-0.0952581539750099	-0.0259030163288116	-0.00951464008539915
-4.34519863128662	-6.79916572570801	-8.32507801055908	-0.0953163653612137	-0.0259617790579796	-0.00949789118021727
-4.3461275100708	-6.80951356887817	-8.32698345184326	-0.0953559800982475	-0.0260931719094515	-0.00947457551956177
-4.35039710998535	-6.82038450241089	-8.3386869430542	-0.0955371707677841	-0.0261517260223627	-0.00939857587218285
-4.35808515548706	-6.82117891311646	-8.36345767974854	-0.0955087691545486	-0.0261938460171223	-0.00926015246659517
-4.36157131195068	-6.81055927276611	-8.39604568481445	-0.095511868596077	-0.0260140169411898	-0.00940257683396339
-4.35922384262085	-6.80863904953003	-8.38847732543945	-0.0957373455166817	-0.0258273761719465	-0.00963830016553402
-4.3570122718811	-6.8179931640625	-8.36913776397705	-0.0958219617605209	-0.0257055759429932	-0.00975411012768745
-4.3625659942627	-6.82397127151489	-8.35675239562988	-0.0958674624562263	-0.0257312972098589	-0.00977584533393383
-4.36603116989136	-6.82821893692017	-8.36882972717285	-0.0958269387483597	-0.0258161071687937	-0.00973934587091208
-4.37135982513428	-6.82291698455811	-8.38976097106934	-0.0957926213741302	-0.025699095800519	-0.00968786980956793
-4.37242221832275	-6.81112146377563	-8.40150737762451	-0.0957796201109886	-0.0254378747195005	-0.00988754536956549
-4.36911964416504	-6.81063175201416	-8.38838386535645	-0.0957631766796112	-0.0252949427813292	-0.0101370122283697
-4.3704628944397	-6.81792449951172	-8.36567211151123	-0.095852367579937	-0.0253237038850784	-0.0102856261655688
-4.37387228012085	-6.8321795463562	-8.37045669555664	-0.0957834497094154	-0.025456391274929	-0.0101778730750084
-4.37924337387085	-6.83379745483398	-8.3994665145874	-0.0956511870026588	-0.02549097687006	-0.010094216093421
-4.38495826721191	-6.82932233810425	-8.4183874130249	-0.0956491231918335	-0.025434197857976	-0.0101752644404769
-4.38740015029907	-6.83048868179321	-8.41495418548584	-0.0956330448389053	-0.0252332873642445	-0.0103996703401208
-4.38808250427246	-6.83624219894409	-8.38671588897705	-0.0956616997718811	-0.0253102034330368	-0.0104996785521507
-4.39403963088989	-6.85422563552856	-8.38503646850586	-0.0957214385271072	-0.0254630316048861	-0.010350639000535
-4.40612697601318	-6.85600233078003	-8.41171550750732	-0.0956589579582214	-0.0256167091429234	-0.0102216955274343
-4.41436100006104	-6.85077095031738	-8.43716812133789	-0.0956301391124725	-0.0254942029714584	-0.0102313105016947
-4.41431283950806	-6.85314989089966	-8.44018840789795	-0.0956964790821075	-0.0253885891288519	-0.0103448340669274
-4.42176532745361	-6.8569450378418	-8.42920875549316	-0.0958109647035599	-0.025444196537137	-0.0103251878172159
-4.4258828163147	-6.87446546554565	-8.42311000823975	-0.0958641618490219	-0.0254833772778511	-0.0102211898192763
-4.44002294540405	-6.88681888580322	-8.44603729248047	-0.0958841517567635	-0.0256883129477501	-0.00987942703068256
-4.4530143737793	-6.88350772857666	-8.47316360473633	-0.095954030752182	-0.0255080014467239	-0.00967282801866531
-4.45414257049561	-6.88090991973877	-8.48365211486816	-0.0959489494562149	-0.0254086796194315	-0.00966391991823912
-4.4564847946167	-6.88905191421509	-8.45904159545898	-0.0961733534932137	-0.0252877436578274	-0.009629444219172
-4.46089363098145	-6.90317344665527	-8.45002937316895	-0.0962549522519112	-0.0254297461360693	-0.00937825907021761
-4.47040319442749	-6.9109001159668	-8.46400928497314	-0.0961673259735107	-0.025563532486558	-0.009059670381248
-4.4779200553894	-6.90245866775513	-8.48261070251465	-0.0962691679596901	-0.0255313832312822	-0.00891773588955402
-4.4781231880188	-6.89678764343262	-8.48083686828613	-0.0961845815181732	-0.0253652334213257	-0.00892817042768002
-4.47400665283203	-6.90353870391846	-8.45676422119141	-0.0962632745504379	-0.0253971200436354	-0.00893819332122803
-4.48298454284668	-6.91634035110474	-8.45472145080566	-0.0962641984224319	-0.025591230019927	-0.0085849966853857
-4.49055528640747	-6.91996240615845	-8.47268199920654	-0.0961524695158005	-0.0256686881184578	-0.00828093197196722
-4.49579238891602	-6.91181421279907	-8.49278259277344	-0.0961477756500244	-0.025491077452898	-0.0080677280202508
-4.49152231216431	-6.90907335281372	-8.47066783905029	-0.0962951257824898	-0.0252963062375784	-0.00804906245321035
-4.49467515945435	-6.92153358459473	-8.44528865814209	-0.0963134691119194	-0.0254651457071304	-0.00780005194246769
-4.50230503082275	-6.93281507492065	-8.46004867553711	-0.0963025540113449	-0.0256556961685419	-0.00732307229191065
-4.50993919372559	-6.92416954040527	-8.4837646484375	-0.0962222889065742	-0.0256197936832905	-0.00703946640715003
-4.51060676574707	-6.91990661621094	-8.48228549957275	-0.0962718948721886	-0.0254864990711212	-0.00688437651842833
-4.50752735137939	-6.92280769348145	-8.4673490524292	-0.0963224247097969	-0.0254759322851896	-0.00678924005478621
-4.50620985031128	-6.93496561050415	-8.45606517791748	-0.0963156223297119	-0.0256792400032282	-0.0064434721134603
-4.51720094680786	-6.94283771514893	-8.46444606781006	-0.0962605178356171	-0.0258307326585054	-0.00596191314980388
-4.51760005950928	-6.93063688278198	-8.49931144714355	-0.0961269214749336	-0.0257371906191111	-0.00554033182561398
-4.51501274108887	-6.92644882202148	-8.4973611831665	-0.0961450412869453	-0.0256507247686386	-0.00545708881691098
-4.51022815704346	-6.92763233184814	-8.47360992431641	-0.0962749719619751	-0.0255597345530987	-0.00518079148605466
-4.50619697570801	-6.93817281723022	-8.45595073699951	-0.0961819291114807	-0.025644252076745	-0.00477445032447577
-4.51030302047729	-6.93781805038452	-8.46452617645264	-0.0961020439863205	-0.0259175393730402	-0.00422252062708139
-4.51312828063965	-6.93034362792969	-8.48292446136475	-0.0961595550179482	-0.0256960522383451	-0.0038773228880018
-4.50337171554565	-6.91447162628174	-8.46611785888672	-0.0962012633681297	-0.025475075468421	-0.00385489803738892
-4.4972357749939	-6.92316722869873	-8.44531440734863	-0.0964095816016197	-0.0256650447845459	-0.00347215472720563
-4.49976873397827	-6.92680644989014	-8.4530782699585	-0.0964416489005089	-0.0258037988096476	-0.00291909882798791
-4.50009346008301	-6.91347312927246	-8.48436069488525	-0.0963234528899193	-0.0257231052964926	-0.00253209588117898
-4.4889965057373	-6.9017071723938	-8.46334171295166	-0.0964719504117966	-0.0255670268088579	-0.00232799421064556
-4.48398923873901	-6.91091251373291	-8.4289493560791	-0.0966814309358597	-0.0255052484571934	-0.00191428046673536
-4.48144340515137	-6.91132688522339	-8.44818878173828	-0.0966187119483948	-0.0256044175475836	-0.00131053198128939
-4.48115491867065	-6.89859485626221	-8.45877838134766	-0.096678152680397	-0.0255390927195549	-0.000921767321415246
-4.46994304656982	-6.88687086105347	-8.44857501983643	-0.0967667400836945	-0.0253058411180973	-0.000779967638663948
-4.4608473777771	-6.89125633239746	-8.42203807830811	-0.096764862537384	-0.025364875793457	-0.000384640588890761
-4.46265935897827	-6.89888858795166	-8.43018913269043	-0.0969163328409195	-0.0254828371107578	0.000238320761127397
-4.4611439704895	-6.88215208053589	-8.45795154571533	-0.0967979654669762	-0.0253823213279247	0.000767729710787535
-4.45012426376343	-6.87461376190186	-8.43454933166504	-0.0969331488013268	-0.0252235569059849	0.000944576517213136
-4.44412517547607	-6.8799614906311	-8.40165996551514	-0.0970481634140015	-0.0252744760364294	0.0013290005736053
-4.44107389450073	-6.884850025177	-8.41203498840332	-0.0970587655901909	-0.0254348684102297	0.00190905691124499
-4.44353723526001	-6.87262010574341	-8.44165134429932	-0.0969503372907639	-0.025447953492403	0.00239832838997245
-4.43548107147217	-6.86275482177734	-8.42879676818848	-0.0970538631081581	-0.0252070240676403	0.00253331917338073
-4.42387723922729	-6.86941957473755	-8.3993091583252	-0.0970680639147758	-0.0253765694797039	0.00289481529034674
-4.42717409133911	-6.87723398208618	-8.40926265716553	-0.0971184298396111	-0.0256018377840519	0.00351018970832229
-4.43169736862183	-6.86235094070435	-8.43707084655762	-0.0970298647880554	-0.0254842992872	0.00388882891274989
-4.42135238647461	-6.85524845123291	-8.4060525894165	-0.097276508808136	-0.0253779143095016	0.00408503133803606
-4.41729974746704	-6.86410999298096	-8.39067935943604	-0.0973383337259293	-0.0255559664219618	0.00447564618662
-4.42645835876465	-6.86366415023804	-8.40708255767822	-0.0972870364785194	-0.0257021710276604	0.00500550912693143
-4.42311000823975	-6.84589242935181	-8.41750335693359	-0.0974024757742882	-0.0255536288022995	0.00507189612835646
-4.41287612915039	-6.85186052322388	-8.38195323944092	-0.0976228266954422	-0.0255653131753206	0.0051486799493432
-4.41726875305176	-6.85968923568726	-8.38603591918945	-0.0977033227682114	-0.0258935336023569	0.00565177295356989
-4.41933679580688	-6.8490047454834	-8.40777492523193	-0.0978071615099907	-0.0257959682494402	0.0059310169890523
-4.4117865562439	-6.83871507644653	-8.39797592163086	-0.0979441255331039	-0.0256703160703182	0.00601305672898889
-4.40504693984985	-6.84190654754639	-8.35855293273926	-0.0981549099087715	-0.0257647819817066	0.00629747379571199
-4.40771627426147	-6.84645652770996	-8.35869121551514	-0.0981899052858353	-0.0258575193583965	0.00676564872264862
-4.4095458984375	-6.83343935012817	-8.38390254974365	-0.0981576070189476	-0.0258637070655823	0.00714971497654915
-4.40352487564087	-6.82297563552856	-8.37524032592773	-0.0983547419309616	-0.025722574442625	0.00712116668000817
-4.40084934234619	-6.83338403701782	-8.34783172607422	-0.0986090749502182	-0.0255965776741505	0.00717051792889833
-4.41610527038574	-6.83935451507568	-8.34714412689209	-0.0989181473851204	-0.0256681088358164	0.00709416437894106
-4.43063116073608	-6.82689189910889	-8.37591934204102	-0.0988738387823105	-0.0252810716629028	0.00699911825358868
-4.42123699188232	-6.82600927352905	-8.35608386993408	-0.098989449441433	-0.0249526090919971	0.00693815853446722
-4.40747117996216	-6.83156108856201	-8.32922172546387	-0.0990340933203697	-0.0249101147055626	0.00724078575149179
-4.40777063369751	-6.83814764022827	-8.33111476898193	-0.0991131812334061	-0.0251124817878008	0.00782906357198954
-4.40435600280762	-6.82216882705688	-8.36078071594238	-0.0990681871771812	-0.0252347253262997	0.00836900155991316
-4.38930797576904	-6.805006980896	-8.34926891326904	-0.0992364510893822	-0.025196572765708	0.00862265005707741
-4.37924098968506	-6.80913162231445	-8.31935596466064	-0.099485456943512	-0.0254269484430552	0.00901778042316437
-4.37991809844971	-6.80459833145142	-8.33637046813965	-0.099619522690773	-0.0255999863147736	0.00960120931267738
-4.37703037261963	-6.79035520553589	-8.35060977935791	-0.0996853783726692	-0.0254854466766119	0.00984650850296021
-4.36815690994263	-6.78691816329956	-8.30443286895752	-0.0999585688114166	-0.0253692623227835	0.00992976222187281
-4.37179613113403	-6.79352283477783	-8.29451560974121	-0.100047521293163	-0.025484649464488	0.0103258537128568
-4.3724570274353	-6.78343200683594	-8.32043361663818	-0.100047454237938	-0.0255142208188772	0.0106110107153654
-4.36537313461304	-6.76999282836914	-8.31448173522949	-0.100179620087147	-0.0254328865557909	0.0105740819126368
-4.35995101928711	-6.77711725234985	-8.28441715240479	-0.100443728268147	-0.0254563167691231	0.0106169600039721
-4.36285591125488	-6.78717279434204	-8.2905969619751	-0.100462362170219	-0.025687275454402	0.0109948804602027
-4.36539697647095	-6.77847814559937	-8.31230926513672	-0.100460849702358	-0.025688961148262	0.0111792087554932
-4.36360168457031	-6.77250194549561	-8.29083728790283	-0.100690983235836	-0.0254106093198061	0.0111451968550682
-4.36303663253784	-6.78038597106934	-8.25853729248047	-0.100846692919731	-0.0254321191459894	0.0112729584798217
-4.3722505569458	-6.78028678894043	-8.26953983306885	-0.100853532552719	-0.0255657844245434	0.011627565138042
-4.37766027450562	-6.7685489654541	-8.28949928283691	-0.101007349789143	-0.0253257714211941	0.0117136379703879
-4.37706232070923	-6.75745582580566	-8.26614761352539	-0.101114362478256	-0.0251157227903605	0.0116263637319207
-4.37691307067871	-6.76980400085449	-8.24309825897217	-0.101295344531536	-0.0253086723387241	0.0118241645395756
-4.38697862625122	-6.76795482635498	-8.25772190093994	-0.101335562765598	-0.0253564175218344	0.0121702449396253
-4.38683843612671	-6.75242519378662	-8.2765588760376	-0.101494990289211	-0.0252105128020048	0.0122522367164493
-4.3783073425293	-6.75408840179443	-8.2370548248291	-0.101711355149746	-0.0250291787087917	0.0122575247660279
-4.37829065322876	-6.76116704940796	-8.22293949127197	-0.101868338882923	-0.0252502467483282	0.0125917131081223
-4.38608646392822	-6.74924468994141	-8.25386333465576	-0.101836800575256	-0.0251966547220945	0.0129358349367976
-4.37805461883545	-6.73806476593018	-8.253173828125	-0.101912930607796	-0.025014266371727	0.0127991558983922
-4.37313270568848	-6.74504470825195	-8.22174549102783	-0.102070868015289	-0.0251083131879568	0.0129843503236771
-4.37869548797607	-6.74686908721924	-8.24827098846436	-0.102135270833969	-0.0252096895128489	0.0133833298459649
-4.37194108963013	-6.73261833190918	-8.25895500183105	-0.10217446833849	-0.0249960664659739	0.0134411109611392
-4.36394643783569	-6.73511457443237	-8.22500324249268	-0.102365717291832	-0.025028970092535	0.0134855750948191
-4.36578226089478	-6.74456453323364	-8.22247505187988	-0.102379932999611	-0.0251332949846983	0.0138178654015064
-4.36963605880737	-6.73194694519043	-8.2523078918457	-0.102337494492531	-0.0251301098614931	0.0140770515426993
-4.36334800720215	-6.72543144226074	-8.24222946166992	-0.102489329874516	-0.0250490717589855	0.0139699559658766
-4.36313486099243	-6.73713397979736	-8.22654056549072	-0.102612905204296	-0.0251258369535208	0.0141322538256645
-4.37024307250977	-6.73952627182007	-8.24521160125732	-0.102641150355339	-0.0251563265919685	0.014470562338829
-4.36960697174072	-6.72825479507446	-8.25305271148682	-0.102721735835075	-0.0249588247388601	0.0144424205645919
-4.36474275588989	-6.73573732376099	-8.22078132629395	-0.102835655212402	-0.0249384511262178	0.0144514720886946
-4.37314939498901	-6.74330711364746	-8.22719478607178	-0.102866373956203	-0.025119187310338	0.0147734908387065
-4.37575960159302	-6.73614358901978	-8.25613403320313	-0.102813743054867	-0.0250195432454348	0.0148229440674186
-4.36989784240723	-6.73420381546021	-8.23386859893799	-0.102921061217785	-0.0249023977667093	0.0146647663787007
-4.37068605422974	-6.75092601776123	-8.2232494354248	-0.10308001190424	-0.0250933673232794	0.0147890783846378
-4.37979555130005	-6.75092840194702	-8.25191879272461	-0.103055782616138	-0.025164257735014	0.014886368997395
-4.37288045883179	-6.74774265289307	-8.24062442779541	-0.103181734681129	-0.0249797161668539	0.0146881975233555
-4.37374877929688	-6.76232576370239	-8.21375846862793	-0.103215426206589	-0.0252121742814779	0.01492212805897
-4.384202003479	-6.75680589675903	-8.2524356842041	-0.103172697126865	-0.0251620374619961	0.0151154538616538
-4.37978887557983	-6.75056219100952	-8.23361110687256	-0.103242889046669	-0.0250847619026899	0.0150194577872753
-4.38611459732056	-6.76701927185059	-8.23511028289795	-0.103249944746494	-0.0252081155776978	0.0154122887179255
-4.39665651321411	-6.75627470016479	-8.2584114074707	-0.103181503713131	-0.0251624435186386	0.0156735703349113
-4.39336538314819	-6.75005483627319	-8.23541641235352	-0.103376910090446	-0.0249011740088463	0.0157072488218546
-4.39708852767944	-6.76283693313599	-8.22063827514648	-0.103420004248619	-0.0251412261277437	0.0160157028585672
-4.40423917770386	-6.75664520263672	-8.25273323059082	-0.103391587734222	-0.0251902900636196	0.0163901150226593
-4.40083789825439	-6.74774408340454	-8.24401378631592	-0.103508345782757	-0.0249262433499098	0.0163923073559999
-4.39952707290649	-6.76023483276367	-8.23639392852783	-0.10354970395565	-0.0250961612910032	0.0166738908737898
-4.40584850311279	-6.75960493087769	-8.26532077789307	-0.103537030518055	-0.0250779520720243	0.0170968361198902
-4.40026140213013	-6.74901628494263	-8.24786281585693	-0.10358964651823	-0.0249070562422276	0.0171769019216299
-4.39816427230835	-6.76378345489502	-8.22460174560547	-0.103698074817657	-0.0250888932496309	0.0175802614539862
-4.40471410751343	-6.75881338119507	-8.2622127532959	-0.10358839482069	-0.0250361319631338	0.0180217456072569
-4.39973497390747	-6.7490439414978	-8.25275135040283	-0.103706575930119	-0.0249001085758209	0.0179802533239126
-4.39931631088257	-6.7640643119812	-8.24107837677002	-0.103726908564568	-0.025079233571887	0.0183934755623341
-4.40956497192383	-6.75743198394775	-8.26984691619873	-0.103698067367077	-0.0250419154763222	0.0188203845173121
-4.40559101104736	-6.75124406814575	-8.2469654083252	-0.103832587599754	-0.0248597487807274	0.0188235640525818
-4.41425228118896	-6.75979566574097	-8.24546813964844	-0.103859163820744	-0.0251005701720715	0.0191371086984873
-4.41751050949097	-6.74903345108032	-8.27677822113037	-0.103953987360001	-0.0249548833817244	0.0192777365446091
-4.4169225692749	-6.74890518188477	-8.24322414398193	-0.10414944589138	-0.0247054472565651	0.0190865527838469
-4.42773914337158	-6.75938940048218	-8.24337863922119	-0.104352794587612	-0.0250964015722275	0.0192968919873238
-4.43382930755615	-6.74607133865356	-8.28428649902344	-0.104494400322437	-0.0252983905375004	0.0193149000406265
-4.43045854568481	-6.74471569061279	-8.26125335693359	-0.104874022305012	-0.0252754092216492	0.0192193016409874
-4.44327545166016	-6.75784873962402	-8.2689733505249	-0.104964949190617	-0.0256608128547668	0.0195557232946157
-4.44860315322876	-6.7415337562561	-8.2979211807251	-0.104915618896484	-0.025532940402627	0.0196898989379406
-4.44405460357666	-6.7373104095459	-8.27213287353516	-0.105012558400631	-0.0253842025995255	0.0196310598403215
-4.4496111869812	-6.74825239181519	-8.27166748046875	-0.105065174400806	-0.0256871450692415	0.019965935498476
-4.45715713500977	-6.73929405212402	-8.29591941833496	-0.105065412819386	-0.0256438050419092	0.0202831979840994
-4.44830846786499	-6.72652530670166	-8.27471542358398	-0.105239823460579	-0.0254327710717916	0.0202571991831064
-4.45024490356445	-6.7342209815979	-8.25837707519531	-0.105394892394543	-0.0257862918078899	0.0206473153084517
-4.45960235595703	-6.71813488006592	-8.28498458862305	-0.105601206421852	-0.0259237494319677	0.020928455516696
-4.44974040985107	-6.71205186843872	-8.2748908996582	-0.105966851115227	-0.0258581154048443	0.020892821252346
-4.45369863510132	-6.71723937988281	-8.25830459594727	-0.106209136545658	-0.026081670075655	0.0212444812059402
-4.45691585540771	-6.69999837875366	-8.29361534118652	-0.106277227401733	-0.0262216310948133	0.0215883627533913
-4.44630527496338	-6.69280004501343	-8.27060127258301	-0.106616653501987	-0.0259981621056795	0.0216385181993246
-4.43922519683838	-6.70066499710083	-8.25135803222656	-0.106774993240833	-0.0261963456869125	0.0220283176749945
-4.44040775299072	-6.68800592422485	-8.29422378540039	-0.106799893081188	-0.026254765689373	0.0222944933921099
-4.4249382019043	-6.68083715438843	-8.26807880401611	-0.107012532651424	-0.0262445937842131	0.0222827568650246
-4.42518997192383	-6.69045686721802	-8.26833438873291	-0.107248947024345	-0.0265580285340548	0.0226781591773033
-4.42679405212402	-6.67543649673462	-8.29871368408203	-0.107383333146572	-0.0265626516193151	0.0229516606777906
-4.41635704040527	-6.67283010482788	-8.27354335784912	-0.107703179121017	-0.0265932064503431	0.0229986738413572
-4.41909885406494	-6.68231391906738	-8.28814697265625	-0.107725411653519	-0.0270118545740843	0.0235186759382486
-4.41560411453247	-6.65901231765747	-8.30693054199219	-0.107922337949276	-0.0269808564335108	0.0236114133149385
-4.41122102737427	-6.66686773300171	-8.27685546875	-0.108149081468582	-0.0271397866308689	0.0236841849982738
-4.41583919525146	-6.65949821472168	-8.31097984313965	-0.108132086694241	-0.0274119079113007	0.0240449942648411
-4.40816879272461	-6.6490330696106	-8.29067707061768	-0.108339175581932	-0.0273635219782591	0.0239393897354603
-4.41333532333374	-6.65869092941284	-8.27994441986084	-0.108497485518456	-0.0277660749852657	0.0242357645183802
-4.41760349273682	-6.64706563949585	-8.31472778320313	-0.108556047081947	-0.0278267376124859	0.0242230016738176
-4.40912199020386	-6.64605569839478	-8.28873538970947	-0.108749069273472	-0.0280361846089363	0.0241411160677671
-4.41878700256348	-6.64828205108643	-8.32446384429932	-0.108782343566418	-0.02838877402246	0.0243740435689688
-4.41165590286255	-6.64080142974854	-8.3209056854248	-0.108977973461151	-0.0283750463277102	0.0241878144443035
-4.417160987854	-6.64979362487793	-8.30360507965088	-0.109039418399334	-0.0287410225719213	0.0243302565068007
-4.42337942123413	-6.63699150085449	-8.33325004577637	-0.109096683561802	-0.0288219694048166	0.0243179574608803
-4.42448902130127	-6.63684701919556	-8.30942440032959	-0.10931047052145	-0.0288918558508158	0.024062866345048
-4.43186902999878	-6.6421914100647	-8.32941818237305	-0.109370648860931	-0.0294071529060602	0.0242038890719414
-4.43624877929688	-6.63114929199219	-8.33484745025635	-0.109554186463356	-0.0293701365590096	0.0239455848932266
-4.43844699859619	-6.64459323883057	-8.3137378692627	-0.109767906367779	-0.0297074653208256	0.0239180643111467
-4.44965696334839	-6.63332986831665	-8.35280990600586	-0.109853014349937	-0.0298006031662226	0.0238016862422228
-4.44531440734863	-6.63890838623047	-8.32730484008789	-0.110057301819324	-0.0299724861979485	0.0235218498855829
-4.45664834976196	-6.64114713668823	-8.36369609832764	-0.109984777867794	-0.0302354972809553	0.0236079059541225
-4.44853544235229	-6.63328647613525	-8.34831619262695	-0.110132269561291	-0.0301812496036291	0.0231675617396832
-4.45433902740479	-6.65160322189331	-8.34047794342041	-0.110154084861279	-0.0305111594498158	0.0231586433947086
-4.46156978607178	-6.63772010803223	-8.37180805206299	-0.11028578132391	-0.0305632576346397	0.0229461658746004
-4.45522356033325	-6.64534139633179	-8.34416007995605	-0.110461421310902	-0.030632209032774	0.0224950592964888
-4.46992540359497	-6.64490556716919	-8.37508583068848	-0.110523529350758	-0.0308770705014467	0.022409625351429
-4.46510791778564	-6.63517141342163	-8.35479068756104	-0.110709123313427	-0.030737766996026	0.0219169165939093
-4.47196578979492	-6.64655017852783	-8.35496139526367	-0.110798917710781	-0.0311238523572683	0.0218802131712437
-4.47383260726929	-6.62902402877808	-8.37400722503662	-0.110858999192715	-0.0309895817190409	0.0213596913963556
-4.4696569442749	-6.63806629180908	-8.34266090393066	-0.111044935882092	-0.0312341675162315	0.0211034379899502
-4.48184967041016	-6.63661813735962	-8.38107204437256	-0.110990054905415	-0.0314777456223965	0.0209716223180294
-4.47688674926758	-6.62639713287354	-8.36919498443604	-0.111246302723885	-0.0313908085227013	0.0203865673393011
-4.48498582839966	-6.64017677307129	-8.34152603149414	-0.111369766294956	-0.0316767543554306	0.0201161950826645
-4.49470329284668	-6.62715101242065	-8.38717937469482	-0.111496701836586	-0.031754057854414	0.0197083055973053
-4.49781894683838	-6.62650394439697	-8.36164855957031	-0.111723050475121	-0.0316449068486691	0.0190568976104259
-4.50212383270264	-6.63993072509766	-8.36235046386719	-0.111820951104164	-0.0320151597261429	0.0187599193304777
-4.51243686676025	-6.63271856307983	-8.38486480712891	-0.111907169222832	-0.0320504270493984	0.0183119866997004
-4.51493167877197	-6.62771558761597	-8.36264038085938	-0.112012699246407	-0.0319838933646679	0.0175689999014139
-4.52081441879272	-6.64636707305908	-8.3412971496582	-0.112274758517742	-0.0321655422449112	0.0172182321548462
-4.53251600265503	-6.63746213912964	-8.38472461700439	-0.112261943519115	-0.0322803817689419	0.0167322866618633
-4.53299951553345	-6.63704347610474	-8.35714054107666	-0.112432964146137	-0.0322966724634171	0.0159226823598146
-4.54360103607178	-6.65161657333374	-8.35410213470459	-0.11254159361124	-0.0325339138507843	0.0155943036079407
-4.55441236495972	-6.64033222198486	-8.38966941833496	-0.112507700920105	-0.0325796753168106	0.015111867338419
-4.55477571487427	-6.64899969100952	-8.35033988952637	-0.112670391798019	-0.0326027013361454	0.0143347820267081
-4.56469869613647	-6.66063690185547	-8.3570556640625	-0.112722247838974	-0.0329958833754063	0.0140174701809883
-4.57708978652954	-6.65094661712646	-8.38804531097412	-0.112688519060612	-0.0328710488975048	0.0135369244962931
-4.57409429550171	-6.65167236328125	-8.3671989440918	-0.112763412296772	-0.0329060219228268	0.0127342669293284
-4.58523988723755	-6.67034196853638	-8.36668014526367	-0.112804181873798	-0.0333031639456749	0.0124515434727073
-4.5956244468689	-6.66286182403564	-8.40213584899902	-0.112705372273922	-0.0333415344357491	0.012050355784595
-4.59270906448364	-6.66173791885376	-8.37854385375977	-0.112831108272076	-0.0332787185907364	0.0113661251962185
-4.60050916671753	-6.677001953125	-8.362229347229	-0.112785764038563	-0.0336308851838112	0.0110211335122585
-4.61136198043823	-6.67338800430298	-8.40239715576172	-0.112734399735928	-0.0337040796875954	0.0107006411999464
-4.61052656173706	-6.66881942749023	-8.39084911346436	-0.112806364893913	-0.0336593315005302	0.0100309923291206
-4.60949659347534	-6.68790578842163	-8.38007545471191	-0.112848535180092	-0.0338132679462433	0.00965803768485785
-4.62320280075073	-6.68609857559204	-8.41010189056396	-0.112737998366356	-0.0339408069849014	0.00939655117690563
-4.62059593200684	-6.6778392791748	-8.3993673324585	-0.112867146730423	-0.0338112600147724	0.00878145545721054
-4.62269973754883	-6.69178342819214	-8.37386035919189	-0.112907417118549	-0.0339628979563713	0.00842393282800913
-4.63211536407471	-6.69485378265381	-8.40000152587891	-0.112834073603153	-0.0341825261712074	0.00815637689083815
-4.63899230957031	-6.68458414077759	-8.42350387573242	-0.112839072942734	-0.0340790785849094	0.00772061292082071
-4.63557529449463	-6.68369770050049	-8.40410804748535	-0.113006450235844	-0.0339217409491539	0.00706282304599881
-4.63793563842773	-6.69988250732422	-8.38927841186523	-0.112994156777859	-0.0341126620769501	0.00672756368294358
-4.65023183822632	-6.70068216323853	-8.42251682281494	-0.112995892763138	-0.0341990552842617	0.00653109746053815
-4.65134429931641	-6.69422769546509	-8.41567707061768	-0.113084927201271	-0.0339192040264606	0.0059907385148108
-4.64983320236206	-6.70687484741211	-8.38779163360596	-0.113111563026905	-0.0340360179543495	0.00554457353428006
-4.65909481048584	-6.71173334121704	-8.40787410736084	-0.113124571740627	-0.0341220498085022	0.00540016405284405
-4.66546201705933	-6.7019476890564	-8.43117332458496	-0.113163746893406	-0.0339518114924431	0.00492067728191614
-4.66058301925659	-6.70204925537109	-8.40585231781006	-0.113245829939842	-0.0337879024446011	0.00426987838000059
-4.66568946838379	-6.72035217285156	-8.39818859100342	-0.113306641578674	-0.0339880622923374	0.00408473657444119
-4.67791366577148	-6.71566200256348	-8.42868614196777	-0.113260991871357	-0.0339217633008957	0.00394345400854945
-4.67626905441284	-6.70817375183105	-8.43192195892334	-0.113350421190262	-0.0337538681924343	0.00344855454750359
-4.674635887146	-6.71754455566406	-8.39715003967285	-0.113470755517483	-0.0336673781275749	0.00298728956840932
-4.67918157577515	-6.72726440429688	-8.40197086334229	-0.113471865653992	-0.0338658839464188	0.00290828244760633
-4.69096183776855	-6.7189564704895	-8.43152236938477	-0.11344088613987	-0.0337624661624432	0.0027097633574158
-4.6877965927124	-6.71195554733276	-8.43098545074463	-0.113467805087566	-0.033469881862402	0.00218704948201776
-4.6860203742981	-6.72153425216675	-8.39877033233643	-0.113612569868565	-0.0333876982331276	0.00188718910794705
-4.69707918167114	-6.73202848434448	-8.41472816467285	-0.113589569926262	-0.0335927121341228	0.001904395991005
-4.69622755050659	-6.72072792053223	-8.4338903427124	-0.113549001514912	-0.033455315977335	0.0016434530261904
-4.69038343429565	-6.72224855422974	-8.40330410003662	-0.113701939582825	-0.0332934409379959	0.00121006777044386
-4.69715929031372	-6.73767375946045	-8.39550113677979	-0.1136659309268	-0.0334622003138065	0.00121835444588214
-4.70293474197388	-6.72797775268555	-8.43003463745117	-0.113549917936325	-0.0333864614367485	0.00111944868694991
-4.69892930984497	-6.72925090789795	-8.40372753143311	-0.113704644143581	-0.0331186801195145	0.000652579416055232
-4.70191764831543	-6.74838638305664	-8.40655612945557	-0.113705426454544	-0.0333059541881084	0.000680218799971044
-4.71419620513916	-6.74386310577393	-8.42972564697266	-0.113581113517284	-0.0332123301923275	0.000630248512607068
-4.70698547363281	-6.73999357223511	-8.40917873382568	-0.113625027239323	-0.0329982675611973	0.000367387663573027
-4.71063804626465	-6.76089525222778	-8.39566326141357	-0.113672383129597	-0.0331430807709694	0.000392392947105691
-4.71978998184204	-6.75747489929199	-8.4246940612793	-0.113600634038448	-0.0330452583730221	0.000426837272243574
-4.71482086181641	-6.75167465209961	-8.41215991973877	-0.11360614746809	-0.0327798202633858	0.000108616535726469
-4.71723031997681	-6.77021026611328	-8.39596652984619	-0.113586239516735	-0.0329262986779213	0.000145030135172419
-4.72899723052979	-6.76688098907471	-8.4321346282959	-0.113478899002075	-0.0328870378434658	0.000292132870526984
-4.72722625732422	-6.76564502716064	-8.40840244293213	-0.113577082753181	-0.0326995141804218	5.03868686791975E-05
-4.72595882415771	-6.78279876708984	-8.40101909637451	-0.11347384005785	-0.0329071879386902	0.000181938128662296
-4.73346853256226	-6.7785496711731	-8.43131923675537	-0.113274216651917	-0.0329551659524441	0.000367214670404792
-4.73246479034424	-6.77078437805176	-8.43515300750732	-0.113198392093182	-0.0327530354261398	0.000183020893018693
-4.72830820083618	-6.7874927520752	-8.4113130569458	-0.113181136548519	-0.0328269489109516	0.000259530963376164
-4.73748445510864	-6.79321146011353	-8.44177913665771	-0.112936720252037	-0.0329110659658909	0.000531188154127449
-4.73432159423828	-6.78640222549438	-8.45657634735107	-0.112815946340561	-0.0328302718698978	0.000534643069840968
-4.7290735244751	-6.78966236114502	-8.42646408081055	-0.112784750759602	-0.0328575223684311	0.000528392556589097
-4.73372840881348	-6.80836009979248	-8.43885803222656	-0.11264556646347	-0.0330923572182655	0.000867696770001203
-4.7331166267395	-6.79357624053955	-8.46484661102295	-0.112438134849072	-0.0331858396530151	0.000987609731964767
-4.7300763130188	-6.79723882675171	-8.44465446472168	-0.112366758286953	-0.033084224909544	0.000897856254596263
-4.73029327392578	-6.8139820098877	-8.44224643707275	-0.112209975719452	-0.0333757176995277	0.00119362433906645
-4.73789310455322	-6.81594038009644	-8.48166847229004	-0.111978456377983	-0.0334716103971004	0.0015530725941062
-4.73258972167969	-6.80922698974609	-8.48095607757568	-0.111893109977245	-0.0334546118974686	0.00147639238275588
-4.73175716400146	-6.82734394073486	-8.44876098632813	-0.111776493489742	-0.0336099751293659	0.00175718136597425
-4.74105501174927	-6.83104181289673	-8.48328876495361	-0.111461371183395	-0.0338203124701977	0.00212508835829794
-4.73401021957397	-6.82574129104614	-8.49411678314209	-0.111299127340317	-0.0337305441498756	0.00210039177909493
-4.7333459854126	-6.83990907669067	-8.47080421447754	-0.111307881772518	-0.0338865257799625	0.00226009846664965
-4.74140310287476	-6.84692192077637	-8.49990940093994	-0.11103331297636	-0.0340495780110359	0.00261964625678957
-4.7395920753479	-6.8412709236145	-8.51750087738037	-0.110868535935879	-0.0339421145617962	0.00277943420223892
-4.73440980911255	-6.84725618362427	-8.48749160766602	-0.11079103499651	-0.0339239127933979	0.00284696696326137
-4.73805236816406	-6.86192464828491	-8.49367713928223	-0.11068831384182	-0.0341332592070103	0.00322763854637742
-4.74412536621094	-6.85543584823608	-8.52700138092041	-0.110462479293346	-0.0340728349983692	0.0034402790479362
-4.7348313331604	-6.8535304069519	-8.51832294464111	-0.110387653112411	-0.0339782200753689	0.00336250942200422
-4.73219871520996	-6.8661150932312	-8.49396896362305	-0.110419802367687	-0.0340579152107239	0.00351541303098202
-4.73718929290771	-6.87246227264404	-8.52060794830322	-0.110253229737282	-0.0341271013021469	0.00392076093703508
-4.73527336120605	-6.86505317687988	-8.52890110015869	-0.110162980854511	-0.0339285470545292	0.0039494251832366
-4.72539567947388	-6.8746485710144	-8.49662113189697	-0.110153004527092	-0.0338809601962566	0.004072321113199
-4.73244762420654	-6.88079786300659	-8.51443862915039	-0.10998871922493	-0.034163985401392	0.00452593201771379
-4.72910737991333	-6.86934041976929	-8.53444290161133	-0.109855882823467	-0.033937856554985	0.00452712271362543
-4.71951150894165	-6.87775421142578	-8.5068359375	-0.109787419438362	-0.0339591316878796	0.00456977402791381
-4.72549200057983	-6.89142751693726	-8.5174732208252	-0.109755359590054	-0.0340649411082268	0.00490892818197608
-4.72554349899292	-6.88214111328125	-8.550537109375	-0.109620705246925	-0.0339447483420372	0.0051921084523201
-4.71629905700684	-6.88264846801758	-8.52359294891357	-0.109615512192249	-0.0337173566222191	0.00507703889161348
-4.71676111221313	-6.89827919006348	-8.50430393218994	-0.109615407884121	-0.0338519364595413	0.00541003467515111
-4.72398328781128	-6.89602947235107	-8.53798675537109	-0.109453581273556	-0.0338546261191368	0.00574019504711032
-4.71814441680908	-6.88930463790894	-8.53846645355225	-0.109409749507904	-0.0335939563810825	0.00567972101271153
-4.71131801605225	-6.90646171569824	-8.52255344390869	-0.109276048839092	-0.0337172634899616	0.00585819035768509
-4.71798706054688	-6.90455484390259	-8.55564022064209	-0.10921361297369	-0.0337055251002312	0.0062540047802031
-4.70729780197144	-6.90017175674438	-8.53677463531494	-0.109203033149242	-0.0334402471780777	0.00626219296827912
-4.70848894119263	-6.91973400115967	-8.52209758758545	-0.109144829213619	-0.0335158742964268	0.00663914112374187
-4.71450185775757	-6.9119234085083	-8.56544780731201	-0.108908429741859	-0.03343216329813	0.00689748162403703
-4.70390653610229	-6.9171838760376	-8.54272174835205	-0.108974426984787	-0.0332348383963108	0.00690498063340783
-4.71074676513672	-6.93502283096313	-8.53737163543701	-0.108857899904251	-0.0332970730960369	0.00735076237469912
-4.71009254455566	-6.92615699768066	-8.57494258880615	-0.108683720231056	-0.0330877713859081	0.00763893080875278
-4.70237255096436	-6.93760871887207	-8.53535175323486	-0.10869338363409	-0.032922487705946	0.00771091692149639
-4.69983291625977	-6.95177936553955	-8.54573249816895	-0.108577013015747	-0.0331890247762203	0.00825259368866682
-4.7052001953125	-6.94621753692627	-8.57397079467773	-0.108437366783619	-0.0329073742032051	0.00849921070039272
-4.69550371170044	-6.95502090454102	-8.55544853210449	-0.108421072363853	-0.0327253043651581	0.00856461562216282
-4.69975137710571	-6.9713077545166	-8.56806182861328	-0.108222529292107	-0.0328433848917484	0.00913237221539021
-4.69971799850464	-6.96142911911011	-8.58767795562744	-0.108101882040501	-0.0325420051813126	0.00936445780098438
-4.68779802322388	-6.9720778465271	-8.55286312103271	-0.108095102012157	-0.0324324816465378	0.0096289524808526
-4.69344758987427	-6.97866249084473	-8.57814311981201	-0.107806988060474	-0.0324676781892776	0.0101612862199545
-4.68640947341919	-6.97441816329956	-8.580491065979	-0.107825256884098	-0.0321750640869141	0.0102477679029107
-4.67892551422119	-6.99147748947144	-8.56511688232422	-0.107704855501652	-0.0322991907596588	0.0106799844652414
-4.68282032012939	-6.98598575592041	-8.60167407989502	-0.107511349022388	-0.032170444726944	0.0111911566928029
-4.67012310028076	-6.98453378677368	-8.57077693939209	-0.107570365071297	-0.0317239165306091	0.0113175371661782
-4.66661405563354	-7.00047731399536	-8.56641483306885	-0.107431821525097	-0.0318882279098034	0.0118290325626731
-4.66702270507813	-6.99110698699951	-8.59575843811035	-0.107269778847694	-0.0316318273544312	0.0121740214526653
-4.65526580810547	-6.99464321136475	-8.5690975189209	-0.107251510024071	-0.0315760225057602	0.012363338842988
-4.65682792663574	-7.00541591644287	-8.58002471923828	-0.107133977115154	-0.031661331653595	0.0129579287022352
-4.65386486053467	-6.99453592300415	-8.60582542419434	-0.106978237628937	-0.031337633728981	0.0132728479802608
-4.6423192024231	-7.00440263748169	-8.56975173950195	-0.107034005224705	-0.0312877483665943	0.013490597717464
-4.64989471435547	-7.00801515579224	-8.59273815155029	-0.106785908341408	-0.0313278809189796	0.0141398767009377
-4.64208316802979	-6.99876689910889	-8.59300994873047	-0.106746427714825	-0.0310223996639252	0.0142929144203663
-4.63309240341187	-7.01596546173096	-8.56938171386719	-0.10670318454504	-0.0309574883431196	0.0145863713696599
-4.63732624053955	-7.01778697967529	-8.60337352752686	-0.106477178633213	-0.0310160424560308	0.0152099784463644
-4.63190650939941	-7.00985765457153	-8.59433460235596	-0.106397978961468	-0.0306850615888834	0.0154297985136509
-4.63200664520264	-7.02779579162598	-8.56679630279541	-0.106273919343948	-0.0306580197066069	0.0158907230943441
-4.63014268875122	-7.0203709602356	-8.61134433746338	-0.106061279773712	-0.030501876026392	0.0162724629044533
-4.62166881561279	-7.02889251708984	-8.58442497253418	-0.105950504541397	-0.0303660146892071	0.0164425894618034
-4.62960004806519	-7.03901290893555	-8.60325717926025	-0.105740927159786	-0.0304445438086987	0.0170469935983419
-4.61991930007935	-7.02870845794678	-8.61162567138672	-0.105717681348324	-0.0301046557724476	0.0172458253800869
-4.61674547195435	-7.04549360275269	-8.57028102874756	-0.105713210999966	-0.0299150161445141	0.0175745766609907
-4.62193870544434	-7.04512786865234	-8.60186767578125	-0.105478785932064	-0.0299543794244528	0.018091831356287
-4.61355495452881	-7.03811264038086	-8.59302425384521	-0.105419144034386	-0.0296215955168009	0.0181617885828018
-4.61395788192749	-7.0556058883667	-8.58771705627441	-0.105349592864513	-0.029661925509572	0.0186148136854172
-4.6183762550354	-7.04585456848145	-8.61641693115234	-0.105177477002144	-0.0294354539364576	0.0189341176301241
-4.60885143280029	-7.04718971252441	-8.58107757568359	-0.105122953653336	-0.0292923953384161	0.0190668366849422
-4.61383152008057	-7.05150985717773	-8.60949325561523	-0.105027839541435	-0.0292589794844389	0.0195544026792049
-4.60619306564331	-7.0430212020874	-8.59627532958984	-0.104940801858902	-0.0290695615112782	0.0195830576121807
-4.60926294326782	-7.05394744873047	-8.60797119140625	-0.104799844324589	-0.0291381925344467	0.0200712308287621
-4.60469532012939	-7.03946495056152	-8.6222620010376	-0.104686751961708	-0.0289019495248795	0.0202320273965597
-4.60000276565552	-7.04906845092773	-8.59246158599854	-0.10479561239481	-0.0288579557090998	0.0204580649733543
-4.60266590118408	-7.04351806640625	-8.6249532699585	-0.10458904504776	-0.0289856921881437	0.0208602007478476
-4.5932502746582	-7.03501987457275	-8.61458110809326	-0.104533523321152	-0.0288029294461012	0.0208360534161329
-4.59596061706543	-7.05248260498047	-8.61231899261475	-0.104413107037544	-0.0289602223783731	0.0212756730616093
-4.59896469116211	-7.04081153869629	-8.65204906463623	-0.104297868907452	-0.0288245845586061	0.0215177964419127
-4.59128665924072	-7.04407119750977	-8.60913562774658	-0.104239657521248	-0.0288134515285492	0.0216930713504553
-4.59571504592896	-7.04776859283447	-8.64312839508057	-0.104070633649826	-0.0289343353360891	0.022087087854743
-4.59154367446899	-7.0382227897644	-8.63790798187256	-0.104006834328175	-0.0287952926009893	0.0220181737095118
-4.59610795974731	-7.05428743362427	-8.64013385772705	-0.103947289288044	-0.0290605165064335	0.0224345717579126
-4.59508180618286	-7.03820276260376	-8.66109752655029	-0.103943146765232	-0.0288566723465919	0.0224772859364748
-4.59564399719238	-7.05037879943848	-8.63132476806641	-0.104044616222382	-0.0289827529340982	0.0226181447505951
-4.60450553894043	-7.04022264480591	-8.66263389587402	-0.103952787816525	-0.0289495754987001	0.0228328350931406
-4.59794902801514	-7.0450267791748	-8.63690567016602	-0.104012444615364	-0.0287900809198618	0.0226457603275776
-4.60680341720581	-7.05206441879272	-8.65682125091553	-0.103984490036964	-0.0290000271052122	0.0229968335479498
-4.60586786270142	-7.04079484939575	-8.65173721313477	-0.104045823216438	-0.0286695957183838	0.0228647831827402
-4.60760402679443	-7.05233192443848	-8.63160705566406	-0.10410287976265	-0.0288467314094305	0.0230262186378241
-4.61442470550537	-7.03798246383667	-8.66452598571777	-0.104022309184074	-0.0286402516067028	0.0230300221592188
-4.61170291900635	-7.04157543182373	-8.63677024841309	-0.104176931083202	-0.0285293813794851	0.0228416342288256
-4.62036085128784	-7.04034662246704	-8.66682720184326	-0.104136072099209	-0.0286132302135229	0.0230623725801706
-4.61581420898438	-7.03417730331421	-8.63989353179932	-0.10436188429594	-0.0283337403088808	0.0228132717311382
-4.62626218795776	-7.04220390319824	-8.63171577453613	-0.104380793869495	-0.0284491442143917	0.0229683499783278
-4.63084602355957	-7.02454948425293	-8.65522480010986	-0.10447996109724	-0.0282546915113926	0.0227488651871681
-4.62540149688721	-7.03463172912598	-8.6285400390625	-0.104666650295258	-0.0282564610242844	0.0226630214601755
-4.63304567337036	-7.027259349823	-8.6586389541626	-0.104714155197144	-0.0281778089702129	0.0226927883923054
-4.62959814071655	-7.0238561630249	-8.62247848510742	-0.104941785335541	-0.0280111134052277	0.0224292576313019
-4.63775300979614	-7.02893114089966	-8.62931060791016	-0.105076558887959	-0.0281485728919506	0.022548446431756
-4.63485765457153	-7.00701093673706	-8.63834571838379	-0.105166248977184	-0.027910253033042	0.0222412459552288
-4.63099002838135	-7.01897716522217	-8.61478042602539	-0.105419643223286	-0.0280109234154224	0.0221513025462627
-4.63970470428467	-7.00769567489624	-8.64536762237549	-0.105436123907566	-0.0279246382415295	0.0221963059157133
-4.63358974456787	-7.00530195236206	-8.61248302459717	-0.1056859344244	-0.0277682337909937	0.0218822509050369
-4.64106273651123	-7.01120471954346	-8.62054538726807	-0.105776324868202	-0.0278991777449846	0.0220695454627275
-4.64040327072144	-6.99059343338013	-8.63561820983887	-0.105984583497047	-0.027684610337019	0.021773599088192
-4.63641691207886	-6.99797534942627	-8.61187553405762	-0.106156252324581	-0.0277074985206127	0.0215956512838602
-4.64117288589478	-6.9838399887085	-8.64136505126953	-0.106175169348717	-0.0275666322559118	0.0215660128742456
-4.63272571563721	-6.98437881469727	-8.59853649139404	-0.106496378779411	-0.0274879820644856	0.0212798435240984
-4.63993120193481	-6.98189544677734	-8.62061309814453	-0.106600157916546	-0.0275710411369801	0.0213146861642599
-4.63339853286743	-6.96425676345825	-8.61459541320801	-0.106728367507458	-0.0273421965539455	0.0208530910313129
-4.63413238525391	-6.97461748123169	-8.59937000274658	-0.107001416385174	-0.0274474788457155	0.0207256767898798
-4.63827466964722	-6.96283197402954	-8.63651466369629	-0.107084035873413	-0.0274598561227322	0.0206862445920706
-4.62988758087158	-6.95578956604004	-8.60933113098145	-0.107275329530239	-0.0274882968515158	0.0202482454478741
-4.63163232803345	-6.9544849395752	-8.62868022918701	-0.107353955507278	-0.0276326164603233	0.0203106608241796
-4.62958383560181	-6.9422402381897	-8.61007690429688	-0.107596725225449	-0.0272660590708256	0.0197654310613871
-4.63157939910889	-6.94663143157959	-8.60748958587646	-0.107670731842518	-0.0274686329066753	0.0196763705462217
-4.63484859466553	-6.93021011352539	-8.60064888000488	-0.108018234372139	-0.0271271541714668	0.0192372016608715
-4.63780069351196	-6.93820714950562	-8.56836128234863	-0.108297072350979	-0.027265302836895	0.0189063996076584
-4.64499759674072	-6.92360019683838	-8.59202480316162	-0.108521178364754	-0.0271866377443075	0.0185938570648432
-4.64137029647827	-6.9201021194458	-8.56131362915039	-0.108792684972286	-0.0270347036421299	0.018055809661746
-4.65859222412109	-6.92439651489258	-8.57325267791748	-0.10903138667345	-0.0270948335528374	0.0178535245358944
-4.65823698043823	-6.90735626220703	-8.56460762023926	-0.109286278486252	-0.0268138572573662	0.0172687061131001
-4.66938829421997	-6.91864061355591	-8.54144096374512	-0.109451949596405	-0.0268419701606035	0.0169254094362259
-4.67773628234863	-6.90291881561279	-8.56740665435791	-0.109569750726223	-0.0266890916973352	0.0165478400886059
-4.67478656768799	-6.90084743499756	-8.53158283233643	-0.109993144869804	-0.0265373680740595	0.0158600080758333
-4.68643379211426	-6.90288162231445	-8.54015254974365	-0.110195234417915	-0.026612788438797	0.0155664412304759
-4.68932676315308	-6.88467359542847	-8.54056453704834	-0.110415250062943	-0.0262989774346352	0.0149239394813776
-4.68875122070313	-6.88563060760498	-8.49247169494629	-0.110764764249325	-0.0262449849396944	0.0142915789037943
-4.70025682449341	-6.88762712478638	-8.50541400909424	-0.111042246222496	-0.026354718953371	0.0140495300292969
-4.70087003707886	-6.86547374725342	-8.50387477874756	-0.111309468746185	-0.0260576903820038	0.0133071877062321
-4.69884157180786	-6.87577486038208	-8.4778003692627	-0.111610442399979	-0.0261814165860415	0.0128036793321371
-4.71351671218872	-6.86843204498291	-8.5040807723999	-0.111732803285122	-0.0261687040328979	0.0125169968232512
-4.71426010131836	-6.85447072982788	-8.4925012588501	-0.112001046538353	-0.0259684175252914	0.0118297869339585
-4.71851015090942	-6.86166429519653	-8.4634256362915	-0.112326443195343	-0.0261660553514957	0.0114707462489605
-4.7296838760376	-6.8510570526123	-8.49013614654541	-0.112488098442554	-0.0261705536395311	0.0110708503052592
-4.72956323623657	-6.8366904258728	-8.4715404510498	-0.112767085433006	-0.0259652137756348	0.0103566292673349
-4.73939514160156	-6.8505654335022	-8.45620441436768	-0.113056764006615	-0.0260675940662622	0.00998495984822512
-4.75011730194092	-6.83869314193726	-8.4783821105957	-0.113291218876839	-0.0260519254952669	0.00958786066621542
-4.75019454956055	-6.83341932296753	-8.44645690917969	-0.113659299910069	-0.025862917304039	0.00890680123120546
-4.76027631759644	-6.8441743850708	-8.43083763122559	-0.113844908773899	-0.0261503849178553	0.00855916924774647
-4.77861642837524	-6.83839511871338	-8.45643424987793	-0.114035576581955	-0.026137188076973	0.00819668080657721
-4.78239345550537	-6.82676076889038	-8.43857097625732	-0.114299602806568	-0.0259843301028013	0.00751620810478926
-4.78843784332275	-6.84099912643433	-8.41223430633545	-0.114602230489254	-0.026160029694438	0.00708381785079837
-4.80665493011475	-6.84194898605347	-8.44053936004639	-0.114852860569954	-0.0262107085436583	0.00682529155164957
-4.81528234481812	-6.83281755447388	-8.42603397369385	-0.115173690021038	-0.026014918461442	0.00623351382091641
-4.82122421264648	-6.84527683258057	-8.39259052276611	-0.115545883774757	-0.02619968354702	0.00581814488396049
-4.8383617401123	-6.84578800201416	-8.41811847686768	-0.115791380405426	-0.0262651313096285	0.00557935517281294
-4.84942483901978	-6.83344697952271	-8.41590213775635	-0.116111755371094	-0.0260972827672958	0.00493653537705541
-4.85597372055054	-6.83978843688965	-8.37924098968506	-0.116470903158188	-0.0260750893503428	0.00441468693315983
-4.87249994277954	-6.84961223602295	-8.39213180541992	-0.116717636585236	-0.0262518338859081	0.00425001513212919
-4.87967252731323	-6.83533382415771	-8.40587711334229	-0.116987146437168	-0.0262027736753225	0.00379643612541258
-4.88688802719116	-6.83447408676147	-8.37191867828369	-0.117347337305546	-0.0260670073330402	0.00324296578764915
-4.8977108001709	-6.84606504440308	-8.36392498016357	-0.117665067315102	-0.0262576844543219	0.00300338608212769
-4.91255760192871	-6.83583974838257	-8.39381217956543	-0.117750026285648	-0.0263310447335243	0.00264648674055934
-4.91689682006836	-6.82918071746826	-8.37077045440674	-0.118129774928093	-0.026100505143404	0.00200562737882137
-4.92407608032227	-6.84126853942871	-8.35444068908691	-0.118404619395733	-0.0262252055108547	0.0016414278652519
-4.93705320358276	-6.84206914901733	-8.37646293640137	-0.118487969040871	-0.0263770204037428	0.00146387924905866
-4.93958282470703	-6.82868194580078	-8.37439060211182	-0.118692919611931	-0.0262544471770525	0.000900605344213545
-4.94609451293945	-6.83794593811035	-8.3423957824707	-0.119069486856461	-0.0262902416288853	0.000537352578248829
-4.95835971832275	-6.83665227890015	-8.35897445678711	-0.11903453618288	-0.0264922790229321	0.000390649714972824
-4.96121644973755	-6.82750082015991	-8.37646484375	-0.119249612092972	-0.0263805501163006	-0.000145783080370165
-4.96306324005127	-6.83272981643677	-8.34338855743408	-0.11948848515749	-0.0263947229832411	-0.000640182523056865
-4.97268676757813	-6.83985757827759	-8.35313320159912	-0.119622722268105	-0.0266438126564026	-0.000825001858174801
-4.98300981521606	-6.8308687210083	-8.37808990478516	-0.119647443294525	-0.0265369787812233	-0.00112581963185221
-4.98408555984497	-6.82298517227173	-8.35746288299561	-0.119828462600708	-0.026498980820179	-0.00176986842416227
-4.98525667190552	-6.83318901062012	-8.33396530151367	-0.120046339929104	-0.0266831591725349	-0.00207813503220677
-4.99476289749146	-6.83540487289429	-8.35317230224609	-0.120069578289986	-0.0268285311758518	-0.00234099803492427
-5.00055027008057	-6.82145261764526	-8.37526893615723	-0.120090670883656	-0.0268490314483643	-0.00277870357967913
-4.99986028671265	-6.81464242935181	-8.35350322723389	-0.120361551642418	-0.0267165433615446	-0.00343906041234732
-5.00008964538574	-6.82633781433105	-8.34031295776367	-0.120368137955666	-0.0269679948687553	-0.00380401499569416
-5.00781106948853	-6.82430839538574	-8.36900901794434	-0.12037755548954	-0.0271418243646622	-0.00403329078108072
-5.01833724975586	-6.81283330917358	-8.37669086456299	-0.120547875761986	-0.026856567710638	-0.00464308867231011
-5.01740217208862	-6.81128406524658	-8.34195995330811	-0.120622009038925	-0.0267454907298088	-0.00530295027419925
-5.02296113967896	-6.83038234710693	-8.33578872680664	-0.120703689754009	-0.0271477904170752	-0.00548664573580027
-5.0367259979248	-6.81884336471558	-8.36783027648926	-0.120685674250126	-0.0271270852535963	-0.00593811040744185
-5.03373193740845	-6.80452108383179	-8.36940956115723	-0.120714902877808	-0.0270483810454607	-0.00665461597964168
-5.03247928619385	-6.82072591781616	-8.3444766998291	-0.120799593627453	-0.0273073744028807	-0.00713804084807634
-5.04468393325806	-6.82386016845703	-8.37532043457031	-0.120578587055206	-0.027499582618475	-0.00733477110043168
-5.04066753387451	-6.80780696868896	-8.37686824798584	-0.120578072965145	-0.0272854100912809	-0.00798912718892097
-5.03520393371582	-6.81901121139526	-8.34766960144043	-0.120594210922718	-0.0272735971957445	-0.00853074993938208
-5.03859758377075	-6.82754421234131	-8.35228729248047	-0.120471246540546	-0.0275639500468969	-0.0088316248729825
-5.04508781433105	-6.82198667526245	-8.37931537628174	-0.120336353778839	-0.0274887979030609	-0.00914102979004383
-5.03910779953003	-6.811194896698	-8.38742065429688	-0.120212212204933	-0.0274154916405678	-0.00985274463891983
-5.03022527694702	-6.81166648864746	-8.35843658447266	-0.120098367333412	-0.0274303592741489	-0.0104539478197694
-5.02715396881104	-6.82439994812012	-8.35831546783447	-0.120078466832638	-0.0276501569896936	-0.0107975965365767
-5.02864694595337	-6.8310284614563	-8.38204193115234	-0.119842320680618	-0.0278411172330379	-0.0110413134098053
-5.02569007873535	-6.81572484970093	-8.41284084320068	-0.119578152894974	-0.0276318211108446	-0.011487940326333
-5.01312255859375	-6.81049919128418	-8.39392280578613	-0.119467079639435	-0.0274769514799118	-0.0121741211041808
-5.00363206863403	-6.8235387802124	-8.37472915649414	-0.119294427335262	-0.0275816265493631	-0.012510416097939
-5.00407648086548	-6.82654619216919	-8.39396381378174	-0.118998743593693	-0.0277730990201235	-0.0126513037830591
-5.00094795227051	-6.81634378433228	-8.42357349395752	-0.118656687438488	-0.0275323633104563	-0.0131939230486751
-4.98630332946777	-6.81366205215454	-8.40759754180908	-0.118497982621193	-0.0274972394108772	-0.0138007923960686
-4.97806930541992	-6.82371950149536	-8.40203189849854	-0.118276230990887	-0.0274660233408213	-0.0142132276669145
-4.97860527038574	-6.83247661590576	-8.41455554962158	-0.117897197604179	-0.0276378076523542	-0.0144889084622264
-4.98204135894775	-6.8313159942627	-8.44573402404785	-0.117462560534477	-0.0276973675936461	-0.0146700525656343
-4.97111129760742	-6.8186502456665	-8.46872138977051	-0.117179743945599	-0.0275384485721588	-0.0151287456974387
-4.96538829803467	-6.8213586807251	-8.44420909881592	-0.116894789040089	-0.0273615494370461	-0.0156902968883514
-4.9609956741333	-6.83289670944214	-8.43191623687744	-0.116568371653557	-0.0274176951497793	-0.0160065777599812
-4.96360015869141	-6.83639907836914	-8.45714473724365	-0.116181612014771	-0.0275024864822626	-0.0163048692047596
-4.96679067611694	-6.82858037948608	-8.47968006134033	-0.115777797996998	-0.0273836087435484	-0.016709428280592
-4.9638352394104	-6.8217191696167	-8.47829151153564	-0.115470245480537	-0.0271527282893658	-0.0173427145928144
-4.95779037475586	-6.83740568161011	-8.46948337554932	-0.115163333714008	-0.0271601229906082	-0.0179390050470829
-4.96952390670776	-6.84840440750122	-8.46637153625488	-0.114838309586048	-0.0272309966385365	-0.0182381849735975
-4.9770712852478	-6.85279226303101	-8.49362564086914	-0.114436313509941	-0.027221379801631	-0.0185159146785736
-4.98457622528076	-6.85154485702515	-8.51965141296387	-0.114035531878471	-0.0271549206227064	-0.0189386866986752
-4.99043941497803	-6.84589767456055	-8.51379871368408	-0.113770201802254	-0.0269265305250883	-0.019567433744669
-4.98992967605591	-6.85910892486572	-8.49383449554443	-0.113551013171673	-0.0268567614257336	-0.020065862685442
-5.0024676322937	-6.87721347808838	-8.49201774597168	-0.113226883113384	-0.0269920341670513	-0.0203038919717073
-5.01865482330322	-6.88111925125122	-8.52700233459473	-0.1129060536623	-0.0270363669842482	-0.0205699428915977
-5.02547788619995	-6.8752908706665	-8.54642391204834	-0.112458370625973	-0.0267959479242563	-0.0211060121655464
-5.02863025665283	-6.8799295425415	-8.53722858428955	-0.112227402627468	-0.0266657583415508	-0.0215820074081421
-5.03707790374756	-6.89310169219971	-8.52533626556396	-0.111932851374149	-0.0266800839453936	-0.02206926420331
-5.04831743240356	-6.91329383850098	-8.52785110473633	-0.111576527357101	-0.0268733650445938	-0.0221629180014133
-5.06090831756592	-6.91289758682251	-8.56960868835449	-0.111203484237194	-0.0268726665526628	-0.0224117264151573
-5.06591749191284	-6.91091537475586	-8.57212448120117	-0.110841266810894	-0.0266556069254875	-0.0228637177497149
-5.06762933731079	-6.91522121429443	-8.55597114562988	-0.110526740550995	-0.0265517700463533	-0.0233391746878624
-5.07229566574097	-6.92580223083496	-8.54064273834229	-0.110227435827255	-0.0265468843281269	-0.0235669706016779
-5.08021783828735	-6.93812656402588	-8.56098175048828	-0.109847664833069	-0.0267872344702482	-0.0237149987369776
-5.0885181427002	-6.93668651580811	-8.58718395233154	-0.109427459537983	-0.0268780272454023	-0.0239047221839428
-5.08668756484985	-6.92958164215088	-8.60701942443848	-0.10917592048645	-0.0267624109983444	-0.0242623742669821
-5.08594512939453	-6.92703437805176	-8.6070032119751	-0.108869515359402	-0.0267485752701759	-0.0246808584779501
-5.08250617980957	-6.9324049949646	-8.59017372131348	-0.108606979250908	-0.0267128553241491	-0.0249423943459988
-5.08064413070679	-6.94570732116699	-8.60186672210693	-0.108243204653263	-0.0269851069897413	-0.0251012332737446
-5.08916139602661	-6.95125389099121	-8.62892150878906	-0.107901610434055	-0.0271740388125181	-0.0250890888273716
-5.08475160598755	-6.94039535522461	-8.66350269317627	-0.107577182352543	-0.027118593454361	-0.0252929721027613
-5.08221530914307	-6.93550062179565	-8.6587438583374	-0.107224769890308	-0.0270813442766666	-0.0256021749228239
-5.07619953155518	-6.94346857070923	-8.64548587799072	-0.107109285891056	-0.0272420607507229	-0.0257210303097963
-5.07961416244507	-6.95910406112671	-8.65424633026123	-0.106653064489365	-0.027560506016016	-0.0256103649735451
-5.08504676818848	-6.96033477783203	-8.68320560455322	-0.106319829821587	-0.0276605170220137	-0.0255051329731941
-5.08405542373657	-6.95486164093018	-8.71572780609131	-0.105952031910419	-0.0277169346809387	-0.025669539347291
-5.08232975006104	-6.95691585540771	-8.70923519134521	-0.1057308614254	-0.0276538170874119	-0.025819156318903
-5.07733011245728	-6.9643440246582	-8.70110130310059	-0.105476193130016	-0.0276866313070059	-0.0260281674563885
-5.07574892044067	-6.9791054725647	-8.70239734649658	-0.105115786194801	-0.0279552768915892	-0.0259410869330168
-5.08634805679321	-6.98949813842773	-8.71960067749023	-0.104765646159649	-0.0281473360955715	-0.0258351992815733
-5.09083938598633	-6.98460149765015	-8.75177764892578	-0.104409337043762	-0.0282000526785851	-0.0258023180067539
-5.09046316146851	-6.9812388420105	-8.76527500152588	-0.104157075285912	-0.028191139921546	-0.0259346310049295
-5.08202409744263	-6.97967910766602	-8.7666072845459	-0.104025937616825	-0.0281484182924032	-0.026115957647562
-5.07941102981567	-6.98765850067139	-8.74506187438965	-0.103757053613663	-0.0282416027039289	-0.0262230597436428
-5.07794857025146	-6.99661922454834	-8.73227310180664	-0.103592753410339	-0.0283497758209705	-0.026242570951581
-5.07538414001465	-7.00276947021484	-8.73475646972656	-0.103327311575413	-0.0284894220530987	-0.0262018814682961
-5.07754755020142	-7.00450849533081	-8.75686645507813	-0.103083178400993	-0.0286968778818846	-0.0261118039488792
-5.07699203491211	-6.99335670471191	-8.7823486328125	-0.102797351777554	-0.0285911057144403	-0.0261264368891716
-5.07228946685791	-6.9871392250061	-8.7824068069458	-0.102554485201836	-0.0285136085003614	-0.0263904370367527
-5.0688533782959	-6.98298215866089	-8.77358436584473	-0.102483212947845	-0.0284631829708815	-0.026553874835372
-5.06246614456177	-6.99333190917969	-8.76681423187256	-0.102303028106689	-0.0287000499665737	-0.0265313964337111
-5.06551313400269	-6.99891424179077	-8.78400230407715	-0.102064020931721	-0.0288576297461987	-0.0263427402824163
-5.06660032272339	-6.98999261856079	-8.81674289703369	-0.101836897432804	-0.0288364365696907	-0.026253554970026
-5.06528759002686	-6.98259496688843	-8.8187141418457	-0.101676389575005	-0.0288049001246691	-0.0264066774398088
-5.05989646911621	-6.97587013244629	-8.81490707397461	-0.101574175059795	-0.0286861658096313	-0.0265765991061926
-5.05449914932251	-6.9806227684021	-8.7927074432373	-0.101398594677448	-0.0287818126380444	-0.0266601480543613
-5.05241250991821	-6.98713493347168	-8.78659725189209	-0.101360209286213	-0.0289542656391859	-0.026582995429635
-5.05553865432739	-6.9925479888916	-8.78937721252441	-0.101087898015976	-0.0290744006633759	-0.0264874566346407
-5.05846977233887	-6.99643468856812	-8.80204582214355	-0.100955829024315	-0.0292303748428822	-0.026327196508646
-5.05811786651611	-6.99433183670044	-8.82679653167725	-0.100698217749596	-0.0293786954134703	-0.0262121241539717
-5.066086769104	-6.9876275062561	-8.84632682800293	-0.100546985864639	-0.0294250156730413	-0.026143642142415
-5.05886173248291	-6.98046398162842	-8.84021186828613	-0.100341849029064	-0.0293514728546143	-0.0262466594576836
-5.05414152145386	-6.98506450653076	-8.82503032684326	-0.100139513611794	-0.0295365881174803	-0.0262713190168142
-5.0545449256897	-7.00038862228394	-8.820068359375	-0.100101225078106	-0.0297366213053465	-0.0260609164834023
-5.06048202514648	-7.00979042053223	-8.84079933166504	-0.0997920706868172	-0.0300022698938847	-0.025820579379797
-5.06418991088867	-7.01063060760498	-8.86997413635254	-0.0994826480746269	-0.0302316974848509	-0.0255189184099436
-5.05965375900269	-7.0009298324585	-8.87987613677979	-0.0993223339319229	-0.0301135927438736	-0.0254584532231092
-5.05619812011719	-7.00292921066284	-8.8678092956543	-0.0991322174668312	-0.0302736852318048	-0.025396790355444
-5.05154037475586	-7.017005443573	-8.84855270385742	-0.0989558026194572	-0.0304726362228394	-0.0252216327935457
-5.05138063430786	-7.02539825439453	-8.86367130279541	-0.0986481457948685	-0.030882278457284	-0.0248396378010511
-5.05712175369263	-7.03083324432373	-8.88415431976318	-0.0984593108296394	-0.0311791077256203	-0.0244210325181484
-5.05908966064453	-7.02344512939453	-8.90629386901855	-0.0981597155332565	-0.0312297679483891	-0.0242073927074671
-5.05192089080811	-7.01876974105835	-8.90739154815674	-0.0978994220495224	-0.0312882624566555	-0.0242390856146812
-5.05184698104858	-7.03183794021606	-8.8873291015625	-0.0978338792920113	-0.031525444239378	-0.0240401532500982
-5.05555009841919	-7.04278326034546	-8.91802597045898	-0.0975428745150566	-0.0319969989359379	-0.0235367957502604
-5.06004524230957	-7.03644227981567	-8.95167064666748	-0.0972626879811287	-0.0320794805884361	-0.0233365129679441
-5.06014633178711	-7.03501796722412	-8.93963050842285	-0.0971779376268387	-0.0320915468037128	-0.023210734128952
-5.05332803726196	-7.04663467407227	-8.92536735534668	-0.0970656350255013	-0.0322789549827576	-0.023080425336957
-5.06271457672119	-7.06154203414917	-8.92334938049316	-0.0968524664640427	-0.032730046659708	-0.0225967951118946
-5.06953763961792	-7.06406021118164	-8.95738506317139	-0.0967250913381577	-0.0328581146895885	-0.0222738608717918
-5.07891941070557	-7.05852174758911	-8.9755744934082	-0.0964655727148056	-0.0329759530723095	-0.0221074279397726
-5.07345294952393	-7.06055355072021	-8.96742534637451	-0.096472293138504	-0.0330553874373436	-0.0220539402216673
-5.07755374908447	-7.07471370697021	-8.95232009887695	-0.0963625386357307	-0.0332638323307037	-0.0219194293022156
-5.08457946777344	-7.09070158004761	-8.96322822570801	-0.0961382240056992	-0.0337083041667938	-0.0214876271784306
-5.09776306152344	-7.09085988998413	-8.98969268798828	-0.0960191264748573	-0.0338689796626568	-0.0211382433772087
-5.09882831573486	-7.08701801300049	-8.99812030792236	-0.0958661884069443	-0.0338284373283386	-0.0210627000778914
-5.10005712509155	-7.09561109542847	-8.97799682617188	-0.0957886204123497	-0.0340210944414139	-0.0209360159933567
-5.10841274261475	-7.11499881744385	-8.96798896789551	-0.0957157015800476	-0.0342665687203407	-0.0205709245055914
-5.11906003952026	-7.12120389938354	-9.00160121917725	-0.0954863429069519	-0.0345862284302711	-0.0202485322952271
-5.12508678436279	-7.11703491210938	-9.02676296234131	-0.0952879413962364	-0.0346217527985573	-0.0200480334460735
-5.12054967880249	-7.11096382141113	-9.01160526275635	-0.0952971056103706	-0.0346435345709324	-0.0201119221746922
-5.12298917770386	-7.13033199310303	-9.00128555297852	-0.0951877012848854	-0.0349631533026695	-0.0199077930301428
-5.13225269317627	-7.14265871047974	-9.01448440551758	-0.0950254574418068	-0.0352864153683186	-0.0194610115140677
-5.13938760757446	-7.13210582733154	-9.04376029968262	-0.0948682799935341	-0.035263366997242	-0.0192586611956358
-5.13491535186768	-7.13531541824341	-9.03290462493896	-0.0948336869478226	-0.0352179035544395	-0.0192818399518728
-5.13497447967529	-7.1506519317627	-9.00606346130371	-0.0947672873735428	-0.0355193316936493	-0.0189899560064077
-5.14162921905518	-7.15364742279053	-9.02464485168457	-0.0946080312132835	-0.0357582569122314	-0.0185950770974159
-5.14368486404419	-7.145339012146	-9.04983901977539	-0.094353049993515	-0.0357491485774517	-0.0184555724263191
-5.13736534118652	-7.14737176895142	-9.03364181518555	-0.0943764075636864	-0.0357841737568378	-0.0184764377772808
-5.14183139801025	-7.1605372428894	-9.02884769439697	-0.0942652300000191	-0.0360778048634529	-0.018181225284934
-5.14453172683716	-7.16568470001221	-9.05434513092041	-0.0940249785780907	-0.0362977050244808	-0.0177752301096916
-5.14775514602661	-7.15646553039551	-9.080641746521	-0.0938399061560631	-0.036304384469986	-0.0175375230610371
-5.13852024078369	-7.15862798690796	-9.05272006988525	-0.0937592014670372	-0.0362418405711651	-0.0175041146576405
-5.13358116149902	-7.17178773880005	-9.03739833831787	-0.0936242118477821	-0.0366547591984272	-0.0172065198421478
-5.14155197143555	-7.17244529724121	-9.07404327392578	-0.0934071019291878	-0.036715179681778	-0.016851793974638
-5.13604974746704	-7.15740203857422	-9.07517337799072	-0.0931719318032265	-0.0366936065256596	-0.0168114006519318
-5.12628173828125	-7.17102718353271	-9.05690288543701	-0.0931063815951347	-0.0368444137275219	-0.016760665923357
-5.13016557693481	-7.18306970596313	-9.06057453155518	-0.0929329395294189	-0.037188820540905	-0.0163195077329874
-5.13005113601685	-7.17605638504028	-9.09784603118896	-0.092688262462616	-0.0371742732822895	-0.0160893574357033
-5.11676788330078	-7.17415523529053	-9.06879901885986	-0.0926001220941544	-0.0370518229901791	-0.0160834845155478
-5.11354637145996	-7.18931818008423	-9.05685997009277	-0.092393659055233	-0.0373434126377106	-0.0157698206603527
-5.11796760559082	-7.18506717681885	-9.08166599273682	-0.0921778157353401	-0.0375614203512669	-0.0153981354087591
-5.1106538772583	-7.17281341552734	-9.10261058807373	-0.0919871255755425	-0.0373659171164036	-0.0153663884848356
-5.09749984741211	-7.17971229553223	-9.07323551177979	-0.0918724238872528	-0.0374144613742828	-0.015352332033217
-5.10295867919922	-7.19682455062866	-9.08723735809326	-0.0917695984244347	-0.037630207836628	-0.0149449128657579
-5.09884023666382	-7.18163728713989	-9.11335277557373	-0.0916119590401649	-0.0374772325158119	-0.0147811267524958
-5.08466625213623	-7.18456411361694	-9.08897686004639	-0.0915876477956772	-0.0373457483947277	-0.0148509778082371
-5.08331251144409	-7.19681167602539	-9.07296085357666	-0.0914138182997704	-0.0375665873289108	-0.0145384706556797
-5.08680009841919	-7.1887469291687	-9.104567527771	-0.0912479758262634	-0.0374635681509972	-0.0143192103132606
-5.07573080062866	-7.18378210067749	-9.08615207672119	-0.0912360027432442	-0.0371478833258152	-0.0144938174635172
-5.0641040802002	-7.19836807250977	-9.06740760803223	-0.0912345871329308	-0.0372886322438717	-0.0144444284960628
-5.0721583366394	-7.20067930221558	-9.0969820022583	-0.0910909101366997	-0.03737423568964	-0.014152642339468
-5.06494092941284	-7.18537616729736	-9.09382057189941	-0.0910786762833595	-0.0369804687798023	-0.0142869828268886
-5.0490779876709	-7.19698429107666	-9.05391216278076	-0.0910844653844833	-0.0370978303253651	-0.0141706746071577
-5.05349445343018	-7.20278310775757	-9.07220077514648	-0.0909439623355865	-0.0371606647968292	-0.0139371585100889
-5.04813957214355	-7.18826389312744	-9.09221935272217	-0.0907524526119232	-0.0368832908570766	-0.0138499476015568
-5.03757810592651	-7.1908860206604	-9.06213855743408	-0.0907812789082527	-0.0366800799965858	-0.0140585182234645
-5.0347204208374	-7.20091342926025	-9.07042598724365	-0.0905516520142555	-0.0367001108825207	-0.0137918516993523
-5.03356504440308	-7.18762159347534	-9.09356212615967	-0.0903947651386261	-0.0365021675825119	-0.0137076927348971
-5.02557039260864	-7.18982028961182	-9.05671787261963	-0.0904602333903313	-0.0362079851329327	-0.013872834853828
-5.02394342422485	-7.19793510437012	-9.06158351898193	-0.0903227478265762	-0.0363374501466751	-0.0136416349560022
-5.02607202529907	-7.18901300430298	-9.08134269714355	-0.0902392640709877	-0.036021750420332	-0.0137591920793056
-5.02530479431152	-7.19221162796021	-9.05023097991943	-0.0902544632554054	-0.035797156393528	-0.0139380460605025
-5.02986288070679	-7.21026039123535	-9.04723644256592	-0.0902551338076591	-0.0357812084257603	-0.0137341348454356
-5.03416872024536	-7.20554208755493	-9.07392692565918	-0.0899988934397697	-0.0356479398906231	-0.0136875696480274
-5.02898788452148	-7.20986080169678	-9.03820705413818	-0.0900396704673767	-0.0352288410067558	-0.0139582939445972
-5.03517484664917	-7.22945261001587	-9.020920753479	-0.0899531915783882	-0.035288367420435	-0.0137569969519973
-5.04047918319702	-7.22538375854492	-9.05310153961182	-0.0897006765007973	-0.0350374393165112	-0.0136918928474188
-5.03865528106689	-7.21849536895752	-9.03983211517334	-0.0897021144628525	-0.034695815294981	-0.013963533565402
-5.03637981414795	-7.23404741287231	-9.01357078552246	-0.0897757634520531	-0.0347221046686172	-0.0139064425602555
-5.04533195495605	-7.23619222640991	-9.03522205352783	-0.0897122621536255	-0.0346073657274246	-0.0137005094438791
-5.04683303833008	-7.22509145736694	-9.04982280731201	-0.0896439924836159	-0.0343409739434719	-0.0137645779177547
-5.03961038589478	-7.22111415863037	-9.0139217376709	-0.0896604135632515	-0.0339817106723785	-0.0138974459841847
-5.03638744354248	-7.22986125946045	-8.99013996124268	-0.0896879881620407	-0.0340012349188328	-0.0138044161722064
-5.03662014007568	-7.22782564163208	-9.02295398712158	-0.0895749107003212	-0.0339058116078377	-0.0136069869622588
-5.0319619178772	-7.21434593200684	-9.02700710296631	-0.0896076932549477	-0.0335661135613918	-0.0137693472206593
-5.01992034912109	-7.21236181259155	-8.99967956542969	-0.0896082445979118	-0.0333504788577557	-0.0138574047014117
-5.01120615005493	-7.22311973571777	-8.99096488952637	-0.0895878523588181	-0.0333988219499588	-0.0137663912028074
-5.01436948776245	-7.21901893615723	-9.01916599273682	-0.0895067378878593	-0.0333940014243126	-0.0134862056002021
-5.00424194335938	-7.20118141174316	-9.02872180938721	-0.089581586420536	-0.033017311245203	-0.0135134216398001
-4.98937177658081	-7.19659757614136	-8.99178314208984	-0.0896241962909698	-0.0327956862747669	-0.0135770896449685
-4.98577165603638	-7.20296239852905	-8.97487735748291	-0.089686706662178	-0.0327924303710461	-0.013325585052371
-4.98240423202515	-7.19386529922485	-8.99883842468262	-0.089598536491394	-0.0326123721897602	-0.0131255351006985
-4.96775197982788	-7.18146228790283	-8.99393177032471	-0.0896529853343964	-0.0323703251779079	-0.0132143897935748
-4.95465230941772	-7.18378400802612	-8.96094989776611	-0.0897333920001984	-0.0323008671402931	-0.0131403421983123
-4.94474983215332	-7.1854076385498	-8.96879482269287	-0.0897684022784233	-0.0323861576616764	-0.0128388339653611
-4.93944978713989	-7.17228698730469	-8.99221038818359	-0.0896862521767616	-0.0322531946003437	-0.012634314596653
-4.92058229446411	-7.15804100036621	-8.97101783752441	-0.0898213386535645	-0.0319792032241821	-0.0126895783469081
-4.905592918396	-7.16095209121704	-8.94237232208252	-0.0898767113685608	-0.0319757424294949	-0.0124524394050241
-4.9011116027832	-7.14851856231689	-8.97569274902344	-0.0897989496588707	-0.0319800153374672	-0.0121294585987926
-4.88762426376343	-7.13402843475342	-8.96306037902832	-0.0898607224225998	-0.0316162146627903	-0.0122060403227806
-4.8763222694397	-7.13780784606934	-8.92518615722656	-0.0900642350316048	-0.0315262340009212	-0.0121121210977435
-4.8714337348938	-7.13279294967651	-8.94665145874023	-0.0900822058320045	-0.0314780287444592	-0.0117215560749173
-4.86111402511597	-7.11664247512817	-8.94593524932861	-0.0901410430669785	-0.0312389209866524	-0.0117375273257494
-4.84815788269043	-7.11359405517578	-8.90101909637451	-0.0904103890061378	-0.0310525596141815	-0.0117742428556085
-4.84130525588989	-7.11710023880005	-8.89855194091797	-0.0905385538935661	-0.031228244304657	-0.0113786607980728
-4.83785343170166	-7.09595537185669	-8.93119525909424	-0.090536929666996	-0.031041456386447	-0.0111667336896062
-4.8287558555603	-7.08462715148926	-8.90914726257324	-0.0906778797507286	-0.0306906197220087	-0.011217400431633
-4.82370901107788	-7.09069967269897	-8.87768077850342	-0.0908443704247475	-0.0306074097752571	-0.0110194105654955
-4.82370233535767	-7.08529472351074	-8.89701747894287	-0.0908128172159195	-0.0305104795843363	-0.010658722370863
-4.81758499145508	-7.07167148590088	-8.89075565338135	-0.0909145101904869	-0.0301868710666895	-0.0106418132781982
-4.80591058731079	-7.07270097732544	-8.85490608215332	-0.0911641120910645	-0.030150730162859	-0.0106070870533586
-4.80178546905518	-7.0779390335083	-8.85619926452637	-0.0913771688938141	-0.0302936565130949	-0.0102575430646539
-4.80579710006714	-7.06183290481567	-8.87948513031006	-0.0912856385111809	-0.0302316285669804	-0.00999344047158957
-4.79277944564819	-7.04750919342041	-8.86740016937256	-0.0914020389318466	-0.0299569144845009	-0.0100271347910166
-4.7876091003418	-7.05605697631836	-8.84140586853027	-0.0914616212248802	-0.0299568455666304	-0.00970513187348843
-4.78594303131104	-7.04689693450928	-8.86646556854248	-0.0914215072989464	-0.0300088189542294	-0.00937369745224714
-4.77390241622925	-7.02905750274658	-8.87373161315918	-0.0913759171962738	-0.029876247048378	-0.0093125170096755
-4.76236772537231	-7.02984571456909	-8.8306713104248	-0.0915655046701431	-0.0298123750835657	-0.00912014860659838
-4.75812530517578	-7.03316831588745	-8.83721733093262	-0.0914350971579552	-0.0300253517925739	-0.00876004993915558
-4.75019025802612	-7.01665925979614	-8.86226749420166	-0.0914460197091103	-0.0301203802227974	-0.00844821706414223
-4.74001407623291	-7.00266027450562	-8.84174919128418	-0.0915772169828415	-0.02994872815907	-0.00844107009470463
-4.73226737976074	-7.00973844528198	-8.83632373809814	-0.0917292535305023	-0.0300908163189888	-0.00813561119139194
-4.73060846328735	-6.99351644515991	-8.86741161346436	-0.0915528610348701	-0.0301561169326305	-0.00781183643266559
-4.71717309951782	-6.98039579391479	-8.84789371490479	-0.0917294546961784	-0.0300097763538361	-0.0077520776540041
-4.70982217788696	-6.98269414901733	-8.82580375671387	-0.0918603837490082	-0.0302536468952894	-0.0073753222823143
-4.70458745956421	-6.96226119995117	-8.85997104644775	-0.0918718129396439	-0.0301724877208471	-0.00716750835999846
-4.68954515457153	-6.94957780838013	-8.83519744873047	-0.0919600874185562	-0.0301727522164583	-0.00726083619520068
-4.68447065353394	-6.9528694152832	-8.81335067749023	-0.0921480730175972	-0.0303952060639858	-0.00698759872466326
-4.68473052978516	-6.94224739074707	-8.84686851501465	-0.0921697244048119	-0.0303415078669786	-0.006635881960392
-4.6719536781311	-6.91976547241211	-8.83757019042969	-0.0922708585858345	-0.0302325747907162	-0.00669616553932428
-4.65576505661011	-6.92211866378784	-8.80098533630371	-0.0924904942512512	-0.0301909446716309	-0.00670795002952218
-4.65527534484863	-6.91463327407837	-8.81140613555908	-0.0925737023353577	-0.030449740588665	-0.00639646360650659
-4.64505100250244	-6.88969421386719	-8.82625484466553	-0.0926414951682091	-0.0302972719073296	-0.00641146395355463
-4.62678241729736	-6.87752532958984	-8.8050012588501	-0.0927799418568611	-0.0303385332226753	-0.00658220145851374
-4.62045669555664	-6.87876272201538	-8.77435970306396	-0.0930303558707237	-0.0303558092564344	-0.00649020727723837
-4.62051868438721	-6.86848640441895	-8.80080127716064	-0.0930971279740334	-0.0304132085293531	-0.00631317915394902
-4.6111946105957	-6.84765863418579	-8.79881381988525	-0.0932100340723991	-0.030214611440897	-0.00648734113201499
-4.59606981277466	-6.84422922134399	-8.75247192382813	-0.0935505107045174	-0.0302101951092482	-0.00657449197024107
-4.59013366699219	-6.84360599517822	-8.74370288848877	-0.0936723276972771	-0.0304034110158682	-0.00638621766120195
-4.58572244644165	-6.82582521438599	-8.7730188369751	-0.0936891213059425	-0.0305047295987606	-0.00642896490171552
-4.57161521911621	-6.80392980575562	-8.76122093200684	-0.093963734805584	-0.0303029157221317	-0.00667048152536154
-4.55110263824463	-6.80663108825684	-8.73432636260986	-0.0941632390022278	-0.030551590025425	-0.00663298787549138
-4.54425382614136	-6.80042123794556	-8.74865436553955	-0.0941658616065979	-0.0307707823812962	-0.00643602665513754
-4.52916431427002	-6.7757363319397	-8.76531887054443	-0.0942483320832253	-0.0307852476835251	-0.00646867975592613
-4.50752019882202	-6.76094436645508	-8.73571014404297	-0.0944670289754868	-0.030645502731204	-0.00663728872314096
-4.48957300186157	-6.76186370849609	-8.70826053619385	-0.094565249979496	-0.0307675655931234	-0.0066219624131918
-4.47949886322021	-6.75866651535034	-8.72257137298584	-0.0946065485477448	-0.0310724005103111	-0.00642992742359638
-4.4712872505188	-6.73820209503174	-8.75301170349121	-0.0944810211658478	-0.0310034435242414	-0.00653529679402709
-4.45102739334106	-6.73565292358398	-8.72051525115967	-0.0946678593754768	-0.030987462028861	-0.00676677422598004
-4.45101690292358	-6.74203062057495	-8.72346878051758	-0.0946561023592949	-0.0313401557505131	-0.00659199524670839
-4.45210123062134	-6.72554063796997	-8.75335693359375	-0.0946269407868385	-0.0312706343829632	-0.00665229931473732
-4.4450421333313	-6.72275829315186	-8.72927856445313	-0.0948395580053329	-0.031316090375185	-0.00692265713587403
-4.4473729133606	-6.73507165908813	-8.70812320709229	-0.0948488563299179	-0.0316350050270557	-0.00693135149776936
-4.46355533599854	-6.73237657546997	-8.74693298339844	-0.0947601199150085	-0.0318221040070057	-0.00688193645328283
-4.46548891067505	-6.72211790084839	-8.74508762359619	-0.0946820080280304	-0.0317670963704586	-0.00728852301836014
-4.46942234039307	-6.7396125793457	-8.71695995330811	-0.0947207883000374	-0.0320173464715481	-0.00748900417238474
-4.48511362075806	-6.75524425506592	-8.7442102432251	-0.0945664420723915	-0.0323952995240688	-0.00744200870394707
-4.49937057495117	-6.74986219406128	-8.76609992980957	-0.0943303778767586	-0.0324559397995472	-0.0077476417645812
-4.50655937194824	-6.76095151901245	-8.73683547973633	-0.0942985042929649	-0.0325706489384174	-0.00815335288643837
-4.52645111083984	-6.78146553039551	-8.75035381317139	-0.0940890610218048	-0.0330769941210747	-0.00813315901905298
-4.54766321182251	-6.78041648864746	-8.7871789932251	-0.0938987657427788	-0.0333231762051582	-0.00837759021669626
-4.5548243522644	-6.78362369537354	-8.78332138061523	-0.0936638861894608	-0.0335883423686028	-0.00880884286016226
-4.57053709030151	-6.81095552444458	-8.78144073486328	-0.0934149473905563	-0.0342108830809593	-0.00897026062011719
-4.59564065933228	-6.81475925445557	-8.82223606109619	-0.0930388048291206	-0.0346159413456917	-0.00892923399806023
-4.60646867752075	-6.81090641021729	-8.82920169830322	-0.0927892178297043	-0.0347490198910236	-0.00941129680722952
-4.61779022216797	-6.83301305770874	-8.79524230957031	-0.0925956889986992	-0.0352138206362724	-0.00969423912465572
-4.6397385597229	-6.84561347961426	-8.81997203826904	-0.0922643542289734	-0.0359251722693443	-0.00971189048141241
-4.6584644317627	-6.83845329284668	-8.85775184631348	-0.0919196680188179	-0.0362208522856236	-0.00997876841574907
-4.66239786148071	-6.84662580490112	-8.84917259216309	-0.091703973710537	-0.0365554690361023	-0.0104360692203045
-4.68082046508789	-6.86960124969482	-8.8459587097168	-0.0914510563015938	-0.0371558964252472	-0.0105266273021698
-4.70377016067505	-6.87249660491943	-8.88430690765381	-0.0910583958029747	-0.0376474484801292	-0.0105213038623333
-4.71083784103394	-6.86253833770752	-8.89214134216309	-0.090824618935585	-0.0378583073616028	-0.0108848745003343
-4.72302722930908	-6.88223886489868	-8.8700065612793	-0.0905979499220848	-0.0384502299129963	-0.0111475624144077
-4.74281024932861	-6.89004945755005	-8.89666748046875	-0.0902725383639336	-0.0390261895954609	-0.0111032286658883
-4.75701951980591	-6.87734317779541	-8.92699813842773	-0.0898845046758652	-0.0393650867044926	-0.0114084985107183
-4.7607889175415	-6.88192176818848	-8.91021633148193	-0.0896252170205116	-0.0397023558616638	-0.0118956426158547
-4.7752161026001	-6.89917135238647	-8.92080116271973	-0.0892146900296211	-0.0403083227574825	-0.0120087862014771
-4.789475440979	-6.90029573440552	-8.96856307983398	-0.0887897461652756	-0.0407062731683254	-0.0120438868179917
-4.79350471496582	-6.89076948165894	-8.96830558776855	-0.0883283466100693	-0.0409098900854588	-0.0124268904328346
-4.8009729385376	-6.90983200073242	-8.95346164703369	-0.0880392268300056	-0.0414313636720181	-0.0126087795943022
-4.81792974472046	-6.91689682006836	-8.98547649383545	-0.0875615254044533	-0.0420328788459301	-0.0125890234485269
-4.8279914855957	-6.90792274475098	-9.015456199646	-0.087087482213974	-0.0422072745859623	-0.0129275284707546
-4.82696390151978	-6.91762828826904	-8.99831104278564	-0.0868638455867767	-0.0425632111728191	-0.0133362542837858
-4.84032964706421	-6.93073272705078	-9.01402950286865	-0.0863905921578407	-0.0431796349585056	-0.0133333969861269
-4.8575701713562	-6.92258930206299	-9.04261016845703	-0.0859906449913979	-0.0432952381670475	-0.0135597735643387
-4.85667848587036	-6.93089056015015	-9.0246696472168	-0.0857262015342712	-0.0435976162552834	-0.0139779057353735
-4.87147998809814	-6.94475650787354	-9.02754211425781	-0.0854214355349541	-0.0441771112382412	-0.0139459231868386
-4.88605260848999	-6.93872785568237	-9.07324981689453	-0.0850478410720825	-0.0444720648229122	-0.014171983115375
-4.8924880027771	-6.93445158004761	-9.05856609344482	-0.0847188010811806	-0.0446649305522442	-0.0146755268797278
-4.90422391891479	-6.95289659500122	-9.06063365936279	-0.0843810215592384	-0.0452321730554104	-0.0148627618327737
-4.9208722114563	-6.95441389083862	-9.09728050231934	-0.0839239433407784	-0.0456267669796944	-0.0149159282445908
-4.93012142181396	-6.94424676895142	-9.11415958404541	-0.0836361646652222	-0.045842356979847	-0.0153112523257732
-4.93466663360596	-6.95437479019165	-9.08663272857666	-0.0834101662039757	-0.0460884496569633	-0.0157125052064657
-4.94642496109009	-6.96590852737427	-9.09429836273193	-0.0830455422401428	-0.0467304140329361	-0.0158019065856934
-4.9582576751709	-6.95653676986694	-9.12483978271484	-0.0826919972896576	-0.0469741895794868	-0.015992846339941
-4.95839834213257	-6.9564995765686	-9.11103630065918	-0.0823956504464149	-0.0471266210079193	-0.016533549875021
-4.96795701980591	-6.97472810745239	-9.10638904571533	-0.0820579752326012	-0.0476043298840523	-0.016641465947032
-4.98462200164795	-6.97583723068237	-9.13569164276123	-0.0816480964422226	-0.0479175560176373	-0.0166785512119532
-4.98726224899292	-6.96538877487183	-9.15310001373291	-0.0813172161579132	-0.0479823648929596	-0.0170689206570387
-4.98510599136353	-6.97589731216431	-9.12315940856934	-0.0811813697218895	-0.0482393205165863	-0.0174142923206091
-4.99589729309082	-6.983802318573	-9.13813781738281	-0.0808864235877991	-0.0486718043684959	-0.0173808094114065
-5.00194835662842	-6.96919679641724	-9.16574096679688	-0.0804443955421448	-0.0487687364220619	-0.0176106970757246
-4.9949893951416	-6.97308540344238	-9.14633464813232	-0.0802610665559769	-0.0488301068544388	-0.0180163029581308
-4.99579191207886	-6.98717784881592	-9.1384916305542	-0.0800707936286926	-0.0491344071924686	-0.0181062985211611
-4.99903059005737	-6.98541450500488	-9.16759967803955	-0.0797889158129692	-0.0493510030210018	-0.0180715825408697
-4.99644899368286	-6.97094583511353	-9.16864109039307	-0.07942184060812	-0.0492239445447922	-0.0184375606477261
-4.98831415176392	-6.97824907302856	-9.1319408416748	-0.0793697685003281	-0.0492637977004051	-0.0186583995819092
-4.98826599121094	-6.98307228088379	-9.13383007049561	-0.0791073366999626	-0.0495355352759361	-0.0186481010168791
-4.9872932434082	-6.9745192527771	-9.16721630096436	-0.0788750275969505	-0.0495166778564453	-0.0187100656330585
-4.97763395309448	-6.95938396453857	-9.15957450866699	-0.0787697806954384	-0.0494060143828392	-0.0190650653094053
-4.96419239044189	-6.96400928497314	-9.1293478012085	-0.0787942185997963	-0.0494060590863228	-0.0192923229187727
-4.96047496795654	-6.96643257141113	-9.14373970031738	-0.0785357430577278	-0.0496372692286968	-0.0192899294197559
-4.96162223815918	-6.9512619972229	-9.15712356567383	-0.0783194005489349	-0.0495424531400204	-0.0193910133093596
-4.94774484634399	-6.93536233901978	-9.12481880187988	-0.0783140435814857	-0.0492852926254272	-0.0197329558432102
-4.93561553955078	-6.94058799743652	-9.0973014831543	-0.0783692672848701	-0.0494126789271832	-0.019756892696023
-4.93660020828247	-6.93141174316406	-9.11982250213623	-0.0781955569982529	-0.0494859889149666	-0.0197244752198458
-4.92525959014893	-6.90941095352173	-9.11287212371826	-0.0781836658716202	-0.0491318441927433	-0.0201039649546146
-4.91452360153198	-6.90537929534912	-9.07508277893066	-0.0782767236232758	-0.0490529201924801	-0.0204086657613516
-4.91319465637207	-6.90533018112183	-9.07873344421387	-0.0781921669840813	-0.0492992922663689	-0.0203100312501192
-4.90829420089722	-6.88737106323242	-9.09697818756104	-0.0781978666782379	-0.0492310635745525	-0.0204055961221457
-4.89436912536621	-6.87528276443481	-9.06997013092041	-0.0782781541347504	-0.0489228442311287	-0.0208242852240801
-4.88017702102661	-6.87426328659058	-9.03292942047119	-0.078294962644577	-0.0490684099495411	-0.020962730050087
-4.8817253112793	-6.87317705154419	-9.0388879776001	-0.0782745555043221	-0.0492118634283543	-0.0209043249487877
-4.87347602844238	-6.85749340057373	-9.06182098388672	-0.0781401246786118	-0.0490059293806553	-0.0210742764174938
-4.86060762405396	-6.84672594070435	-9.04665756225586	-0.0781191363930702	-0.0488418601453304	-0.0214949436485767
-4.85231065750122	-6.85134077072144	-9.01129627227783	-0.0782615914940834	-0.0490034483373165	-0.0216660760343075
-4.85231494903564	-6.85407781600952	-9.02050018310547	-0.0781169682741165	-0.0490546561777592	-0.0216007959097624
-4.85117673873901	-6.84245920181274	-9.04234886169434	-0.0780708491802216	-0.0489504188299179	-0.0217705350369215
-4.84387731552124	-6.83948707580566	-9.00423908233643	-0.0782394483685493	-0.0487444400787354	-0.0221138633787632
-4.84381341934204	-6.84382963180542	-8.98625087738037	-0.0781818702816963	-0.0490286611020565	-0.0220797173678875
-4.84582567214966	-6.83870220184326	-9.0019359588623	-0.0780361592769623	-0.0490252487361431	-0.0219830069690943
-4.84537649154663	-6.82792901992798	-9.00701999664307	-0.077950231730938	-0.0488459654152393	-0.0222658086568117
-4.84300994873047	-6.82728815078735	-8.97060108184814	-0.0779434591531754	-0.0488002002239227	-0.0223657228052616
-4.84557628631592	-6.84099721908569	-8.96197319030762	-0.0777823477983475	-0.049080740660429	-0.0222086776047945
-4.85219097137451	-6.83456230163574	-8.98940086364746	-0.0775842890143394	-0.0490791983902454	-0.0220892578363419
-4.84725427627563	-6.8201003074646	-8.98511791229248	-0.0775041058659554	-0.0489418432116508	-0.0223049074411392
-4.84086656570435	-6.83269262313843	-8.94442272186279	-0.0775256976485252	-0.048896785825491	-0.0223966296762228
-4.84441089630127	-6.83591079711914	-8.9385347366333	-0.077358566224575	-0.0491865836083889	-0.0222363751381636
-4.8498387336731	-6.82793664932251	-8.96529293060303	-0.0771741271018982	-0.04913330078125	-0.0220766328275204
-4.83818244934082	-6.81608629226685	-8.95298671722412	-0.0770593583583832	-0.049048338085413	-0.0223091095685959
-4.83100414276123	-6.81922769546509	-8.9160737991333	-0.0770064517855644	-0.0491620562970638	-0.0223008561879396
-4.83014822006226	-6.82348346710205	-8.91561317443848	-0.0769116804003716	-0.0492946282029152	-0.0220709294080734
-4.82779693603516	-6.80890226364136	-8.94623851776123	-0.0767519176006317	-0.0493456050753593	-0.0219169147312641
-4.81958103179932	-6.79526329040527	-8.92479705810547	-0.0768231078982353	-0.049266804009676	-0.0220000203698874
-4.81093788146973	-6.79415702819824	-8.89622688293457	-0.0768610537052155	-0.0492866821587086	-0.021990830078721
-4.80463838577271	-6.79758358001709	-8.88597869873047	-0.0766917765140533	-0.049657829105854	-0.0216458160430193
-4.80437994003296	-6.78265857696533	-8.90844631195068	-0.0766285732388496	-0.0497847832739353	-0.0213729441165924
-4.79499483108521	-6.76708507537842	-8.90573692321777	-0.0764941871166229	-0.0496427677571774	-0.0213778782635927
-4.78255033493042	-6.76358461380005	-8.87411975860596	-0.0765302553772926	-0.0496800541877747	-0.0214191824197769
-4.7779393196106	-6.77094078063965	-8.8555736541748	-0.0765569806098938	-0.0499463267624378	-0.0211641956120729
-4.78058528900146	-6.76414346694946	-8.88290309906006	-0.0763198360800743	-0.0501012280583382	-0.0208672340959311
-4.77410364151001	-6.74952220916748	-8.88135051727295	-0.0762585327029228	-0.050060398876667	-0.0208525825291872
-4.76940441131592	-6.74714660644531	-8.84369373321533	-0.0763547345995903	-0.0500978752970696	-0.0208256561309099
-4.76607036590576	-6.75494241714478	-8.82013893127441	-0.0762956961989403	-0.0503239519894123	-0.02063905633986
-4.77533340454102	-6.75415515899658	-8.84222316741943	-0.0761782228946686	-0.0506534390151501	-0.020297409966588
-4.77798795700073	-6.73813819885254	-8.84573078155518	-0.0761089697480202	-0.050513681024313	-0.0203123483806849
-4.77107667922974	-6.74215936660767	-8.81638145446777	-0.0761196166276932	-0.0505930334329605	-0.0204296316951513
-4.7783522605896	-6.75553131103516	-8.80545902252197	-0.0760470628738403	-0.0509609989821911	-0.0200737360864878
-4.79063081741333	-6.74544668197632	-8.83931350708008	-0.0759495720267296	-0.051101241260767	-0.019848795607686
-4.78469181060791	-6.73282527923584	-8.82709693908691	-0.0759549587965012	-0.051033653318882	-0.0199443120509386
-4.78411436080933	-6.74407768249512	-8.78594207763672	-0.0758664160966873	-0.0512453652918339	-0.0199434272944927
-4.79321432113647	-6.74998807907104	-8.79311370849609	-0.0758442804217339	-0.051549032330513	-0.019645256921649
-4.79595947265625	-6.73313283920288	-8.81919193267822	-0.0756061524152756	-0.0516353659331799	-0.0195844694972038
-4.79214191436768	-6.72872304916382	-8.79861831665039	-0.0755828022956848	-0.0516008324921131	-0.0197824537754059
-4.79016447067261	-6.73865604400635	-8.77542209625244	-0.0756315141916275	-0.0519772246479988	-0.0196375101804733
-4.79332494735718	-6.74185419082642	-8.79649448394775	-0.0754236504435539	-0.0521841794252396	-0.0192872229963541
-4.7921257019043	-6.72754240036011	-8.81158256530762	-0.0752581357955933	-0.0524007938802242	-0.0191873237490654
-4.78391313552856	-6.71631336212158	-8.80391693115234	-0.0752920582890511	-0.0524077042937279	-0.0191612225025892
-4.77056932449341	-6.71824836730957	-8.76082611083984	-0.0752492994070053	-0.0526510514318943	-0.0190771389752626
-4.76614904403687	-6.72593688964844	-8.7634334564209	-0.0750457644462585	-0.05312155559659	-0.018619192764163
-4.76061344146729	-6.70929670333862	-8.79285621643066	-0.0749343782663345	-0.05340226739645	-0.0182955022901297
-4.7463583946228	-6.69445037841797	-8.7910327911377	-0.07472163438797	-0.0534676760435104	-0.0181969814002514
-4.72624349594116	-6.69486331939697	-8.76841831207275	-0.0746784955263138	-0.0537046641111374	-0.0179683137685061
-4.72053718566895	-6.69995355606079	-8.76469993591309	-0.0745160207152367	-0.0541239343583584	-0.0173984188586473
-4.70754146575928	-6.69120216369629	-8.79494094848633	-0.0742437392473221	-0.0543217323720455	-0.0169751644134521
-4.68807172775269	-6.67908477783203	-8.7923059463501	-0.0740892291069031	-0.0545074306428432	-0.0167441740632057
-4.66110944747925	-6.67589235305786	-8.75245571136475	-0.0740355551242828	-0.0547520145773888	-0.0164546761661768
-4.64992427825928	-6.67735052108765	-8.7449836730957	-0.073627844452858	-0.0552025996148586	-0.0160201210528612
-4.63275384902954	-6.66429948806763	-8.77077484130859	-0.0732817724347115	-0.0554980114102364	-0.0156298633664846
-4.60648250579834	-6.64227151870728	-8.74467658996582	-0.0729877352714539	-0.0556024275720119	-0.0156704019755125
-4.57832050323486	-6.64506959915161	-8.71516513824463	-0.0727109611034393	-0.0558280572295189	-0.0153579246252775
-4.57311248779297	-6.65304517745972	-8.72337245941162	-0.0724208801984787	-0.0561298094689846	-0.0147186908870935
-4.56554126739502	-6.63826417922974	-8.74523544311523	-0.0721565261483192	-0.0562330298125744	-0.0142637090757489
-4.54599380493164	-6.63330078125	-8.72973728179932	-0.07212183624506	-0.0562676712870598	-0.0140446070581675
-4.52980661392212	-6.6437611579895	-8.69829177856445	-0.0719830170273781	-0.0565853714942932	-0.0135339396074414
-4.52615118026733	-6.6459059715271	-8.72072505950928	-0.0717245489358902	-0.0568719133734703	-0.0129385972395539
-4.51190614700317	-6.63392972946167	-8.7418794631958	-0.0714134722948074	-0.0569212920963764	-0.0127125913277268
-4.4943642616272	-6.63130474090576	-8.72053527832031	-0.071215458214283	-0.0569495894014835	-0.0127241229638457
-4.48001432418823	-6.64287328720093	-8.70041561126709	-0.0710563361644745	-0.0571576282382011	-0.0124113652855158
-4.46996307373047	-6.64812135696411	-8.72099781036377	-0.0706640630960464	-0.0574598014354706	-0.0120951188728213
-4.46578884124756	-6.64088916778564	-8.74466609954834	-0.0704049989581108	-0.0574678890407085	-0.0118756964802742
-4.45147085189819	-6.63779020309448	-8.71901321411133	-0.0702433288097382	-0.0574375353753567	-0.0119260931387544
-4.43804502487183	-6.65395355224609	-8.68993473052979	-0.0701095536351204	-0.0576735064387321	-0.0117225861176848
-4.43782758712769	-6.65912628173828	-8.70506954193115	-0.0697522684931755	-0.0579908341169357	-0.011457740329206
-4.42801094055176	-6.6454553604126	-8.7260627746582	-0.0694178119301796	-0.057843878865242	-0.0114824324846268
-4.41359949111938	-6.6515531539917	-8.69099235534668	-0.0691682994365692	-0.0579868741333485	-0.0115720964968204
-4.41135787963867	-6.66166925430298	-8.71124172210693	-0.0687159970402718	-0.0583803281188011	-0.0112620033323765
-4.40875673294067	-6.64767646789551	-8.74035453796387	-0.0682462006807327	-0.0584482438862324	-0.011227953247726
-4.39265632629395	-6.6479434967041	-8.7167797088623	-0.0679884254932404	-0.058411356061697	-0.0113627593964338
-4.38784027099609	-6.66445779800415	-8.70461845397949	-0.0675553530454636	-0.0588409304618835	-0.0112097915261984
-4.39173889160156	-6.66122436523438	-8.74814510345459	-0.0670969784259796	-0.0590270273387432	-0.0111118331551552
-4.38537168502808	-6.65438079833984	-8.74289989471436	-0.0667380392551422	-0.058980155736208	-0.0113008944317698
-4.38318395614624	-6.67363023757935	-8.71599292755127	-0.0663915947079659	-0.0592237897217274	-0.0113148028030992
-4.38974285125732	-6.6800708770752	-8.75238704681396	-0.0658644810318947	-0.0595014989376068	-0.0110932709649205
-4.38828897476196	-6.67054843902588	-8.76015853881836	-0.0654982030391693	-0.0593650005757809	-0.0112799219787121
-4.38531923294067	-6.68513202667236	-8.72023963928223	-0.0651817992329597	-0.0593668185174465	-0.0114765046164393
-4.39065217971802	-6.70202922821045	-8.72482585906982	-0.0646585524082184	-0.0597366243600845	-0.0114349313080311
-4.39955759048462	-6.70026206970215	-8.76173210144043	-0.0642138794064522	-0.0597846657037735	-0.0114525333046913
-4.39678335189819	-6.70161867141724	-8.75494956970215	-0.0638057366013527	-0.0596837140619755	-0.0119089465588331
-4.39756345748901	-6.7254786491394	-8.73750114440918	-0.0633679553866386	-0.0598757527768612	-0.0120007423684001
-4.41019773483276	-6.73515605926514	-8.76976013183594	-0.0628144890069962	-0.0601511597633362	-0.0119894715026021
-4.4118332862854	-6.72864723205566	-8.78687381744385	-0.0622683875262737	-0.0600096248090267	-0.0122432382777333
-4.40639543533325	-6.74281692504883	-8.75877952575684	-0.0619079507887363	-0.0601329319179058	-0.0125760436058044
-4.41245031356812	-6.76483869552612	-8.76234340667725	-0.0612788759171963	-0.0604574643075466	-0.0125864176079631
-4.41798734664917	-6.76582765579224	-8.79885196685791	-0.0607571043074131	-0.0605242103338242	-0.0127440690994263
-4.41709423065186	-6.77013921737671	-8.78540229797363	-0.0602310672402382	-0.0602834150195122	-0.0131756393238902
-4.41967058181763	-6.79068946838379	-8.76841068267822	-0.0597719512879848	-0.0605218708515167	-0.0134136378765106
-4.43935060501099	-6.80772733688354	-8.80361080169678	-0.0591969415545464	-0.0608144775032997	-0.0133527014404535
-4.4484486579895	-6.8040189743042	-8.82271957397461	-0.0587605126202106	-0.0606983564794064	-0.0136839980259538
-4.45516920089722	-6.82246541976929	-8.79878425598145	-0.0583160482347012	-0.0608408376574516	-0.0138852288946509
-4.47660398483276	-6.84145259857178	-8.81407833099365	-0.0577361695468426	-0.0611407235264778	-0.013857745565474
-4.4912691116333	-6.84066200256348	-8.84930038452148	-0.0571096055209637	-0.0611371845006943	-0.0140285957604647
-4.49344062805176	-6.84950256347656	-8.83078956604004	-0.0565419942140579	-0.06110655143857	-0.0145569927990437
-4.50543355941772	-6.87175941467285	-8.82835674285889	-0.0559393279254436	-0.0614588335156441	-0.0146446647122502
-4.52804040908813	-6.87076663970947	-8.86824035644531	-0.0551296025514603	-0.061697244644165	-0.0148733658716083
-4.53977012634277	-6.86552381515503	-8.87975025177002	-0.054505355656147	-0.0616405345499516	-0.015499253757298
-4.54355669021606	-6.88196563720703	-8.85964393615723	-0.0539465062320232	-0.0620520524680614	-0.0158446319401264
-4.56673717498779	-6.89391851425171	-8.90066814422607	-0.0532900765538216	-0.0624514296650887	-0.0158881042152643
-4.58017730712891	-6.88173151016235	-8.92592525482178	-0.0525122880935669	-0.0624913647770882	-0.0163584370166063
-4.58273839950562	-6.89610719680786	-8.90517234802246	-0.05193205550313	-0.0628115087747574	-0.0168265122920275
-4.60383272171021	-6.91128730773926	-8.92626190185547	-0.0511267893016338	-0.0632687136530876	-0.0169227458536625
-4.61600208282471	-6.91171550750732	-8.96655464172363	-0.0504399910569191	-0.0634208917617798	-0.0171380862593651
-4.62174510955811	-6.91284847259521	-8.9602108001709	-0.0497148707509041	-0.0634539872407913	-0.0176280718296766
-4.63043546676636	-6.93321657180786	-8.94163227081299	-0.0491790175437927	-0.0637516975402832	-0.0179689060896635
-4.64945030212402	-6.94244766235352	-8.96832180023193	-0.0484936572611332	-0.064324676990509	-0.0180540531873703
-4.66559505462646	-6.93791103363037	-8.99896621704102	-0.0478356219828129	-0.0642823353409767	-0.0184445455670357
-4.67309617996216	-6.94198083877563	-8.9826078414917	-0.0472918562591076	-0.064560666680336	-0.018947284668684
-4.68945980072021	-6.96070528030396	-8.98025703430176	-0.0468570664525032	-0.0649008005857468	-0.0190452225506306
-4.70507097244263	-6.96197319030762	-9.02121639251709	-0.0461154244840145	-0.0652892962098122	-0.0190874505788088
-4.70807600021362	-6.95508289337158	-9.02599048614502	-0.0456504672765732	-0.0653144642710686	-0.0192672945559025
-4.71530914306641	-6.96241569519043	-9.00082778930664	-0.0452802367508411	-0.0654358714818954	-0.0195852629840374
-4.73341512680054	-6.97865152359009	-9.00374889373779	-0.044770609587431	-0.0657370984554291	-0.0197319686412811
-4.74816179275513	-6.98092555999756	-9.04047298431396	-0.0441493205726147	-0.0660377070307732	-0.019909406080842
-4.76373529434204	-6.98060607910156	-9.04645919799805	-0.0437501892447472	-0.0659674480557442	-0.0203219931572676
-4.77009677886963	-6.98995637893677	-9.02157878875732	-0.043381005525589	-0.0660668760538101	-0.0208892226219177
-4.7907829284668	-7.01239728927612	-9.01357173919678	-0.0430477000772953	-0.0663939192891121	-0.0210848040878773
-4.81397867202759	-7.01722526550293	-9.04554843902588	-0.0426024533808231	-0.0665803253650665	-0.0213248077780008
-4.82115888595581	-7.01152801513672	-9.04258155822754	-0.0422586463391781	-0.0664049461483955	-0.0218193717300892
-4.82960224151611	-7.02831268310547	-9.00433254241943	-0.0419590435922146	-0.0665355399250984	-0.0223032236099243
-4.84682083129883	-7.04174470901489	-9.00589561462402	-0.0416327230632305	-0.0668527856469154	-0.0224642902612686
-4.86414957046509	-7.04331350326538	-9.03595638275146	-0.0412407219409943	-0.0669826939702034	-0.0228175334632397
-4.87360620498657	-7.04011249542236	-9.03408241271973	-0.041053619235754	-0.0668542385101318	-0.0234912615269423
-4.87723588943481	-7.04761695861816	-9.00826072692871	-0.0410615429282188	-0.0668608993291855	-0.0242056492716074
-4.87993860244751	-7.06230115890503	-8.99526023864746	-0.0408970154821873	-0.0670931190252304	-0.0245066806674004
-4.88983297348022	-7.07052373886108	-9.01138877868652	-0.0406554974615574	-0.0673053041100502	-0.0246006976813078
-4.89067220687866	-7.06187582015991	-9.03409862518311	-0.0404024235904217	-0.0672334432601929	-0.0248615592718124
-4.88495588302612	-7.06079530715942	-9.01558589935303	-0.0401548966765404	-0.0670043155550957	-0.0254094693809748
-4.88769865036011	-7.06978893280029	-8.98905944824219	-0.0399400256574154	-0.067038469016552	-0.0257588513195515
-4.89458084106445	-7.07386827468872	-8.99168586730957	-0.0395085327327251	-0.0671255365014076	-0.025972044095397
-4.8993558883667	-7.0719428062439	-9.020188331604	-0.0390477031469345	-0.0672505050897598	-0.0262121427804232
-4.90182828903198	-7.06325149536133	-9.03030967712402	-0.0388299226760864	-0.0670740529894829	-0.0267290361225605
-4.89339971542358	-7.06037759780884	-9.01360034942627	-0.038537111133337	-0.0669855698943138	-0.0274149682372808
-4.89471292495728	-7.0721640586853	-8.99072742462158	-0.0383335687220097	-0.0672245100140572	-0.0277773328125477
-4.90188407897949	-7.06746673583984	-9.0137825012207	-0.0380028039216995	-0.0673670843243599	-0.0280137658119202
-4.90120983123779	-7.05389547348022	-9.02437305450439	-0.0376313291490078	-0.0672399327158928	-0.0285179484635592
-4.89498329162598	-7.05262470245361	-8.99048137664795	-0.0375692062079906	-0.0671316012740135	-0.0291884746402502
-4.89721012115479	-7.05977296829224	-8.97550964355469	-0.0374596267938614	-0.0672597512602806	-0.0295645333826542
-4.90058279037476	-7.05156421661377	-9.00292873382568	-0.037077821791172	-0.0674910321831703	-0.0298996865749359
-4.89826059341431	-7.03648948669434	-9.00968170166016	-0.0368054956197739	-0.0674182772636414	-0.0304352920502424
-4.88995313644409	-7.02719831466675	-8.97939205169678	-0.0366920232772827	-0.0672091394662857	-0.0310918651521206
-4.88847589492798	-7.03561878204346	-8.96703052520752	-0.0364594720304012	-0.0673344060778618	-0.031395711004734
-4.89164733886719	-7.03491497039795	-8.97832489013672	-0.0362414345145226	-0.0673661977052689	-0.0315722599625587
-4.89580821990967	-7.01544952392578	-8.9975061416626	-0.035856481641531	-0.0671228095889091	-0.0319093726575375
-4.88445091247559	-7.00187492370605	-8.98534107208252	-0.0357296019792557	-0.0669567361474037	-0.0325781591236591
-4.87743520736694	-6.99892950057983	-8.95435237884521	-0.0356456823647022	-0.0668442472815514	-0.0331277437508106
-4.87099266052246	-7.00188016891479	-8.94795799255371	-0.0355474688112736	-0.0670112371444702	-0.0335374549031258
-4.86729717254639	-6.99458646774292	-8.96547412872314	-0.0353227071464062	-0.067111998796463	-0.0340568050742149
-4.86137723922729	-6.98281717300415	-8.9708080291748	-0.0352213121950626	-0.0668424144387245	-0.0346365235745907
-4.84408760070801	-6.97349834442139	-8.96101665496826	-0.0351348295807838	-0.0665741115808487	-0.035528801381588
-4.83404350280762	-6.96927070617676	-8.93451690673828	-0.0349773690104485	-0.0663822069764137	-0.0363276861608028
-4.82001447677612	-6.97599267959595	-8.91805934906006	-0.0349038131535053	-0.0662671327590942	-0.036928329616785
-4.8173131942749	-6.967360496521	-8.94552230834961	-0.0345961637794971	-0.0662305504083633	-0.0374862402677536
-4.81536722183228	-6.94836473464966	-8.96293926239014	-0.0344553627073765	-0.0658439174294472	-0.0382513254880905
-4.80676031112671	-6.93168258666992	-8.95371913909912	-0.0342394113540649	-0.0655742287635803	-0.0391613990068436
-4.80138683319092	-6.92126321792603	-8.92477035522461	-0.0343038886785507	-0.0652112662792206	-0.0400244630873203
-4.79454278945923	-6.91535711288452	-8.90358638763428	-0.0341664366424084	-0.0649862736463547	-0.0408256649971008
-4.79615259170532	-6.9148964881897	-8.90144824981689	-0.0341225191950798	-0.0649183914065361	-0.0415007844567299
-4.79521608352661	-6.90839385986328	-8.92802047729492	-0.0341003462672234	-0.0646685436367989	-0.0423070713877678
-4.78677368164063	-6.89061594009399	-8.94338989257813	-0.0339401736855507	-0.0643880665302277	-0.0434023104608059
-4.77903270721436	-6.87949180603027	-8.93882274627686	-0.0339884795248508	-0.0639821365475655	-0.0445585250854492
-4.76862144470215	-6.8747181892395	-8.91702842712402	-0.0340056866407394	-0.0636996403336525	-0.0458173677325249
-4.76105260848999	-6.8795337677002	-8.89205360412598	-0.0340420678257942	-0.0634752586483955	-0.0469292402267456
-4.75585126876831	-6.88597106933594	-8.89990234375	-0.0340090319514275	-0.0632067620754242	-0.0479478612542152
-4.7638201713562	-6.88334083557129	-8.92048645019531	-0.0337184183299541	-0.0629437565803528	-0.0488986521959305
-4.76602363586426	-6.86880207061768	-8.93694496154785	-0.0335638634860516	-0.0624308437108994	-0.0500390119850636
-4.75763702392578	-6.86146259307861	-8.92938613891602	-0.0333293937146664	-0.0619118958711624	-0.051237165927887
-4.7530837059021	-6.85779714584351	-8.89923667907715	-0.0332863740622997	-0.0614827200770378	-0.0523768961429596
-4.75456857681274	-6.86583471298218	-8.88921546936035	-0.0332637466490269	-0.0610640272498131	-0.0534329004585743
-4.76141214370728	-6.86689615249634	-8.88493061065674	-0.0329887308180332	-0.0607425197958946	-0.0544002652168274
-4.76863574981689	-6.8657488822937	-8.90974044799805	-0.0328783430159092	-0.0604215674102306	-0.0554529763758183
-4.76928663253784	-6.85984373092651	-8.93163299560547	-0.0326413884758949	-0.0601101070642471	-0.0565092861652374
-4.78054666519165	-6.85278558731079	-8.94649887084961	-0.0325700119137764	-0.0595181509852409	-0.0576785765588284
-4.7797908782959	-6.85144186019897	-8.94890594482422	-0.0323680527508259	-0.059038370847702	-0.0589904822409153
-4.78366708755493	-6.84659194946289	-8.94968795776367	-0.0322149023413658	-0.0586486794054508	-0.0603930130600929
-4.78222465515137	-6.85161590576172	-8.93183040618896	-0.0320575833320618	-0.0582919791340828	-0.061848696321249
-4.79493522644043	-6.85756158828735	-8.92354011535645	-0.0321007408201694	-0.0581164136528969	-0.0631943196058273
-4.8027777671814	-6.86281633377075	-8.92211246490479	-0.0318550206720829	-0.0579502768814564	-0.0644605308771133
-4.81833648681641	-6.87105083465576	-8.94132709503174	-0.0317221954464912	-0.0577442236244679	-0.0656781569123268
-4.83324909210205	-6.87036514282227	-8.96091461181641	-0.0313948430120945	-0.0575363971292973	-0.0669277682900429
-4.85326385498047	-6.87299966812134	-8.9787540435791	-0.0311894044280052	-0.0573883019387722	-0.068155974149704
-4.87126922607422	-6.87194490432739	-9.00223064422607	-0.0308291260153055	-0.0570807866752148	-0.0694562345743179
-4.88640689849854	-6.86731672286987	-9.02291584014893	-0.0305294431746006	-0.0568009726703167	-0.0707041323184967
-4.90041208267212	-6.86529779434204	-9.0325870513916	-0.030310120433569	-0.0564960688352585	-0.0721248909831047
-4.91660785675049	-6.8723292350769	-9.02540969848633	-0.0301456656306982	-0.0562316663563252	-0.0735998824238777
-4.9352707862854	-6.88215637207031	-9.01686096191406	-0.0299149602651596	-0.0560584589838982	-0.0750127509236336
-4.95728158950806	-6.89696311950684	-9.02281188964844	-0.0296206995844841	-0.0559599809348583	-0.0764395818114281
-4.97985124588013	-6.90585851669312	-9.03495979309082	-0.0293338671326637	-0.0557502061128616	-0.0778040662407875
-5.00464344024658	-6.91736602783203	-9.04393863677979	-0.0291385091841221	-0.0556573271751404	-0.0791376680135727
-5.02808856964111	-6.93009090423584	-9.0638599395752	-0.0288590658456087	-0.0555005855858326	-0.0804498195648193
-5.05493450164795	-6.94114255905151	-9.08896255493164	-0.0285227429121733	-0.0553934462368488	-0.0817667692899704
-5.07970905303955	-6.94842672348022	-9.11815547943115	-0.0283147674053907	-0.0551143772900105	-0.0831407308578491
-5.09973526000977	-6.95905637741089	-9.13160228729248	-0.0281777493655682	-0.0549837201833725	-0.0844348520040512
-5.11943531036377	-6.96359443664551	-9.14979553222656	-0.0279562566429377	-0.0548313967883587	-0.0857872292399406
-5.14215326309204	-6.96353387832642	-9.16934585571289	-0.027687044814229	-0.0546573475003242	-0.0871360078454018
-5.15979623794556	-6.96455907821655	-9.18218326568604	-0.0274736285209656	-0.0542376041412354	-0.0884549841284752
-5.17049407958984	-6.97550201416016	-9.19881439208984	-0.0275310985743999	-0.0539586283266544	-0.0899564400315285
-5.18380880355835	-6.98134803771973	-9.20424175262451	-0.027503015473485	-0.0536300726234913	-0.0911295786499977
-5.19169664382935	-6.98581123352051	-9.2066011428833	-0.027470676228404	-0.0533812418580055	-0.0924941673874855
-5.21240091323853	-6.97723245620728	-9.18612957000732	-0.0267042592167854	-0.053174614906311	-0.0931843370199203
-5.23077535629272	-6.98099327087402	-9.17731285095215	-0.0260778944939375	-0.0528886951506138	-0.094039760529995
-5.24730396270752	-6.98428058624268	-9.17771339416504	-0.0256654378026724	-0.0527883544564247	-0.0950024649500847
-5.26756477355957	-7.00040721893311	-9.1869649887085	-0.0255242642015219	-0.0527931228280067	-0.0959086567163467
-5.28147888183594	-7.0135350227356	-9.21193695068359	-0.0255187321454287	-0.0528533682227135	-0.0968687906861305
-5.29930353164673	-7.02613544464111	-9.22531604766846	-0.0254631135612726	-0.0528768785297871	-0.0978046134114265
-5.31497097015381	-7.03678321838379	-9.25089836120605	-0.0253877677023411	-0.0527096800506115	-0.0988795459270477
-5.33481788635254	-7.05004549026489	-9.2754373550415	-0.0254591926932335	-0.0525398813188076	-0.099989540874958
-5.34460878372192	-7.05871677398682	-9.31484222412109	-0.0257535390555859	-0.0523668043315411	-0.101500511169434
-5.36691999435425	-7.04746341705322	-9.33366107940674	-0.0257207415997982	-0.0521805249154568	-0.102609999477863
-5.38013935089111	-7.04131317138672	-9.33313179016113	-0.0256714429706335	-0.051834724843502	-0.103970229625702
-5.40017700195313	-7.03879165649414	-9.32747459411621	-0.0257320888340473	-0.0515372604131699	-0.105189234018326
-5.4138011932373	-7.05827236175537	-9.35599899291992	-0.0268254596740007	-0.0509977713227272	-0.106839098036289
-5.43315315246582	-7.03263282775879	-9.34028625488281	-0.0268710274249315	-0.0509618520736694	-0.108017519116402
-5.43423080444336	-7.02863693237305	-9.32323169708252	-0.0268181413412094	-0.0505843870341778	-0.108894877135754
-5.44720220565796	-7.03554725646973	-9.3276252746582	-0.0274610798805952	-0.0496286451816559	-0.110318072140217
-5.46801328659058	-7.01016759872437	-9.29594421386719	-0.0266424156725407	-0.0494688935577869	-0.11100572347641
-5.46696519851685	-7.00790739059448	-9.26593208312988	-0.0260992962867022	-0.0491224750876427	-0.111787542700768
-5.4869818687439	-7.01134300231934	-9.2553014755249	-0.0258387755602598	-0.0486471951007843	-0.112342149019241
-5.50877332687378	-7.04776525497437	-9.2800931930542	-0.0270030610263348	-0.0483323633670807	-0.113405533134937
-5.51959371566772	-7.0512375831604	-9.29240989685059	-0.0271579883992672	-0.0485571660101414	-0.114256747066975
-5.53454160690308	-7.06376504898071	-9.31445598602295	-0.0273782499134541	-0.0484212413430214	-0.115117073059082
-5.55462551116943	-7.07128810882568	-9.31004810333252	-0.0270916372537613	-0.0480612106621265	-0.115880146622658
-5.57461977005005	-7.07722187042236	-9.33389568328857	-0.0270524695515633	-0.0477695055305958	-0.116791240870953
-5.58557891845703	-7.0818772315979	-9.35758781433105	-0.0272879097610712	-0.0474431440234184	-0.117652893066406
-5.60359859466553	-7.09239482879639	-9.38548755645752	-0.0282596070319414	-0.0470353253185749	-0.118452802300453
-5.59804105758667	-7.08134365081787	-9.40522861480713	-0.0286982320249081	-0.0471279323101044	-0.119422979652882
-5.60310840606689	-7.05181789398193	-9.3825798034668	-0.0282710548490286	-0.0468558222055435	-0.120199397206306
-5.60209608078003	-7.04582834243774	-9.34621334075928	-0.0278497505933046	-0.0463616102933884	-0.121085628867149
-5.61420392990112	-7.04276990890503	-9.32129192352295	-0.0278977416455746	-0.04567014798522	-0.122080832719803
-5.61807107925415	-7.05197715759277	-9.32744693756104	-0.0283361207693815	-0.0453701354563236	-0.123070016503334
-5.62617301940918	-7.06893062591553	-9.34716987609863	-0.0294351857155561	-0.0448741130530834	-0.124084040522575
-5.63083696365356	-7.06402444839478	-9.35102272033691	-0.0299003515392542	-0.0447756871581078	-0.124914117157459
-5.62880039215088	-7.06652069091797	-9.34744930267334	-0.0296132378280163	-0.0444764569401741	-0.125505775213242
-5.63978004455566	-7.0851035118103	-9.36606502532959	-0.0300504453480244	-0.0436126478016377	-0.126315236091614
-5.65140438079834	-7.0689754486084	-9.38774108886719	-0.0303196478635073	-0.0430309288203716	-0.127052113413811
-5.63497447967529	-7.05962514877319	-9.40219688415527	-0.0307815428823233	-0.0426404923200607	-0.127891436219215
-5.6335244178772	-7.03400993347168	-9.40390205383301	-0.0309105850756168	-0.0420229099690914	-0.128542184829712
-5.62983274459839	-7.02246427536011	-9.41387462615967	-0.0314265750348568	-0.0414139628410339	-0.1293985247612
-5.62705612182617	-7.00632524490356	-9.4103307723999	-0.0316690467298031	-0.0408765599131584	-0.130140870809555
-5.61938333511353	-6.99179983139038	-9.41161727905273	-0.0319020301103592	-0.0402868129312992	-0.130953580141068
-5.60748720169067	-6.9799108505249	-9.40760707855225	-0.0321075841784477	-0.0397092401981354	-0.131606295704842
-5.60430383682251	-6.98179626464844	-9.41064262390137	-0.0325494632124901	-0.0391336418688297	-0.13235829770565
-5.59687232971191	-6.96476602554321	-9.39988708496094	-0.0325478240847588	-0.0388902127742767	-0.132877245545387
-5.58704471588135	-6.97814798355103	-9.39194011688232	-0.0327188819646835	-0.0385863222181797	-0.133264988660812
-5.58733987808228	-6.9848952293396	-9.39090919494629	-0.0330147184431553	-0.0381370261311531	-0.133662760257721
-5.58504104614258	-6.98550701141357	-9.3899450302124	-0.0328795053064823	-0.0381770767271519	-0.133801460266113
-5.57550001144409	-6.98808145523071	-9.39457988739014	-0.0329556204378605	-0.0379188433289528	-0.133934929966927
-5.58335733413696	-6.99028587341309	-9.39342975616455	-0.0334508866071701	-0.0377214848995209	-0.134016275405884
-5.57819938659668	-6.99496269226074	-9.3872241973877	-0.0336164236068726	-0.0377822667360306	-0.134129092097282
-5.58126306533813	-6.99063730239868	-9.38033103942871	-0.03371611982584	-0.0378368012607098	-0.134124994277954
-5.58346271514893	-6.99775362014771	-9.38975715637207	-0.0339434705674648	-0.0378516763448715	-0.134241685271263
-5.58833646774292	-6.99147844314575	-9.4060115814209	-0.0341498702764511	-0.0378820858895779	-0.134169712662697
-5.5855975151062	-6.9809718132019	-9.42645645141602	-0.034262090921402	-0.0378977209329605	-0.134332850575447
-5.58808755874634	-6.97182273864746	-9.43308448791504	-0.0346123725175858	-0.0377628356218338	-0.13448740541935
-5.58252191543579	-6.9592547416687	-9.43326091766357	-0.0348361916840076	-0.0375660583376884	-0.13474278151989
-5.57243633270264	-6.9450855255127	-9.41454887390137	-0.0349702537059784	-0.0374933667480946	-0.134968414902687
-5.56827735900879	-6.93678665161133	-9.4043493270874	-0.0352184921503067	-0.0373396836221218	-0.135053738951683
-5.56372117996216	-6.93372869491577	-9.38845062255859	-0.0356598868966103	-0.0373069047927856	-0.135215252637863
-5.5573091506958	-6.93069267272949	-9.36911010742188	-0.0360922068357468	-0.0373555794358253	-0.135323897004128
-5.54985666275024	-6.9384913444519	-9.36154747009277	-0.0365019701421261	-0.0375533699989319	-0.135201752185822
-5.54853248596191	-6.93355274200439	-9.36926460266113	-0.0368042439222336	-0.0375899150967598	-0.135160878300667
-5.54726266860962	-6.92776489257813	-9.37115573883057	-0.037099227309227	-0.0375474765896797	-0.135076358914375
[truncated: 8,913 more rows]
