# Supplementary material for: Identification of Haptic Based Guiding Using Hard Reins
Source: PLoS One. 2015 Jul 22;10(7):e0132020. doi: 10.1371/journal.pone.0132020 (PMC4511788; doi:10.1371/journal.pone.0132020)
Supplement: S6 File — (ZIP) [file pone.0132020.s006.zip › Exp2_ForceData2/Subject6/path3/T6.csv]

Force X (N)	Force Y (N)	Force Z (N)	Torque X (N-m)	Torque Y (N-m)	Torque Z (N-m)	Frequency = 10000	Averaging Level = 16	F/T Serial Number = FT11772	Time Started = 19/02/2013 13:31:19
-8.70507431030273	-9.45234680175781	-9.99744892120361	-0.0685348734259605	-0.0801699534058571	-0.0421814098954201
-8.70822525024414	-9.45307731628418	-9.99666213989258	-0.0685693025588989	-0.0801046416163445	-0.0423150509595871
-8.70718574523926	-9.45006084442139	-9.99049854278564	-0.0686069577932358	-0.0800448954105377	-0.042498242110014
-8.70729160308838	-9.4552640914917	-9.9942045211792	-0.0686890110373497	-0.0799604803323746	-0.0426958836615086
-8.70845031738281	-9.45517921447754	-9.9947566986084	-0.0687658414244652	-0.0799007937312126	-0.0428681038320065
-8.70927333831787	-9.45526790618896	-9.99904441833496	-0.0688153058290482	-0.0799990370869637	-0.0430752672255039
-8.71090316772461	-9.45423984527588	-9.99156665802002	-0.06886937469244	-0.0798933357000351	-0.0433104895055294
-8.71117115020752	-9.45277500152588	-9.9925479888916	-0.0688286051154137	-0.079964242875576	-0.0435259789228439
-8.71037673950195	-9.4537992477417	-9.99043941497803	-0.0688547044992447	-0.0799268409609795	-0.0437496639788151
-8.72002124786377	-9.45520210266113	-9.98708152770996	-0.0689082443714142	-0.0799193233251572	-0.0439663343131542
-8.72172069549561	-9.45312023162842	-9.99569129943848	-0.0688662901520729	-0.0799547955393791	-0.0441338904201984
-8.72844982147217	-9.45451259613037	-9.99197769165039	-0.0689273923635483	-0.0799503773450851	-0.0443794168531895
-8.73262214660645	-9.45418739318848	-9.99593353271484	-0.0687720030546188	-0.0799995809793472	-0.044561892747879
-8.74169445037842	-9.4581413269043	-9.99249362945557	-0.0689073801040649	-0.0799416527152061	-0.0448049046099186
-8.74344635009766	-9.46053409576416	-9.98650455474854	-0.0688746720552444	-0.0800214111804962	-0.0449968054890633
-8.75171852111816	-9.46092700958252	-9.98798274993896	-0.0688106492161751	-0.0799845084547997	-0.0452099852263927
-8.75865936279297	-9.46253871917725	-9.98571491241455	-0.0687806531786919	-0.079986497759819	-0.0453561246395111
-8.76377201080322	-9.46794509887695	-9.9895076751709	-0.0687688812613487	-0.080085277557373	-0.0455897152423859
-8.77244758605957	-9.46809482574463	-9.98298358917236	-0.0687122493982315	-0.0800433978438377	-0.0457423664629459
-8.78029346466064	-9.4731273651123	-9.9856595993042	-0.0687558054924011	-0.0800856351852417	-0.0460099615156651
-8.78291511535645	-9.47653961181641	-9.98692226409912	-0.0687072053551674	-0.080110177397728	-0.0462033040821552
-8.79055309295654	-9.47810935974121	-9.98586463928223	-0.0688049271702766	-0.0801158249378204	-0.0463858582079411
-8.7926607131958	-9.48732757568359	-9.99244689941406	-0.0687616541981697	-0.0800732001662254	-0.0466463193297386
-8.79663848876953	-9.48658561706543	-9.98157787322998	-0.0688759163022041	-0.080065943300724	-0.04679249599576
-8.80294132232666	-9.49082279205322	-9.98823070526123	-0.0688122510910034	-0.080088309943676	-0.0470612086355686
-8.80220508575439	-9.4919958114624	-9.9854154586792	-0.0689424425363541	-0.0801107585430145	-0.0472996458411217
-8.81003570556641	-9.49153518676758	-9.98799991607666	-0.0688740462064743	-0.0800696238875389	-0.0475239083170891
-8.8107442855835	-9.49535751342773	-9.9828405380249	-0.068919874727726	-0.0801661983132362	-0.0477537363767624
-8.81788444519043	-9.4967212677002	-9.98334407806396	-0.0689662247896194	-0.0800111889839172	-0.047965906560421
-8.81803035736084	-9.49808502197266	-9.97976016998291	-0.0690233781933784	-0.0801178738474846	-0.0482232458889484
-8.82365703582764	-9.50045585632324	-9.97878170013428	-0.069062627851963	-0.0801003575325012	-0.0484213083982468
-8.82819271087646	-9.50262641906738	-9.97976303100586	-0.0691441670060158	-0.0800885856151581	-0.0486595816910267
-8.82901954650879	-9.50081920623779	-9.98256778717041	-0.0691468119621277	-0.0801385715603828	-0.0488268323242664
-8.83392810821533	-9.50170230865479	-9.9752197265625	-0.069279171526432	-0.0801605731248856	-0.0490927398204803
-8.83963584899902	-9.49921989440918	-9.97958946228027	-0.0691912099719048	-0.0801508203148842	-0.049305398017168
-8.84105205535889	-9.50067329406738	-9.97098159790039	-0.0692850276827812	-0.0802140608429909	-0.0495271161198616
-8.85187435150146	-9.50256729125977	-9.97541046142578	-0.0692639350891113	-0.0802802070975304	-0.0497686117887497
-8.85226631164551	-9.50522613525391	-9.9723596572876	-0.0692880600690842	-0.0803588852286339	-0.0499419830739498
-8.86279487609863	-9.50731945037842	-9.97731018066406	-0.0693023502826691	-0.0802943930029869	-0.05013033375144
-8.86291980743408	-9.50762557983398	-9.97321796417236	-0.069344624876976	-0.0803288370370865	-0.0503090135753155
-8.87074089050293	-9.51057243347168	-9.97050476074219	-0.0693288072943687	-0.0802079662680626	-0.0504979006946087
-8.87549781799316	-9.51220035552979	-9.96821975708008	-0.0693849995732307	-0.0802622139453888	-0.0506585650146008
-8.88308715820313	-9.51795482635498	-9.97267246246338	-0.0694206431508064	-0.0801791474223137	-0.0508273765444756
-8.88424777984619	-9.51718139648438	-9.9613676071167	-0.0694107785820961	-0.0802389234304428	-0.0510116517543793
-8.88896560668945	-9.52201461791992	-9.96713829040527	-0.0694664344191551	-0.0802340805530548	-0.0511665344238281
-8.89443778991699	-9.52472496032715	-9.96580982208252	-0.0695170909166336	-0.0800992473959923	-0.0512839294970036
-8.90001583099365	-9.5258264541626	-9.9650354385376	-0.0695886835455894	-0.0801243856549263	-0.0514716804027557
-8.89890480041504	-9.53178691864014	-9.96313285827637	-0.0697052106261253	-0.0801258757710457	-0.0516407340764999
-8.89935111999512	-9.53427028656006	-9.95895671844482	-0.0696316882967949	-0.080145351588726	-0.0518806129693985
-8.90408325195313	-9.54205703735352	-9.96810817718506	-0.0696666836738586	-0.0801478326320648	-0.0520262606441975
-8.90681648254395	-9.54053211212158	-9.96533870697021	-0.0696299895644188	-0.0802418291568756	-0.0521767437458038
-8.91188716888428	-9.54523849487305	-9.96848964691162	-0.0695570856332779	-0.0802321955561638	-0.0523742213845253
-8.91240119934082	-9.54508590698242	-9.97034358978271	-0.0696116983890533	-0.0802546665072441	-0.052526019513607
-8.91619300842285	-9.54911136627197	-9.97610950469971	-0.0695289075374603	-0.0803254544734955	-0.0527196303009987
-8.91985511779785	-9.54876708984375	-9.97177219390869	-0.0695172026753426	-0.0803335756063461	-0.0528691634535789
-8.92557430267334	-9.55216884613037	-9.97089099884033	-0.0693698152899742	-0.0803043022751808	-0.053034495562315
-8.92985820770264	-9.55025577545166	-9.97122192382813	-0.069302536547184	-0.0803519859910011	-0.0530953034758568
-8.93416500091553	-9.55126857757568	-9.9711446762085	-0.0692697241902351	-0.080438420176506	-0.0532303750514984
-8.93349456787109	-9.55061149597168	-9.97137928009033	-0.069163903594017	-0.080384150147438	-0.0533367693424225
-8.93631172180176	-9.55078411102295	-9.96540451049805	-0.0691741853952408	-0.0802630633115768	-0.0534072890877724
-8.93507480621338	-9.55213642120361	-9.96577167510986	-0.0691948905587196	-0.0803102627396584	-0.0535417720675468
-8.93652057647705	-9.55656242370605	-9.95980930328369	-0.069359764456749	-0.0802261009812355	-0.0535977855324745
-8.93400096893311	-9.55620098114014	-9.9654712677002	-0.0693594440817833	-0.0801924243569374	-0.0536480806767941
-8.93186664581299	-9.55407810211182	-9.96258735656738	-0.0694106221199036	-0.0801593214273453	-0.0537236668169498
-8.92861843109131	-9.55420303344727	-9.95856189727783	-0.0694474130868912	-0.0800611972808838	-0.0537606552243233
-8.92325973510742	-9.55475616455078	-9.95287704467773	-0.0695418193936348	-0.080085888504982	-0.0538438148796558
-8.92777538299561	-9.55247592926025	-9.94988059997559	-0.0695285201072693	-0.0799529179930687	-0.0538715645670891
-8.92066192626953	-9.54942798614502	-9.95011615753174	-0.0696316435933113	-0.0799929574131966	-0.0540026128292084
-8.91986656188965	-9.5524730682373	-9.95053386688232	-0.0696187019348145	-0.0799393281340599	-0.0540270917117596
-8.91773891448975	-9.55117511749268	-9.95077514648438	-0.0697318017482758	-0.0799511298537254	-0.0540827549993992
-8.91571426391602	-9.54434585571289	-9.94991588592529	-0.0696868672966957	-0.0799029842019081	-0.0541088320314884
-8.91225910186768	-9.54351329803467	-9.95093536376953	-0.0697270929813385	-0.0799303352832794	-0.0542122274637222
-8.91403102874756	-9.54259204864502	-9.95250701904297	-0.0697557479143143	-0.0798808559775352	-0.0543049536645412
-8.90716743469238	-9.54084205627441	-9.94280910491943	-0.0697769820690155	-0.0799081474542618	-0.0543303191661835
-8.91358757019043	-9.54190063476563	-9.94577407836914	-0.0697377994656563	-0.0798452496528625	-0.0543736070394516
-8.9065580368042	-9.53963661193848	-9.94391345977783	-0.0697905868291855	-0.0797273889183998	-0.0543700680136681
-8.9084358215332	-9.53713226318359	-9.94716548919678	-0.0697953328490257	-0.0796228721737862	-0.0544078163802624
-8.90222930908203	-9.53425979614258	-9.94319438934326	-0.0698253065347672	-0.0796086862683296	-0.0543970204889774
-8.90257167816162	-9.53400993347168	-9.9414005279541	-0.0698156207799912	-0.0794409513473511	-0.0543491840362549
-8.89780330657959	-9.5320405960083	-9.9356861114502	-0.0699260830879211	-0.0794817730784416	-0.0543879121541977
-8.90066146850586	-9.52998447418213	-9.93790340423584	-0.0699819996953011	-0.0792577713727951	-0.0543529689311981
-8.89431762695313	-9.5294885635376	-9.93180561065674	-0.0700805112719536	-0.0791164934635162	-0.054278302937746
-8.89342975616455	-9.52792549133301	-9.92957210540771	-0.0701606869697571	-0.0790960118174553	-0.0542302541434765
-8.88945484161377	-9.52555084228516	-9.93045139312744	-0.070199579000473	-0.0789260491728783	-0.0542229302227497
-8.8878870010376	-9.52434253692627	-9.93210029602051	-0.070298045873642	-0.0788313299417496	-0.054220050573349
-8.87968444824219	-9.52432155609131	-9.93076324462891	-0.070470817387104	-0.0786600112915039	-0.0542301647365093
-8.87433433532715	-9.52253437042236	-9.93043899536133	-0.0705409646034241	-0.0785557776689529	-0.0542911924421787
-8.86731338500977	-9.52020931243896	-9.93162250518799	-0.070547953248024	-0.0784060806035995	-0.0542988404631615
-8.86272621154785	-9.5203332901001	-9.93700122833252	-0.0707017257809639	-0.0782749652862549	-0.0543983057141304
-8.85641098022461	-9.51652240753174	-9.94264793395996	-0.0707819610834122	-0.0781973302364349	-0.0544077791273594
-8.85187244415283	-9.51280403137207	-9.94699764251709	-0.0708782225847244	-0.0780106335878372	-0.0544548146426678
-8.84331035614014	-9.51036643981934	-9.94789028167725	-0.0708887055516243	-0.0778937935829163	-0.0545507185161114
-8.83681964874268	-9.50840854644775	-9.94353866577148	-0.0710805431008339	-0.0777293518185616	-0.054549191147089
-8.83431243896484	-9.50439739227295	-9.94076156616211	-0.0711717754602432	-0.0774631127715111	-0.0545699000358582
-8.82747077941895	-9.50032424926758	-9.94615840911865	-0.0713243335485458	-0.0773590058088303	-0.0545946694910526
-8.82151985168457	-9.50073337554932	-9.94761276245117	-0.0713858082890511	-0.0771266967058182	-0.0545764751732349
-8.81687450408936	-9.49512195587158	-9.93984794616699	-0.0715378895401955	-0.0770072937011719	-0.0545181334018707
-8.81121730804443	-9.48820686340332	-9.94598770141602	-0.0716008171439171	-0.0769400522112846	-0.0545302033424377
-8.81006050109863	-9.48490142822266	-9.94231796264648	-0.0717650875449181	-0.0766152888536453	-0.0544344894587994
-8.80173873901367	-9.47805500030518	-9.94636535644531	-0.0717686787247658	-0.0765262171626091	-0.0544180124998093
-8.79565334320068	-9.47336101531982	-9.93673515319824	-0.0718446597456932	-0.0763389617204666	-0.0543628558516502
-8.79134559631348	-9.46944808959961	-9.94016170501709	-0.0718531906604767	-0.0762068554759026	-0.0542873591184616
-8.78329277038574	-9.46813011169434	-9.9406795501709	-0.0720667615532875	-0.0760951712727547	-0.0542440563440323
-8.78029632568359	-9.46291923522949	-9.94064521789551	-0.0721171498298645	-0.0758746117353439	-0.0541768632829189
-8.77356338500977	-9.46132183074951	-9.94675254821777	-0.0721623748540878	-0.0758656933903694	-0.0540342889726162
-8.77000522613525	-9.45851993560791	-9.9483528137207	-0.072125218808651	-0.0756057798862457	-0.0538794323801994
-8.76481056213379	-9.45642375946045	-9.95096206665039	-0.0721768662333488	-0.075623132288456	-0.0538579970598221
-8.75653839111328	-9.45277500152588	-9.95587253570557	-0.0721672996878624	-0.0754419192671776	-0.0537285171449184
-8.74918937683105	-9.45466709136963	-9.95662593841553	-0.0721661001443863	-0.0752960219979286	-0.0536119155585766
-8.74431037902832	-9.45050430297852	-9.96245002746582	-0.0721483379602432	-0.0752546712756157	-0.0535314530134201
-8.73724842071533	-9.45304298400879	-9.96624183654785	-0.0722875073552132	-0.0751081183552742	-0.0533877611160278
-8.73029613494873	-9.45116806030273	-9.97969532012939	-0.0722461193799973	-0.0750571712851524	-0.0532434172928333
-8.72136878967285	-9.44995307922363	-9.98313426971436	-0.0722008273005486	-0.0749576240777969	-0.053123727440834
-8.71650218963623	-9.45007514953613	-9.98688888549805	-0.0721423998475075	-0.0748590007424355	-0.05296940356493
-8.70609664916992	-9.44809150695801	-9.99508190155029	-0.0721663236618042	-0.0748466476798058	-0.0528945177793503
-8.70163631439209	-9.44569206237793	-10.0000905990601	-0.0721642002463341	-0.0747176855802536	-0.0527287125587463
-8.69033336639404	-9.44706058502197	-10.0007457733154	-0.072158195078373	-0.0746871158480644	-0.052633848041296
-8.68396663665771	-9.44453907012939	-10.0127334594727	-0.0720640644431114	-0.0746478587388992	-0.05247438326478
-8.67955112457275	-9.44483852386475	-10.0110597610474	-0.0720913708209991	-0.0746106430888176	-0.0523131266236305
-8.6708869934082	-9.43995952606201	-10.0241584777832	-0.0720614194869995	-0.0746124461293221	-0.0521667413413525
-8.66829872131348	-9.43815231323242	-10.022967338562	-0.0720949843525887	-0.0745685696601868	-0.0520453900098801
-8.66684150695801	-9.43265151977539	-10.032000541687	-0.0719701424241066	-0.0745509564876556	-0.0519065372645855
-8.66352939605713	-9.432448387146	-10.0269212722778	-0.0719848945736885	-0.0745479539036751	-0.0517509616911411
-8.66474437713623	-9.43149280548096	-10.0363903045654	-0.0719315111637115	-0.0746172815561295	-0.0515775680541992
-8.65829277038574	-9.43123817443848	-10.0405397415161	-0.0718700811266899	-0.0746761485934258	-0.0513495914638042
-8.66690254211426	-9.43033695220947	-10.0483808517456	-0.0718393549323082	-0.0745811015367508	-0.0511940754950047
-8.66015625	-9.43046855926514	-10.055214881897	-0.0717009752988815	-0.074654720723629	-0.0510058328509331
-8.66309452056885	-9.43307209014893	-10.0630826950073	-0.071613036096096	-0.074499599635601	-0.050827506929636
-8.66153621673584	-9.43192577362061	-10.0628852844238	-0.0716088861227036	-0.0745416879653931	-0.0506280772387981
-8.66256523132324	-9.43619728088379	-10.0666093826294	-0.0715453699231148	-0.0744571536779404	-0.0503964610397816
-8.65582370758057	-9.43483924865723	-10.0742120742798	-0.0714452192187309	-0.0744052827358246	-0.0501626320183277
-8.65546417236328	-9.43844699859619	-10.0787305831909	-0.0714602991938591	-0.0743903964757919	-0.0499004386365414
-8.64839553833008	-9.44056606292725	-10.0880689620972	-0.0713586062192917	-0.0743087381124496	-0.0497344471514225
-8.64306831359863	-9.437912940979	-10.0911064147949	-0.0714304521679878	-0.0743338540196419	-0.0495460741221905
-8.63483142852783	-9.43673706054688	-10.0972709655762	-0.0713412240147591	-0.0743100941181183	-0.0493492372334003
-8.62695693969727	-9.43429756164551	-10.1001501083374	-0.0713947415351868	-0.074265368282795	-0.0491787493228912
-8.61706352233887	-9.43655681610107	-10.1083707809448	-0.0713498219847679	-0.0741840451955795	-0.0489836633205414
-8.60804843902588	-9.42879867553711	-10.1128702163696	-0.071368046104908	-0.0742050632834435	-0.0487897917628288
-8.60540580749512	-9.4266939163208	-10.121413230896	-0.0713751018047333	-0.0741147994995117	-0.0485666133463383
-8.59481143951416	-9.42055225372314	-10.1213130950928	-0.0714611187577248	-0.0740855410695076	-0.0483471266925335
-8.58740234375	-9.41530132293701	-10.126522064209	-0.0713498890399933	-0.0740127265453339	-0.0481852479279041
-8.5821647644043	-9.4107666015625	-10.1257848739624	-0.0714635327458382	-0.0739320442080498	-0.0479062311351299
-8.57637023925781	-9.40267372131348	-10.1285438537598	-0.0714510753750801	-0.0739370286464691	-0.0477015674114227
-8.5669584274292	-9.39849853515625	-10.1273708343506	-0.0714193657040596	-0.0738584250211716	-0.0474459156394005
-8.56065368652344	-9.39039134979248	-10.1327743530273	-0.0715572312474251	-0.0737596601247787	-0.0472442135214806
-8.55338191986084	-9.38362216949463	-10.1265592575073	-0.0715569853782654	-0.0736538022756577	-0.0470759458839893
-8.54878234863281	-9.37915992736816	-10.1270980834961	-0.071637362241745	-0.0735335052013397	-0.0467820912599564
-8.53947639465332	-9.37255668640137	-10.1288156509399	-0.0716506168246269	-0.0734768286347389	-0.0466082245111465
-8.52905178070068	-9.3679313659668	-10.1230936050415	-0.0717139393091202	-0.0734746232628822	-0.0463448688387871
-8.52211475372314	-9.359543800354	-10.1272649765015	-0.0717315077781677	-0.0733557492494583	-0.0460940450429916
-8.51468276977539	-9.35975646972656	-10.1255302429199	-0.0718360468745232	-0.0732863619923592	-0.0459077134728432
-8.50552082061768	-9.35515308380127	-10.1350908279419	-0.0719697922468185	-0.073133297264576	-0.0456308387219906
-8.49658393859863	-9.35183048248291	-10.1290140151978	-0.0719855204224586	-0.0730798840522766	-0.0454366765916348
-8.48562145233154	-9.34707641601563	-10.1312341690063	-0.0720613822340965	-0.0729832649230957	-0.0452075079083443
-8.47427940368652	-9.34130001068115	-10.134202003479	-0.0721623972058296	-0.0729415342211723	-0.0450545437633991
-8.46579933166504	-9.33717632293701	-10.1358833312988	-0.0722003504633904	-0.0728530138731003	-0.0447468087077141
-8.45961380004883	-9.33296489715576	-10.1311616897583	-0.0723314210772514	-0.0728394389152527	-0.0445287562906742
-8.44831848144531	-9.32635498046875	-10.1309537887573	-0.0722843408584595	-0.0727634727954865	-0.0442948862910271
-8.43924427032471	-9.32333469390869	-10.1335611343384	-0.0724724233150482	-0.0727415382862091	-0.0441449545323849
-8.42923736572266	-9.315016746521	-10.1351089477539	-0.0723652094602585	-0.0728190019726753	-0.0438738092780113
-8.42460060119629	-9.31247520446777	-10.1348295211792	-0.0723985210061073	-0.0728095024824142	-0.0437584035098553
-8.41897106170654	-9.30907535552979	-10.1288642883301	-0.0724210366606712	-0.0727692469954491	-0.0435196124017239
-8.41425800323486	-9.30412292480469	-10.1346035003662	-0.0724035426974297	-0.0728401020169258	-0.0433449558913708
-8.41273307800293	-9.30444240570068	-10.1340303421021	-0.0723777711391449	-0.0728175565600395	-0.0432022511959076
-8.40771293640137	-9.30229377746582	-10.1302251815796	-0.0724213644862175	-0.0729009211063385	-0.0430016256868839
-8.4105749130249	-9.30309295654297	-10.1373128890991	-0.0723496079444885	-0.072953000664711	-0.0428387746214867
-8.41027069091797	-9.30131053924561	-10.1380376815796	-0.072301059961319	-0.0730953365564346	-0.0426512882113457
-8.41137504577637	-9.30423831939697	-10.1390247344971	-0.0721536874771118	-0.0731518864631653	-0.0425298102200031
-8.41538524627686	-9.30749320983887	-10.1444158554077	-0.0721095576882362	-0.0733249634504318	-0.0424276813864708
-8.42148590087891	-9.3106803894043	-10.1405467987061	-0.0719944462180138	-0.0734020173549652	-0.042264711111784
-8.42782497406006	-9.31489181518555	-10.142466545105	-0.0719611197710037	-0.07352364808321	-0.0421779863536358
-8.43443393707275	-9.32037448883057	-10.1495532989502	-0.0717414319515228	-0.0736940056085587	-0.0420026518404484
-8.44321823120117	-9.32819938659668	-10.157208442688	-0.0716317370533943	-0.0738504528999329	-0.0419044569134712
-8.45386123657227	-9.33518314361572	-10.1611232757568	-0.0714862272143364	-0.0739192739129066	-0.0417194999754429
-8.46464252471924	-9.33920669555664	-10.157036781311	-0.0714162364602089	-0.0740671902894974	-0.0416380017995834
-8.47484016418457	-9.35046863555908	-10.1703500747681	-0.0712636262178421	-0.0741636082530022	-0.0414867103099823
-8.47949981689453	-9.35198974609375	-10.1646842956543	-0.0712587088346481	-0.0743888840079308	-0.0414408072829247
-8.48958206176758	-9.36467742919922	-10.1696062088013	-0.0711628422141075	-0.0745061188936234	-0.0413077957928181
-8.49532222747803	-9.37080097198486	-10.1762781143188	-0.071057602763176	-0.0746556967496872	-0.0412248633801937
-8.50631332397461	-9.37630367279053	-10.1836061477661	-0.0708790719509125	-0.0748606026172638	-0.0411431789398193
-8.51275062561035	-9.38162899017334	-10.1915597915649	-0.0708484202623367	-0.075046569108963	-0.0411003790795803
-8.52422142028809	-9.38991165161133	-10.198112487793	-0.0706393644213676	-0.0752911567687988	-0.0411001332104206
-8.5309591293335	-9.39761638641357	-10.2024784088135	-0.0704535990953445	-0.0754914507269859	-0.0410257466137409
-8.54148101806641	-9.40821933746338	-10.1953220367432	-0.0703427195549011	-0.0757276341319084	-0.040933895856142
-8.5538911819458	-9.41424083709717	-10.2059946060181	-0.0701661333441734	-0.0759201496839523	-0.040815319865942
-8.56795406341553	-9.4218692779541	-10.2166709899902	-0.069988451898098	-0.0761405527591705	-0.0407368168234825
-8.5787467956543	-9.42486572265625	-10.2183465957642	-0.0697377100586891	-0.0764476433396339	-0.0406522564589977
-8.59185028076172	-9.43246650695801	-10.21226978302	-0.0695575997233391	-0.0766158998012543	-0.0405162051320076
-8.60713958740234	-9.44020462036133	-10.2190551757813	-0.0693153217434883	-0.0768665820360184	-0.040372870862484
-8.61792373657227	-9.4484395980835	-10.2242307662964	-0.0692183375358582	-0.0770693197846413	-0.0402033627033234
-8.62740612030029	-9.45689964294434	-10.2284173965454	-0.0691118836402893	-0.077204205095768	-0.0400884225964546
-8.63944530487061	-9.46654605865479	-10.2360134124756	-0.0690015777945518	-0.077358067035675	-0.0400048047304153
-8.64526844024658	-9.47127437591553	-10.236554145813	-0.0688581690192223	-0.077536329627037	-0.0399309806525707
-8.65035533905029	-9.48359870910645	-10.2412910461426	-0.0688968375325203	-0.077693372964859	-0.0398469418287277
-8.65677738189697	-9.4895601272583	-10.2433023452759	-0.0687659978866577	-0.0778750330209732	-0.039782490581274
-8.66041564941406	-9.49190330505371	-10.2557468414307	-0.0686139464378357	-0.0780261754989624	-0.0397573634982109
-8.66733646392822	-9.49707412719727	-10.2556304931641	-0.0685281455516815	-0.0781454294919968	-0.0397377759218216
-8.66861438751221	-9.4980297088623	-10.2616081237793	-0.0684270262718201	-0.0783341005444527	-0.0396579839289188
-8.67229747772217	-9.4996337890625	-10.2607917785645	-0.0682892873883247	-0.0785129442811012	-0.0396323464810848
-8.68026733398438	-9.49860382080078	-10.266770362854	-0.0681268125772476	-0.0785399302840233	-0.0395813435316086
-8.67602348327637	-9.49841976165771	-10.2627029418945	-0.0680862590670586	-0.0787081122398376	-0.0394774787127972
-8.67977046966553	-9.49976921081543	-10.2748107910156	-0.0680212900042534	-0.0786922946572304	-0.0394254997372627
-8.67809104919434	-9.49886608123779	-10.2647676467896	-0.0679332166910172	-0.0788402631878853	-0.039322454482317
-8.68412494659424	-9.49996566772461	-10.2695217132568	-0.0678478255867958	-0.0787626579403877	-0.0392245501279831
-8.68059253692627	-9.49603366851807	-10.2652711868286	-0.0678791478276253	-0.0788140296936035	-0.0391666628420353
-8.68160629272461	-9.49821376800537	-10.265251159668	-0.0679354891180992	-0.0788276940584183	-0.0390586741268635
-8.67797374725342	-9.49476909637451	-10.2631483078003	-0.0679489076137543	-0.0787880718708038	-0.0390142500400543
-8.67329883575439	-9.49313354492188	-10.2574987411499	-0.0680393800139427	-0.0787764191627502	-0.0389339327812195
-8.67140960693359	-9.48961353302002	-10.2577352523804	-0.0680819228291512	-0.0787715688347816	-0.0389118939638138
-8.6655912399292	-9.48422431945801	-10.2539806365967	-0.0681925266981125	-0.0787758454680443	-0.0389233864843845
-8.66199016571045	-9.48084449768066	-10.2537450790405	-0.0683167055249214	-0.078681543469429	-0.0389181859791279
-8.65688705444336	-9.47879981994629	-10.2441987991333	-0.068342037498951	-0.0786321312189102	-0.0389232859015465
-8.64990615844727	-9.47037792205811	-10.2471837997437	-0.0684247016906738	-0.0785983502864838	-0.0389511063694954
-8.64323902130127	-9.4671802520752	-10.2450065612793	-0.0685429275035858	-0.0785117372870445	-0.0390667319297791
-8.64073181152344	-9.45877265930176	-10.2387399673462	-0.0685598403215408	-0.0784417167305946	-0.0390639342367649
-8.63192653656006	-9.45548439025879	-10.2365436553955	-0.0687910541892052	-0.0784222558140755	-0.0392069406807423
-8.62299060821533	-9.4490213394165	-10.2357730865479	-0.0688468515872955	-0.0783132463693619	-0.0393114387989044
-8.61967754364014	-9.44160652160645	-10.2279758453369	-0.0690311416983604	-0.0783163234591484	-0.0393904894590378
-8.61820411682129	-9.43393230438232	-10.2213878631592	-0.0690653175115585	-0.0781552344560623	-0.0395190753042698
-8.60984706878662	-9.42760467529297	-10.2124967575073	-0.0692430138587952	-0.0780735537409782	-0.0395476967096329
-8.60251617431641	-9.42077827453613	-10.2096433639526	-0.0693840235471725	-0.0779782682657242	-0.0395931787788868
-8.60002136230469	-9.41407775878906	-10.2004404067993	-0.0694198086857796	-0.0779319331049919	-0.0396710447967052
-8.59919357299805	-9.40562915802002	-10.1875839233398	-0.0694827437400818	-0.0777885690331459	-0.039762694388628
-8.59399604797363	-9.39804077148438	-10.1864385604858	-0.0696186125278473	-0.0776951089501381	-0.0398155562579632
-8.59098148345947	-9.39600372314453	-10.17347240448	-0.0698669105768204	-0.0775084495544434	-0.0398481041193008
-8.58342838287354	-9.38821029663086	-10.1750965118408	-0.0699049979448318	-0.0774840712547302	-0.0399568453431129
-8.57785892486572	-9.38531112670898	-10.1639957427979	-0.070079393684864	-0.0773438289761543	-0.0400134548544884
-8.57174777984619	-9.3782377243042	-10.1645421981812	-0.0702303126454353	-0.0772897526621819	-0.0400528907775879
-8.57042598724365	-9.37168979644775	-10.1583547592163	-0.070288747549057	-0.0771517530083656	-0.040191438049078
-8.56295299530029	-9.36731433868408	-10.1501293182373	-0.0704154595732689	-0.0771084800362587	-0.0402346663177013
-8.56142425537109	-9.36270809173584	-10.1466398239136	-0.0704873576760292	-0.076972521841526	-0.0403396859765053
-8.55438995361328	-9.35871315002441	-10.136739730835	-0.0706312209367752	-0.0769706591963768	-0.0404292047023773
-8.54996204376221	-9.35436248779297	-10.132266998291	-0.0706349238753319	-0.0769276544451714	-0.040514700114727
-8.54550170898438	-9.35181999206543	-10.1240034103394	-0.0707860812544823	-0.0768517926335335	-0.0406079925596714
-8.54141044616699	-9.34586143493652	-10.1264715194702	-0.0707962736487389	-0.0768160074949265	-0.0407537296414375
-8.53624534606934	-9.34660339355469	-10.1167831420898	-0.0710113793611526	-0.0767266675829887	-0.0408185161650181
-8.53453922271729	-9.33975696563721	-10.1136054992676	-0.0710399523377419	-0.0766832008957863	-0.0409258939325809
-8.53169631958008	-9.34023094177246	-10.1109790802002	-0.0711399465799332	-0.0766355991363525	-0.0411001369357109
-8.53057193756104	-9.33858108520508	-10.1080684661865	-0.0712452530860901	-0.0766115114092827	-0.0412076972424984
-8.53038597106934	-9.33711910247803	-10.1104221343994	-0.0713458061218262	-0.0765735059976578	-0.041430439800024
-8.53046894073486	-9.33459663391113	-10.1047649383545	-0.0714640468358994	-0.0765879973769188	-0.0415696278214455
-8.53161430358887	-9.33180332183838	-10.0975770950317	-0.0714413002133369	-0.0765039026737213	-0.0417791455984116
-8.53083610534668	-9.32851028442383	-10.0910186767578	-0.0716933086514473	-0.0765082612633705	-0.0419563390314579
-8.53600311279297	-9.32806396484375	-10.0891809463501	-0.0717108473181725	-0.0764961615204811	-0.042089831084013
-8.53830814361572	-9.32809829711914	-10.0798778533936	-0.0719043463468552	-0.076442576944828	-0.0423450730741024
-8.5427074432373	-9.32841682434082	-10.0778484344482	-0.0719812884926796	-0.0764795616269112	-0.0425340421497822
-8.54760265350342	-9.32951927185059	-10.0706253051758	-0.0721090361475945	-0.0764137879014015	-0.0427416600286961
-8.55532741546631	-9.33322143554688	-10.0708246231079	-0.0722308829426765	-0.076398029923439	-0.0429525151848793
-8.56159019470215	-9.33366394042969	-10.0664005279541	-0.0723104029893875	-0.0764676257967949	-0.0431274250149727
-8.56886100769043	-9.33783912658691	-10.0652303695679	-0.0723442137241364	-0.0764089971780777	-0.0433881059288979
-8.57711791992188	-9.3424825668335	-10.0632848739624	-0.0724822655320168	-0.0765188112854958	-0.043608084321022
-8.58916282653809	-9.34483337402344	-10.0637121200562	-0.0725347772240639	-0.0763723403215408	-0.0438312627375126
-8.59411430358887	-9.35064697265625	-10.0569648742676	-0.0725616216659546	-0.0765163525938988	-0.0440435297787189
-8.60205173492432	-9.35614776611328	-10.0616817474365	-0.0725672692060471	-0.0765694975852966	-0.0442123524844646
-8.61272621154785	-9.36192989349365	-10.0503673553467	-0.072632260620594	-0.0765919834375381	-0.0444726757705212
-8.62138748168945	-9.36042499542236	-10.0548791885376	-0.0725109949707985	-0.0766351521015167	-0.0446443445980549
-8.6329402923584	-9.36653423309326	-10.0520706176758	-0.0725431814789772	-0.0766748711466789	-0.044852040708065
-8.63881874084473	-9.36935806274414	-10.0567207336426	-0.072492890059948	-0.0766927897930145	-0.0450446270406246
-8.6478328704834	-9.37834930419922	-10.0551853179932	-0.0724649429321289	-0.0767949819564819	-0.0452064462006092
-8.6538553237915	-9.37952995300293	-10.0550270080566	-0.0724844560027123	-0.0768336951732636	-0.0453412719070911
-8.66166400909424	-9.38442516326904	-10.0511713027954	-0.072483092546463	-0.0769692063331604	-0.0454726368188858
-8.66838550567627	-9.38795375823975	-10.0585670471191	-0.0723778083920479	-0.0770054310560226	-0.0456147342920303
-8.67040157318115	-9.39104270935059	-10.0558624267578	-0.0723445937037468	-0.0771357417106628	-0.0457007028162479
-8.68011569976807	-9.39592456817627	-10.0576267242432	-0.0721721723675728	-0.0771422609686852	-0.0457995384931564
-8.68340873718262	-9.39676189422607	-10.0521221160889	-0.0721987709403038	-0.0773401409387589	-0.0458832494914532
-8.68921756744385	-9.40008544921875	-10.0584058761597	-0.0720625519752502	-0.0772945061326027	-0.045970294624567
-8.6904239654541	-9.40533351898193	-10.0566492080688	-0.0720901638269424	-0.0774100497364998	-0.0460241436958313
-8.69812107086182	-9.40946197509766	-10.0553665161133	-0.0719507113099098	-0.0774333477020264	-0.0460678860545158
-8.70137023925781	-9.41426467895508	-10.0526647567749	-0.0719934701919556	-0.0774874687194824	-0.0460866242647171
-8.70552349090576	-9.41698837280273	-10.0567293167114	-0.0718628838658333	-0.0775000751018524	-0.0460787005722523
-8.70953750610352	-9.42179298400879	-10.0577526092529	-0.0718141198158264	-0.0775245502591133	-0.0461171418428421
-8.7145881652832	-9.42727279663086	-10.0595560073853	-0.0717227980494499	-0.077492743730545	-0.0460938960313797
-8.71635055541992	-9.429123878479	-10.0537691116333	-0.0717470422387123	-0.0775822550058365	-0.0461351461708546
-8.72011375427246	-9.43331146240234	-10.0570526123047	-0.0717465654015541	-0.077593706548214	-0.046121284365654
-8.71863651275635	-9.43384552001953	-10.0534839630127	-0.0717387199401855	-0.0775477066636086	-0.0461700670421124
-8.72330093383789	-9.43895721435547	-10.0577440261841	-0.071669839322567	-0.0775952413678169	-0.0462230481207371
-8.72633647918701	-9.44070339202881	-10.0544195175171	-0.0716712549328804	-0.0776504725217819	-0.0461829528212547
-8.72559261322021	-9.44186687469482	-10.0580253601074	-0.0715931132435799	-0.0776549354195595	-0.0462823137640953
-8.72627258300781	-9.44639873504639	-10.0551691055298	-0.0716460347175598	-0.0775763019919395	-0.0463416874408722
-8.72417640686035	-9.44516944885254	-10.0667629241943	-0.0716463997960091	-0.0776772424578667	-0.0464887507259846
-8.71801376342773	-9.44915390014648	-10.0640497207642	-0.0717350691556931	-0.077762633562088	-0.0465800352394581
-8.72467422485352	-9.45248222351074	-10.06028175354	-0.0718002691864967	-0.0776583254337311	-0.0466556996107101
-8.72073745727539	-9.44823169708252	-10.0603046417236	-0.0718130767345428	-0.0776592120528221	-0.0467497184872627
-8.72481060028076	-9.45258045196533	-10.0596160888672	-0.0718206912279129	-0.0776009038090706	-0.0468327812850475
-8.7204647064209	-9.44763374328613	-10.0588064193726	-0.071832500398159	-0.0776545181870461	-0.0469224601984024
-8.72826385498047	-9.44845008850098	-10.0549211502075	-0.0717826560139656	-0.0775548070669174	-0.0469734780490398
-8.72935676574707	-9.44544124603271	-10.0484323501587	-0.0717752426862717	-0.0775900706648827	-0.0470480844378471
-8.72883033752441	-9.44720458984375	-10.0394220352173	-0.0718804970383644	-0.0775659903883934	-0.0471226722002029
-8.73299312591553	-9.44354343414307	-10.0430564880371	-0.0718683153390884	-0.0774776116013527	-0.0471201166510582
-8.73255729675293	-9.44410991668701	-10.0423212051392	-0.0718631595373154	-0.0774697735905647	-0.0472160503268242
-8.73783588409424	-9.44113063812256	-10.0367336273193	-0.071885421872139	-0.0773368328809738	-0.0472477972507477
-8.73607730865479	-9.44011974334717	-10.0303955078125	-0.0720125287771225	-0.0773613452911377	-0.0473612956702709
-8.73534679412842	-9.43855285644531	-10.03284740448	-0.0719991624355316	-0.0772760808467865	-0.0474136658012867
-8.73658847808838	-9.44097995758057	-10.0218849182129	-0.0720987170934677	-0.0771849676966667	-0.0475023128092289
-8.73490333557129	-9.4373607635498	-10.024055480957	-0.0720927938818932	-0.07717564702034	-0.0476258173584938
-8.73570251464844	-9.44177722930908	-10.0185489654541	-0.0722036883234978	-0.0769955292344093	-0.0476731993257999
-8.73314380645752	-9.43830585479736	-10.0182771682739	-0.0722415596246719	-0.0769650265574455	-0.0477503836154938
-8.73124694824219	-9.43944549560547	-10.0136070251465	-0.0723323002457619	-0.07689019292593	-0.0478481724858284
-8.73251152038574	-9.43965625762939	-10.0198736190796	-0.0722825080156326	-0.0767266377806664	-0.047903660684824
-8.72623443603516	-9.44117832183838	-10.0089988708496	-0.0724993124604225	-0.076702319085598	-0.0480370298027992
-8.72827911376953	-9.43837928771973	-10.0105466842651	-0.0725307837128639	-0.0765045806765556	-0.0481103807687759
-8.72217559814453	-9.4356689453125	-10.0077314376831	-0.0726140066981316	-0.0765093117952347	-0.0482053495943546
-8.72190093994141	-9.43873119354248	-10.0085535049438	-0.0726751387119293	-0.0763611644506454	-0.0482822209596634
-8.71904373168945	-9.43864727020264	-10.0071144104004	-0.0728265792131424	-0.0763217732310295	-0.0484055057168007
-8.71608924865723	-9.43372249603271	-10.0031690597534	-0.0728294998407364	-0.0762116014957428	-0.0484168455004692
-8.71359348297119	-9.43611431121826	-10.0056200027466	-0.0728944838047028	-0.0760737136006355	-0.0485663861036301
-8.70940017700195	-9.43335723876953	-10.0034656524658	-0.0729339718818665	-0.0760687217116356	-0.0486674308776855
-8.70691299438477	-9.43349647521973	-10.0057764053345	-0.0730166882276535	-0.0760175883769989	-0.048842653632164
-8.70469665527344	-9.42929267883301	-10.0014266967773	-0.0730377361178398	-0.076030321419239	-0.048886377364397
-8.70233345031738	-9.42816734313965	-10.0020017623901	-0.0730858445167542	-0.075959250330925	-0.0490040145814419
-8.70260047912598	-9.43005847930908	-10.0031938552856	-0.0730389058589935	-0.0759380981326103	-0.0491023287177086
-8.69981670379639	-9.42959594726563	-10.003809928894	-0.0730690434575081	-0.0759380757808685	-0.0492364577949047
-8.70260620117188	-9.43089008331299	-10.0124235153198	-0.073088251054287	-0.0758572295308113	-0.0493543855845928
-8.70430660247803	-9.42695140838623	-10.0089807510376	-0.0731126368045807	-0.0758611634373665	-0.0494895242154598
-8.70175457000732	-9.42892074584961	-10.0131750106812	-0.073055773973465	-0.0757446587085724	-0.0495701916515827
-8.70233058929443	-9.42811489105225	-10.007532119751	-0.0731034874916077	-0.075799822807312	-0.0496959500014782
-8.70670604705811	-9.4283504486084	-10.0107545852661	-0.0730419307947159	-0.0757870674133301	-0.0497177317738533
-8.71038341522217	-9.42990875244141	-10.0092401504517	-0.0731161385774612	-0.0758319348096848	-0.0498112849891186
-8.71496868133545	-9.43144035339355	-10.0128355026245	-0.0730464234948158	-0.0757848173379898	-0.0498100630939007
-8.71741199493408	-9.43317794799805	-10.0189514160156	-0.073039136826992	-0.0759313404560089	-0.0499348342418671
-8.721116065979	-9.43381118774414	-10.0185985565186	-0.0730258375406265	-0.0759869068861008	-0.0500273406505585
-8.73185920715332	-9.43775177001953	-10.0259819030762	-0.0730121284723282	-0.0760035887360573	-0.0501057058572769
-8.73472118377686	-9.44205760955811	-10.022970199585	-0.0729580670595169	-0.0760435983538628	-0.0501412265002728
-8.73956203460693	-9.44631099700928	-10.0287761688232	-0.0728286579251289	-0.076181635260582	-0.0501693822443485
-8.74856853485107	-9.45027828216553	-10.0304889678955	-0.0727976188063622	-0.0762514919042587	-0.0502934865653515
-8.75752544403076	-9.46054172515869	-10.0409774780273	-0.0727484822273254	-0.0763050466775894	-0.050328690558672
-8.76338768005371	-9.46474266052246	-10.0382709503174	-0.0726497918367386	-0.0763997584581375	-0.0504311323165894
-8.77254390716553	-9.47499084472656	-10.042706489563	-0.0726458206772804	-0.0765012800693512	-0.0504421181976795
-8.78283023834229	-9.48264026641846	-10.0474996566772	-0.0725390240550041	-0.0765800848603249	-0.0504771992564201
-8.79458427429199	-9.48857307434082	-10.0491142272949	-0.0724687427282333	-0.0766033753752708	-0.0505608022212982
-8.79996967315674	-9.49273872375488	-10.0518655776978	-0.0723970308899879	-0.0766865089535713	-0.0505937151610851
-8.81160068511963	-9.4994421005249	-10.0518617630005	-0.0723204091191292	-0.076811671257019	-0.0505725666880608
-8.81829929351807	-9.50590896606445	-10.0545167922974	-0.0722724050283432	-0.0769386738538742	-0.0505842827260494
-8.82927322387695	-9.51306915283203	-10.060209274292	-0.0722508579492569	-0.0769769698381424	-0.0505487769842148
-8.83486938476563	-9.51523971557617	-10.0658311843872	-0.0721977651119232	-0.0770701169967651	-0.0504674427211285
-8.84589767456055	-9.52419567108154	-10.071328163147	-0.0721215605735779	-0.0771600604057312	-0.0504270046949387
-8.85026931762695	-9.52765083312988	-10.074728012085	-0.0720844194293022	-0.0773094594478607	-0.0502874106168747
-8.85777759552002	-9.53081703186035	-10.0846118927002	-0.0719782263040543	-0.0773493275046349	-0.0501987859606743
-8.86026287078857	-9.53438854217529	-10.0868759155273	-0.0719613656401634	-0.0774004533886909	-0.0500156432390213
-8.86486721038818	-9.53935050964355	-10.0898532867432	-0.0718892812728882	-0.0775982216000557	-0.0498728938400745
-8.86694431304932	-9.54116153717041	-10.0930223464966	-0.0716978535056114	-0.0776195228099823	-0.0495847500860691
-8.87356758117676	-9.54102325439453	-10.097128868103	-0.0716788172721863	-0.0777651742100716	-0.0493129901587963
-8.87500286102295	-9.5413293838501	-10.1038599014282	-0.0714931041002274	-0.0779011026024818	-0.0489238947629929
-8.8741283416748	-9.53690910339355	-10.1010503768921	-0.0713875368237495	-0.0779445841908455	-0.0485801808536053
-8.87560176849365	-9.53913593292236	-10.0998229980469	-0.0712406635284424	-0.0780054554343224	-0.0482215769588947
-8.86910438537598	-9.5383415222168	-10.1053075790405	-0.0710620656609535	-0.0780551880598068	-0.0477766469120979
-8.86884117126465	-9.54100894927979	-10.1105899810791	-0.070981428027153	-0.0781662985682487	-0.0473452359437943
-8.86291313171387	-9.5425271987915	-10.1165494918823	-0.0709867551922798	-0.0781461447477341	-0.0469410754740238
-8.85654735565186	-9.54251289367676	-10.1236124038696	-0.0709402859210968	-0.078205481171608	-0.0464910790324211
-8.85043525695801	-9.54233074188232	-10.1244735717773	-0.0708658844232559	-0.0782033056020737	-0.0460334420204163
-8.84390258789063	-9.54107856750488	-10.1277313232422	-0.0707897394895554	-0.0782395005226135	-0.0457538589835167
-8.83657073974609	-9.5416202545166	-10.1335458755493	-0.070704385638237	-0.0782638043165207	-0.0453085005283356
-8.83096599578857	-9.54009437561035	-10.1334953308105	-0.0706183835864067	-0.0784603208303452	-0.0449260957539082
-8.82471466064453	-9.53564357757568	-10.1454219818115	-0.0705762505531311	-0.0784275159239769	-0.0445563085377216
-8.82034778594971	-9.53747940063477	-10.1451416015625	-0.0705335736274719	-0.0785479918122292	-0.0442630015313625
-8.81693363189697	-9.53301334381104	-10.1527252197266	-0.0703809484839439	-0.078503280878067	-0.0439694561064243
-8.81116199493408	-9.52809715270996	-10.1534461975098	-0.0703293681144714	-0.0786436572670937	-0.0436747521162033
-8.81210517883301	-9.52751159667969	-10.1593360900879	-0.0702256560325623	-0.078669972717762	-0.0433499664068222
-8.80291175842285	-9.52473735809326	-10.1649723052979	-0.070148229598999	-0.0787137299776077	-0.0430388003587723
-8.80407428741455	-9.52365016937256	-10.166316986084	-0.0700975954532623	-0.0786228403449059	-0.0427218303084373
-8.79754734039307	-9.51912021636963	-10.1675062179565	-0.0700430944561958	-0.0786986202001572	-0.0424620546400547
-8.79810810089111	-9.51852893829346	-10.17356300354	-0.0699612870812416	-0.0786549523472786	-0.0421219877898693
-8.79285144805908	-9.51381874084473	-10.1687097549438	-0.0699515789747238	-0.0786687359213829	-0.0418722555041313
-8.7897481918335	-9.51051998138428	-10.1770973205566	-0.0698729455471039	-0.07856535166502	-0.0416173115372658
-8.78595542907715	-9.50726318359375	-10.173376083374	-0.0699310973286629	-0.0785892307758331	-0.0413275398313999
-8.7825927734375	-9.50685501098633	-10.1787452697754	-0.0698156133294106	-0.078594408929348	-0.0410512238740921
-8.78240489959717	-9.50710773468018	-10.1747121810913	-0.0698380246758461	-0.0784147009253502	-0.0407779328525066
-8.77658653259277	-9.50271320343018	-10.1794767379761	-0.0697654113173485	-0.0784685462713242	-0.0404696725308895
-8.77170181274414	-9.49987316131592	-10.1825332641602	-0.0697727501392365	-0.0783830210566521	-0.0402715243399143
-8.77218246459961	-9.49948406219482	-10.1800661087036	-0.0697109997272491	-0.0783229917287827	-0.0399760007858276
-8.76143074035645	-9.49475193023682	-10.1795501708984	-0.0697284713387489	-0.0782875567674637	-0.0397379100322723
-8.75692081451416	-9.49426746368408	-10.1795768737793	-0.0696813613176346	-0.0781976655125618	-0.03951246291399
-8.74755382537842	-9.48721504211426	-10.1760969161987	-0.0697043165564537	-0.0781195983290672	-0.0392923951148987
-8.74178218841553	-9.48853302001953	-10.180004119873	-0.0696580782532692	-0.0780947655439377	-0.0390931852161884
-8.73375415802002	-9.48416328430176	-10.1755876541138	-0.0697925910353661	-0.0779420584440231	-0.0387766622006893
-8.72648334503174	-9.47916030883789	-10.1833591461182	-0.0696244463324547	-0.0778639912605286	-0.038577426224947
-8.71889972686768	-9.47670364379883	-10.1729736328125	-0.0698055252432823	-0.0778169184923172	-0.0383277535438538
-8.70937633514404	-9.47091007232666	-10.1836729049683	-0.0696832239627838	-0.0776486992835999	-0.0380827523767948
-8.69843578338623	-9.46890830993652	-10.1774797439575	-0.0697983801364899	-0.0775933265686035	-0.0378597341477871
-8.69073677062988	-9.4625768661499	-10.1771574020386	-0.0698217079043388	-0.0774689614772797	-0.0376331433653831
-8.6808910369873	-9.45777606964111	-10.1721296310425	-0.0698480680584908	-0.0773814246058464	-0.0374024286866188
-8.67424392700195	-9.4565544128418	-10.1745586395264	-0.0697981119155884	-0.0772655457258224	-0.0371835194528103
-8.66262054443359	-9.45141696929932	-10.1706008911133	-0.0699019208550453	-0.0772941708564758	-0.0369656644761562
-8.65892028808594	-9.44985866546631	-10.1717729568481	-0.0698339715600014	-0.0771573632955551	-0.0367864146828651
-8.64680671691895	-9.44401168823242	-10.1707038879395	-0.0698640197515488	-0.077192597091198	-0.0365864560008049
-8.64361953735352	-9.43918991088867	-10.1708602905273	-0.0698050186038017	-0.0771168097853661	-0.0364088863134384
-8.63690948486328	-9.43507671356201	-10.176854133606	-0.0697020217776299	-0.0771035701036453	-0.0362096801400185
-8.6359167098999	-9.43361186981201	-10.1754522323608	-0.0696482136845589	-0.0770401656627655	-0.0360571295022964
-8.63329982757568	-9.42923069000244	-10.173903465271	-0.0695603042840958	-0.0770313516259193	-0.0358667485415936
-8.62857627868652	-9.42283058166504	-10.1711444854736	-0.0695176050066948	-0.0770131126046181	-0.0357158929109573
-8.62327671051025	-9.42203044891357	-10.1743974685669	-0.0694581270217896	-0.0769028887152672	-0.0356557182967663
-8.62400245666504	-9.42023944854736	-10.1762313842773	-0.0693834498524666	-0.0768512412905693	-0.0355223044753075
-8.62038230895996	-9.41493511199951	-10.1727933883667	-0.0693585425615311	-0.0768265128135681	-0.0353830046951771
-8.61980724334717	-9.41635704040527	-10.1693725585938	-0.069461427628994	-0.0767269730567932	-0.0353123806416988
-8.61586380004883	-9.4146842956543	-10.1736660003662	-0.0693566277623177	-0.0766074806451797	-0.0352021344006062
-8.61605739593506	-9.41489315032959	-10.1761817932129	-0.0693579465150833	-0.0765431970357895	-0.0351769737899303
-8.61208820343018	-9.41285705566406	-10.1781768798828	-0.0694366097450256	-0.0764901340007782	-0.0350496768951416
-8.61441421508789	-9.40875911712646	-10.180100440979	-0.069435752928257	-0.0763145163655281	-0.0350426994264126
-8.60838603973389	-9.40720272064209	-10.1782684326172	-0.0695828348398209	-0.0762152150273323	-0.0349725261330605
-8.60502338409424	-9.40269565582275	-10.1794166564941	-0.069600060582161	-0.0761168748140335	-0.0349610857665539
-8.60164737701416	-9.40137386322021	-10.1774091720581	-0.0697111412882805	-0.0759866833686829	-0.0349346920847893
-8.59960079193115	-9.40190887451172	-10.1770734786987	-0.0698248073458672	-0.0759567022323608	-0.0349052660167217
-8.59560871124268	-9.39444732666016	-10.1781663894653	-0.0698472559452057	-0.0758236572146416	-0.0348096676170826
-8.59151172637939	-9.39432716369629	-10.1794605255127	-0.069928839802742	-0.0757097825407982	-0.0348431058228016
-8.5868444442749	-9.38656234741211	-10.1817464828491	-0.0698915645480156	-0.0756644308567047	-0.0347807854413986
-8.586350440979	-9.38604736328125	-10.1787490844727	-0.0699841231107712	-0.0756362229585648	-0.0348333120346069
-8.57991218566895	-9.37834930419922	-10.1796579360962	-0.0699208378791809	-0.0756114274263382	-0.0348272770643234
-8.574294090271	-9.37364673614502	-10.1788053512573	-0.0700130835175514	-0.075632818043232	-0.0347626321017742
-8.57562065124512	-9.37626171112061	-10.1881446838379	-0.0699758008122444	-0.0754779279232025	-0.0347511768341064
-8.57014751434326	-9.37001419067383	-10.1873922348022	-0.0699799880385399	-0.0755319148302078	-0.0346812270581722
-8.57476329803467	-9.36919116973877	-10.1907415390015	-0.0699003860354424	-0.0754401907324791	-0.0346197076141834
-8.57037353515625	-9.36484622955322	-10.1871814727783	-0.0699214115738869	-0.0754188597202301	-0.0345894284546375
-8.56844139099121	-9.36567401885986	-10.1936874389648	-0.0698051899671555	-0.0753490999341011	-0.0345794335007668
-8.56913757324219	-9.36440277099609	-10.1938457489014	-0.0698896124958992	-0.0753289833664894	-0.0345856361091137
-8.57067584991455	-9.36431407928467	-10.1940784454346	-0.0697784200310707	-0.075318843126297	-0.0345421470701694
-8.57225799560547	-9.36484813690186	-10.1936655044556	-0.0698264911770821	-0.0752218440175056	-0.0344547107815742
-8.57242393493652	-9.36486911773682	-10.1936511993408	-0.0698239877820015	-0.0751530826091766	-0.0344542041420937
-8.57504272460938	-9.36608600616455	-10.1986722946167	-0.0697408318519592	-0.0752125084400177	-0.0345141179859638
-8.57559013366699	-9.36888980865479	-10.2006988525391	-0.0697963684797287	-0.0751055479049683	-0.0345231704413891
-8.58034515380859	-9.36605358123779	-10.1963891983032	-0.0698091387748718	-0.0751161351799965	-0.0345190912485123
-8.58218479156494	-9.37022686004639	-10.1978607177734	-0.0697365179657936	-0.0751200541853905	-0.0345263853669167
-8.58485984802246	-9.36970615386963	-10.2009162902832	-0.069692961871624	-0.075125515460968	-0.0345660373568535
-8.58973789215088	-9.37271213531494	-10.1988077163696	-0.0696826949715614	-0.0750868320465088	-0.0345138795673847
-8.59211730957031	-9.3774585723877	-10.19384765625	-0.0697593986988068	-0.0750482678413391	-0.0344641357660294
-8.591628074646	-9.37469100952148	-10.1998357772827	-0.0696465447545052	-0.0751168429851532	-0.0345011316239834
-8.59295845031738	-9.37560176849365	-10.2044172286987	-0.0697058811783791	-0.075072318315506	-0.0344759076833725
-8.59473609924316	-9.37797737121582	-10.2105855941772	-0.0696750059723854	-0.0750976651906967	-0.0344747453927994
-8.59373378753662	-9.38155078887939	-10.2027997970581	-0.0697186887264252	-0.0751965939998627	-0.0344630256295204
-8.59328651428223	-9.38129997253418	-10.2088346481323	-0.0696602389216423	-0.0750977993011475	-0.0344648025929928
-8.59167957305908	-9.38080024719238	-10.2069549560547	-0.0696824193000793	-0.0751485303044319	-0.0344834439456463
-8.59156703948975	-9.37963199615479	-10.2052669525146	-0.0696364492177963	-0.0751307681202888	-0.0344562157988548
-8.58937931060791	-9.37934875488281	-10.2113304138184	-0.0696268677711487	-0.0751245617866516	-0.0344805084168911
-8.58770084381104	-9.37763595581055	-10.2055377960205	-0.0696545019745827	-0.0751537457108498	-0.0344395749270916
-8.58631134033203	-9.37955379486084	-10.2083253860474	-0.0696297287940979	-0.0750651732087135	-0.034452348947525
-8.57917594909668	-9.38043785095215	-10.2039613723755	-0.069733053445816	-0.0750792846083641	-0.0345580317080021
-8.57386779785156	-9.37514591217041	-10.213623046875	-0.0696548074483871	-0.0750676766037941	-0.0345702916383743
-8.57109928131104	-9.37644958496094	-10.2027778625488	-0.06976268440485	-0.0749582052230835	-0.0347010269761086
-8.56453132629395	-9.37480640411377	-10.2016487121582	-0.0698154717683792	-0.0749172493815422	-0.0347695723176003
-8.56092262268066	-9.37306308746338	-10.2021160125732	-0.0697172582149506	-0.0748443007469177	-0.0348510220646858
-8.56204700469971	-9.37121486663818	-10.1959648132324	-0.0698021948337555	-0.0748077481985092	-0.034943662583828
-8.560622215271	-9.36821460723877	-10.1908273696899	-0.069739006459713	-0.0747180059552193	-0.035024244338274
-8.56074047088623	-9.36710262298584	-10.1921968460083	-0.0698374360799789	-0.0747062712907791	-0.0351478755474091
-8.5558443069458	-9.36208820343018	-10.1816663742065	-0.0697529092431068	-0.0746448412537575	-0.0352773703634739
-8.5575532913208	-9.36161041259766	-10.1802520751953	-0.0698302537202835	-0.0745762959122658	-0.0354195907711983
-8.55776882171631	-9.35918998718262	-10.1785039901733	-0.0698574557900429	-0.0745816305279732	-0.0355475842952728
-8.55635452270508	-9.35994911193848	-10.1742219924927	-0.0699637681245804	-0.074537955224514	-0.0356195792555809
-8.55737686157227	-9.35739231109619	-10.17506980896	-0.0700092688202858	-0.0744346678256989	-0.0358054451644421
-8.5570821762085	-9.35605239868164	-10.1707448959351	-0.0700825303792953	-0.0744372457265854	-0.0359668359160423
-8.55973720550537	-9.35300827026367	-10.1661806106567	-0.0700969696044922	-0.0743228495121002	-0.0360938087105751
-8.55792140960693	-9.35064125061035	-10.1642150878906	-0.0702417120337486	-0.0743203312158585	-0.0362789742648602
-8.55686950683594	-9.35006904602051	-10.1614065170288	-0.0702342689037323	-0.0742731690406799	-0.0364096388220787
-8.55846881866455	-9.3494348526001	-10.1566963195801	-0.0702872723340988	-0.074179619550705	-0.0366366282105446
-8.55502700805664	-9.35030746459961	-10.1601362228394	-0.0703284665942192	-0.0741648524999619	-0.0368246771395206
-8.55696582794189	-9.35406494140625	-10.1488904953003	-0.0704296603798866	-0.0740896090865135	-0.037054430693388
-8.55504989624023	-9.35531234741211	-10.1539144515991	-0.0704840794205666	-0.0740576237440109	-0.037175364792347
-8.55755996704102	-9.35568332672119	-10.1506290435791	-0.0705941021442413	-0.0739487707614899	-0.037408359348774
-8.55647754669189	-9.35375499725342	-10.143816947937	-0.0706135779619217	-0.0738585814833641	-0.0375943183898926
-8.55587673187256	-9.35670852661133	-10.1454591751099	-0.0707351863384247	-0.0738594830036163	-0.0378277897834778
-8.55963134765625	-9.35983180999756	-10.137134552002	-0.0708599835634232	-0.0736979097127914	-0.0380378738045692
-8.55603790283203	-9.36110782623291	-10.1311740875244	-0.0709064304828644	-0.0737279728055	-0.038237851113081
-8.55748271942139	-9.36025333404541	-10.1324796676636	-0.0709367170929909	-0.0736477896571159	-0.0384627506136894
-8.55739307403564	-9.3596830368042	-10.1257362365723	-0.0710656046867371	-0.0736912786960602	-0.0386175401508808
-8.56197738647461	-9.3564453125	-10.1286907196045	-0.0711203962564468	-0.0736628770828247	-0.0388027019798756
-8.56267070770264	-9.35746288299561	-10.1219091415405	-0.0711760595440865	-0.0735729485750198	-0.0389282442629337
-8.56326007843018	-9.35549831390381	-10.1144552230835	-0.071224071085453	-0.0736292973160744	-0.0391296148300171
-8.56482601165771	-9.35524845123291	-10.1148538589478	-0.0712228640913963	-0.0736508220434189	-0.0392865128815174
-8.5738525390625	-9.35793781280518	-10.1112804412842	-0.0712653771042824	-0.0736507549881935	-0.0395043157041073
-8.57297325134277	-9.35641956329346	-10.1148643493652	-0.0712759420275688	-0.0737056061625481	-0.0396003276109695
-8.58273887634277	-9.35971832275391	-10.1095285415649	-0.0712148621678352	-0.0736209526658058	-0.0397354140877724
-8.57946491241455	-9.36339569091797	-10.1110038757324	-0.0711815133690834	-0.0737369433045387	-0.0398640222847462
-8.58689117431641	-9.36723899841309	-10.1114559173584	-0.0712223052978516	-0.0736534297466278	-0.0400594845414162
-8.59124565124512	-9.36842346191406	-10.1051959991455	-0.071193739771843	-0.0737418681383133	-0.0402180477976799
-8.60188484191895	-9.37218379974365	-10.1100807189941	-0.0711774155497551	-0.0736403912305832	-0.0403630621731281
-8.60285568237305	-9.37448406219482	-10.1054935455322	-0.0711836814880371	-0.0737346559762955	-0.0404926463961601
-8.60920715332031	-9.3835916519165	-10.0990381240845	-0.0711496770381927	-0.0736766085028648	-0.0406456291675568
-8.61367225646973	-9.38541316986084	-10.0980501174927	-0.0711463615298271	-0.0736710503697395	-0.0407847687602043
-8.62141132354736	-9.39091873168945	-10.0937805175781	-0.0711893662810326	-0.0736834704875946	-0.0409830287098885
-8.61696720123291	-9.3974781036377	-10.0945148468018	-0.071203351020813	-0.0737215429544449	-0.0411040559411049
-8.62441253662109	-9.39990425109863	-10.0952215194702	-0.071171298623085	-0.0737345069646835	-0.0412481687963009
-8.6250581741333	-9.40347671508789	-10.0972480773926	-0.0712311863899231	-0.0737481042742729	-0.0414258316159248
-8.62760066986084	-9.40813064575195	-10.0943355560303	-0.0712893754243851	-0.0738625898957253	-0.0416078381240368
-8.63394260406494	-9.41344928741455	-10.0935316085815	-0.0711945444345474	-0.0738347768783569	-0.0417329967021942
-8.63211822509766	-9.41435623168945	-10.0950832366943	-0.0711575597524643	-0.0739846229553223	-0.0418920144438744
-8.63710403442383	-9.4196834564209	-10.0928812026978	-0.071115717291832	-0.0739840269088745	-0.0421137772500515
-8.64162349700928	-9.42507266998291	-10.0891904830933	-0.0710936859250069	-0.0741132274270058	-0.0421642474830151
-8.65116310119629	-9.42601585388184	-10.088680267334	-0.07097327709198	-0.0741268023848534	-0.0423019640147686
-8.65367031097412	-9.42903232574463	-10.0847721099854	-0.0709005147218704	-0.0742092132568359	-0.0424353890120983
-8.66371726989746	-9.43277072906494	-10.0940208435059	-0.0708186104893684	-0.0743090510368347	-0.0425673276185989
-8.66747283935547	-9.43605327606201	-10.0958843231201	-0.0706731528043747	-0.0743958130478859	-0.0426638722419739
-8.67490005493164	-9.44315433502197	-10.0892791748047	-0.0705995932221413	-0.074424646794796	-0.0428130216896534
-8.68251609802246	-9.44670295715332	-10.0917692184448	-0.0704821571707726	-0.0744426473975182	-0.0429731868207455
-8.69067764282227	-9.45716571807861	-10.0930194854736	-0.0704111903905869	-0.0744794234633446	-0.0431287065148354
-8.69093894958496	-9.46000099182129	-10.0915546417236	-0.0704633146524429	-0.0745445713400841	-0.0432242006063461
-8.69867515563965	-9.4687442779541	-10.1013669967651	-0.0704201981425285	-0.0745061188936234	-0.0433858335018158
-8.70271396636963	-9.47468566894531	-10.1018333435059	-0.0704243034124374	-0.0745155960321426	-0.0435462445020676
-8.7040843963623	-9.47982788085938	-10.1004467010498	-0.0704063698649406	-0.0746034383773804	-0.0436972752213478
-8.71273994445801	-9.48281764984131	-10.1006669998169	-0.0703737437725067	-0.0746004432439804	-0.0438170544803143
-8.71093559265137	-9.48685741424561	-10.0982313156128	-0.0704063400626183	-0.0746703669428825	-0.0439706481993198
-8.71630668640137	-9.49255847930908	-10.1001014709473	-0.070346511900425	-0.0747101902961731	-0.044018778949976
-8.71755695343018	-9.49431419372559	-10.0986480712891	-0.0704226195812225	-0.0748110041022301	-0.044131837785244
-8.72270488739014	-9.49502277374268	-10.103006362915	-0.0703234151005745	-0.0748562514781952	-0.0441865473985672
-8.72252368927002	-9.4969425201416	-10.0996084213257	-0.0704019442200661	-0.0748398378491402	-0.0442880019545555
-8.72694778442383	-9.49373912811279	-10.106876373291	-0.0702698528766632	-0.0748552680015564	-0.0443651229143143
-8.72488117218018	-9.49995899200439	-10.1027126312256	-0.070371188223362	-0.0749840140342712	-0.0444011278450489
-8.72934913635254	-9.49948883056641	-10.1042194366455	-0.0703543797135353	-0.0750080645084381	-0.0444363094866276
-8.72724437713623	-9.4968900680542	-10.1033754348755	-0.0703469887375832	-0.0751331523060799	-0.044532984495163
-8.73199367523193	-9.4992847442627	-10.1105880737305	-0.070348858833313	-0.0751290544867516	-0.0445718243718147
-8.73077583312988	-9.49625015258789	-10.1088466644287	-0.0702714696526527	-0.0752114281058311	-0.0445978865027428
-8.73159503936768	-9.49780654907227	-10.1133890151978	-0.0702309310436249	-0.0752188637852669	-0.0446388646960258
-8.73482608795166	-9.49596977233887	-10.1032285690308	-0.0701984018087387	-0.0752600729465485	-0.0447074063122272
-8.73419189453125	-9.49943447113037	-10.107684135437	-0.07024846971035	-0.0752424076199532	-0.0447559617459774
-8.73707008361816	-9.49518299102783	-10.1054677963257	-0.0702371001243591	-0.0751925632357597	-0.0448370687663555
-8.7366361618042	-9.49782943725586	-10.1067657470703	-0.0702791437506676	-0.0752526074647903	-0.0449017137289047
-8.73438835144043	-9.50232696533203	-10.1035957336426	-0.0703572928905487	-0.0752711594104767	-0.0450215116143227
-8.73669815063477	-9.49953079223633	-10.1008224487305	-0.0703933611512184	-0.0752242431044579	-0.0450461208820343
-8.73536014556885	-9.50005340576172	-10.1023111343384	-0.0703706070780754	-0.0751879811286926	-0.0451912097632885
-8.73622226715088	-9.49910831451416	-10.0994186401367	-0.070441946387291	-0.0752163678407669	-0.0453140884637833
-8.73284721374512	-9.49722766876221	-10.0922727584839	-0.0705746114253998	-0.0752067714929581	-0.0454462170600891
-8.73313617706299	-9.49758720397949	-10.0927047729492	-0.070608489215374	-0.0751834139227867	-0.0456536002457142
-8.73370742797852	-9.49458980560303	-10.0915184020996	-0.0706936940550804	-0.0751221776008606	-0.0457639545202255
-8.73410987854004	-9.49797534942627	-10.095495223999	-0.0707617774605751	-0.0751527920365334	-0.0459576137363911
-8.73046112060547	-9.49847316741943	-10.0932846069336	-0.0709050670266151	-0.0751018896698952	-0.0461440123617649
-8.73665142059326	-9.49355316162109	-10.0963001251221	-0.0708980411291122	-0.075081430375576	-0.0463288873434067
-8.7332010269165	-9.49327850341797	-10.0937185287476	-0.0710584372282028	-0.0750627145171165	-0.0465585999190807
-8.73580360412598	-9.49197483062744	-10.0944671630859	-0.0710454285144806	-0.075097531080246	-0.0468104109168053
-8.73362445831299	-9.49020004272461	-10.0955772399902	-0.0711238384246826	-0.0750557333230972	-0.0470243059098721
-8.73500633239746	-9.49141407012939	-10.0908575057983	-0.0711863860487938	-0.0750574171543121	-0.0472594425082207
-8.73463916778564	-9.48803424835205	-10.093544960022	-0.0712730586528778	-0.0751170888543129	-0.0475260950624943
-8.7378625869751	-9.48879814147949	-10.0943946838379	-0.071235291659832	-0.0749986842274666	-0.0477288290858269
-8.73816680908203	-9.48471260070801	-10.0935230255127	-0.0712042823433876	-0.0751319527626038	-0.0479628294706345
-8.74305248260498	-9.48378849029541	-10.0973215103149	-0.0712231397628784	-0.0750578120350838	-0.0481559969484806
-8.74522686004639	-9.48531341552734	-10.0860414505005	-0.0711954236030579	-0.0750924721360207	-0.0483953654766083
-8.74847030639648	-9.48200798034668	-10.0859756469727	-0.07127795368433	-0.0750517547130585	-0.0485655702650547
-8.75101375579834	-9.48092842102051	-10.080150604248	-0.0712634027004242	-0.0749758258461952	-0.0487116202712059
-8.74995422363281	-9.48281955718994	-10.0862522125244	-0.071396991610527	-0.0750197619199753	-0.0489002577960491
-8.75277328491211	-9.48092842102051	-10.0779504776001	-0.0713993832468987	-0.0749900043010712	-0.0491149723529816
-8.75345134735107	-9.47918033599854	-10.0789108276367	-0.0715585052967072	-0.0749760940670967	-0.0492929108440876
-8.75578117370605	-9.48091983795166	-10.0805206298828	-0.0715845301747322	-0.074820764362812	-0.0494718924164772
-8.75325298309326	-9.47855281829834	-10.0731973648071	-0.0717357322573662	-0.0748152509331703	-0.0496479943394661
-8.75342082977295	-9.47989177703857	-10.0808048248291	-0.0718263536691666	-0.0748129859566689	-0.0498260520398617
-8.75060939788818	-9.47473621368408	-10.0744009017944	-0.0719323754310608	-0.0747436657547951	-0.0499871075153351
-8.75416469573975	-9.47581577301025	-10.0723428726196	-0.0720391198992729	-0.0746805965900421	-0.0501887053251266
-8.74805355072021	-9.47262287139893	-10.0742511749268	-0.0721504688262939	-0.0746605396270752	-0.0503127500414848
-8.74996185302734	-9.47078418731689	-10.0757436752319	-0.0721782967448235	-0.0745476335287094	-0.0505091063678265
-8.74592018127441	-9.46933937072754	-10.0731840133667	-0.0722119808197021	-0.0746537074446678	-0.0506291948258877
-8.7462100982666	-9.46803760528564	-10.0679168701172	-0.0723462998867035	-0.0746233016252518	-0.0507758930325508
-8.74301147460938	-9.46554279327393	-10.0749397277832	-0.0723624005913734	-0.0745778456330299	-0.0508640296757221
-8.74332904815674	-9.46450614929199	-10.0739030838013	-0.0724116340279579	-0.0746033042669296	-0.0509087182581425
-8.74407768249512	-9.46040058135986	-10.0762720108032	-0.0723900347948074	-0.0745560675859451	-0.0510346107184887
-8.74171257019043	-9.4599084854126	-10.0786371231079	-0.0724185556173325	-0.0745929479598999	-0.0510254316031933
-8.74050235748291	-9.45716953277588	-10.0755090713501	-0.0724652782082558	-0.0746201574802399	-0.0510663576424122
-8.73824691772461	-9.45625114440918	-10.0761775970459	-0.0724766105413437	-0.0746064484119415	-0.0510588139295578
-8.73607063293457	-9.45650672912598	-10.0771722793579	-0.0723817422986031	-0.0745870843529701	-0.0510873682796955
-8.73900699615479	-9.4562931060791	-10.082179069519	-0.0723603889346123	-0.0745691582560539	-0.0510030463337898
-8.73516368865967	-9.45615577697754	-10.0839710235596	-0.0722779259085655	-0.0746741518378258	-0.0509507395327091
-8.73626232147217	-9.45734596252441	-10.0905141830444	-0.0722594633698463	-0.0746221169829369	-0.0509033203125
-8.73092174530029	-9.45422554016113	-10.0917615890503	-0.0721317455172539	-0.0746219083666801	-0.050854504108429
-8.73069381713867	-9.45891284942627	-10.095067024231	-0.0720377862453461	-0.0746259987354279	-0.0507586076855659
-8.72923278808594	-9.46202754974365	-10.0979566574097	-0.0720298662781715	-0.0747100040316582	-0.0506851859390736
-8.72677135467529	-9.46435737609863	-10.096586227417	-0.0719584748148918	-0.074609711766243	-0.0505868382751942
-8.72579669952393	-9.46301937103271	-10.1023254394531	-0.0718830227851868	-0.0746879205107689	-0.0504634715616703
-8.72304725646973	-9.46529006958008	-10.1048069000244	-0.0717891231179237	-0.0746779292821884	-0.0503348223865032
-8.71827602386475	-9.4658784866333	-10.1090955734253	-0.0716811344027519	-0.0746522173285484	-0.0502284504473209
-8.7213773727417	-9.46511745452881	-10.110782623291	-0.071671336889267	-0.0746472924947739	-0.0500551834702492
-8.71486282348633	-9.46428775787354	-10.1148729324341	-0.0715654939413071	-0.0746083930134773	-0.0499248243868351
-8.7137451171875	-9.46709728240967	-10.1153602600098	-0.071488730609417	-0.0746248811483383	-0.0497732572257519
-8.70835018157959	-9.46540260314941	-10.1170787811279	-0.0714074149727821	-0.0746796876192093	-0.0496321618556976
-8.70779418945313	-9.46658325195313	-10.1151342391968	-0.0714137181639671	-0.0745931640267372	-0.0494727417826653
-8.6952075958252	-9.46148490905762	-10.1156997680664	-0.0713048204779625	-0.0746368318796158	-0.0492914319038391
-8.69229984283447	-9.46225643157959	-10.1215152740479	-0.071309007704258	-0.0746574103832245	-0.049129955470562
-8.68797397613525	-9.46056747436523	-10.1208238601685	-0.0712491571903229	-0.0746341720223427	-0.0489818602800369
-8.68376541137695	-9.45680713653564	-10.1299648284912	-0.0711527243256569	-0.0746373981237412	-0.0487686172127724
-8.67501640319824	-9.45483493804932	-10.1247100830078	-0.0712370201945305	-0.0745783895254135	-0.0486152768135071
-8.67101001739502	-9.45262622833252	-10.1242895126343	-0.0710758119821548	-0.0746248736977577	-0.0484285168349743
-8.66587448120117	-9.45037078857422	-10.1217746734619	-0.0711107775568962	-0.0745787993073463	-0.0482419654726982
-8.66304111480713	-9.44951725006104	-10.1219968795776	-0.0710231140255928	-0.0746013522148132	-0.0479709357023239
-8.65864753723145	-9.44345474243164	-10.125545501709	-0.0710311159491539	-0.074506014585495	-0.047785822302103
-8.65071868896484	-9.44118785858154	-10.1205263137817	-0.0710360929369926	-0.0745496824383736	-0.0475857853889465
-8.64608192443848	-9.43918991088867	-10.1205739974976	-0.0710562691092491	-0.074579082429409	-0.0473829619586468
-8.63635349273682	-9.43261241912842	-10.1249084472656	-0.0709501281380653	-0.0745739191770554	-0.0471553131937981
-8.63072967529297	-9.43270778656006	-10.119535446167	-0.0710195526480675	-0.0745177194476128	-0.0469606481492519
-8.62600898742676	-9.42800807952881	-10.1201944351196	-0.0708946138620377	-0.0744662806391716	-0.0467782579362392
-8.62119674682617	-9.42753314971924	-10.1259393692017	-0.070922888815403	-0.0744852870702744	-0.0465389676392078
-8.61483669281006	-9.42340183258057	-10.1256914138794	-0.0709209367632866	-0.0744388848543167	-0.0463886223733425
-8.60735130310059	-9.41914939880371	-10.1302003860474	-0.0709152743220329	-0.0744634196162224	-0.0462508387863636
-8.59967422485352	-9.41635894775391	-10.1236972808838	-0.0708411112427711	-0.0744635537266731	-0.0460094809532166
-8.59776592254639	-9.4165506362915	-10.118350982666	-0.0708879008889198	-0.0744552239775658	-0.0458553433418274
-8.58992290496826	-9.40798187255859	-10.124342918396	-0.0709010064601898	-0.0744867846369743	-0.0456532761454582
-8.58829498291016	-9.40763187408447	-10.1187448501587	-0.0709205865859985	-0.0744072124361992	-0.0454570241272449
-8.58006572723389	-9.39934062957764	-10.1270933151245	-0.0707342997193336	-0.0744432806968689	-0.0452902317047119
-8.57979297637939	-9.39962768554688	-10.1256875991821	-0.0708142891526222	-0.074394091963768	-0.0450853146612644
-8.57649707794189	-9.39433765411377	-10.1171159744263	-0.0707981660962105	-0.0744249373674393	-0.0449478812515736
-8.57228946685791	-9.39193630218506	-10.1209087371826	-0.070728026330471	-0.0744006708264351	-0.0447767116129398
-8.56679439544678	-9.38697147369385	-10.1171112060547	-0.0707081630825996	-0.0743618309497833	-0.044510867446661
-8.56315612792969	-9.38742733001709	-10.1221313476563	-0.0706928893923759	-0.074380561709404	-0.044372946023941
-8.56189632415771	-9.38162994384766	-10.1214323043823	-0.0706239342689514	-0.0743859484791756	-0.044183038175106
-8.56468200683594	-9.38087844848633	-10.1251220703125	-0.0705533176660538	-0.0743950605392456	-0.0440255030989647
-8.55960941314697	-9.37611198425293	-10.129017829895	-0.0704799741506577	-0.074381448328495	-0.0438892208039761
-8.55887413024902	-9.37882614135742	-10.1273040771484	-0.0704481527209282	-0.0744030773639679	-0.0437219627201557
-8.55783462524414	-9.37493228912354	-10.1270055770874	-0.070389486849308	-0.0744212120771408	-0.0435456223785877
-8.55915546417236	-9.37983322143555	-10.128942489624	-0.0703385472297668	-0.0744255259633064	-0.0434324331581593
-8.55636882781982	-9.3757848739624	-10.1337013244629	-0.0702129080891609	-0.0744489431381226	-0.04329614341259
-8.556396484375	-9.37952041625977	-10.1341419219971	-0.0701253786683083	-0.0744536966085434	-0.0431278049945831
-8.55350875854492	-9.37740325927734	-10.1370258331299	-0.0701504647731781	-0.0744913071393967	-0.042988833039999
-8.55522441864014	-9.37722873687744	-10.1437005996704	-0.0700804591178894	-0.0744836628437042	-0.0428218357264996
-8.54982280731201	-9.37675857543945	-10.1435842514038	-0.0701192244887352	-0.0744747817516327	-0.042689822614193
-8.55049419403076	-9.37690925598145	-10.1417331695557	-0.0699911266565323	-0.0743948370218277	-0.0425133928656578
-8.54850292205811	-9.37690734863281	-10.1422061920166	-0.070051982998848	-0.0744234696030617	-0.0423933826386929
-8.54260635375977	-9.37787437438965	-10.1450901031494	-0.0700594335794449	-0.074374794960022	-0.0422649420797825
-8.54192447662354	-9.37219715118408	-10.1400918960571	-0.0700707286596298	-0.0743619054555893	-0.0421259514987469
-8.53618335723877	-9.37575721740723	-10.1442880630493	-0.0700253173708916	-0.0743142887949944	-0.0420223772525787
-8.53095817565918	-9.37158298492432	-10.1372938156128	-0.0701291561126709	-0.0742987170815468	-0.0418608300387859
-8.52987670898438	-9.37181377410889	-10.139723777771	-0.0701579302549362	-0.0742659568786621	-0.0417680516839027
-8.52002429962158	-9.36636638641357	-10.1349363327026	-0.070232167840004	-0.0742629319429398	-0.0415689907968044
-8.52059555053711	-9.3621072769165	-10.1383838653564	-0.0701390728354454	-0.0741159319877625	-0.0414930321276188
-8.51260280609131	-9.36084365844727	-10.1305980682373	-0.0702163651585579	-0.0742567181587219	-0.0413529463112354
-8.51256847381592	-9.3581657409668	-10.1323738098145	-0.0702509507536888	-0.0740972459316254	-0.0412411540746689
-8.50523853302002	-9.3542013168335	-10.1315593719482	-0.0702735036611557	-0.0742548257112503	-0.0411309003829956
-8.50162696838379	-9.35439109802246	-10.1333961486816	-0.0702848061919212	-0.0742369517683983	-0.0410330593585968
-8.49922180175781	-9.35496044158936	-10.131947517395	-0.0703613087534904	-0.0742679685354233	-0.0409308299422264
-8.50136756896973	-9.35105037689209	-10.1366310119629	-0.0702687948942184	-0.074174165725708	-0.0408313162624836
-8.49851322174072	-9.35180759429932	-10.1349964141846	-0.0703862458467484	-0.0742370039224625	-0.0407720431685448
-8.49776744842529	-9.34711074829102	-10.132960319519	-0.0703358203172684	-0.0743078142404556	-0.0407352149486542
-8.49673461914063	-9.35192584991455	-10.1356439590454	-0.0703414529561996	-0.0742631927132607	-0.0407240279018879
-8.49611282348633	-9.35282325744629	-10.126781463623	-0.0703829824924469	-0.0742828100919724	-0.040683675557375
-8.50027942657471	-9.35019493103027	-10.1297969818115	-0.0703302398324013	-0.0742529407143593	-0.0406775660812855
-8.50203132629395	-9.3524227142334	-10.1275701522827	-0.0704086497426033	-0.0742868408560753	-0.0407072082161903
-8.50490856170654	-9.35128784179688	-10.1267881393433	-0.070367157459259	-0.0743746086955071	-0.0407408885657787
-8.50445556640625	-9.35193824768066	-10.130786895752	-0.0703672617673874	-0.0743988081812859	-0.0406884513795376
-8.50947380065918	-9.35406589508057	-10.1260805130005	-0.0703804790973663	-0.0743804201483727	-0.0407853722572327
-8.51020431518555	-9.3538064956665	-10.1308040618896	-0.0703631788492203	-0.074409544467926	-0.0407869070768356
-8.51568984985352	-9.35238075256348	-10.1263866424561	-0.0703070983290672	-0.0744693279266357	-0.0408415421843529
-8.51499938964844	-9.35305595397949	-10.1242151260376	-0.0703541934490204	-0.0744341388344765	-0.0408549420535564
-8.52096652984619	-9.35156631469727	-10.1233940124512	-0.0703185126185417	-0.0745197162032127	-0.0408901907503605
-8.52011680603027	-9.35574626922607	-10.125298500061	-0.0703539475798607	-0.0745560899376869	-0.0409422479569912
-8.52996730804443	-9.35528755187988	-10.125714302063	-0.0702585577964783	-0.0745634362101555	-0.0409676916897297
-8.52806949615479	-9.35131931304932	-10.1222944259644	-0.0702495947480202	-0.0746869742870331	-0.04104058817029
-8.53750133514404	-9.35760688781738	-10.1296796798706	-0.0702224597334862	-0.0746441856026649	-0.0411387495696545
-8.53539657592773	-9.35853576660156	-10.1235551834106	-0.0701972246170044	-0.0747793093323708	-0.041155818849802
-8.54207706451416	-9.36191654205322	-10.1318426132202	-0.0701582431793213	-0.0747324824333191	-0.0412116982042789
-8.54303073883057	-9.35879802703857	-10.120475769043	-0.0701871141791344	-0.0747964903712273	-0.0413380190730095
-8.54801654815674	-9.36380004882813	-10.1302700042725	-0.0701641291379929	-0.0747350677847862	-0.041418619453907
-8.54987144470215	-9.36626148223877	-10.123646736145	-0.0701921656727791	-0.0747862979769707	-0.0414913222193718
-8.55243492126465	-9.36810207366943	-10.1180591583252	-0.0702225267887115	-0.0748259723186493	-0.0415421687066555
-8.55702781677246	-9.36866092681885	-10.1218090057373	-0.070141963660717	-0.0747911408543587	-0.0416399426758289
-8.559401512146	-9.37334442138672	-10.1136207580566	-0.0701911896467209	-0.0748269110918045	-0.0417138785123825
-8.5668830871582	-9.37550926208496	-10.1202125549316	-0.0701907053589821	-0.0748392343521118	-0.0417930856347084
-8.56533622741699	-9.37738037109375	-10.1136751174927	-0.070229783654213	-0.0748580172657967	-0.0419012904167175
-8.57268333435059	-9.37886905670166	-10.1144771575928	-0.0702574923634529	-0.0747247189283371	-0.0419990420341492
-8.57415390014648	-9.3824577331543	-10.1188917160034	-0.0702670887112617	-0.0747423693537712	-0.0420069955289364
-8.57568740844727	-9.38694381713867	-10.1122922897339	-0.0702669620513916	-0.0747811421751976	-0.0421082004904747
-8.58057880401611	-9.38901329040527	-10.1094846725464	-0.0702522769570351	-0.0747477784752846	-0.042165033519268
-8.58225727081299	-9.39009571075439	-10.1074075698853	-0.0702424496412277	-0.0747798308730125	-0.0422374382615089
-8.58560180664063	-9.38926601409912	-10.1134433746338	-0.0701958909630775	-0.0748888179659843	-0.0422508493065834
-8.58649349212646	-9.38944721221924	-10.110125541687	-0.0702040195465088	-0.0748055502772331	-0.0423650518059731
-8.58692932128906	-9.39030265808105	-10.1131906509399	-0.0701220631599426	-0.0749338567256927	-0.0423621535301209
-8.58701038360596	-9.39195919036865	-10.1130304336548	-0.0701224803924561	-0.0749225169420242	-0.0424323193728924
-8.58986949920654	-9.39169979095459	-10.1118211746216	-0.0701069161295891	-0.0749223604798317	-0.0423372611403465
-8.58686828613281	-9.39155864715576	-10.1081132888794	-0.07008907943964	-0.0750037357211113	-0.0423925518989563
-8.58840847015381	-9.39269733428955	-10.1106424331665	-0.070023886859417	-0.0750323534011841	-0.0423463620245457
-8.58718109130859	-9.39205932617188	-10.1093997955322	-0.0700024217367172	-0.0750606805086136	-0.0423368513584137
-8.58474922180176	-9.39206504821777	-10.1106672286987	-0.0700086057186127	-0.0751570761203766	-0.0422876700758934
-8.58309650421143	-9.39073944091797	-10.1081809997559	-0.069968156516552	-0.0752144604921341	-0.0422803238034248
-8.5798807144165	-9.39116382598877	-10.1150894165039	-0.0698707401752472	-0.0752326101064682	-0.0422305576503277
-8.58068180084229	-9.39098930358887	-10.113525390625	-0.0698777511715889	-0.0752983316779137	-0.0421785898506641
-8.57854175567627	-9.38923931121826	-10.108024597168	-0.0698174089193344	-0.0752716287970543	-0.0421419702470303
-8.5765962600708	-9.38913154602051	-10.1097259521484	-0.0698108822107315	-0.0753273740410805	-0.0420986413955688
-8.57399940490723	-9.3908224105835	-10.103253364563	-0.0698395222425461	-0.0753309726715088	-0.0420706793665886
-8.57349967956543	-9.38795280456543	-10.1057815551758	-0.0698384344577789	-0.0753686502575874	-0.041985996067524
-8.56889057159424	-9.38625431060791	-10.1035575866699	-0.0698162168264389	-0.075366273522377	-0.042000200599432
-8.56717681884766	-9.38708019256592	-10.1022129058838	-0.0697966888546944	-0.0753650963306427	-0.0419306270778179
-8.56944370269775	-9.3863697052002	-10.1020584106445	-0.0698807463049889	-0.0752605348825455	-0.0418961942195892
-8.56464290618896	-9.38430595397949	-10.0946836471558	-0.0698991864919662	-0.0752897262573242	-0.0419132523238659
-8.56285953521729	-9.38759803771973	-10.0960130691528	-0.0698450282216072	-0.075281135737896	-0.0419395752251148
-8.56391143798828	-9.38205337524414	-10.0893650054932	-0.0699696093797684	-0.0753221660852432	-0.0419404171407223
-8.56156444549561	-9.38075828552246	-10.0922384262085	-0.0699271485209465	-0.0753017663955688	-0.0419434048235416
-8.56037712097168	-9.38182926177979	-10.0915250778198	-0.0700190365314484	-0.075295977294445	-0.0419526137411594
-8.55946445465088	-9.37589073181152	-10.0919942855835	-0.0699353143572807	-0.0753263682126999	-0.0419998243451118
-8.55626678466797	-9.37722015380859	-10.0845193862915	-0.069940872490406	-0.0753570273518562	-0.0419938303530216
-8.55540561676025	-9.37507724761963	-10.0787992477417	-0.0699387788772583	-0.0753673538565636	-0.0419966988265514
-8.55441951751709	-9.37103366851807	-10.0805807113647	-0.0699717327952385	-0.0754066333174706	-0.0420007035136223
-8.55402278900146	-9.37420272827148	-10.0777463912964	-0.0699402019381523	-0.0754235684871674	-0.0419749058783054
-8.55061435699463	-9.37309646606445	-10.0727186203003	-0.0699198693037033	-0.0755221322178841	-0.0419800691306591
-8.55243015289307	-9.37359428405762	-10.0820255279541	-0.0699062421917915	-0.0754776298999786	-0.0419178679585457
-8.54810810089111	-9.36897850036621	-10.0726146697998	-0.0698949471116066	-0.0755764469504356	-0.0419555343687534
-8.54934215545654	-9.36852645874023	-10.0819044113159	-0.0697760954499245	-0.0755477398633957	-0.0419571176171303
-8.5464448928833	-9.37218379974365	-10.073751449585	-0.0698270946741104	-0.0756857022643089	-0.0419739335775375
-8.54793548583984	-9.36897945404053	-10.0736255645752	-0.069772407412529	-0.0756819099187851	-0.0419784598052502
-8.548583984375	-9.37289619445801	-10.0761651992798	-0.0698092728853226	-0.0756629183888435	-0.0420465543866158
-8.54769420623779	-9.37312316894531	-10.0699834823608	-0.069734014570713	-0.0757233574986458	-0.041997417807579
-8.55244636535645	-9.37743854522705	-10.0734004974365	-0.0697214901447296	-0.0758355110883713	-0.0420810244977474
-8.54976463317871	-9.37672519683838	-10.0671424865723	-0.0696849375963211	-0.0759415999054909	-0.0421291589736938
-8.55908966064453	-9.38085842132568	-10.0768795013428	-0.0695662498474121	-0.0758825540542603	-0.0421332567930222
-8.55580043792725	-9.38307189941406	-10.0761651992798	-0.0695484802126884	-0.0760633200407028	-0.0422028973698616
-8.56797981262207	-9.38611221313477	-10.0788984298706	-0.0694377049803734	-0.0760776400566101	-0.0422640070319176
-8.56929206848145	-9.3922004699707	-10.0770177841187	-0.0694307759404182	-0.076171986758709	-0.0423805937170982
-8.57515716552734	-9.39481449127197	-10.0826845169067	-0.0692813247442245	-0.0761524066329002	-0.0424654707312584
-8.58026123046875	-9.40240001678467	-10.0772819519043	-0.0693328455090523	-0.0762537643313408	-0.0426070392131805
-8.58724403381348	-9.40282821655273	-10.077465057373	-0.0691763386130333	-0.0763606131076813	-0.0427126996219158
-8.5954475402832	-9.40978336334229	-10.0798606872559	-0.0691258534789085	-0.0764158368110657	-0.0428924262523651
-8.59778118133545	-9.41230964660645	-10.0799055099487	-0.0691268444061279	-0.0764355584979057	-0.042987298220396
-8.61223697662354	-9.41494178771973	-10.081280708313	-0.0689918920397758	-0.0764897763729095	-0.0431560873985291
-8.61370277404785	-9.42007446289063	-10.0815353393555	-0.0690256580710411	-0.0765631571412086	-0.0432889014482498
-8.62572002410889	-9.42475605010986	-10.0846843719482	-0.0689363330602646	-0.0765714421868324	-0.0433773659169674
-8.62976264953613	-9.42413425445557	-10.0833606719971	-0.0689222663640976	-0.0766643434762955	-0.0435289517045021
-8.63995361328125	-9.43057346343994	-10.0901441574097	-0.0688736960291862	-0.0767067894339561	-0.0436426140367985
-8.64627075195313	-9.42913436889648	-10.0814762115479	-0.0688514783978462	-0.0767325162887573	-0.0437571592628956
-8.65299034118652	-9.43333053588867	-10.0879650115967	-0.0686944648623466	-0.076772540807724	-0.0438318885862827
-8.65612506866455	-9.43277072906494	-10.0856637954712	-0.0687540844082832	-0.0768503993749619	-0.0439295433461666
-8.66873455047607	-9.43622207641602	-10.0835027694702	-0.068638987839222	-0.0769325122237206	-0.0440091416239738
-8.67032527923584	-9.43903350830078	-10.0841426849365	-0.0686689987778664	-0.0769709870219231	-0.0440806373953819
-8.67758464813232	-9.44071769714355	-10.0839529037476	-0.0685689151287079	-0.0769210159778595	-0.0441419221460819
-8.67989158630371	-9.44357872009277	-10.0862169265747	-0.0685835480690002	-0.0770424380898476	-0.0442991107702255
-8.68651390075684	-9.44265651702881	-10.0883903503418	-0.0684965550899506	-0.0770141184329987	-0.0443310886621475
-8.68850040435791	-9.44565773010254	-10.0886812210083	-0.0684938430786133	-0.0770953968167305	-0.0444426275789738
-8.6929988861084	-9.44991397857666	-10.0882978439331	-0.0684120357036591	-0.0770806148648262	-0.044533759355545
-8.69643020629883	-9.45162582397461	-10.0883932113647	-0.068389818072319	-0.0771158486604691	-0.0446514412760735
-8.7009859085083	-9.45552253723145	-10.0949611663818	-0.0683480277657509	-0.0772504583001137	-0.0448275618255138
-8.70352172851563	-9.45840644836426	-10.0843334197998	-0.0684453248977661	-0.0772430822253227	-0.0448486879467964
-8.71185493469238	-9.45769500732422	-10.0913248062134	-0.0683253332972527	-0.0772505328059196	-0.044962577521801
-8.7168550491333	-9.46120548248291	-10.0911626815796	-0.0682907626032829	-0.0772963762283325	-0.045078482478857
-8.72153949737549	-9.46353054046631	-10.0960187911987	-0.0682040974497795	-0.0773541256785393	-0.0452144034206867
-8.7259635925293	-9.46195697784424	-10.0961065292358	-0.0682921037077904	-0.0773498937487602	-0.0453722663223743
-8.72934818267822	-9.46524906158447	-10.095853805542	-0.0682331621646881	-0.0773892626166344	-0.045549064874649
-8.73312759399414	-9.46590518951416	-10.0948419570923	-0.068348839879036	-0.0774110928177834	-0.0457220487296581
-8.73449420928955	-9.46528434753418	-10.0972862243652	-0.0682880505919456	-0.077430821955204	-0.0459270142018795
-8.74112033843994	-9.465407371521	-10.0941829681396	-0.0683513581752777	-0.0774000734090805	-0.0461347736418247
-8.74054527282715	-9.46421051025391	-10.0897397994995	-0.0684102699160576	-0.0774560943245888	-0.0463537909090519
-8.74335670471191	-9.46604156494141	-10.0995454788208	-0.0684450343251228	-0.0774113908410072	-0.0465829372406006
-8.7411003112793	-9.46420574188232	-10.0924911499023	-0.0685346946120262	-0.0774495452642441	-0.0467634759843349
-8.74733543395996	-9.46106433868408	-10.09592628479	-0.068589873611927	-0.0773953646421433	-0.0470135845243931
-8.74913120269775	-9.46000099182129	-10.0875568389893	-0.0686435028910637	-0.0772917568683624	-0.0472212620079517
-8.75178527832031	-9.45855331420898	-10.0906639099121	-0.0686174556612968	-0.077319473028183	-0.0474678687751293
-8.75635814666748	-9.45726490020752	-10.0811433792114	-0.0687333196401596	-0.0771377310156822	-0.0476914085447788
-8.75912952423096	-9.45726299285889	-10.0760679244995	-0.0688465312123299	-0.0770749226212502	-0.0478570200502872
-8.76205158233643	-9.45368194580078	-10.0753707885742	-0.0689552202820778	-0.0770408734679222	-0.0480444058775902
-8.76241016387939	-9.45236968994141	-10.0699396133423	-0.0688667371869087	-0.0769393667578697	-0.0480889678001404
-8.767502784729	-9.45064258575439	-10.0624580383301	-0.0689354687929153	-0.0768753662705421	-0.048182774335146
-8.76307010650635	-9.44762134552002	-10.060188293457	-0.0689612627029419	-0.0768077746033669	-0.0481856651604176
-8.76349830627441	-9.44483089447021	-10.0618562698364	-0.0688944011926651	-0.0767990797758102	-0.0482426807284355
-8.76013088226318	-9.4420919418335	-10.0609874725342	-0.068966343998909	-0.076777458190918	-0.0482090599834919
-8.75774002075195	-9.43742752075195	-10.0660648345947	-0.0687616840004921	-0.0767298936843872	-0.0481084398925304
-8.75195407867432	-9.43519020080566	-10.0649843215942	-0.0688310340046883	-0.0767357647418976	-0.0480506829917431
-8.74717617034912	-9.43247413635254	-10.0659561157227	-0.0687230452895164	-0.0767765790224075	-0.0479721985757351
-8.73946475982666	-9.43001937866211	-10.066967010498	-0.0686997622251511	-0.076779767870903	-0.0477897226810455
-8.73170852661133	-9.42609977722168	-10.0704946517944	-0.0685864388942719	-0.0767844170331955	-0.0476538985967636
-8.72357845306396	-9.42667675018311	-10.0750684738159	-0.068549707531929	-0.0767204985022545	-0.0474503710865974
-8.71444225311279	-9.41943550109863	-10.0657873153687	-0.0684672743082047	-0.0767842531204224	-0.0472876913845539
-8.7083797454834	-9.42018127441406	-10.0754318237305	-0.0684454366564751	-0.076733686029911	-0.0470659360289574
-8.69442367553711	-9.41263675689697	-10.0734586715698	-0.0683481395244598	-0.0767740458250046	-0.0468661859631538
-8.68755054473877	-9.41288471221924	-10.0803804397583	-0.0682845264673233	-0.0767067670822144	-0.0466497577726841
-8.68032646179199	-9.40955829620361	-10.0775194168091	-0.0682094544172287	-0.0767961218953133	-0.0463949143886566
-8.67116069793701	-9.40331649780273	-10.0816602706909	-0.0681235492229462	-0.0767809823155403	-0.0462090820074081
-8.65980815887451	-9.40169048309326	-10.0834255218506	-0.0680480226874352	-0.076864093542099	-0.0460401214659214
-8.65363693237305	-9.39681720733643	-10.0833368301392	-0.0680297985672951	-0.0767603814601898	-0.045835480093956
-8.64486980438232	-9.39260482788086	-10.0836715698242	-0.0681010633707047	-0.0767670273780823	-0.0456531122326851
-8.63662052154541	-9.38637256622314	-10.0817079544067	-0.0679757818579674	-0.0767403393983841	-0.0455328896641731
-8.62946224212646	-9.38329601287842	-10.0867233276367	-0.0679696127772331	-0.0767720118165016	-0.0453062169253826
-8.62414360046387	-9.37900733947754	-10.0849447250366	-0.0679361000657082	-0.0768026113510132	-0.0452768094837666
-8.61451816558838	-9.37233448028564	-10.087965965271	-0.0679368823766708	-0.0767480731010437	-0.0451054908335209
-8.61213493347168	-9.37310314178467	-10.0902814865112	-0.0678534433245659	-0.076697900891304	-0.0450107231736183
-8.60579299926758	-9.36690139770508	-10.0813264846802	-0.0679007768630981	-0.0767623409628868	-0.0449005253612995
-8.60427856445313	-9.3637056350708	-10.0891962051392	-0.0678750425577164	-0.076635517179966	-0.0448032580316067
-8.59646129608154	-9.35976123809814	-10.0804386138916	-0.0679417997598648	-0.0766735970973969	-0.0447132736444473
-8.59470176696777	-9.35849380493164	-10.0874176025391	-0.0678461641073227	-0.0766569003462791	-0.0445477664470673
-8.59296417236328	-9.35485649108887	-10.083646774292	-0.0679460242390633	-0.076580673456192	-0.0444499142467976
-8.58919525146484	-9.35049343109131	-10.0800399780273	-0.0678619742393494	-0.0765984579920769	-0.044310674071312
-8.58808135986328	-9.35361289978027	-10.0858211517334	-0.067909374833107	-0.0765775367617607	-0.0442105233669281
-8.58216381072998	-9.34963989257813	-10.082820892334	-0.0678922459483147	-0.0766214653849602	-0.0440681353211403
-8.58207130432129	-9.34994983673096	-10.0916624069214	-0.0678757801651955	-0.0764950290322304	-0.0439630001783371
-8.57256126403809	-9.34665679931641	-10.086350440979	-0.0678270533680916	-0.0765774995088577	-0.0437951683998108
-8.57136535644531	-9.3488712310791	-10.0912828445435	-0.0678273513913155	-0.0764673128724098	-0.0436678975820541
-8.56685447692871	-9.34667301177979	-10.0817384719849	-0.0677800625562668	-0.076545849442482	-0.0436099395155907
-8.56255531311035	-9.34487819671631	-10.0929527282715	-0.0678175240755081	-0.0764604732394218	-0.0434755198657513
-8.56151962280273	-9.34539031982422	-10.0885229110718	-0.0676652044057846	-0.0764331668615341	-0.0434212908148766
-8.55774402618408	-9.34361553192139	-10.081485748291	-0.0676799267530441	-0.0764891654253006	-0.0432045385241508
-8.55245018005371	-9.34472274780273	-10.0950403213501	-0.0676185414195061	-0.0764108151197433	-0.04319167137146
-8.54823017120361	-9.34339141845703	-10.084508895874	-0.0676094740629196	-0.0764319002628326	-0.0430789068341255
-8.54801273345947	-9.3398551940918	-10.0893440246582	-0.0676326006650925	-0.0763817057013512	-0.0429812967777252
-8.54172515869141	-9.3388557434082	-10.0887384414673	-0.0676355212926865	-0.0764166191220284	-0.0429236441850662
-8.54265308380127	-9.33798980712891	-10.0843496322632	-0.0676333755254745	-0.0763596147298813	-0.0428410694003105
-8.53955554962158	-9.33658409118652	-10.08775806427	-0.0676509290933609	-0.0763826593756676	-0.0427849441766739
-8.5419454574585	-9.33574390411377	-10.0889043807983	-0.0676485747098923	-0.076268382370472	-0.0427046678960323
-8.53808116912842	-9.33194160461426	-10.0778036117554	-0.0676754489541054	-0.0762351378798485	-0.0426503829658031
-8.53866767883301	-9.33043766021729	-10.0886583328247	-0.0676670968532562	-0.0761470347642899	-0.0425982736051083
-8.53828811645508	-9.32899761199951	-10.079779624939	-0.0677842944860458	-0.0761580392718315	-0.0425670146942139
-8.53712463378906	-9.32499217987061	-10.0746688842773	-0.0677932128310204	-0.0761636272072792	-0.0425230674445629
-8.53667640686035	-9.32238101959229	-10.0725126266479	-0.067788690328598	-0.0760801509022713	-0.0424763672053814
-8.53381443023682	-9.32056999206543	-10.0725193023682	-0.0678377598524094	-0.0760999843478203	-0.0424553006887436
-8.53621578216553	-9.32055854797363	-10.0792303085327	-0.0678854957222939	-0.0760353356599808	-0.0424165986478329
-8.53191471099854	-9.31743431091309	-10.0678901672363	-0.0680047422647476	-0.0760325267910957	-0.0424054488539696
-8.53724670410156	-9.31691741943359	-10.0687894821167	-0.0679847225546837	-0.0758949741721153	-0.0423279814422131
-8.5305814743042	-9.31133460998535	-10.0680570602417	-0.0679739341139793	-0.0760499611496925	-0.042245164513588
-8.53138065338135	-9.31203174591064	-10.0683450698853	-0.0680422186851501	-0.0759161561727524	-0.0422183312475681
-8.52935791015625	-9.30935478210449	-10.058518409729	-0.06806480884552	-0.0759510695934296	-0.0421806052327156
-8.52844047546387	-9.30598735809326	-10.0694589614868	-0.0680806711316109	-0.0758767202496529	-0.0421682186424732
-8.52645778656006	-9.30384349822998	-10.061243057251	-0.0681454837322235	-0.075907789170742	-0.042087160050869
-8.52363109588623	-9.29705047607422	-10.0646705627441	-0.0680519565939903	-0.0758681893348694	-0.04207643866539
-8.52100563049316	-9.29741096496582	-10.0589618682861	-0.068201556801796	-0.0758441761136055	-0.0420418418943882
-8.5173397064209	-9.29493236541748	-10.0553636550903	-0.0681441277265549	-0.0757732018828392	-0.0419686958193779
-8.5156774520874	-9.29266834259033	-10.0585641860962	-0.0682361274957657	-0.0757800862193108	-0.041973277926445
-8.50760650634766	-9.2887544631958	-10.0513715744019	-0.0682367011904716	-0.0757450312376022	-0.0418996326625347
-8.50614833831787	-9.28820514678955	-10.0517110824585	-0.0682933256030083	-0.0755825340747833	-0.0418680422008038
-8.49812507629395	-9.2808666229248	-10.0480585098267	-0.0683058351278305	-0.0755647644400597	-0.0418458394706249
-8.49765682220459	-9.28066444396973	-10.0473127365112	-0.0683509632945061	-0.0754871666431427	-0.0417972691357136
-8.49049282073975	-9.27412033081055	-10.0392847061157	-0.068462148308754	-0.075464054942131	-0.0417869463562965
-8.48480701446533	-9.27057266235352	-10.0395107269287	-0.0685498267412186	-0.0753439962863922	-0.0417614616453648
-8.48160171508789	-9.26948165893555	-10.0370101928711	-0.0684870928525925	-0.0753580927848816	-0.0417195446789265
-8.47802925109863	-9.26752758026123	-10.0339126586914	-0.068612203001976	-0.0753186121582985	-0.0416622683405876
-8.4718074798584	-9.26137161254883	-10.0341100692749	-0.0686038956046104	-0.0751924514770508	-0.0416768118739128
-8.46552562713623	-9.25794124603271	-10.0343198776245	-0.0686514899134636	-0.0751958414912224	-0.0415888279676437
-8.46519565582275	-9.25719928741455	-10.0341596603394	-0.0686453282833099	-0.075123630464077	-0.0416234508156776
-8.45553302764893	-9.25051498413086	-10.0278549194336	-0.068683072924614	-0.0751189291477203	-0.0415398664772511
-8.4534330368042	-9.25059986114502	-10.0318613052368	-0.0687034428119659	-0.0749904587864876	-0.0415038727223873
-8.44338130950928	-9.24840641021729	-10.0171308517456	-0.06878712028265	-0.0750347599387169	-0.0414388850331306
-8.44162559509277	-9.24808025360107	-10.0254173278809	-0.0688420236110687	-0.0748758390545845	-0.0414301343262196
-8.43855285644531	-9.24674415588379	-10.0314607620239	-0.0688392668962479	-0.0748425796627998	-0.0414224751293659
-8.43182563781738	-9.24578380584717	-10.0230159759521	-0.0688922926783562	-0.0748632103204727	-0.0414582081139088
-8.43162536621094	-9.24496078491211	-10.0248641967773	-0.0688875988125801	-0.0748317614197731	-0.0413836464285851
-8.43310832977295	-9.24460887908936	-10.0260715484619	-0.0689467862248421	-0.0747278034687042	-0.0413908548653126
-8.42548942565918	-9.24216175079346	-10.0247573852539	-0.0688850358128548	-0.0747291892766953	-0.0413753390312195
-8.42787170410156	-9.24379348754883	-10.0231952667236	-0.0689634755253792	-0.0747128427028656	-0.0414290688931942
-8.42409324645996	-9.24374485015869	-10.0237503051758	-0.0689231380820274	-0.0746353343129158	-0.0414711870253086
-8.42556858062744	-9.2439136505127	-10.0280132293701	-0.068917341530323	-0.0746199935674667	-0.0414764098823071
-8.42225551605225	-9.24369335174561	-10.0275564193726	-0.0689636096358299	-0.0747077614068985	-0.0416027531027794
-8.42971706390381	-9.24129390716553	-10.0242872238159	-0.0689295753836632	-0.0746031180024147	-0.0415959879755974
-8.42501258850098	-9.24178695678711	-10.0216655731201	-0.0689597353339195	-0.0745824947953224	-0.0417016930878162
-8.42437934875488	-9.24258232116699	-10.0273027420044	-0.0689529255032539	-0.0745281204581261	-0.041768379509449
-8.42502403259277	-9.24293994903564	-10.0228776931763	-0.0690345242619514	-0.0745558142662048	-0.0418862774968147
-8.42813587188721	-9.23920440673828	-10.0238695144653	-0.0689797103404999	-0.0745313689112663	-0.0419436432421207
-8.428466796875	-9.24149036407471	-10.022198677063	-0.0690513029694557	-0.0744690597057343	-0.0420683287084103
-8.42747592926025	-9.23660469055176	-10.0230894088745	-0.069062203168869	-0.074507437646389	-0.0421900376677513
-8.43198585510254	-9.23933601379395	-10.0223083496094	-0.0691037848591805	-0.074492484331131	-0.0423691309988499
-8.43554878234863	-9.23689842224121	-10.0212869644165	-0.0692053362727165	-0.0745094195008278	-0.0424802452325821
-8.43645668029785	-9.23628425598145	-10.0181522369385	-0.0691353678703308	-0.0745543763041496	-0.0426566861569881
-8.43850612640381	-9.23858642578125	-10.0202951431274	-0.0691753923892975	-0.0745032131671906	-0.0427488535642624
-8.44445896148682	-9.24009704589844	-10.0176277160645	-0.0691673830151558	-0.0744395852088928	-0.0429307147860527
-8.4490270614624	-9.23803329467773	-10.0153493881226	-0.0692218095064163	-0.074452169239521	-0.0430471114814281
-8.45253658294678	-9.23976707458496	-10.0193281173706	-0.0692371800541878	-0.0744138360023499	-0.0432287976145744
-8.45674610137939	-9.24088191986084	-10.0203065872192	-0.0692086890339851	-0.0744155049324036	-0.0433692671358585
-8.46549129486084	-9.2430477142334	-10.0190944671631	-0.069192998111248	-0.0744419768452644	-0.043538473546505
-8.46559810638428	-9.24391555786133	-10.0125379562378	-0.069259949028492	-0.0744038000702858	-0.0436640679836273
-8.47038078308105	-9.24605369567871	-10.0126533508301	-0.0691633671522141	-0.0744070112705231	-0.0437719970941544
-8.47261714935303	-9.24995899200439	-10.0118045806885	-0.0692237317562103	-0.0744558796286583	-0.043891791254282
-8.47625827789307	-9.24705410003662	-10.0155391693115	-0.0692402645945549	-0.0744548439979553	-0.0439796783030033
-8.48000335693359	-9.24809646606445	-10.0117607116699	-0.0691476464271545	-0.074384905397892	-0.044040858745575
-8.47673797607422	-9.25441646575928	-10.0107355117798	-0.0691562220454216	-0.0744592398405075	-0.0441242009401321
-8.48434257507324	-9.25363159179688	-10.0125322341919	-0.0691610351204872	-0.0743838250637054	-0.0441082417964935
-8.48004341125488	-9.25117683410645	-10.0111112594604	-0.0691372752189636	-0.0745118334889412	-0.0442235581576824
-8.48073387145996	-9.2508544921875	-10.0144538879395	-0.0689678564667702	-0.0744547694921494	-0.0442243181169033
-8.48118305206299	-9.25412082672119	-10.012601852417	-0.0690826624631882	-0.0745192393660545	-0.0442335978150368
-8.48316383361816	-9.25277233123779	-10.0128774642944	-0.0689608752727509	-0.0745746642351151	-0.0441928952932358
-8.48336219787598	-9.25636577606201	-10.0197467803955	-0.0689406618475914	-0.0746149495244026	-0.0442448519170284
-8.48402309417725	-9.2523136138916	-10.0175409317017	-0.0688596367835999	-0.0747087448835373	-0.0442438088357449
-8.48659133911133	-9.25668621063232	-10.0210103988647	-0.068800576031208	-0.0746989920735359	-0.0443308986723423
-8.48458290100098	-9.25766849517822	-10.0204362869263	-0.0688397884368896	-0.0748305320739746	-0.0443854369223118
-8.48882675170898	-9.25838851928711	-10.0218706130981	-0.0686811283230782	-0.074764721095562	-0.0444623008370399
-8.49030685424805	-9.26368045806885	-10.0298366546631	-0.0686571598052979	-0.0748751908540726	-0.0445607043802738
-8.49537563323975	-9.26562118530273	-10.0261735916138	-0.0686784461140633	-0.0748437866568565	-0.0446422733366489
-8.49668312072754	-9.2649564743042	-10.0246362686157	-0.0686616897583008	-0.0749917402863503	-0.0447533875703812
-8.49853706359863	-9.2717981338501	-10.0307483673096	-0.0685440897941589	-0.0749155879020691	-0.0448972061276436
-8.50508117675781	-9.27410507202148	-10.0288038253784	-0.0685320720076561	-0.0750102996826172	-0.0449651293456554
-8.51033401489258	-9.27251815795898	-10.0291013717651	-0.0684389397501946	-0.0750058069825172	-0.0450048819184303
-8.51099967956543	-9.27629852294922	-10.036018371582	-0.0685275718569756	-0.0749853327870369	-0.0451848097145557
-8.51187038421631	-9.27569580078125	-10.0346879959106	-0.0683833286166191	-0.0750507041811943	-0.0452117100358009
-8.51838397979736	-9.27930355072021	-10.0359563827515	-0.068407379090786	-0.0749943852424622	-0.0453459285199642
-8.52009963989258	-9.27755832672119	-10.0377969741821	-0.0683648213744164	-0.0748911798000336	-0.0454289875924587
-8.52290916442871	-9.28023147583008	-10.0434608459473	-0.0682962089776993	-0.0749081373214722	-0.0455290526151657
-8.51836013793945	-9.281081199646	-10.0440559387207	-0.0682780519127846	-0.0750332474708557	-0.0455941073596478
-8.52594757080078	-9.28149795532227	-10.0458755493164	-0.0683670192956924	-0.074868880212307	-0.0456837676465511
-8.5202054977417	-9.27657985687256	-10.040919303894	-0.0682336986064911	-0.0748787447810173	-0.0457709990441799
-8.52051067352295	-9.27866172790527	-10.0430917739868	-0.0682613477110863	-0.0747961029410362	-0.0458608753979206
-8.51900672912598	-9.27835273742676	-10.0377378463745	-0.0683705657720566	-0.0747959241271019	-0.0459105707705021
-8.51662826538086	-9.27041149139404	-10.0395069122314	-0.0682712569832802	-0.0746988356113434	-0.0459359362721443
-8.51317882537842	-9.27318477630615	-10.0420417785645	-0.0683249831199646	-0.0746549740433693	-0.0459541715681553
-8.50726985931396	-9.26938343048096	-10.0329637527466	-0.0684142485260963	-0.0746437683701515	-0.0459950864315033
-8.50557804107666	-9.26319980621338	-10.0331325531006	-0.0683302730321884	-0.0745245143771172	-0.0459839254617691
-8.49930477142334	-9.25923442840576	-10.0378742218018	-0.0684304982423782	-0.07448560744524	-0.0459607057273388
-8.49292659759521	-9.25449848175049	-10.0301122665405	-0.068380743265152	-0.0743958130478859	-0.0459254011511803
-8.48850345611572	-9.25119781494141	-10.0337181091309	-0.068493090569973	-0.0743267759680748	-0.0458922944962978
-8.47953987121582	-9.24652290344238	-10.033787727356	-0.0685348585247993	-0.0743699818849564	-0.045804999768734
-8.47286224365234	-9.24160099029541	-10.0215845108032	-0.0684667006134987	-0.0742204710841179	-0.0458025857806206
-8.46515655517578	-9.2372579574585	-10.027946472168	-0.068576492369175	-0.0742538794875145	-0.045680969953537
-8.46161842346191	-9.23195266723633	-10.0280361175537	-0.0684974640607834	-0.0741648003458977	-0.0455979891121387
-8.45403671264648	-9.22708034515381	-10.0274381637573	-0.0685998722910881	-0.0740741491317749	-0.0455644391477108
-8.44776630401611	-9.22273731231689	-10.0266399383545	-0.0685480982065201	-0.0740395933389664	-0.0454496145248413
-8.44406986236572	-9.22083759307861	-10.0203123092651	-0.0687011480331421	-0.0739950388669968	-0.0453948080539703
-8.43809413909912	-9.21558284759521	-10.0208835601807	-0.0686452239751816	-0.0738868564367294	-0.0453471727669239
-8.43212699890137	-9.21329021453857	-10.021167755127	-0.0686846226453781	-0.0738327130675316	-0.0453400760889053
-8.42617607116699	-9.21156978607178	-10.0242671966553	-0.0687446445226669	-0.0737688615918159	-0.0452132113277912
-8.42312526702881	-9.20594024658203	-10.0220155715942	-0.0687494724988937	-0.073682963848114	-0.0451973006129265
-8.41971588134766	-9.20540523529053	-10.0175352096558	-0.0687912181019783	-0.0736389011144638	-0.0451964065432549
-8.41380500793457	-9.20460414886475	-10.0176944732666	-0.0688141882419586	-0.0735314041376114	-0.0451079569756985
-8.41076183319092	-9.19735240936279	-10.0115842819214	-0.0689226984977722	-0.0735216066241264	-0.0451237112283707
-8.40758895874023	-9.19435787200928	-10.0210952758789	-0.0688408091664314	-0.0734500885009766	-0.0450785830616951
-8.40220260620117	-9.19435787200928	-10.0089139938354	-0.068886823952198	-0.0733653232455254	-0.0450738482177258
-8.39846038818359	-9.18777942657471	-10.0169515609741	-0.0689014941453934	-0.073319099843502	-0.0450538508594036
-8.39854526519775	-9.18875980377197	-10.0060453414917	-0.0689987018704414	-0.0732283592224121	-0.0449810400605202
-8.39508152008057	-9.18204402923584	-10.0111227035522	-0.069000706076622	-0.0731570348143578	-0.0449854321777821
-8.39298248291016	-9.18165397644043	-10.0062465667725	-0.0690116807818413	-0.0731865167617798	-0.0449952930212021
-8.38953018188477	-9.17806339263916	-10.0079469680786	-0.0690856277942657	-0.0730921179056168	-0.0449630059301853
-8.38849449157715	-9.17455863952637	-10.0092735290527	-0.0690364614129066	-0.0730459168553352	-0.0449097976088524
-8.38296413421631	-9.17543888092041	-10.0106506347656	-0.0691051930189133	-0.0730561465024948	-0.0449807867407799
-8.38439083099365	-9.17323112487793	-10.0011701583862	-0.0691602602601051	-0.0729698687791824	-0.0449623465538025
-8.38119506835938	-9.17501640319824	-10.0080814361572	-0.0692194327712059	-0.0729849487543106	-0.0448718816041946
-8.37713813781738	-9.17412662506104	-10.0099964141846	-0.0692587494850159	-0.0729959011077881	-0.0448313876986504
-8.37767314910889	-9.17525863647461	-10.0106344223022	-0.069234661757946	-0.0729414746165276	-0.0448410585522652
-8.37910747528076	-9.1783447265625	-10.0028800964355	-0.0693362727761269	-0.0728846341371536	-0.0447659268975258
-8.37864589691162	-9.17731475830078	-10.0119857788086	-0.0691803619265556	-0.0729684978723526	-0.0447232238948345
-8.37621212005615	-9.18142700195313	-10.0137424468994	-0.0692094191908836	-0.0729700326919556	-0.0446381829679012
-8.37773418426514	-9.1777925491333	-10.0123615264893	-0.0692003145813942	-0.0729697719216347	-0.0445212908089161
-8.37820243835449	-9.17729187011719	-10.0149955749512	-0.069071926176548	-0.0729853138327599	-0.0444824546575546
-8.37461280822754	-9.17914581298828	-10.0237474441528	-0.0690569803118706	-0.0730753391981125	-0.0442588143050671
-8.37895679473877	-9.18407249450684	-10.0195798873901	-0.0689812302589417	-0.0730718299746513	-0.0442424118518829
-8.37380695343018	-9.18118000030518	-10.0195226669312	-0.0689627453684807	-0.0731874108314514	-0.0440701134502888
-8.37273216247559	-9.1822566986084	-10.0293302536011	-0.068769596517086	-0.0731973722577095	-0.0439116954803467
-8.37271022796631	-9.18158912658691	-10.0281791687012	-0.0686847940087318	-0.0733189731836319	-0.0437622740864754
-8.36990928649902	-9.1821346282959	-10.0289173126221	-0.0686231851577759	-0.0734085217118263	-0.0435897409915924
-8.37208938598633	-9.18336391448975	-10.0291576385498	-0.0685823708772659	-0.0733931735157967	-0.0434556230902672
-8.36415100097656	-9.18450450897217	-10.0364532470703	-0.0684776157140732	-0.0734927207231522	-0.0433136932551861
-8.36365795135498	-9.18750953674316	-10.0349292755127	-0.0684932023286819	-0.073503389954567	-0.0431685261428356
-8.35834789276123	-9.1898307800293	-10.0360994338989	-0.0684425309300423	-0.0735899060964584	-0.0430045910179615
-8.35708332061768	-9.189453125	-10.0432090759277	-0.0683208405971527	-0.0736770331859589	-0.0429289117455482
-8.35409069061279	-9.1913366317749	-10.0455636978149	-0.0683343186974525	-0.0736858025193214	-0.0427607744932175
-8.35269069671631	-9.19425487518311	-10.0493059158325	-0.0683071836829185	-0.0737348645925522	-0.0426733568310738
-8.35220241546631	-9.19307041168213	-10.0513296127319	-0.0683206543326378	-0.0738412365317345	-0.0425532534718513
-8.34936618804932	-9.19518089294434	-10.0547780990601	-0.0681652203202248	-0.0738305225968361	-0.0424664840102196
-8.35146236419678	-9.20319557189941	-10.0527181625366	-0.0682276412844658	-0.0739530101418495	-0.0423489920794964
-8.35047817230225	-9.20030212402344	-10.0600261688232	-0.0681653097271919	-0.0740332454442978	-0.0422699749469757
-8.35343742370605	-9.20381355285645	-10.0616312026978	-0.0680330619215965	-0.0740270838141441	-0.042177576571703
-8.35646724700928	-9.20362091064453	-10.0656814575195	-0.0679803043603897	-0.0741842314600945	-0.0421372875571251
-8.35933589935303	-9.20254707336426	-10.066107749939	-0.0678873285651207	-0.0741936713457108	-0.0420883856713772
-8.36196899414063	-9.20864200592041	-10.0677480697632	-0.0677817761898041	-0.0742214173078537	-0.0420683138072491
-8.36483192443848	-9.20956420898438	-10.0673332214355	-0.0676898583769798	-0.0743445456027985	-0.0420434176921844
-8.3678617477417	-9.20785999298096	-10.0688066482544	-0.0676480159163475	-0.0743864774703979	-0.0419978052377701
-8.3675365447998	-9.21068000793457	-10.0722332000732	-0.0676169469952583	-0.074495404958725	-0.0419999621808529
-8.36907291412354	-9.21097373962402	-10.074047088623	-0.0675449147820473	-0.0745032355189323	-0.0420517027378082
-8.37073707580566	-9.2076997756958	-10.07666015625	-0.0675102919340134	-0.0745721384882927	-0.0420272089540958
-8.36851024627686	-9.20829963684082	-10.0762100219727	-0.0674077048897743	-0.0746460035443306	-0.042082354426384
-8.3679313659668	-9.20851039886475	-10.0805234909058	-0.0674673244357109	-0.0746573805809021	-0.0421469360589981
-8.36976909637451	-9.20778751373291	-10.0837001800537	-0.0675022974610329	-0.0746407061815262	-0.042156994342804
-8.36231231689453	-9.20623779296875	-10.0768070220947	-0.067515604197979	-0.0746837928891182	-0.0421896949410439
-8.36437511444092	-9.20754146575928	-10.0798645019531	-0.0676048919558525	-0.0745703876018524	-0.0421867892146111
-8.35998725891113	-9.2036657333374	-10.0768308639526	-0.0676746517419815	-0.0745897144079208	-0.0422690659761429
-8.35537433624268	-9.20434474945068	-10.0789175033569	-0.0677390620112419	-0.0744800418615341	-0.042245164513588
-8.35383319854736	-9.20451831817627	-10.0777940750122	-0.0677806511521339	-0.0744265839457512	-0.0422241128981113
-8.34967136383057	-9.20412921905518	-10.0752553939819	-0.0678755715489388	-0.0743913054466248	-0.0422656983137131
-8.34750938415527	-9.19837284088135	-10.0725336074829	-0.0678421631455421	-0.0743282362818718	-0.0421947203576565
-8.34270000457764	-9.19768714904785	-10.0729923248291	-0.067962758243084	-0.0743463113903999	-0.0422369688749313
-8.33865547180176	-9.1952600479126	-10.0701818466187	-0.0680100917816162	-0.0742090046405792	-0.0421871393918991
-8.33353900909424	-9.19254302978516	-10.0695676803589	-0.0680519044399261	-0.0742466449737549	-0.0421379096806049
-8.3255615234375	-9.19194316864014	-10.0692090988159	-0.0680744498968124	-0.0741367042064667	-0.0421276055276394
-8.32552433013916	-9.1890115737915	-10.0689468383789	-0.0680861696600914	-0.0740501433610916	-0.0420686043798923
-8.31853103637695	-9.18726825714111	-10.0716218948364	-0.0680703222751617	-0.0740742087364197	-0.0420379303395748
-8.31180477142334	-9.18563461303711	-10.0695114135742	-0.0680429115891457	-0.07403714209795	-0.0419506318867207
-8.3113431930542	-9.18265438079834	-10.0693883895874	-0.06797194480896	-0.0740236714482307	-0.0419294908642769
-8.30288028717041	-9.17858505249023	-10.0668849945068	-0.0679865479469299	-0.0740334913134575	-0.0418383739888668
-8.29602146148682	-9.17526435852051	-10.0747728347778	-0.0678795203566551	-0.0740533024072647	-0.0417885072529316
-8.29049682617188	-9.1722526550293	-10.0713624954224	-0.0679484605789185	-0.073965921998024	-0.0417549721896648
-8.28200626373291	-9.16708946228027	-10.0693845748901	-0.0678834915161133	-0.0740335360169411	-0.0416626669466496
-8.27868843078613	-9.16268920898438	-10.0736351013184	-0.0678486824035645	-0.074060283601284	-0.0416838377714157
-8.26634407043457	-9.15977954864502	-10.0745258331299	-0.0679256170988083	-0.0741390809416771	-0.041576199233532
-8.25938129425049	-9.15548229217529	-10.0735664367676	-0.0680002421140671	-0.074105516076088	-0.0415831208229065
-8.2534236907959	-9.15671920776367	-10.080867767334	-0.0680738836526871	-0.0740979239344597	-0.0416083335876465
-8.24336528778076	-9.15234470367432	-10.0779094696045	-0.0681702643632889	-0.0740750133991241	-0.0415347218513489
-8.23695659637451	-9.15027523040771	-10.0859394073486	-0.0681713670492172	-0.0740189924836159	-0.0415337607264519
-8.23330497741699	-9.15400981903076	-10.079535484314	-0.0681845843791962	-0.074024997651577	-0.0415660515427589
-8.22672462463379	-9.149094581604	-10.0834503173828	-0.0682676136493683	-0.0739812254905701	-0.0415379479527473
-8.22599792480469	-9.15088939666748	-10.0813865661621	-0.0683420076966286	-0.0739256739616394	-0.0415046773850918
-8.2231388092041	-9.14663219451904	-10.0828542709351	-0.0683510154485703	-0.0739216208457947	-0.0415669344365597
-8.22633743286133	-9.14605236053467	-10.0722618103027	-0.0683714896440506	-0.0738225728273392	-0.0415351092815399
-8.22793006896973	-9.14494705200195	-10.0749063491821	-0.0683498457074165	-0.0738094598054886	-0.041585598140955
-8.22864151000977	-9.14569187164307	-10.0589361190796	-0.0684356093406677	-0.0738571062684059	-0.0415463335812092
-8.23050117492676	-9.1433219909668	-10.0679759979248	-0.0684216842055321	-0.0738674700260162	-0.0415650196373463
-8.23066139221191	-9.14689826965332	-10.0621194839478	-0.0685000345110893	-0.0737980380654335	-0.0416176579892635
-8.23130512237549	-9.14535617828369	-10.0675802230835	-0.0684454590082169	-0.0738290622830391	-0.0416500419378281
-8.23144721984863	-9.14382266998291	-10.0595560073853	-0.0685618072748184	-0.073854461312294	-0.0416202358901501
-8.22957801818848	-9.14434051513672	-10.0667123794556	-0.0685419961810112	-0.0737725272774696	-0.0416811369359493
-8.2337818145752	-9.14530944824219	-10.0604133605957	-0.0685662105679512	-0.0738436803221703	-0.041672233492136
-8.23072910308838	-9.14546775817871	-10.0560388565063	-0.068602055311203	-0.0739191323518753	-0.0417486056685448
-8.23808479309082	-9.15042018890381	-10.0559434890747	-0.0686663910746574	-0.0737516805529594	-0.0417217426002026
-8.23242664337158	-9.14791774749756	-10.05335521698	-0.0686516910791397	-0.0738666951656342	-0.0417516976594925
-8.23138618469238	-9.15295028686523	-10.0598592758179	-0.0685117319226265	-0.0739029869437218	-0.0417783707380295
-8.23577213287354	-9.15545082092285	-10.054615020752	-0.0686451271176338	-0.0738699436187744	-0.0416999757289886
-8.23255157470703	-9.1557788848877	-10.0597448348999	-0.0685416683554649	-0.0739110708236694	-0.0417585298418999
-8.23642730712891	-9.15937232971191	-10.0547571182251	-0.0686630383133888	-0.0738992691040039	-0.0417124703526497
-8.23717212677002	-9.15915012359619	-10.0593948364258	-0.0685576200485229	-0.073950469493866	-0.0417534671723843
-8.24154472351074	-9.16241931915283	-10.0540990829468	-0.0685394704341888	-0.0739724859595299	-0.0417039580643177
-8.24051761627197	-9.16054630279541	-10.0610218048096	-0.06845573335886	-0.0740246698260307	-0.0416621156036854
-8.24551868438721	-9.1682767868042	-10.0556621551514	-0.0684436559677124	-0.0740332454442978	-0.0416370891034603
-8.248610496521	-9.16653633117676	-10.05628490448	-0.0684102103114128	-0.0741459727287292	-0.0415915139019489
-8.25181484222412	-9.17119598388672	-10.0611085891724	-0.0683086290955544	-0.0741592049598694	-0.0415439754724503
-8.2506856918335	-9.17315101623535	-10.063024520874	-0.0682359859347343	-0.0742970556020737	-0.0414810478687286
-8.25347423553467	-9.17481136322021	-10.0726680755615	-0.0680869147181511	-0.0744039192795753	-0.0414304323494434
-8.2569055557251	-9.17878341674805	-10.0778350830078	-0.0680323541164398	-0.0744953975081444	-0.0413285307586193
-8.25529098510742	-9.18025588989258	-10.0800142288208	-0.067936085164547	-0.074628122150898	-0.0412776805460453
-8.25690650939941	-9.18321323394775	-10.0852203369141	-0.0678339749574661	-0.0747097060084343	-0.0411410517990589
-8.25648021697998	-9.18939590454102	-10.0854635238647	-0.0678204223513603	-0.0748557448387146	-0.0410458967089653
-8.25701713562012	-9.19164276123047	-10.0904140472412	-0.0676361992955208	-0.0749223157763481	-0.0409702844917774
-8.25729179382324	-9.19277286529541	-10.0954217910767	-0.0674479752779007	-0.0751314014196396	-0.0408992543816566
-8.25521945953369	-9.19511604309082	-10.0990190505981	-0.0673752352595329	-0.0751995071768761	-0.0408181250095367
-8.25495529174805	-9.19845867156982	-10.1062650680542	-0.0673343017697334	-0.0753390491008759	-0.0407916642725468
-8.25024127960205	-9.20073318481445	-10.1069869995117	-0.0672252252697945	-0.0755142495036125	-0.0407347828149796
-8.25143146514893	-9.20249176025391	-10.1136283874512	-0.0670445337891579	-0.0755176395177841	-0.0406553074717522
-8.25055980682373	-9.20283222198486	-10.1136751174927	-0.0670213028788567	-0.0756589248776436	-0.0406521409749985
-8.24979877471924	-9.20558261871338	-10.1228904724121	-0.0669260993599892	-0.0757137984037399	-0.0406203754246235
-8.24692249298096	-9.20761299133301	-10.1205949783325	-0.0669077932834625	-0.0757696628570557	-0.0406428910791874
-8.24711036682129	-9.20808029174805	-10.1193828582764	-0.0668178647756577	-0.075885646045208	-0.0406303890049458
-8.24795913696289	-9.211256980896	-10.1238994598389	-0.0668263286352158	-0.0758559182286263	-0.0407127253711224
-8.24546813964844	-9.21347141265869	-10.1272325515747	-0.0667846277356148	-0.0759141892194748	-0.0407783202826977
-8.25041770935059	-9.21638679504395	-10.1267604827881	-0.0667803511023521	-0.0759150013327599	-0.040835939347744
-8.24837303161621	-9.21767807006836	-10.1240091323853	-0.0668800547719002	-0.0759604796767235	-0.0409166850149632
-8.25335597991943	-9.22268486022949	-10.1283988952637	-0.0668696686625481	-0.0758393555879593	-0.0409704558551311
-8.2522497177124	-9.2221851348877	-10.1218385696411	-0.066917210817337	-0.0757972747087479	-0.0410476736724377
-8.25164985656738	-9.22461223602295	-10.1234922409058	-0.0670100450515747	-0.0758234411478043	-0.0410888642072678
-8.25562858581543	-9.22311782836914	-10.1197185516357	-0.0670259594917297	-0.0757290571928024	-0.0411985963582993
-8.25553035736084	-9.22349262237549	-10.1172180175781	-0.0670377239584923	-0.0757253468036652	-0.0412646904587746
-8.25654220581055	-9.22239780426025	-10.11900806427	-0.0670316219329834	-0.0757239609956741	-0.0413193367421627
-8.25739765167236	-9.22504997253418	-10.1169013977051	-0.0672021135687828	-0.0756371095776558	-0.0413508452475071
-8.25582027435303	-9.22229099273682	-10.1135158538818	-0.0671642795205116	-0.0756351873278618	-0.0414696969091892
-8.25826168060303	-9.2251091003418	-10.1144571304321	-0.0672703236341476	-0.0756227150559425	-0.0415079705417156
-8.25173282623291	-9.22070598602295	-10.1062841415405	-0.0672864690423012	-0.0755869448184967	-0.0415268652141094
-8.25241851806641	-9.21970844268799	-10.1104183197021	-0.067315086722374	-0.0755328461527824	-0.041602585464716
-8.251145362854	-9.22127246856689	-10.10764503479	-0.0673973113298416	-0.0756053552031517	-0.0416628494858742
-8.25409412384033	-9.21642780303955	-10.1017370223999	-0.0674102753400803	-0.0755140706896782	-0.0417152419686317
-8.2503776550293	-9.21669101715088	-10.0994653701782	-0.067477822303772	-0.0755366384983063	-0.0417850837111473
-8.2481746673584	-9.21770000457764	-10.1000919342041	-0.0675233826041222	-0.0756159499287605	-0.0417842417955399
-8.24847793579102	-9.21878910064697	-10.0893583297729	-0.0676552131772041	-0.0755831375718117	-0.0418689325451851
-8.24674415588379	-9.21654796600342	-10.0872678756714	-0.0676411017775536	-0.0755287557840347	-0.0418553128838539
-8.24829292297363	-9.21709823608398	-10.0932703018188	-0.0676342770457268	-0.0755325183272362	-0.0418839417397976
-8.24532985687256	-9.2118034362793	-10.0896997451782	-0.0676668956875801	-0.0756172388792038	-0.0418400205671787
-8.247239112854	-9.21225166320801	-10.0885210037231	-0.0676629021763802	-0.0756395980715752	-0.0419456586241722
-8.24608898162842	-9.21074485778809	-10.0885457992554	-0.0676489993929863	-0.0756355971097946	-0.0419225580990314
-8.24685573577881	-9.21356582641602	-10.0875835418701	-0.067716546356678	-0.0755656510591507	-0.0419422313570976
-8.24279117584229	-9.21097755432129	-10.0861043930054	-0.0676790475845337	-0.0757333859801292	-0.0419969409704208
-8.24146938323975	-9.20864391326904	-10.0846157073975	-0.0677522271871567	-0.0757529512047768	-0.0420032776892185
-8.24246883392334	-9.20703506469727	-10.0788068771362	-0.0675910264253616	-0.0757242068648338	-0.0420307107269764
-8.24075222015381	-9.20775318145752	-10.0832405090332	-0.0677441507577896	-0.0758712887763977	-0.0420580357313156
-8.23944091796875	-9.20688438415527	-10.0886936187744	-0.0676947608590126	-0.0758194103837013	-0.0420875325798988
-8.23921775817871	-9.20984840393066	-10.0783643722534	-0.0677686110138893	-0.0759190544486046	-0.0421158336102962
-8.23693752288818	-9.20910930633545	-10.0797319412231	-0.0677681639790535	-0.0760001987218857	-0.0421349592506886
-8.23609352111816	-9.208909034729	-10.0787143707275	-0.0677497461438179	-0.0759502872824669	-0.0421595275402069
-8.23346996307373	-9.21162414550781	-10.0810327529907	-0.0677799060940742	-0.0760774314403534	-0.0421423427760601
-8.23162937164307	-9.21278667449951	-10.0791597366333	-0.0678426548838615	-0.0760670304298401	-0.0422252118587494
-8.22903251647949	-9.21415328979492	-10.0835018157959	-0.0678630322217941	-0.0761585533618927	-0.0422667860984802
-8.23071575164795	-9.21658325195313	-10.0774030685425	-0.0679061561822891	-0.0761516392230988	-0.0422637350857258
-8.23115921020508	-9.21789836883545	-10.0789699554443	-0.0678675323724747	-0.0761735960841179	-0.042312603443861
-8.22660541534424	-9.21945190429688	-10.0806856155396	-0.0679629519581795	-0.0762637928128242	-0.0423391722142696
-8.23225498199463	-9.21809577941895	-10.0863590240479	-0.0678369253873825	-0.0763011872768402	-0.0423789881169796
-8.22994232177734	-9.22005176544189	-10.0764675140381	-0.0679065212607384	-0.0763428136706352	-0.0423830486834049
-8.22860622406006	-9.2192964553833	-10.0776233673096	-0.0679481998085976	-0.0764632895588875	-0.0424377173185349
-8.23496532440186	-9.22568321228027	-10.083701133728	-0.0679015889763832	-0.0763802602887154	-0.0424769446253777
-8.23111248016357	-9.22211170196533	-10.076849937439	-0.0678807720541954	-0.0764507055282593	-0.0425261855125427
-8.23552131652832	-9.22730731964111	-10.0768432617188	-0.0679834634065628	-0.0764460414648056	-0.0425428189337254
-8.23711013793945	-9.22654819488525	-10.077953338623	-0.0679632127285004	-0.0764777436852455	-0.0425636917352676
-8.24201965332031	-9.22737312316895	-10.0690841674805	-0.0678771957755089	-0.0765529647469521	-0.0426519140601158
-8.24959182739258	-9.22847747802734	-10.075569152832	-0.0678671002388	-0.0765683501958847	-0.0426249094307423
-8.24684810638428	-9.23231601715088	-10.0712537765503	-0.0679538324475288	-0.0765640661120415	-0.0426799356937408
-8.25274085998535	-9.22848510742188	-10.0695276260376	-0.0678043514490128	-0.0767174661159515	-0.0427251122891903
-8.25571441650391	-9.23270225524902	-10.0712871551514	-0.0678840056061745	-0.0767144709825516	-0.0427397191524506
-8.25430393218994	-9.23122215270996	-10.072772026062	-0.0678184852004051	-0.0767931267619133	-0.042808149009943
-8.25538349151611	-9.23353481292725	-10.0697631835938	-0.0678090900182724	-0.0768417492508888	-0.0428272522985935
-8.25650310516357	-9.23156070709229	-10.0706691741943	-0.0678304806351662	-0.0769723951816559	-0.0428483709692955
-8.25764846801758	-9.23367118835449	-10.0760736465454	-0.0678232535719872	-0.0770159512758255	-0.0429233461618423
-8.25790882110596	-9.2338228225708	-10.0772066116333	-0.0677354782819748	-0.0770149156451225	-0.042918972671032
-8.25589752197266	-9.2333459854126	-10.07275390625	-0.0678182616829872	-0.0771815925836563	-0.0429542437195778
-8.25644397735596	-9.23459911346436	-10.0776720046997	-0.0677791014313698	-0.0771671459078789	-0.0429500453174114
-8.25510406494141	-9.23743152618408	-10.0764684677124	-0.0679104998707771	-0.0772412046790123	-0.0429490022361279
-8.25529861450195	-9.23877334594727	-10.0775375366211	-0.0678098648786545	-0.0773339346051216	-0.0428861975669861
-8.25257396697998	-9.24082851409912	-10.0853796005249	-0.0679163336753845	-0.077390156686306	-0.0428911484777927
-8.24844074249268	-9.24345207214355	-10.0810518264771	-0.0678553357720375	-0.0774472206830978	-0.0427935756742954
-8.2531213760376	-9.24597835540771	-10.0815496444702	-0.0678235366940498	-0.0774935260415077	-0.0427369847893715
-8.24859714508057	-9.24694919586182	-10.0864315032959	-0.0677928030490875	-0.077594943344593	-0.0426347441971302
-8.24898338317871	-9.25200939178467	-10.0905656814575	-0.0677306726574898	-0.0776539072394371	-0.0425427258014679
-8.24566841125488	-9.25336647033691	-10.0892667770386	-0.0676586851477623	-0.0777880921959877	-0.0424438752233982
-8.24548816680908	-9.25333404541016	-10.0959596633911	-0.0676604434847832	-0.0778162106871605	-0.0423167310655117
-8.24472904205322	-9.2574987411499	-10.1051006317139	-0.0675418302416801	-0.0779021084308624	-0.0422259792685509
-8.24036598205566	-9.26151943206787	-10.1039810180664	-0.0674574747681618	-0.0780235528945923	-0.0421191230416298
-8.24017143249512	-9.26234531402588	-10.1066360473633	-0.0673781633377075	-0.0780884325504303	-0.0419634841382504
-8.23693752288818	-9.26795864105225	-10.1072664260864	-0.0673323124647141	-0.0781594663858414	-0.0417855195701122
-8.23276615142822	-9.26826858520508	-10.1148014068604	-0.0672179013490677	-0.0783338770270348	-0.0416773669421673
-8.23714065551758	-9.2719783782959	-10.1268272399902	-0.0670915469527245	-0.0783567801117897	-0.0415528044104576
-8.22903442382813	-9.27248382568359	-10.1190538406372	-0.0670806914567947	-0.0785106047987938	-0.0413839034736156
-8.23174095153809	-9.27548217773438	-10.1298484802246	-0.0668988674879074	-0.0785805135965347	-0.041227824985981
-8.22773456573486	-9.27846050262451	-10.1316843032837	-0.0669242516160011	-0.0787529349327087	-0.0411462113261223
-8.23061656951904	-9.27785778045654	-10.1356267929077	-0.0668168962001801	-0.0788736864924431	-0.0409810431301594
-8.22694683074951	-9.27731418609619	-10.1380701065063	-0.0666947662830353	-0.0790511444211006	-0.0408940650522709
-8.2220516204834	-9.27878570556641	-10.1381797790527	-0.0667275637388229	-0.0791982635855675	-0.0407789759337902
-8.22302532196045	-9.2796630859375	-10.1475200653076	-0.0665987804532051	-0.0793168917298317	-0.0406380444765091
-8.21786880493164	-9.27842426300049	-10.1411228179932	-0.0665571093559265	-0.0793461576104164	-0.0405476130545139
-8.21655178070068	-9.27877140045166	-10.1488237380981	-0.0664386674761772	-0.0794955193996429	-0.0404335372149944
-8.21358489990234	-9.28039360046387	-10.143256187439	-0.0665051937103271	-0.0795903131365776	-0.0402810908854008
-8.20797634124756	-9.28097438812256	-10.1581172943115	-0.0664451643824577	-0.0797532647848129	-0.0402407459914684
-8.20433235168457	-9.28101062774658	-10.1553049087524	-0.0663377866148949	-0.0799499601125717	-0.0400740168988705
-8.20287895202637	-9.28109169006348	-10.1566762924194	-0.0664417967200279	-0.0800033509731293	-0.0400222986936569
-8.19856452941895	-9.278639793396	-10.1669225692749	-0.0663613453507423	-0.0800893604755402	-0.0398541018366814
-8.19180965423584	-9.28029346466064	-10.1733465194702	-0.066350445151329	-0.0802365392446518	-0.0397782772779465
-8.18987464904785	-9.28025150299072	-10.1761426925659	-0.066273033618927	-0.0803959593176842	-0.0396917685866356
-8.18484020233154	-9.27908992767334	-10.1819629669189	-0.0664337277412415	-0.0806597843766212	-0.0395557321608067
-8.1833438873291	-9.27427673339844	-10.1856031417847	-0.0663640648126602	-0.0807125866413116	-0.0394184663891792
-8.17789745330811	-9.27798271179199	-10.1848459243774	-0.0664218887686729	-0.0808456093072891	-0.0393381975591183
-8.17476463317871	-9.2758092880249	-10.1985559463501	-0.0663995146751404	-0.0810930803418159	-0.0392354466021061
-8.17586040496826	-9.27334308624268	-10.1986284255981	-0.0665003135800362	-0.0811731144785881	-0.039158396422863
-8.16988754272461	-9.2730016708374	-10.2084770202637	-0.0664829239249229	-0.0814472064375877	-0.0390406623482704
-8.16819858551025	-9.27322578430176	-10.2134113311768	-0.0664460882544518	-0.0816792920231819	-0.0389769449830055
-8.16671562194824	-9.27177047729492	-10.224760055542	-0.066557839512825	-0.0819008499383926	-0.0388203039765358
-8.16413688659668	-9.2682523727417	-10.2266464233398	-0.0666562020778656	-0.0821670964360237	-0.038740623742342
-8.15971565246582	-9.26754474639893	-10.2360067367554	-0.0667157992720604	-0.0824063047766685	-0.0386456102132797
-8.1592264175415	-9.2670955657959	-10.249454498291	-0.0666866675019264	-0.0826269909739494	-0.0385563187301159
-8.15518379211426	-9.26323986053467	-10.2578496932983	-0.066795602440834	-0.0829749256372452	-0.0385228209197521
-8.1517333984375	-9.26246356964111	-10.2714443206787	-0.0668511316180229	-0.0832062885165215	-0.0384001173079014
-8.15071868896484	-9.26263332366943	-10.2780094146729	-0.0668554306030273	-0.0835196375846863	-0.0382945463061333
-8.14627838134766	-9.2617359161377	-10.2914228439331	-0.0668794959783554	-0.0838336944580078	-0.0381514988839626
-8.14755249023438	-9.26384353637695	-10.3001003265381	-0.0670555308461189	-0.08405452221632	-0.0380375981330872
-8.13967895507813	-9.25832271575928	-10.3130979537964	-0.0670587792992592	-0.0844467654824257	-0.0379462167620659
-8.14378261566162	-9.25908470153809	-10.3257684707642	-0.0671031177043915	-0.0848113968968391	-0.0378469862043858
-8.13842487335205	-9.25712776184082	-10.3408546447754	-0.067258708178997	-0.0851884409785271	-0.0377286225557327
-8.13572216033936	-9.25163269042969	-10.3515129089355	-0.0673148781061172	-0.0855001509189606	-0.0375846028327942
-8.1307430267334	-9.25132751464844	-10.3680992126465	-0.0673937872052193	-0.0858732014894485	-0.0374427475035191
-8.13071632385254	-9.2512731552124	-10.3813123703003	-0.0675078779459	-0.0862684473395348	-0.0372498854994774
-8.12873363494873	-9.24536895751953	-10.3950166702271	-0.0675546005368233	-0.0866947621107101	-0.0371247455477715
-8.12501430511475	-9.24265289306641	-10.409722328186	-0.0676476955413818	-0.0870345681905746	-0.0370144210755825
-8.12675952911377	-9.24324226379395	-10.4159173965454	-0.0677923113107681	-0.0874675139784813	-0.0369006805121899
-8.12751007080078	-9.2404203414917	-10.4329566955566	-0.067861795425415	-0.0877703949809074	-0.0368112958967686
-8.12777709960938	-9.24495697021484	-10.4392099380493	-0.0681518316268921	-0.0880696848034859	-0.0367315672338009
-8.12338829040527	-9.24011611938477	-10.4488496780396	-0.0683158338069916	-0.0884906947612762	-0.0366743579506874
-8.1188850402832	-9.24332809448242	-10.4631948471069	-0.0684909075498581	-0.0887849256396294	-0.0365849956870079
-8.112473487854	-9.23930644989014	-10.4791431427002	-0.0685668587684631	-0.089300274848938	-0.0363573804497719
-8.10986423492432	-9.23381423950195	-10.4939851760864	-0.0686376541852951	-0.0896184369921684	-0.0361453033983707
-8.09878540039063	-9.23190689086914	-10.5026388168335	-0.0687310621142387	-0.0900437086820602	-0.03590377420187
-8.09862613677979	-9.22662734985352	-10.5148983001709	-0.068725660443306	-0.0903442278504372	-0.0356612168252468
-8.0926685333252	-9.22388076782227	-10.5313720703125	-0.0688368678092957	-0.090693935751915	-0.0354116447269917
-8.09259223937988	-9.22260093688965	-10.5411729812622	-0.0688316747546196	-0.0910060554742813	-0.0351406969130039
-8.08605194091797	-9.22073650360107	-10.5413904190063	-0.068982407450676	-0.0913159996271133	-0.0349318869411945
-8.08580684661865	-9.21669960021973	-10.5592584609985	-0.069005012512207	-0.0916780903935432	-0.0347525030374527
-8.0850887298584	-9.2180290222168	-10.5565395355225	-0.0691925063729286	-0.0919213816523552	-0.0345654860138893
-8.08345699310303	-9.21162605285645	-10.5614528656006	-0.0691401287913322	-0.09213537722826	-0.0343838594853878
-8.08469772338867	-9.2126350402832	-10.5726795196533	-0.0692394003272057	-0.0923620313405991	-0.0341873168945313
-8.08366584777832	-9.21415328979492	-10.5755701065063	-0.0694102272391319	-0.0925591513514519	-0.0340313240885735
-8.08417224884033	-9.21081352233887	-10.5730562210083	-0.069486491382122	-0.0928089842200279	-0.0338773131370544
-8.08613395690918	-9.21072196960449	-10.5757875442505	-0.0695739537477493	-0.0930049046874046	-0.0337186381220818
-8.0883264541626	-9.2077693939209	-10.5863676071167	-0.0695088356733322	-0.0931244194507599	-0.0335457026958466
-8.09136962890625	-9.20844173431396	-10.5845251083374	-0.069742813706398	-0.093431293964386	-0.0334290452301502
-8.09441375732422	-9.20379447937012	-10.5888805389404	-0.0697199329733849	-0.0935570895671844	-0.033253401517868
-8.09541130065918	-9.20883750915527	-10.5837488174438	-0.0698664858937263	-0.09373639523983	-0.0330712981522083
-8.10007667541504	-9.20569038391113	-10.5956916809082	-0.0699879452586174	-0.0939174219965935	-0.0329340174794197
-8.10552501678467	-9.20779514312744	-10.5923776626587	-0.0700307786464691	-0.0941400453448296	-0.0327671803534031
-8.10469722747803	-9.2060661315918	-10.5979709625244	-0.0701197162270546	-0.0943431332707405	-0.0326185375452042
-8.10949611663818	-9.20886707305908	-10.5971593856812	-0.0701216906309128	-0.0945390686392784	-0.0325481668114662
-8.11264991760254	-9.20920372009277	-10.6055212020874	-0.070305734872818	-0.0946676433086395	-0.0323684439063072
-8.11745643615723	-9.21103668212891	-10.6057415008545	-0.0703665167093277	-0.0948496833443642	-0.0322970896959305
-8.11831760406494	-9.2139196395874	-10.615122795105	-0.0704647451639175	-0.0950593426823616	-0.0321866944432259
-8.12303256988525	-9.2139720916748	-10.6141481399536	-0.0703849121928215	-0.0951873660087585	-0.0320716574788094
-8.1264066696167	-9.21600437164307	-10.6174573898315	-0.0705297291278839	-0.0953275337815285	-0.0319545306265354
-8.13181114196777	-9.21743297576904	-10.6229019165039	-0.0705214887857437	-0.0954560935497284	-0.0319163650274277
-8.13222599029541	-9.22006607055664	-10.6227159500122	-0.0706528946757317	-0.0956428423523903	-0.0318725071847439
-8.13915348052979	-9.22410297393799	-10.626974105835	-0.0707293376326561	-0.0956690385937691	-0.0318669639527798
-8.14526176452637	-9.22469043731689	-10.6226921081543	-0.070710152387619	-0.0957405939698219	-0.0317466892302036
-8.14919757843018	-9.22828578948975	-10.631911277771	-0.0708517506718636	-0.0958901569247246	-0.0317596942186356
-8.14938449859619	-9.22456455230713	-10.6312131881714	-0.0709064826369286	-0.0959749445319176	-0.0316896736621857
-8.15501594543457	-9.22626399993896	-10.6325902938843	-0.0709370076656342	-0.0960428789258003	-0.0316909402608871
-8.15459156036377	-9.22665596008301	-10.632682800293	-0.0710449367761612	-0.0961584225296974	-0.0316525138914585
-8.15900135040283	-9.22640228271484	-10.6269674301147	-0.0711056441068649	-0.0961329862475395	-0.0316217727959156
-8.16044521331787	-9.2214822769165	-10.6300621032715	-0.0712626278400421	-0.0962704867124558	-0.0315643437206745
-8.16080856323242	-9.22287082672119	-10.6255207061768	-0.0712820589542389	-0.0962993800640106	-0.0315577201545238
-8.16470623016357	-9.21914577484131	-10.6235399246216	-0.0713485777378082	-0.0962698385119438	-0.0315543636679649
-8.16473579406738	-9.21550941467285	-10.6200542449951	-0.071462094783783	-0.0963529571890831	-0.0315196923911572
-8.1666316986084	-9.21215152740479	-10.6180419921875	-0.0715403407812119	-0.0963391959667206	-0.0314801670610905
-8.16874885559082	-9.20916175842285	-10.6193103790283	-0.071592815220356	-0.0963827967643738	-0.0314784310758114
-8.16854286193848	-9.20827960968018	-10.6170816421509	-0.071670189499855	-0.0963900908827782	-0.0314440950751305
-8.17445659637451	-9.20355796813965	-10.6146974563599	-0.0716623365879059	-0.0964511781930923	-0.0314054191112518
-8.16888523101807	-9.20293521881104	-10.6120586395264	-0.0717492625117302	-0.0964848548173904	-0.0313326939940453
-8.17744445800781	-9.20266246795654	-10.6161518096924	-0.0717770904302597	-0.0964742973446846	-0.0312954001128674
-8.17252254486084	-9.19923496246338	-10.6106519699097	-0.0718181282281876	-0.0965234562754631	-0.031263705343008
-8.17486953735352	-9.2025318145752	-10.6162729263306	-0.0717985555529594	-0.0964469909667969	-0.0312097128480673
-8.17687129974365	-9.20051670074463	-10.6067876815796	-0.0719356462359428	-0.0965385958552361	-0.0312281008809805
-8.17779159545898	-9.19952011108398	-10.6132688522339	-0.0718442872166634	-0.096524678170681	-0.031212642788887
-8.177414894104	-9.19972991943359	-10.6102533340454	-0.0719553157687187	-0.0965840816497803	-0.0312627032399178
-8.18010425567627	-9.19797992706299	-10.6110239028931	-0.0718738213181496	-0.0966913178563118	-0.0312993116676807
-8.18435573577881	-9.19884490966797	-10.6078433990479	-0.0719804540276527	-0.0966606885194778	-0.0312888212502003
-8.18383979797363	-9.1991138458252	-10.6100168228149	-0.0719609037041664	-0.0966555997729301	-0.031300850212574
-8.1848258972168	-9.19962310791016	-10.6106977462769	-0.0719659850001335	-0.0967288315296173	-0.031342901289463
-8.18687725067139	-9.19794368743896	-10.6091451644897	-0.0720966383814812	-0.0967074409127235	-0.0313905589282513
-8.19278907775879	-9.19568347930908	-10.6093044281006	-0.0720242336392403	-0.0967241153120995	-0.0314994156360626
-8.19358348846436	-9.19612216949463	-10.6081104278564	-0.0719811618328094	-0.096695713698864	-0.0315600410103798
-8.1983757019043	-9.19912910461426	-10.6091909408569	-0.0720574706792831	-0.096683032810688	-0.0317178480327129
-8.20437240600586	-9.19646549224854	-10.5985984802246	-0.0720928311347961	-0.0967146009206772	-0.0318502299487591
-8.20707511901855	-9.19759654998779	-10.6072111129761	-0.0720834508538246	-0.096650205552578	-0.0319429337978363
-8.21046352386475	-9.1978588104248	-10.5999946594238	-0.072211854159832	-0.0967487841844559	-0.032103642821312
-8.21747398376465	-9.19934177398682	-10.5959634780884	-0.0721879154443741	-0.0966420322656631	-0.0322274789214134
-8.22198390960693	-9.19837284088135	-10.5954113006592	-0.0723100155591965	-0.0966266617178917	-0.0324209071695805
-8.22324466705322	-9.19818305969238	-10.5946941375732	-0.0723543539643288	-0.0967232882976532	-0.0325594022870064
-8.23210716247559	-9.20249557495117	-10.597074508667	-0.0723665282130241	-0.0966427773237228	-0.0327599421143532
-8.23329448699951	-9.19946956634521	-10.5903654098511	-0.0724169984459877	-0.0966956615447998	-0.0328671783208847
-8.24211978912354	-9.20040702819824	-10.5952892303467	-0.0724774301052094	-0.0966339781880379	-0.0330302380025387
-8.24011707305908	-9.20068264007568	-10.5922870635986	-0.0724587664008141	-0.0967160016298294	-0.0331520326435566
-8.24768161773682	-9.20325946807861	-10.5932569503784	-0.072461411356926	-0.0965989381074905	-0.0332108438014984
-8.24687480926514	-9.20295429229736	-10.5900144577026	-0.0724884420633316	-0.0966245755553246	-0.0333566591143608
-8.24759197235107	-9.20219326019287	-10.5895547866821	-0.0724243372678757	-0.0965404808521271	-0.0334674119949341
-8.24468231201172	-9.20480060577393	-10.5910511016846	-0.0724669545888901	-0.0966104865074158	-0.0334900096058846
-8.24521923065186	-9.20205974578857	-10.5873928070068	-0.0724279955029488	-0.0966204106807709	-0.0335841365158558
-8.24305152893066	-9.20107173919678	-10.5899095535278	-0.0723510086536407	-0.0965763106942177	-0.0336298644542694
-8.23684978485107	-9.20127487182617	-10.5866384506226	-0.0723488926887512	-0.0966267511248589	-0.0336763486266136
-8.2399320602417	-9.20371437072754	-10.5845060348511	-0.0722391977906227	-0.0965844839811325	-0.0336810909211636
-8.23049163818359	-9.20130062103271	-10.5852785110474	-0.0723001807928085	-0.0966315641999245	-0.0336823686957359
-8.23109245300293	-9.1995325088501	-10.5910396575928	-0.0721783339977264	-0.0965572819113731	-0.0337496623396873
-8.22281646728516	-9.19976425170898	-10.584114074707	-0.0721771046519279	-0.09661565721035	-0.0337601713836193
-8.22440338134766	-9.1995210647583	-10.5858278274536	-0.0721573010087013	-0.0965480357408524	-0.0337716601788998
-8.21965026855469	-9.20037651062012	-10.5868673324585	-0.0721407830715179	-0.0965008959174156	-0.0338729657232761
-8.21693801879883	-9.19672012329102	-10.588342666626	-0.0721103399991989	-0.09648647159338	-0.0339262560009956
-8.21684551239014	-9.19716167449951	-10.5814342498779	-0.0720952078700066	-0.0965105220675468	-0.0340390428900719
-8.21430110931396	-9.19758605957031	-10.5730724334717	-0.0720165744423866	-0.0965687707066536	-0.0341102294623852
-8.21625423431396	-9.19671058654785	-10.5774841308594	-0.0720583125948906	-0.0964736640453339	-0.0342681556940079
-8.21722984313965	-9.19953060150146	-10.5793628692627	-0.0719948559999466	-0.0964757204055786	-0.0344077162444592
-8.21987915039063	-9.2003231048584	-10.582932472229	-0.0720014870166779	-0.0965376868844032	-0.0345601551234722
-8.21494579315186	-9.19770908355713	-10.5720643997192	-0.0720085427165031	-0.0965714454650879	-0.0346746630966663
-8.22684860229492	-9.20009517669678	-10.5823984146118	-0.0719599798321724	-0.0964711010456085	-0.0348723083734512
-8.22300720214844	-9.19623184204102	-10.5791435241699	-0.0719659179449081	-0.0965449512004852	-0.0350740104913712
-8.23108577728271	-9.19962596893311	-10.5785341262817	-0.0719548910856247	-0.0964759290218353	-0.0352386310696602
-8.23394584655762	-9.19879627227783	-10.5645895004272	-0.0719865262508392	-0.0965456515550613	-0.0354101397097111
-8.24178218841553	-9.19983768463135	-10.5765628814697	-0.0719139724969864	-0.0964973419904709	-0.0356337167322636
-8.24417591094971	-9.20213031768799	-10.5713090896606	-0.0720173493027687	-0.0966132581233978	-0.0358223505318165
-8.25008678436279	-9.20464611053467	-10.5680952072144	-0.0719836726784706	-0.0966871976852417	-0.0360554307699203
-8.25790023803711	-9.20414543151855	-10.5686101913452	-0.0720131546258926	-0.0965491309762001	-0.0362448617815971
-8.26242637634277	-9.20515251159668	-10.5687227249146	-0.0719019323587418	-0.096596397459507	-0.0364857949316502
-8.26862239837646	-9.20828628540039	-10.5684261322021	-0.0719113349914551	-0.0966237783432007	-0.0367053002119064
-8.27186870574951	-9.21079730987549	-10.5670204162598	-0.0720096677541733	-0.0967036783695221	-0.0369050912559032
-8.28205680847168	-9.21325206756592	-10.5703821182251	-0.0719808861613274	-0.0966348573565483	-0.0371652618050575
-8.28192710876465	-9.21371555328369	-10.5608034133911	-0.0719752758741379	-0.0967108979821205	-0.0373643226921558
-8.291823387146	-9.21829891204834	-10.5665483474731	-0.0720224678516388	-0.0965625494718552	-0.037566639482975
-8.29555130004883	-9.21699047088623	-10.548529624939	-0.0721466094255447	-0.0965722426772118	-0.0378071144223213
-8.30248832702637	-9.21897792816162	-10.5509033203125	-0.0721072778105736	-0.0964241698384285	-0.0379216820001602
-8.30624961853027	-9.21996021270752	-10.5479803085327	-0.0722192898392677	-0.0963840633630753	-0.0381175875663757
-8.31189632415771	-9.22154808044434	-10.5341196060181	-0.0721537321805954	-0.0962895378470421	-0.0382079668343067
-8.31335926055908	-9.22216033935547	-10.5274724960327	-0.0723221972584724	-0.0962723270058632	-0.0383390821516514
-8.31969928741455	-9.22173881530762	-10.5317573547363	-0.0723361447453499	-0.0962194725871086	-0.0384248681366444
-8.31711864471436	-9.22371673583984	-10.5222616195679	-0.0723583549261093	-0.0962101966142654	-0.03854700922966
-8.32304763793945	-9.22500228881836	-10.5207195281982	-0.0724191814661026	-0.0960861295461655	-0.0386538729071617
-8.32094478607178	-9.22578048706055	-10.5150079727173	-0.0725193619728088	-0.0961341038346291	-0.0387553200125694
-8.32447242736816	-9.2272367477417	-10.5122880935669	-0.072441004216671	-0.0960997864603996	-0.0388158299028873
-8.32197761535645	-9.22352695465088	-10.510594367981	-0.0724923089146614	-0.0961825624108315	-0.0389433167874813
-8.3244514465332	-9.22473907470703	-10.507887840271	-0.0725470408797264	-0.0962459519505501	-0.0390759147703648
-8.32730674743652	-9.22771167755127	-10.5093355178833	-0.0725382193922997	-0.0961853712797165	-0.0391124859452248
-8.32571411132813	-9.22509002685547	-10.5035371780396	-0.0725893601775169	-0.0962249487638474	-0.0392407141625881
-8.32798004150391	-9.22860240936279	-10.5057907104492	-0.0725190490484238	-0.0963114574551582	-0.0393451787531376
-8.33109378814697	-9.22991847991943	-10.5025205612183	-0.0726417377591133	-0.0962609350681305	-0.0394411534070969
-8.33158016204834	-9.23026466369629	-10.4962177276611	-0.0726382806897163	-0.0962393954396248	-0.039543904364109
-8.33243083953857	-9.23008155822754	-10.5036163330078	-0.0726953148841858	-0.0962785705924034	-0.0396830923855305
-8.33477687835693	-9.23227691650391	-10.4931726455688	-0.0727313682436943	-0.0963014587759972	-0.0397940874099731
-8.34144496917725	-9.22992038726807	-10.4924030303955	-0.072826474905014	-0.0962879508733749	-0.0399697199463844
-8.33994674682617	-9.22903633117676	-10.4878377914429	-0.0728625655174255	-0.0963166207075119	-0.0400740168988705
-8.34490013122559	-9.23151016235352	-10.4829425811768	-0.0729028657078743	-0.0962396338582039	-0.0402224026620388
-8.34619522094727	-9.22731685638428	-10.4772434234619	-0.0731057599186897	-0.0962919741868973	-0.040372297167778
-8.34864902496338	-9.2304744720459	-10.4796619415283	-0.0731483548879623	-0.0961580723524094	-0.0405435748398304
-8.35127353668213	-9.23132038116455	-10.472882270813	-0.0732409358024597	-0.0962078869342804	-0.0406943112611771
-8.35415363311768	-9.22997856140137	-10.4654541015625	-0.0732997208833694	-0.0962611958384514	-0.0407868698239326
-8.35847949981689	-9.22991371154785	-10.4643688201904	-0.073378399014473	-0.0961283594369888	-0.0408957563340664
-8.3563814163208	-9.23168182373047	-10.4584884643555	-0.0734260380268097	-0.0961866825819016	-0.0410097166895866
-8.36544322967529	-9.23243236541748	-10.4547157287598	-0.0734938010573387	-0.096141092479229	-0.0410649180412292
-8.36444091796875	-9.23421764373779	-10.4519519805908	-0.0735074132680893	-0.0961351916193962	-0.0411029644310474
-8.36768817901611	-9.23618125915527	-10.4548969268799	-0.0735636204481125	-0.0960311964154243	-0.0411804765462875
-8.36959552764893	-9.23335552215576	-10.4446077346802	-0.0734977573156357	-0.0962146818637848	-0.041244987398386
-8.37323760986328	-9.23815155029297	-10.4455165863037	-0.0736115127801895	-0.0961591899394989	-0.0413096025586128
-8.37367248535156	-9.23635768890381	-10.4470767974854	-0.073598675429821	-0.0961485430598259	-0.0413326434791088
-8.3739128112793	-9.2379322052002	-10.4499549865723	-0.0735915899276733	-0.0962548553943634	-0.0414139628410339
-8.37721061706543	-9.23870182037354	-10.4456453323364	-0.0735883936285973	-0.0962540209293365	-0.0414337366819382
-8.3793888092041	-9.24268245697021	-10.4447841644287	-0.073621965944767	-0.0962565913796425	-0.0415331497788429
-8.38269996643066	-9.24032974243164	-10.4488801956177	-0.073637992143631	-0.0962861552834511	-0.0415674075484276
-8.38629913330078	-9.24588680267334	-10.4435434341431	-0.0736155807971954	-0.0962982028722763	-0.0416772216558456
-8.3867301940918	-9.24405193328857	-10.4390430450439	-0.0736692696809769	-0.096331000328064	-0.0416830331087112
-8.39328479766846	-9.24965667724609	-10.4379100799561	-0.0735971927642822	-0.0962568446993828	-0.0417448505759239
-8.39334774017334	-9.24956893920898	-10.4326162338257	-0.0736326426267624	-0.0963957533240318	-0.0417921170592308
-8.4046573638916	-9.25073337554932	-10.4352998733521	-0.073619619011879	-0.0963028594851494	-0.0418601967394352
-8.40093421936035	-9.25114440917969	-10.4331312179565	-0.0736111775040627	-0.0964165329933167	-0.0419505909085274
-8.40746784210205	-9.25478553771973	-10.429368019104	-0.0736342743039131	-0.0964386761188507	-0.041985921561718
-8.41178798675537	-9.25676441192627	-10.42751121521	-0.0736464336514473	-0.0965151712298393	-0.0421142242848873
-8.41509628295898	-9.25666999816895	-10.420994758606	-0.0736501514911652	-0.0965373739600182	-0.0420693010091782
-8.42146015167236	-9.2620325088501	-10.4226360321045	-0.0736646354198456	-0.0965686142444611	-0.0421651713550091
-8.42444324493408	-9.26349258422852	-10.4233846664429	-0.0735616385936737	-0.0965971350669861	-0.0422286316752434
-8.43205451965332	-9.26764106750488	-10.4254417419434	-0.0736078992486	-0.0967124104499817	-0.04231983050704
-8.43548202514648	-9.26865482330322	-10.4215221405029	-0.0736179575324059	-0.0967241153120995	-0.0423223152756691
-8.44056606292725	-9.27260589599609	-10.4178915023804	-0.0734935998916626	-0.0967843309044838	-0.0423453077673912
-8.4432544708252	-9.27638053894043	-10.4169931411743	-0.0733961090445518	-0.0968895629048347	-0.0423127934336662
-8.45092582702637	-9.28099346160889	-10.4193315505981	-0.0734208449721336	-0.0968606621026993	-0.0423003956675529
-8.44719696044922	-9.28486347198486	-10.4200830459595	-0.0733354762196541	-0.0970674082636833	-0.042311754077673
-8.45272064208984	-9.29029178619385	-10.4197454452515	-0.073219396173954	-0.0970160439610481	-0.0422778986394405
-8.45477485656738	-9.2893590927124	-10.4187126159668	-0.0731661394238472	-0.0971949025988579	-0.0422555804252625
-8.456618309021	-9.29250144958496	-10.4242258071899	-0.0730651468038559	-0.0973147004842758	-0.0421936027705669
-8.4583683013916	-9.29599380493164	-10.42298412323	-0.0730217844247818	-0.0973114147782326	-0.0420958660542965
-8.45617389678955	-9.29394340515137	-10.4285650253296	-0.0728583857417107	-0.0974080488085747	-0.0421020649373531
-8.45565414428711	-9.2971076965332	-10.4234476089478	-0.0728562697768211	-0.097478911280632	-0.0419722646474838
-8.45415115356445	-9.29694747924805	-10.4256896972656	-0.0727364495396614	-0.0975440144538879	-0.0419440381228924
-8.45179176330566	-9.29886054992676	-10.4221258163452	-0.0727463513612747	-0.0976633429527283	-0.0418210737407207
-8.45271015167236	-9.29936408996582	-10.428394317627	-0.0726298540830612	-0.0976277589797974	-0.0418143384158611
-8.44751834869385	-9.2998743057251	-10.4241209030151	-0.0725881829857826	-0.0977112874388695	-0.0417282693088055
-8.44536781311035	-9.30090427398682	-10.4254684448242	-0.0726365000009537	-0.0977484732866287	-0.0416270084679127
-8.44259071350098	-9.29929542541504	-10.4256429672241	-0.0725129842758179	-0.0977674797177315	-0.0416254587471485
-8.44221878051758	-9.29591751098633	-10.4222574234009	-0.0724549889564514	-0.0977370068430901	-0.0415690317749977
-8.44120597839355	-9.29589080810547	-10.4207849502563	-0.0724459961056709	-0.0977621972560883	-0.0415668338537216
-8.44231700897217	-9.29463863372803	-10.4193019866943	-0.072435699403286	-0.0977543443441391	-0.0415683202445507
-8.44054222106934	-9.29158210754395	-10.4170808792114	-0.07243512570858	-0.0977876484394073	-0.0416056849062443
-8.43454170227051	-9.29418087005615	-10.4166221618652	-0.0724307894706726	-0.0977397337555885	-0.0415553115308285
-8.44179821014404	-9.29429149627686	-10.4151554107666	-0.0724742338061333	-0.0976601615548134	-0.0415326990187168
-8.43941307067871	-9.29176139831543	-10.4141902923584	-0.0724546909332275	-0.09775410592556	-0.0415261387825012
-8.44159984588623	-9.29336738586426	-10.4177417755127	-0.0724413096904755	-0.0976980403065681	-0.0415043272078037
-8.43840026855469	-9.2913293838501	-10.4136638641357	-0.0724547356367111	-0.0978120788931847	-0.0414225868880749
-8.44262409210205	-9.29153919219971	-10.4212636947632	-0.0724478289484978	-0.0977663621306419	-0.0413921177387238
-8.44071769714355	-9.28810977935791	-10.4117870330811	-0.0724119618535042	-0.0977787896990776	-0.0414172485470772
-8.44136428833008	-9.28423976898193	-10.4223918914795	-0.0722498670220375	-0.0977532789111137	-0.0413594432175159
-8.43783092498779	-9.28716945648193	-10.4193716049194	-0.0723131150007248	-0.0977951511740685	-0.0413790382444859
-8.43650436401367	-9.28528308868408	-10.4142456054688	-0.0722753778100014	-0.0978287979960442	-0.0413137152791023
-8.43422508239746	-9.28694534301758	-10.4168949127197	-0.0722698122262955	-0.0977897942066193	-0.0412090234458447
-8.43074989318848	-9.28386211395264	-10.4122772216797	-0.0722273364663124	-0.0977458208799362	-0.0411749891936779
-8.42923736572266	-9.28254127502441	-10.4175100326538	-0.0721437633037567	-0.097823791205883	-0.0411494411528111
-8.42447662353516	-9.28172397613525	-10.4075746536255	-0.0721842795610428	-0.0977477431297302	-0.0410502403974533
-8.4243335723877	-9.2773551940918	-10.4178352355957	-0.0721573531627655	-0.0976689159870148	-0.0409730859100819
-8.41412734985352	-9.27776336669922	-10.4125537872314	-0.0721700489521027	-0.097688227891922	-0.0409250408411026
-8.41533660888672	-9.27841949462891	-10.4154434204102	-0.072136327624321	-0.097632110118866	-0.0408492162823677
-8.4091100692749	-9.27187156677246	-10.4096517562866	-0.0721028223633766	-0.0977025851607323	-0.0408135987818241
-8.40502548217773	-9.27089977264404	-10.4113550186157	-0.0720544010400772	-0.097536213696003	-0.0407385118305683
-8.40024471282959	-9.27078247070313	-10.4073486328125	-0.07216477394104	-0.0975798815488815	-0.0406297482550144
-8.39513111114502	-9.26710033416748	-10.4070014953613	-0.0720675140619278	-0.0975227355957031	-0.0405271165072918
-8.39154529571533	-9.26361560821533	-10.4025707244873	-0.0721996873617172	-0.0974248722195625	-0.0404229536652565
-8.38408088684082	-9.2617073059082	-10.3973207473755	-0.0720363557338715	-0.0974260792136192	-0.0402798689901829
-8.38346862792969	-9.25906753540039	-10.4030046463013	-0.0720064267516136	-0.0973703116178513	-0.0401501096785069
-8.37527656555176	-9.25766658782959	-10.4041433334351	-0.0720690488815308	-0.0972977057099342	-0.0399776436388493
-8.37458229064941	-9.25214385986328	-10.3941459655762	-0.0719875991344452	-0.0972206220030785	-0.0398945212364197
-8.36432552337646	-9.2519998550415	-10.3999185562134	-0.072042427957058	-0.0972605720162392	-0.0398077517747879
-8.36135768890381	-9.24693584442139	-10.4017467498779	-0.0719516351819038	-0.0972556471824646	-0.0397349335253239
-8.35623264312744	-9.24577140808105	-10.3958377838135	-0.0720691308379173	-0.0972491130232811	-0.0396379083395004
-8.35494518280029	-9.24399948120117	-10.3962755203247	-0.0719595551490784	-0.0971515253186226	-0.0395454317331314
-8.35030174255371	-9.24092102050781	-10.3900527954102	-0.0719966143369675	-0.0971149504184723	-0.0394676588475704
-8.34646224975586	-9.23767375946045	-10.3905382156372	-0.0719435960054398	-0.0971089154481888	-0.0393894352018833
-8.34375476837158	-9.23627662658691	-10.3860836029053	-0.0720503106713295	-0.0969964787364006	-0.0392898842692375
-8.3407564163208	-9.23103523254395	-10.3874549865723	-0.0719244331121445	-0.0970247983932495	-0.039162889122963
-8.33414554595947	-9.22994136810303	-10.3850040435791	-0.0719430297613144	-0.097025953233242	-0.0391802787780762
-8.33353900909424	-9.23061847686768	-10.3880491256714	-0.0719865635037422	-0.0969484224915504	-0.0390918180346489
-8.33197498321533	-9.22327423095703	-10.3889989852905	-0.0720354840159416	-0.0969570428133011	-0.0390793904662132
-8.32462406158447	-9.22154712677002	-10.3887996673584	-0.0720717757940292	-0.0969482138752937	-0.0390114970505238
-8.32099437713623	-9.21944808959961	-10.3856229782104	-0.0720499902963638	-0.0968852043151855	-0.0389623716473579
-8.31985092163086	-9.21870994567871	-10.3778591156006	-0.0721531882882118	-0.0969048961997032	-0.0389583446085453
-8.3158712387085	-9.21658229827881	-10.3840379714966	-0.0721315890550613	-0.0967628061771393	-0.0388694517314434
-8.31121826171875	-9.21665477752686	-10.379602432251	-0.0722259879112244	-0.0967777073383331	-0.0389273725450039
-8.3095588684082	-9.2166919708252	-10.3682699203491	-0.0723644718527794	-0.0966975018382072	-0.0388505607843399
-8.30281925201416	-9.21515083312988	-10.3717470169067	-0.0723505467176437	-0.0965806022286415	-0.0388051271438599
-8.30393314361572	-9.21506309509277	-10.3705749511719	-0.0723890662193298	-0.096563845872879	-0.0387639440596104
-8.3009090423584	-9.21463298797607	-10.367259979248	-0.072470411658287	-0.0965206697583199	-0.038701705634594
-8.30012321472168	-9.21505928039551	-10.3639583587646	-0.0725071877241135	-0.0964245796203613	-0.0386648215353489
-8.29789447784424	-9.21414661407471	-10.3647975921631	-0.0725246369838715	-0.096385769546032	-0.0386320538818836
-8.30076503753662	-9.2097053527832	-10.356689453125	-0.0724903121590614	-0.0963297262787819	-0.0386035777628422
-8.29850196838379	-9.20945072174072	-10.3539896011353	-0.0725742876529694	-0.0964017286896706	-0.0385169312357903
-8.29552555084229	-9.20954418182373	-10.3579196929932	-0.0725947767496109	-0.0962562337517738	-0.0384113974869251
-8.29756355285645	-9.21049785614014	-10.3542146682739	-0.0726233795285225	-0.0962718576192856	-0.0384108051657677
-8.29684066772461	-9.2031946182251	-10.3551321029663	-0.0726074054837227	-0.0963127911090851	-0.0383328758180141
-8.29642581939697	-9.20771503448486	-10.353048324585	-0.0725619941949844	-0.096257820725441	-0.0382424034178257
-8.29629802703857	-9.20278167724609	-10.3472509384155	-0.0725773200392723	-0.0962671339511871	-0.0381647907197475
-8.29798126220703	-9.19994354248047	-10.3483505249023	-0.0725331455469131	-0.0962978526949883	-0.0381314679980278
-8.29640293121338	-9.20101737976074	-10.3408269882202	-0.0724970400333405	-0.0962725505232811	-0.0380797758698463
-8.29747676849365	-9.19896411895752	-10.3426923751831	-0.0724872499704361	-0.0963433384895325	-0.0379984900355339
-8.29774951934814	-9.19603157043457	-10.3379974365234	-0.0724712088704109	-0.0963137298822403	-0.037963405251503
-8.29492092132568	-9.19701290130615	-10.3386602401733	-0.0724614858627319	-0.0964393988251686	-0.0379370003938675
-8.29951477050781	-9.19419956207275	-10.34202003479	-0.0724069997668266	-0.0964198708534241	-0.037863414734602
-8.29957103729248	-9.19834613800049	-10.336709022522	-0.0725483745336533	-0.0964635089039803	-0.0378728359937668
-8.29760265350342	-9.19714832305908	-10.3393859863281	-0.0724236443638802	-0.0964511632919312	-0.0378381572663784
-8.29493141174316	-9.19845676422119	-10.336989402771	-0.0724805295467377	-0.0964823737740517	-0.0378265529870987
-8.29452323913574	-9.20110034942627	-10.33056640625	-0.0725591480731964	-0.0964312925934792	-0.0377468541264534
-8.29216384887695	-9.19921493530273	-10.3387985229492	-0.072516143321991	-0.0964436829090118	-0.0377439521253109
-8.29207134246826	-9.20472812652588	-10.3303985595703	-0.0726011022925377	-0.0964066609740257	-0.0376688204705715
-8.28838920593262	-9.20210933685303	-10.3303527832031	-0.0726853087544441	-0.0964555963873863	-0.0376057401299477
-8.29025745391846	-9.20004558563232	-10.3272571563721	-0.0725488588213921	-0.0963701829314232	-0.0376071892678738
-8.28834438323975	-9.20125865936279	-10.3255567550659	-0.0726466029882431	-0.0964429751038551	-0.0374968722462654
-8.2911319732666	-9.20260334014893	-10.3225545883179	-0.0726439356803894	-0.0962984710931778	-0.0373900271952152
-8.2895040512085	-9.20040130615234	-10.3269634246826	-0.0725551545619965	-0.0964328646659851	-0.0373640395700932
-8.28957939147949	-9.20215797424316	-10.3255672454834	-0.0725150853395462	-0.0964633747935295	-0.0372680276632309
-8.29765033721924	-9.20321559906006	-10.3229169845581	-0.0724737346172333	-0.0964227020740509	-0.0371124967932701
-8.2975435256958	-9.2029972076416	-10.3200721740723	-0.0724685862660408	-0.096493735909462	-0.0370440185070038
-8.29881477355957	-9.20509243011475	-10.3192939758301	-0.0723594427108765	-0.0965131670236588	-0.0369010381400585
-8.30401039123535	-9.20605182647705	-10.3207864761353	-0.0723427832126617	-0.0965583249926567	-0.036779198795557
-8.29792881011963	-9.20280170440674	-10.3174953460693	-0.0722106993198395	-0.0966398939490318	-0.0366688333451748
-8.30028247833252	-9.20571613311768	-10.3234624862671	-0.0720535665750504	-0.0967197865247726	-0.0365982241928577
-8.30015087127686	-9.20608234405518	-10.3264255523682	-0.0720844119787216	-0.0967792049050331	-0.0364180020987988
-8.2959041595459	-9.20494842529297	-10.3278293609619	-0.0719263553619385	-0.0968791022896767	-0.0363285355269909
-8.29292392730713	-9.20728874206543	-10.3337526321411	-0.071872316300869	-0.0969236940145493	-0.0362302586436272
-8.28963756561279	-9.20362377166748	-10.3325366973877	-0.0717980042099953	-0.0969740152359009	-0.0361390300095081
-8.28599071502686	-9.2044734954834	-10.338680267334	-0.0717391446232796	-0.0970029234886169	-0.0360182635486126
-8.27926826477051	-9.20362663269043	-10.3423347473145	-0.0716271698474884	-0.0970929935574532	-0.0360251814126968
-8.27355289459229	-9.20272254943848	-10.3333892822266	-0.0715851411223412	-0.0970685705542564	-0.0359565913677216
-8.2714672088623	-9.20069026947021	-10.3470840454102	-0.071589507162571	-0.097091019153595	-0.0359068438410759
-8.26036071777344	-9.20049858093262	-10.3421926498413	-0.0716605558991432	-0.097075566649437	-0.0358560793101788
-8.26027965545654	-9.19805717468262	-10.3466062545776	-0.0717270150780678	-0.0969688966870308	-0.0358191132545471
-8.25698661804199	-9.20103740692139	-10.3427295684814	-0.0716875195503235	-0.0968686640262604	-0.0357915759086609
-8.25546741485596	-9.20111179351807	-10.3351955413818	-0.0717131569981575	-0.0968416854739189	-0.0357597582042217
-8.2512264251709	-9.19698047637939	-10.3359022140503	-0.0716647505760193	-0.0968185365200043	-0.0356774218380451
-8.25080680847168	-9.19651126861572	-10.3441324234009	-0.071558453142643	-0.0968267396092415	-0.0356712378561497
-8.25020503997803	-9.18797492980957	-10.3305883407593	-0.071527436375618	-0.0968286618590355	-0.0356413945555687
-8.24836730957031	-9.18616390228271	-10.3364543914795	-0.0715179741382599	-0.0968810245394707	-0.0356537066400051
-8.24387550354004	-9.18411827087402	-10.3333606719971	-0.0715002715587616	-0.0968290641903877	-0.0356631614267826
-8.24602031707764	-9.18156051635742	-10.3313074111938	-0.0714424774050713	-0.0968636125326157	-0.035674374550581
-8.24244689941406	-9.18342590332031	-10.3305988311768	-0.0715398117899895	-0.0968504324555397	-0.0356773734092712
-8.24147129058838	-9.17862701416016	-10.3329658508301	-0.0714164599776268	-0.0968660414218903	-0.0356936939060688
-8.23849678039551	-9.17650032043457	-10.3319606781006	-0.0713570713996887	-0.0968697071075439	-0.0356405228376389
-8.23464202880859	-9.17737674713135	-10.3311958312988	-0.0715247988700867	-0.0969132483005524	-0.0356204397976398
-8.2331428527832	-9.17374515533447	-10.3350944519043	-0.0713377967476845	-0.0969351828098297	-0.035630326718092
-8.23210620880127	-9.17302513122559	-10.3283967971802	-0.0714139193296433	-0.0969007909297943	-0.035614151507616
-8.22892570495605	-9.17043781280518	-10.3312749862671	-0.0713456496596336	-0.0969475135207176	-0.0355662740767002
-8.22905921936035	-9.17066192626953	-10.328595161438	-0.0714506655931473	-0.0969230830669403	-0.0355570130050182
-8.22211933135986	-9.1672830581665	-10.3290863037109	-0.0714405477046967	-0.0969752669334412	-0.0354688391089439
-8.22454833984375	-9.17148017883301	-10.3248958587646	-0.0714250355958939	-0.0970486104488373	-0.0354331471025944
-8.21899795532227	-9.16666316986084	-10.3229055404663	-0.0714504271745682	-0.0970205068588257	-0.0354441925883293
-8.21823310852051	-9.16380500793457	-10.328143119812	-0.0715079009532928	-0.0969865918159485	-0.0353520736098289
-8.21567440032959	-9.16744518280029	-10.3266267776489	-0.0715102329850197	-0.0970467701554298	-0.0353525690734386
-8.21415901184082	-9.16652393341064	-10.3224716186523	-0.0715456828474998	-0.096978671848774	-0.035285446792841
-8.21492385864258	-9.16557121276855	-10.3234128952026	-0.0715092420578003	-0.0970556363463402	-0.0353128202259541
-8.21357345581055	-9.16179752349854	-10.3236198425293	-0.0714675188064575	-0.0970224961638451	-0.0352152474224567
-8.21303653717041	-9.16542720794678	-10.3201456069946	-0.0714810267090797	-0.0970918014645576	-0.0352182127535343
-8.21209812164307	-9.16257476806641	-10.3139219284058	-0.0715549364686012	-0.0970238447189331	-0.0352127328515053
-8.20929718017578	-9.1622486114502	-10.3203611373901	-0.071514368057251	-0.0970242246985435	-0.035166509449482
-8.21099090576172	-9.16478443145752	-10.3202705383301	-0.0715150237083435	-0.097035251557827	-0.0351471863687038
-8.20756530761719	-9.16658973693848	-10.3188848495483	-0.0716022253036499	-0.0970677882432938	-0.0351088158786297
-8.20532703399658	-9.16682243347168	-10.3240394592285	-0.0715979859232903	-0.097101166844368	-0.0350949801504612
-8.20333766937256	-9.16609191894531	-10.3204154968262	-0.0715886279940605	-0.0971089377999306	-0.0350661762058735
-8.20831489562988	-9.16929244995117	-10.3261499404907	-0.0715245082974434	-0.0971138030290604	-0.0350877791643143
-8.20339584350586	-9.16743564605713	-10.3199758529663	-0.0715228170156479	-0.0970751270651817	-0.0350349359214306
-8.20064449310303	-9.17055892944336	-10.3181486129761	-0.0714004561305046	-0.0971361771225929	-0.035034503787756
-8.20744895935059	-9.1732120513916	-10.3215951919556	-0.0714780390262604	-0.0972343906760216	-0.0350340493023396
-8.20544147491455	-9.16925144195557	-10.326828956604	-0.0714107751846313	-0.0972827896475792	-0.0349821895360947
-8.21163749694824	-9.17435550689697	-10.3278160095215	-0.0713293701410294	-0.0972588434815407	-0.0350045226514339
-8.20982360839844	-9.17039108276367	-10.322998046875	-0.0713167116045952	-0.0973856821656227	-0.0349828042089939
-8.21432685852051	-9.1729154586792	-10.3302307128906	-0.0713004171848297	-0.0974668189883232	-0.035011388361454
-8.21788120269775	-9.17434883117676	-10.3261651992798	-0.0712335258722305	-0.0974730625748634	-0.0350244306027889
-8.21614170074463	-9.17845439910889	-10.3261852264404	-0.0711677670478821	-0.0975424572825432	-0.0350235216319561
-8.22306346893311	-9.17714786529541	-10.3323602676392	-0.0711595863103867	-0.0976577252149582	-0.0350357666611671
-8.22519588470459	-9.17850685119629	-10.3253507614136	-0.0711112469434738	-0.0977000966668129	-0.0350792184472084
-8.23094749450684	-9.18392658233643	-10.3353786468506	-0.0709603577852249	-0.0977998524904251	-0.035079400986433
-8.23640727996826	-9.18385314941406	-10.3289527893066	-0.0709294453263283	-0.0979004204273224	-0.0350969508290291
-8.2448902130127	-9.18377017974854	-10.328667640686	-0.0708883702754974	-0.0979191139340401	-0.0351026095449924
-8.2494478225708	-9.18780422210693	-10.3336000442505	-0.0707913786172867	-0.0980666056275368	-0.0351298376917839
-8.25303173065186	-9.18688678741455	-10.3296718597412	-0.0707023292779922	-0.0981418043375015	-0.0351936928927898
-8.26110458374023	-9.19103050231934	-10.3359670639038	-0.0707120299339294	-0.0981745198369026	-0.035245019942522
-8.26098823547363	-9.19289588928223	-10.3314113616943	-0.0706429481506348	-0.098265752196312	-0.0353299453854561
-8.26832962036133	-9.19439029693604	-10.3378944396973	-0.0705840587615967	-0.0982948020100594	-0.0354393720626831
-8.27278900146484	-9.19752788543701	-10.3303508758545	-0.0705526322126389	-0.0984186679124832	-0.0354482941329479
-8.27402305603027	-9.19575214385986	-10.3361215591431	-0.070481926202774	-0.0984287783503532	-0.0355532430112362
-8.28141307830811	-9.20039844512939	-10.3369102478027	-0.0704584792256355	-0.0984425693750381	-0.0356275476515293
-8.28234481811523	-9.19963073730469	-10.3412599563599	-0.0705117732286453	-0.0985083431005478	-0.0357104018330574
-8.28843116760254	-9.19927978515625	-10.3393611907959	-0.0704584345221519	-0.0985278710722923	-0.0357550717890263
-8.28993225097656	-9.20273971557617	-10.3374271392822	-0.0704801306128502	-0.0985359326004982	-0.0358275733888149
-8.29191398620605	-9.20277309417725	-10.3348989486694	-0.0704828277230263	-0.0985412150621414	-0.0358833856880665
-8.29722881317139	-9.20143508911133	-10.3385581970215	-0.0704892501235008	-0.0984680652618408	-0.0359545461833477
-8.29771709442139	-9.20131683349609	-10.3386030197144	-0.0704600811004639	-0.0985861271619797	-0.0359579920768738
-8.29860687255859	-9.20315742492676	-10.3334808349609	-0.0704215317964554	-0.0985410511493683	-0.0359829626977444
-8.29898548126221	-9.20071601867676	-10.3378925323486	-0.07052031904459	-0.0985719263553619	-0.0359515473246574
-8.29739952087402	-9.2028694152832	-10.3284101486206	-0.0705239325761795	-0.0985304489731789	-0.0359180271625519
-8.29589557647705	-9.19987487792969	-10.3323907852173	-0.0704746097326279	-0.0985453352332115	-0.0359266325831413
-8.29475212097168	-9.20174980163574	-10.3308362960815	-0.0704482197761536	-0.0985762104392052	-0.0358723141252995
-8.29114532470703	-9.19870471954346	-10.3320722579956	-0.0705276653170586	-0.0985360741615295	-0.0358112864196301
-8.28610610961914	-9.19697189331055	-10.3312559127808	-0.0704556480050087	-0.0985632687807083	-0.0357095003128052
-8.28337478637695	-9.19785022735596	-10.3289022445679	-0.0704893469810486	-0.0985487475991249	-0.0357170663774014
-8.27590942382813	-9.19451141357422	-10.3277225494385	-0.0704865083098412	-0.0985488221049309	-0.0356695167720318
-8.2773265838623	-9.19407844543457	-10.3304386138916	-0.0705269202589989	-0.0984420627355576	-0.0356688871979713
-8.26624870300293	-9.19197082519531	-10.3228960037231	-0.0705138370394707	-0.0985053181648254	-0.0356269031763077
-8.26840209960938	-9.19031429290771	-10.3304071426392	-0.0705497041344643	-0.098369725048542	-0.0355193428695202
-8.26054573059082	-9.18805408477783	-10.3191404342651	-0.0706942304968834	-0.0983354300260544	-0.0355635061860085
-8.25536918640137	-9.19067001342773	-10.3211851119995	-0.0707417950034142	-0.0982343703508377	-0.035514060407877
-8.25217247009277	-9.18554782867432	-10.3142442703247	-0.0707378312945366	-0.098101407289505	-0.035518653690815
-8.24747562408447	-9.18506050109863	-10.309006690979	-0.0709147900342941	-0.0980297401547432	-0.0355104207992554
-8.24393939971924	-9.18077182769775	-10.3086738586426	-0.0709483101963997	-0.0979828089475632	-0.0355160646140575
-8.23972511291504	-9.17655086517334	-10.3100643157959	-0.070994608104229	-0.0979534238576889	-0.0355316698551178
-8.23621654510498	-9.17409992218018	-10.3016595840454	-0.0710505396127701	-0.0978353843092918	-0.0354651920497417
-8.23265361785889	-9.17076301574707	-10.3011779785156	-0.0711045265197754	-0.0978502333164215	-0.035541582852602
-8.22808361053467	-9.17036151885986	-10.2974824905396	-0.0712001174688339	-0.0976980403065681	-0.0355266220867634
-8.23038673400879	-9.16762351989746	-10.2964124679565	-0.0712365657091141	-0.0976336151361465	-0.0355471596121788
-8.22299289703369	-9.163743019104	-10.289475440979	-0.0713508576154709	-0.0975746586918831	-0.0355968624353409
-8.22230434417725	-9.16399574279785	-10.2922677993774	-0.0713106989860535	-0.0974507182836533	-0.0355918370187283
-8.22159194946289	-9.16503620147705	-10.2913484573364	-0.07144845277071	-0.0974192023277283	-0.0356480106711388
-8.21909046173096	-9.15995025634766	-10.2858667373657	-0.0713989958167076	-0.0973322317004204	-0.0357628613710403
-8.22091293334961	-9.1613655090332	-10.283055305481	-0.0714342817664146	-0.0972575694322586	-0.0358141362667084
-8.22139453887939	-9.15707492828369	-10.284646987915	-0.0713983327150345	-0.0972622409462929	-0.0358082428574562
-8.22699642181396	-9.15926361083984	-10.2867126464844	-0.0714785233139992	-0.0972418412566185	-0.0358993299305439
-8.22792434692383	-9.15820503234863	-10.283766746521	-0.0714882910251617	-0.0971971079707146	-0.0359475836157799
-8.23262596130371	-9.16042137145996	-10.2870645523071	-0.0713618025183678	-0.0971486791968346	-0.0360216572880745
-8.23358535766602	-9.16066932678223	-10.2781362533569	-0.0714027360081673	-0.0971908643841743	-0.0361036248505116
-8.24161624908447	-9.16151809692383	-10.2820911407471	-0.0714034587144852	-0.0972144901752472	-0.0361127629876137
-8.24385356903076	-9.16379451751709	-10.2850399017334	-0.0713087841868401	-0.0972289144992828	-0.0362366400659084
-8.25089740753174	-9.16838550567627	-10.2896928787231	-0.0712238997220993	-0.0972455590963364	-0.0362760126590729
-8.25660705566406	-9.17111682891846	-10.2872381210327	-0.0712636038661003	-0.0972876250743866	-0.0363170839846134
-8.25921440124512	-9.16971015930176	-10.2894763946533	-0.0712182596325874	-0.0973128527402878	-0.0363704152405262
-8.26509380340576	-9.17170238494873	-10.2953882217407	-0.0711294561624527	-0.0973359048366547	-0.0365063920617104
-8.27249336242676	-9.17521190643311	-10.2953243255615	-0.0710717216134071	-0.0974002107977867	-0.0365370623767376
-8.27453708648682	-9.17512893676758	-10.2907218933105	-0.0710286349058151	-0.0973529443144798	-0.0366192311048508
-8.27841854095459	-9.17868232727051	-10.2933397293091	-0.0709516853094101	-0.0974123924970627	-0.0366913750767708
-8.27856636047363	-9.17917156219482	-10.2968349456787	-0.0709666013717651	-0.0974505171179771	-0.0367616042494774
-8.28291320800781	-9.17928314208984	-10.2972612380981	-0.0709139108657837	-0.0973942801356316	-0.0367822907865047
-8.28407096862793	-9.18013954162598	-10.2958164215088	-0.0708752274513245	-0.0974450260400772	-0.0368151776492596
-8.28332710266113	-9.17908191680908	-10.294545173645	-0.070888951420784	-0.097344696521759	-0.0368265509605408
-8.28377151489258	-9.17881774902344	-10.2986507415771	-0.0708992853760719	-0.0973909720778465	-0.0368598438799381
-8.28186321258545	-9.17626857757568	-10.2993946075439	-0.0708719566464424	-0.0972827300429344	-0.0368820540606976
-8.2825288772583	-9.17704200744629	-10.3010692596436	-0.070916011929512	-0.0972346812486649	-0.0369073934853077
-8.27834606170654	-9.17431735992432	-10.2912406921387	-0.0710224658250809	-0.0972021892666817	-0.0369118079543114
-8.27474498748779	-9.17142963409424	-10.2988681793213	-0.0709778741002083	-0.0971852242946625	-0.0369137711822987
-8.27399921417236	-9.17227840423584	-10.3000736236572	-0.0710907801985741	-0.0970566943287849	-0.0369509272277355
-8.26855564117432	-9.16868782043457	-10.2947578430176	-0.0711193159222603	-0.0970321223139763	-0.0368910692632198
-8.26594638824463	-9.16827487945557	-10.2997713088989	-0.0711099281907082	-0.0969521403312683	-0.0369348116219044
-8.26496601104736	-9.16353416442871	-10.293833732605	-0.0710721388459206	-0.0969402194023132	-0.036875557154417
-8.26335048675537	-9.16443252563477	-10.2923469543457	-0.0710943564772606	-0.0968018025159836	-0.0369144380092621
-8.26084327697754	-9.16318988800049	-10.2966394424438	-0.0710823982954025	-0.0967876836657524	-0.0368736945092678
-8.26285076141357	-9.16323280334473	-10.290225982666	-0.071064330637455	-0.0967042818665504	-0.0369000472128391
-8.26355934143066	-9.16129684448242	-10.291220664978	-0.0710685849189758	-0.0966552570462227	-0.0368308573961258
-8.26436996459961	-9.15978717803955	-10.2865562438965	-0.0710055381059647	-0.0965929701924324	-0.0368176959455013
-8.26412391662598	-9.15810871124268	-10.2893028259277	-0.0710575208067894	-0.0965681746602058	-0.0368033424019814
-8.26832675933838	-9.15725135803223	-10.2831516265869	-0.0709604248404503	-0.0964706987142563	-0.0368282571434975
-8.26654624938965	-9.15385627746582	-10.2862691879272	-0.0709486156702042	-0.0965054705739021	-0.0368450433015823
-8.26991558074951	-9.15545463562012	-10.2908010482788	-0.070898063480854	-0.0965144485235214	-0.0368996299803257
-8.27126979827881	-9.15389633178711	-10.2901248931885	-0.0708886533975601	-0.0965165942907333	-0.0368589945137501
-8.26910877227783	-9.1499080657959	-10.2927398681641	-0.070832297205925	-0.0964621156454086	-0.0369565337896347
-8.26905822753906	-9.14867973327637	-10.2928247451782	-0.070819690823555	-0.0964737460017204	-0.0369960255920887
-8.26888084411621	-9.1494140625	-10.2900838851929	-0.070945993065834	-0.0964188277721405	-0.0369610115885735
-8.26766109466553	-9.14728260040283	-10.2895832061768	-0.070801705121994	-0.0962831303477287	-0.0369499735534191
-8.26937389373779	-9.14746952056885	-10.2901601791382	-0.0708474516868591	-0.096308633685112	-0.0369492061436176
-8.26291751861572	-9.14475440979004	-10.2917327880859	-0.0708412453532219	-0.096320204436779	-0.0368927866220474
-8.26688194274902	-9.14582920074463	-10.2892799377441	-0.0708281993865967	-0.0961587205529213	-0.0368863791227341
-8.25905799865723	-9.14614677429199	-10.2946157455444	-0.0708297789096832	-0.0961617305874825	-0.0367942824959755
-8.26009368896484	-9.1478099822998	-10.300311088562	-0.0709083750844002	-0.0960487648844719	-0.0366648994386196
-8.25468158721924	-9.14733028411865	-10.2971267700195	-0.0708721429109573	-0.0959441512823105	-0.0366081409156322
-8.25132942199707	-9.1492805480957	-10.2983360290527	-0.0708167180418968	-0.0959213972091675	-0.0365046337246895
-8.25214385986328	-9.14923667907715	-10.2944297790527	-0.0707830190658569	-0.0958282724022865	-0.0364597477018833
-8.24894428253174	-9.15281581878662	-10.2959642410278	-0.0708006173372269	-0.0957801565527916	-0.0363532863557339
-8.24695014953613	-9.14872932434082	-10.2947082519531	-0.0706781670451164	-0.0957244038581848	-0.03621906042099
-8.24526691436768	-9.15222549438477	-10.2958908081055	-0.070707269012928	-0.0956861153244972	-0.0361950062215328
-8.24227428436279	-9.15054225921631	-10.2947826385498	-0.0706685557961464	-0.0956466719508171	-0.0360857062041759
-8.2425594329834	-9.15051460266113	-10.3008527755737	-0.0706591084599495	-0.0955477058887482	-0.0359896086156368
-8.23768520355225	-9.15205478668213	-10.2966394424438	-0.0705663859844208	-0.0954907834529877	-0.0359547026455402
-8.23677444458008	-9.14942646026611	-10.2900543212891	-0.0705921500921249	-0.0953728854656219	-0.0358098745346069
-8.23407936096191	-9.14863967895508	-10.2924900054932	-0.0705345273017883	-0.095319963991642	-0.0358028002083302
-8.23060512542725	-9.14774131774902	-10.2924308776855	-0.0705092698335648	-0.095302015542984	-0.0356906317174435
-8.23357391357422	-9.14664554595947	-10.2867736816406	-0.0705206841230392	-0.0952180922031403	-0.0356521084904671
-8.2283411026001	-9.14159202575684	-10.2782077789307	-0.0705291330814362	-0.0951292812824249	-0.0355366244912148
-8.22675704956055	-9.1387825012207	-10.2847509384155	-0.0704513266682625	-0.0950095355510712	-0.0355423726141453
-8.22329902648926	-9.13701820373535	-10.2760696411133	-0.0705308690667152	-0.0950447171926498	-0.0354306250810623
-8.22306632995605	-9.13203525543213	-10.2741689682007	-0.0705809518694878	-0.0949243530631065	-0.0354288369417191
-8.22322273254395	-9.13328552246094	-10.2690725326538	-0.0705458894371986	-0.0948522314429283	-0.0354652628302574
-8.22139835357666	-9.1292610168457	-10.2713556289673	-0.0706344768404961	-0.0947997272014618	-0.035401526838541
-8.22079753875732	-9.12838459014893	-10.2665863037109	-0.0706214532256126	-0.094675600528717	-0.0353413820266724
-8.21825695037842	-9.12664413452148	-10.2663555145264	-0.0706799179315567	-0.0946915075182915	-0.0353132896125317
-8.22164058685303	-9.12692928314209	-10.2648000717163	-0.0705951377749443	-0.0945727452635765	-0.0352675653994083
-8.21953678131104	-9.12564563751221	-10.2623729705811	-0.0706987753510475	-0.0945676863193512	-0.0352398380637169
-8.22079753875732	-9.12455368041992	-10.2602319717407	-0.0706722736358643	-0.0943924784660339	-0.0352446250617504
-8.21850967407227	-9.12712669372559	-10.2637958526611	-0.0706684440374374	-0.0944187343120575	-0.0351900197565556
-8.21512985229492	-9.12426376342773	-10.2653112411499	-0.0707088112831116	-0.0944430604577065	-0.0351516045629978
-8.21373748779297	-9.12459278106689	-10.2657012939453	-0.0706563591957092	-0.0943816676735878	-0.0350831486284733
-8.20976066589355	-9.12384700775146	-10.2651386260986	-0.0707418099045753	-0.0943916887044907	-0.0349778011441231
-8.20885944366455	-9.12155532836914	-10.2673683166504	-0.0707056447863579	-0.0943524837493896	-0.0349887311458588
-8.20263481140137	-9.12166309356689	-10.2683639526367	-0.0707636997103691	-0.0943156108260155	-0.0349069871008396
-8.19968700408936	-9.1215934753418	-10.2700090408325	-0.0707427114248276	-0.0943086817860603	-0.0348078943789005
-8.19958972930908	-9.1208667755127	-10.2702856063843	-0.0706476718187332	-0.0942452624440193	-0.0347908399999142
-8.1941556930542	-9.11862564086914	-10.2683944702148	-0.0708783343434334	-0.0942497923970222	-0.034713476896286
-8.19138813018799	-9.12057590484619	-10.2695112228394	-0.0707567185163498	-0.0941361635923386	-0.0346813462674618
-8.19253253936768	-9.12001705169678	-10.2645273208618	-0.0707384347915649	-0.0940372943878174	-0.0346376337110996
-8.18808746337891	-9.11589813232422	-10.2654914855957	-0.0707262083888054	-0.0941264107823372	-0.0345960669219494
-8.19247341156006	-9.1164493560791	-10.2672386169434	-0.070740632712841	-0.0939121842384338	-0.0345501415431499
-8.18671894073486	-9.11481475830078	-10.263765335083	-0.0707949474453926	-0.094035305082798	-0.0346137881278992
-8.19310855865479	-9.11670970916748	-10.2642078399658	-0.0708274692296982	-0.0939140766859055	-0.0345916673541069
-8.19167518615723	-9.11398887634277	-10.2687072753906	-0.0708165615797043	-0.0938327088952065	-0.0345478691160679
-8.19139575958252	-9.11407566070557	-10.2608184814453	-0.0708180144429207	-0.0937655195593834	-0.0345777980983257
-8.19532299041748	-9.11330509185791	-10.260968208313	-0.0708363875746727	-0.0937597751617432	-0.034573208540678
-8.19659519195557	-9.11226463317871	-10.2567892074585	-0.0709285363554955	-0.0936490446329117	-0.0345610491931438
-8.19944667816162	-9.11467361450195	-10.255126953125	-0.0707724839448929	-0.0936700254678726	-0.034555621445179
-8.19820594787598	-9.1159496307373	-10.2526550292969	-0.0708410069346428	-0.0936400592327118	-0.0345162004232407
-8.20159912109375	-9.11598777770996	-10.2517509460449	-0.0708098709583282	-0.093541331589222	-0.034509152173996
-8.20526504516602	-9.11462116241455	-10.2533893585205	-0.070794053375721	-0.0935649126768112	-0.0344571396708488
-8.20573711395264	-9.11798000335693	-10.2485809326172	-0.0707291215658188	-0.0936030521988869	-0.034378569573164
-8.213547706604	-9.11965560913086	-10.2533483505249	-0.0706273168325424	-0.0935995355248451	-0.0342977941036224
-8.20445346832275	-9.11785221099854	-10.2518491744995	-0.0705452859401703	-0.0936134532094002	-0.0342824086546898
-8.20964336395264	-9.12192153930664	-10.2579250335693	-0.070466972887516	-0.093630313873291	-0.0342382006347179
-8.21010780334473	-9.12617206573486	-10.267204284668	-0.0704038813710213	-0.0936208516359329	-0.0341535769402981
-8.20899295806885	-9.12436389923096	-10.2683429718018	-0.0703056305646896	-0.0936374664306641	-0.0341026149690151
-8.20951557159424	-9.12833881378174	-10.2737588882446	-0.0702049881219864	-0.0936761572957039	-0.0341426767408848
-8.2080135345459	-9.13007164001465	-10.2691535949707	-0.0702510550618172	-0.0937246233224869	-0.0340838767588139
-8.20877838134766	-9.13042068481445	-10.2722139358521	-0.0701286867260933	-0.0935755297541618	-0.0340874008834362
-8.20930480957031	-9.13555335998535	-10.279637336731	-0.0700663849711418	-0.0937388390302658	-0.0340479873120785
-8.20651054382324	-9.13389492034912	-10.2760534286499	-0.0700622051954269	-0.0936731249094009	-0.0340426787734032
-8.21009731292725	-9.13873481750488	-10.2810926437378	-0.0699957087635994	-0.0936230272054672	-0.0340348146855831
-8.20674419403076	-9.14249992370605	-10.2763538360596	-0.0699744150042534	-0.0936983823776245	-0.0340011566877365
-8.21482181549072	-9.14333534240723	-10.2884368896484	-0.0698869526386261	-0.0936167910695076	-0.0339639782905579
-8.21614646911621	-9.14053726196289	-10.280632019043	-0.0698402374982834	-0.0936978682875633	-0.0339841209352016
-8.21637535095215	-9.14292526245117	-10.2891616821289	-0.069770984351635	-0.0936368778347969	-0.0339589454233646
-8.21657276153564	-9.14522838592529	-10.2839775085449	-0.0698201805353165	-0.0936561897397041	-0.0339858420193195
-8.22022342681885	-9.14373111724854	-10.283597946167	-0.0696851909160614	-0.0936398953199387	-0.0339528620243073
-8.22237300872803	-9.14395809173584	-10.2892293930054	-0.0696520283818245	-0.0936587676405907	-0.0340088233351707
-8.22347831726074	-9.14554405212402	-10.2858619689941	-0.0695535317063332	-0.0936641544103622	-0.0340196564793587
-8.2264289855957	-9.1465368270874	-10.2883863449097	-0.0695365443825722	-0.0936216861009598	-0.0340266115963459
-8.22313213348389	-9.14506721496582	-10.2856779098511	-0.0695322081446648	-0.0937326028943062	-0.034008864313364
-8.22974300384521	-9.14852142333984	-10.2889957427979	-0.0695004835724831	-0.0935884267091751	-0.0340450331568718
-8.22847461700439	-9.15011787414551	-10.2852869033813	-0.0694154277443886	-0.0936252847313881	-0.034103624522686
-8.23400115966797	-9.15145111083984	-10.2958736419678	-0.0694150105118752	-0.0934821590781212	-0.034115981310606
-8.23122119903564	-9.15446758270264	-10.2971286773682	-0.0694083645939827	-0.0934668779373169	-0.0341016165912151
-8.23425960540771	-9.15692901611328	-10.2941112518311	-0.0694029852747917	-0.0934056341648102	-0.0341578088700771
-8.23621940612793	-9.1599760055542	-10.2984600067139	-0.0692788064479828	-0.0933809727430344	-0.034195926040411
-8.23850917816162	-9.16061019897461	-10.293963432312	-0.0693586245179176	-0.0933206304907799	-0.0342913903295994
-8.23796463012695	-9.15817928314209	-10.3064994812012	-0.0692505091428757	-0.0933482274413109	-0.0342743620276451
-8.24241828918457	-9.16460990905762	-10.3030042648315	-0.0692665427923203	-0.0932759419083595	-0.0343771390616894
-8.24407005310059	-9.16226100921631	-10.3035697937012	-0.0691648572683334	-0.093257263302803	-0.0344056412577629
-8.24650764465332	-9.16256141662598	-10.3029918670654	-0.069138690829277	-0.0932191163301468	-0.0344757549464703
-8.24765682220459	-9.16819953918457	-10.3051710128784	-0.0690689608454704	-0.0931968986988068	-0.03455476090312
-8.25134086608887	-9.16673946380615	-10.3001260757446	-0.0690358728170395	-0.0931467339396477	-0.0346309989690781
-8.25285625457764	-9.1677131652832	-10.3048763275146	-0.0690442323684692	-0.0931094214320183	-0.0347067303955555
-8.25512886047363	-9.16792106628418	-10.3086538314819	-0.0689755454659462	-0.0930146425962448	-0.0348139330744743
-8.25773429870605	-9.1691198348999	-10.3034133911133	-0.0689537152647972	-0.0930841788649559	-0.0349209196865559
-8.26120090484619	-9.17016410827637	-10.3064308166504	-0.0689189657568932	-0.0930226370692253	-0.0349771752953529
-8.26027393341064	-9.17041778564453	-10.3069982528687	-0.0689373835921288	-0.0929548144340515	-0.0351037234067917
-8.26515483856201	-9.16842651367188	-10.3048648834229	-0.0688278675079346	-0.0929179713129997	-0.035235807299614
-8.26905822753906	-9.17167949676514	-10.310037612915	-0.0688693523406982	-0.0928866788744926	-0.0353869423270226
-8.26991748809814	-9.17049694061279	-10.3106899261475	-0.0689098462462425	-0.0927196964621544	-0.0354407429695129
-8.27050399780273	-9.17086696624756	-10.3071889877319	-0.0689400434494019	-0.0927198454737663	-0.0355823338031769
-8.27088737487793	-9.17062473297119	-10.3053560256958	-0.0689484849572182	-0.0926927998661995	-0.0356653928756714
-8.27702236175537	-9.16883182525635	-10.3041133880615	-0.0689501017332077	-0.0925131142139435	-0.0357680432498455
-8.27767086029053	-9.17101097106934	-10.3036918640137	-0.0690208300948143	-0.0924485474824905	-0.0358689464628696
-8.28066635131836	-9.17100524902344	-10.3044147491455	-0.0689449682831764	-0.0922727659344673	-0.0359410755336285
-8.28005695343018	-9.16953563690186	-10.2994861602783	-0.0690722018480301	-0.0922287777066231	-0.0360006056725979
-8.28534698486328	-9.16854190826416	-10.2939472198486	-0.0690047293901443	-0.0920931547880173	-0.0360377579927444
-8.28539657592773	-9.17015552520752	-10.2990255355835	-0.0690731629729271	-0.0918987691402435	-0.0360911004245281
-8.28593063354492	-9.16804790496826	-10.2989063262939	-0.0690338909626007	-0.0919265002012253	-0.0361112393438816
-8.28880214691162	-9.1697244644165	-10.2926816940308	-0.069049134850502	-0.0918241515755653	-0.0361765995621681
-8.28832149505615	-9.16888809204102	-10.2903385162354	-0.0690577402710915	-0.0917398706078529	-0.036185696721077
-8.28981685638428	-9.1693286895752	-10.2894077301025	-0.0690361857414246	-0.0915679559111595	-0.0361596867442131
-8.28746318817139	-9.16678047180176	-10.2884788513184	-0.0690537095069885	-0.0916408449411392	-0.0362106375396252
-8.28742027282715	-9.16520500183105	-10.2891273498535	-0.0690646693110466	-0.0914843007922173	-0.0362238250672817
-8.28524398803711	-9.16473293304443	-10.2835140228271	-0.069026991724968	-0.0914991796016693	-0.036295585334301
-8.28285789489746	-9.16589546203613	-10.285572052002	-0.0690712332725525	-0.0914345309138298	-0.0362602025270462
-8.28360271453857	-9.16300296783447	-10.2818202972412	-0.0690158307552338	-0.0914057716727257	-0.0362731255590916
-8.28291416168213	-9.16093730926514	-10.2748031616211	-0.0689565315842628	-0.0913377702236176	-0.0362399555742741
-8.28140163421631	-9.15659236907959	-10.2809867858887	-0.0689184665679932	-0.0913390070199966	-0.0362897366285324
-8.2812557220459	-9.15544414520264	-10.2773399353027	-0.0689219236373901	-0.0912682637572289	-0.0362765789031982
-8.27503681182861	-9.15389633178711	-10.2777700424194	-0.0688924342393875	-0.0912603661417961	-0.0363397821784019
-8.27593231201172	-9.15307998657227	-10.2798595428467	-0.0689025968313217	-0.0912560001015663	-0.0363065153360367
-8.27106666564941	-9.15236854553223	-10.2760057449341	-0.0690171420574188	-0.0912394598126411	-0.0363212004303932
-8.274827003479	-9.15001106262207	-10.2763357162476	-0.0688751712441444	-0.0911556035280228	-0.036336712539196
-8.27174186706543	-9.15132904052734	-10.2788715362549	-0.0689599514007568	-0.0911765322089195	-0.0363523066043854
-8.27243041992188	-9.15053367614746	-10.2718868255615	-0.0688891112804413	-0.0910914912819862	-0.0363710001111031
-8.27160739898682	-9.15076637268066	-10.2744741439819	-0.0690127536654472	-0.0911569744348526	-0.036457896232605
-8.27007675170898	-9.15005111694336	-10.2789220809937	-0.0689678192138672	-0.0910985469818115	-0.0365437604486942
-8.2749662399292	-9.15691661834717	-10.2832803726196	-0.0689297318458557	-0.0911138728260994	-0.0365575328469276
-8.2758321762085	-9.15161800384521	-10.2817440032959	-0.0689960494637489	-0.091079369187355	-0.0366821959614754
-8.27731132507324	-9.15545558929443	-10.2846002578735	-0.0688924640417099	-0.0909828171133995	-0.036755695939064
-8.2814998626709	-9.16148853302002	-10.2859830856323	-0.0688840001821518	-0.0909826308488846	-0.0367892943322659
-8.28344631195068	-9.15936279296875	-10.2880373001099	-0.0688627064228058	-0.0909992083907127	-0.0368667803704739
-8.28705406188965	-9.16239929199219	-10.2906732559204	-0.0688327848911285	-0.0909762531518936	-0.036986455321312
-8.2895393371582	-9.16364479064941	-10.2940883636475	-0.0688204243779182	-0.090959370136261	-0.0370191298425198
-8.29446792602539	-9.16583633422852	-10.2921028137207	-0.0687152519822121	-0.0909504145383835	-0.0371576175093651
-8.29673385620117	-9.16953086853027	-10.2907218933105	-0.068749412894249	-0.0909945443272591	-0.037172544747591
-8.30012321472168	-9.1702823638916	-10.2932195663452	-0.0686033964157104	-0.0909366235136986	-0.0372441001236439
-8.30012798309326	-9.17022514343262	-10.2980422973633	-0.0686156153678894	-0.0909655466675758	-0.0373403318226337
-8.30614185333252	-9.17386245727539	-10.2996959686279	-0.0685285031795502	-0.0910310372710228	-0.0373421274125576
-8.30679225921631	-9.17400360107422	-10.296576499939	-0.0685358047485352	-0.0910183265805244	-0.0374299436807632
-8.30710697174072	-9.17362689971924	-10.3043642044067	-0.0684700459241867	-0.0909609794616699	-0.0374596491456032
-8.31089305877686	-9.17606925964355	-10.3034896850586	-0.0684667155146599	-0.0909701585769653	-0.0375174395740032
-8.31325626373291	-9.17806339263916	-10.2968664169312	-0.0684284791350365	-0.0909204632043839	-0.0375588946044445
-8.31251239776611	-9.17923069000244	-10.3005332946777	-0.0684743896126747	-0.0910165384411812	-0.0376092568039894
-8.31448078155518	-9.17995357513428	-10.3031101226807	-0.0684260725975037	-0.0909597426652908	-0.0376238711178303
-8.31560802459717	-9.18385887145996	-10.3026580810547	-0.0684446021914482	-0.090914249420166	-0.037691380828619
-8.31534576416016	-9.18119335174561	-10.299747467041	-0.0684850662946701	-0.0909641310572624	-0.0377391651272774
-8.31372356414795	-9.18483257293701	-10.3077526092529	-0.0683842450380325	-0.0909106209874153	-0.0377817377448082
-8.32187080383301	-9.18691349029541	-10.3005542755127	-0.0683923661708832	-0.0908749401569366	-0.0378006473183632
-8.32050228118896	-9.18333911895752	-10.3043384552002	-0.0684227645397186	-0.0908654406666756	-0.0378756858408451
-8.32376384735107	-9.18778419494629	-10.3057680130005	-0.0684033557772636	-0.0908238142728806	-0.0379130467772484
-8.32768154144287	-9.18673229217529	-10.299168586731	-0.0684146359562874	-0.0908266752958298	-0.0379745028913021
-8.33327198028564	-9.18942165374756	-10.2949810028076	-0.0684121921658516	-0.0907517746090889	-0.0379856787621975
-8.33582592010498	-9.18971157073975	-10.3021717071533	-0.0684010460972786	-0.090760201215744	-0.0381135568022728
-8.33710193634033	-9.19136333465576	-10.2957954406738	-0.0683887526392937	-0.0907494649291039	-0.038177814334631
-8.34167575836182	-9.19100189208984	-10.2981929779053	-0.0683790147304535	-0.0907490104436874	-0.0382514446973801
-8.34353923797607	-9.19343757629395	-10.2909736633301	-0.0684022903442383	-0.090655118227005	-0.0383797474205494
-8.3475284576416	-9.19267463684082	-10.2915487289429	-0.0682803615927696	-0.0907129421830177	-0.0384387224912643
-8.35123443603516	-9.18850803375244	-10.292914390564	-0.068292923271656	-0.0907024070620537	-0.0384955815970898
-8.3480052947998	-9.18850326538086	-10.296727180481	-0.0683254599571228	-0.090725488960743	-0.0386197008192539
-8.34715366363525	-9.19315910339355	-10.2952747344971	-0.0683284178376198	-0.0906212031841278	-0.0387285463511944
-8.34552097320557	-9.18790054321289	-10.2983560562134	-0.0683160573244095	-0.0906865149736404	-0.0388587936758995
-8.3403959274292	-9.18755722045898	-10.2998142242432	-0.0683444142341614	-0.0907114073634148	-0.0389517359435558
-8.34126377105713	-9.18613243103027	-10.3005828857422	-0.0683869048953056	-0.0905822739005089	-0.0390904918313026
-8.33638477325439	-9.18369674682617	-10.2922706604004	-0.0684682279825211	-0.0906248316168785	-0.0392471812665462
-8.33189105987549	-9.18163967132568	-10.3027267456055	-0.0685155764222145	-0.090494230389595	-0.0393685474991798
-8.33032703399658	-9.1785364151001	-10.295205116272	-0.0685771778225899	-0.0904256775975227	-0.0395050011575222
-8.32533740997314	-9.17579364776611	-10.2914905548096	-0.0686598494648933	-0.0903959050774574	-0.0395803302526474
-8.32100868225098	-9.17514038085938	-10.2965450286865	-0.0687544569373131	-0.0902827531099319	-0.0397120490670204
-8.31590747833252	-9.17301082611084	-10.2935056686401	-0.0688474923372269	-0.0901811793446541	-0.0398393832147121
-8.31636619567871	-9.16958808898926	-10.2880611419678	-0.068887785077095	-0.0901076570153236	-0.0399293936789036
-8.31296920776367	-9.16746234893799	-10.2903118133545	-0.0690315887331963	-0.0900382995605469	-0.0400583110749722
-8.30984306335449	-9.16576766967773	-10.2873086929321	-0.0690711513161659	-0.0899584665894508	-0.0402041524648666
-8.31253528594971	-9.16276359558105	-10.2842645645142	-0.0691564157605171	-0.0898344069719315	-0.0403991490602493
-8.3078670501709	-9.15789413452148	-10.2842931747437	-0.0692062228918076	-0.0898022428154945	-0.0405118428170681
-8.31087112426758	-9.15919208526611	-10.2881641387939	-0.0692651942372322	-0.0897071808576584	-0.0406330525875092
-8.31430816650391	-9.15652751922607	-10.285587310791	-0.0693424195051193	-0.0896613374352455	-0.0408570282161236
-8.30982112884521	-9.14749526977539	-10.282265663147	-0.0693542510271072	-0.0896059647202492	-0.0409481450915337
-8.31006526947021	-9.14476299285889	-10.2897644042969	-0.0693768337368965	-0.0895922780036926	-0.0411091521382332
-8.31520938873291	-9.14216899871826	-10.2750835418701	-0.0695327818393707	-0.089572861790657	-0.0413034223020077
-8.31011772155762	-9.13471698760986	-10.281717300415	-0.069511279463768	-0.0895090773701668	-0.0414798855781555
-8.31195831298828	-9.13741302490234	-10.2773084640503	-0.0695601105690002	-0.0894743204116821	-0.0416436716914177
-8.30792045593262	-9.13486862182617	-10.2722606658936	-0.0697661340236664	-0.0894057080149651	-0.0417836159467697
-8.30788707733154	-9.13345623016357	-10.2753038406372	-0.0699218362569809	-0.0892874300479889	-0.0419256128370762
-8.30934906005859	-9.13380527496338	-10.2753820419312	-0.0700291097164154	-0.089133158326149	-0.0421059690415859
-8.30702590942383	-9.13571166992188	-10.270902633667	-0.070206493139267	-0.0891027376055717	-0.0422438085079193
-8.30614280700684	-9.13717365264893	-10.2703418731689	-0.0702775344252586	-0.0890040174126625	-0.0423820279538631
-8.30934715270996	-9.13425827026367	-10.2597494125366	-0.0703649446368217	-0.089003324508667	-0.0425200834870338
-8.31074905395508	-9.13133907318115	-10.2602491378784	-0.0704415813088417	-0.0888625904917717	-0.0426248386502266
-8.31643295288086	-9.13471698760986	-10.257848739624	-0.0704276561737061	-0.0888284295797348	-0.0426938720047474
-8.32286739349365	-9.13527011871338	-10.2521915435791	-0.0705171450972557	-0.0887715816497803	-0.0427660197019577
-8.32179832458496	-9.12618923187256	-10.2467708587646	-0.070468857884407	-0.088780365884304	-0.0428757406771183
-8.33170413970947	-9.12896823883057	-10.2475481033325	-0.0704873874783516	-0.0886383429169655	-0.0429961457848549
-8.33308792114258	-9.12875843048096	-10.2501859664917	-0.0705315172672272	-0.0886881053447723	-0.0430868901312351
-8.33254814147949	-9.12737369537354	-10.2490882873535	-0.0705805793404579	-0.088640421628952	-0.043250247836113
-8.33660125732422	-9.13163280487061	-10.2426843643188	-0.0705720409750938	-0.0886720046401024	-0.0433561056852341
-8.34004306793213	-9.13076305389404	-10.2400674819946	-0.070755735039711	-0.0886494591832161	-0.0434711650013924
-8.33955955505371	-9.13335800170898	-10.239278793335	-0.0708017125725746	-0.0886150300502777	-0.0435923412442207
-8.34772682189941	-9.13851928710938	-10.2338991165161	-0.0708669945597649	-0.0884893611073494	-0.0436233580112457
-8.35061836242676	-9.14011573791504	-10.2346973419189	-0.0708906650543213	-0.0883807465434074	-0.0436642579734325
-8.35459327697754	-9.14498615264893	-10.2333354949951	-0.0709008947014809	-0.0883435383439064	-0.0437271222472191
-8.36511039733887	-9.14869213104248	-10.2359380722046	-0.0708649307489395	-0.0882758498191834	-0.0437372140586376
-8.36992359161377	-9.14679145812988	-10.2371692657471	-0.0707363411784172	-0.0883394554257393	-0.0437957867980003
-8.37475204467773	-9.15193557739258	-10.229564666748	-0.0707497820258141	-0.0884135514497757	-0.0438265316188335
-8.37904453277588	-9.15019989013672	-10.2389869689941	-0.0705952569842339	-0.0884375721216202	-0.0439181700348854
-8.38378620147705	-9.15289497375488	-10.2349061965942	-0.0705380216240883	-0.0884320512413979	-0.0439559854567051
-8.38753223419189	-9.15145301818848	-10.2420778274536	-0.0705190896987915	-0.0885113179683685	-0.0440424494445324
-8.39095306396484	-9.15866374969482	-10.2460775375366	-0.0704959183931351	-0.0885529592633247	-0.0441067665815353
-8.39207744598389	-9.16453838348389	-10.2489910125732	-0.0705123990774155	-0.0885557904839516	-0.044147364795208
-8.39538383483887	-9.169753074646	-10.2506704330444	-0.0705393850803375	-0.0886250361800194	-0.0442402586340904
-8.40399074554443	-9.17220878601074	-10.2560424804688	-0.0704459100961685	-0.0885866209864616	-0.0443297028541565
-8.40945434570313	-9.1763219833374	-10.2576379776001	-0.0704685300588608	-0.0886581316590309	-0.0443600565195084
-8.41396141052246	-9.18148803710938	-10.2569065093994	-0.0703907012939453	-0.0886868685483933	-0.0443543754518032
-8.4238224029541	-9.18231010437012	-10.2621593475342	-0.0702168494462967	-0.0887458473443985	-0.0444402173161507
-8.4291820526123	-9.18782520294189	-10.2592124938965	-0.0702315792441368	-0.0888440534472466	-0.044441744685173
-8.43957996368408	-9.18877983093262	-10.2565832138062	-0.0701623484492302	-0.0888131856918335	-0.0444776080548763
-8.44679927825928	-9.19442462921143	-10.2635908126831	-0.0700552463531494	-0.0888797342777252	-0.0445108078420162
-8.45590305328369	-9.19388961791992	-10.2609891891479	-0.0700196847319603	-0.0890324637293816	-0.0445308052003384
-8.46040153503418	-9.19736289978027	-10.2642517089844	-0.0699239745736122	-0.089057520031929	-0.0446019805967808
-8.46257495880127	-9.20114326477051	-10.2726593017578	-0.0698551312088966	-0.0891054794192314	-0.044675424695015
-8.46454524993896	-9.20259094238281	-10.2685556411743	-0.0698488876223564	-0.089244045317173	-0.0446629859507084
-8.46590805053711	-9.20368671417236	-10.2750263214111	-0.0698512941598892	-0.0892736986279488	-0.0447317138314247
-8.46853160858154	-9.20909023284912	-10.2741765975952	-0.0699126347899437	-0.0893144831061363	-0.0447064116597176
-8.46985530853271	-9.21028137207031	-10.2725200653076	-0.0698941051959991	-0.0892363116145134	-0.0446104779839516
-8.46965026855469	-9.21445655822754	-10.2739219665527	-0.0698285177350044	-0.0891880244016647	-0.0445520058274269
-8.47365379333496	-9.220627784729	-10.2777719497681	-0.0698198601603508	-0.0892395079135895	-0.0444981753826141
-8.47061157226563	-9.21834659576416	-10.2769546508789	-0.0697012916207314	-0.0892457664012909	-0.044381994754076
-8.47668647766113	-9.22012615203857	-10.2791690826416	-0.0696132108569145	-0.0892311334609985	-0.0443042106926441
-8.4788761138916	-9.21952533721924	-10.2817163467407	-0.0695615410804749	-0.0893910452723503	-0.0442454740405083
-8.48016738891602	-9.21986389160156	-10.285101890564	-0.0694308802485466	-0.0893974080681801	-0.044143483042717
-8.48182201385498	-9.21771430969238	-10.2815561294556	-0.0693144723773003	-0.0894184187054634	-0.0441220439970493
-8.48430347442627	-9.21991062164307	-10.2879438400269	-0.0694159418344498	-0.0894489511847496	-0.0440503545105457
-8.47774696350098	-9.2199182510376	-10.285026550293	-0.0693635120987892	-0.0894940793514252	-0.0439976342022419
-8.48029327392578	-9.22171878814697	-10.2929210662842	-0.069420613348484	-0.0894380435347557	-0.0439101234078407
-8.4816951751709	-9.22652435302734	-10.2857761383057	-0.0695713609457016	-0.0893963500857353	-0.0438647717237473
-8.4777193069458	-9.22539710998535	-10.2926073074341	-0.0694985464215279	-0.0894532725214958	-0.0437352284789085
-8.48300743103027	-9.22633361816406	-10.2813949584961	-0.0695529729127884	-0.0893834680318832	-0.0436140708625317
-8.48451328277588	-9.22683525085449	-10.2891826629639	-0.069444939494133	-0.0892776399850845	-0.0434773974120617
-8.48700714111328	-9.22670555114746	-10.276346206665	-0.0694538056850433	-0.089372381567955	-0.0433242917060852
-8.49056911468506	-9.22310352325439	-10.2763204574585	-0.069343201816082	-0.0893892869353294	-0.043214313685894
-8.4904088973999	-9.2205924987793	-10.2820892333984	-0.0692335516214371	-0.0894583389163017	-0.0430861264467239
-8.48580265045166	-9.21933078765869	-10.2835102081299	-0.0692823976278305	-0.0895301774144173	-0.0429786518216133
-8.48164653778076	-9.22047710418701	-10.2814750671387	-0.0692714005708694	-0.0895418673753738	-0.0428519994020462
-8.47824859619141	-9.21712970733643	-10.2891654968262	-0.0692843422293663	-0.0895589366555214	-0.0427647978067398
-8.46868991851807	-9.21467781066895	-10.2858505249023	-0.0693596974015236	-0.089556559920311	-0.0425929203629494
-8.47098922729492	-9.21523666381836	-10.2841396331787	-0.0693313106894493	-0.0894201323390007	-0.0424559749662876
-8.46144199371338	-9.21368312835693	-10.2845211029053	-0.0693188384175301	-0.0895587503910065	-0.0422633960843086
-8.45643997192383	-9.21333408355713	-10.2873010635376	-0.0693981945514679	-0.0894502028822899	-0.04210115224123
-8.45110893249512	-9.21294403076172	-10.2861928939819	-0.069309875369072	-0.0893571525812149	-0.0419599711894989
-8.44897937774658	-9.21268939971924	-10.281644821167	-0.0693046152591705	-0.0893880128860474	-0.0417093522846699
-8.44246959686279	-9.21096611022949	-10.2846632003784	-0.0692021772265434	-0.0894442424178123	-0.0415537022054195
-8.44100666046143	-9.2071361541748	-10.2850522994995	-0.069120354950428	-0.0893927663564682	-0.0414037369191647
-8.43864059448242	-9.20294189453125	-10.2764892578125	-0.0690907016396523	-0.0895336717367172	-0.0412739105522633
-8.43108654022217	-9.1951847076416	-10.2813386917114	-0.0690082833170891	-0.0895203948020935	-0.0411406606435776
-8.42941188812256	-9.19766902923584	-10.2772312164307	-0.0689821243286133	-0.0896015763282776	-0.041093111038208
-8.42293071746826	-9.19506931304932	-10.2855005264282	-0.069098174571991	-0.0896127223968506	-0.0410033240914345
-8.41865539550781	-9.19365882873535	-10.279990196228	-0.0691347941756248	-0.089532770216465	-0.0408454574644566
-8.41945552825928	-9.19338893890381	-10.2835340499878	-0.0692218467593193	-0.0894613638520241	-0.0408453792333603
-8.41328525543213	-9.19162273406982	-10.2794923782349	-0.069228932261467	-0.089576855301857	-0.0407585836946964
-8.41531467437744	-9.19233798980713	-10.2805099487305	-0.0691373348236084	-0.0895230621099472	-0.0406945087015629
-8.41742897033691	-9.19276332855225	-10.2770757675171	-0.0692264959216118	-0.0895333513617516	-0.0406043827533722
-8.41991424560547	-9.19051837921143	-10.2773103713989	-0.06912712007761	-0.0895587950944901	-0.0405440777540207
-8.42219924926758	-9.19058227539063	-10.2689151763916	-0.0690984204411507	-0.0896139368414879	-0.0405020192265511
-8.42271900177002	-9.1906213760376	-10.2777032852173	-0.0690644234418869	-0.0896409526467323	-0.0404942333698273
-8.42303466796875	-9.18907260894775	-10.2771215438843	-0.0690156891942024	-0.0896975249052048	-0.0404817014932632
-8.42286777496338	-9.1899471282959	-10.2727365493774	-0.0690926313400269	-0.0898178517818451	-0.0404432639479637
-8.4224739074707	-9.19059944152832	-10.278772354126	-0.0689831599593163	-0.0898239314556122	-0.0404083430767059
-8.42281150817871	-9.19586658477783	-10.2691049575806	-0.0691279694437981	-0.0897838398814201	-0.0403884463012218
-8.41982364654541	-9.20015811920166	-10.2680053710938	-0.0692041292786598	-0.0897539705038071	-0.0402785576879978
-8.42001628875732	-9.2022762298584	-10.2732973098755	-0.0691024363040924	-0.0897141322493553	-0.0402002520859241
-8.42322635650635	-9.20862865447998	-10.27317237854	-0.0691348239779472	-0.0897106975317001	-0.0400787554681301
-8.42515659332275	-9.2018575668335	-10.2735300064087	-0.0689401924610138	-0.0897876918315887	-0.0399744175374508
-8.42697048187256	-9.20440673828125	-10.272575378418	-0.068848192691803	-0.0898861289024353	-0.0398741401731968
-8.4237813949585	-9.2007532119751	-10.2754402160645	-0.0688012763857841	-0.0899581238627434	-0.0398120284080505
-8.42211055755615	-9.20287704467773	-10.2794342041016	-0.0687547475099564	-0.0900005400180817	-0.0397279039025307
-8.41574478149414	-9.2043571472168	-10.2814073562622	-0.0689079016447067	-0.0900750085711479	-0.0396393984556198
-8.41207408905029	-9.20462036132813	-10.2833986282349	-0.0688187777996063	-0.0901287496089935	-0.0395869985222816
-8.41137218475342	-9.20907020568848	-10.277400970459	-0.0688062757253647	-0.0901002213358879	-0.0394607856869698
-8.4095287322998	-9.20625877380371	-10.2845840454102	-0.0688275992870331	-0.0900834053754807	-0.0393458493053913
-8.41431140899658	-9.2072114944458	-10.2807884216309	-0.0686583444476128	-0.0901271551847458	-0.0391627140343189
-8.41881465911865	-9.20827102661133	-10.2798738479614	-0.0686942264437675	-0.0901869237422943	-0.0390257276594639
-8.4173583984375	-9.20600128173828	-10.2843189239502	-0.0685413703322411	-0.0902645066380501	-0.0389938168227673
-8.41788864135742	-9.20627307891846	-10.2813987731934	-0.0685530081391335	-0.0904089957475662	-0.0388800762593746
-8.41563987731934	-9.20417022705078	-10.2883863449097	-0.0684413984417915	-0.0904431045055389	-0.0388564169406891
-8.41215419769287	-9.20499515533447	-10.2868280410767	-0.0685469582676888	-0.0905835628509521	-0.0388332009315491
-8.41289520263672	-9.20755481719971	-10.2784337997437	-0.0685906931757927	-0.0905416831374168	-0.0387026965618134
-8.41104221343994	-9.20905303955078	-10.2890968322754	-0.0684711188077927	-0.0904942452907562	-0.0386014208197594
-8.41160488128662	-9.21506118774414	-10.2843236923218	-0.0685459077358246	-0.0904883146286011	-0.0385197140276432
-8.41038513183594	-9.21272754669189	-10.2847146987915	-0.0684811547398567	-0.090482622385025	-0.0384012646973133
-8.4147367477417	-9.216552734375	-10.2862949371338	-0.0683040618896484	-0.0904743894934654	-0.0382779017090797
-8.41816997528076	-9.21310043334961	-10.2882738113403	-0.0682822912931442	-0.0906427279114723	-0.038270216435194
-8.41761016845703	-9.21362209320068	-10.2890863418579	-0.0682120770215988	-0.0905908346176147	-0.0381959155201912
-8.41608905792236	-9.2101354598999	-10.2871198654175	-0.0680283010005951	-0.090648390352726	-0.0381345227360725
-8.41754817962646	-9.21018123626709	-10.2891693115234	-0.068069651722908	-0.090728685259819	-0.0380957089364529
-8.40895462036133	-9.20923519134521	-10.2942171096802	-0.0680440068244934	-0.0907083451747894	-0.0380739569664001
-8.40661334991455	-9.21072101593018	-10.2960681915283	-0.0681015029549599	-0.0907406732439995	-0.0380448698997498
-8.40062522888184	-9.21163082122803	-10.2929716110229	-0.06822869181633	-0.0906477421522141	-0.038011722266674
-8.39376831054688	-9.20960426330566	-10.2969341278076	-0.0681954920291901	-0.0907180905342102	-0.0379629135131836
-8.39447784423828	-9.21002769470215	-10.2967119216919	-0.0682431608438492	-0.0906220823526382	-0.0378459021449089
-8.39113998413086	-9.20812511444092	-10.291205406189	-0.0681701973080635	-0.0905916467308998	-0.0377808697521687
-8.39072799682617	-9.20310688018799	-10.2875480651855	-0.0681392401456833	-0.0905944257974625	-0.0376686230301857
-8.39194393157959	-9.19923114776611	-10.2883272171021	-0.0679771676659584	-0.0905698463320732	-0.0376298502087593
-8.38674259185791	-9.19917392730713	-10.283182144165	-0.0680335611104965	-0.0906290784478188	-0.0375933609902859
-8.38426876068115	-9.19463539123535	-10.2877616882324	-0.0680620521306992	-0.0905846208333969	-0.0375972464680672
-8.37818431854248	-9.19103145599365	-10.2804403305054	-0.0680389627814293	-0.0906165391206741	-0.0375910587608814
-8.37388610839844	-9.18758106231689	-10.2871837615967	-0.0680471062660217	-0.0905327200889587	-0.0376016944646835
-8.36588478088379	-9.18739223480225	-10.2782125473022	-0.0681807473301888	-0.0905807241797447	-0.0376073829829693
-8.36185264587402	-9.18809700012207	-10.2817516326904	-0.0682763829827309	-0.0903591439127922	-0.0375933982431889
-8.35434913635254	-9.18569183349609	-10.2796497344971	-0.0683335289359093	-0.0903614610433578	-0.0375453382730484
-8.3505916595459	-9.18152809143066	-10.273455619812	-0.068399004638195	-0.0902102738618851	-0.0375195406377316
-8.3464241027832	-9.18362998962402	-10.276216506958	-0.0683679282665253	-0.0900170803070068	-0.037493996322155
-8.3424768447876	-9.1795539855957	-10.2644929885864	-0.0684754624962807	-0.0900614485144615	-0.0374958068132401
-8.34095859527588	-9.17520427703857	-10.2677507400513	-0.0684316754341125	-0.0899290218949318	-0.0374446138739586
-8.33931922912598	-9.17102813720703	-10.2663516998291	-0.0684162303805351	-0.089869000017643	-0.0374457724392414
-8.33664417266846	-9.16417598724365	-10.2590837478638	-0.068527027964592	-0.0897797420620918	-0.0374134555459023
-8.33027076721191	-9.15842723846436	-10.2542591094971	-0.0683983862400055	-0.0897517651319504	-0.0374259129166603
-8.32681751251221	-9.15854263305664	-10.2507848739624	-0.0684921443462372	-0.0897411853075027	-0.0374138429760933
-8.32289505004883	-9.15419483184814	-10.253978729248	-0.0686843767762184	-0.0896646529436111	-0.0374402888119221
-8.31503963470459	-9.15778064727783	-10.2498149871826	-0.0688363537192345	-0.0895843356847763	-0.0374406352639198
-8.31169414520264	-9.15556335449219	-10.2473268508911	-0.0688599795103073	-0.0895248651504517	-0.0374609157443047
-8.31135940551758	-9.15409469604492	-10.2496337890625	-0.0688824877142906	-0.0894974321126938	-0.0374189987778664
-8.31495666503906	-9.15462017059326	-10.2375802993774	-0.0688384845852852	-0.0894275307655334	-0.0373883731663227
-8.31253528594971	-9.14942169189453	-10.2410526275635	-0.0688414797186852	-0.0894050672650337	-0.0373338796198368
-8.31807708740234	-9.1539478302002	-10.2423477172852	-0.0688331127166748	-0.0893697142601013	-0.0372964479029179
-8.31749153137207	-9.1466760635376	-10.2358131408691	-0.068812407553196	-0.0894344598054886	-0.0374119952321053
-8.31186008453369	-9.14610576629639	-10.2446451187134	-0.0687506571412086	-0.0895286574959755	-0.0375039838254452
-8.31237983703613	-9.15041828155518	-10.2451133728027	-0.068859837949276	-0.0894711315631866	-0.0375160835683346
-8.31234359741211	-9.15067481994629	-10.2442569732666	-0.068911075592041	-0.0893804281949997	-0.037566751241684
-8.3082275390625	-9.15053749084473	-10.2389726638794	-0.0689062774181366	-0.0893765315413475	-0.0375682711601257
-8.31284141540527	-9.15288829803467	-10.2399654388428	-0.0688596144318581	-0.0892975553870201	-0.0375700630247593
-8.31516075134277	-9.15787601470947	-10.2480220794678	-0.0687977075576782	-0.0892320647835732	-0.0375740900635719
-8.32118320465088	-9.15426635742188	-10.240574836731	-0.0687623843550682	-0.0893413200974464	-0.0375819988548756
-8.32000255584717	-9.1477689743042	-10.2433004379272	-0.0685654804110527	-0.089424766600132	-0.0376273803412914
-8.32370185852051	-9.15340995788574	-10.2447299957275	-0.0686140581965446	-0.0893592983484268	-0.0377372726798058
-8.32207107543945	-9.1556224822998	-10.2483959197998	-0.0687341764569283	-0.0893761590123177	-0.0378527455031872
-8.32253551483154	-9.15818405151367	-10.2492074966431	-0.0687480717897415	-0.0893700793385506	-0.0378686785697937
-8.32658863067627	-9.16002464294434	-10.2502403259277	-0.0687636435031891	-0.089257225394249	-0.037936195731163
-8.32972145080566	-9.1621036529541	-10.2506704330444	-0.068742610514164	-0.0893485024571419	-0.0379753299057484
-8.33387279510498	-9.16522789001465	-10.2483186721802	-0.068681962788105	-0.0893396958708763	-0.0380265787243843
-8.34317588806152	-9.16682434082031	-10.2463188171387	-0.0685678571462631	-0.0892842784523964	-0.0380219183862209
-8.34926128387451	-9.17174243927002	-10.2430772781372	-0.06845473498106	-0.0893108025193214	-0.03805161267519
-8.35469818115234	-9.16977405548096	-10.2483587265015	-0.0684355273842812	-0.0893862918019295	-0.0381759740412235
-8.35385322570801	-9.17069149017334	-10.2491493225098	-0.0683640986680985	-0.0895140394568443	-0.0382308177649975
-8.36009502410889	-9.17692470550537	-10.2597494125366	-0.0683649703860283	-0.0895248502492905	-0.0383090637624264
-8.36194896697998	-9.17549991607666	-10.2570171356201	-0.0683534517884254	-0.0895341783761978	-0.0383391827344894
-8.36046028137207	-9.17955112457275	-10.2573871612549	-0.0683676972985268	-0.0894680395722389	-0.0383521541953087
-8.36541366577148	-9.18518161773682	-10.2584114074707	-0.0682471990585327	-0.0894209519028664	-0.0383746512234211
-8.36816883087158	-9.1909761428833	-10.2584619522095	-0.0682619884610176	-0.0894485265016556	-0.0383626483380795
-8.37123966217041	-9.19123649597168	-10.2603178024292	-0.068210132420063	-0.089405320584774	-0.0383149906992912
-8.37667751312256	-9.1865873336792	-10.264084815979	-0.0680446550250053	-0.0894281417131424	-0.0382964834570885
-8.3781270980835	-9.18703460693359	-10.271110534668	-0.0678900629281998	-0.0895583108067513	-0.0383374467492104
-8.377121925354	-9.18483257293701	-10.2667112350464	-0.0679150372743607	-0.0896162986755371	-0.0383778065443039
-8.37659645080566	-9.18403053283691	-10.2677822113037	-0.067923478782177	-0.08955979347229	-0.0383757166564465
-8.3746862411499	-9.18514442443848	-10.2799882888794	-0.0679181143641472	-0.0895496159791946	-0.0383770652115345
-8.36759853363037	-9.18597602844238	-10.2755556106567	-0.0680593699216843	-0.0895712226629257	-0.0382815487682819
-8.36391067504883	-9.18605422973633	-10.275185585022	-0.0680163204669952	-0.0894906595349312	-0.0382708124816418
-8.36791324615479	-9.18440723419189	-10.2716131210327	-0.0679955780506134	-0.0894959419965744	-0.0381568633019924
-8.36504745483398	-9.18395042419434	-10.2754049301147	-0.0679542273283005	-0.08946443349123	-0.0380485989153385
-8.3659496307373	-9.17716121673584	-10.2754821777344	-0.0678393840789795	-0.0895173028111458	-0.0379374772310257
-8.36819934844971	-9.1781759262085	-10.2783451080322	-0.0678092986345291	-0.0895644724369049	-0.0378440879285336
-8.36244487762451	-9.17510604858398	-10.283016204834	-0.0676567554473877	-0.0896466225385666	-0.0377625823020935
-8.36078453063965	-9.17554187774658	-10.277871131897	-0.0677417442202568	-0.0897432789206505	-0.0377862825989723
-8.35336399078369	-9.17571449279785	-10.286735534668	-0.0677031204104424	-0.0897372141480446	-0.0377550274133682
-8.35105895996094	-9.17376041412354	-10.2814817428589	-0.0677754357457161	-0.0897208750247955	-0.0376595705747604
-8.34739685058594	-9.17846012115479	-10.2774143218994	-0.0678060054779053	-0.0896091982722282	-0.0375490672886372
-8.34407234191895	-9.18041801452637	-10.2805681228638	-0.0677046924829483	-0.089592345058918	-0.0374292246997356
-8.34687328338623	-9.17915630340576	-10.2886352539063	-0.0676317885518074	-0.0895850360393524	-0.0373436249792576
-8.34558582305908	-9.17404842376709	-10.2871427536011	-0.0675368383526802	-0.089674785733223	-0.0373533926904202
-8.3463249206543	-9.1743221282959	-10.286153793335	-0.0675063133239746	-0.0897250175476074	-0.0372315272688866
-8.34487819671631	-9.16919898986816	-10.2817478179932	-0.067475937306881	-0.0897071734070778	-0.037194587290287
-8.33880424499512	-9.16966724395752	-10.2869234085083	-0.0675817579030991	-0.0897553339600563	-0.0372327342629433
-8.33676433563232	-9.16951656341553	-10.2869482040405	-0.0677376464009285	-0.0896697342395782	-0.0371761657297611
-8.33104133605957	-9.16909980773926	-10.2846574783325	-0.067790262401104	-0.0896406546235085	-0.0371963791549206
-8.33604049682617	-9.1720027923584	-10.2796821594238	-0.0677973628044128	-0.0896034762263298	-0.0370897725224495
-8.33785724639893	-9.16784954071045	-10.280327796936	-0.0678410828113556	-0.0895811170339584	-0.0370881259441376
-8.34249401092529	-9.16493606567383	-10.2726631164551	-0.0677653104066849	-0.0895616784691811	-0.0370786264538765
-8.34926223754883	-9.16760444641113	-10.2693996429443	-0.0678288415074348	-0.089491181075573	-0.0370310246944427
-8.34575080871582	-9.16460704803467	-10.273419380188	-0.067798338830471	-0.0895694941282272	-0.0370524786412716
-8.34597492218018	-9.16264533996582	-10.2671165466309	-0.0678614974021912	-0.0895789340138435	-0.0371605418622494
-8.34317398071289	-9.16363525390625	-10.2753496170044	-0.0678288191556931	-0.0895632952451706	-0.0372058190405369
-8.34671497344971	-9.16561889648438	-10.2688150405884	-0.0679363757371902	-0.0895206406712532	-0.0372599810361862
-8.34629917144775	-9.16752529144287	-10.2639331817627	-0.0680394619703293	-0.0893775597214699	-0.0372346341609955
-8.34646415710449	-9.16768360137939	-10.2622041702271	-0.0680190250277519	-0.089347317814827	-0.0372149981558323
-8.35296154022217	-9.17077255249023	-10.2668676376343	-0.0680574998259544	-0.0892595499753952	-0.0371648296713829
-8.35090827941895	-9.16533946990967	-10.257866859436	-0.0679953396320343	-0.0892818197607994	-0.0371773913502693
-8.35388088226318	-9.16331672668457	-10.2553081512451	-0.0679581835865974	-0.0893175974488258	-0.0371586717665195
-8.35446548461914	-9.15861034393311	-10.2587890625	-0.0679347664117813	-0.0893468335270882	-0.0371242053806782
-8.35495662689209	-9.15936183929443	-10.2631149291992	-0.0679571181535721	-0.0893687978386879	-0.0371900424361229
-8.35167026519775	-9.16112518310547	-10.2631387710571	-0.0681298077106476	-0.0893425047397614	-0.0371491275727749
-8.3468656539917	-9.16074466705322	-10.2615652084351	-0.0681403428316116	-0.0892475172877312	-0.0372223705053329
-8.35008144378662	-9.16306686401367	-10.2608642578125	-0.0682517513632774	-0.0892373248934746	-0.0371503680944443
-8.3500862121582	-9.16021251678467	-10.2598438262939	-0.0681959018111229	-0.0892813056707382	-0.037104420363903
-8.35238647460938	-9.16498184204102	-10.2625932693481	-0.0682146698236465	-0.0892177745699883	-0.0370231345295906
-8.36026287078857	-9.16415977478027	-10.254111289978	-0.0681727081537247	-0.0892199277877808	-0.0369595661759377
-8.35669803619385	-9.15897464752197	-10.2540531158447	-0.068185418844223	-0.0892694443464279	-0.0369733758270741
-8.36098861694336	-9.16422462463379	-10.2538013458252	-0.0680618584156036	-0.0893718972802162	-0.0369648709893227
-8.3615665435791	-9.15941524505615	-10.2626352310181	-0.0681540295481682	-0.0894166529178619	-0.03700927272439
-8.35934066772461	-9.16519832611084	-10.2617206573486	-0.0681930258870125	-0.0894120931625366	-0.0370463654398918
-8.35865688323975	-9.16584968566895	-10.2527112960815	-0.0682526156306267	-0.0893527716398239	-0.0370788015425205
-8.361252784729	-9.16724586486816	-10.2547979354858	-0.0682261064648628	-0.0892672836780548	-0.0370791628956795
-8.36254978179932	-9.1722526550293	-10.258674621582	-0.0682679191231728	-0.0892496928572655	-0.0370450392365456
-8.36212825775146	-9.1700611114502	-10.2567090988159	-0.0682193487882614	-0.0891995280981064	-0.0369520299136639
-8.36784648895264	-9.17081451416016	-10.2575082778931	-0.0681934878230095	-0.0891902968287468	-0.0369644239544868
-8.36943340301514	-9.16881942749023	-10.2571535110474	-0.0681753009557724	-0.0892724096775055	-0.0369879491627216
-8.36843776702881	-9.16362476348877	-10.2590885162354	-0.0680985897779465	-0.0893046259880066	-0.0370239019393921
-8.37111473083496	-9.15972709655762	-10.2542400360107	-0.0679879263043404	-0.0892514884471893	-0.0369889289140701
-8.36999130249023	-9.16008281707764	-10.2533473968506	-0.0680726766586304	-0.0892752110958099	-0.037007212638855
-8.36587047576904	-9.15697383880615	-10.2609548568726	-0.0681191012263298	-0.0892282277345657	-0.0370516702532768
-8.36361122131348	-9.15742874145508	-10.2516860961914	-0.0681895837187767	-0.0892427340149879	-0.0370235294103622
-8.36137676239014	-9.15812397003174	-10.2546243667603	-0.0683110803365707	-0.0891623869538307	-0.0370574221014977
-8.35802268981934	-9.15665626525879	-10.2567138671875	-0.0683499574661255	-0.08914964646101	-0.0369887799024582
-8.36183166503906	-9.15803050994873	-10.2524881362915	-0.0683653652667999	-0.0890521630644798	-0.0369472578167915
-8.36387538909912	-9.15584564208984	-10.2443580627441	-0.0683219507336617	-0.0890480801463127	-0.0369096286594868
-8.36645030975342	-9.15401649475098	-10.2384767532349	-0.0683348327875137	-0.0890423282980919	-0.0368387848138809
-8.37265300750732	-9.15138721466064	-10.2421197891235	-0.0682203769683838	-0.0889602079987526	-0.0368078276515007
-8.37078380584717	-9.15411758422852	-10.238151550293	-0.0683181062340736	-0.0890049934387207	-0.0367925800383091
-8.37300395965576	-9.15090179443359	-10.2405986785889	-0.0682602152228355	-0.0889711678028107	-0.0368124470114708
-8.37280559539795	-9.14982891082764	-10.2366037368774	-0.068300798535347	-0.0889603048563004	-0.0368805415928364
-8.37175559997559	-9.1527156829834	-10.2439517974854	-0.0683116093277931	-0.0889432430267334	-0.0369777195155621
-8.37115287780762	-9.15071487426758	-10.2372722625732	-0.0684262588620186	-0.0889317691326141	-0.0369855873286724
-8.36844635009766	-9.15452766418457	-10.2363195419312	-0.0684924125671387	-0.0887617170810699	-0.0370023399591446
-8.37134647369385	-9.15698432922363	-10.2387180328369	-0.0685537457466125	-0.0886807218194008	-0.0369893908500671
-8.37287139892578	-9.15580558776855	-10.2324876785278	-0.0685955807566643	-0.0886781364679337	-0.0369964092969894
-8.37186717987061	-9.15813732147217	-10.2342891693115	-0.0685854256153107	-0.0884849801659584	-0.0369412861764431
-8.37593269348145	-9.15722465515137	-10.224630355835	-0.0685757324099541	-0.0884779393672943	-0.0369425751268864
-8.37664127349854	-9.15252876281738	-10.2267913818359	-0.0685861855745316	-0.0884691402316093	-0.0369104258716106
-8.37838554382324	-9.15158176422119	-10.2289972305298	-0.0685156285762787	-0.0885356515645981	-0.0369110070168972
-8.37906837463379	-9.14704418182373	-10.2179155349731	-0.0685943216085434	-0.0885754898190498	-0.0369381159543991
-8.37607765197754	-9.14451026916504	-10.2225160598755	-0.0685879290103912	-0.0885821580886841	-0.0369492918252945
-8.37525081634521	-9.14705944061279	-10.2156820297241	-0.0686844885349274	-0.0885507166385651	-0.0368869826197624
-8.37379550933838	-9.14850330352783	-10.2203035354614	-0.0688006058335304	-0.0884537696838379	-0.0369159616529942
-8.37313842773438	-9.14923286437988	-10.2231779098511	-0.0689169690012932	-0.0885253399610519	-0.0368919186294079
-8.3764009475708	-9.1484260559082	-10.2172260284424	-0.0689699277281761	-0.0883635729551315	-0.0368366912007332
-8.38175010681152	-9.14770030975342	-10.2169580459595	-0.0688250288367271	-0.088437557220459	-0.0367329306900501
-8.38841342926025	-9.14762878417969	-10.2108535766602	-0.0688891261816025	-0.0884123519062996	-0.036761935800314
-8.38553333282471	-9.14858818054199	-10.2120161056519	-0.0688121691346169	-0.0885541513562202	-0.036744836717844
-8.38755130767822	-9.15225028991699	-10.2144374847412	-0.0688159838318825	-0.0885159745812416	-0.036709763109684
-8.39274978637695	-9.15056228637695	-10.2175092697144	-0.0688289776444435	-0.0885637849569321	-0.036806620657444
-8.38739967346191	-9.15213012695313	-10.2171936035156	-0.0688087567687035	-0.088685929775238	-0.0368269011378288
-8.39153003692627	-9.15770149230957	-10.2175540924072	-0.0689353942871094	-0.0886071100831032	-0.0368249639868736
-8.38929080963135	-9.15996265411377	-10.2132997512817	-0.0689561143517494	-0.0885023772716522	-0.0368810184299946
-8.39104557037354	-9.16499423980713	-10.2155504226685	-0.0689459219574928	-0.0885276421904564	-0.0368786118924618
-8.39463520050049	-9.16486167907715	-10.2173614501953	-0.068933792412281	-0.0885427445173264	-0.0368141606450081
-8.39710140228271	-9.16880226135254	-10.2163820266724	-0.0687930211424828	-0.0885353907942772	-0.0368735902011395
-8.40199851989746	-9.16919612884521	-10.2153959274292	-0.0688716024160385	-0.0886131972074509	-0.0368720591068268
-8.40489959716797	-9.16669940948486	-10.2186183929443	-0.068774588406086	-0.0886614769697189	-0.0369768440723419
-8.40908336639404	-9.16933250427246	-10.2215213775635	-0.0686312541365623	-0.0887486487627029	-0.037045918405056
-8.4121618270874	-9.16967391967773	-10.2236051559448	-0.0687167719006538	-0.0888198986649513	-0.0370881296694279
-8.41582202911377	-9.17148208618164	-10.2244901657104	-0.0686677619814873	-0.0887717828154564	-0.0371501334011555
-8.41600608825684	-9.17531299591064	-10.2285900115967	-0.068703681230545	-0.088867224752903	-0.0372453667223454
-8.41667652130127	-9.177490234375	-10.2276134490967	-0.0687972530722618	-0.0889115557074547	-0.0372444614768028
-8.41914653778076	-9.18126392364502	-10.2309970855713	-0.0688116177916527	-0.088832251727581	-0.0373146496713161
-8.42410182952881	-9.18634796142578	-10.2228708267212	-0.0689073354005814	-0.0888528823852539	-0.0373358204960823
-8.42419719696045	-9.18441009521484	-10.2328538894653	-0.0688875764608383	-0.088886521756649	-0.0374039858579636
-8.43131160736084	-9.18845653533936	-10.2284269332886	-0.0688458532094955	-0.0888333693146706	-0.0374007299542427
-8.43586444854736	-9.18958473205566	-10.2261791229248	-0.0688466429710388	-0.0888470783829689	-0.0373789519071579
-8.44119071960449	-9.18952178955078	-10.2270669937134	-0.0687671974301338	-0.0889146253466606	-0.0373986661434174
-8.44599628448486	-9.19059944152832	-10.2318029403687	-0.0686974003911018	-0.0889694467186928	-0.0374337770044804
-8.45019721984863	-9.19244384765625	-10.2241744995117	-0.068695992231369	-0.0889990329742432	-0.0373891852796078
-8.45105838775635	-9.19188117980957	-10.2270860671997	-0.0686252042651176	-0.0890661999583244	-0.0374362096190453
-8.455002784729	-9.19447040557861	-10.2323665618896	-0.0686367675662041	-0.0891653895378113	-0.0374555364251137
-8.45683765411377	-9.19436168670654	-10.2320699691772	-0.0687444806098938	-0.0892601162195206	-0.0374675579369068
-8.45385551452637	-9.19795513153076	-10.2302055358887	-0.0686465501785278	-0.0892644599080086	-0.0374664142727852
-8.45962619781494	-9.20314025878906	-10.2324733734131	-0.0687146335840225	-0.0892394483089447	-0.0374143272638321
-8.45765018463135	-9.208083152771	-10.2338781356812	-0.0688578113913536	-0.0892282947897911	-0.037317231297493
-8.4620943069458	-9.2147331237793	-10.2337770462036	-0.0686900168657303	-0.0892797708511353	-0.0372564271092415
-8.47095966339111	-9.21419811248779	-10.2325439453125	-0.0686374306678772	-0.0891996920108795	-0.0371922925114632
-8.47088146209717	-9.21453762054443	-10.2341251373291	-0.0685184150934219	-0.0894234552979469	-0.0371487103402615
-8.47496223449707	-9.21570491790771	-10.2385015487671	-0.0685094818472862	-0.0895245969295502	-0.0370970517396927
-8.47659587860107	-9.21534538269043	-10.2437982559204	-0.0684390887618065	-0.0895225033164024	-0.0370204970240593
-8.47853851318359	-9.21935367584229	-10.2413482666016	-0.0684413388371468	-0.0895812138915062	-0.037014439702034
-8.47685146331787	-9.22082424163818	-10.2447052001953	-0.068495012819767	-0.0896637961268425	-0.0369878821074963
-8.47592544555664	-9.2224235534668	-10.2447395324707	-0.0684671178460121	-0.0897327736020088	-0.0369984731078148
-8.4793643951416	-9.22854232788086	-10.2467489242554	-0.0685999542474747	-0.0896343812346458	-0.0369539447128773
-8.47685050964355	-9.2278938293457	-10.2441062927246	-0.0686332657933235	-0.0896883383393288	-0.036872074007988
-8.48066711425781	-9.22795486450195	-10.2477788925171	-0.0685497000813484	-0.0896670445799828	-0.0368880666792393
-8.48562145233154	-9.23143291473389	-10.2440996170044	-0.068562351167202	-0.089718833565712	-0.0367888808250427
-8.48822021484375	-9.23159408569336	-10.2385177612305	-0.0686070173978806	-0.0897200405597687	-0.0366648137569427
-8.49425506591797	-9.2298059463501	-10.2400827407837	-0.0684624761343002	-0.0898157432675362	-0.0366462022066116
-8.50008010864258	-9.22847366333008	-10.2412014007568	-0.0685130506753922	-0.0898217707872391	-0.0365943610668182
-8.49517822265625	-9.22880363464355	-10.2426090240479	-0.0685537308454514	-0.0898812338709831	-0.0366628170013428
-8.49715518951416	-9.22762966156006	-10.2427740097046	-0.0685729011893272	-0.0899748578667641	-0.0366282165050507
-8.49845695495605	-9.22979927062988	-10.2409982681274	-0.0686182826757431	-0.0899269729852676	-0.0366604365408421
-8.4918909072876	-9.23135948181152	-10.2368364334106	-0.0687882676720619	-0.0899427831172943	-0.0366467721760273
-8.49640369415283	-9.23558807373047	-10.237850189209	-0.0688281282782555	-0.0898107588291168	-0.0365873239934444
[truncated: 7,983 more rows]
