# Supplementary material for: Identification of Haptic Based Guiding Using Hard Reins
Source: PLoS One. 2015 Jul 22;10(7):e0132020. doi: 10.1371/journal.pone.0132020 (PMC4511788; doi:10.1371/journal.pone.0132020)
Supplement: S6 File — (ZIP) [file pone.0132020.s006.zip › Exp2_ForceData2/Subject6/path3/T7.csv]

Force X (N)	Force Y (N)	Force Z (N)	Torque X (N-m)	Torque Y (N-m)	Torque Z (N-m)	Frequency = 10000	Averaging Level = 16	F/T Serial Number = FT11772	Time Started = 19/02/2013 13:32:06
-4.87249040603638	-7.55977392196655	-9.03178405761719	-0.0938895270228386	-0.0399959236383438	0.0123058278113604
-4.87194490432739	-7.55469226837158	-9.01667022705078	-0.0940013527870178	-0.0399638153612614	0.0120703242719173
-4.87129926681519	-7.54878950119019	-9.01343154907227	-0.0940376147627831	-0.0399086326360703	0.0119797689840198
-4.86377477645874	-7.54410362243652	-9.01137447357178	-0.094248540699482	-0.0399463064968586	0.0117539949715137
-4.86061143875122	-7.54079055786133	-9.00757026672363	-0.0943280458450317	-0.0399114899337292	0.0115671753883362
-4.86291551589966	-7.53514528274536	-8.99312305450439	-0.0945356711745262	-0.0398820266127586	0.0113941887393594
-4.85525465011597	-7.53440141677856	-8.99020290374756	-0.094545766711235	-0.0398290902376175	0.0112440390512347
-4.85809087753296	-7.52858543395996	-8.98272514343262	-0.0947701260447502	-0.0397844761610031	0.0111256381496787
-4.85380983352661	-7.52047348022461	-8.9783182144165	-0.0947727859020233	-0.0397259220480919	0.0108661632984877
-4.85257625579834	-7.5173020362854	-8.97481727600098	-0.0948359072208405	-0.0397397428750992	0.0107753751799464
-4.84732007980347	-7.51032876968384	-8.9580192565918	-0.0950127318501472	-0.0397082753479481	0.0105520188808441
-4.84712409973145	-7.5107159614563	-8.96176719665527	-0.0951259136199951	-0.0396918319165707	0.0103797176852822
-4.84524822235107	-7.50189781188965	-8.96133232116699	-0.0952845960855484	-0.0396010056138039	0.0102381017059088
-4.84151124954224	-7.50395154953003	-8.95317935943604	-0.0952831357717514	-0.0396304614841938	0.0101031772792339
-4.84408140182495	-7.49850845336914	-8.95171546936035	-0.0954425483942032	-0.0395537354052067	0.0100036785006523
-4.84142589569092	-7.49785566329956	-8.9509162902832	-0.0953684896230698	-0.0394861958920956	0.00986805371940136
-4.84672832489014	-7.49514245986938	-8.95005702972412	-0.0954675674438477	-0.0394997149705887	0.00978370383381844
-4.84449100494385	-7.49628973007202	-8.94601154327393	-0.0954516530036926	-0.0395021103322506	0.00961698219180107
-4.84462976455688	-7.49493265151978	-8.945556640625	-0.0954442098736763	-0.0395972840487957	0.0095050223171711
-4.84501266479492	-7.49495315551758	-8.94205379486084	-0.0955090001225472	-0.0394978448748589	0.00950481556355953
-4.84375715255737	-7.49644374847412	-8.94490432739258	-0.09542416036129	-0.0395154058933258	0.00933282542973757
-4.84689855575562	-7.49238634109497	-8.94165325164795	-0.0955746248364449	-0.0395306013524532	0.00928711332380772
-4.84758138656616	-7.49656581878662	-8.93977355957031	-0.0954389423131943	-0.0396308861672878	0.00912146177142859
-4.84747123718262	-7.49646711349487	-8.94207668304443	-0.0955486595630646	-0.0396013110876083	0.00908538233488798
-4.84853029251099	-7.49500179290771	-8.93015289306641	-0.0955819115042686	-0.0395622327923775	0.00884874351322651
-4.85022735595703	-7.49734258651733	-8.93637180328369	-0.0955847948789597	-0.0395933948457241	0.00878867506980896
-4.85372543334961	-7.49536800384521	-8.92861270904541	-0.0955891683697701	-0.0395428538322449	0.00864123832434416
-4.85341835021973	-7.49580335617065	-8.92660236358643	-0.0956620052456856	-0.0396478362381458	0.00850177928805351
-4.85731649398804	-7.49712324142456	-8.92891693115234	-0.0957234129309654	-0.0395661853253841	0.00841674767434597
-4.85910511016846	-7.49692487716675	-8.92481517791748	-0.0957348048686981	-0.0395759716629982	0.00825280975550413
-4.85872268676758	-7.49490404129028	-8.91841220855713	-0.0958030000329018	-0.0396394245326519	0.00823486968874931
-4.85877561569214	-7.49697685241699	-8.91047859191895	-0.0958647802472115	-0.0396383963525295	0.00800573546439409
-4.85650014877319	-7.4889440536499	-8.91459655761719	-0.0958893150091171	-0.0396723672747612	0.00791901163756847
-4.86030721664429	-7.49418115615845	-8.90784454345703	-0.0960870832204819	-0.0397875905036926	0.0077797956764698
-4.85857248306274	-7.49273252487183	-8.91117382049561	-0.0960774421691895	-0.0398932322859764	0.00757482601329684
-4.86763620376587	-7.49415445327759	-8.90303897857666	-0.0961557254195213	-0.0397287271916866	0.00755143398419023
-4.86819887161255	-7.49466705322266	-8.90160655975342	-0.0961402878165245	-0.0398721471428871	0.00734745850786567
-4.87200593948364	-7.4946174621582	-8.90109729766846	-0.0962608605623245	-0.039844773709774	0.00728422729298472
-4.87191390991211	-7.49574899673462	-8.89126205444336	-0.096384733915329	-0.0398749783635139	0.00701338099315763
-4.87862682342529	-7.49510812759399	-8.89769554138184	-0.0963810980319977	-0.0399261750280857	0.00694594671949744
-4.88552331924438	-7.50047302246094	-8.89230632781982	-0.0964688882231712	-0.0399957410991192	0.00677589420229197
-4.89077806472778	-7.49943017959595	-8.88218784332275	-0.0965205207467079	-0.0399628505110741	0.00657238252460957
-4.89895725250244	-7.50146675109863	-8.87919998168945	-0.0966225787997246	-0.0400957725942135	0.00639677746221423
-4.90010452270508	-7.5040225982666	-8.88643836975098	-0.0967010036110878	-0.0401588939130306	0.00616144901141524
-4.91046237945557	-7.50694274902344	-8.88109111785889	-0.0968325212597847	-0.0401928499341011	0.00591971585527062
-4.91891384124756	-7.51009702682495	-8.88120555877686	-0.0968443229794502	-0.0401953421533108	0.00568317482247949
-4.92456150054932	-7.51536798477173	-8.8795690536499	-0.0969236418604851	-0.0402403213083744	0.00543960789218545
-4.93618297576904	-7.51423597335815	-8.87403583526611	-0.097018226981163	-0.0401194393634796	0.00522035639733076
-4.93940353393555	-7.51949787139893	-8.86992835998535	-0.0970075055956841	-0.040118083357811	0.00498057994991541
-4.95232009887695	-7.51851081848145	-8.87373065948486	-0.0971007496118546	-0.0401170663535595	0.00482786865904927
-4.95592355728149	-7.52418899536133	-8.86905860900879	-0.0972294434905052	-0.0401011854410172	0.00458961399272084
-4.96823883056641	-7.52413940429688	-8.8645076751709	-0.0973134413361549	-0.0400468967854977	0.00443450408056378
-4.97032070159912	-7.52540826797485	-8.86544799804688	-0.0972838699817657	-0.0401235036551952	0.00418780092149973
-4.98055458068848	-7.53091478347778	-8.87317562103271	-0.0973979309201241	-0.0401595830917358	0.00407475139945745
-4.98219680786133	-7.53357410430908	-8.86120319366455	-0.0974923223257065	-0.0401262789964676	0.00394280161708593
-4.99219655990601	-7.53293561935425	-8.8614616394043	-0.0975395664572716	-0.0402025878429413	0.00378499156795442
-4.9969277381897	-7.53550720214844	-8.86805629730225	-0.09759371727705	-0.0403075814247131	0.00370411714538932
-4.99796485900879	-7.54070997238159	-8.85906887054443	-0.0976132974028587	-0.0403087437152863	0.00360756530426443
-5.00283813476563	-7.5459132194519	-8.86430931091309	-0.0977088883519173	-0.0404591299593449	0.00352319539524615
-5.00638580322266	-7.5446138381958	-8.86385631561279	-0.0976739004254341	-0.0404369831085205	0.00337269250303507
-5.01380681991577	-7.55082130432129	-8.86581707000732	-0.0977428257465363	-0.040625236928463	0.00332568865269423
-5.01983833312988	-7.55488443374634	-8.86451053619385	-0.0976682007312775	-0.0406096093356609	0.00326961488462985
-5.02635335922241	-7.55937576293945	-8.86837100982666	-0.0976889207959175	-0.0408141687512398	0.0031430646777153
-5.02696990966797	-7.56356477737427	-8.87589550018311	-0.0976352915167809	-0.0408425591886044	0.00308840395882726
-5.04159879684448	-7.56943035125732	-8.87536811828613	-0.0977338254451752	-0.0408758893609047	0.00303162168711424
-5.04025888442993	-7.56966352462769	-8.87336158752441	-0.097622737288475	-0.0410476885735989	0.00286806980147958
-5.04929447174072	-7.57052898406982	-8.87565803527832	-0.0977247878909111	-0.0410459898412228	0.0027315269690007
-5.04773378372192	-7.57678937911987	-8.87319755554199	-0.0977100431919098	-0.0412666089832783	0.0026174015365541
-5.05205965042114	-7.5781102180481	-8.86855697631836	-0.0977564677596092	-0.0412105321884155	0.00245863571763039
-5.05863523483276	-7.57956647872925	-8.87422180175781	-0.0978563874959946	-0.0413288027048111	0.00223255599848926
-5.06391096115112	-7.58587026596069	-8.87623596191406	-0.0978981181979179	-0.0413113832473755	0.00215401407331228
-5.06884813308716	-7.58636379241943	-8.86529445648193	-0.0979914963245392	-0.0413725860416889	0.00189099693670869
-5.0755786895752	-7.58616304397583	-8.86971378326416	-0.0980092063546181	-0.0414495952427387	0.00170624942984432
-5.0825252532959	-7.5904712677002	-8.85611438751221	-0.0981669574975967	-0.0415705665946007	0.00157508463598788
-5.08641529083252	-7.59348440170288	-8.86472702026367	-0.0982678979635239	-0.0415975265204906	0.0013806764036417
-5.09380388259888	-7.59569311141968	-8.85794448852539	-0.0983572006225586	-0.0416266322135925	0.00115994759835303
-5.10248613357544	-7.59318733215332	-8.85682582855225	-0.0984371677041054	-0.0416767112910748	0.00109151122160256
-5.10843133926392	-7.5987720489502	-8.85846996307373	-0.0985173434019089	-0.0417146235704422	0.000950850138906389
-5.11689043045044	-7.5969090461731	-8.85402393341064	-0.0986413955688477	-0.041765209287405	0.000768465804867446
-5.11945962905884	-7.60274267196655	-8.86347198486328	-0.0986880138516426	-0.0417921431362629	0.000603362102992833
-5.1259765625	-7.59871578216553	-8.86129570007324	-0.0988704785704613	-0.0418698042631149	0.000503704999573529
-5.13255167007446	-7.60285234451294	-8.86286926269531	-0.0988359153270721	-0.0419056341052055	0.00034139837953262
-5.1358380317688	-7.60080575942993	-8.8646068572998	-0.0990189090371132	-0.0419608168303967	0.000195136250113137
-5.13926696777344	-7.60674428939819	-8.86143493652344	-0.0989707112312317	-0.0420283637940884	8.67137787281536E-05
-5.14417028427124	-7.60461091995239	-8.86525821685791	-0.0990847870707512	-0.0420921109616756	1.60836498253047E-05
-5.14656114578247	-7.60122632980347	-8.85674095153809	-0.0990997329354286	-0.0421456173062325	-0.000168086960911751
-5.15406608581543	-7.60512447357178	-8.86083698272705	-0.0992308631539345	-0.04214071854949	-0.000250993500230834
-5.15203905105591	-7.60510301589966	-8.85518455505371	-0.0993355736136436	-0.0422460250556469	-0.000383609149139374
-5.16094636917114	-7.6087965965271	-8.84901714324951	-0.0994564145803452	-0.0421974994242191	-0.000482023489894345
-5.16080474853516	-7.61074495315552	-8.84169387817383	-0.0995194986462593	-0.0423063859343529	-0.000667598389554769
-5.16737747192383	-7.61517429351807	-8.83762836456299	-0.0996661931276321	-0.0423029996454716	-0.000731696491129696
-5.17932271957397	-7.61965560913086	-8.83440780639648	-0.0996858105063438	-0.0423838533461094	-0.000919839832931757
-5.1877121925354	-7.62456035614014	-8.84354496002197	-0.0997493788599968	-0.042228102684021	-0.000927461253013462
-5.19580554962158	-7.62774896621704	-8.83471584320068	-0.0997030958533287	-0.0423020608723164	-0.00114374293480068
-5.20365858078003	-7.63073062896729	-8.84838104248047	-0.0995971187949181	-0.042261928319931	-0.00118385534733534
-5.20341348648071	-7.63282537460327	-8.84062194824219	-0.0997317060828209	-0.0422094538807869	-0.00126509345136583
-5.20881319046021	-7.63332796096802	-8.83921432495117	-0.0997989922761917	-0.0422292277216911	-0.00127573846839368
-5.20740461349487	-7.63437557220459	-8.84363555908203	-0.0997420251369476	-0.0421965457499027	-0.00135497446171939
-5.21260929107666	-7.63388061523438	-8.83340549468994	-0.0999199748039246	-0.0422324985265732	-0.0013832594268024
-5.21080446243286	-7.63308048248291	-8.82844829559326	-0.0999818965792656	-0.0421970523893833	-0.00154028297401965
-5.21206951141357	-7.6336841583252	-8.82728481292725	-0.100063502788544	-0.0422468669712543	-0.00153790018521249
-5.21481800079346	-7.62971639633179	-8.82522869110107	-0.100160762667656	-0.0421868227422237	-0.00165343447588384
-5.21479082107544	-7.63212490081787	-8.81398868560791	-0.100161828100681	-0.0422901883721352	-0.001752819865942
-5.21808385848999	-7.62643051147461	-8.816086769104	-0.100270166993141	-0.0422020107507706	-0.00176244403701276
-5.21368837356567	-7.63197326660156	-8.81462478637695	-0.100299753248692	-0.0422264188528061	-0.00183642783667892
-5.21899127960205	-7.62394905090332	-8.81008338928223	-0.100473888218403	-0.0421603508293629	-0.00187318527605385
-5.21639442443848	-7.62683773040771	-8.81538009643555	-0.100393936038017	-0.0421370938420296	-0.00196291087195277
-5.21946144104004	-7.62202167510986	-8.8134298324585	-0.100449047982693	-0.0420706979930401	-0.00195632339455187
-5.21951961517334	-7.62454223632813	-8.80802059173584	-0.100397609174252	-0.0419561974704266	-0.00209636427462101
-5.22254514694214	-7.62029647827148	-8.81589889526367	-0.100381463766098	-0.0419705212116241	-0.00202702963724732
-5.21481847763062	-7.61726760864258	-8.80947780609131	-0.100451737642288	-0.0419501699507236	-0.00211852486245334
-5.21555423736572	-7.6153826713562	-8.80713558197021	-0.100447937846184	-0.0418590381741524	-0.00211974838748574
-5.20731019973755	-7.61175680160522	-8.80532550811768	-0.100525952875614	-0.0419300124049187	-0.00211305194534361
-5.20918893814087	-7.61432504653931	-8.80272483825684	-0.100605644285679	-0.0419333912432194	-0.00202718772925437
-5.20583295822144	-7.6136794090271	-8.79527950286865	-0.100631669163704	-0.0420228205621243	-0.00219043833203614
-5.20993232727051	-7.61604595184326	-8.80189609527588	-0.100586593151093	-0.0420433059334755	-0.00205190968699753
-5.21400356292725	-7.62080049514771	-8.7984733581543	-0.10056858509779	-0.0420574061572552	-0.00214945594780147
-5.21094608306885	-7.61784934997559	-8.805588722229	-0.100464440882206	-0.0420805662870407	-0.00204389193095267
-5.21446514129639	-7.62234783172607	-8.81084632873535	-0.100377820432186	-0.0420172177255154	-0.00202332600019872
-5.21373510360718	-7.62649250030518	-8.81218814849854	-0.100415110588074	-0.0420840382575989	-0.00196385756134987
-5.21158456802368	-7.62627029418945	-8.81375026702881	-0.100329428911209	-0.0420632138848305	-0.00193356419913471
-5.21168756484985	-7.62807273864746	-8.82316589355469	-0.100176304578781	-0.0421362407505512	-0.00184527144301683
-5.20334243774414	-7.62572717666626	-8.81952857971191	-0.100063554942608	-0.0421342588961124	-0.00181415327824652
-5.20264959335327	-7.62690401077271	-8.81928062438965	-0.100066348910332	-0.042229950428009	-0.00178370613139123
-5.19880628585815	-7.62463569641113	-8.82593536376953	-0.100015960633755	-0.0421592704951763	-0.00170316419098526
-5.19651794433594	-7.62680912017822	-8.81871700286865	-0.100037105381489	-0.0423382259905338	-0.00174138485454023
-5.19524431228638	-7.62423658370972	-8.82463645935059	-0.099990539252758	-0.0422999635338783	-0.00177843193523586
-5.19336271286011	-7.62828350067139	-8.82483196258545	-0.0999615490436554	-0.0423135459423065	-0.00177886697929353
-5.19366455078125	-7.62835884094238	-8.8235559463501	-0.0999952331185341	-0.0423584245145321	-0.00180562247987837
-5.19668292999268	-7.62839794158936	-8.82381534576416	-0.099924348294735	-0.0423242971301079	-0.00183203280903399
-5.19677829742432	-7.6291675567627	-8.82454204559326	-0.0999413728713989	-0.0423144549131393	-0.00192453141789883
-5.19639778137207	-7.63449430465698	-8.82975196838379	-0.0998792871832848	-0.0422198586165905	-0.00185630563646555
-5.19745445251465	-7.63275337219238	-8.81607627868652	-0.0998856499791145	-0.0422604493796825	-0.00202555488795042
-5.19916582107544	-7.63501739501953	-8.82660293579102	-0.0999087989330292	-0.0422521010041237	-0.00195780233480036
-5.20011758804321	-7.63664865493774	-8.82512664794922	-0.0999389067292213	-0.0422767475247383	-0.00202464917674661
-5.2016749382019	-7.64208269119263	-8.82847785949707	-0.0998583287000656	-0.0422247871756554	-0.00201306841336191
-5.20418453216553	-7.6434063911438	-8.81940078735352	-0.0998229905962944	-0.0421861000359058	-0.00213889381848276
-5.20866966247559	-7.64380502700806	-8.83835315704346	-0.0997768044471741	-0.0421688035130501	-0.00209363386966288
-5.20977544784546	-7.64616346359253	-8.83591461181641	-0.099702313542366	-0.042067427188158	-0.00220508989877999
-5.2118501663208	-7.64731168746948	-8.8352165222168	-0.0997789353132248	-0.0419659577310085	-0.00226730806753039
-5.2118501663208	-7.64618968963623	-8.83493709564209	-0.0996332764625549	-0.04188297316432	-0.00228184717707336
-5.21274328231812	-7.64937877655029	-8.83611965179443	-0.0996442511677742	-0.0418566428124905	-0.00226787873543799
-5.20897436141968	-7.6486701965332	-8.8372106552124	-0.0996100753545761	-0.0417680703103542	-0.0023930196184665
-5.20877981185913	-7.64773225784302	-8.83963298797607	-0.0996086597442627	-0.0417263135313988	-0.00243753124959767
-5.2058482170105	-7.64081716537476	-8.83517074584961	-0.0995884463191032	-0.0416695028543472	-0.00249718688428402
-5.20276880264282	-7.641676902771	-8.82480144500732	-0.0996844917535782	-0.0416231565177441	-0.00263929343782365
-5.20001173019409	-7.63675975799561	-8.83070373535156	-0.0997601598501205	-0.0415799431502819	-0.0026980706024915
-5.20101547241211	-7.63815498352051	-8.81752109527588	-0.099811740219593	-0.0415097810328007	-0.00284018274396658
-5.206374168396	-7.63589906692505	-8.82802486419678	-0.0998528301715851	-0.0414231531322002	-0.00292441505007446
-5.20625019073486	-7.63789558410645	-8.82456302642822	-0.0997926667332649	-0.0412890091538429	-0.00306925410404801
-5.21499586105347	-7.63628816604614	-8.82617664337158	-0.0997781381011009	-0.0411122627556324	-0.00308020692318678
-5.21193695068359	-7.63522863388062	-8.82489395141602	-0.0997112989425659	-0.0409956835210323	-0.00317488354630768
-5.21660757064819	-7.6328444480896	-8.82722091674805	-0.099721759557724	-0.040847010910511	-0.00320015870966017
-5.21152544021606	-7.6296181678772	-8.81289768218994	-0.0997387021780014	-0.0407490581274033	-0.00330474064685404
-5.20993757247925	-7.62618827819824	-8.81731224060059	-0.0997519046068192	-0.0406992100179195	-0.00336346728727221
-5.20758819580078	-7.62146663665771	-8.80646228790283	-0.0999080836772919	-0.0406628511846066	-0.00343181123025715
-5.20681524276733	-7.6219277381897	-8.80550003051758	-0.0997868478298187	-0.0405577272176743	-0.00344854174181819
-5.20979404449463	-7.62377452850342	-8.80218124389648	-0.0999090969562531	-0.0405230820178986	-0.00350858364254236
-5.2102427482605	-7.62419033050537	-8.80361270904541	-0.0999085083603859	-0.0404382199048996	-0.00347897899337113
-5.21040058135986	-7.6253924369812	-8.80205821990967	-0.0998587757349014	-0.040327824652195	-0.00360437715426087
-5.21375751495361	-7.62370729446411	-8.80324077606201	-0.0998509600758553	-0.0402813963592052	-0.00353832729160786
-5.21408176422119	-7.62366342544556	-8.80533409118652	-0.0997360870242119	-0.0401584878563881	-0.00361446710303426
-5.21465444564819	-7.6227502822876	-8.80156707763672	-0.099621906876564	-0.0400538556277752	-0.00361212366260588
-5.212158203125	-7.62411832809448	-8.80751514434814	-0.0995670408010483	-0.0399135909974575	-0.00355202029459178
-5.21014547348022	-7.61925601959229	-8.8001823425293	-0.0995517373085022	-0.0398130230605602	-0.00359026854857802
-5.20937013626099	-7.62180376052856	-8.80316638946533	-0.0995362251996994	-0.039727795869112	-0.0036094335373491
-5.20883464813232	-7.61598253250122	-8.80368518829346	-0.0995481684803963	-0.039629302918911	-0.00361659214831889
-5.2078423500061	-7.61690092086792	-8.80084419250488	-0.0995023846626282	-0.0395083613693714	-0.00355786620639265
-5.20889282226563	-7.61506462097168	-8.80405807495117	-0.0994991138577461	-0.0393561758100986	-0.00356728676706553
-5.20494365692139	-7.61130475997925	-8.79536247253418	-0.0994422286748886	-0.0392830185592175	-0.00367438863031566
-5.20701122283936	-7.61098384857178	-8.79572868347168	-0.0994288846850395	-0.0390660315752029	-0.00366580695845187
-5.20131635665894	-7.60607481002808	-8.78505039215088	-0.0995036661624908	-0.039015170186758	-0.00377870514057577
-5.20404291152954	-7.60766410827637	-8.7857780456543	-0.0995429903268814	-0.0388281680643559	-0.00378266349434853
-5.19701433181763	-7.60134077072144	-8.78227043151855	-0.0995712652802467	-0.038749672472477	-0.00392129924148321
-5.19659662246704	-7.60125732421875	-8.77829456329346	-0.0997000858187675	-0.0386235751211643	-0.00392191018909216
-5.19317770004272	-7.59641551971436	-8.75966358184814	-0.0997050553560257	-0.0385656394064426	-0.0041560004465282
-5.19527578353882	-7.59420204162598	-8.76555156707764	-0.0997300073504448	-0.0383292064070702	-0.00411777850240469
-5.19963645935059	-7.59514379501343	-8.75405025482178	-0.0997595489025116	-0.0382123999297619	-0.00425732601433992
-5.19879627227783	-7.59342861175537	-8.75903797149658	-0.0997825637459755	-0.0380537435412407	-0.00431655766442418
-5.20253658294678	-7.59221220016479	-8.7543420791626	-0.099788025021553	-0.0379010215401649	-0.00437432294711471
-5.20249509811401	-7.59170627593994	-8.75721263885498	-0.0996952801942825	-0.0377230532467365	-0.00440165586769581
-5.20135068893433	-7.59129667282104	-8.74980545043945	-0.0997440740466118	-0.0376015082001686	-0.00449890876188874
-5.20248126983643	-7.58848762512207	-8.75131416320801	-0.0996879264712334	-0.0376282520592213	-0.00443827640265226
-5.20074605941772	-7.58888959884644	-8.74765491485596	-0.0997209474444389	-0.0373266711831093	-0.00447350088506937
-5.20011806488037	-7.58513116836548	-8.74393463134766	-0.0996949151158333	-0.0373208560049534	-0.00450129713863134
-5.19788026809692	-7.58014965057373	-8.74360179901123	-0.0996936932206154	-0.0372462011873722	-0.00449173059314489
-5.19473695755005	-7.58752346038818	-8.73797702789307	-0.0997878238558769	-0.0372552275657654	-0.00457456707954407
-5.20033073425293	-7.58067846298218	-8.74053955078125	-0.0998551845550537	-0.0371845550835133	-0.00459244754165411
-5.20087909698486	-7.59153079986572	-8.73684787750244	-0.0997290089726448	-0.0371150262653828	-0.00463153375312686
-5.20325374603271	-7.58649826049805	-8.73605346679688	-0.0997160822153091	-0.0370683930814266	-0.00463413167744875
-5.2064061164856	-7.59141254425049	-8.73903560638428	-0.0996112450957298	-0.0369686894118786	-0.00467014219611883
-5.21023607254028	-7.59290838241577	-8.74306201934814	-0.0996454358100891	-0.0368276238441467	-0.00457614753395319
-5.20722770690918	-7.59675693511963	-8.73549365997314	-0.0996532291173935	-0.0367421917617321	-0.00455149682238698
-5.20607471466064	-7.60210752487183	-8.73905658721924	-0.0996827408671379	-0.0366416238248348	-0.00441826647147536
-5.20410442352295	-7.60012102127075	-8.73257064819336	-0.0998201444745064	-0.0365346819162369	-0.00442391075193882
-5.20414876937866	-7.60235691070557	-8.72709655761719	-0.0999399945139885	-0.0364468842744827	-0.00445134891197085
-5.19765186309814	-7.59949779510498	-8.71890830993652	-0.100037731230259	-0.0364621020853519	-0.00452874135226011
-5.20233726501465	-7.5992488861084	-8.71530055999756	-0.100151024758816	-0.0363418683409691	-0.00452456157654524
-5.2051157951355	-7.59781551361084	-8.70747566223145	-0.100139483809471	-0.0363468788564205	-0.00459978170692921
-5.20441436767578	-7.59753847122192	-8.72126960754395	-0.100160554051399	-0.0361382588744164	-0.00454247044399381
-5.20831680297852	-7.59630537033081	-8.71086978912354	-0.100192911922932	-0.036105252802372	-0.00466324202716351
-5.21023511886597	-7.5955810546875	-8.72166633605957	-0.100103534758091	-0.0360063649713993	-0.00470580719411373
-5.21179533004761	-7.59731149673462	-8.72164630889893	-0.100107200443745	-0.0359042324125767	-0.00474810786545277
-5.20900964736938	-7.59903573989868	-8.72325992584229	-0.100009061396122	-0.0358050875365734	-0.00478132581338286
-5.21143913269043	-7.60153198242188	-8.72064208984375	-0.100057281553745	-0.0355985164642334	-0.00486649572849274
-5.2111029624939	-7.6031322479248	-8.71798706054688	-0.0999420657753944	-0.0355297401547432	-0.00491693383082747
-5.20622158050537	-7.60500144958496	-8.72599124908447	-0.099860817193985	-0.0354049056768417	-0.00492262840270996
-5.21202278137207	-7.60479736328125	-8.72084140777588	-0.0998518392443657	-0.0353416502475739	-0.00497427629306912
-5.20450162887573	-7.60507488250732	-8.72657299041748	-0.099747508764267	-0.0352654121816158	-0.00496986648067832
-5.20373487472534	-7.60491466522217	-8.7187671661377	-0.0997872650623322	-0.0352899171411991	-0.00507042137905955
-5.20749092102051	-7.6060619354248	-8.72115516662598	-0.0999270677566528	-0.0351608172059059	-0.00509937293827534
-5.210205078125	-7.6159520149231	-8.72524452209473	-0.0997912362217903	-0.0351683981716633	-0.00519320694729686
-5.21449422836304	-7.61500215530396	-8.72353076934814	-0.0998313054442406	-0.0350414663553238	-0.00527255982160568
-5.2168345451355	-7.61780166625977	-8.72942066192627	-0.099669449031353	-0.0349705554544926	-0.00532622542232275
-5.22442388534546	-7.62011384963989	-8.73154830932617	-0.0996101275086403	-0.0348171480000019	-0.00541605614125729
-5.22008800506592	-7.62053728103638	-8.73028945922852	-0.099591426551342	-0.0347649604082108	-0.00555884279310703
-5.22677516937256	-7.62246036529541	-8.73774909973145	-0.0995359346270561	-0.0346436649560928	-0.00561664532870054
-5.22427558898926	-7.62202644348145	-8.73367691040039	-0.0995059311389923	-0.0345427393913269	-0.00574221648275852
-5.22486209869385	-7.62108659744263	-8.73212242126465	-0.0994289889931679	-0.0344036556780338	-0.00582789815962315
-5.22304105758667	-7.61548471450806	-8.73426914215088	-0.0995813757181168	-0.0342824906110764	-0.00602766685187817
-5.22397041320801	-7.61902141571045	-8.73079681396484	-0.0995466709136963	-0.0342674367129803	-0.00619668839499354
-5.22275590896606	-7.61344861984253	-8.72271537780762	-0.0996264219284058	-0.0340824835002422	-0.00639637233689427
-5.22079992294312	-7.61037111282349	-8.72081470489502	-0.09971022605896	-0.0339833498001099	-0.006594592705369
-5.22060775756836	-7.60995531082153	-8.72192192077637	-0.0998288914561272	-0.033835481852293	-0.00671826209872961
-5.21665382385254	-7.60767650604248	-8.70757293701172	-0.100007526576519	-0.0336507819592953	-0.00695150997489691
-5.22012710571289	-7.60723924636841	-8.70835018157959	-0.100038960576057	-0.0335546880960464	-0.00712776696309447
-5.21867990493774	-7.60249328613281	-8.70356941223145	-0.100156731903553	-0.0333290174603462	-0.0072705470956862
-5.22298908233643	-7.60713529586792	-8.69478225708008	-0.10030672699213	-0.033316757529974	-0.00747540313750505
-5.22185850143433	-7.60362339019775	-8.69352531433105	-0.100411169230938	-0.0329887270927429	-0.00772500224411488
-5.22365665435791	-7.60480546951294	-8.67971801757813	-0.100525312125683	-0.0329603180289268	-0.00792376510798931
-5.23080635070801	-7.60216999053955	-8.68729877471924	-0.100651629269123	-0.0326622016727924	-0.00816920213401318
-5.23326015472412	-7.60880565643311	-8.67906951904297	-0.10061901062727	-0.0325437448918819	-0.00837652571499348
-5.24365520477295	-7.60126924514771	-8.6843204498291	-0.100630834698677	-0.032276812940836	-0.00852396246045828
-5.24126768112183	-7.60369491577148	-8.6798620223999	-0.100602075457573	-0.0321263857185841	-0.00873193982988596
-5.24541187286377	-7.60141134262085	-8.6783504486084	-0.100684009492397	-0.031964335590601	-0.00881450809538364
-5.24086952209473	-7.59816122055054	-8.66862773895264	-0.10069765150547	-0.0319115556776524	-0.00900145620107651
-5.24245929718018	-7.5952525138855	-8.66914463043213	-0.100780673325062	-0.0317490957677364	-0.00912961456924677
-5.23630380630493	-7.59222984313965	-8.66382122039795	-0.10093580186367	-0.0317851081490517	-0.00931094866245985
-5.24074268341064	-7.59315919876099	-8.66267395019531	-0.101029060781002	-0.0316248573362827	-0.00939822942018509
-5.23889541625977	-7.59277296066284	-8.65116119384766	-0.101122133433819	-0.0315055958926678	-0.00965670123696327
-5.23911428451538	-7.59390497207642	-8.6556453704834	-0.101113311946392	-0.0314577221870422	-0.00966949108988047
-5.24338006973267	-7.59211683273315	-8.65668678283691	-0.100942440330982	-0.0313424877822399	-0.00990880187600851
-5.24431228637695	-7.591064453125	-8.65408039093018	-0.10107559710741	-0.0311419982463121	-0.00999397877603769
-5.24035406112671	-7.59281635284424	-8.66352081298828	-0.100996911525726	-0.0310504287481308	-0.0101263420656323
-5.23496770858765	-7.58739185333252	-8.65303707122803	-0.101112149655819	-0.030920471996069	-0.0102588161826134
-5.22642421722412	-7.58613681793213	-8.64900875091553	-0.101211376488209	-0.0308774467557669	-0.0104217007756233
-5.22874355316162	-7.58413553237915	-8.63685512542725	-0.101353578269482	-0.0308004934340715	-0.0105605507269502
-5.22617197036743	-7.58388996124268	-8.64222812652588	-0.101395018398762	-0.0307076945900917	-0.010761134326458
-5.23451471328735	-7.58462190628052	-8.63863468170166	-0.101372398436069	-0.0306177474558353	-0.0108958911150694
-5.23144292831421	-7.58585643768311	-8.64084625244141	-0.101412758231163	-0.0304653327912092	-0.0109866810962558
-5.23812055587769	-7.58508920669556	-8.64187908172607	-0.101447626948357	-0.0303484313189983	-0.0112312193959951
-5.23947477340698	-7.58556222915649	-8.64679718017578	-0.101487211883068	-0.0302500352263451	-0.0112919751554728
-5.23787212371826	-7.58652639389038	-8.65063953399658	-0.101434983313084	-0.0300161186605692	-0.0114494264125824
-5.24216318130493	-7.58582258224487	-8.63898658752441	-0.101421765983105	-0.0299301724880934	-0.0115815214812756
-5.23796939849854	-7.58359956741333	-8.64651870727539	-0.101367384195328	-0.0298021771013737	-0.0116913849487901
-5.23288583755493	-7.58242797851563	-8.63533306121826	-0.10150770097971	-0.0298217236995697	-0.0118346633389592
-5.23552370071411	-7.57877397537231	-8.63134860992432	-0.101633936166763	-0.0298088770359755	-0.0119651732966304
-5.23878765106201	-7.58868408203125	-8.6286096572876	-0.101614437997341	-0.0298400428146124	-0.0121567398309708
-5.24791097640991	-7.58516788482666	-8.63265895843506	-0.101687632501125	-0.02965341322124	-0.0122726615518332
-5.25059700012207	-7.59093189239502	-8.63193798065186	-0.101532705128193	-0.0296427570283413	-0.0123866740614176
-5.25766038894653	-7.59028291702271	-8.63675689697266	-0.10147824883461	-0.0295917242765427	-0.0125148594379425
-5.26028823852539	-7.58939504623413	-8.63481140136719	-0.101412773132324	-0.0295111667364836	-0.0126534411683679
-5.26284551620483	-7.59212398529053	-8.63697052001953	-0.101427368819714	-0.0294735245406628	-0.0127498945221305
-5.26078319549561	-7.59071588516235	-8.63662815093994	-0.101476602256298	-0.0295294988900423	-0.0129725709557533
-5.26591444015503	-7.59253692626953	-8.6342306137085	-0.101485624909401	-0.0294038765132427	-0.0130435498431325
-5.26376962661743	-7.59334325790405	-8.63061809539795	-0.101494245231152	-0.0295389946550131	-0.013208482414484
-5.26847839355469	-7.59599161148071	-8.63198661804199	-0.101593293249607	-0.0294133517891169	-0.0132808685302734
-5.27206420898438	-7.59807300567627	-8.62839508056641	-0.101616270840168	-0.0295224636793137	-0.0135564347729087
-5.27789258956909	-7.60254144668579	-8.63026237487793	-0.101510711014271	-0.0294298380613327	-0.0135782957077026
-5.28406572341919	-7.60136032104492	-8.63229560852051	-0.101463116705418	-0.0294818710535765	-0.0138460649177432
-5.28997659683228	-7.60602474212646	-8.64643001556396	-0.101330503821373	-0.0294678192585707	-0.0138991978019476
-5.29526233673096	-7.61110210418701	-8.64519119262695	-0.101244583725929	-0.0293639823794365	-0.014020255766809
-5.30103874206543	-7.61354970932007	-8.64967632293701	-0.101258583366871	-0.0294000282883644	-0.0141176208853722
-5.30036163330078	-7.6129994392395	-8.6529369354248	-0.101113110780716	-0.0294074285775423	-0.0142127610743046
-5.30642795562744	-7.61754035949707	-8.65382957458496	-0.101155951619148	-0.0294746551662683	-0.0142216775566339
-5.30851316452026	-7.61698579788208	-8.65300178527832	-0.10113400965929	-0.0295880753546953	-0.0143986651673913
-5.31431436538696	-7.62243223190308	-8.65744972229004	-0.101090140640736	-0.0297293737530708	-0.0144523251801729
-5.32344961166382	-7.62383460998535	-8.65425300598145	-0.101106375455856	-0.0297730956226587	-0.014588032849133
-5.33049631118774	-7.63240242004395	-8.66459941864014	-0.10088986158371	-0.0299332365393639	-0.0146752465516329
-5.34188985824585	-7.63347959518433	-8.67334938049316	-0.100832775235176	-0.0299523342400789	-0.0147568611428142
-5.34439277648926	-7.6440806388855	-8.67230129241943	-0.100703455507755	-0.0300395134836435	-0.0148504721000791
-5.35487079620361	-7.64388751983643	-8.68910694122314	-0.100487880408764	-0.0299595259130001	-0.0149202672764659
-5.35729646682739	-7.64719390869141	-8.68902969360352	-0.100345440208912	-0.0301211774349213	-0.0149820251390338
-5.36016464233398	-7.65110540390015	-8.68954658508301	-0.10031146556139	-0.0301220938563347	-0.0151155451312661
-5.35682344436646	-7.64747476577759	-8.69687366485596	-0.10026565939188	-0.0301902666687965	-0.0151991797611117
-5.36172437667847	-7.65321493148804	-8.68800067901611	-0.100374139845371	-0.030294282361865	-0.0153122749179602
-5.36526870727539	-7.65191125869751	-8.69165515899658	-0.100301742553711	-0.0303633641451597	-0.0154581479728222
-5.37041425704956	-7.6614990234375	-8.69427299499512	-0.100343301892281	-0.030336732044816	-0.0155517784878612
-5.37890958786011	-7.66232109069824	-8.69147777557373	-0.100332468748093	-0.0303143952041864	-0.0156413689255714
-5.37927770614624	-7.66340827941895	-8.69748115539551	-0.100168906152248	-0.0302033722400665	-0.0157462507486343
-5.38861179351807	-7.66458129882813	-8.70730495452881	-0.100036829710007	-0.030191607773304	-0.0157630499452353
-5.38159227371216	-7.66301679611206	-8.69685935974121	-0.100084289908409	-0.0302139762789011	-0.0158937219530344
-5.3796443939209	-7.666428565979	-8.69939422607422	-0.100171163678169	-0.030223997309804	-0.0159521047025919
-5.37980318069458	-7.66504287719727	-8.692138671875	-0.100280180573463	-0.0302042849361897	-0.016026834025979
-5.38283920288086	-7.66780853271484	-8.69252490997314	-0.100261092185974	-0.0301342587918043	-0.0160625260323286
-5.38743209838867	-7.67103624343872	-8.69893074035645	-0.100140407681465	-0.0301331970840693	-0.0162368919700384
-5.39488124847412	-7.66990852355957	-8.70092487335205	-0.100250668823719	-0.0300376750528812	-0.0162767395377159
-5.39173984527588	-7.67315435409546	-8.70071315765381	-0.10001403093338	-0.0300173200666904	-0.0163013227283955
-5.38660049438477	-7.66906976699829	-8.69784927368164	-0.100147686898708	-0.0299576073884964	-0.0163912884891033
-5.38051462173462	-7.66910219192505	-8.69905281066895	-0.100187219679356	-0.0300167668610811	-0.0164509937167168
-5.37574815750122	-7.67096519470215	-8.69259166717529	-0.100309960544109	-0.0299791097640991	-0.0164798591285944
-5.37303447723389	-7.66759634017944	-8.68788719177246	-0.100315220654011	-0.0299457665532827	-0.0165834482759237
-5.37733602523804	-7.67045927047729	-8.68993091583252	-0.100350320339203	-0.02995396964252	-0.0166175607591867
-5.36978006362915	-7.66388034820557	-8.68930625915527	-0.100333422422409	-0.0299224350601435	-0.0166181642562151
-5.37296438217163	-7.66725826263428	-8.68841361999512	-0.100418448448181	-0.0298972632735968	-0.0167346652597189
-5.36982870101929	-7.66200828552246	-8.69415378570557	-0.100318148732185	-0.0298471599817276	-0.0167059246450663
-5.36378335952759	-7.66090965270996	-8.68571376800537	-0.100352592766285	-0.0297705940902233	-0.0167521741241217
-5.35568141937256	-7.65612030029297	-8.68623828887939	-0.100408986210823	-0.0297969896346331	-0.0167074613273144
-5.35227966308594	-7.6516809463501	-8.67714881896973	-0.10053301602602	-0.0298387631773949	-0.0167750827968121
-5.34545516967773	-7.65360498428345	-8.67106533050537	-0.100608050823212	-0.0298848245292902	-0.0168673880398273
-5.3465690612793	-7.64757871627808	-8.67535591125488	-0.100721523165703	-0.029826520010829	-0.01689113676548
-5.34541320800781	-7.65339231491089	-8.67240905761719	-0.10064721852541	-0.0298591330647469	-0.0169420633465052
-5.34869909286499	-7.65189266204834	-8.67669296264648	-0.100693233311176	-0.0297911278903484	-0.017002684995532
-5.34975147247314	-7.65405178070068	-8.67522716522217	-0.100594691932201	-0.0298017952591181	-0.0170008577406406
-5.34725999832153	-7.65222072601318	-8.67461967468262	-0.100675217807293	-0.0297153908759356	-0.0170434657484293
-5.3382625579834	-7.64888572692871	-8.67653179168701	-0.100688606500626	-0.0297335553914309	-0.017063656821847
-5.33812713623047	-7.65029096603394	-8.6689977645874	-0.100793920457363	-0.0297918953001499	-0.0171083621680737
-5.3337574005127	-7.64913129806519	-8.66572856903076	-0.100838273763657	-0.0298832189291716	-0.0171842481940985
-5.33640336990356	-7.65580415725708	-8.66812992095947	-0.10094141215086	-0.0298251919448376	-0.0172546207904816
-5.34374904632568	-7.66117429733276	-8.66392612457275	-0.100921884179115	-0.0298247542232275	-0.0172867439687252
-5.34228658676147	-7.65910291671753	-8.66735076904297	-0.100811034440994	-0.0298105478286743	-0.0173394978046417
-5.34620046615601	-7.66357278823853	-8.67271614074707	-0.100873403251171	-0.0297743696719408	-0.0173363648355007
-5.34419822692871	-7.66290664672852	-8.66468334197998	-0.100880920886993	-0.0297051724046469	-0.0173965059220791
-5.33927059173584	-7.66259288787842	-8.67226123809814	-0.100877605378628	-0.0297940298914909	-0.0173948500305414
-5.33581829071045	-7.65782356262207	-8.66076850891113	-0.101046234369278	-0.0297531727701426	-0.0174595918506384
-5.32904624938965	-7.65842771530151	-8.65937900543213	-0.101055167615414	-0.0298425331711769	-0.0174733977764845
-5.33302736282349	-7.66052198410034	-8.64785957336426	-0.101146832108498	-0.0298925023525953	-0.0174580495804548
-5.33349180221558	-7.66549587249756	-8.65986442565918	-0.101194590330124	-0.0298929400742054	-0.0174140837043524
-5.33545732498169	-7.66439914703369	-8.65778636932373	-0.101002030074596	-0.0299317315220833	-0.0175022147595882
-5.33692264556885	-7.66778755187988	-8.6686315536499	-0.101009428501129	-0.0299324877560139	-0.017346553504467
-5.33665990829468	-7.66819286346436	-8.66249752044678	-0.100942239165306	-0.0298859346657991	-0.0173672772943974
-5.33474779129028	-7.67043161392212	-8.66466999053955	-0.100929670035839	-0.0299191512167454	-0.0172201842069626
-5.33092212677002	-7.66970825195313	-8.66226100921631	-0.100911013782024	-0.0299830865114927	-0.0171010196208954
-5.32864856719971	-7.67051219940186	-8.65838050842285	-0.100856341421604	-0.0301891081035137	-0.016996381804347
-5.32835483551025	-7.66770839691162	-8.66342258453369	-0.100879736244678	-0.0302245002239943	-0.0168908257037401
-5.32954978942871	-7.67411088943481	-8.65784740447998	-0.100893557071686	-0.0304494183510542	-0.0167896840721369
-5.33030939102173	-7.6748309135437	-8.6629467010498	-0.100817121565342	-0.0304771140217781	-0.0167231820523739
-5.330406665802	-7.68090343475342	-8.66358470916748	-0.100693076848984	-0.0305311176925898	-0.0165432021021843
-5.33445501327515	-7.68165349960327	-8.66536903381348	-0.100623965263367	-0.0305861048400402	-0.016431013122201
-5.32746982574463	-7.67944955825806	-8.67295265197754	-0.10043103992939	-0.0305792242288589	-0.016267079859972
-5.32656621932983	-7.67824745178223	-8.67517185211182	-0.100490547716618	-0.0306678432971239	-0.0161610189825296
-5.32007789611816	-7.67806529998779	-8.67029762268066	-0.100418351590633	-0.0307333171367645	-0.0160654317587614
-5.31704950332642	-7.6782283782959	-8.66674327850342	-0.100453302264214	-0.030756639316678	-0.0159496404230595
-5.314124584198	-7.67702102661133	-8.66452503204346	-0.100592717528343	-0.0309499241411686	-0.0159052535891533
-5.30994558334351	-7.68029594421387	-8.65921497344971	-0.100502386689186	-0.0309795774519444	-0.0158694423735142
-5.31291913986206	-7.67763042449951	-8.66544342041016	-0.100607141852379	-0.0310516767203808	-0.0157745890319347
-5.31106376647949	-7.68320608139038	-8.66010570526123	-0.100538663566113	-0.0309800133109093	-0.0158054362982512
-5.31408929824829	-7.68312072753906	-8.66499042510986	-0.10051816701889	-0.0309975724667311	-0.0157915893942118
-5.31175994873047	-7.68044757843018	-8.66023063659668	-0.100516743957996	-0.030939694494009	-0.0156940240412951
-5.31031513214111	-7.68178081512451	-8.66045570373535	-0.100439421832561	-0.0308938324451447	-0.0156597271561623
-5.30189895629883	-7.67638206481934	-8.65896797180176	-0.10063000023365	-0.0309135187417269	-0.015625761821866
-5.30010509490967	-7.67922639846802	-8.65429878234863	-0.100651942193508	-0.0309009961783886	-0.0155229084193707
-5.29455232620239	-7.67392635345459	-8.64039707183838	-0.100763186812401	-0.030978811904788	-0.0156272929161787
-5.29399061203003	-7.67505836486816	-8.64294624328613	-0.100844822824001	-0.0310003831982613	-0.0155036272481084
-5.29611682891846	-7.67612981796265	-8.63240623474121	-0.100901789963245	-0.0310172997415066	-0.0155332498252392
-5.29258012771606	-7.67623662948608	-8.63732051849365	-0.10090646892786	-0.0310452207922935	-0.0154907405376434
-5.29805040359497	-7.6799578666687	-8.63824272155762	-0.100891381502151	-0.0309500955045223	-0.0154881523922086
-5.29736328125	-7.68137311935425	-8.64409732818604	-0.100919954478741	-0.0309744160622358	-0.0154084991663694
-5.2937479019165	-7.67788171768188	-8.64488315582275	-0.100903369486332	-0.0308913495391607	-0.0154361929744482
-5.29262208938599	-7.67600059509277	-8.6443338394165	-0.100953303277493	-0.0309640541672707	-0.0153236044570804
-5.28821992874146	-7.6731972694397	-8.63266563415527	-0.100941061973572	-0.0308575984090567	-0.0153214801102877
-5.28460121154785	-7.6710147857666	-8.63325691223145	-0.101060226559639	-0.031035877764225	-0.0152658419683576
-5.28280973434448	-7.67156744003296	-8.6365909576416	-0.101115986704826	-0.0309830568730831	-0.0152287278324366
-5.27904939651489	-7.67523908615112	-8.63055992126465	-0.101197309792042	-0.0311944112181664	-0.0152310635894537
-5.2823224067688	-7.6695442199707	-8.63344478607178	-0.101319961249828	-0.0311798304319382	-0.0151863750070333
-5.28194332122803	-7.67566633224487	-8.63128089904785	-0.101209349930286	-0.0312771946191788	-0.0151585042476654
-5.28591251373291	-7.67269706726074	-8.63607406616211	-0.101274386048317	-0.0311351679265499	-0.0151241794228554
-5.2830867767334	-7.67552137374878	-8.63792610168457	-0.10120765119791	-0.0311880335211754	-0.0150208389386535
-5.27917528152466	-7.67304658889771	-8.630446434021	-0.101192653179169	-0.0311695896089077	-0.0149410869926214
-5.27141571044922	-7.66577339172363	-8.63270950317383	-0.101234279572964	-0.0313014350831509	-0.0148611692711711
-5.2696213722229	-7.66860485076904	-8.61837005615234	-0.101363204419613	-0.0313027873635292	-0.0147953070700169
-5.26617479324341	-7.66421318054199	-8.62237071990967	-0.101370625197887	-0.0313951037824154	-0.0148060936480761
-5.26351404190063	-7.66788768768311	-8.62747001647949	-0.101473860442638	-0.0313451290130615	-0.0147071881219745
-5.26644897460938	-7.67057323455811	-8.62287521362305	-0.101467929780483	-0.0314536169171333	-0.014677282422781
-5.26515913009644	-7.66811561584473	-8.62226390838623	-0.101391792297363	-0.0313105247914791	-0.0146212158724666
-5.26812362670898	-7.67123079299927	-8.62715148925781	-0.101409323513508	-0.0313485935330391	-0.0145073477178812
-5.26356077194214	-7.66912651062012	-8.61894512176514	-0.101473100483418	-0.0312951542437077	-0.0144171938300133
-5.26234483718872	-7.66860437393188	-8.6237268447876	-0.101397588849068	-0.0312793366611004	-0.0144069651141763
-5.26084470748901	-7.66740036010742	-8.62482166290283	-0.10151931643486	-0.0312516540288925	-0.0143108991906047
-5.25020408630371	-7.66490268707275	-8.61899185180664	-0.101534321904182	-0.031336173415184	-0.0142837241292
-5.25012302398682	-7.66604995727539	-8.61037540435791	-0.101723559200764	-0.0312996618449688	-0.0142171513289213
-5.24544286727905	-7.66485404968262	-8.60651683807373	-0.101757690310478	-0.031402800232172	-0.014150207862258
-5.2492880821228	-7.66437101364136	-8.60073566436768	-0.101790890097618	-0.0313394479453564	-0.014215400442481
-5.24962854385376	-7.66643095016479	-8.60559558868408	-0.101843148469925	-0.0313855856657028	-0.0140572646632791
-5.25383758544922	-7.66547060012817	-8.60438251495361	-0.101812683045864	-0.0313114114105701	-0.0141372792422771
-5.2498722076416	-7.6654486656189	-8.60762119293213	-0.101835399866104	-0.0312071423977613	-0.0139764901250601
-5.24970626831055	-7.6618332862854	-8.59978866577148	-0.101832292973995	-0.0310817323625088	-0.014007331803441
-5.24458885192871	-7.66168451309204	-8.59611892700195	-0.10189937800169	-0.0312405992299318	-0.013944435864687
-5.23699617385864	-7.65335178375244	-8.59224987030029	-0.101946137845516	-0.0312074609100819	-0.0139367394149303
-5.24113655090332	-7.65928554534912	-8.58869075775146	-0.102051943540573	-0.0312583968043327	-0.0138517310842872
-5.23684930801392	-7.65556144714355	-8.58643245697021	-0.102076835930347	-0.0311951786279678	-0.0138547578826547
-5.23645067214966	-7.65885305404663	-8.58570194244385	-0.101996473968029	-0.0312400683760643	-0.0137643944472075
-5.24271488189697	-7.65666723251343	-8.58813381195068	-0.10202444344759	-0.031181588768959	-0.0137223759666085
-5.23576021194458	-7.66119527816772	-8.59410095214844	-0.101882003247738	-0.0310216378420591	-0.0136159230023623
-5.23554801940918	-7.65368986129761	-8.58789157867432	-0.101913698017597	-0.0310375392436981	-0.0135232489556074
-5.22569751739502	-7.65270614624023	-8.58395767211914	-0.101784095168114	-0.0310469102114439	-0.0134149128571153
-5.22461414337158	-7.65139532089233	-8.58297157287598	-0.101869016885757	-0.0309801176190376	-0.0133493477478623
-5.21662950515747	-7.64963150024414	-8.57120037078857	-0.101922750473022	-0.0310997106134892	-0.0132521940395236
-5.2123761177063	-7.64972972869873	-8.56533050537109	-0.101977042853832	-0.0310537479817867	-0.0131755350157619
-5.21552419662476	-7.64777803421021	-8.57263565063477	-0.101972378790379	-0.0311250239610672	-0.0130240153521299
-5.21511077880859	-7.65379047393799	-8.57332706451416	-0.101820446550846	-0.0310122948139906	-0.0130557352676988
-5.21581840515137	-7.6486439704895	-8.58203506469727	-0.101729787886143	-0.0309999249875546	-0.0128796510398388
-5.21029567718506	-7.64553499221802	-8.57571983337402	-0.101706229150295	-0.0309846252202988	-0.0128439972177148
-5.20830774307251	-7.64425086975098	-8.57283496856689	-0.101778976619244	-0.0309859290719032	-0.0127710001543164
-5.20339393615723	-7.64243125915527	-8.56741046905518	-0.101733908057213	-0.0310951005667448	-0.0127543089911342
-5.20784997940063	-7.64474725723267	-8.5661449432373	-0.101883612573147	-0.0311190597712994	-0.0126081285998225
-5.2154974937439	-7.64720821380615	-8.56833744049072	-0.101728454232216	-0.0312019344419241	-0.0126515794545412
-5.2226390838623	-7.64919519424438	-8.57515621185303	-0.10165923088789	-0.0311449188739061	-0.0125265214592218
-5.2292366027832	-7.65053033828735	-8.57327365875244	-0.101483322679996	-0.0311797708272934	-0.0125268185511231
-5.23453235626221	-7.65005111694336	-8.58229064941406	-0.10146190226078	-0.0312016122043133	-0.0124147944152355
-5.23327255249023	-7.65042209625244	-8.57545375823975	-0.101396314799786	-0.0313107185065746	-0.0123526165261865
-5.23775720596313	-7.6494140625	-8.57288837432861	-0.101509243249893	-0.0314443334937096	-0.0122759947553277
-5.24061298370361	-7.65127038955688	-8.58224582672119	-0.10148797929287	-0.0315972343087196	-0.0120822452008724
-5.25278902053833	-7.6541633605957	-8.57015705108643	-0.101406902074814	-0.0316212922334671	-0.0121125979349017
-5.26100969314575	-7.65825891494751	-8.58397674560547	-0.101374082267284	-0.0318020768463612	-0.0119723901152611
-5.27099084854126	-7.6613917350769	-8.58777141571045	-0.101242460310459	-0.0318998694419861	-0.0119769927114248
-5.2780704498291	-7.66393327713013	-8.59231281280518	-0.10107147693634	-0.0319778546690941	-0.011829393915832
-5.28618144989014	-7.66803312301636	-8.59680366516113	-0.100967347621918	-0.0319813154637814	-0.0117329088971019
-5.28734827041626	-7.66753721237183	-8.60214138031006	-0.100898072123528	-0.0321645364165306	-0.0116558829322457
-5.29230499267578	-7.66500854492188	-8.60616683959961	-0.10086602717638	-0.0322107337415218	-0.0116145899519324
-5.29682397842407	-7.66992330551147	-8.60280132293701	-0.100866697728634	-0.0325341671705246	-0.0115629713982344
-5.29908466339111	-7.66940784454346	-8.60110664367676	-0.100871898233891	-0.0325755178928375	-0.0115913413465023
-5.3053183555603	-7.67457962036133	-8.60113430023193	-0.100868493318558	-0.0327189713716507	-0.0115608246996999
-5.31605911254883	-7.67699956893921	-8.60819149017334	-0.100870117545128	-0.032747358083725	-0.0115381870418787
-5.31933069229126	-7.68177032470703	-8.60843086242676	-0.100773021578789	-0.0327498652040958	-0.0115945320576429
-5.33078098297119	-7.68030166625977	-8.60992622375488	-0.100854709744453	-0.0326801910996437	-0.0115935821086168
-5.33054256439209	-7.68117427825928	-8.61375427246094	-0.100741118192673	-0.0326841324567795	-0.0116773638874292
-5.33749341964722	-7.67848968505859	-8.60994720458984	-0.100839830935001	-0.0325857438147068	-0.0116628035902977
-5.33503437042236	-7.67540073394775	-8.61492156982422	-0.100769214332104	-0.0326514020562172	-0.0117471292614937
-5.34224367141724	-7.67432928085327	-8.61022472381592	-0.100852109491825	-0.0325553640723228	-0.0117196748033166
-5.33630847930908	-7.66942548751831	-8.59994792938232	-0.10096287727356	-0.0325917191803455	-0.0118210362270474
-5.33732223510742	-7.66981267929077	-8.6082763671875	-0.101125679910183	-0.0325821414589882	-0.0117669412866235
-5.33883285522461	-7.66797399520874	-8.58483695983887	-0.101228840649128	-0.0326173529028893	-0.011899652890861
-5.34225845336914	-7.66807985305786	-8.59409427642822	-0.101279810070992	-0.0325414128601551	-0.011860616505146
-5.34323215484619	-7.66879558563232	-8.59728908538818	-0.10121363401413	-0.0325796939432621	-0.0119888251647353
-5.34956073760986	-7.66485643386841	-8.59780311584473	-0.101281426846981	-0.0324574299156666	-0.0119660366326571
-5.34640216827393	-7.66645240783691	-8.60322284698486	-0.101164408028126	-0.0324494950473309	-0.0121018765494227
-5.34703016281128	-7.66446304321289	-8.60378837585449	-0.101205252110958	-0.0323864854872227	-0.0120573667809367
-5.34239149093628	-7.66174268722534	-8.59483814239502	-0.101199440658092	-0.0323977321386337	-0.0121610043570399
-5.34041357040405	-7.66127824783325	-8.60376167297363	-0.101204067468643	-0.0323031283915043	-0.0121008791029453
-5.33854579925537	-7.65644311904907	-8.59937953948975	-0.10132572799921	-0.0322805941104889	-0.012186199426651
-5.33391427993774	-7.6574535369873	-8.59391403198242	-0.101394534111023	-0.0323452390730381	-0.0122653599828482
-5.33033180236816	-7.64985370635986	-8.58923149108887	-0.101420022547245	-0.0322528965771198	-0.0123399710282683
-5.33305263519287	-7.65747451782227	-8.58738422393799	-0.101552307605743	-0.0322955623269081	-0.0124528855085373
-5.33498668670654	-7.6539192199707	-8.58924770355225	-0.101533353328705	-0.0321957543492317	-0.0125468680635095
-5.33831644058228	-7.65890645980835	-8.59536647796631	-0.101502060890198	-0.0320825017988682	-0.0125805241987109
-5.34379625320435	-7.65957498550415	-8.59262847900391	-0.101479820907116	-0.0320360995829105	-0.0126772942021489
-5.34144926071167	-7.65718650817871	-8.59637451171875	-0.101422943174839	-0.031923770904541	-0.0126817543059587
-5.3413667678833	-7.65764856338501	-8.59894466400146	-0.101477801799774	-0.0318974666297436	-0.0127306189388037
-5.3378586769104	-7.65255784988403	-8.59602069854736	-0.101519681513309	-0.0319082140922546	-0.0128747737035155
-5.33655548095703	-7.65995454788208	-8.59454727172852	-0.101545780897141	-0.03196806833148	-0.0129923298954964
-5.34226226806641	-7.65998458862305	-8.59598731994629	-0.101678118109703	-0.0319719612598419	-0.0131010869517922
-5.35073471069336	-7.66799592971802	-8.5938606262207	-0.101603969931602	-0.0318803712725639	-0.0132793951779604
-5.35886526107788	-7.66929626464844	-8.60261535644531	-0.10149509459734	-0.0318038389086723	-0.0133095495402813
-5.35625648498535	-7.66755628585815	-8.60398769378662	-0.10139599442482	-0.0318162515759468	-0.0134279038757086
-5.35841798782349	-7.67029714584351	-8.61162567138672	-0.101480647921562	-0.0317871421575546	-0.0135020203888416
-5.35335779190063	-7.66620206832886	-8.60557460784912	-0.101506806910038	-0.0319071859121323	-0.013682427816093
-5.36129713058472	-7.67304992675781	-8.60581111907959	-0.101605512201786	-0.0318700671195984	-0.0137858036905527
-5.37003231048584	-7.67938423156738	-8.60773086547852	-0.101530484855175	-0.0318299122154713	-0.0139214741066098
-5.36835241317749	-7.67963266372681	-8.61516666412354	-0.101552091538906	-0.0317748971283436	-0.0140587016940117
-5.37555074691772	-7.6833643913269	-8.61879253387451	-0.10150258988142	-0.0317713916301727	-0.0141474893316627
-5.37426900863647	-7.68258666992188	-8.61537742614746	-0.101491890847683	-0.0316479094326496	-0.0143107511103153
-5.37675428390503	-7.68231725692749	-8.62133121490479	-0.101434841752052	-0.0316787138581276	-0.0144320763647556
-5.37509489059448	-7.68263387680054	-8.62450885772705	-0.101472407579422	-0.0316151455044746	-0.0145979439839721
-5.36758136749268	-7.68109607696533	-8.619873046875	-0.101481549441814	-0.0315108560025692	-0.0147425606846809
-5.36838626861572	-7.67714881896973	-8.61503982543945	-0.101640470325947	-0.0315163843333721	-0.014874130487442
-5.3628454208374	-7.67959022521973	-8.61536502838135	-0.101709090173244	-0.0314979441463947	-0.0149854626506567
-5.36418342590332	-7.67866706848145	-8.60610198974609	-0.101836591959	-0.0314404852688313	-0.0152033297345042
-5.3663010597229	-7.67794942855835	-8.61283683776855	-0.101833023130894	-0.0313429273664951	-0.0153093952685595
-5.36869812011719	-7.67987775802612	-8.61129760742188	-0.101870127022266	-0.0311308167874813	-0.0155571224167943
-5.36541843414307	-7.67927598953247	-8.61752319335938	-0.101903334259987	-0.0310800522565842	-0.0157310292124748
-5.36352014541626	-7.67774343490601	-8.60967540740967	-0.101950258016586	-0.030828544870019	-0.0158112533390522
-5.35414123535156	-7.67311668395996	-8.60649490356445	-0.102003894746304	-0.0308601725846529	-0.0160388369113207
-5.34971284866333	-7.66400098800659	-8.59617710113525	-0.102245211601257	-0.0306969732046127	-0.0161828864365816
-5.34927272796631	-7.66906547546387	-8.59130096435547	-0.102384425699711	-0.0306754782795906	-0.0163839962333441
-5.35199594497681	-7.66347932815552	-8.59107875823975	-0.102498933672905	-0.0304844956845045	-0.0166057422757149
-5.35087299346924	-7.6632776260376	-8.592942237854	-0.102494664490223	-0.0302774738520384	-0.0167388897389174
-5.35065507888794	-7.66324949264526	-8.58699512481689	-0.102624639868736	-0.0301561336964369	-0.0168783105909824
-5.34364223480225	-7.65780448913574	-8.59395885467529	-0.102560058236122	-0.030012609437108	-0.0169641505926847
-5.33881902694702	-7.65528583526611	-8.58374214172363	-0.102733127772808	-0.0299017298966646	-0.0170532707124949
-5.33371639251709	-7.6475191116333	-8.57541561126709	-0.102917328476906	-0.0298432428389788	-0.0172065310180187
-5.33197069168091	-7.6479320526123	-8.57017993927002	-0.102981992065907	-0.0298781283199787	-0.01732287555933
-5.33519124984741	-7.64546680450439	-8.57187271118164	-0.103121764957905	-0.0296732131391764	-0.0174339152872562
-5.33296537399292	-7.64975547790527	-8.57376766204834	-0.103059254586697	-0.0296051483601332	-0.0175838153809309
-5.33846521377563	-7.64598178863525	-8.57564353942871	-0.103039391338825	-0.0295366384088993	-0.0175471995025873
-5.33110427856445	-7.63921022415161	-8.5730094909668	-0.103046827018261	-0.0294777173548937	-0.0176737140864134
-5.32797431945801	-7.64259576797485	-8.57268810272217	-0.103201098740101	-0.0294854436069727	-0.0177050996571779
-5.32311201095581	-7.64020156860352	-8.56707382202148	-0.103272512555122	-0.0295806359499693	-0.0177819337695837
-5.32592058181763	-7.64405822753906	-8.57014560699463	-0.103317409753799	-0.0294907949864864	-0.017801882699132
-5.33421897888184	-7.64872264862061	-8.56831550598145	-0.103326477110386	-0.0295870266854763	-0.0178560726344585
-5.33186864852905	-7.64612436294556	-8.5757303237915	-0.103298962116241	-0.0294988099485636	-0.0178999733179808
-5.33847808837891	-7.65225648880005	-8.57880115509033	-0.103207193315029	-0.02950519323349	-0.0178854297846556
-5.334557056427	-7.64911079406738	-8.57515907287598	-0.103156022727489	-0.0294567048549652	-0.0179361682385206
-5.33152532577515	-7.65230274200439	-8.58094024658203	-0.10312594473362	-0.0294539015740156	-0.0179309379309416
-5.32760906219482	-7.64833545684814	-8.56928157806396	-0.103240549564362	-0.0294988825917244	-0.0179904103279114
-5.32390832901001	-7.64996528625488	-8.57491207122803	-0.103254251182079	-0.0295186042785645	-0.0180329997092485
-5.32956647872925	-7.6510214805603	-8.56734180450439	-0.103337407112122	-0.0295030046254396	-0.018104862421751
-5.33501434326172	-7.65574741363525	-8.57145214080811	-0.103406794369221	-0.0294795744121075	-0.0181474722921848
-5.33650493621826	-7.65690422058105	-8.57891464233398	-0.103172332048416	-0.0293853636831045	-0.0181829109787941
-5.33550024032593	-7.65611028671265	-8.57750511169434	-0.103287599980831	-0.0293300859630108	-0.0181479062885046
-5.32868528366089	-7.65506601333618	-8.57167339324951	-0.103383421897888	-0.0293302405625582	-0.0182504616677761
-5.32765769958496	-7.65435934066772	-8.56537818908691	-0.103532873094082	-0.0293082520365715	-0.0182619672268629
-5.32446050643921	-7.65172958374023	-8.55097579956055	-0.103575259447098	-0.0293548200279474	-0.0183288007974625
-5.33422374725342	-7.65527582168579	-8.56318283081055	-0.103657722473145	-0.0293044801801443	-0.0183900874108076
-5.33526563644409	-7.65963840484619	-8.55775547027588	-0.103666767477989	-0.0292140506207943	-0.0184185896068811
-5.33541440963745	-7.65403366088867	-8.56304836273193	-0.103576712310314	-0.0290064457803965	-0.0184365138411522
-5.33514499664307	-7.65343809127808	-8.55533313751221	-0.103753268718719	-0.0289937444031239	-0.0183668956160545
-5.32723379135132	-7.64754104614258	-8.5475902557373	-0.103807181119919	-0.0290045347064734	-0.0183706115931273
-5.3302845954895	-7.64784669876099	-8.54850387573242	-0.103868052363396	-0.029009023681283	-0.0183247365057468
-5.32997465133667	-7.64463996887207	-8.54223442077637	-0.103987909853458	-0.0290090925991535	-0.0183062963187695
-5.326819896698	-7.64511394500732	-8.54162406921387	-0.104012422263622	-0.0291257165372372	-0.0183035247027874
-5.33069753646851	-7.64430141448975	-8.54777526855469	-0.104055464267731	-0.0289328917860985	-0.0181782841682434
-5.33283805847168	-7.64988899230957	-8.5462121963501	-0.103925779461861	-0.0289794243872166	-0.0181333478540182
-5.33078002929688	-7.6473560333252	-8.55886650085449	-0.103821270167828	-0.0288907885551453	-0.0180416684597731
-5.32488059997559	-7.64522361755371	-8.55917358398438	-0.103820316493511	-0.0288777146488428	-0.0178515613079071
-5.32141256332397	-7.64682769775391	-8.54799747467041	-0.103786952793598	-0.0289635974913836	-0.0177597962319851
-5.31140661239624	-7.63962268829346	-8.55807590484619	-0.103802599012852	-0.0289729274809361	-0.0175750330090523
-5.30828714370728	-7.6402735710144	-8.54988384246826	-0.103788606822491	-0.0290074329823256	-0.0174856837838888
-5.30173254013062	-7.63800716400146	-8.55200386047363	-0.103830322623253	-0.0290229078382254	-0.0173921100795269
-5.30090427398682	-7.64097690582275	-8.55493068695068	-0.10382716357708	-0.0290349517017603	-0.0171964485198259
-5.30391645431519	-7.64292049407959	-8.55687236785889	-0.103790275752544	-0.0289767719805241	-0.0170823968946934
-5.29712104797363	-7.64119863510132	-8.56285285949707	-0.10367089509964	-0.0288502685725689	-0.0169109888374805
-5.29747676849365	-7.63907718658447	-8.5602855682373	-0.103630110621452	-0.0288680121302605	-0.0166841726750135
-5.28526544570923	-7.63439655303955	-8.56307315826416	-0.103521935641766	-0.0287666600197554	-0.0165991503745317
-5.27738952636719	-7.63230848312378	-8.56546592712402	-0.103497140109539	-0.0287605971097946	-0.0163277387619019
-5.26886463165283	-7.62890529632568	-8.55559921264648	-0.103567600250244	-0.0287258569151163	-0.0162191689014435
-5.26128339767456	-7.62545824050903	-8.55810451507568	-0.103575229644775	-0.0287552196532488	-0.0160383619368076
-5.25842571258545	-7.62283277511597	-8.55059146881104	-0.103628367185593	-0.0287074949592352	-0.0158230066299438
-5.25475931167603	-7.62360763549805	-8.55617141723633	-0.103632532060146	-0.0287562981247902	-0.0156319923698902
-5.25138187408447	-7.62260818481445	-8.55522155761719	-0.103393487632275	-0.0287086516618729	-0.0155199887230992
-5.24737071990967	-7.62091588973999	-8.56710910797119	-0.103397108614445	-0.0285798143595457	-0.0152277294546366
-5.23641681671143	-7.61857128143311	-8.56287956237793	-0.10335848480463	-0.028523001819849	-0.0150939924642444
-5.2258620262146	-7.61122274398804	-8.56594371795654	-0.103345215320587	-0.0285355132073164	-0.0147477947175503
-5.21439790725708	-7.60589599609375	-8.55254554748535	-0.103363208472729	-0.0285777691751719	-0.0146170454099774
-5.21172904968262	-7.60316896438599	-8.55623722076416	-0.10332590341568	-0.0286680106073618	-0.0143839605152607
-5.2059006690979	-7.60315322875977	-8.56665706634521	-0.103242255747318	-0.0286133754998446	-0.0142185362055898
-5.20308208465576	-7.60294771194458	-8.56292343139648	-0.10310785472393	-0.0285116881132126	-0.0140309054404497
-5.19688987731934	-7.59766101837158	-8.57567405700684	-0.103024132549763	-0.0286062676459551	-0.0137474276125431
-5.18693971633911	-7.59935855865479	-8.57747364044189	-0.102933317422867	-0.0285259839147329	-0.0135105168446898
-5.18089199066162	-7.59500598907471	-8.57655811309814	-0.102870218455791	-0.0286501832306385	-0.0132732922211289
-5.1718955039978	-7.58784484863281	-8.57460403442383	-0.102833285927773	-0.0286979116499424	-0.0130182541906834
-5.16363954544067	-7.59049320220947	-8.57096290588379	-0.102773524820805	-0.0288408063352108	-0.0128995636478066
-5.16751527786255	-7.59016084671021	-8.57266521453857	-0.102857202291489	-0.028772160410881	-0.0126567846164107
-5.16480159759521	-7.5956654548645	-8.57746505737305	-0.102657817304134	-0.028850706294179	-0.0124592399224639
-5.16814994812012	-7.59498929977417	-8.57553672790527	-0.102612741291523	-0.0287378057837486	-0.0122999297454953
-5.16513061523438	-7.60045862197876	-8.58607578277588	-0.102446690201759	-0.0288115981966257	-0.0120927104726434
-5.16651725769043	-7.59644079208374	-8.59260272979736	-0.102325320243835	-0.0287784393876791	-0.0118883671239018
-5.16147994995117	-7.59478759765625	-8.59112644195557	-0.102229043841362	-0.0288162101060152	-0.0117554599419236
-5.16206359863281	-7.59539127349854	-8.5927209854126	-0.102279365062714	-0.0288183018565178	-0.0115401912480593
-5.15172958374023	-7.59267950057983	-8.58350276947021	-0.102191969752312	-0.0289326757192612	-0.0114672100171447
-5.15307235717773	-7.59107780456543	-8.58995056152344	-0.102339789271355	-0.0288995876908302	-0.0112476907670498
-5.14682102203369	-7.59325075149536	-8.58002376556396	-0.102282218635082	-0.0290685649961233	-0.0110774133354425
-5.14862155914307	-7.59209203720093	-8.58182239532471	-0.102302104234695	-0.0289092138409615	-0.0108455829322338
-5.15064668655396	-7.59211111068726	-8.58778953552246	-0.102217212319374	-0.0290566347539425	-0.0107697369530797
-5.14647769927979	-7.59161233901978	-8.5892915725708	-0.102194726467133	-0.0289086159318686	-0.0105562433600426
-5.15035247802734	-7.5899133682251	-8.58451271057129	-0.102078899741173	-0.0289535317569971	-0.0104321865364909
-5.14784574508667	-7.58949708938599	-8.59487247467041	-0.101991377770901	-0.028900470584631	-0.0102469911798835
-5.14286470413208	-7.58640098571777	-8.58710098266602	-0.101939387619495	-0.02886469848454	-0.0100629450753331
-5.14118337631226	-7.58343315124512	-8.5931510925293	-0.101977698504925	-0.0288632307201624	-0.00990604143589735
-5.13401174545288	-7.58218908309937	-8.58659648895264	-0.101883076131344	-0.0287628658115864	-0.00982077606022358
-5.13022375106812	-7.57996654510498	-8.58462715148926	-0.102022990584373	-0.0288783349096775	-0.00962192472070456
-5.12385129928589	-7.57579135894775	-8.58450508117676	-0.101960457861423	-0.0288033448159695	-0.00953413732349873
-5.12044429779053	-7.57261753082275	-8.57896041870117	-0.102074317634106	-0.0288674309849739	-0.00936424825340509
-5.11576509475708	-7.56674718856812	-8.57410430908203	-0.102126777172089	-0.0288414377719164	-0.00932158343493938
-5.11257600784302	-7.57049131393433	-8.57163429260254	-0.102129817008972	-0.0288552530109882	-0.00924639217555523
-5.11415863037109	-7.5641131401062	-8.57547855377197	-0.102215334773064	-0.0288053974509239	-0.00906345155090094
-5.11278295516968	-7.56659698486328	-8.57158851623535	-0.102080255746841	-0.0287164617329836	-0.00897305551916361
-5.11694812774658	-7.5614914894104	-8.57620048522949	-0.102091006934643	-0.0285253077745438	-0.00890549831092358
-5.1098518371582	-7.56236839294434	-8.56769943237305	-0.10207661986351	-0.0285164024680853	-0.00870675593614578
-5.11283874511719	-7.55423545837402	-8.56701850891113	-0.102080143988132	-0.0283718220889568	-0.00861712172627449
-5.10812091827393	-7.55091762542725	-8.56701278686523	-0.102064035832882	-0.0283033140003681	-0.00851362198591232
-5.10478925704956	-7.54455375671387	-8.56113719940186	-0.102119259536266	-0.0281876567751169	-0.00836274307221174
-5.09761953353882	-7.53859901428223	-8.54936408996582	-0.102068647742271	-0.0281999595463276	-0.00832930393517017
-5.10439968109131	-7.53401756286621	-8.55295658111572	-0.102145232260227	-0.0280897468328476	-0.00837270822376013
-5.10697174072266	-7.53481960296631	-8.54267120361328	-0.102180041372776	-0.02815474383533	-0.00858502369374037
-5.10713291168213	-7.5386323928833	-8.52681636810303	-0.102298952639103	-0.0278533920645714	-0.0087472815066576
-5.11702919006348	-7.54422235488892	-8.53012180328369	-0.102237515151501	-0.0277596842497587	-0.00881294719874859
-5.1207070350647	-7.54302072525024	-8.52363872528076	-0.102248497307301	-0.0275131557136774	-0.00865781586617231
-5.11879539489746	-7.53623247146606	-8.51604747772217	-0.102089926600456	-0.0274736527353525	-0.00852684769779444
-5.11618375778198	-7.52877140045166	-8.52388477325439	-0.102125957608223	-0.0274022780358791	-0.00836558640003204
-5.11130905151367	-7.52394914627075	-8.51819705963135	-0.102096080780029	-0.0273254420608282	-0.00830518454313278
-5.10888957977295	-7.51713705062866	-8.51532936096191	-0.102172896265984	-0.0272182412445545	-0.00818321108818054
-5.09862041473389	-7.51272439956665	-8.51528358459473	-0.102129153907299	-0.0271654520183802	-0.00811835750937462
-5.09868049621582	-7.50672388076782	-8.50640964508057	-0.102264329791069	-0.0270995106548071	-0.0080557418987155
-5.09676885604858	-7.50549125671387	-8.50205612182617	-0.102326214313507	-0.026989946141839	-0.00801640376448631
-5.10007190704346	-7.50351667404175	-8.494873046875	-0.102335840463638	-0.026870634406805	-0.0079512931406498
-5.09887027740479	-7.4991021156311	-8.48672103881836	-0.102407805621624	-0.0267412438988686	-0.00792683754116297
-5.09630155563354	-7.50071716308594	-8.48174285888672	-0.102354280650616	-0.0266225077211857	-0.00785558950155973
-5.10135316848755	-7.49045753479004	-8.4835901260376	-0.10241486877203	-0.0265320874750614	-0.00776009634137154
-5.10030031204224	-7.49441003799438	-8.47955989837646	-0.102361187338829	-0.026376249268651	-0.00764634227380157
-5.10204362869263	-7.48799896240234	-8.48118591308594	-0.102371945977211	-0.0261740516871214	-0.00754444021731615
-5.10086917877197	-7.48713827133179	-8.47772216796875	-0.102279454469681	-0.0260753482580185	-0.00743805477395654
-5.10514879226685	-7.4826021194458	-8.47611427307129	-0.102333016693592	-0.0259057376533747	-0.00739437621086836
-5.10026073455811	-7.4767689704895	-8.4708776473999	-0.102254442870617	-0.0258643869310617	-0.00730025209486485
-5.10287094116211	-7.47764205932617	-8.46462726593018	-0.102325595915318	-0.0257244408130646	-0.00720317522063851
-5.09555864334106	-7.47187614440918	-8.45393180847168	-0.102315239608288	-0.0258186347782612	-0.0071930424310267
-5.10001039505005	-7.47265195846558	-8.45499134063721	-0.102372512221336	-0.0257278755307198	-0.00712638674303889
-5.10107755661011	-7.47066640853882	-8.44543075561523	-0.102303184568882	-0.0257497020065784	-0.00711359363049269
-5.10288286209106	-7.46789741516113	-8.45126152038574	-0.102336205542088	-0.0256179608404636	-0.00700945965945721
-5.10850763320923	-7.46937322616577	-8.44859790802002	-0.10214651376009	-0.0256577264517546	-0.00704936031252146
-5.11158657073975	-7.47307109832764	-8.46176052093506	-0.102074161171913	-0.0255507603287697	-0.00702032446861267
-5.11949062347412	-7.4719877243042	-8.45335388183594	-0.101937994360924	-0.0254729241132736	-0.00713195325806737
-5.12269258499146	-7.4701681137085	-8.46472263336182	-0.101794794201851	-0.0254757553339005	-0.0070656705647707
-5.11859512329102	-7.47117805480957	-8.46127223968506	-0.101739324629307	-0.0254102032631636	-0.00715451315045357
-5.12006616592407	-7.46614456176758	-8.45786571502686	-0.101812019944191	-0.0253980681300163	-0.00716521497815847
-5.12010955810547	-7.46643114089966	-8.45462608337402	-0.101676873862743	-0.0253903549164534	-0.00722492579370737
-5.12890529632568	-7.46538591384888	-8.4471321105957	-0.101750649511814	-0.0253631137311459	-0.00735747162252665
-5.13315534591675	-7.46891403198242	-8.45524883270264	-0.101646058261395	-0.025345217436552	-0.00737463822588325
-5.14058876037598	-7.46959733963013	-8.44886112213135	-0.101577267050743	-0.0252903737127781	-0.00745040411129594
-5.14386129379272	-7.46918678283691	-8.45727825164795	-0.101530998945236	-0.0252943187952042	-0.00750798126682639
-5.15029001235962	-7.47146987915039	-8.45820045471191	-0.101368188858032	-0.0251499209553003	-0.00757366511970758
-5.15161848068237	-7.47035360336304	-8.45944690704346	-0.101282626390457	-0.0251596868038177	-0.00765323219820857
-5.15632009506226	-7.47098636627197	-8.45169162750244	-0.101266734302044	-0.0250504035502672	-0.00767585029825568
-5.15781497955322	-7.47211217880249	-8.46054458618164	-0.101211540400982	-0.0250370930880308	-0.00773721840232611
-5.15960884094238	-7.46534490585327	-8.4505443572998	-0.101141229271889	-0.0250145047903061	-0.00783167127519846
-5.16059112548828	-7.47072982788086	-8.44583988189697	-0.101179867982864	-0.0250503420829773	-0.00794130750000477
-5.16136074066162	-7.46728420257568	-8.44903564453125	-0.101234674453735	-0.0249397493898869	-0.00794358830899
-5.16814136505127	-7.47288799285889	-8.43423366546631	-0.101239062845707	-0.0249144546687603	-0.00807358138263226
-5.17416572570801	-7.47433185577393	-8.43911743164063	-0.101238593459129	-0.0248843766748905	-0.00813478697091341
-5.18045282363892	-7.47759342193604	-8.44286727905273	-0.101123861968517	-0.0247998908162117	-0.00827376544475555
-5.19004440307617	-7.47921371459961	-8.4400577545166	-0.101022809743881	-0.0246843546628952	-0.00832751207053661
-5.19310235977173	-7.47816753387451	-8.4370288848877	-0.100925542414188	-0.0246086250990629	-0.00843498110771179
-5.2002420425415	-7.4796347618103	-8.44165420532227	-0.100902907550335	-0.0246016159653664	-0.00845421757549047
-5.19991445541382	-7.4792594909668	-8.43504619598389	-0.100871957838535	-0.0245725437998772	-0.00861847121268511
-5.20544004440308	-7.48177194595337	-8.4395170211792	-0.100825525820255	-0.0245586130768061	-0.00866813398897648
-5.20786905288696	-7.47824859619141	-8.43462944030762	-0.100878961384296	-0.0245300643146038	-0.00871274992823601
-5.2117600440979	-7.47895574569702	-8.43224048614502	-0.100747294723988	-0.0245652627199888	-0.00881212949752808
-5.21625280380249	-7.47917747497559	-8.42840194702148	-0.100810334086418	-0.0246700718998909	-0.00890314858406782
-5.22320461273193	-7.48449611663818	-8.43600845336914	-0.100781358778477	-0.0246841832995415	-0.00895601417869329
-5.23263216018677	-7.48756551742554	-8.42767715454102	-0.100748643279076	-0.024732943624258	-0.00908410456031561
-5.23978662490845	-7.48761701583862	-8.43387985229492	-0.100623413920403	-0.024740083143115	-0.00907559599727392
-5.25139474868774	-7.49453401565552	-8.43658924102783	-0.100537165999413	-0.0247841197997332	-0.00917826592922211
-5.26072072982788	-7.49729299545288	-8.44095420837402	-0.100404761731625	-0.0248491521924734	-0.00928834266960621
-5.26914691925049	-7.50349044799805	-8.45435523986816	-0.100264094769955	-0.0248153768479824	-0.00931484811007977
-5.27496242523193	-7.50491189956665	-8.45563316345215	-0.10013959556818	-0.0249832011759281	-0.00928434077650309
-5.28338479995728	-7.50514364242554	-8.45475387573242	-0.100126311182976	-0.0248567815870047	-0.00937081966549158
-5.28588247299194	-7.5099310874939	-8.45281887054443	-0.100026898086071	-0.0251582823693752	-0.00934642646461725
-5.29280710220337	-7.50969123840332	-8.44495677947998	-0.100044533610344	-0.0251814611256123	-0.0094716027379036
-5.30250644683838	-7.51657915115356	-8.45223903656006	-0.0999669134616852	-0.0252668894827366	-0.00944529753178358
-5.31339025497437	-7.52106761932373	-8.45613861083984	-0.0999123975634575	-0.0253592561930418	-0.00944596249610186
-5.32062482833862	-7.52882766723633	-8.46037864685059	-0.0997753441333771	-0.0253056269139051	-0.00951711740344763
-5.33350086212158	-7.52894735336304	-8.47111892700195	-0.0997292771935463	-0.0253938119858503	-0.00948043167591095
-5.33303785324097	-7.53215217590332	-8.46198844909668	-0.0995271354913712	-0.0254155155271292	-0.00943420641124249
-5.33802080154419	-7.52952861785889	-8.47183036804199	-0.0994762554764748	-0.0254621133208275	-0.00941053777933121
-5.33823823928833	-7.52965497970581	-8.46325016021729	-0.0995578989386559	-0.0256663467735052	-0.00942355953156948
-5.34240245819092	-7.53477096557617	-8.46543598175049	-0.0995678752660751	-0.0257448218762875	-0.0094028078019619
-5.35127592086792	-7.53512763977051	-8.47169780731201	-0.0995498821139336	-0.0257718656212091	-0.00936445873230696
-5.35722494125366	-7.54064512252808	-8.46531200408936	-0.0993548408150673	-0.0257911179214716	-0.00939820148050785
-5.36743593215942	-7.5436692237854	-8.47583770751953	-0.0992437899112701	-0.025821240618825	-0.00933458749204874
-5.368812084198	-7.54082727432251	-8.47327518463135	-0.0991999208927155	-0.0258187651634216	-0.00928482227027416
-5.37078809738159	-7.5445671081543	-8.47336387634277	-0.0991182327270508	-0.025820653885603	-0.00920284073799849
-5.36800909042358	-7.54231119155884	-8.47474956512451	-0.0991586148738861	-0.0259037371724844	-0.00923756416887045
-5.37052440643311	-7.54507541656494	-8.46993923187256	-0.0991983264684677	-0.0259849522262812	-0.00906664226204157
-5.37185621261597	-7.54929065704346	-8.46442699432373	-0.0992333963513374	-0.0260487366467714	-0.00919585861265659
-5.37591886520386	-7.54755830764771	-8.47407817840576	-0.0992513671517372	-0.0260710772126913	-0.0090721882879734
-5.38631153106689	-7.55106449127197	-8.46481418609619	-0.0991773530840874	-0.0261281281709671	-0.00912682432681322
-5.3860650062561	-7.55440711975098	-8.47492122650146	-0.0991524234414101	-0.0260970611125231	-0.00902933720499277
-5.39216709136963	-7.55622577667236	-8.47484302520752	-0.0990742594003677	-0.0260639674961567	-0.00901055708527565
-5.38951301574707	-7.55379676818848	-8.47437953948975	-0.0991233661770821	-0.0260003339499235	-0.00896146427839994
-5.38441133499146	-7.55488395690918	-8.47006130218506	-0.0990915820002556	-0.0259890723973513	-0.0088692381978035
-5.38327312469482	-7.55315208435059	-8.46544170379639	-0.0991850197315216	-0.0260960813611746	-0.00878054834902287
-5.38257837295532	-7.54955720901489	-8.45888519287109	-0.0991999730467796	-0.0260356571525335	-0.00880180764943361
-5.38415288925171	-7.5495171546936	-8.45812606811523	-0.0992162749171257	-0.0261084362864494	-0.00872454885393381
-5.3826150894165	-7.54726791381836	-8.45314788818359	-0.0993238985538483	-0.0260741822421551	-0.00870920158922672
-5.38150215148926	-7.55231523513794	-8.45729351043701	-0.0993213281035423	-0.0260418057441711	-0.00866516213864088
-5.38393688201904	-7.54794406890869	-8.45958518981934	-0.09937883913517	-0.0259818192571402	-0.008629335090518
-5.38390684127808	-7.55180978775024	-8.45063018798828	-0.0993791222572327	-0.0258682705461979	-0.00855435524135828
-5.38409757614136	-7.54763126373291	-8.45616817474365	-0.0993892401456833	-0.0258634574711323	-0.00848511233925819
-5.38006591796875	-7.54599714279175	-8.4495153427124	-0.0994095727801323	-0.0258311368525028	-0.00842041522264481
-5.38027381896973	-7.54504013061523	-8.44783496856689	-0.0994902402162552	-0.0256837978959084	-0.00834054406732321
-5.3722448348999	-7.5378475189209	-8.44575881958008	-0.0995876789093018	-0.0257705599069595	-0.00825449638068676
-5.36808490753174	-7.53748178482056	-8.43457889556885	-0.0997122675180435	-0.0258312821388245	-0.00823745410889387
-5.36270618438721	-7.53354024887085	-8.42808532714844	-0.0997543334960938	-0.025854354724288	-0.00825799629092216
-5.36393165588379	-7.53833055496216	-8.4305362701416	-0.0998862236738205	-0.0258235055953264	-0.00817052368074656
-5.37460088729858	-7.54254531860352	-8.42618846893311	-0.0998986810445786	-0.0257446672767401	-0.00814247410744429
-5.37267255783081	-7.53858327865601	-8.43341255187988	-0.0997956469655037	-0.0257106516510248	-0.00813108123838902
-5.37493419647217	-7.53765773773193	-8.43450164794922	-0.099834218621254	-0.0257414672523737	-0.00800898484885693
-5.36322927474976	-7.53475522994995	-8.41733741760254	-0.099951758980751	-0.0258273258805275	-0.00803934689611197
-5.36388921737671	-7.53604936599731	-8.42162418365479	-0.10003138333559	-0.0257887281477451	-0.00796114280819893
-5.3649206161499	-7.53898763656616	-8.40722560882568	-0.100135311484337	-0.025884548202157	-0.00801970530301332
-5.37408065795898	-7.54029989242554	-8.41227722167969	-0.10020187497139	-0.0258621070533991	-0.00795175787061453
-5.37635898590088	-7.54340839385986	-8.41582775115967	-0.10006595402956	-0.0258401427417994	-0.00803088117390871
-5.37975597381592	-7.54089498519897	-8.41805076599121	-0.100215546786785	-0.0258095990866423	-0.00803643465042114
-5.3775897026062	-7.54389524459839	-8.41852188110352	-0.100125767290592	-0.0258538890630007	-0.00802059378474951
-5.37596416473389	-7.5400562286377	-8.41041851043701	-0.100249886512756	-0.0257789939641953	-0.00806660484522581
-5.37574481964111	-7.53933477401733	-8.40934276580811	-0.100349403917789	-0.0258583296090364	-0.00810596998780966
-5.37708425521851	-7.54156017303467	-8.40674591064453	-0.100466802716255	-0.0259109418839216	-0.00803085044026375
-5.37771558761597	-7.53612279891968	-8.39812469482422	-0.10060803592205	-0.0259963423013687	-0.00816664099693298
-5.3880615234375	-7.542405128479	-8.39154052734375	-0.100701659917831	-0.0259678363800049	-0.00813370011746883
-5.38883256912231	-7.54083490371704	-8.39638137817383	-0.100649513304234	-0.0260661225765944	-0.0081771370023489
-5.39565801620483	-7.54669094085693	-8.39710140228271	-0.100694112479687	-0.0260606911033392	-0.00825812947005033
-5.40123176574707	-7.54599809646606	-8.39995098114014	-0.10069601982832	-0.0261091142892838	-0.00818810239434242
-5.40306186676025	-7.54578447341919	-8.40190315246582	-0.100657969713211	-0.026047695428133	-0.00820907950401306
-5.40409088134766	-7.54338550567627	-8.39770889282227	-0.100640624761581	-0.0261695310473442	-0.00822537671774626
-5.40214920043945	-7.54369831085205	-8.39688301086426	-0.100773520767689	-0.0262124128639698	-0.00814605411142111
-5.40241622924805	-7.5474967956543	-8.38618183135986	-0.100841961801052	-0.02642672508955	-0.00821534916758537
-5.40725994110107	-7.54338884353638	-8.38968086242676	-0.100914515554905	-0.0264094788581133	-0.00815319176763296
-5.40868949890137	-7.55485343933105	-8.38413333892822	-0.10098859667778	-0.0264779813587666	-0.00821167044341564
-5.41340255737305	-7.55267000198364	-8.38594722747803	-0.101025424897671	-0.0265480577945709	-0.00815968401730061
-5.41949701309204	-7.55923366546631	-8.39069652557373	-0.100963979959488	-0.0265130773186684	-0.00814576540142298
-5.42384624481201	-7.55858755111694	-8.39205646514893	-0.100982025265694	-0.0265560578554869	-0.00808026827871799
-5.41066980361938	-7.55712652206421	-8.38728713989258	-0.100972585380077	-0.0267002638429403	-0.00800868589431047
-5.41109085083008	-7.55423545837402	-8.39033508300781	-0.101068563759327	-0.0267193429172039	-0.00790583901107311
-5.3983154296875	-7.54918003082275	-8.38289833068848	-0.101143717765808	-0.0268640872091055	-0.00793645810335875
-5.39820432662964	-7.54605913162231	-8.38656806945801	-0.101262889802456	-0.0268958229571581	-0.00782292988151312
-5.39141178131104	-7.54854440689087	-8.37658977508545	-0.101359762251377	-0.0271065998822451	-0.00771046662703156
-5.38840341567993	-7.5424952507019	-8.37879943847656	-0.101363845169544	-0.0271603092551231	-0.00764227146282792
-5.39323282241821	-7.54548931121826	-8.38781642913818	-0.101253718137741	-0.0273068677634001	-0.00749518256634474
-5.3882007598877	-7.54217195510864	-8.38397407531738	-0.101136289536953	-0.0272992085665464	-0.0073217386379838
-5.38322830200195	-7.54128170013428	-8.39557647705078	-0.101004309952259	-0.027338944375515	-0.00719671929255128
-5.37908601760864	-7.53935146331787	-8.39423751831055	-0.101076491177082	-0.0274688173085451	-0.00710947811603546
-5.36989307403564	-7.54194259643555	-8.38847541809082	-0.101011522114277	-0.0275270417332649	-0.00700322631746531
-5.37037658691406	-7.54303932189941	-8.38698196411133	-0.101043030619621	-0.0276308190077543	-0.00686347344890237
-5.36781072616577	-7.54619407653809	-8.39183712005615	-0.101013980805874	-0.0277789700776339	-0.00678570987656713
-5.37078237533569	-7.55025243759155	-8.39304733276367	-0.100924886763096	-0.0277640670537949	-0.00675781909376383
-5.37105464935303	-7.55385398864746	-8.40493106842041	-0.100861348211765	-0.0277715045958757	-0.0066897189244628
-5.3688850402832	-7.55570459365845	-8.39839553833008	-0.100726224482059	-0.0277598444372416	-0.0066777179017663
-5.36092948913574	-7.55436754226685	-8.40699291229248	-0.100729614496231	-0.0277989059686661	-0.00642844242975116
-5.35577535629272	-7.54999399185181	-8.39340877532959	-0.100809134542942	-0.0278043318539858	-0.00645014271140099
-5.35375499725342	-7.55213069915771	-8.3958740234375	-0.100835368037224	-0.0279444847255945	-0.00637446390464902
-5.34655904769897	-7.54634952545166	-8.39379596710205	-0.100932225584984	-0.0279073398560286	-0.00633504986763
-5.34782934188843	-7.55044937133789	-8.38767242431641	-0.101023219525814	-0.0280531737953424	-0.00634055724367499
-5.34645414352417	-7.54604911804199	-8.38821411132813	-0.101001039147377	-0.0279085095971823	-0.00636081537231803
-5.34570598602295	-7.54981899261475	-8.3934440612793	-0.101003251969814	-0.0279085207730532	-0.00631289510056376
-5.34306955337524	-7.54705953598022	-8.38449287414551	-0.101072773337364	-0.0278126932680607	-0.0063334284350276
-5.33971357345581	-7.54286861419678	-8.39175987243652	-0.100966803729534	-0.0277090221643448	-0.00634492747485638
-5.33717107772827	-7.53969287872314	-8.38692474365234	-0.101173393428326	-0.0276741366833448	-0.00631617987528443
-5.32845020294189	-7.5359091758728	-8.38441562652588	-0.101135365664959	-0.0277237743139267	-0.00635090051218867
-5.32450151443481	-7.52783441543579	-8.38154602050781	-0.101176097989082	-0.027631476521492	-0.00633498234674335
-5.31492280960083	-7.52554368972778	-8.37128162384033	-0.101399153470993	-0.0277434457093477	-0.00633842684328556
-5.312744140625	-7.52379751205444	-8.36764240264893	-0.101476930081844	-0.0276463218033314	-0.00635526375845075
-5.31209850311279	-7.51989507675171	-8.36848735809326	-0.101620607078075	-0.0276637487113476	-0.00638055335730314
-5.3112621307373	-7.52395963668823	-8.36633014678955	-0.10162241756916	-0.0276260823011398	-0.00642106076702476
-5.31174755096436	-7.52176761627197	-8.36724472045898	-0.101598650217056	-0.0275578554719687	-0.00643574958667159
-5.31388998031616	-7.51828908920288	-8.3650426864624	-0.101652882993221	-0.0274114832282066	-0.00642010429874063
-5.30828094482422	-7.51758718490601	-8.36661434173584	-0.101676419377327	-0.0273664947599173	-0.0064291525632143
-5.29559087753296	-7.51457738876343	-8.36403942108154	-0.101766347885132	-0.0274251606315374	-0.00646537635475397
-5.29714345932007	-7.51400899887085	-8.35758686065674	-0.101957827806473	-0.0273758005350828	-0.00641476036980748
-5.29443502426147	-7.51397037506104	-8.34937000274658	-0.101980596780777	-0.0274185128509998	-0.00649496354162693
-5.29698419570923	-7.51594829559326	-8.36049270629883	-0.102020636200905	-0.0273316614329815	-0.0064189238473773
-5.3005542755127	-7.51821660995483	-8.35257244110107	-0.101883433759212	-0.0272882916033268	-0.00657007750123739
-5.29867649078369	-7.51846981048584	-8.37002468109131	-0.102019116282463	-0.0272016655653715	-0.00641377782449126
-5.28936719894409	-7.51411914825439	-8.36303234100342	-0.101999670267105	-0.0272596217691898	-0.0064529930241406
-5.28770351409912	-7.50999593734741	-8.35035037994385	-0.102133847773075	-0.0272149704396725	-0.00642873346805573
-5.28197622299194	-7.51222801208496	-8.35461330413818	-0.102153941988945	-0.0272813513875008	-0.00638751778751612
-5.28400802612305	-7.50901794433594	-8.34946441650391	-0.102254711091518	-0.0272832922637463	-0.00642296532168984
-5.28541564941406	-7.50806427001953	-8.34855365753174	-0.10228456556797	-0.027371259406209	-0.00638861348852515
-5.28712034225464	-7.51168298721313	-8.35238647460938	-0.102227531373501	-0.0273477807641029	-0.00640829931944609
-5.28825950622559	-7.50821495056152	-8.35124588012695	-0.102256760001183	-0.0273043382912874	-0.00634125573560596
-5.28872776031494	-7.51254510879517	-8.3601541519165	-0.102157890796661	-0.0272719003260136	-0.00628295307978988
-5.28500890731812	-7.5094575881958	-8.36021327972412	-0.102138727903366	-0.0273498501628637	-0.00622163433581591
-5.28285837173462	-7.50339365005493	-8.35700798034668	-0.102198250591755	-0.0272862464189529	-0.00616486882790923
-5.28101491928101	-7.50747871398926	-8.35366725921631	-0.102290034294128	-0.0274665597826242	-0.0061337212100625
-5.28059816360474	-7.50533199310303	-8.35386562347412	-0.102256834506989	-0.0274493657052517	-0.00606634514406323
-5.28249597549438	-7.50831747055054	-8.35459327697754	-0.102310709655285	-0.0275847800076008	-0.00604400923475623
-5.28518486022949	-7.51263666152954	-8.35799598693848	-0.102310784161091	-0.027607886120677	-0.0059446794912219
-5.29027223587036	-7.51556158065796	-8.36222171783447	-0.102133050560951	-0.027455685660243	-0.00590022746473551
-5.29411268234253	-7.51510763168335	-8.36524295806885	-0.102124162018299	-0.0275411102920771	-0.00576765183359385
-5.28775072097778	-7.51756286621094	-8.36083316802979	-0.102003358304501	-0.027502004057169	-0.00572031736373901
-5.28445291519165	-7.51450109481812	-8.36587238311768	-0.102026164531708	-0.0275747310370207	-0.00557039026170969
-5.27555084228516	-7.51415205001831	-8.36550903320313	-0.1020118445158	-0.0276787169277668	-0.00549276173114777
-5.27114534378052	-7.51554346084595	-8.36263275146484	-0.102076075971127	-0.0276736505329609	-0.00543353939428926
-5.26807975769043	-7.51074886322021	-8.36208438873291	-0.102071575820446	-0.0277789663523436	-0.0053886859677732
-5.26440668106079	-7.51264905929565	-8.36356925964355	-0.102104477584362	-0.0277007967233658	-0.00522724166512489
-5.25937414169312	-7.51141452789307	-8.35335063934326	-0.10214552283287	-0.0277547687292099	-0.00521501805633307
-5.25585269927979	-7.50997686386108	-8.36245822906494	-0.102141112089157	-0.0277739781886339	-0.00507697975263
-5.25235557556152	-7.51063299179077	-8.35498809814453	-0.102133363485336	-0.0278636049479246	-0.00504414271563292
-5.25388336181641	-7.50930881500244	-8.35932350158691	-0.1021648645401	-0.027794698253274	-0.00494818156585097
-5.25396585464478	-7.51134061813354	-8.35985374450684	-0.101992852985859	-0.0278022140264511	-0.00493955193087459
-5.25114727020264	-7.50786399841309	-8.36702060699463	-0.101998463273048	-0.0277905911207199	-0.00478029157966375
-5.24618530273438	-7.50674390792847	-8.36276817321777	-0.102019116282463	-0.0277623701840639	-0.00474912207573652
-5.24283075332642	-7.5068154335022	-8.36780452728271	-0.102017134428024	-0.027763806283474	-0.00463291630148888
-5.23744297027588	-7.50262403488159	-8.35399532318115	-0.102076336741447	-0.0277585927397013	-0.00463424157351255
-5.23535394668579	-7.50321292877197	-8.35987186431885	-0.102167658507824	-0.0278626624494791	-0.00457548908889294
-5.23045778274536	-7.49651861190796	-8.35431861877441	-0.102127179503441	-0.0278914757072926	-0.00457346811890602
-5.23333692550659	-7.5055570602417	-8.34919834136963	-0.102201662957668	-0.0280535686761141	-0.0046003763563931
-5.23368501663208	-7.49971580505371	-8.35061645507813	-0.102160967886448	-0.0279948934912682	-0.00460953358560801
-5.23862743377686	-7.50588274002075	-8.34837436676025	-0.102115951478481	-0.0280400272458792	-0.00463217170909047
-5.24204969406128	-7.50540351867676	-8.35287570953369	-0.102109126746655	-0.028005363419652	-0.00467005278915167
-5.23999881744385	-7.50847244262695	-8.353346824646	-0.10201133787632	-0.0279502309858799	-0.00466594099998474
-5.24036312103271	-7.50808763504028	-8.35391044616699	-0.102103658020496	-0.0279404651373625	-0.00466696871444583
-5.23605871200562	-7.50172328948975	-8.34922313690186	-0.102049350738525	-0.0279889702796936	-0.00467196106910706
-5.23496532440186	-7.50282049179077	-8.34538173675537	-0.102187655866146	-0.0279988255351782	-0.00477593671530485
-5.23763704299927	-7.50457334518433	-8.33817768096924	-0.102293021976948	-0.0280855670571327	-0.00477583426982164
-5.23802042007446	-7.50580453872681	-8.33979415893555	-0.102258019149303	-0.0280199311673641	-0.00487776892259717
-5.24583339691162	-7.50271654129028	-8.34483623504639	-0.102313376963139	-0.0280620157718658	-0.00487846508622169
-5.24467897415161	-7.50602102279663	-8.33996200561523	-0.102271288633347	-0.0280674155801535	-0.00492002768442035
-5.25248956680298	-7.50680446624756	-8.3463888168335	-0.102235838770866	-0.0280560739338398	-0.00500074122101069
-5.25229978561401	-7.50426435470581	-8.34305286407471	-0.102335266768932	-0.027964785695076	-0.00494275754317641
-5.25154781341553	-7.5054030418396	-8.33579063415527	-0.102223172783852	-0.0280385129153728	-0.00504400720819831
-5.25188255310059	-7.50150012969971	-8.34598636627197	-0.102320864796638	-0.0279544945806265	-0.00501267472282052
-5.2516188621521	-7.50225448608398	-8.34894180297852	-0.102230601012707	-0.0280135478824377	-0.0050890757702291
-5.24784517288208	-7.49759340286255	-8.34281921386719	-0.102338694036007	-0.0279719848185778	-0.0051274080760777
-5.24203109741211	-7.49445056915283	-8.3373441696167	-0.102421022951603	-0.0280936099588871	-0.0051279766485095
-5.24201250076294	-7.49789905548096	-8.33161735534668	-0.102510124444962	-0.0280724074691534	-0.00510909641161561
-5.24246883392334	-7.49450969696045	-8.32500267028809	-0.10261344909668	-0.0281129516661167	-0.00514545943588018
-5.25207328796387	-7.4990119934082	-8.32451629638672	-0.102630771696568	-0.0280556138604879	-0.00511805526912212
-5.24945163726807	-7.49774360656738	-8.33362197875977	-0.102567076683044	-0.0280458554625511	-0.00512441247701645
-5.24677419662476	-7.49791669845581	-8.32832050323486	-0.102520778775215	-0.0280032195150852	-0.00510907778516412
-5.24605131149292	-7.49752473831177	-8.33442115783691	-0.102517902851105	-0.0280402079224586	-0.00500601809471846
-5.24547576904297	-7.49743223190308	-8.32987308502197	-0.102515429258347	-0.0279126688838005	-0.00497136218473315
-5.23965072631836	-7.49396467208862	-8.32976722717285	-0.10250386595726	-0.0280530117452145	-0.00491533381864429
-5.233726978302	-7.49255609512329	-8.32866096496582	-0.10251372307539	-0.0280239842832088	-0.00481203757226467
-5.22985935211182	-7.49422883987427	-8.31839561462402	-0.102578684687614	-0.028170395642519	-0.00482041062787175
-5.23068428039551	-7.49058866500854	-8.31703186035156	-0.102609999477863	-0.0281371679157019	-0.00474032759666443
-5.22769451141357	-7.49593162536621	-8.31830596923828	-0.10259111225605	-0.0282283630222082	-0.00474862800911069
-5.23203754425049	-7.49679708480835	-8.32114887237549	-0.102672681212425	-0.0282672010362148	-0.00473691476508975
-5.2288703918457	-7.50141716003418	-8.32096767425537	-0.102610521018505	-0.0283274315297604	-0.00474141957238317
-5.23402214050293	-7.49926853179932	-8.32607650756836	-0.102577529847622	-0.0283711031079292	-0.00471928669139743
-5.23467445373535	-7.50461578369141	-8.32372283935547	-0.102500274777412	-0.0283304657787085	-0.00475398963317275
-5.23888349533081	-7.5041880607605	-8.33490943908691	-0.102441161870956	-0.0283360686153173	-0.00480240769684315
-5.23786306381226	-7.50580406188965	-8.32893562316895	-0.102441288530827	-0.0283721927553415	-0.00482180528342724
-5.23898315429688	-7.50629615783691	-8.32776260375977	-0.102333948016167	-0.0283692572265863	-0.00485589820891619
-5.23505544662476	-7.50064611434937	-8.32933521270752	-0.102466531097889	-0.0283899642527103	-0.00488153519108891
-5.2371392250061	-7.50052642822266	-8.31736183166504	-0.102519787847996	-0.0284684654325247	-0.00493367528542876
-5.23245096206665	-7.4982533454895	-8.3154468536377	-0.102632723748684	-0.0284673701971769	-0.00510662281885743
-5.23165559768677	-7.49542713165283	-8.32044124603271	-0.102601788938046	-0.0285224486142397	-0.00508680148050189
-5.23603439331055	-7.49774789810181	-8.31410598754883	-0.102683193981647	-0.0284876134246588	-0.00512591889128089
-5.23606395721436	-7.4935359954834	-8.31176567077637	-0.102664217352867	-0.0284635350108147	-0.00523814605548978
-5.24134969711304	-7.49842596054077	-8.31124401092529	-0.102699682116508	-0.0286388751119375	-0.00528919557109475
-5.24191808700562	-7.49877119064331	-8.3146390914917	-0.102716498076916	-0.0286368057131767	-0.00528926635161042
-5.250648021698	-7.5006103515625	-8.31072235107422	-0.102689929306507	-0.0285731703042984	-0.00535084959119558
-5.25294971466064	-7.50001287460327	-8.31392955780029	-0.102642029523849	-0.028654508292675	-0.00532083073630929
-5.25092363357544	-7.50339555740356	-8.31943893432617	-0.102591194212437	-0.0286127589643002	-0.00527469720691442
-5.2547755241394	-7.50340175628662	-8.32112693786621	-0.102604098618031	-0.0287036951631308	-0.00529398303478956
-5.25151824951172	-7.50360250473022	-8.32502365112305	-0.102508656680584	-0.0287028029561043	-0.00523234205320477
-5.2510142326355	-7.50308847427368	-8.31749725341797	-0.102511160075665	-0.0288058444857597	-0.00517582288011909
-5.24821138381958	-7.50235652923584	-8.32007312774658	-0.102528907358646	-0.0288885459303856	-0.00514155998826027
-5.24980449676514	-7.50621509552002	-8.3182315826416	-0.102495975792408	-0.0290168505162001	-0.0050678662955761
-5.25369167327881	-7.50716209411621	-8.30812072753906	-0.102672539651394	-0.0290818456560373	-0.00502154091373086
-5.25664615631104	-7.51396417617798	-8.31792545318604	-0.102494366466999	-0.029097106307745	-0.00499610463157296
-5.26282548904419	-7.51377058029175	-8.32344245910645	-0.102470949292183	-0.0291011314839125	-0.00483693135902286
-5.25924825668335	-7.51459407806396	-8.31538677215576	-0.102452211081982	-0.0291922073811293	-0.0048430492170155
-5.26467895507813	-7.51672267913818	-8.32348537445068	-0.102362908422947	-0.0291396658867598	-0.00468303868547082
-5.25926876068115	-7.51292991638184	-8.31850814819336	-0.102398157119751	-0.0292159095406532	-0.00453818356618285
-5.25918197631836	-7.51100206375122	-8.31829833984375	-0.102344274520874	-0.0292513500899076	-0.00447131274268031
-5.25463390350342	-7.50616264343262	-8.3144416809082	-0.102391712367535	-0.0293576810508966	-0.00436634803190827
-5.25563716888428	-7.50857830047607	-8.31393527984619	-0.102446086704731	-0.0293620526790619	-0.00421472080051899
-5.25057983398438	-7.50348711013794	-8.3059549331665	-0.102490209043026	-0.0294647607952356	-0.00422238558530808
-5.25119066238403	-7.50376749038696	-8.31528854370117	-0.102553680539131	-0.0295134466141462	-0.00403412571176887
-5.25535726547241	-7.49974346160889	-8.30258083343506	-0.102583728730679	-0.0296095926314592	-0.00396347930654883
-5.25175285339355	-7.49885416030884	-8.30231857299805	-0.102545894682407	-0.0296482313424349	-0.00384071609005332
-5.25885629653931	-7.49897193908691	-8.30463981628418	-0.10252969712019	-0.0296995211392641	-0.00370548013597727
-5.25978994369507	-7.49584722518921	-8.30794811248779	-0.102446310222149	-0.0297675337642431	-0.00351343210786581
-5.25796556472778	-7.49736833572388	-8.30202293395996	-0.102406449615955	-0.0296936091035604	-0.00337971979752183
-5.25802993774414	-7.49404573440552	-8.30844688415527	-0.102418772876263	-0.0298781394958496	-0.00314946775324643
-5.25415468215942	-7.49352979660034	-8.3040189743042	-0.102343305945396	-0.0298639480024576	-0.00293048424646258
-5.25446176528931	-7.48868036270142	-8.30671691894531	-0.102338962256908	-0.0300018656998873	-0.00277566304430366
-5.24853324890137	-7.48666620254517	-8.30765628814697	-0.102310381829739	-0.0300673358142376	-0.00254902127198875
-5.25041437149048	-7.48937034606934	-8.30354118347168	-0.102316044270992	-0.0302105005830526	-0.00238028331659734
-5.25026321411133	-7.4852294921875	-8.29951477050781	-0.102328576147556	-0.0302493087947369	-0.00218410626985133
-5.25072717666626	-7.49389934539795	-8.30071353912354	-0.102281756699085	-0.0304196067154408	-0.00201571034267545
-5.25651502609253	-7.49074602127075	-8.29851627349854	-0.102287530899048	-0.0304818823933601	-0.00181368563789874
-5.25640058517456	-7.4968638420105	-8.30799770355225	-0.102179527282715	-0.0305148661136627	-0.00170214904937893
-5.26555871963501	-7.49841356277466	-8.31408977508545	-0.102071911096573	-0.0305761806666851	-0.00148258777335286
-5.26536703109741	-7.50144147872925	-8.31242275238037	-0.101919166743755	-0.030618105083704	-0.00127629388589412
-5.2713475227356	-7.50323724746704	-8.31873798370361	-0.101795613765717	-0.0307043455541134	-0.0010176575742662
-5.26142311096191	-7.50024938583374	-8.31613826751709	-0.101678483188152	-0.0308493282645941	-0.000909723807126284
-5.26701307296753	-7.5032639503479	-8.31913566589355	-0.101730152964592	-0.0308977663516998	-0.000702020828612149
-5.25992059707642	-7.49822044372559	-8.31979179382324	-0.101637348532677	-0.0310474261641502	-0.000650276313535869
-5.26038646697998	-7.50166654586792	-8.31376457214355	-0.101680554449558	-0.0311659555882216	-0.000345214881235734
-5.2577109336853	-7.50141048431396	-8.31059265136719	-0.101670280098915	-0.0312803871929646	-0.000318961567245424
-5.25937414169312	-7.5003981590271	-8.31133460998535	-0.101686351001263	-0.0313217118382454	-6.64613326080143E-05
-5.26359605789185	-7.50397443771362	-8.30123805999756	-0.101702593266964	-0.0314246490597725	4.39945288235322E-05
-5.2615966796875	-7.50419855117798	-8.30672740936279	-0.101562015712261	-0.0315650440752506	0.000238245876971632
-5.26762723922729	-7.50516319274902	-8.3082218170166	-0.10151207447052	-0.0315279960632324	0.000360074918717146
-5.26657390594482	-7.50472593307495	-8.31535720825195	-0.101432174444199	-0.0315760597586632	0.00055084639461711
-5.26614236831665	-7.50463104248047	-8.31123638153076	-0.101305715739727	-0.0316091664135456	0.000693435897119343
-5.2601957321167	-7.50207281112671	-8.30933666229248	-0.101398706436157	-0.0317641273140907	0.00090341578470543
-5.25810766220093	-7.50031185150146	-8.29885101318359	-0.101337730884552	-0.0317746698856354	0.000996103626675904
-5.25726175308228	-7.4988112449646	-8.29950141906738	-0.10131498426199	-0.0319291278719902	0.00122897315304726
-5.25379180908203	-7.49592113494873	-8.30149936676025	-0.101427815854549	-0.031961128115654	0.00134767580311745
-5.25132274627686	-7.49870443344116	-8.29480743408203	-0.101305171847343	-0.0320897102355957	0.00148627324961126
-5.25468969345093	-7.4924898147583	-8.29643726348877	-0.101323209702969	-0.0321649126708508	0.00159979006275535
-5.25160646438599	-7.49610280990601	-8.29301166534424	-0.101262174546719	-0.0323582291603088	0.00182518374640495
-5.24999904632568	-7.49097204208374	-8.28641033172607	-0.101349353790283	-0.0324036665260792	0.00200888072140515
-5.24790191650391	-7.48877811431885	-8.28449249267578	-0.101233474910259	-0.0324476808309555	0.00214255694299936
-5.25358057022095	-7.4842677116394	-8.29583263397217	-0.1012192517519	-0.0325419083237648	0.00233642105013132
-5.24877405166626	-7.48860263824463	-8.2822380065918	-0.101155668497086	-0.0325958058238029	0.00247139087878168
-5.25149488449097	-7.48467016220093	-8.28897476196289	-0.10109743475914	-0.0326914265751839	0.0026384477969259
-5.24950408935547	-7.48204183578491	-8.2908878326416	-0.101109519600868	-0.0327312536537647	0.00287624867632985
-5.24459171295166	-7.47923517227173	-8.28949928283691	-0.100976251065731	-0.032811351120472	0.00298540783114731
-5.24150705337524	-7.47382974624634	-8.28872871398926	-0.101019874215126	-0.0328451879322529	0.00317314686253667
-5.23479318618774	-7.4704909324646	-8.29202842712402	-0.100917398929596	-0.0329775549471378	0.00331204873509705
-5.22641181945801	-7.46606492996216	-8.28460311889648	-0.101048722863197	-0.0329494476318359	0.00349192484281957
-5.22123527526855	-7.46125268936157	-8.2836446762085	-0.101014979183674	-0.0329907275736332	0.00355819100514054
-5.21613788604736	-7.46088409423828	-8.28919219970703	-0.101120479404926	-0.0330295637249947	0.00373457930982113
-5.20697832107544	-7.4540901184082	-8.27839183807373	-0.101169839501381	-0.0330115966498852	0.00380725460126996
-5.20279312133789	-7.45317983627319	-8.27616214752197	-0.101143904030323	-0.0330840311944485	0.00396617874503136
-5.19395303726196	-7.44429874420166	-8.27975273132324	-0.101196303963661	-0.0331280045211315	0.0040256017819047
-5.19179153442383	-7.44759130477905	-8.27501010894775	-0.101215787231922	-0.03330934420228	0.00421506399288774
-5.18748998641968	-7.44094562530518	-8.272216796875	-0.101270206272602	-0.033193077892065	0.00431223912164569
-5.18257808685303	-7.43745422363281	-8.2659912109375	-0.101263217628002	-0.0333927758038044	0.00446548731997609
-5.18362331390381	-7.43301153182983	-8.27420711517334	-0.10140497982502	-0.0333386547863483	0.00468439143151045
-5.18139171600342	-7.43429470062256	-8.26217651367188	-0.101445391774178	-0.0334877446293831	0.00472437776625156
-5.18179178237915	-7.42661619186401	-8.26299095153809	-0.101417608559132	-0.033474262803793	0.00487726368010044
-5.17938995361328	-7.42734861373901	-8.27292251586914	-0.101384893059731	-0.0334896184504032	0.00501857977360487
-5.18497800827026	-7.4253101348877	-8.26841068267822	-0.101375982165337	-0.0335246846079826	0.00518165156245232
-5.18166065216064	-7.42316150665283	-8.27667236328125	-0.101242832839489	-0.03358044475317	0.00524301221594214
-5.18587923049927	-7.42183017730713	-8.28091526031494	-0.101271383464336	-0.0336724929511547	0.00540820369496942
-5.18039846420288	-7.41982460021973	-8.26936721801758	-0.101231954991817	-0.033672034740448	0.00552005972713232
-5.17457294464111	-7.41857576370239	-8.27467632293701	-0.101155690848827	-0.0337684340775013	0.00569937471300364
-5.1760835647583	-7.41748046875	-8.27884197235107	-0.10120615363121	-0.0338076204061508	0.00576019054278731
-5.16571664810181	-7.41752910614014	-8.27371597290039	-0.10114149749279	-0.0340120010077953	0.00594161311164498
-5.16993808746338	-7.415283203125	-8.2724084854126	-0.101180672645569	-0.0340744815766811	0.00609763152897358
-5.16411209106445	-7.41676568984985	-8.28113174438477	-0.101128689944744	-0.034172847867012	0.00623036688193679
-5.16547632217407	-7.41648197174072	-8.26880550384521	-0.101206324994564	-0.0343282595276833	0.00646441383287311
-5.1612377166748	-7.41647052764893	-8.27115154266357	-0.101124040782452	-0.034455094486475	0.00659196032211185
-5.16652631759644	-7.41954326629639	-8.27487754821777	-0.101096332073212	-0.034580435603857	0.00679703941568732
-5.16613388061523	-7.42025756835938	-8.27535152435303	-0.101092629134655	-0.0346743129193783	0.0069416961632669
-5.16726398468018	-7.42314004898071	-8.28952789306641	-0.100907519459724	-0.0347331538796425	0.00715065374970436
-5.16837549209595	-7.42145586013794	-8.29212379455566	-0.100898884236813	-0.0348298698663712	0.00732984347268939
-5.16650295257568	-7.43051910400391	-8.29477787017822	-0.100877411663532	-0.0348785743117332	0.00751681951805949
-5.16531467437744	-7.42421102523804	-8.29862499237061	-0.100771874189377	-0.0349105261266232	0.00769901089370251
-5.16171026229858	-7.42880773544312	-8.29812812805176	-0.100697785615921	-0.0350992456078529	0.00797813292592764
-5.16104364395142	-7.42746257781982	-8.30307960510254	-0.100651793181896	-0.0352046452462673	0.00819679722189903
-5.15541505813599	-7.4280800819397	-8.30307960510254	-0.10059180855751	-0.0353565588593483	0.0083149541169405
-5.15618181228638	-7.42915725708008	-8.31345272064209	-0.100555032491684	-0.0354403853416443	0.00858649238944054
-5.14595460891724	-7.42701244354248	-8.30538082122803	-0.100539609789848	-0.0355189964175224	0.00887598376721144
-5.1410813331604	-7.42706632614136	-8.30921745300293	-0.100403249263763	-0.0355840399861336	0.00904325861483812
-5.13397359848022	-7.4243745803833	-8.31332397460938	-0.100453354418278	-0.0357008278369904	0.00928039103746414
-5.13305234909058	-7.42720603942871	-8.31764316558838	-0.100363671779633	-0.0357784815132618	0.00946198590099812
-5.1264500617981	-7.42357063293457	-8.31729888916016	-0.100366100668907	-0.0358519703149796	0.00969953648746014
-5.12193918228149	-7.42093324661255	-8.3185977935791	-0.100284896790981	-0.0359607376158237	0.00984499230980873
-5.11949396133423	-7.42139053344727	-8.32046699523926	-0.100246638059616	-0.0360146090388298	0.0101153180003166
-5.11376094818115	-7.42287635803223	-8.32031536102295	-0.100250497460365	-0.0359821878373623	0.0102711915969849
-5.10899972915649	-7.4196252822876	-8.32677364349365	-0.100123003125191	-0.0361033417284489	0.0104431007057428
-5.10612630844116	-7.41779518127441	-8.32792854309082	-0.100125171244144	-0.0361376591026783	0.01060701161623
-5.10628414154053	-7.4243369102478	-8.32808589935303	-0.100104913115501	-0.0361493527889252	0.0107442373409867
-5.10148429870605	-7.42138338088989	-8.3295841217041	-0.100022248923779	-0.0362247042357922	0.0109064029529691
-5.09967088699341	-7.42498636245728	-8.32261848449707	-0.0999869033694267	-0.0362836457788944	0.0110034570097923
-5.09849071502686	-7.41952991485596	-8.32840061187744	-0.0999233424663544	-0.0362632051110268	0.0111284973099828
-5.09845781326294	-7.42451477050781	-8.3365364074707	-0.0998607277870178	-0.0362991541624069	0.01127346791327
-5.09301614761353	-7.4221568107605	-8.3275146484375	-0.0997885465621948	-0.0364190936088562	0.0112921372056007
-5.09188270568848	-7.42101716995239	-8.33153057098389	-0.0998821556568146	-0.0364286005496979	0.0114676672965288
-5.08629131317139	-7.41894435882568	-8.33185005187988	-0.0998727381229401	-0.0364985950291157	0.0114912129938602
-5.08904600143433	-7.41831684112549	-8.32728290557861	-0.0998943299055099	-0.0364913009107113	0.011682802811265
-5.08683681488037	-7.41352081298828	-8.32537364959717	-0.0997951477766037	-0.0366142354905605	0.0116776563227177
-5.08573389053345	-7.4115834236145	-8.33082675933838	-0.0998050794005394	-0.0366682261228561	0.0118050752207637
-5.08957386016846	-7.41125583648682	-8.32736968994141	-0.0997581854462624	-0.0367340408265591	0.0118357129395008
-5.08443021774292	-7.40982580184937	-8.33164119720459	-0.0997853875160217	-0.0367804318666458	0.0119074918329716
-5.08936023712158	-7.40874433517456	-8.33520698547363	-0.0997553467750549	-0.0368024967610836	0.011949248611927
-5.08245849609375	-7.40487241744995	-8.33668994903564	-0.0996855646371841	-0.036785826086998	0.0119655160233378
-5.08848571777344	-7.40716028213501	-8.32751369476318	-0.0997277423739433	-0.0369118116796017	0.0120082888752222
-5.08663034439087	-7.40474605560303	-8.33721733093262	-0.0997037664055824	-0.036818154156208	0.0120050068944693
-5.08729887008667	-7.40835237503052	-8.34315013885498	-0.0996156334877014	-0.0368592403829098	0.0120596205815673
-5.08914756774902	-7.4037938117981	-8.35018253326416	-0.0996629148721695	-0.0368358232080936	0.0120898699387908
-5.08683490753174	-7.40565347671509	-8.34018802642822	-0.0996313691139221	-0.0368890650570393	0.0120699228718877
-5.09025239944458	-7.40325832366943	-8.34559345245361	-0.0996613577008247	-0.0369273796677589	0.0121763153001666
-5.0844841003418	-7.40272378921509	-8.34798049926758	-0.0995485931634903	-0.0369240790605545	0.0121271656826138
-5.08877515792847	-7.40623712539673	-8.34737873077393	-0.0995925590395927	-0.0369939431548119	0.0121486037969589
-5.08640336990356	-7.40317726135254	-8.34862232208252	-0.0995079949498177	-0.0368621125817299	0.0121179576963186
-5.09055376052856	-7.40550470352173	-8.35527038574219	-0.0995145291090012	-0.0369288250803947	0.0122036514803767
-5.08594417572021	-7.4060263633728	-8.3471622467041	-0.0995292663574219	-0.0368629023432732	0.0122091956436634
-5.08844089508057	-7.40594577789307	-8.34299182891846	-0.0994976386427879	-0.0368893593549728	0.0121217910200357
-5.08428382873535	-7.40217351913452	-8.35586547851563	-0.099539190530777	-0.0369209423661232	0.0121673960238695
-5.08563280105591	-7.40443992614746	-8.34835815429688	-0.0995152816176414	-0.0368382185697556	0.0121406670659781
-5.08507013320923	-7.40549850463867	-8.34607124328613	-0.0995704382658005	-0.0367487259209156	0.0121977962553501
-5.07896280288696	-7.40303754806519	-8.3544397354126	-0.0995300486683846	-0.0366949327290058	0.0121299577876925
-5.08343648910522	-7.40168619155884	-8.34980773925781	-0.0996088758111	-0.036703385412693	0.0121576329693198
-5.07745027542114	-7.3996696472168	-8.34677505493164	-0.0996293649077415	-0.036607887595892	0.0120835714042187
-5.07600975036621	-7.39747381210327	-8.34644985198975	-0.0996551364660263	-0.036591898649931	0.0120282871648669
-5.07026100158691	-7.39430284500122	-8.3469705581665	-0.0996868535876274	-0.0365071706473827	0.0120281958952546
-5.06705284118652	-7.39527368545532	-8.33861923217773	-0.0997791886329651	-0.0365345105528831	0.0119970189407468
-5.06348705291748	-7.39061307907104	-8.33154296875	-0.0999550968408585	-0.0363784655928612	0.0119710033759475
-5.05668687820435	-7.38801431655884	-8.33029747009277	-0.0999046638607979	-0.0363968759775162	0.0119188390672207
-5.05637788772583	-7.38848400115967	-8.31793212890625	-0.100105635821819	-0.036420039832592	0.0119164679199457
-5.049485206604	-7.38789558410645	-8.32261943817139	-0.100073777139187	-0.0362473912537098	0.0118428170681
-5.04837512969971	-7.38637638092041	-8.32023239135742	-0.100142225623131	-0.0362430214881897	0.0118551598861814
-5.04716444015503	-7.38890695571899	-8.32621192932129	-0.100145176053047	-0.0361528880894184	0.0118266735225916
-5.04305171966553	-7.38671684265137	-8.315185546875	-0.100208953022957	-0.0361376069486141	0.0117781804874539
-5.04300212860107	-7.38366317749023	-8.32305908203125	-0.100238308310509	-0.0360436290502548	0.0118211433291435
-5.04193878173828	-7.38614797592163	-8.31377792358398	-0.100198559463024	-0.0360183008015156	0.0117171900346875
-5.04195070266724	-7.38711929321289	-8.31525611877441	-0.100307650864124	-0.0359234809875488	0.0118008684366941
-5.04541826248169	-7.388267993927	-8.32062911987305	-0.100114837288857	-0.0359157025814056	0.0116867525503039
-5.04545736312866	-7.38608074188232	-8.32024765014648	-0.100172586739063	-0.0358683131635189	0.0118044847622514
-5.04221534729004	-7.38469648361206	-8.31768226623535	-0.100168116390705	-0.0357778333127499	0.0116765666753054
-5.04416036605835	-7.38447189331055	-8.32182693481445	-0.100214473903179	-0.0357573851943016	0.0117320064455271
-5.04412603378296	-7.38556528091431	-8.31707572937012	-0.100266851484776	-0.0357029624283314	0.0117076523602009
-5.04425859451294	-7.38225507736206	-8.31845760345459	-0.100224249064922	-0.0357134975492954	0.0117049543187022
-5.03933620452881	-7.38248825073242	-8.31798648834229	-0.100362941622734	-0.0356097593903542	0.0116808526217937
-5.04220294952393	-7.38116645812988	-8.31827259063721	-0.100332863628864	-0.035669531673193	0.0116393277421594
-5.03835296630859	-7.37434053421021	-8.31479644775391	-0.100349195301533	-0.0356820784509182	0.0116401650011539
-5.03935575485229	-7.37771654129028	-8.30781936645508	-0.100446976721287	-0.0356503836810589	0.0116141326725483
-5.03568172454834	-7.3707857131958	-8.30923271179199	-0.100474819540977	-0.03564378246665	0.0116286696866155
-5.03818941116333	-7.37320423126221	-8.30041980743408	-0.100611634552479	-0.0356551110744476	0.0116776637732983
-5.03534078598022	-7.36821508407593	-8.2997579574585	-0.100634194910526	-0.0357479676604271	0.0116235446184874
-5.04296779632568	-7.37301254272461	-8.30851364135742	-0.100742071866989	-0.0356438271701336	0.0117369377985597
-5.04139995574951	-7.37187528610229	-8.30285453796387	-0.10063824057579	-0.0357387848198414	0.0117611298337579
-5.0454306602478	-7.37053298950195	-8.29683589935303	-0.100717812776566	-0.0356233939528465	0.0118564506992698
-5.04639339447021	-7.37258005142212	-8.29629516601563	-0.100669659674168	-0.0358030200004578	0.0117964325472713
-5.04860782623291	-7.37450981140137	-8.31098937988281	-0.10069328546524	-0.0357779450714588	0.0119500914588571
-5.052809715271	-7.37519025802612	-8.30301666259766	-0.100722722709179	-0.0357939824461937	0.0119214607402682
-5.05267667770386	-7.38024234771729	-8.30519199371338	-0.100672945380211	-0.0358448512852192	0.0120355756953359
-5.0595817565918	-7.38390111923218	-8.30842208862305	-0.100643552839756	-0.0358489118516445	0.012082178145647
-5.05737400054932	-7.38646221160889	-8.31379222869873	-0.100532539188862	-0.0359173901379108	0.0121404267847538
-5.06496572494507	-7.38744974136353	-8.30978393554688	-0.100571356713772	-0.0358836352825165	0.0121355438604951
-5.06325769424438	-7.38930082321167	-8.31382083892822	-0.100510850548744	-0.0359790287911892	0.0122066577896476
-5.06807613372803	-7.3952054977417	-8.32071495056152	-0.100467495620251	-0.0359627492725849	0.0122307660058141
-5.07313060760498	-7.39590883255005	-8.32074356079102	-0.100450627505779	-0.0360293835401535	0.0121632842347026
-5.07082176208496	-7.39961767196655	-8.32653141021729	-0.100404568016529	-0.0360543243587017	0.0121620260179043
-5.07895374298096	-7.40091466903687	-8.32603740692139	-0.10050181299448	-0.0360861606895924	0.0122155463322997
-5.07600164413452	-7.40386152267456	-8.33153343200684	-0.100385509431362	-0.0360617339611053	0.0121657121926546
-5.08453845977783	-7.40025472640991	-8.32871150970459	-0.100481271743774	-0.0360723249614239	0.0120904110372066
-5.08110904693604	-7.40508556365967	-8.32344532012939	-0.100469648838043	-0.0361446253955364	0.0120130088180304
-5.08538389205933	-7.39774036407471	-8.32949924468994	-0.100537955760956	-0.0360940061509609	0.0119646554812789
-5.08757019042969	-7.39989614486694	-8.3202657699585	-0.100655920803547	-0.0361415408551693	0.0118630705401301
-5.09321308135986	-7.4004111289978	-8.32479095458984	-0.100753977894783	-0.0360925607383251	0.0118637448176742
-5.09778928756714	-7.3991847038269	-8.30972671508789	-0.10087812691927	-0.0360795259475708	0.0116433333605528
-5.1013069152832	-7.39907169342041	-8.31660461425781	-0.10085790604353	-0.0360639579594135	0.0115922931581736
-5.11092185974121	-7.39762830734253	-8.30980205535889	-0.101026646792889	-0.035993717610836	0.0115159554407001
-5.11000490188599	-7.39982509613037	-8.31444549560547	-0.101061582565308	-0.0359747782349586	0.0113490968942642
-5.11876344680786	-7.40209245681763	-8.30136299133301	-0.101287111639977	-0.0359886810183525	0.0112633230164647
-5.11939764022827	-7.39786577224731	-8.30268669128418	-0.101347900927067	-0.0359221398830414	0.0110610956326127
-5.12634229660034	-7.40182447433472	-8.30056190490723	-0.101426675915718	-0.0360165983438492	0.0110481381416321
-5.13118553161621	-7.3995623588562	-8.29959011077881	-0.101554609835148	-0.0359018445014954	0.0108432387933135
-5.13216161727905	-7.4049129486084	-8.29188060760498	-0.101623378694057	-0.0359754376113415	0.0107267731800675
-5.14271450042725	-7.40100336074829	-8.29348564147949	-0.101741708815098	-0.0358692519366741	0.0106536764651537
-5.14850664138794	-7.40658807754517	-8.28726768493652	-0.101795263588428	-0.0358556322753429	0.0104828709736466
-5.15791654586792	-7.40570163726807	-8.28217601776123	-0.101997755467892	-0.0357895866036415	0.0103798815980554
-5.1617865562439	-7.40927934646606	-8.28439903259277	-0.10200160741806	-0.0357512123882771	0.010211706161499
-5.17119312286377	-7.40839242935181	-8.28548240661621	-0.102096058428288	-0.0357468798756599	0.0102145383134484
-5.17354011535645	-7.41108322143555	-8.2870512008667	-0.102180801331997	-0.0357673801481724	0.0100389299914241
-5.17987680435181	-7.41039752960205	-8.27755546569824	-0.102300114929676	-0.0357314012944698	0.00995752308517694
-5.18749952316284	-7.41056442260742	-8.28505802154541	-0.102422349154949	-0.0357418060302734	0.00994738005101681
-5.18871212005615	-7.41199588775635	-8.27963161468506	-0.102390080690384	-0.0358335189521313	0.00984189379960299
-5.195152759552	-7.41210412979126	-8.27854347229004	-0.102528087794781	-0.0358067341148853	0.00985526852309704
-5.20210647583008	-7.41622924804688	-8.27873516082764	-0.102541491389275	-0.0358801558613777	0.00973997544497252
-5.20487976074219	-7.41658306121826	-8.27712440490723	-0.102739654481411	-0.0358941480517387	0.00983099453151226
-5.20859003067017	-7.41863536834717	-8.26683521270752	-0.102801494300365	-0.035930797457695	0.00973972305655479
-5.21178960800171	-7.42006683349609	-8.27048778533936	-0.102874308824539	-0.0359513275325298	0.00979529600590467
-5.21889925003052	-7.42107105255127	-8.27181529998779	-0.102909684181213	-0.03597367182374	0.00981811620295048
-5.22265911102295	-7.41959857940674	-8.26826953887939	-0.103014282882214	-0.0361507087945938	0.00984931830316782
-5.22386789321899	-7.42425012588501	-8.26217174530029	-0.10299626737833	-0.036168847233057	0.00987053290009499
-5.22368478775024	-7.42593622207642	-8.27274417877197	-0.103101201355457	-0.0363680608570576	0.00990578066557646
-5.22870397567749	-7.42633438110352	-8.27053546905518	-0.103036239743233	-0.0364325270056725	0.00995376519858837
-5.2332615852356	-7.4318323135376	-8.26970672607422	-0.10306603461504	-0.0365675315260887	0.00997424870729446
-5.23196363449097	-7.43026256561279	-8.27177715301514	-0.102952688932419	-0.0367651917040348	0.0100012719631195
-5.23929929733276	-7.43412733078003	-8.27533626556396	-0.102990441024303	-0.0368513688445091	0.010085622780025
-5.23730373382568	-7.43416547775269	-8.26971912384033	-0.102969110012054	-0.037068173289299	0.0100259454920888
-5.24472093582153	-7.43994092941284	-8.26792240142822	-0.102968148887157	-0.0372003093361855	0.010121482424438
-5.24496984481812	-7.4441089630127	-8.27348232269287	-0.102894425392151	-0.0374075844883919	0.0101427836343646
-5.25130796432495	-7.44768905639648	-8.27615070343018	-0.102933138608932	-0.0375803075730801	0.0102821504697204
-5.25162696838379	-7.44940328598022	-8.26555252075195	-0.102950446307659	-0.0378218479454517	0.0101984823122621
-5.25571060180664	-7.45460271835327	-8.27534770965576	-0.102913573384285	-0.0379884317517281	0.0103378184139729
-5.26209402084351	-7.45831394195557	-8.27246570587158	-0.102886274456978	-0.0382380895316601	0.0103501528501511
-5.26250457763672	-7.45845127105713	-8.27429580688477	-0.102900721132755	-0.0383436121046543	0.0104261105880141
-5.26936769485474	-7.46191120147705	-8.27676868438721	-0.102765172719955	-0.0385208316147327	0.0104954466223717
-5.26523065567017	-7.45673131942749	-8.27863121032715	-0.102685153484344	-0.0386892594397068	0.0105732139199972
-5.26926374435425	-7.4654803276062	-8.27587032318115	-0.102630957961082	-0.0389699898660183	0.010637522675097
-5.26953887939453	-7.46240425109863	-8.2764310836792	-0.102565184235573	-0.0389945209026337	0.0106209004297853
-5.27212762832642	-7.46549797058105	-8.28382205963135	-0.102456443011761	-0.0392033010721207	0.010731722228229
-5.27566194534302	-7.46667861938477	-8.2814998626709	-0.10244807600975	-0.0392478331923485	0.0108335316181183
-5.27773475646973	-7.47006225585938	-8.27745628356934	-0.102324217557907	-0.0393889471888542	0.0108512714505196
-5.27651786804199	-7.46789789199829	-8.28369426727295	-0.102280721068382	-0.0395450852811337	0.0109215918928385
-5.27631711959839	-7.47176456451416	-8.28383636474609	-0.102264955639839	-0.0395744480192661	0.010940725915134
-5.28262138366699	-7.47473430633545	-8.28454303741455	-0.102181866765022	-0.0397392585873604	0.0110302269458771
-5.27909755706787	-7.47190856933594	-8.28538799285889	-0.10219170153141	-0.0397644750773907	0.0111144203692675
-5.28193759918213	-7.48085641860962	-8.28699207305908	-0.10215675085783	-0.0400392599403858	0.0112769119441509
-5.27378988265991	-7.47735595703125	-8.29332256317139	-0.102101795375347	-0.0401866920292377	0.0115457568317652
-5.27507638931274	-7.47810459136963	-8.28544139862061	-0.102184504270554	-0.0402974188327789	0.0114526590332389
-5.27098846435547	-7.4711537361145	-8.30205059051514	-0.102180376648903	-0.0404214411973953	0.011508964933455
-5.26851224899292	-7.47253608703613	-8.29674053192139	-0.102240338921547	-0.0404169224202633	0.0116149177774787
-5.26137065887451	-7.46807718276978	-8.29844760894775	-0.102195739746094	-0.0405371002852917	0.0118079222738743
-5.25810194015503	-7.46375131607056	-8.29520606994629	-0.102243505418301	-0.0405059680342674	0.0118924202397466
-5.25574493408203	-7.45693159103394	-8.29434299468994	-0.10220580548048	-0.0405728742480278	0.0120561653748155
-5.24888706207275	-7.45805597305298	-8.29656791687012	-0.102180205285549	-0.040587130934	0.0122378701344132
-5.24816417694092	-7.45634078979492	-8.29809093475342	-0.102264143526554	-0.0406683199107647	0.0123749598860741
-5.24128437042236	-7.45603799819946	-8.29800605773926	-0.102219797670841	-0.0405443534255028	0.0125351259484887
-5.24554777145386	-7.45833349227905	-8.29568481445313	-0.102322965860367	-0.0406449027359486	0.0127159999683499
-5.23661994934082	-7.4619574546814	-8.29131603240967	-0.10225173830986	-0.040593009442091	0.0128756510093808
-5.23748397827148	-7.46176481246948	-8.29644012451172	-0.102194003760815	-0.0405822955071926	0.013086287304759
-5.23001050949097	-7.46365213394165	-8.29763317108154	-0.102139368653297	-0.0406028926372528	0.0132551174610853
-5.23001337051392	-7.47011518478394	-8.30174446105957	-0.102102532982826	-0.0406365618109703	0.0134985959157348
-5.22220230102539	-7.46711492538452	-8.29700469970703	-0.102033771574497	-0.0406205244362354	0.0136991888284683
-5.22225952148438	-7.46867561340332	-8.30405139923096	-0.101973213255405	-0.0406772494316101	0.0139063689857721
-5.21678876876831	-7.46438217163086	-8.30498123168945	-0.101983606815338	-0.0407648012042046	0.0141450669616461
-5.2085280418396	-7.46652030944824	-8.29718208312988	-0.10191560536623	-0.040774691849947	0.0143317151814699
-5.20583057403564	-7.46430778503418	-8.30952835083008	-0.101960629224777	-0.0407926850020885	0.0145846381783485
-5.19724082946777	-7.46181344985962	-8.30941390991211	-0.10175134241581	-0.04081080108881	0.0147820888087153
-5.19590759277344	-7.46305227279663	-8.31054019927979	-0.10184770822525	-0.0409231781959534	0.0150255700573325
-5.18782901763916	-7.45810604095459	-8.30847549438477	-0.101781219244003	-0.040878102183342	0.0151635147631168
-5.185546875	-7.4580225944519	-8.31277656555176	-0.101749174296856	-0.0409612767398357	0.0153773641213775
-5.17765283584595	-7.45511770248413	-8.3172721862793	-0.101708568632603	-0.040947187691927	0.0155285242944956
-5.17812633514404	-7.45628833770752	-8.31200313568115	-0.10180851072073	-0.040899071842432	0.0157088078558445
-5.17300844192505	-7.45209360122681	-8.30835151672363	-0.101747490465641	-0.0408765561878681	0.0158750768750906
-5.1677713394165	-7.45103216171265	-8.31330108642578	-0.10177256911993	-0.0409437566995621	0.0160881597548723
-5.16089057922363	-7.44754886627197	-8.31005764007568	-0.101801507174969	-0.0409643389284611	0.0162228774279356
-5.15598964691162	-7.44576025009155	-8.30792427062988	-0.10182386636734	-0.040862862020731	0.0164381302893162
-5.14975929260254	-7.44531202316284	-8.3029613494873	-0.10185644775629	-0.0409709513187408	0.0165399983525276
-5.14750862121582	-7.44255256652832	-8.31104373931885	-0.101862251758575	-0.0409213118255138	0.0168005991727114
-5.14019060134888	-7.43972778320313	-8.30695056915283	-0.101925827562809	-0.0409267693758011	0.0169005338102579
-5.13357353210449	-7.43682622909546	-8.3051643371582	-0.101862750947475	-0.0409381091594696	0.0171202924102545
-5.13406991958618	-7.43413114547729	-8.30300521850586	-0.101920068264008	-0.0409098044037819	0.0172946881502867
-5.12288951873779	-7.43378448486328	-8.31067085266113	-0.101902917027473	-0.0410125888884068	0.0174793470650911
-5.1221923828125	-7.43048524856567	-8.30103492736816	-0.101908765733242	-0.040957186371088	0.0176980476826429
-5.11323690414429	-7.43022871017456	-8.30441188812256	-0.101885981857777	-0.0409610457718372	0.0178543906658888
-5.11297178268433	-7.42616844177246	-8.30063343048096	-0.101840242743492	-0.0410868488252163	0.0180767644196749
-5.10484313964844	-7.42483568191528	-8.30391216278076	-0.101875476539135	-0.0410263724625111	0.0182670224457979
-5.10249280929565	-7.4260401725769	-8.30656242370605	-0.101863659918308	-0.0410657972097397	0.0183944813907146
-5.09748697280884	-7.42018747329712	-8.30692100524902	-0.10183572024107	-0.0410581156611443	0.0186056438833475
-5.09453439712524	-7.42185211181641	-8.30872249603271	-0.10175634175539	-0.0410899929702282	0.0187724940478802
-5.08793926239014	-7.42194938659668	-8.30369281768799	-0.101825766265392	-0.0411623753607273	0.0188947673887014
-5.0866641998291	-7.42094326019287	-8.30895233154297	-0.101771749556065	-0.0410817116498947	0.0190185569226742
-5.08282518386841	-7.41957092285156	-8.30565547943115	-0.101800888776779	-0.0412051528692245	0.0191486459225416
-5.0804009437561	-7.42135047912598	-8.31760406494141	-0.101752862334251	-0.0411066636443138	0.0193647649139166
-5.07891607284546	-7.41646480560303	-8.30655956268311	-0.101738184690475	-0.0412122793495655	0.0194116532802582
-5.07706594467163	-7.41737747192383	-8.30881977081299	-0.101620718836784	-0.0412370450794697	0.0195771604776382
-5.08023691177368	-7.41682767868042	-8.3109130859375	-0.101703308522701	-0.0412961058318615	0.0197094902396202
-5.0736722946167	-7.41836357116699	-8.31461334228516	-0.101561442017555	-0.0413078814744949	0.0198089890182018
-5.07882690429688	-7.41912364959717	-8.31545829772949	-0.101604856550694	-0.0413626879453659	0.0198988318443298
-5.07660007476807	-7.416748046875	-8.30906677246094	-0.101549200713634	-0.0414381772279739	0.0199839379638433
-5.08119773864746	-7.41693210601807	-8.31600475311279	-0.101500190794468	-0.0416146516799927	0.0200880337506533
-5.07829332351685	-7.41987752914429	-8.31695938110352	-0.101489432156086	-0.0416284538805485	0.0201798491179943
-5.08065223693848	-7.42172193527222	-8.31456279754639	-0.101506985723972	-0.0417211204767227	0.0201637241989374
-5.08031272888184	-7.42142295837402	-8.31155395507813	-0.101440720260143	-0.0417671874165535	0.0202348362654448
-5.08393383026123	-7.42530202865601	-8.3219575881958	-0.10137066245079	-0.0418642051517963	0.0202654451131821
-5.08349752426147	-7.42991304397583	-8.32102870941162	-0.101361304521561	-0.0420008823275566	0.0202900003641844
-5.08482456207275	-7.43164682388306	-8.31632041931152	-0.101281858980656	-0.0419832766056061	0.0203036013990641
-5.08715200424194	-7.43376541137695	-8.32279396057129	-0.101212561130524	-0.042066253721714	0.0202657226473093
-5.09379768371582	-7.43694162368774	-8.33106136322021	-0.101089261472225	-0.0420673936605453	0.0202924180775881
-5.09569692611694	-7.43450689315796	-8.32514095306396	-0.101072371006012	-0.0420662388205528	0.0202616807073355
-5.09472942352295	-7.43803596496582	-8.33041191101074	-0.100939556956291	-0.0421075038611889	0.0202109608799219
-5.10075807571411	-7.43519687652588	-8.33045291900635	-0.101003430783749	-0.0420717522501946	0.0202730596065521
-5.09407234191895	-7.4377613067627	-8.33463191986084	-0.100938275456429	-0.0420615151524544	0.0202624462544918
-5.09698820114136	-7.43803739547729	-8.33013916015625	-0.101071789860725	-0.0421310737729073	0.0203159302473068
-5.09272432327271	-7.43991041183472	-8.3316707611084	-0.101048178970814	-0.0420275293290615	0.0203111991286278
-5.09564304351807	-7.43890380859375	-8.32730484008789	-0.10108632594347	-0.0421049892902374	0.0203469637781382
-5.08823776245117	-7.4377064704895	-8.32862377166748	-0.101089477539063	-0.0420313738286495	0.0204052738845348
-5.08883666992188	-7.43287801742554	-8.32361793518066	-0.101230315864086	-0.0420461185276508	0.0204395931214094
-5.08061122894287	-7.43365144729614	-8.31858158111572	-0.101260088384151	-0.0420252569019794	0.0204172022640705
-5.08169937133789	-7.43352699279785	-8.31520843505859	-0.101411670446396	-0.0419836714863777	0.0204278752207756
-5.07235240936279	-7.42726898193359	-8.31666469573975	-0.101310230791569	-0.0418352335691452	0.020358694717288
-5.07277297973633	-7.42652988433838	-8.32296180725098	-0.101363003253937	-0.0418768674135208	0.020431375131011
-5.06592082977295	-7.42200374603271	-8.31540393829346	-0.101383045315742	-0.0416601672768593	0.0204104911535978
-5.06597948074341	-7.41952419281006	-8.30613040924072	-0.101477153599262	-0.0416825450956821	0.0202708896249533
-5.0554838180542	-7.4173412322998	-8.30537509918213	-0.101586416363716	-0.041639007627964	0.0202566459774971
-5.05029487609863	-7.41535615921021	-8.30333805084229	-0.101747214794159	-0.041549913585186	0.020137183368206
-5.0413932800293	-7.40899276733398	-8.30210781097412	-0.101797021925449	-0.0414681769907475	0.0200651418417692
-5.04166746139526	-7.40523195266724	-8.29497623443604	-0.101878479123116	-0.04140230640769	0.0199352949857712
-5.035813331604	-7.40098762512207	-8.29374885559082	-0.101923689246178	-0.0413096807897091	0.0198003631085157
-5.02927017211914	-7.40025663375854	-8.28990268707275	-0.101984798908234	-0.0412992499768734	0.0196653753519058
-5.02618503570557	-7.39469289779663	-8.28657150268555	-0.102098241448402	-0.0410886779427528	0.019595043733716
-5.02466440200806	-7.39582252502441	-8.28181648254395	-0.102164566516876	-0.0410589911043644	0.0194138363003731
-5.02077531814575	-7.38971185684204	-8.28494453430176	-0.102174125611782	-0.0410014279186726	0.0192513503134251
-5.01889371871948	-7.39061212539673	-8.28204345703125	-0.102276287972927	-0.0408991910517216	0.0191001258790493
-5.01576709747314	-7.38837385177612	-8.28187847137451	-0.102303512394428	-0.0408634208142757	0.0189317036420107
-5.01869010925293	-7.38680362701416	-8.28256320953369	-0.102408520877361	-0.0407052002847195	0.0187926329672337
-5.01952648162842	-7.38448238372803	-8.27082347869873	-0.102373123168945	-0.0407382436096668	0.0184819716960192
-5.01997184753418	-7.38477563858032	-8.28289794921875	-0.102442771196365	-0.0406766198575497	0.0183418467640877
-5.02699899673462	-7.38493680953979	-8.27413940429688	-0.102567084133625	-0.0406382866203785	0.0181600246578455
-5.02741575241089	-7.38721466064453	-8.2689905166626	-0.102621160447598	-0.0405746027827263	0.0179178845137358
-5.03257751464844	-7.38935375213623	-8.27357864379883	-0.102628454566002	-0.0405737720429897	0.0177496168762445
-5.0349268913269	-7.38228559494019	-8.27384185791016	-0.102594442665577	-0.0404908768832684	0.0174537319689989
-5.0447416305542	-7.39178466796875	-8.27478408813477	-0.102725341916084	-0.0405174866318703	0.017227916046977
-5.04730796813965	-7.38866806030273	-8.27357387542725	-0.102754935622215	-0.0404624380171299	0.0169860329478979
-5.05309343338013	-7.39352560043335	-8.27131843566895	-0.102820232510567	-0.0404550172388554	0.0167290698736906
-5.05981779098511	-7.39015769958496	-8.2762451171875	-0.102824732661247	-0.0404160171747208	0.0165185090154409
-5.07098484039307	-7.39633893966675	-8.27172565460205	-0.102919057011604	-0.0404223464429379	0.0162661131471395
-5.07236194610596	-7.39425754547119	-8.26646423339844	-0.103006735444069	-0.0404136292636395	0.015977980569005
-5.08659029006958	-7.39857769012451	-8.26736354827881	-0.103070974349976	-0.0403312966227531	0.0158409290015697
-5.08939123153687	-7.40213680267334	-8.26556015014648	-0.102999344468117	-0.0403677225112915	0.0155457034707069
-5.10023546218872	-7.40321588516235	-8.26624298095703	-0.103174962103367	-0.0403465814888477	0.0154246669262648
-5.10383605957031	-7.4070291519165	-8.26501655578613	-0.103172071278095	-0.0403142794966698	0.0151123004034162
-5.10918760299683	-7.40826559066772	-8.2649564743042	-0.103153221309185	-0.0403117202222347	0.0149265117943287
-5.11507844924927	-7.4136700630188	-8.26572036743164	-0.103193037211895	-0.04028594866395	0.0148270074278116
-5.12270593643188	-7.41392278671265	-8.26134777069092	-0.103272624313831	-0.040192436426878	0.0145748388022184
-5.12376928329468	-7.41860246658325	-8.25981998443604	-0.103246711194515	-0.0402551628649235	0.0143778584897518
-5.12080144882202	-7.41525316238403	-8.25733852386475	-0.103289350867271	-0.0402202568948269	0.0141843920573592
-5.1264181137085	-7.42020606994629	-8.2558536529541	-0.103299021720886	-0.0402828305959702	0.0140450922772288
-5.12482452392578	-7.41787910461426	-8.25710201263428	-0.103444494307041	-0.0402061268687248	0.0138414157554507
-5.12751436233521	-7.42196369171143	-8.25303077697754	-0.103439465165138	-0.0402493849396706	0.0135982884094119
-5.12866544723511	-7.41880941390991	-8.25306415557861	-0.10360299795866	-0.0401724055409431	0.0134807797148824
-5.13265800476074	-7.42101192474365	-8.24133396148682	-0.103587485849857	-0.0401985086500645	0.013219946064055
-5.13078784942627	-7.41813993453979	-8.24382972717285	-0.103597976267338	-0.0402715243399143	0.0130001232028008
-5.13566637039185	-7.42267942428589	-8.24464702606201	-0.103711269795895	-0.0401205532252789	0.0128129245713353
-5.13931512832642	-7.42050743103027	-8.23992538452148	-0.103784494102001	-0.0401397049427032	0.0125970765948296
-5.14078712463379	-7.42562532424927	-8.24313926696777	-0.103922873735428	-0.0401206612586975	0.0124083366245031
-5.14710569381714	-7.42337465286255	-8.23221302032471	-0.103861182928085	-0.0401301421225071	0.0120839700102806
-5.15289497375488	-7.42419910430908	-8.24031639099121	-0.103921979665756	-0.0400638356804848	0.0119791124016047
-5.1586766242981	-7.42700624465942	-8.22808742523193	-0.103988565504551	-0.0400746390223503	0.0116877863183618
-5.16180562973022	-7.42792749404907	-8.23484325408936	-0.104026824235916	-0.0400602035224438	0.0115128932520747
-5.16829538345337	-7.43033409118652	-8.22983360290527	-0.104084670543671	-0.0400313436985016	0.0112634990364313
-5.17041444778442	-7.43250226974487	-8.23172283172607	-0.104044586420059	-0.0400527156889439	0.0110990982502699
-5.17736911773682	-7.43358135223389	-8.22845935821533	-0.104156263172626	-0.0400239415466785	0.0107991183176637
-5.17761421203613	-7.43387031555176	-8.2303524017334	-0.104164987802505	-0.0400075800716877	0.0106390621513128
-5.18123197555542	-7.43962955474854	-8.234206199646	-0.104198813438416	-0.039993979036808	0.0104907108470798
-5.1838755607605	-7.43922233581543	-8.23136806488037	-0.104242727160454	-0.0399513393640518	0.0103053823113441
-5.18355655670166	-7.44127368927002	-8.23141002655029	-0.104188099503517	-0.0399718806147575	0.0101166050881147
-5.19236326217651	-7.43976926803589	-8.22911834716797	-0.104235425591469	-0.0399038605391979	0.00994948670268059
-5.18933439254761	-7.44756984710693	-8.23148345947266	-0.104137524962425	-0.0398771055042744	0.00975616183131933
-5.19522523880005	-7.44604778289795	-8.23454856872559	-0.104194074869156	-0.0399204269051552	0.00962426047772169
-5.19437789916992	-7.45053100585938	-8.23258972167969	-0.104156389832497	-0.0398862063884735	0.00944698136299849
-5.19770240783691	-7.45249843597412	-8.23755359649658	-0.104181237518787	-0.0399187952280045	0.00933580845594406
-5.19559955596924	-7.45668029785156	-8.22693252563477	-0.104231476783752	-0.0398040413856506	0.00918781850486994
-5.20105409622192	-7.45664310455322	-8.23009204864502	-0.104110464453697	-0.0398072302341461	0.0090804398059845
-5.20189714431763	-7.45920610427856	-8.22964859008789	-0.104228667914867	-0.0397875681519508	0.00896431319415569
-5.19933223724365	-7.46121597290039	-8.22814083099365	-0.104253865778446	-0.0398325845599175	0.00879149697721004
-5.2039942741394	-7.46019840240479	-8.22834014892578	-0.104310922324657	-0.0397967807948589	0.00872170832008123
-5.20314359664917	-7.46549224853516	-8.22467517852783	-0.104234948754311	-0.0397600531578064	0.00855494663119316
-5.20995664596558	-7.46754121780396	-8.22424030303955	-0.104340180754662	-0.0398053154349327	0.0085610831156373
-5.20815086364746	-7.46856069564819	-8.22165870666504	-0.104319915175438	-0.0398273877799511	0.00842481292784214
-5.21205711364746	-7.47010040283203	-8.22163963317871	-0.104335315525532	-0.0399151220917702	0.00837801676243544
-5.21236181259155	-7.46850252151489	-8.21893215179443	-0.104354873299599	-0.0398495607078075	0.00831429660320282
-5.21139192581177	-7.47309541702271	-8.21721839904785	-0.104408122599125	-0.0398886129260063	0.00823122728615999
-5.21620798110962	-7.47447395324707	-8.21687602996826	-0.104462474584579	-0.0398633629083633	0.00822066701948643
-5.2170467376709	-7.47683477401733	-8.21841621398926	-0.104362167418003	-0.0398631766438484	0.00821299850940704
-5.21703147888184	-7.48053407669067	-8.218825340271	-0.104399979114532	-0.0399920232594013	0.00816943775862455
-5.21611642837524	-7.48302555084229	-8.2177848815918	-0.104369007050991	-0.03992760181427	0.00813221652060747
-5.21644115447998	-7.48448514938354	-8.21611213684082	-0.104416020214558	-0.0400528684258461	0.00806342717260122
-5.21715641021729	-7.49334716796875	-8.21430969238281	-0.104457907378674	-0.0399984419345856	0.0081371758133173
-5.22022008895874	-7.49197244644165	-8.20948791503906	-0.104443334043026	-0.0400209985673428	0.00805705599486828
-5.22236394882202	-7.49750185012817	-8.21501636505127	-0.104484796524048	-0.0399442091584206	0.00811448413878679
-5.22222900390625	-7.49881458282471	-8.2134485244751	-0.104403220117092	-0.0400544479489326	0.00805386248975992
-5.22669839859009	-7.5026273727417	-8.21325588226318	-0.104449540376663	-0.0400224514305592	0.00806850846856833
-5.22605419158936	-7.50644588470459	-8.21546745300293	-0.104391492903233	-0.0400567129254341	0.00800910405814648
-5.22735548019409	-7.50477266311646	-8.21549701690674	-0.104512460529804	-0.040046464651823	0.00808130111545324
-5.22726106643677	-7.50749492645264	-8.21063709259033	-0.10449144244194	-0.0400352850556374	0.00800813920795918
-5.23209810256958	-7.50742053985596	-8.20867443084717	-0.104546926915646	-0.0400645546615124	0.00795187428593636
-5.23217630386353	-7.51091766357422	-8.21353530883789	-0.104489326477051	-0.0400737337768078	0.00799033977091312
-5.23409223556519	-7.50598859786987	-8.21587085723877	-0.104595273733139	-0.0401256643235683	0.00798777118325233
-5.23841047286987	-7.51373863220215	-8.206711769104	-0.104541167616844	-0.0401186719536781	0.00800455175340176
-5.24358606338501	-7.51181364059448	-8.2113561630249	-0.104628778994083	-0.0401513539254665	0.00796922575682402
-5.24426317214966	-7.51428174972534	-8.20393085479736	-0.104569464921951	-0.0401261001825333	0.00791391544044018
-5.25111722946167	-7.51167488098145	-8.21058464050293	-0.104642778635025	-0.0401494093239307	0.00798128638416529
-5.25242948532104	-7.51321172714233	-8.20253944396973	-0.104632504284382	-0.0402136705815792	0.00789433903992176
-5.25834226608276	-7.5175838470459	-8.20863628387451	-0.104601301252842	-0.0402731001377106	0.00788318272680044
-5.26091384887695	-7.51681852340698	-8.20126819610596	-0.104651100933552	-0.0402395911514759	0.00790139846503735
-5.2659215927124	-7.51938724517822	-8.2011137008667	-0.104592554271221	-0.0403271801769733	0.00781581737101078
-5.26478481292725	-7.51528549194336	-8.19851493835449	-0.104686215519905	-0.0403513312339783	0.0078499186784029
-5.26749134063721	-7.51836204528809	-8.20185089111328	-0.104664824903011	-0.0403744950890541	0.00786501727998257
-5.26888561248779	-7.51766538619995	-8.19756412506104	-0.104727655649185	-0.040393490344286	0.00782556273043156
-5.2695198059082	-7.5190863609314	-8.19479274749756	-0.104728348553181	-0.0405087061226368	0.00780617399141192
-5.2752423286438	-7.52298450469971	-8.18828201293945	-0.104880921542645	-0.040531188249588	0.00783124659210444
-5.27761220932007	-7.52368450164795	-8.17867755889893	-0.104874983429909	-0.040534719824791	0.00778113817796111
-5.28497362136841	-7.52691650390625	-8.18078231811523	-0.104936860501766	-0.0406399555504322	0.00782519485801458
-5.28550148010254	-7.52452087402344	-8.19262409210205	-0.104916676878929	-0.0407169312238693	0.0078192912042141
-5.29526376724243	-7.52867364883423	-8.18199157714844	-0.104913733899593	-0.0407443046569824	0.00777732999995351
-5.29482364654541	-7.52682018280029	-8.18164730072021	-0.104918770492077	-0.0408114232122898	0.00774891069158912
-5.29932594299316	-7.53152227401733	-8.18516063690186	-0.10486276447773	-0.0408217310905457	0.00777086475864053
-5.30420017242432	-7.53083753585815	-8.18615436553955	-0.104847051203251	-0.0408648960292339	0.00780384195968509
-5.30508804321289	-7.5330023765564	-8.17502880096436	-0.104858286678791	-0.0409477315843105	0.00776826124638319
-5.31205558776855	-7.53083276748657	-8.18610095977783	-0.104833647608757	-0.0409615188837051	0.00778343016281724
-5.30814504623413	-7.53493642807007	-8.18377304077148	-0.10479361563921	-0.0409975834190845	0.00778186693787575
-5.31698846817017	-7.53810167312622	-8.18376064300537	-0.10480972379446	-0.0409897826611996	0.00780759938061237
-5.31406497955322	-7.53794193267822	-8.17959785461426	-0.104746080935001	-0.0410207100212574	0.00779821304604411
-5.32161521911621	-7.53934907913208	-8.1854248046875	-0.104703329503536	-0.0411042831838131	0.007866564206779
-5.3176646232605	-7.53860235214233	-8.17823314666748	-0.104704529047012	-0.0410839021205902	0.00785055663436651
-5.32133531570435	-7.53921842575073	-8.18399906158447	-0.104632914066315	-0.0410748682916164	0.00785784609615803
-5.32267999649048	-7.53960800170898	-8.18726253509521	-0.104682773351669	-0.0410610698163509	0.00792895909398794
-5.31944417953491	-7.53997611999512	-8.17866802215576	-0.104604296386242	-0.0410846993327141	0.00787528790533543
-5.32280588150024	-7.54081869125366	-8.18042755126953	-0.104686044156551	-0.0411253459751606	0.00790880154818296
-5.3196759223938	-7.54033803939819	-8.18131732940674	-0.104642271995544	-0.0410776138305664	0.00794634222984314
-5.32400417327881	-7.54131889343262	-8.18069744110107	-0.104742787778378	-0.0411089546978474	0.00797367934137583
-5.31673955917358	-7.5398006439209	-8.17255115509033	-0.104732356965542	-0.0410997457802296	0.00792267173528671
-5.31435394287109	-7.53725385665894	-8.17525672912598	-0.104778930544853	-0.0412109792232513	0.00802993960678577
-5.31432628631592	-7.53342342376709	-8.17671298980713	-0.104856468737125	-0.0410797484219074	0.00804463308304548
-5.31665658950806	-7.53486204147339	-8.17118549346924	-0.104917705059052	-0.041098952293396	0.00810204353183508
-5.31090259552002	-7.52676582336426	-8.17056941986084	-0.10487649589777	-0.0410522669553757	0.00810882076621056
-5.31291484832764	-7.52584457397461	-8.17073154449463	-0.105007074773312	-0.0410440228879452	0.00822131428867579
-5.30721282958984	-7.52385473251343	-8.16868019104004	-0.10497061163187	-0.0411062352359295	0.00827596802264452
-5.3061318397522	-7.52143287658691	-8.16786003112793	-0.105058692395687	-0.0409880317747593	0.00838697142899036
-5.2987208366394	-7.51921224594116	-8.15705585479736	-0.105092689394951	-0.0410088747739792	0.00839383620768785
-5.29815673828125	-7.51553058624268	-8.16318416595459	-0.105008319020271	-0.040915347635746	0.00855620112270117
-5.29531335830688	-7.51012182235718	-8.16126728057861	-0.105227343738079	-0.0409315563738346	0.00851056165993214
-5.28802633285522	-7.50841760635376	-8.16345596313477	-0.105178333818913	-0.0408962368965149	0.00860379915684462
-5.28517246246338	-7.50424289703369	-8.15912818908691	-0.105332478880882	-0.0408981516957283	0.00879779458045959
-5.28027582168579	-7.50437211990356	-8.1582498550415	-0.105316288769245	-0.0409391187131405	0.00888455845415592
-5.28217935562134	-7.50352239608765	-8.1503963470459	-0.105444222688675	-0.040887113660574	0.00907290633767843
-5.27753019332886	-7.50199222564697	-8.15321636199951	-0.105352222919464	-0.0408481433987617	0.00917179044336081
-5.27939891815186	-7.50148010253906	-8.1535472869873	-0.105407550930977	-0.040926355868578	0.00937891565263271
-5.28144121170044	-7.49973154067993	-8.15294170379639	-0.105396203696728	-0.0409088209271431	0.00952863693237305
-5.28036594390869	-7.50408315658569	-8.15786457061768	-0.10529974848032	-0.0409613251686096	0.00972254201769829
-5.28092861175537	-7.50081920623779	-8.16187858581543	-0.105344407260418	-0.0409302301704884	0.00993836671113968
-5.28008890151978	-7.50897073745728	-8.15743064880371	-0.105259373784065	-0.0410893000662327	0.0100486967712641
-5.28427171707153	-7.5070366859436	-8.16998958587646	-0.105270214378834	-0.0410299003124237	0.0102352742105722
-5.28221035003662	-7.51194429397583	-8.16143798828125	-0.105161406099796	-0.0411773435771465	0.0104500437155366
-5.28637075424194	-7.51155138015747	-8.17162895202637	-0.105084948241711	-0.0412255898118019	0.0107024423778057
-5.28124618530273	-7.51662921905518	-8.17209911346436	-0.10505772382021	-0.0413993448019028	0.0108690820634365
-5.28682661056519	-7.51649332046509	-8.17599868774414	-0.104866400361061	-0.0414642915129662	0.0110823838040233
-5.28667116165161	-7.51885414123535	-8.17561149597168	-0.104932107031345	-0.0415326096117496	0.0113244503736496
-5.28931951522827	-7.52210760116577	-8.19026565551758	-0.104782156646252	-0.0416232496500015	0.0114517109468579
-5.28995800018311	-7.52100658416748	-8.18526840209961	-0.104798056185246	-0.041712611913681	0.011693712323904
-5.28902006149292	-7.52520513534546	-8.18601894378662	-0.10465420037508	-0.0419037155807018	0.011855736374855
-5.28874349594116	-7.52707004547119	-8.1952600479126	-0.104661956429482	-0.041962593793869	0.0121438186615705
-5.28917551040649	-7.53090143203735	-8.19466972351074	-0.104548968374729	-0.0421500541269779	0.0123198693618178
-5.29038381576538	-7.52652740478516	-8.18626594543457	-0.104508124291897	-0.0422098338603973	0.0124518126249313
-5.28887510299683	-7.53263092041016	-8.19741916656494	-0.10438709706068	-0.0423577092587948	0.0126360822468996
-5.29075908660889	-7.5298900604248	-8.20523452758789	-0.104430362582207	-0.0423759557306767	0.0128771429881454
-5.29022169113159	-7.53798723220825	-8.2029504776001	-0.104295827448368	-0.0425516404211521	0.0130032263696194
-5.29347515106201	-7.53320837020874	-8.2028169631958	-0.104324899613857	-0.0426080226898193	0.0131291523575783
-5.29392433166504	-7.53938293457031	-8.2088794708252	-0.104163967072964	-0.0427621193230152	0.0132833700627089
-5.29259490966797	-7.53392457962036	-8.20847320556641	-0.104124024510384	-0.0428745150566101	0.0134018016979098
-5.29009580612183	-7.5377254486084	-8.21000671386719	-0.104138419032097	-0.0429528020322323	0.0135188158601522
-5.29227733612061	-7.53777837753296	-8.20268630981445	-0.104094214737415	-0.0430278442800045	0.0135725028812885
-5.29397773742676	-7.53918647766113	-8.21599292755127	-0.104075022041798	-0.043110016733408	0.0136965224519372
-5.29681444168091	-7.53692388534546	-8.21006965637207	-0.103975370526314	-0.043183010071516	0.0137217855080962
-5.29258823394775	-7.53846120834351	-8.21379566192627	-0.104008562862873	-0.0432774350047112	0.0138370878994465
-5.29466247558594	-7.5368914604187	-8.21247959136963	-0.104065634310246	-0.0433475598692894	0.0138334687799215
-5.29444885253906	-7.53679656982422	-8.22199440002441	-0.103998191654682	-0.0433437339961529	0.013802295550704
-5.29682159423828	-7.53736877441406	-8.22131824493408	-0.103898547589779	-0.043420322239399	0.0138752348721027
-5.29630041122437	-7.53858709335327	-8.2223653793335	-0.103909075260162	-0.0433484427630901	0.0138646308332682
-5.30024290084839	-7.53843212127686	-8.22957992553711	-0.103924356400967	-0.0433738641440868	0.0138644631952047
-5.30367088317871	-7.53827333450317	-8.22173404693604	-0.103873945772648	-0.0433395244181156	0.01380146574229
-5.30531692504883	-7.53560543060303	-8.22878074645996	-0.10393812507391	-0.0433073528110981	0.0137831633910537
-5.30716896057129	-7.53873109817505	-8.22234439849854	-0.104012846946716	-0.0433334782719612	0.0136851295828819
-5.31256151199341	-7.53674745559692	-8.22846126556396	-0.104060590267181	-0.0433043837547302	0.0136867733672261
-5.31083106994629	-7.5349645614624	-8.21777248382568	-0.104207932949066	-0.0432927161455154	0.013620600104332
-5.31282377243042	-7.53187942504883	-8.22173976898193	-0.104169517755508	-0.0432358384132385	0.0135674513876438
-5.31370306015015	-7.53152418136597	-8.22637748718262	-0.104273810982704	-0.0432507768273354	0.013549430295825
-5.31524658203125	-7.53018569946289	-8.22234153747559	-0.104349404573441	-0.0431666485965252	0.0134638864547014
-5.31357622146606	-7.52827739715576	-8.22233200073242	-0.104467168450356	-0.0432671718299389	0.0134502751752734
-5.31366634368896	-7.52580595016479	-8.21475219726563	-0.104516223073006	-0.0431734211742878	0.0133392019197345
-5.3109827041626	-7.52280473709106	-8.22169876098633	-0.104616567492485	-0.043263278901577	0.0132760070264339
-5.30818223953247	-7.52331447601318	-8.21634101867676	-0.104682385921478	-0.0431982353329659	0.0132518000900745
-5.30902910232544	-7.51946401596069	-8.21647453308105	-0.104743383824825	-0.0432713627815247	0.0131586343050003
-5.30499696731567	-7.52546215057373	-8.21768474578857	-0.104778945446014	-0.0431585870683193	0.0131371207535267
-5.3110179901123	-7.51749038696289	-8.21104907989502	-0.104897506535053	-0.0431768484413624	0.0131061254069209
-5.30203056335449	-7.52101945877075	-8.2166748046875	-0.104982815682888	-0.043105524033308	0.0130374953150749
-5.30295276641846	-7.52259969711304	-8.20675277709961	-0.105113051831722	-0.0431642942130566	0.0129881976172328
-5.29908800125122	-7.51778793334961	-8.20683670043945	-0.105199888348579	-0.0429965816438198	0.0129476925358176
-5.29710340499878	-7.51710367202759	-8.20059204101563	-0.105340465903282	-0.0430275686085224	0.0129187358543277
-5.28868103027344	-7.51237916946411	-8.20318412780762	-0.105492852628231	-0.0429405011236668	0.0129412524402142
-5.28831815719604	-7.51323127746582	-8.18784618377686	-0.10555662214756	-0.042938157916069	0.0128360725939274
-5.27923202514648	-7.50911474227905	-8.19107818603516	-0.105770945549011	-0.0428383573889732	0.0128154652193189
-5.28094911575317	-7.50446939468384	-8.18479537963867	-0.105853088200092	-0.0427606254816055	0.0126852886751294
-5.27421283721924	-7.50178909301758	-8.18826293945313	-0.105937205255032	-0.0426105558872223	0.0126823494210839
-5.27393436431885	-7.49620151519775	-8.17675113677979	-0.106139488518238	-0.0425980165600777	0.0125904362648726
-5.26673126220703	-7.49290227890015	-8.17391586303711	-0.1062371134758	-0.0423634275794029	0.0124882971867919
-5.26169872283936	-7.49150609970093	-8.172532081604	-0.106360234320164	-0.0424045063555241	0.01239381916821
-5.25941562652588	-7.48542070388794	-8.16534519195557	-0.10644568502903	-0.0422314815223217	0.0123509177938104
-5.25967311859131	-7.48538017272949	-8.14890289306641	-0.106566041707993	-0.0421478226780891	0.0122287701815367
-5.25942039489746	-7.48324155807495	-8.15908241271973	-0.106662698090076	-0.0420529507100582	0.0120826484635472
-5.2572283744812	-7.48587703704834	-8.15396404266357	-0.106755591928959	-0.0419868640601635	0.0119834849610925
-5.26114130020142	-7.48404550552368	-8.14862155914307	-0.106888979673386	-0.0418675728142262	0.0118517354130745
-5.25866317749023	-7.48188447952271	-8.13841438293457	-0.107005201280117	-0.0417291596531868	0.0117603847756982
-5.2627329826355	-7.482750415802	-8.13636112213135	-0.107048869132996	-0.0417162179946899	0.0116028944030404
-5.26038885116577	-7.48111915588379	-8.14367198944092	-0.10717599093914	-0.04166105017066	0.0115275857970119
-5.26672124862671	-7.48263120651245	-8.12894439697266	-0.107299298048019	-0.041604969650507	0.0113157760351896
-5.26634502410889	-7.47978162765503	-8.13332843780518	-0.107431046664715	-0.041608951985836	0.0111864460632205
-5.27341508865356	-7.48253011703491	-8.13075733184814	-0.107486598193645	-0.0416012182831764	0.01103291567415
-5.27098321914673	-7.47832107543945	-8.13069438934326	-0.107551753520966	-0.0414721295237541	0.0109348054975271
-5.27738523483276	-7.48133182525635	-8.1231632232666	-0.107651352882385	-0.0415157824754715	0.0107946740463376
-5.27609348297119	-7.47704696655273	-8.12015819549561	-0.107786044478416	-0.0414339900016785	0.0106018949300051
-5.27849721908569	-7.47757005691528	-8.11790180206299	-0.107813380658627	-0.0413975715637207	0.0104665383696556
-5.28106021881104	-7.47455501556396	-8.12176990509033	-0.107934072613716	-0.041323509067297	0.0103729553520679
-5.28281402587891	-7.4758505821228	-8.11589241027832	-0.107965894043446	-0.0413189940154552	0.0102230738848448
-5.28418588638306	-7.471999168396	-8.11537551879883	-0.108039274811745	-0.041347298771143	0.0101159093901515
-5.28068208694458	-7.47144842147827	-8.11684799194336	-0.108122013509274	-0.0412584245204926	0.00994301959872246
-5.27983903884888	-7.47350311279297	-8.11300468444824	-0.108225792646408	-0.0412624925374985	0.00984598509967327
-5.27948904037476	-7.47046327590942	-8.11620616912842	-0.108310893177986	-0.041152648627758	0.00982502475380898
-5.27657079696655	-7.46814012527466	-8.10587596893311	-0.108263805508614	-0.0412331335246563	0.0096409497782588
-5.2782301902771	-7.46718454360962	-8.11720752716064	-0.108313299715519	-0.0411633774638176	0.00959751475602388
-5.27925968170166	-7.46897888183594	-8.10854148864746	-0.108384169638157	-0.0412492416799068	0.00944080762565136
-5.27438879013062	-7.46622228622437	-8.11035633087158	-0.108463935554028	-0.0411539748311043	0.00938277691602707
-5.27869749069214	-7.46921491622925	-8.11104393005371	-0.10846621543169	-0.0412357896566391	0.00926649756729603
-5.27747440338135	-7.46531581878662	-8.11188316345215	-0.108440153300762	-0.041202686727047	0.00919072702527046
-5.28400564193726	-7.47090101242065	-8.10539817810059	-0.108516417443752	-0.0413332134485245	0.00905919820070267
-5.28521156311035	-7.47014331817627	-8.11171627044678	-0.108509905636311	-0.0412426218390465	0.00895805936306715
-5.28313589096069	-7.47494602203369	-8.11517906188965	-0.108536511659622	-0.0413770973682404	0.00888340920209885
-5.28635597229004	-7.47489309310913	-8.11736488342285	-0.108486235141754	-0.0413675010204315	0.00884400866925716
-5.29088258743286	-7.47886085510254	-8.10923004150391	-0.108512103557587	-0.0414546951651573	0.00873672217130661
-5.29085206985474	-7.47792196273804	-8.11975765228271	-0.108476050198078	-0.0416143387556076	0.0085931895300746
-5.29800605773926	-7.48154878616333	-8.12437343597412	-0.108526773750782	-0.0415963418781757	0.00849803909659386
-5.29757690429688	-7.48395729064941	-8.13101577758789	-0.108439095318317	-0.0417440757155418	0.00837255921214819
-5.30284118652344	-7.48938035964966	-8.13404560089111	-0.108554683625698	-0.0417905412614346	0.0083085959777236
-5.3084921836853	-7.48984575271606	-8.13004493713379	-0.108497396111488	-0.0419117286801338	0.00807456485927105
-5.31024599075317	-7.49040079116821	-8.13782119750977	-0.108466036617756	-0.0419502109289169	0.00801513623446226
-5.31742191314697	-7.4929347038269	-8.13345718383789	-0.1085055321455	-0.0419699586927891	0.00777296535670757
-5.31552839279175	-7.4950704574585	-8.13877201080322	-0.108481287956238	-0.0420878008008003	0.00765400053933263
-5.32630586624146	-7.5008807182312	-8.14276695251465	-0.108499348163605	-0.0421449393033981	0.00750588905066252
-5.32934045791626	-7.49945211410522	-8.14276123046875	-0.108460500836372	-0.0421658232808113	0.00735517777502537
-5.33990478515625	-7.50662469863892	-8.14337253570557	-0.108523391187191	-0.0422072298824787	0.00712557975202799
-5.34649848937988	-7.50666332244873	-8.14805889129639	-0.108454264700413	-0.0422471202909946	0.00695033790543675
-5.35112190246582	-7.51117753982544	-8.1502161026001	-0.108501963317394	-0.0422710180282593	0.00679310830309987
-5.36075067520142	-7.51483631134033	-8.15115070343018	-0.108558431267738	-0.0421832725405693	0.00669188471511006
-5.36502599716187	-7.5188775062561	-8.15151691436768	-0.108545780181885	-0.0422585867345333	0.00648598419502378
-5.37665462493896	-7.51985025405884	-8.15668201446533	-0.108525581657887	-0.042221125215292	0.00632858881726861
-5.37614822387695	-7.52484226226807	-8.14998626708984	-0.108456239104271	-0.0422565899789333	0.00619575288146734
-5.38494491577148	-7.52703428268433	-8.15223979949951	-0.108513489365578	-0.0422514826059341	0.00610807398334146
-5.38699674606323	-7.52719163894653	-8.15782070159912	-0.108398653566837	-0.0422100648283958	0.00597039517015219
-5.39699840545654	-7.53375005722046	-8.16162395477295	-0.108404606580734	-0.04229536652565	0.00598480179905891
-5.39482498168945	-7.53729391098022	-8.15562152862549	-0.108443677425385	-0.0422906391322613	0.00594157027080655
-5.39783668518066	-7.53748750686646	-8.15215492248535	-0.108373582363129	-0.0423521585762501	0.00582574727013707
-5.39873313903809	-7.53940153121948	-8.16290760040283	-0.108267687261105	-0.0423427224159241	0.00581554509699345
-5.39925861358643	-7.54500389099121	-8.15997886657715	-0.108347199857235	-0.0423211790621281	0.00579158263280988
-5.39463520050049	-7.54652976989746	-8.16601943969727	-0.108298592269421	-0.0424229726195335	0.00582997221499681
-5.40006256103516	-7.5513858795166	-8.15690898895264	-0.108295328915119	-0.0424400828778744	0.00580591056495905
-5.39788389205933	-7.55010652542114	-8.16149711608887	-0.10827063024044	-0.0424948371946812	0.0057968501932919
-5.39443063735962	-7.55490446090698	-8.15994834899902	-0.108221136033535	-0.0425867065787315	0.0058546126820147
-5.39410161972046	-7.55762052536011	-8.16825294494629	-0.108193404972553	-0.0425576493144035	0.00586753524839878
-5.39378643035889	-7.56069564819336	-8.16032600402832	-0.108161337673664	-0.0426061302423477	0.0058650323189795
-5.39014768600464	-7.55794954299927	-8.16601848602295	-0.108109906315804	-0.0427665039896965	0.00589902233332396
-5.39049005508423	-7.56221914291382	-8.1723747253418	-0.108078256249428	-0.0427340678870678	0.00590195646509528
-5.39013528823853	-7.56278610229492	-8.16865634918213	-0.107985973358154	-0.042900912463665	0.00587897794321179
-5.38977289199829	-7.56704187393188	-8.17378330230713	-0.108021460473537	-0.0428241491317749	0.005964913405478
-5.38849067687988	-7.5666618347168	-8.16993236541748	-0.107977345585823	-0.0429216027259827	0.0058574490249157
-5.38596153259277	-7.56650495529175	-8.18013191223145	-0.107952557504177	-0.0429033041000366	0.005957733374089
-5.39004993438721	-7.56792163848877	-8.17701053619385	-0.107878476381302	-0.0430501401424408	0.00589516898617148
-5.38373231887817	-7.5656270980835	-8.18053245544434	-0.107920914888382	-0.0430241860449314	0.0058851707726717
-5.38547611236572	-7.56685781478882	-8.181960105896	-0.107843697071075	-0.0430584363639355	0.00596263539046049
-5.38197231292725	-7.5617995262146	-8.18728542327881	-0.107854902744293	-0.0430159270763397	0.00590720074251294
-5.38157844543457	-7.56557846069336	-8.18915557861328	-0.10781717300415	-0.0430658794939518	0.00593571551144123
-5.37552547454834	-7.56165504455566	-8.1933708190918	-0.107783190906048	-0.0430501252412796	0.00595932640135288
-5.37502765655518	-7.56343269348145	-8.1826171875	-0.107833087444305	-0.0430437177419662	0.00594915263354778
-5.37116861343384	-7.56154203414917	-8.19239616394043	-0.107890874147415	-0.0430484786629677	0.00602946570143104
-5.36810827255249	-7.56252193450928	-8.18601226806641	-0.107915997505188	-0.0430764779448509	0.00600919220596552
-5.36109924316406	-7.55799055099487	-8.18726921081543	-0.107949040830135	-0.0431401170790195	0.00598699413239956
-5.36410474777222	-7.56042432785034	-8.18978118896484	-0.107997000217438	-0.0431059375405312	0.00609639985486865
-5.35638570785522	-7.55825233459473	-8.18711757659912	-0.107994221150875	-0.0431635528802872	0.00612862827256322
-5.35508584976196	-7.5612154006958	-8.18479824066162	-0.108072608709335	-0.0430467016994953	0.00617397390305996
-5.35538387298584	-7.55707597732544	-8.18720817565918	-0.10814368724823	-0.0431561954319477	0.0061510088853538
-5.3545093536377	-7.55774354934692	-8.19365978240967	-0.108159266412258	-0.0431131906807423	0.00627790158614516
-5.35740852355957	-7.55937004089355	-8.18349266052246	-0.108179040253162	-0.0431136265397072	0.00629943702369928
-5.35314702987671	-7.55697011947632	-8.18709945678711	-0.108246274292469	-0.0431696325540543	0.00636532250791788
-5.35996675491333	-7.5605936050415	-8.18792915344238	-0.108220189809799	-0.0431023724377155	0.00643998896703124
-5.35537195205688	-7.55866765975952	-8.19372940063477	-0.108213804662228	-0.0431638024747372	0.00651163840666413
-5.35968351364136	-7.56337928771973	-8.18819904327393	-0.108224034309387	-0.0433091595768929	0.00655633257701993
-5.36120891571045	-7.55966854095459	-8.19862651824951	-0.108224026858807	-0.0432688742876053	0.00663092080503702
-5.36360168457031	-7.5643048286438	-8.20615005493164	-0.108227521181107	-0.0434938222169876	0.00671237846836448
-5.36789226531982	-7.56171751022339	-8.20919227600098	-0.108189389109612	-0.0434518381953239	0.00685504591092467
-5.37030982971191	-7.56599950790405	-8.20051860809326	-0.108122162520885	-0.04355239123106	0.00692150974646211
-5.37179613113403	-7.56271839141846	-8.21761035919189	-0.10812322050333	-0.0436757542192936	0.00698687415570021
-5.37903833389282	-7.56720066070557	-8.21371936798096	-0.108119711279869	-0.043661680072546	0.00704649277031422
-5.3855128288269	-7.56886577606201	-8.21247673034668	-0.108054146170616	-0.0437725894153118	0.00715073710307479
-5.38510608673096	-7.57092761993408	-8.22268390655518	-0.108168512582779	-0.0437453649938107	0.00726420246064663
-5.39108514785767	-7.57484006881714	-8.21927261352539	-0.108033679425716	-0.0438963025808334	0.00724815623834729
-5.39567899703979	-7.5765266418457	-8.2273006439209	-0.108079358935356	-0.0438817888498306	0.00739224348217249
-5.40361881256104	-7.57986116409302	-8.22821712493896	-0.10807491093874	-0.0439653098583221	0.00739574991166592
-5.40360927581787	-7.57954549789429	-8.22889614105225	-0.108142487704754	-0.0439844317734241	0.00749729806557298
-5.41245365142822	-7.58377981185913	-8.22782707214355	-0.108053930103779	-0.0440272949635983	0.00757758505642414
-5.4127984046936	-7.58149194717407	-8.23547649383545	-0.108052976429462	-0.0440132431685925	0.00764648616313934
-5.41924047470093	-7.5880708694458	-8.23349571228027	-0.108066454529762	-0.0441182516515255	0.00770383421331644
-5.41930627822876	-7.58440160751343	-8.23599338531494	-0.108171932399273	-0.0440256483852863	0.00772422086447477
-5.42434453964233	-7.58756446838379	-8.2322301864624	-0.108134619891644	-0.0440619923174381	0.00775539968162775
-5.42866659164429	-7.58545255661011	-8.23955249786377	-0.108184337615967	-0.0440740846097469	0.00783770252019167
-5.43678188323975	-7.59004402160645	-8.23336505889893	-0.108169332146645	-0.0440423488616943	0.00784639734774828
-5.4356541633606	-7.59194183349609	-8.24145030975342	-0.108173944056034	-0.0440308339893818	0.00786203518509865
-5.44639873504639	-7.59188270568848	-8.24267196655273	-0.108217492699623	-0.0439635254442692	0.00792505312711
-5.44498014450073	-7.58933544158936	-8.24122905731201	-0.108235038816929	-0.0439329333603382	0.00791588518768549
-5.45179271697998	-7.59665870666504	-8.23837947845459	-0.108231790363789	-0.0439511686563492	0.00796899758279324
-5.45600461959839	-7.59278535842896	-8.23983669281006	-0.108270414173603	-0.0438491553068161	0.00796621385961771
-5.45675134658813	-7.59531450271606	-8.23120403289795	-0.108283832669258	-0.0438692606985569	0.00797593593597412
-5.4580397605896	-7.59534740447998	-8.24386596679688	-0.108350083231926	-0.043827049434185	0.00804998353123665
-5.46095561981201	-7.59281063079834	-8.23268508911133	-0.108363248407841	-0.0437141917645931	0.0080722589045763
-5.46089124679565	-7.59336280822754	-8.23887825012207	-0.108411408960819	-0.0437951758503914	0.00805332977324724
-5.46076917648315	-7.59521055221558	-8.23342514038086	-0.108443319797516	-0.0437305681407452	0.00808009412139654
-5.46062326431274	-7.59113597869873	-8.23706531524658	-0.108498096466064	-0.0436233170330524	0.00808389205485582
-5.45787668228149	-7.59261417388916	-8.23993110656738	-0.108561843633652	-0.0436188168823719	0.0081524308770895
-5.45860910415649	-7.58831644058228	-8.23772525787354	-0.108627341687679	-0.043474555015564	0.00819128099828959
-5.45084571838379	-7.58302545547485	-8.23234558105469	-0.108687460422516	-0.0435037389397621	0.00816887337714434
-5.45150566101074	-7.58391571044922	-8.24141788482666	-0.108661644160748	-0.0433910638093948	0.00825120881199837
-5.44416284561157	-7.57837963104248	-8.23428916931152	-0.10883279889822	-0.0433590933680534	0.00834341533482075
-5.43957662582397	-7.57570838928223	-8.23440837860107	-0.108731754124165	-0.0433294251561165	0.00840151961892843
-5.43492317199707	-7.57072305679321	-8.23008918762207	-0.108968019485474	-0.0433191172778606	0.00856152456253767
-5.4275484085083	-7.56971263885498	-8.23652458190918	-0.10889308154583	-0.0432940907776356	0.00852158013731241
-5.42330884933472	-7.56379747390747	-8.23715209960938	-0.109022721648216	-0.0433124154806137	0.00874711386859417
-5.41554355621338	-7.56203508377075	-8.23824977874756	-0.1090347468853	-0.0432751141488552	0.00882189255207777
-5.41008377075195	-7.55866765975952	-8.23168849945068	-0.109158895909786	-0.0432174690067768	0.00894938968122005
-5.40098094940186	-7.5562219619751	-8.23714733123779	-0.109031915664673	-0.0433291494846344	0.00910002645105124
-5.39619922637939	-7.54941844940186	-8.23641109466553	-0.109137326478958	-0.0432048812508583	0.00923363212496042
-5.38694715499878	-7.55456256866455	-8.23950672149658	-0.109143763780594	-0.0432871207594872	0.00936201959848404
-5.38441228866577	-7.54896068572998	-8.24063777923584	-0.109269939363003	-0.0431652665138245	0.00948585756123066
-5.37185525894165	-7.54808378219604	-8.23395919799805	-0.109191291034222	-0.0431721471250057	0.00955810211598873
-5.3704137802124	-7.54144763946533	-8.24281787872314	-0.109270118176937	-0.043206050992012	0.0097194854170084
-5.36262512207031	-7.54836320877075	-8.24207878112793	-0.109223209321499	-0.0431100837886333	0.00980451423674822
-5.36018753051758	-7.5456223487854	-8.24049091339111	-0.109334483742714	-0.043055709451437	0.00985771231353283
-5.35751247406006	-7.54021549224854	-8.24458694458008	-0.109259903430939	-0.0430094040930271	0.00998256076127291
-5.35420751571655	-7.53662347793579	-8.24097347259521	-0.109339639544487	-0.0429807342588902	0.00999170634895563
-5.35388851165771	-7.53524160385132	-8.24477767944336	-0.109277561306953	-0.0428676307201386	0.0100783258676529
-5.34748506546021	-7.53292512893677	-8.24276351928711	-0.109429635107517	-0.0428000427782536	0.0101380618289113
-5.34646844863892	-7.52991390228271	-8.24319934844971	-0.109445430338383	-0.0426206141710281	0.0101481089368463
-5.34398174285889	-7.52976751327515	-8.24292659759521	-0.109466895461082	-0.0426002442836761	0.0102070104330778
-5.34005641937256	-7.5231819152832	-8.24275779724121	-0.109607644379139	-0.042470920830965	0.0101916519924998
-5.33598566055298	-7.52177810668945	-8.23842525482178	-0.10956247150898	-0.0424803681671619	0.0101606361567974
-5.33295488357544	-7.51774120330811	-8.24041748046875	-0.109713211655617	-0.0423215180635452	0.0102412095293403
-5.32741689682007	-7.51399707794189	-8.23591136932373	-0.109637722373009	-0.0422907285392284	0.0102433376014233
-5.32483196258545	-7.51221418380737	-8.23654460906982	-0.109903961420059	-0.0422107726335526	0.0102800307795405
-5.31948566436768	-7.51139640808105	-8.23817348480225	-0.109860375523567	-0.0420827455818653	0.0102572971954942
-5.31948900222778	-7.50558996200562	-8.23164844512939	-0.110005527734756	-0.0420463643968105	0.0103193884715438
-5.31649684906006	-7.50856828689575	-8.23118305206299	-0.110106006264687	-0.0418906472623348	0.0104192569851875
-5.31488990783691	-7.50620889663696	-8.2165994644165	-0.110213495790958	-0.0418366119265556	0.0104162842035294
-5.31223773956299	-7.5034875869751	-8.22574806213379	-0.11019341647625	-0.0417628660798073	0.010527478531003
-5.3147177696228	-7.49897813796997	-8.22140979766846	-0.110345348715782	-0.0416893549263477	0.0104969795793295
-5.30767917633057	-7.50170516967773	-8.22178363800049	-0.110329076647758	-0.0417164750397205	0.0105938222259283
-5.31188535690308	-7.49786043167114	-8.21805763244629	-0.110419787466526	-0.0416184924542904	0.0105953644961119
-5.3104076385498	-7.49820852279663	-8.21644115447998	-0.11047737300396	-0.0415549762547016	0.0106527702882886
-5.31133937835693	-7.49883794784546	-8.2188196182251	-0.110501646995544	-0.041600227355957	0.0106041077524424
-5.31055116653442	-7.49854612350464	-8.2208194732666	-0.110405638813972	-0.0416120253503323	0.0106250299140811
-5.31012630462646	-7.50236558914185	-8.21906757354736	-0.110438466072083	-0.0416944362223148	0.0105986567214131
-5.31305503845215	-7.50293970108032	-8.22336196899414	-0.110489174723625	-0.0416019447147846	0.0106678418815136
-5.31846046447754	-7.50394678115845	-8.22934436798096	-0.110357373952866	-0.0416433773934841	0.0106960264965892
-5.32024240493774	-7.50493192672729	-8.23364448547363	-0.110278442502022	-0.041768740862608	0.0107179442420602
-5.32881689071655	-7.51120471954346	-8.2371187210083	-0.11028691381216	-0.0417231395840645	0.0108236437663436
-5.32986307144165	-7.5134539604187	-8.23473262786865	-0.110264711081982	-0.0417822450399399	0.0108309471979737
-5.33691167831421	-7.5164647102356	-8.23886013031006	-0.110213428735733	-0.0417930856347084	0.0108677046373487
-5.34359550476074	-7.51879453659058	-8.24167633056641	-0.110252931714058	-0.0418509431183338	0.0108855757862329
-5.34581613540649	-7.52086877822876	-8.23972702026367	-0.110250689089298	-0.0419224239885807	0.0108622573316097
-5.35057830810547	-7.52454662322998	-8.24174118041992	-0.110331892967224	-0.0419104807078838	0.0109714595600963
-5.35177993774414	-7.5252480506897	-8.23823928833008	-0.110296778380871	-0.0418562069535255	0.0108568565919995
-5.35541296005249	-7.52584075927734	-8.24434185028076	-0.110334277153015	-0.041910495609045	0.0108719356358051
-5.35385036468506	-7.5275559425354	-8.24445915222168	-0.110362909734249	-0.0418415926396847	0.0109116984531283
-5.3593955039978	-7.5274863243103	-8.23803806304932	-0.110421009361744	-0.0419248417019844	0.0108256237581372
-5.35435009002686	-7.5293288230896	-8.24368953704834	-0.11032385379076	-0.0418654419481754	0.0108431400731206
-5.35941982269287	-7.52824974060059	-8.24542045593262	-0.110434226691723	-0.0418692119419575	0.0108825005590916
-5.34800100326538	-7.52389049530029	-8.24317836761475	-0.110403619706631	-0.0419046767055988	0.0108363488689065
-5.35329484939575	-7.52498292922974	-8.23955821990967	-0.110511042177677	-0.0418751277029514	0.0108424238860607
-5.34483623504639	-7.51969623565674	-8.24286937713623	-0.11043481528759	-0.0418300293385983	0.0108035746961832
-5.34714460372925	-7.51887035369873	-8.23661041259766	-0.110502362251282	-0.0418641418218613	0.0107916370034218
-5.34331274032593	-7.51582956314087	-8.23593235015869	-0.110646657645702	-0.0417880937457085	0.0107954042032361
-5.34047174453735	-7.51426124572754	-8.22380352020264	-0.110707052052021	-0.0417829938232899	0.0107534686103463
-5.3335165977478	-7.5123553276062	-8.22859573364258	-0.110724255442619	-0.0417556017637253	0.010773679241538
-5.33703184127808	-7.51212406158447	-8.22511577606201	-0.110795721411705	-0.0416545905172825	0.0107196643948555
-5.3330602645874	-7.51243686676025	-8.22108554840088	-0.110855378210545	-0.0415445081889629	0.0106745241209865
-5.33294057846069	-7.50934076309204	-8.21749210357666	-0.110899403691292	-0.0415824800729752	0.0106597002595663
-5.32984638214111	-7.50910329818726	-8.21453762054443	-0.110986299812794	-0.0414704829454422	0.0105892745777965
-5.32729196548462	-7.50943088531494	-8.21800422668457	-0.111031904816628	-0.0415018536150455	0.0105508444830775
-5.32700204849243	-7.50750112533569	-8.21493816375732	-0.111144483089447	-0.0413823425769806	0.0105441333726048
-5.32660436630249	-7.50798320770264	-8.20713329315186	-0.111147753894329	-0.041421189904213	0.0104556307196617
-5.32288217544556	-7.50256872177124	-8.2109432220459	-0.111199304461479	-0.0414449721574783	0.0104028331115842
-5.32974004745483	-7.50840330123901	-8.21461391448975	-0.111155360937119	-0.0413548648357391	0.0104066329076886
-5.33026075363159	-7.50512361526489	-8.21933937072754	-0.111080318689346	-0.0412977375090122	0.0103042591363192
-5.33286714553833	-7.50850486755371	-8.21874046325684	-0.111157976090908	-0.0413608066737652	0.0103203654289246
-5.33472156524658	-7.50809526443481	-8.21930885314941	-0.111161880195141	-0.0413557104766369	0.0101902335882187
-5.33903837203979	-7.50778102874756	-8.22134876251221	-0.111048460006714	-0.0413869209587574	0.010138769634068
-5.34051084518433	-7.51216840744019	-8.22500610351563	-0.111156858503819	-0.0414070561528206	0.0101436376571655
-5.34575223922729	-7.51434564590454	-8.22203350067139	-0.111131072044373	-0.0413240380585194	0.0100421123206615
-5.34466409683228	-7.51584005355835	-8.2296781539917	-0.1111084446311	-0.0414923168718815	0.00994856841862202
-5.34533929824829	-7.5205545425415	-8.22919082641602	-0.111141242086887	-0.0413811914622784	0.00988389924168587
-5.35113143920898	-7.52088212966919	-8.23396396636963	-0.111097939312458	-0.0414096191525459	0.00979578122496605
-5.34916734695435	-7.52516937255859	-8.23152923583984	-0.111189305782318	-0.0414472632110119	0.00976472161710262
-5.35410118103027	-7.52441263198853	-8.22750091552734	-0.111162841320038	-0.0413461588323116	0.00969558488577604
-5.3484582901001	-7.52691650390625	-8.22534847259521	-0.111163966357708	-0.0414451360702515	0.00957658421248198
-5.35343027114868	-7.5304102897644	-8.22954273223877	-0.111190602183342	-0.0413944981992245	0.00951340980827808
-5.35183191299438	-7.52806091308594	-8.22209739685059	-0.111234404146671	-0.0413056500256062	0.00948676280677319
-5.35280752182007	-7.53015804290771	-8.22353935241699	-0.111230485141277	-0.041391558945179	0.00933587737381458
-5.35374975204468	-7.52911949157715	-8.22127151489258	-0.111432664096355	-0.0413120202720165	0.00929215643554926
-5.35001611709595	-7.52692174911499	-8.2198543548584	-0.11137393116951	-0.0413750521838665	0.00917872693389654
-5.35292625427246	-7.52476119995117	-8.22049140930176	-0.11138891428709	-0.0413007065653801	0.00915970932692289
-5.35266447067261	-7.52707672119141	-8.21601009368896	-0.111423455178738	-0.0413079150021076	0.00909870304167271
-5.35225009918213	-7.52169513702393	-8.21447849273682	-0.111455857753754	-0.0413070730865002	0.00901300087571144
-5.35330295562744	-7.52731323242188	-8.2148904800415	-0.111419558525085	-0.0412755347788334	0.00895542465150356
-5.35525894165039	-7.52574491500854	-8.21670150756836	-0.111438326537609	-0.0412530899047852	0.00886033661663532
-5.35585975646973	-7.52724313735962	-8.21705055236816	-0.111355021595955	-0.0412810370326042	0.00878543220460415
-5.36205625534058	-7.52802181243896	-8.2122802734375	-0.111432872712612	-0.0413267947733402	0.00870997738093138
-5.36230134963989	-7.53270721435547	-8.219651222229	-0.11138054728508	-0.0412210710346699	0.00858519319444895
-5.36591577529907	-7.53288412094116	-8.21931743621826	-0.11140114814043	-0.0413288250565529	0.00846883561462164
-5.37143659591675	-7.53665685653687	-8.22653865814209	-0.111328892409801	-0.0411919206380844	0.00842690374702215
-5.37551164627075	-7.53723526000977	-8.22132205963135	-0.111426584422588	-0.0411580055952072	0.00819672271609306
-5.37431335449219	-7.53652858734131	-8.22883033752441	-0.111386962234974	-0.0412164404988289	0.0080688763409853
-5.38283729553223	-7.53819131851196	-8.22986316680908	-0.111491523683071	-0.0411191657185555	0.007895284332335
-5.37906169891357	-7.53914451599121	-8.23055553436279	-0.111451290547848	-0.041054230183363	0.0077305119484663
-5.38283491134644	-7.53686094284058	-8.21902656555176	-0.11163092404604	-0.0409943908452988	0.00756947370246053
-5.38016366958618	-7.53562355041504	-8.21525955200195	-0.111713394522667	-0.0408902652561665	0.00730696134269238
-5.38563346862793	-7.53188514709473	-8.21342945098877	-0.111752569675446	-0.0408492386341095	0.00718995463103056
-5.38429546356201	-7.52767133712769	-8.20857238769531	-0.111839421093464	-0.0407278388738632	0.00696520833298564
-5.38186311721802	-7.53133010864258	-8.2069845199585	-0.111968465149403	-0.0407544299960136	0.00675780745223165
-5.38316297531128	-7.52375030517578	-8.2047700881958	-0.112169876694679	-0.0405894443392754	0.00657687429338694
-5.3862886428833	-7.52509784698486	-8.1967830657959	-0.112131610512733	-0.0405354797840118	0.00642799399793148
-5.38499021530151	-7.52035570144653	-8.19317722320557	-0.112348757684231	-0.0404361896216869	0.00632024044170976
-5.38281393051147	-7.51853513717651	-8.18896770477295	-0.112342603504658	-0.0402538850903511	0.00612161075696349
-5.3830041885376	-7.51581239700317	-8.18402576446533	-0.112532496452332	-0.0402612686157227	0.00604629050940275
-5.38167762756348	-7.51692533493042	-8.18283653259277	-0.112511016428471	-0.0400415062904358	0.00595198664814234
-5.38265657424927	-7.5139799118042	-8.17351913452148	-0.112658083438873	-0.0399427190423012	0.0057909139432013
-5.37596273422241	-7.51251792907715	-8.17453479766846	-0.112656652927399	-0.0399206764996052	0.0057547427713871
-5.37896633148193	-7.51411437988281	-8.16953182220459	-0.112811721861362	-0.0398458614945412	0.00564792891964316
-5.37372922897339	-7.51410484313965	-8.17074489593506	-0.112726248800755	-0.0397720783948898	0.00563930673524737
-5.37489461898804	-7.51285934448242	-8.16045188903809	-0.112866044044495	-0.039763305336237	0.00556588964536786
-5.3728551864624	-7.51175785064697	-8.16018104553223	-0.11283740401268	-0.0397212617099285	0.00549172516912222
-5.37360382080078	-7.51375865936279	-8.16369915008545	-0.112902358174324	-0.0397601611912251	0.00551215931773186
-5.3766303062439	-7.51501703262329	-8.15872955322266	-0.112976156175137	-0.0396763570606709	0.00543624022975564
-5.37758922576904	-7.51739931106567	-8.15940570831299	-0.112884111702442	-0.0397881232202053	0.0054442472755909
-5.38505172729492	-7.51693105697632	-8.16438579559326	-0.113025076687336	-0.0397423654794693	0.00538851972669363
-5.38746929168701	-7.5252947807312	-8.15811538696289	-0.112898036837578	-0.0398543253540993	0.00540027534589171
-5.39250659942627	-7.52364826202393	-8.16135501861572	-0.113029807806015	-0.0398544073104858	0.00542401662096381
-5.39820671081543	-7.53284740447998	-8.16146850585938	-0.112900771200657	-0.0398436486721039	0.0053988927975297
-5.40865039825439	-7.53325462341309	-8.17281150817871	-0.112878575921059	-0.039918415248394	0.00547193922102451
-5.41091346740723	-7.53905344009399	-8.17574882507324	-0.112765245139599	-0.0399692170321941	0.0054965247400105
-5.42043924331665	-7.54300498962402	-8.18908786773682	-0.112625405192375	-0.040078803896904	0.00555942533537745
-5.42585754394531	-7.54741477966309	-8.18012809753418	-0.112530112266541	-0.0401396937668324	0.00566101120784879
-5.42945671081543	-7.55535268783569	-8.18237400054932	-0.112405620515347	-0.0402926355600357	0.00570323131978512
-5.43164014816284	-7.55577087402344	-8.18848991394043	-0.112368851900101	-0.0403978042304516	0.00578440027311444
-5.43381500244141	-7.5653600692749	-8.19345855712891	-0.112359471619129	-0.0405935943126678	0.00596329104155302
-5.43551969528198	-7.5642523765564	-8.18805980682373	-0.112250879406929	-0.0407874248921871	0.00593230780214071
-5.43991470336914	-7.57266998291016	-8.20066547393799	-0.112170860171318	-0.0409298986196518	0.00602565472945571
-5.44991302490234	-7.57812166213989	-8.20253944396973	-0.112097024917603	-0.0410264655947685	0.0061157401651144
-5.45223188400269	-7.58487606048584	-8.20193672180176	-0.112092085182667	-0.0411402136087418	0.00615305360406637
-5.46005392074585	-7.5892186164856	-8.20266819000244	-0.112025029957294	-0.0413440354168415	0.00618089688941836
-5.46123647689819	-7.59105253219604	-8.2104606628418	-0.111982062458992	-0.041328027844429	0.00626812968403101
-5.47197103500366	-7.60228157043457	-8.21047019958496	-0.111869059503078	-0.0415435694158077	0.00626372545957565
-5.47153568267822	-7.59961891174316	-8.21251106262207	-0.111805729568005	-0.041568361222744	0.0062609245069325
-5.47865629196167	-7.60856866836548	-8.21413135528564	-0.111758552491665	-0.041653249412775	0.00634502386674285
-5.48204183578491	-7.61183547973633	-8.22574424743652	-0.111764751374722	-0.0417075417935848	0.00638769520446658
-5.4870777130127	-7.61838293075562	-8.21771430969238	-0.111739367246628	-0.0418561957776546	0.00637066643685102
-5.48844528198242	-7.61810970306396	-8.22356033325195	-0.111657001078129	-0.0419650115072727	0.00637584878131747
-5.49459600448608	-7.62245750427246	-8.22371673583984	-0.111635737121105	-0.0418179258704185	0.00645610503852367
-5.49771118164063	-7.62315797805786	-8.22488212585449	-0.111524380743504	-0.041958250105381	0.00643252162262797
-5.49856662750244	-7.62906837463379	-8.22714138031006	-0.111616641283035	-0.0419497601687908	0.00652213115245104
-5.50020408630371	-7.6322808265686	-8.23069095611572	-0.111516870558262	-0.0420974716544151	0.00644732499495149
-5.50297164916992	-7.63335561752319	-8.23718166351318	-0.111496202647686	-0.0421188101172447	0.00653179455548525
-5.5052661895752	-7.63781070709229	-8.24134349822998	-0.111470401287079	-0.0421200208365917	0.00655566249042749
-5.50191354751587	-7.6378493309021	-8.24223041534424	-0.111505798995495	-0.0421193577349186	0.00654233433306217
-5.50609016418457	-7.6381049156189	-8.24170398712158	-0.111476972699165	-0.0421804860234261	0.00660052569583058
-5.5020604133606	-7.63641786575317	-8.24390888214111	-0.111527554690838	-0.042193628847599	0.00658325478434563
-5.50437831878662	-7.64236211776733	-8.24697494506836	-0.111496821045876	-0.0422955937683582	0.00662486394867301
-5.49922275543213	-7.63805770874023	-8.24674510955811	-0.111439719796181	-0.042229101061821	0.00661241309717298
-5.50057697296143	-7.64350843429565	-8.25260543823242	-0.111483171582222	-0.0423369705677032	0.00661108829081059
-5.50198268890381	-7.64027404785156	-8.2610912322998	-0.111486330628395	-0.0422348119318485	0.00668264972046018
-5.50116634368896	-7.64323663711548	-8.25632667541504	-0.111496418714523	-0.0422846525907516	0.00669580558314919
-5.49655103683472	-7.63902997970581	-8.25976085662842	-0.111438989639282	-0.0423021800816059	0.00666792830452323
-5.49526166915894	-7.64064264297485	-8.26699066162109	-0.111557818949223	-0.0422348715364933	0.00677463365718722
-5.49235582351685	-7.6406078338623	-8.26024436950684	-0.111512944102287	-0.0422965958714485	0.00676710065454245
-5.48855209350586	-7.63883829116821	-8.26374340057373	-0.111654445528984	-0.0422279536724091	0.00683708908036351
-5.48790740966797	-7.639479637146	-8.26228809356689	-0.111584931612015	-0.0422368422150612	0.00684990081936121
-5.48071622848511	-7.63472366333008	-8.26659774780273	-0.11161708086729	-0.0421637855470181	0.0069399056956172
-5.47980403900146	-7.63558864593506	-8.26113128662109	-0.111619360744953	-0.0420826561748981	0.0070182797499001
-5.47257423400879	-7.63206195831299	-8.26398372650146	-0.111664526164532	-0.0420349203050137	0.00705341622233391
-5.47160291671753	-7.63330364227295	-8.26336860656738	-0.111707776784897	-0.0420132614672184	0.00716283125802875
-5.4612193107605	-7.62650585174561	-8.26462173461914	-0.111728005111217	-0.041891910135746	0.00719509972259402
-5.45942544937134	-7.6289439201355	-8.25986003875732	-0.111698925495148	-0.0419267676770687	0.00724922586232424
-5.4503116607666	-7.62082815170288	-8.26451683044434	-0.111711122095585	-0.0418046228587627	0.00730787683278322
-5.44653415679932	-7.62185621261597	-8.26111602783203	-0.111752159893513	-0.041813537478447	0.00728953536599875
-5.43960952758789	-7.61743831634521	-8.26774883270264	-0.111764632165432	-0.0417163334786892	0.00740623148158193
-5.4377064704895	-7.61712169647217	-8.26340198516846	-0.111770026385784	-0.0416495725512505	0.00747215654700994
-5.42708301544189	-7.61266183853149	-8.26343441009521	-0.111762516200542	-0.0416930131614208	0.00746615370735526
-5.42471647262573	-7.61053514480591	-8.26043319702148	-0.111908048391342	-0.0415320880711079	0.00757531309500337
-5.42031335830688	-7.61399364471436	-8.25687694549561	-0.111877791583538	-0.0414984636008739	0.00752574857324362
-5.41904401779175	-7.60805749893188	-8.2601842880249	-0.111955657601357	-0.041393157094717	0.00764811411499977
-5.41490459442139	-7.60563278198242	-8.25780391693115	-0.111956939101219	-0.0414074845612049	0.00757945980876684
-5.41048288345337	-7.60571241378784	-8.26220989227295	-0.111999124288559	-0.0413206480443478	0.00765497470274568
-5.41217565536499	-7.60478734970093	-8.25619029998779	-0.111962415277958	-0.0413460917770863	0.00770146446302533
-5.40650272369385	-7.60231447219849	-8.25471210479736	-0.112022712826729	-0.0411973781883717	0.00771966949105263
-5.40521383285522	-7.60233497619629	-8.25982570648193	-0.111964628100395	-0.0412308871746063	0.00779560394585133
-5.40090179443359	-7.60103464126587	-8.25920677185059	-0.112012013792992	-0.0411446206271648	0.00779822701588273
-5.40093278884888	-7.60647392272949	-8.2527961730957	-0.112096272408962	-0.0411701761186123	0.00783133134245873
-5.3950719833374	-7.60065412521362	-8.25530242919922	-0.112091965973377	-0.0411021038889885	0.00784970074892044
-5.39390563964844	-7.60241317749023	-8.26188564300537	-0.112089388072491	-0.0411255583167076	0.00788256991654634
-5.391526222229	-7.598548412323	-8.26172733306885	-0.112046122550964	-0.0409445129334927	0.00792193505913019
-5.39529228210449	-7.60234403610229	-8.25924015045166	-0.112049825489521	-0.0409457013010979	0.00793017353862524
-5.38911771774292	-7.60059213638306	-8.26099014282227	-0.112047046422958	-0.0409219115972519	0.00782093312591314
-5.39223957061768	-7.60144376754761	-8.260986328125	-0.112105287611485	-0.0408351793885231	0.00789532903581858
-5.38423109054565	-7.59822368621826	-8.25840377807617	-0.112149581313133	-0.0408580303192139	0.00784362945705652
-5.38686323165894	-7.59933233261108	-8.25365734100342	-0.112231403589249	-0.0406988188624382	0.00792152341455221
-5.38496351242065	-7.59649276733398	-8.25622749328613	-0.112229645252228	-0.0407043360173702	0.00781204411759973
-5.38349103927612	-7.59624862670898	-8.25214099884033	-0.112275257706642	-0.0406474024057388	0.00780870346352458
-5.38403511047363	-7.59605836868286	-8.25144577026367	-0.112316526472569	-0.0406534485518932	0.00782112404704094
-5.38277530670166	-7.59573030471802	-8.25293350219727	-0.112445265054703	-0.0404777266085148	0.0077345110476017
-5.38393974304199	-7.5959153175354	-8.24894046783447	-0.112366326153278	-0.0405187867581844	0.00772032095119357
-5.38586282730103	-7.59197378158569	-8.25108337402344	-0.112405858933926	-0.0403986945748329	0.00770709058269858
-5.38541603088379	-7.59368419647217	-8.2512845993042	-0.112437091767788	-0.0403819605708122	0.00767489382997155
-5.38156366348267	-7.59026050567627	-8.24795532226563	-0.112490713596344	-0.0403594262897968	0.00765022682026029
-5.38519716262817	-7.59178829193115	-8.24527835845947	-0.112538129091263	-0.040238831192255	0.00762598402798176
-5.37969541549683	-7.58679389953613	-8.24699401855469	-0.112569004297256	-0.040204145014286	0.00755779398605227
-5.38273239135742	-7.58915996551514	-8.24645328521729	-0.112623751163483	-0.0401510894298553	0.00753514608368278
-5.37584543228149	-7.5838098526001	-8.24069309234619	-0.112674757838249	-0.0401258766651154	0.00746411830186844
-5.37769508361816	-7.58369874954224	-8.23719501495361	-0.112692318856716	-0.0400242358446121	0.00747866043820977
-5.37014102935791	-7.58029270172119	-8.23532485961914	-0.112693086266518	-0.0400252602994442	0.00739382952451706
-5.37310075759888	-7.58215570449829	-8.2402982711792	-0.112808495759964	-0.0400314480066299	0.00738554913550615
-5.36593341827393	-7.57905006408691	-8.23369979858398	-0.112860046327114	-0.0400018207728863	0.00727036083117127
-5.36373901367188	-7.57863855361938	-8.23459625244141	-0.112816102802753	-0.0399802550673485	0.00729580409824848
-5.36380434036255	-7.57933378219604	-8.23197746276855	-0.112869195640087	-0.0399266816675663	0.00728209922090173
-5.36425876617432	-7.57738065719604	-8.2310209274292	-0.112907998263836	-0.0399002619087696	0.0071839289739728
-5.36309289932251	-7.57828378677368	-8.23095417022705	-0.112804234027863	-0.0398723185062408	0.00713362265378237
-5.36351203918457	-7.57038307189941	-8.23560428619385	-0.11291778087616	-0.0397792980074883	0.00702281016856432
-5.36138105392456	-7.57687330245972	-8.22964477539063	-0.112896516919136	-0.0398235842585564	0.00695185922086239
-5.36060905456543	-7.5725679397583	-8.23173141479492	-0.112883612513542	-0.0397298559546471	0.00688768550753593
-5.36102819442749	-7.57355165481567	-8.23063850402832	-0.112925738096237	-0.0397130884230137	0.0068557164631784
-5.35764789581299	-7.57056713104248	-8.22886562347412	-0.112982243299484	-0.0396540500223637	0.00676652695983648
-5.3608250617981	-7.57397031784058	-8.22616481781006	-0.113073170185089	-0.0396136976778507	0.00672186864539981
-5.35410594940186	-7.56929445266724	-8.22833824157715	-0.113100506365299	-0.0395585410296917	0.00663682213053107
-5.35556650161743	-7.572838306427	-8.22245597839355	-0.113172054290771	-0.0394712314009666	0.00659374613314867
-5.34973335266113	-7.57039070129395	-8.22342395782471	-0.113189004361629	-0.0394536145031452	0.00658905971795321
-5.35380744934082	-7.57135438919067	-8.22372245788574	-0.113183729350567	-0.0393550731241703	0.00662287650629878
-5.34833335876465	-7.56730031967163	-8.21800708770752	-0.113183885812759	-0.0392769426107407	0.00650939345359802
-5.34520626068115	-7.56888580322266	-8.21843242645264	-0.11317902058363	-0.039230540394783	0.00651995930820704
-5.34513759613037	-7.57171154022217	-8.22693252563477	-0.113136380910873	-0.0392017848789692	0.00655222358182073
-5.34224462509155	-7.57076168060303	-8.21685791015625	-0.113237701356411	-0.0390564873814583	0.00652231648564339
-5.34220314025879	-7.57000160217285	-8.22426795959473	-0.113185063004494	-0.0390553213655949	0.00646044127643108
-5.33603191375732	-7.56827545166016	-8.22017765045166	-0.113185860216618	-0.0389631539583206	0.00638930546119809
-5.33106184005737	-7.57054328918457	-8.22684097290039	-0.113222479820251	-0.0388989709317684	0.00635329261422157
-5.32769918441772	-7.56819677352905	-8.22093677520752	-0.113186933100224	-0.0388805828988552	0.00637536402791739
-5.32213926315308	-7.56701040267944	-8.21698665618896	-0.113306596875191	-0.0387790091335773	0.00626531941816211
-5.31611490249634	-7.56363296508789	-8.21082973480225	-0.113295145332813	-0.0387267097830772	0.00617050286382437
-5.31342458724976	-7.56283712387085	-8.22273063659668	-0.11327812820673	-0.0385884381830692	0.00609632348641753
-5.30485486984253	-7.55853271484375	-8.21345901489258	-0.113451980054379	-0.0385214276611805	0.00600854912772775
-5.30237865447998	-7.55865669250488	-8.21612167358398	-0.113421648740768	-0.0383753627538681	0.00595835642889142
-5.29269790649414	-7.55243110656738	-8.21129417419434	-0.113564789295197	-0.0382834002375603	0.00579661456868052
-5.29242181777954	-7.55341577529907	-8.20835494995117	-0.113565340638161	-0.0381993390619755	0.00572826201096177
-5.28965759277344	-7.54860544204712	-8.20274829864502	-0.113673597574234	-0.0380526445806026	0.00559592572972178
-5.28294038772583	-7.54624557495117	-8.19687080383301	-0.113689564168453	-0.038037933409214	0.00542912492528558
-5.28042888641357	-7.54733514785767	-8.19961929321289	-0.113807663321495	-0.0379214696586132	0.0053690355271101
-5.27865934371948	-7.54385709762573	-8.19143199920654	-0.113892257213593	-0.0377803780138493	0.00523408921435475
-5.27809476852417	-7.54127216339111	-8.19553470611572	-0.113879173994064	-0.0377965308725834	0.00508751673623919
-5.27627372741699	-7.54424285888672	-8.19457149505615	-0.114050403237343	-0.0376404672861099	0.005011897534132
-5.27664518356323	-7.54201316833496	-8.19611072540283	-0.114035703241825	-0.0376881957054138	0.00485177570953965
-5.27635431289673	-7.54158115386963	-8.19568252563477	-0.114110335707664	-0.0376486741006374	0.00480413902550936
-5.27868032455444	-7.54380512237549	-8.18964004516602	-0.114178225398064	-0.0374823398888111	0.00471805594861507
-5.27821588516235	-7.54328489303589	-8.18807888031006	-0.114243373274803	-0.0375240743160248	0.0045719537883997
-5.28214454650879	-7.54720735549927	-8.19872951507568	-0.114309683442116	-0.037468571215868	0.00445743603631854
-5.27685451507568	-7.54838275909424	-8.1848611831665	-0.114428848028183	-0.0374940745532513	0.00439014844596386
-5.28092002868652	-7.55042457580566	-8.19457912445068	-0.114396311342716	-0.0374631211161613	0.00426220986992121
-5.28201246261597	-7.54808521270752	-8.18945789337158	-0.114527992904186	-0.0373454689979553	0.00416582636535168
-5.28406620025635	-7.55242919921875	-8.19144153594971	-0.114495910704136	-0.0374199524521828	0.00406891014426947
-5.28366041183472	-7.55089998245239	-8.19150066375732	-0.114601150155067	-0.037426196038723	0.00397563027217984
-5.28823900222778	-7.5569543838501	-8.18318653106689	-0.114585503935814	-0.0372996032238007	0.00380925834178925
-5.28867101669312	-7.55477905273438	-8.18860816955566	-0.114661708474159	-0.0373708195984364	0.00373508059419692
-5.2924952507019	-7.55745267868042	-8.1898365020752	-0.114690721035004	-0.0373024456202984	0.00366885075345635
-5.29348421096802	-7.55720901489258	-8.18796920776367	-0.114673919975758	-0.0373136326670647	0.00362799502909184
-5.29507637023926	-7.55601072311401	-8.18271446228027	-0.114725582301617	-0.0372930355370045	0.00351413898169994
-5.29362726211548	-7.56163692474365	-8.19141387939453	-0.114774376153946	-0.0374083742499352	0.00349177164025605
-5.29096031188965	-7.55808401107788	-8.18728065490723	-0.114759191870689	-0.037446916103363	0.00347150419838727
-5.29450178146362	-7.56288146972656	-8.18215942382813	-0.114766515791416	-0.0374291390180588	0.00334568764083087
-5.29350614547729	-7.55688810348511	-8.18606758117676	-0.114828504621983	-0.0374480895698071	0.00335637619718909
-5.29580688476563	-7.56366109848022	-8.18358039855957	-0.114885367453098	-0.0375408381223679	0.00331626296974719
-5.29052639007568	-7.56057929992676	-8.18002986907959	-0.114876888692379	-0.0376775339245796	0.00320385093800724
-5.29639673233032	-7.56555032730103	-8.18256378173828	-0.114953048527241	-0.0376750528812408	0.00321402703411877
-5.29588508605957	-7.56670141220093	-8.17909240722656	-0.11485306173563	-0.0377150550484657	0.00314546725712717
-5.29990100860596	-7.56606721878052	-8.18064975738525	-0.114923007786274	-0.0377918817102909	0.00319629092700779
-5.30058813095093	-7.57121229171753	-8.17727851867676	-0.114908427000046	-0.0378462858498096	0.0030930161010474
-5.30402851104736	-7.57259082794189	-8.18255233764648	-0.114852741360664	-0.0378758795559406	0.00313822692260146
-5.31197738647461	-7.57766914367676	-8.17810249328613	-0.114894673228264	-0.0379730947315693	0.0031009407248348
-5.31435108184814	-7.57832384109497	-8.17622852325439	-0.114890798926353	-0.0380651503801346	0.00303961616009474
-5.3218207359314	-7.58491230010986	-8.17821598052979	-0.114833928644657	-0.03818254545331	0.00304211536422372
-5.32560205459595	-7.58724737167358	-8.18035411834717	-0.114796347916126	-0.0381905809044838	0.00299621722660959
-5.33694553375244	-7.58960342407227	-8.18386077880859	-0.114799439907074	-0.0383956655859947	0.00296919560059905
-5.34201335906982	-7.59592294692993	-8.18681907653809	-0.114762403070927	-0.0383469760417938	0.00287264306098223
-5.35117340087891	-7.60261392593384	-8.18735122680664	-0.114741638302803	-0.0385627783834934	0.0028105026576668
-5.35924911499023	-7.60699224472046	-8.19539356231689	-0.114798188209534	-0.0385246910154819	0.00285525387153029
-5.36693239212036	-7.61395692825317	-8.19093322753906	-0.114725396037102	-0.0387203730642796	0.0027257155161351
-5.3756799697876	-7.61426734924316	-8.19816398620605	-0.114661708474159	-0.0387624017894268	0.00270941318012774
-5.38259601593018	-7.62241649627686	-8.19681453704834	-0.114584125578403	-0.0388259440660477	0.00263311224989593
-5.39569854736328	-7.62875747680664	-8.19996356964111	-0.114633716642857	-0.0388880521059036	0.00259260693565011
-5.39881134033203	-7.62996530532837	-8.20209980010986	-0.114620447158813	-0.0389302894473076	0.00255977339111269
-5.41036891937256	-7.63200330734253	-8.20347499847412	-0.114427581429482	-0.0390532575547695	0.00248008384369314
-5.41870641708374	-7.63669729232788	-8.20662307739258	-0.114458374679089	-0.0390269085764885	0.0025161555968225
-5.42252397537231	-7.64300203323364	-8.20400905609131	-0.114483743906021	-0.0392567999660969	0.0024391112383455
-5.42773056030273	-7.64479112625122	-8.20645713806152	-0.114494010806084	-0.0392631627619267	0.00244522956199944
-5.44374895095825	-7.64849376678467	-8.21029949188232	-0.114445924758911	-0.0392531305551529	0.00242559309117496
-5.44607591629028	-7.65235567092896	-8.21373176574707	-0.114343240857124	-0.0393436104059219	0.00242253672331572
-5.4554009437561	-7.65712881088257	-8.21012878417969	-0.114383406937122	-0.0393774658441544	0.00237285485491157
-5.46274614334106	-7.65836477279663	-8.21366024017334	-0.114367492496967	-0.0394851602613926	0.00238559651188552
-5.46540689468384	-7.66457462310791	-8.22108459472656	-0.11433631926775	-0.0394803732633591	0.00233953376300633
-5.47340250015259	-7.66906929016113	-8.21596908569336	-0.114374749362469	-0.0395873114466667	0.00233333138749003
-5.4765043258667	-7.67175054550171	-8.22027587890625	-0.114309728145599	-0.0394923277199268	0.00226937141269445
-5.48767852783203	-7.67213678359985	-8.22543048858643	-0.114388383924961	-0.0395742207765579	0.00225313194096088
-5.48689794540405	-7.67725992202759	-8.22298526763916	-0.114203795790672	-0.0395429134368896	0.00221498520113528
-5.49309206008911	-7.67803764343262	-8.2191276550293	-0.114324919879436	-0.0394435860216618	0.00221374980174005
-5.49349212646484	-7.67707252502441	-8.2229528427124	-0.114265412092209	-0.0394165515899658	0.0021098512224853
-5.49662065505981	-7.67916584014893	-8.22963428497314	-0.114369817078114	-0.0394149869680405	0.00210536108352244
-5.49586868286133	-7.67816925048828	-8.2180118560791	-0.114372670650482	-0.0392997302114964	0.00199352228082716
-5.49548625946045	-7.6761269569397	-8.22556591033936	-0.114438660442829	-0.0392470248043537	0.001921416958794
-5.49690723419189	-7.6704535484314	-8.21897411346436	-0.114582233130932	-0.0391510762274265	0.0018405148293823
-5.48983335494995	-7.66888189315796	-8.21554756164551	-0.114626683294773	-0.0391260795295238	0.00173841300420463
-5.49630689620972	-7.66344785690308	-8.20797252655029	-0.114805467426777	-0.0390556156635284	0.00167932535987347
-5.48797798156738	-7.66254043579102	-8.20475769042969	-0.114802896976471	-0.0389255993068218	0.00160110846627504
-5.49101734161377	-7.65720367431641	-8.2055549621582	-0.114983327686787	-0.0388845689594746	0.00155981245916337
-5.4866795539856	-7.65358018875122	-8.20015335083008	-0.115040890872478	-0.0386972390115261	0.0014636090490967
-5.48553895950317	-7.65152645111084	-8.19271183013916	-0.115052118897438	-0.038653340190649	0.00145404855720699
-5.47896194458008	-7.6426215171814	-8.18757152557373	-0.115193538367748	-0.0386028401553631	0.00138077605515718
-5.4734902381897	-7.64398622512817	-8.1830530166626	-0.115283064544201	-0.0385799780488014	0.0013779861619696
-5.47306442260742	-7.63862371444702	-8.18246841430664	-0.115368723869324	-0.0383771434426308	0.00132387317717075
-5.46510171890259	-7.6362190246582	-8.17913055419922	-0.115441493690014	-0.0383980870246887	0.00133014807943255
-5.46326971054077	-7.63349485397339	-8.17264270782471	-0.115620635449886	-0.0382947325706482	0.00130628340411931
-5.45823907852173	-7.63252592086792	-8.17214107513428	-0.115667879581451	-0.0381880924105644	0.00121627002954483
-5.4574990272522	-7.62573528289795	-8.16694164276123	-0.115780733525753	-0.0381200611591339	0.00128396088257432
-5.45188188552856	-7.6263222694397	-8.16802215576172	-0.115793667733669	-0.037967249751091	0.00129785994067788
-5.45074129104614	-7.62306976318359	-8.15734672546387	-0.115893587470055	-0.0378642044961452	0.00125561922322959
-5.44738483428955	-7.62193536758423	-8.16451358795166	-0.11601422727108	-0.0377765037119389	0.00129870465025306
-5.44616174697876	-7.61970520019531	-8.15760326385498	-0.115954555571079	-0.0377336740493774	0.0012584354262799
-5.44341611862183	-7.61751508712769	-8.16205883026123	-0.116138696670532	-0.037655133754015	0.0013821714092046
-5.44043111801147	-7.61663675308228	-8.1606912612915	-0.116093412041664	-0.0375835858285427	0.00134449056349695
-5.44088363647461	-7.6137056350708	-8.15797710418701	-0.116256348788738	-0.0375122725963593	0.00154651852790266
-5.43626022338867	-7.61901044845581	-8.15280723571777	-0.116297334432602	-0.0373188033699989	0.00166513933800161
-5.4353928565979	-7.61126041412354	-8.16065406799316	-0.116388536989689	-0.0372046045958996	0.00193082017358392
-5.4352879524231	-7.60758686065674	-8.16096782684326	-0.116367541253567	-0.0371958427131176	0.00208771741017699
-5.43208503723145	-7.599365234375	-8.15842056274414	-0.116433173418045	-0.0372208207845688	0.00218042894266546
-5.43587589263916	-7.60283517837524	-8.15529918670654	-0.116570524871349	-0.0371470376849175	0.00208529131487012
-5.43505334854126	-7.60256338119507	-8.15524578094482	-0.11671881377697	-0.0371850468218327	0.00204590242356062
-5.43175983428955	-7.60696697235107	-8.14816951751709	-0.11681405454874	-0.0371813401579857	0.00213761953637004
-5.43484735488892	-7.60569381713867	-8.14224624633789	-0.116898037493229	-0.0370567813515663	0.00216205255128443
-5.43266439437866	-7.60398960113525	-8.130784034729	-0.116884127259254	-0.03703897818923	0.00214434787631035
-5.43208360671997	-7.6058201789856	-8.14475727081299	-0.116939678788185	-0.0370133556425571	0.00220097950659692
-5.43425416946411	-7.6008505821228	-8.1397876739502	-0.117022261023521	-0.0368905290961266	0.00221169483847916
-5.43263053894043	-7.60185766220093	-8.14076805114746	-0.116903536021709	-0.0368945077061653	0.00219845585525036
-5.43070268630981	-7.59730386734009	-8.13752174377441	-0.117047302424908	-0.0368856638669968	0.00221265875734389
-5.42768478393555	-7.59969997406006	-8.14123058319092	-0.116964124143124	-0.036887776106596	0.00221271137706935
-5.42597770690918	-7.5975980758667	-8.14161682128906	-0.117054238915443	-0.0368512757122517	0.0022272146306932
-5.42195844650269	-7.59642314910889	-8.1314115524292	-0.117084331810474	-0.0367542132735252	0.00220205076038837
-5.42291975021362	-7.59375381469727	-8.13240051269531	-0.117127068340778	-0.0367237441241741	0.0022599627263844
-5.41692543029785	-7.59554195404053	-8.13064002990723	-0.117115639150143	-0.0366077683866024	0.00233025103807449
-5.41232442855835	-7.59250402450562	-8.13309574127197	-0.117082297801971	-0.0366479083895683	0.00237109907902777
-5.41049003601074	-7.58504724502563	-8.13250923156738	-0.117177255451679	-0.0365613959729671	0.00237338780425489
-5.40618419647217	-7.59157609939575	-8.13507080078125	-0.117168620228767	-0.0366444475948811	0.00235273386351764
-5.40433263778687	-7.58641052246094	-8.13188362121582	-0.117190182209015	-0.0365906991064548	0.00240545743145049
-5.40460252761841	-7.587730884552	-8.13167190551758	-0.117219105362892	-0.0365666821599007	0.00235856487415731
-5.39958190917969	-7.5810809135437	-8.1339635848999	-0.117234088480473	-0.0365281440317631	0.00237054703757167
-5.40168523788452	-7.58236169815063	-8.13131237030029	-0.117286041378975	-0.0365203395485878	0.00235948478803039
-5.39465379714966	-7.58063125610352	-8.12925910949707	-0.11727424710989	-0.0365699231624603	0.00223762914538383
-5.39749670028687	-7.58124923706055	-8.13207530975342	-0.117350347340107	-0.036418866366148	0.00226554251275957
-5.39119863510132	-7.57929134368896	-8.12604331970215	-0.117431208491325	-0.0364874377846718	0.00218005198985338
-5.3927001953125	-7.5774621963501	-8.12777328491211	-0.117506928741932	-0.0364082120358944	0.0021111280657351
-5.39283466339111	-7.57678937911987	-8.12008666992188	-0.117467410862446	-0.0364459715783596	0.00196828087791801
-5.39419364929199	-7.57414674758911	-8.13245010375977	-0.117538437247276	-0.0363278687000275	0.00196087243966758
-5.39880275726318	-7.5746431350708	-8.11780738830566	-0.117598429322243	-0.0363403260707855	0.00176855095196515
-5.39863395690918	-7.57290506362915	-8.12833595275879	-0.117613814771175	-0.0362851358950138	0.00174050242640078
-5.40230751037598	-7.57574319839478	-8.12874221801758	-0.117705576121807	-0.0361790396273136	0.00159800122492015
-5.40175294876099	-7.57402801513672	-8.1266975402832	-0.117703273892403	-0.036134347319603	0.00154892646241933
-5.40509414672852	-7.57271909713745	-8.11984348297119	-0.11765430867672	-0.035983894020319	0.00137676659505814
-5.40458679199219	-7.57088232040405	-8.12956047058105	-0.117815010249615	-0.0359782092273235	0.001397431246005
-5.39993143081665	-7.57069683074951	-8.12625885009766	-0.117830187082291	-0.0358110778033733	0.00131902273278683
-5.39927911758423	-7.56781244277954	-8.1209659576416	-0.117887958884239	-0.0358486175537109	0.00128822610713542
-5.39420127868652	-7.56693315505981	-8.12597465515137	-0.117944277822971	-0.0357707180082798	0.0012362846173346
-5.39505338668823	-7.5662145614624	-8.12012004852295	-0.118001781404018	-0.0358017161488533	0.00109441508539021
-5.39302587509155	-7.56763935089111	-8.12194538116455	-0.118066072463989	-0.0356860458850861	0.00111560814548284
-5.39135694503784	-7.5651683807373	-8.12335968017578	-0.118100881576538	-0.0355342887341976	0.00101905281189829
-5.38756132125854	-7.56636571884155	-8.11825275421143	-0.118200838565826	-0.0355756171047688	0.000958548858761787
-5.38495492935181	-7.56585264205933	-8.11574649810791	-0.118258193135262	-0.0355014391243458	0.000895927718374878
-5.37941837310791	-7.56300735473633	-8.11441230773926	-0.118361711502075	-0.0355145670473576	0.000797099783085287
-5.38133335113525	-7.56741380691528	-8.11431312561035	-0.118382766842842	-0.0354151912033558	0.000764822878409177
-5.37709331512451	-7.5662522315979	-8.10694408416748	-0.118523761630058	-0.0352940745651722	0.000618648948147893
-5.37076759338379	-7.56315565109253	-8.10702323913574	-0.118546657264233	-0.0352350920438766	0.000644526968244463
-5.37344980239868	-7.56062030792236	-8.10353755950928	-0.11855760961771	-0.0351451337337494	0.000509099976625293
-5.36954975128174	-7.56260633468628	-8.10584735870361	-0.118698500096798	-0.0351576469838619	0.00046387332258746
-5.36915397644043	-7.56341743469238	-8.10109901428223	-0.118723534047604	-0.035044226795435	0.000285986607195809
-5.37106704711914	-7.56126070022583	-8.10556983947754	-0.11876056343317	-0.0349278226494789	0.000270480406470597
-5.37088108062744	-7.56231164932251	-8.09987640380859	-0.118816934525967	-0.0348255783319473	0.000137896844535135
-5.3685154914856	-7.55788898468018	-8.10297203063965	-0.119002752006054	-0.0347351282835007	5.67306642551557E-06
-5.36241483688354	-7.55722236633301	-8.09695529937744	-0.119005538523197	-0.0347418934106827	-6.85727500240318E-05
-5.36352157592773	-7.55401945114136	-8.09565448760986	-0.119156964123249	-0.0345918126404285	-0.000148162813275121
-5.36628723144531	-7.55865097045898	-8.08927059173584	-0.119133546948433	-0.0345269665122032	-0.000264232425251976
-5.36649227142334	-7.55251741409302	-8.09155941009521	-0.119244992733002	-0.0344114042818546	-0.000392530404496938
-5.36347627639771	-7.55617141723633	-8.08573532104492	-0.119252778589725	-0.034346554428339	-0.000558360596187413
-5.3669605255127	-7.55550861358643	-8.09028434753418	-0.119382344186306	-0.0342569313943386	-0.000563838868401945
-5.36367416381836	-7.55257654190063	-8.08440780639648	-0.119381964206696	-0.0341920852661133	-0.000757207861170173
-5.36507701873779	-7.55358123779297	-8.09249973297119	-0.119427368044853	-0.0340876802802086	-0.000802830676548183
-5.36000394821167	-7.54862594604492	-8.08031940460205	-0.11957836151123	-0.0340201072394848	-0.000972706999164075
-5.35860109329224	-7.54782104492188	-8.0783109664917	-0.119619004428387	-0.0339073799550533	-0.00109417329076678
-5.35293483734131	-7.54394674301147	-8.07206535339355	-0.119794070720673	-0.0338594280183315	-0.00124200631398708
-5.35492992401123	-7.54276943206787	-8.07029628753662	-0.119937635958195	-0.0337324291467667	-0.00131903623696417
-5.34910345077515	-7.53846836090088	-8.05880928039551	-0.120071217417717	-0.0336857624351978	-0.00151589070446789
-5.3459939956665	-7.53589820861816	-8.05727291107178	-0.120154403150082	-0.0336426347494125	-0.00164903362747282
-5.34360456466675	-7.5348596572876	-8.04960536956787	-0.120361909270287	-0.0335647538304329	-0.00178865296766162
-5.34132957458496	-7.52845525741577	-8.03804588317871	-0.120571784675121	-0.03340720012784	-0.00200625858269632
-5.3468074798584	-7.52976655960083	-8.03295135498047	-0.120669677853584	-0.0333454050123692	-0.00219297665171325
-5.3425121307373	-7.52510213851929	-8.03622722625732	-0.120758064091206	-0.0332277491688728	-0.00238194293342531
-5.34591865539551	-7.52832555770874	-8.02314853668213	-0.12101673334837	-0.033235814422369	-0.00261835707351565
-5.34645557403564	-7.52279281616211	-8.02559471130371	-0.121053479611874	-0.0330176837742329	-0.00284849293529987
-5.35071706771851	-7.52210330963135	-8.02739810943604	-0.121199183166027	-0.032939150929451	-0.00307015678845346
-5.3526782989502	-7.52035474777222	-8.01947402954102	-0.121322862803936	-0.0327954292297363	-0.00333747291006148
-5.35123682022095	-7.5196647644043	-8.02266788482666	-0.121361613273621	-0.0326576568186283	-0.00351713108830154
-5.3555154800415	-7.51726531982422	-8.01723480224609	-0.121550925076008	-0.0324936211109161	-0.00378731242381036
-5.35171222686768	-7.51049470901489	-8.00871276855469	-0.121569395065308	-0.0324928537011147	-0.0040337354876101
-5.35739088058472	-7.50783395767212	-8.00272369384766	-0.121835067868233	-0.0323980040848255	-0.00425553414970636
-5.35520029067993	-7.50601291656494	-8.00182914733887	-0.121919192373753	-0.032465685158968	-0.00456405756995082
-5.35626935958862	-7.5069637298584	-8.0012378692627	-0.12210638076067	-0.032317478209734	-0.00477973744273186
-5.3580117225647	-7.50532245635986	-7.99270248413086	-0.122226193547249	-0.0323681384325027	-0.00503920577466488
-5.36625099182129	-7.50688982009888	-7.99386215209961	-0.122397132217884	-0.0322876237332821	-0.00518237892538309
-5.37170743942261	-7.50634574890137	-7.98508358001709	-0.122515305876732	-0.0323420353233814	-0.00547290779650211
-5.373619556427	-7.50610113143921	-7.99239921569824	-0.122449733316898	-0.0323823504149914	-0.00564339989796281
-5.38541126251221	-7.5071234703064	-7.98715019226074	-0.122582398355007	-0.0323402546346188	-0.00579413352534175
-5.38710689544678	-7.51215887069702	-7.98695707321167	-0.122645653784275	-0.0324602499604225	-0.00592553615570068
-5.39793109893799	-7.5157322883606	-7.98720073699951	-0.122649431228638	-0.0324400514364243	-0.0061250813305378
-5.40648794174194	-7.51764535903931	-7.99776220321655	-0.122649654746056	-0.0324466153979301	-0.00613694684579968
-5.41181468963623	-7.5243935585022	-7.99743509292603	-0.122571878135204	-0.0325068384408951	-0.00630924431607127
-5.41784715652466	-7.52519655227661	-7.9970760345459	-0.122576624155045	-0.0326013118028641	-0.00643177516758442
-5.42135572433472	-7.53300952911377	-8.00382995605469	-0.122471563518047	-0.0325565822422504	-0.00644002668559551
-5.42147207260132	-7.53462839126587	-8.00509834289551	-0.122445873916149	-0.0326555073261261	-0.00642078369855881
-5.42631340026855	-7.53491830825806	-8.01186943054199	-0.122433096170425	-0.0326207689940929	-0.00641376432031393
-5.42459344863892	-7.54291248321533	-8.0101432800293	-0.122381828725338	-0.0328017622232437	-0.00643457006663084
-5.42301845550537	-7.54014301300049	-8.01473236083984	-0.122409515082836	-0.0328936241567135	-0.00646082172170281
-5.42682647705078	-7.54744243621826	-8.00712394714355	-0.122407414019108	-0.0330106802284718	-0.00649108877405524
-5.43050718307495	-7.54796743392944	-8.01468753814697	-0.122398711740971	-0.0330248959362507	-0.00642105704173446
-5.4341082572937	-7.55518341064453	-8.01273536682129	-0.122347101569176	-0.0332003645598888	-0.00647980347275734
-5.4417462348938	-7.55823945999146	-8.02040195465088	-0.122362121939659	-0.0332714691758156	-0.00640804134309292
-5.44231748580933	-7.56517314910889	-8.03001594543457	-0.122280076146126	-0.0333596058189869	-0.00643116002902389
-5.45258474349976	-7.56938028335571	-8.03111457824707	-0.122212789952755	-0.033354677259922	-0.00641148211434484
-5.45214366912842	-7.56949186325073	-8.03125762939453	-0.122085005044937	-0.0334338210523129	-0.00642229942604899
-5.45996427536011	-7.57482814788818	-8.04530715942383	-0.12204248458147	-0.0334370471537113	-0.00632698740810156
-5.45390176773071	-7.57050561904907	-8.03088188171387	-0.121987991034985	-0.0335740819573402	-0.00641076406463981
-5.45195198059082	-7.57611656188965	-8.04392147064209	-0.122039616107941	-0.0336222089827061	-0.00631702784448862
-5.45425796508789	-7.57621383666992	-8.02838706970215	-0.12212460488081	-0.0337592847645283	-0.00644972361624241
-5.45704889297485	-7.57693815231323	-8.04162120819092	-0.122044019401073	-0.033805038779974	-0.0064035258255899
-5.46058511734009	-7.57731103897095	-8.0334644317627	-0.122117206454277	-0.0339268334209919	-0.00645936699584126
-5.46560716629028	-7.58007383346558	-8.03395080566406	-0.122130058705807	-0.0338976159691811	-0.00644211703911424
-5.47026014328003	-7.58536911010742	-8.03780174255371	-0.122047267854214	-0.0339162610471249	-0.00650881975889206
-5.47521352767944	-7.58364057540894	-8.05119514465332	-0.122004501521587	-0.0338976681232452	-0.00644455663859844
-5.47593355178833	-7.58446025848389	-8.04422569274902	-0.121997438371181	-0.0338643155992031	-0.00653613870963454
-5.47518730163574	-7.58606863021851	-8.04860305786133	-0.122002333402634	-0.0339348278939724	-0.00645193690434098
-5.47259092330933	-7.5823278427124	-8.05012989044189	-0.122071675956249	-0.0339073948562145	-0.00644443323835731
-5.47289323806763	-7.58234167098999	-8.03991985321045	-0.122044086456299	-0.0339646376669407	-0.00646871374920011
-5.46931123733521	-7.57630300521851	-8.04047966003418	-0.122091963887215	-0.0339870825409889	-0.00647918321192265
-5.47214365005493	-7.58535528182983	-8.0321102142334	-0.122200235724449	-0.0341329239308834	-0.00649955635890365
-5.47050189971924	-7.58025789260864	-8.03501892089844	-0.122234202921391	-0.0341484509408474	-0.00653222855180502
-5.47566175460815	-7.58374500274658	-8.03981494903564	-0.12222321331501	-0.0341592207551003	-0.00653009535744786
-5.47778606414795	-7.58408069610596	-8.03895378112793	-0.122217826545238	-0.0341927371919155	-0.00654464587569237
-5.47625494003296	-7.58605194091797	-8.03971099853516	-0.12208653986454	-0.0341375917196274	-0.00656629307195544
-5.48140668869019	-7.58186101913452	-8.04320049285889	-0.122186005115509	-0.0341233052313328	-0.00651715649291873
-5.4775505065918	-7.58219814300537	-8.03970813751221	-0.122088566422462	-0.0341916307806969	-0.00651742378249764
-5.48092222213745	-7.57802057266235	-8.03988647460938	-0.122149370610714	-0.0342084839940071	-0.00650676339864731
-5.47761535644531	-7.57875156402588	-8.03418731689453	-0.122169397771358	-0.0343477316200733	-0.00653558969497681
-5.47793006896973	-7.57665252685547	-8.03177547454834	-0.122289225459099	-0.0343238338828087	-0.00654988363385201
-5.47689485549927	-7.57511758804321	-8.0304012298584	-0.122329346835613	-0.0344898663461208	-0.00661740684881806
-5.48057651519775	-7.5809850692749	-8.03574466705322	-0.12234690785408	-0.0345130525529385	-0.00657507497817278
-5.48344373703003	-7.57906913757324	-8.02471542358398	-0.12239682674408	-0.0345427319407463	-0.00668571377173066
-5.48646879196167	-7.58261823654175	-8.03141498565674	-0.122395746409893	-0.0345908179879189	-0.00664371671155095
-5.48934888839722	-7.58579444885254	-8.02785873413086	-0.122344329953194	-0.0347202122211456	-0.00673165125772357
-5.49655151367188	-7.58536195755005	-8.03734970092773	-0.122390560805798	-0.0346825569868088	-0.00673328805714846
-5.49912166595459	-7.58929491043091	-8.03828430175781	-0.122273407876492	-0.0347573533654213	-0.00678819324821234
-5.50253629684448	-7.58859729766846	-8.0445384979248	-0.122334592044353	-0.0347557179629803	-0.00672740489244461
-5.50395917892456	-7.59048843383789	-8.0392894744873	-0.122235402464867	-0.0347028560936451	-0.00678857788443565
-5.50410032272339	-7.58934164047241	-8.04714107513428	-0.122292250394821	-0.0347639173269272	-0.0067530432716012
-5.50687026977539	-7.58757162094116	-8.04221725463867	-0.122254371643066	-0.0346984267234802	-0.0067400592379272
-5.50328779220581	-7.58660459518433	-8.03691291809082	-0.122307240962982	-0.0348932594060898	-0.00672980165109038
-5.50002098083496	-7.58071374893188	-8.03826427459717	-0.122346892952919	-0.0348420664668083	-0.00669922726228833
-5.50220966339111	-7.5812840461731	-8.03496742248535	-0.122405849397182	-0.034979235380888	-0.00668240711092949
-5.50056982040405	-7.57786512374878	-8.03549194335938	-0.122470319271088	-0.0350170731544495	-0.00673150829970837
-5.50291633605957	-7.58019399642944	-8.03345775604248	-0.122493602335453	-0.0350760109722614	-0.00671172654256225
-5.50089406967163	-7.57669401168823	-8.03930187225342	-0.122636698186398	-0.0350314602255821	-0.00662780227139592
-5.50286483764648	-7.57931089401245	-8.02994823455811	-0.122588604688644	-0.0351655818521976	-0.00668089417740703
-5.50710201263428	-7.57914876937866	-8.0397481918335	-0.122602894902229	-0.0351623483002186	-0.00653232075273991
-5.50375699996948	-7.58177280426025	-8.03769969940186	-0.122463330626488	-0.0351416207849979	-0.00651213712990284
-5.50959300994873	-7.57989883422852	-8.04173564910889	-0.12248944491148	-0.0350927896797657	-0.00638126814737916
-5.5050196647644	-7.58150386810303	-8.04432201385498	-0.122411131858826	-0.0351250767707825	-0.00631038984283805
-5.5048885345459	-7.58220338821411	-8.04907989501953	-0.122401915490627	-0.0351168029010296	-0.0061831190250814
-5.49850225448608	-7.57983732223511	-8.03930282592773	-0.122462019324303	-0.0351396203041077	-0.00616938015446067
-5.49144744873047	-7.57871341705322	-8.04801368713379	-0.122500471770763	-0.0351904146373272	-0.0060455184429884
-5.48942852020264	-7.5796799659729	-8.0299654006958	-0.122625760734081	-0.035225797444582	-0.0060571669600904
-5.48962783813477	-7.5804181098938	-8.03919696807861	-0.122641243040562	-0.035183671861887	-0.00594109995290637
-5.48639678955078	-7.58082628250122	-8.03846454620361	-0.122546978294849	-0.0352394506335258	-0.00593717349693179
-5.48611402511597	-7.58107614517212	-8.03954029083252	-0.122612074017525	-0.0351904146373272	-0.00582247227430344
-5.48615598678589	-7.58117818832397	-8.04357242584229	-0.122387431561947	-0.0351228788495064	-0.00582469254732132
-5.47923946380615	-7.57726335525513	-8.0398473739624	-0.122500032186508	-0.0350756347179413	-0.00570702785626054
-5.46739435195923	-7.5718936920166	-8.04219150543213	-0.122515738010406	-0.035060316324234	-0.00567709421738982
-5.46244239807129	-7.57068204879761	-8.0300817489624	-0.122650928795338	-0.0351118706166744	-0.00558807048946619
-5.45964002609253	-7.56642913818359	-8.03008079528809	-0.122711278498173	-0.0350782759487629	-0.0055428883060813
-5.46092462539673	-7.56889963150024	-8.02930736541748	-0.122785210609436	-0.035069115459919	-0.00553871970623732
-5.45848560333252	-7.56737756729126	-8.03534889221191	-0.122728906571865	-0.0350590944290161	-0.00549404183402658
-5.46009874343872	-7.56672954559326	-8.02890586853027	-0.122707962989807	-0.0348627679049969	-0.00549714313820004
-5.4569239616394	-7.56393384933472	-8.03116607666016	-0.122771576046944	-0.0349951758980751	-0.00537263927981257
-5.44999504089355	-7.56038999557495	-8.02890777587891	-0.122795797884464	-0.0348893515765667	-0.00535433832556009
-5.4470534324646	-7.55818367004395	-8.02435302734375	-0.12283293902874	-0.0349453911185265	-0.00525936344638467
-5.44010305404663	-7.55313491821289	-8.03055572509766	-0.122917585074902	-0.034952949732542	-0.0051668006926775
-5.43887090682983	-7.55689334869385	-8.01984882354736	-0.122907429933548	-0.0350828766822815	-0.00517221493646502
-5.43779754638672	-7.55173492431641	-8.0201358795166	-0.123044423758984	-0.0350034609436989	-0.00508214067667723
-5.43801498413086	-7.55837059020996	-8.01675319671631	-0.123021446168423	-0.0351013913750649	-0.00500925816595554
-5.43917083740234	-7.5549635887146	-8.01917552947998	-0.123123966157436	-0.0350695475935936	-0.00493310252204537
-5.43535614013672	-7.55803966522217	-8.0240364074707	-0.12302939593792	-0.0350069217383862	-0.00483010383322835
-5.43729114532471	-7.55627870559692	-8.02241134643555	-0.12296336889267	-0.0349672138690948	-0.00468617910519242
-5.43592166900635	-7.55509233474731	-8.02243614196777	-0.122978672385216	-0.0349901430308819	-0.0046811904758215
-5.43257331848145	-7.55443000793457	-8.03065204620361	-0.122984528541565	-0.0350010916590691	-0.00453542545437813
-5.42241859436035	-7.55108070373535	-8.02455711364746	-0.122992187738419	-0.0349762104451656	-0.00447140028700233
-5.42489147186279	-7.55141592025757	-8.02263164520264	-0.123053073883057	-0.0349971391260624	-0.0043722209520638
-5.41568279266357	-7.55104351043701	-8.02073287963867	-0.123140044510365	-0.0350575260818005	-0.00433774199336767
-5.41642141342163	-7.55072259902954	-8.00998878479004	-0.123223289847374	-0.0349691919982433	-0.00420268625020981
-5.41606521606445	-7.55090427398682	-8.00911426544189	-0.123257182538509	-0.0350729189813137	-0.00419547781348228
-5.41829538345337	-7.55294704437256	-8.01634407043457	-0.123262524604797	-0.0351389236748219	-0.00403617927804589
-5.42510080337524	-7.55233144760132	-8.01034069061279	-0.12331785261631	-0.0351246669888496	-0.00413197558373213
-5.42505979537964	-7.55024480819702	-8.01608848571777	-0.123217009007931	-0.035140722990036	-0.00400886358693242
-5.42734670639038	-7.55507135391235	-8.01722526550293	-0.12327091395855	-0.0350070036947727	-0.00404064264148474
-5.42797136306763	-7.5548152923584	-8.02434825897217	-0.123301155865192	-0.03510657325387	-0.00392992049455643
-5.42528247833252	-7.55223178863525	-8.0202522277832	-0.123231366276741	-0.0350218825042248	-0.00397411594167352
-5.4302077293396	-7.5514965057373	-8.01333904266357	-0.12337002158165	-0.0351381488144398	-0.00387256243266165
-5.42649173736572	-7.54785394668579	-8.01463413238525	-0.12333819270134	-0.0350030697882175	-0.00395755795761943
-5.4295449256897	-7.54590463638306	-8.00864696502686	-0.123461484909058	-0.0351738184690475	-0.00385504285804927
-5.42962789535522	-7.54096460342407	-8.01015853881836	-0.123553514480591	-0.0351619273424149	-0.00386316981166601
-5.42994022369385	-7.54714918136597	-8.00388431549072	-0.123580127954483	-0.0353242158889771	-0.00389289250597358
-5.43916893005371	-7.54316711425781	-8.00727367401123	-0.12367907166481	-0.0352548621594906	-0.00381893431767821
-5.44620418548584	-7.55280780792236	-8.00680828094482	-0.123658277094364	-0.0352558195590973	-0.00381677248515189
-5.44826793670654	-7.54816865921021	-8.01148891448975	-0.12366197258234	-0.0352597236633301	-0.0037560760974884
-5.44994497299194	-7.5532603263855	-8.01163673400879	-0.123535491526127	-0.0353432409465313	-0.00369443581439555
-5.45836019515991	-7.54894113540649	-8.01351547241211	-0.123553030192852	-0.0352932289242744	-0.00353723880834877
-5.45290517807007	-7.54586219787598	-8.00952529907227	-0.123540759086609	-0.0353845283389091	-0.00347239896655083
-5.45552110671997	-7.54767227172852	-8.01828575134277	-0.123557582497597	-0.0353930220007896	-0.00335746258497238
-5.44574451446533	-7.54518699645996	-8.0074987411499	-0.123547412455082	-0.0355110391974449	-0.00328942597843707
-5.44715404510498	-7.54531764984131	-8.00740528106689	-0.123756788671017	-0.035570714622736	-0.00319686625152826
-5.44526624679565	-7.54704856872559	-8.00185775756836	-0.12365648150444	-0.0356425978243351	-0.00313300685957074
-5.44812393188477	-7.54640960693359	-8.00679588317871	-0.123764477670193	-0.0355857089161873	-0.00308085582219064
-5.45567035675049	-7.55033540725708	-8.01483821868896	-0.123564578592777	-0.0356698408722878	-0.00299989595077932
-5.45061159133911	-7.5500922203064	-8.01584911346436	-0.12358945608139	-0.035658348351717	-0.00291237118653953
-5.45147800445557	-7.54890108108521	-8.01712703704834	-0.123512499034405	-0.0355969220399857	-0.00285771489143372
-5.44768524169922	-7.54862451553345	-8.01550483703613	-0.123575627803802	-0.0356551744043827	-0.00274672592058778
-5.44114112854004	-7.54490280151367	-8.0142068862915	-0.123533152043819	-0.0357595011591911	-0.00273691420443356
-5.44547033309937	-7.54501962661743	-8.01029205322266	-0.123653382062912	-0.0357371941208839	-0.00265038153156638
-5.44122743606567	-7.54900646209717	-8.01900959014893	-0.123596601188183	-0.0358067825436592	-0.00256798160262406
-5.44522523880005	-7.55007457733154	-8.01411914825439	-0.123648218810558	-0.0359104126691818	-0.00250116176903248
-5.44848442077637	-7.55310726165771	-8.01160907745361	-0.123589292168617	-0.0359407775104046	-0.002409613924101
-5.45352649688721	-7.55742931365967	-8.01555061340332	-0.123496577143669	-0.0360300615429878	-0.00235149846412241
-5.45870351791382	-7.55853748321533	-8.02125358581543	-0.123435482382774	-0.0360795445740223	-0.00231593754142523
-5.4631519317627	-7.56754970550537	-8.03061962127686	-0.123292244970798	-0.0361080169677734	-0.00218083476647735
-5.46449089050293	-7.56807422637939	-8.0351095199585	-0.123201712965965	-0.0362164117395878	-0.00212236354127526
-5.46348428726196	-7.56964445114136	-8.04506969451904	-0.123090744018555	-0.0362102463841438	-0.00198228470981121
-5.46434497833252	-7.5728063583374	-8.04456806182861	-0.12299557775259	-0.0364220850169659	-0.00188072409946471
-5.46121406555176	-7.57094144821167	-8.04437637329102	-0.122995316982269	-0.0364686213433743	-0.00183053186628968
-5.46126222610474	-7.57479667663574	-8.04114818572998	-0.122938774526119	-0.0366316810250282	-0.00180812308099121
-5.46358633041382	-7.57486343383789	-8.04564380645752	-0.122917741537094	-0.0367375984787941	-0.00163581827655435
-5.46638298034668	-7.58170700073242	-8.04283142089844	-0.122843883931637	-0.0368014313280582	-0.00167912757024169
-5.47398853302002	-7.58222532272339	-8.05660152435303	-0.122747145593166	-0.0368817746639252	-0.00158329249825329
-5.47003173828125	-7.58903551101685	-8.05894947052002	-0.122581511735916	-0.0368646346032619	-0.00152000749949366
-5.47743654251099	-7.58657121658325	-8.06349086761475	-0.122563578188419	-0.0369005911052227	-0.00141711754258722
[truncated: 8,293 more rows]
