# Supplementary material for: Identification of Haptic Based Guiding Using Hard Reins
Source: PLoS One. 2015 Jul 22;10(7):e0132020. doi: 10.1371/journal.pone.0132020 (PMC4511788; doi:10.1371/journal.pone.0132020)
Supplement: S6 File — (ZIP) [file pone.0132020.s006.zip › Exp2_ForceData2/Subject6/path3/T8.csv]

Force X (N)	Force Y (N)	Force Z (N)	Torque X (N-m)	Torque Y (N-m)	Torque Z (N-m)	Frequency = 10000	Averaging Level = 16	F/T Serial Number = FT11772	Time Started = 19/02/2013 13:37:26
-9.27291774749756	-8.32896041870117	-11.2636404037476	-0.0513837598264217	-0.0584607273340225	-0.0365441665053368
-9.27478218078613	-8.33089923858643	-11.2708139419556	-0.0512931235134602	-0.0583378747105598	-0.0364667624235153
-9.27377223968506	-8.3292236328125	-11.2719821929932	-0.051402036100626	-0.0584490522742271	-0.0363977327942848
-9.26646137237549	-8.32384014129639	-11.263783454895	-0.0513888746500015	-0.0583549179136753	-0.0363628044724464
-9.26682567596436	-8.32537651062012	-11.2694396972656	-0.0512868575751781	-0.0584218539297581	-0.0363830663263798
-9.26821422576904	-8.3253231048584	-11.2633666992188	-0.0513735227286816	-0.0584039278328419	-0.0362229719758034
-9.25964164733887	-8.32201671600342	-11.2658338546753	-0.0514351949095726	-0.0584490932524204	-0.0362085849046707
-9.26055240631104	-8.31833934783936	-11.2681770324707	-0.0512888729572296	-0.0584222488105297	-0.0360630229115486
-9.25266551971436	-8.31758117675781	-11.2618751525879	-0.0514095313847065	-0.0584593191742897	-0.0359648615121841
-9.25480842590332	-8.31531143188477	-11.2648229598999	-0.0512951165437698	-0.0584042891860008	-0.0358481667935848
-9.25085639953613	-8.31412792205811	-11.261739730835	-0.0513994283974171	-0.0584613494575024	-0.035780668258667
-9.24625778198242	-8.31252002716064	-11.2625541687012	-0.051342997699976	-0.058462206274271	-0.0356356278061867
-9.24412536621094	-8.31607723236084	-11.2664375305176	-0.0512641817331314	-0.0585118196904659	-0.035455759614706
-9.2421703338623	-8.31522560119629	-11.2680444717407	-0.051231075078249	-0.0586237534880638	-0.0352994352579117
-9.23952388763428	-8.31643867492676	-11.273645401001	-0.051183644682169	-0.0585119053721428	-0.0351312719285488
-9.24049091339111	-8.319580078125	-11.2705974578857	-0.0511528216302395	-0.0585860759019852	-0.0349419377744198
-9.23466491699219	-8.32112503051758	-11.2754592895508	-0.0511077903211117	-0.0586323142051697	-0.0348143428564072
-9.24001502990723	-8.32233619689941	-11.2810173034668	-0.0508456863462925	-0.0586465559899807	-0.0347041636705399
-9.23779964447021	-8.3253345489502	-11.2822666168213	-0.0508578531444073	-0.0587620176374912	-0.0345155671238899
-9.23397731781006	-8.32415676116943	-11.2868061065674	-0.0507266782224178	-0.0588424392044544	-0.0343932285904884
-9.2364330291748	-8.33162117004395	-11.294228553772	-0.0507011897861958	-0.058863926678896	-0.0342812836170197
-9.23432540893555	-8.32869911193848	-11.2916021347046	-0.0506904311478138	-0.0589990802109241	-0.0341427102684975
-9.23683166503906	-8.33329772949219	-11.2969665527344	-0.0505642965435982	-0.0589422173798084	-0.033998791128397
-9.24057292938232	-8.33391189575195	-11.2939386367798	-0.0505854971706867	-0.059051837772131	-0.0338505059480667
-9.23480129241943	-8.3312463760376	-11.2970142364502	-0.0504689775407314	-0.0590682215988636	-0.0337311401963234
-9.2367696762085	-8.3316822052002	-11.3065519332886	-0.0503839366137981	-0.059098768979311	-0.0336248725652695
-9.23742485046387	-8.33347129821777	-11.300386428833	-0.050398264080286	-0.0591801516711712	-0.0335152186453342
-9.23653411865234	-8.32888412475586	-11.3031721115112	-0.0503602996468544	-0.0592327304184437	-0.0334103666245937
-9.23467540740967	-8.32934856414795	-11.3032102584839	-0.0503717809915543	-0.0592423342168331	-0.0332628935575485
-9.23039245605469	-8.32747364044189	-11.3052701950073	-0.0503500215709209	-0.0592715404927731	-0.033107053488493
-9.23511695861816	-8.328369140625	-11.3126230239868	-0.0502699241042137	-0.0592325776815414	-0.0330139324069023
-9.2323522567749	-8.32166862487793	-11.3008766174316	-0.0503868348896503	-0.0592691227793694	-0.0329806841909885
-9.2333869934082	-8.32241630554199	-11.3085422515869	-0.0502834767103195	-0.0592174753546715	-0.0329104773700237
-9.230299949646	-8.32669448852539	-11.3013153076172	-0.0504262037575245	-0.0593411810696125	-0.0328831747174263
-9.23226451873779	-8.32264137268066	-11.2998189926147	-0.0503178648650646	-0.059250857681036	-0.0327870026230812
-9.23681640625	-8.32622528076172	-11.3036699295044	-0.050420980900526	-0.0592083781957626	-0.032794002443552
-9.23355388641357	-8.32359886169434	-11.3023109436035	-0.0504474975168705	-0.0591565668582916	-0.0326877310872078
-9.24365425109863	-8.32588386535645	-11.2975978851318	-0.0503804869949818	-0.0590695589780808	-0.0327930003404617
-9.23469066619873	-8.3240966796875	-11.2918729782104	-0.0505361594259739	-0.0591432489454746	-0.0328059569001198
-9.2452335357666	-8.32439804077148	-11.2876930236816	-0.0505184531211853	-0.0590717680752277	-0.0328331217169762
-9.24324035644531	-8.3253755569458	-11.2898960113525	-0.0506749637424946	-0.0589520074427128	-0.0328304581344128
-9.25057506561279	-8.32383632659912	-11.2910013198853	-0.0505171157419682	-0.0588963404297829	-0.0328167751431465
-9.25298500061035	-8.32578182220459	-11.2946214675903	-0.0507717505097389	-0.0587829351425171	-0.0328782834112644
-9.25108242034912	-8.31711101531982	-11.2847547531128	-0.0507443733513355	-0.0587073229253292	-0.0328781940042973
-9.25274753570557	-8.32270336151123	-11.2822494506836	-0.0507563948631287	-0.0586317665874958	-0.0328724943101406
-9.24582481384277	-8.3184061050415	-11.2758140563965	-0.050903033465147	-0.0587030462920666	-0.0328130200505257
-9.24631309509277	-8.31833171844482	-11.2846527099609	-0.050900362432003	-0.0584741234779358	-0.0327308885753155
-9.24448490142822	-8.3122386932373	-11.277774810791	-0.0509314760565758	-0.0584626272320747	-0.0326231569051743
-9.23470687866211	-8.30740547180176	-11.2756843566895	-0.0510169751942158	-0.0583359189331532	-0.0325638763606548
-9.23552131652832	-8.30663681030273	-11.2677230834961	-0.050987433642149	-0.0583764500916004	-0.0325005166232586
-9.21906280517578	-8.30174922943115	-11.2571229934692	-0.0511394627392292	-0.0583057589828968	-0.0324415117502213
-9.21706390380859	-8.29807281494141	-11.263165473938	-0.0510948821902275	-0.0582340322434902	-0.0322184897959232
-9.21103382110596	-8.29792976379395	-11.2600574493408	-0.0511705316603184	-0.0581051595509052	-0.0321306884288788
-9.20074939727783	-8.28989028930664	-11.2580070495605	-0.0512132719159126	-0.0580647028982639	-0.0320100449025631
-9.20099830627441	-8.28691673278809	-11.2558927536011	-0.0512302927672863	-0.0579503439366817	-0.0318487957119942
-9.19237995147705	-8.28237438201904	-11.2487287521362	-0.051252044737339	-0.0579390302300453	-0.0317945629358292
-9.18439102172852	-8.27762699127197	-11.2471971511841	-0.0512660667300224	-0.0578492023050785	-0.0316354259848595
-9.1810884475708	-8.27737045288086	-11.2471513748169	-0.05124431848526	-0.0578410439193249	-0.0315452218055725
-9.17433834075928	-8.27577304840088	-11.2407484054565	-0.0513444729149342	-0.057823657989502	-0.0313612334430218
-9.16648483276367	-8.27243709564209	-11.2450952529907	-0.0513506717979908	-0.0578232891857624	-0.0312857329845428
-9.16795825958252	-8.26806163787842	-11.2412939071655	-0.0513073280453682	-0.0577255412936211	-0.0310936123132706
-9.15911388397217	-8.26573371887207	-11.2351999282837	-0.0514354892075062	-0.0576960816979408	-0.0309739634394646
-9.15903759002686	-8.26110649108887	-11.2398500442505	-0.0514189340174198	-0.0576439835131168	-0.0308580975979567
-9.1573543548584	-8.26218509674072	-11.2361927032471	-0.0515286847949028	-0.0576316639780998	-0.0307455062866211
-9.15420436859131	-8.25497817993164	-11.2342376708984	-0.0515574738383293	-0.0575731694698334	-0.0306130014359951
-9.14733505249023	-8.25869750976563	-11.2342109680176	-0.0514955744147301	-0.0575087480247021	-0.0305366758257151
-9.14776039123535	-8.25575923919678	-11.2291889190674	-0.0515114068984985	-0.0576099418103695	-0.0304147582501173
-9.14214134216309	-8.25441074371338	-11.2328491210938	-0.0516074784100056	-0.0574438013136387	-0.0302717257291079
-9.14241600036621	-8.25324821472168	-11.2353210449219	-0.0515328720211983	-0.0574520342051983	-0.0301300473511219
-9.13290786743164	-8.25024032592773	-11.2258100509644	-0.0516201369464397	-0.0575031861662865	-0.0299569070339203
-9.13171672821045	-8.24723529815674	-11.2332992553711	-0.0515002571046352	-0.0574200451374054	-0.0298328772187233
-9.13166236877441	-8.24614334106445	-11.2294330596924	-0.051572646945715	-0.0574229247868061	-0.0296821240335703
-9.12258529663086	-8.23997974395752	-11.222222328186	-0.0515881292521954	-0.0574391447007656	-0.0295554492622614
-9.12059211730957	-8.24052238464355	-11.234299659729	-0.0514656975865364	-0.0574135966598988	-0.0293672140687704
-9.11619758605957	-8.23624706268311	-11.2241449356079	-0.0515742227435112	-0.0574982464313507	-0.0292408037930727
-9.11041355133057	-8.23493194580078	-11.2259550094604	-0.0515378750860691	-0.0574974603950977	-0.0290414579212666
-9.10886096954346	-8.232834815979	-11.2325992584229	-0.0514865331351757	-0.0575390011072159	-0.0289627965539694
-9.10343456268311	-8.23050689697266	-11.2284421920776	-0.0515459552407265	-0.057512529194355	-0.0288412645459175
-9.09981250762939	-8.22742462158203	-11.229884147644	-0.0515763461589813	-0.057448748499155	-0.0287440530955791
-9.10133838653564	-8.22731018066406	-11.2216844558716	-0.0515164844691753	-0.057473536580801	-0.0286595355719328
-9.09032917022705	-8.22557926177979	-11.2253971099854	-0.0515995398163795	-0.0575630106031895	-0.0286172535270453
-9.09493827819824	-8.22611999511719	-11.2286109924316	-0.0515199974179268	-0.0575532615184784	-0.0284559149295092
-9.08914566040039	-8.22379970550537	-11.226544380188	-0.0516385026276112	-0.057545717805624	-0.0284997839480639
-9.09032917022705	-8.22306632995605	-11.2281541824341	-0.0515844747424126	-0.0575313493609428	-0.0283870305866003
-9.0918083190918	-8.22117805480957	-11.2235774993896	-0.0516863837838173	-0.0575253628194332	-0.0283810999244452
-9.08734893798828	-8.21725654602051	-11.2282257080078	-0.0516308210790157	-0.0574577823281288	-0.0283716414123774
-9.08950424194336	-8.22081565856934	-11.2207441329956	-0.0516193099319935	-0.0574648976325989	-0.028441745787859
-9.08226490020752	-8.21438503265381	-11.2173919677734	-0.051745317876339	-0.05754728987813	-0.0284023433923721
-9.08387851715088	-8.21269130706787	-11.2170000076294	-0.0517517141997814	-0.0574358478188515	-0.0284456647932529
-9.08394432067871	-8.2146463394165	-11.2132091522217	-0.051880769431591	-0.0574965067207813	-0.0284310821443796
-9.0816764831543	-8.20934295654297	-11.216269493103	-0.0518723428249359	-0.0574452020227909	-0.028555866330862
-9.08577442169189	-8.20999240875244	-11.2199640274048	-0.0518008694052696	-0.057469554245472	-0.0286033153533936
-9.0822925567627	-8.20599174499512	-11.2110481262207	-0.0520013310015202	-0.0574338547885418	-0.0287064872682095
-9.07734203338623	-8.20487308502197	-11.2177801132202	-0.0519557110965252	-0.0574342757463455	-0.0288557894527912
-9.08290958404541	-8.20838260650635	-11.2055234909058	-0.0520316809415817	-0.0573771111667156	-0.0289772916585207
-9.0807933807373	-8.20523357391357	-11.2013282775879	-0.0521839633584023	-0.0573782399296761	-0.0290810335427523
-9.08198738098145	-8.20640850067139	-11.2099990844727	-0.0521150715649128	-0.057240542024374	-0.0291730184108019
-9.08487987518311	-8.20693778991699	-11.2053985595703	-0.0521874353289604	-0.0573068559169769	-0.0293367970734835
-9.08452796936035	-8.20655727386475	-11.1999454498291	-0.0522083677351475	-0.0572180971503258	-0.0294422712177038
-9.08822631835938	-8.20609951019287	-11.2067775726318	-0.0522244907915592	-0.0571233406662941	-0.0296617671847343
-9.08396625518799	-8.20754909515381	-11.193808555603	-0.0523966513574123	-0.0571967996656895	-0.0298071876168251
-9.08548259735107	-8.20510578155518	-11.1941423416138	-0.0524019859731197	-0.0571336448192596	-0.0298981331288815
-9.09313869476318	-8.21033477783203	-11.2007761001587	-0.0524012334644794	-0.0570423901081085	-0.0300704557448626
-9.08664417266846	-8.21028232574463	-11.1959810256958	-0.0525084882974625	-0.0570334792137146	-0.0301725585013628
-9.09196853637695	-8.21205139160156	-11.195761680603	-0.0524854622781277	-0.0570500046014786	-0.030234357342124
-9.09400177001953	-8.21235942840576	-11.2021894454956	-0.0525725446641445	-0.0569957904517651	-0.0303354933857918
-9.09022045135498	-8.20561408996582	-11.2018604278564	-0.0526267923414707	-0.0570128262042999	-0.0304832886904478
-9.09276294708252	-8.20681381225586	-11.2039709091187	-0.0525512248277664	-0.0569558255374432	-0.0306329652667046
-9.09377002716064	-8.20864105224609	-11.1971187591553	-0.0526975952088833	-0.0571172386407852	-0.0307418592274189
-9.09213256835938	-8.2084379196167	-11.2057399749756	-0.052672803401947	-0.057113204151392	-0.0307545941323042
-9.0953893661499	-8.20573139190674	-11.2152814865112	-0.0526441745460033	-0.0571724697947502	-0.0308260228484869
-9.0934591293335	-8.20463085174561	-11.2099895477295	-0.0527458935976028	-0.0572326257824898	-0.0308955330401659
-9.09785079956055	-8.20504188537598	-11.2175760269165	-0.0526422262191772	-0.0572873651981354	-0.0309486705809832
-9.09884738922119	-8.20628833770752	-11.2239484786987	-0.0528565421700478	-0.0573094822466373	-0.0310840271413326
-9.09469032287598	-8.2006950378418	-11.2241144180298	-0.0527819506824017	-0.0574393421411514	-0.031193133443594
-9.10119342803955	-8.20363903045654	-11.2248849868774	-0.0527711883187294	-0.0573998168110847	-0.0312369726598263
-9.10153007507324	-8.20315742492676	-11.2287673950195	-0.0528898574411869	-0.05753168836236	-0.0313196554780006
-9.1018123626709	-8.20210456848145	-11.2331304550171	-0.0528503023087978	-0.0575608611106873	-0.0313453711569309
-9.11028099060059	-8.2042179107666	-11.2428436279297	-0.0529102012515068	-0.0575342513620853	-0.0314102172851563
-9.10553073883057	-8.20116901397705	-11.240797996521	-0.0530204512178898	-0.0576200485229492	-0.0314524732530117
-9.11313629150391	-8.20413589477539	-11.2492074966431	-0.052923571318388	-0.0576642043888569	-0.031558696180582
-9.11287403106689	-8.20094203948975	-11.2477884292603	-0.0530746206641197	-0.0576826669275761	-0.0316742695868015
-9.1130895614624	-8.2009916305542	-11.2493562698364	-0.0529857650399208	-0.0577478744089603	-0.0316618718206882
-9.11865520477295	-8.20410633087158	-11.2576971054077	-0.0530100949108601	-0.0577329583466053	-0.0317835547029972
-9.11675357818604	-8.19976329803467	-11.2597799301147	-0.053080927580595	-0.0579045414924622	-0.0318511128425598
-9.12128925323486	-8.20035362243652	-11.2648487091064	-0.0530487298965454	-0.0578529872000217	-0.0318420715630054
-9.12266635894775	-8.19952011108398	-11.269248008728	-0.0530676692724228	-0.0579643063247204	-0.0319384001195431
-9.11937522888184	-8.19614410400391	-11.2700967788696	-0.053020752966404	-0.0579432286322117	-0.0319904163479805
-9.1235876083374	-8.19757556915283	-11.272346496582	-0.0529566258192062	-0.0580077618360519	-0.0320911854505539
-9.1183967590332	-8.19800281524658	-11.2712736129761	-0.0530862286686897	-0.0580572783946991	-0.0321195758879185
-9.12100982666016	-8.19633388519287	-11.2835817337036	-0.0530025772750378	-0.0580757856369019	-0.0321544967591763
-9.11845397949219	-8.19426822662354	-11.2842540740967	-0.0530957356095314	-0.0581507757306099	-0.0321745648980141
-9.11322593688965	-8.19022464752197	-11.2877721786499	-0.0530489310622215	-0.0581883378326893	-0.0322685949504375
-9.12203311920166	-8.19335460662842	-11.2910537719727	-0.0530620478093624	-0.0581974126398563	-0.0323051810264587
-9.11288452148438	-8.18922805786133	-11.2832021713257	-0.0531624518334866	-0.0583447590470314	-0.0324152261018753
-9.11766338348389	-8.18885135650635	-11.2882270812988	-0.053006574511528	-0.0582522712647915	-0.0324522666633129
-9.11920738220215	-8.19228267669678	-11.2879648208618	-0.0531463772058487	-0.0583705753087997	-0.0325582846999168
-9.11960506439209	-8.18585300445557	-11.288537979126	-0.0531659796833992	-0.0584027245640755	-0.0325965248048306
-9.12190055847168	-8.18963432312012	-11.2969179153442	-0.0531401298940182	-0.0584177747368813	-0.0326842553913593
-9.12590599060059	-8.18981838226318	-11.2924089431763	-0.0531886294484138	-0.0584157779812813	-0.0327514708042145
-9.1226692199707	-8.18723392486572	-11.2908163070679	-0.0532467067241669	-0.0584041997790337	-0.0328163243830204
-9.13258647918701	-8.18769836425781	-11.3003520965576	-0.0531657598912716	-0.0584595464169979	-0.0329655073583126
-9.13035297393799	-8.19002532958984	-11.2948179244995	-0.0532407127320766	-0.0585103183984756	-0.0330401323735714
-9.13434028625488	-8.18753242492676	-11.294563293457	-0.0532047152519226	-0.0585129447281361	-0.0331626161932945
-9.13951969146729	-8.19203948974609	-11.2972831726074	-0.0531693622469902	-0.0584974475204945	-0.0332124345004559
-9.14079856872559	-8.19147300720215	-11.2914505004883	-0.0533701032400131	-0.058575265109539	-0.03329998254776
-9.14653587341309	-8.19412708282471	-11.2983322143555	-0.0532605685293674	-0.0585288107395172	-0.0333604775369167
-9.14963340759277	-8.19417095184326	-11.3037557601929	-0.0532811060547829	-0.0585555694997311	-0.0334642827510834
-9.15120697021484	-8.19042587280273	-11.2991504669189	-0.0533518493175507	-0.058591365814209	-0.0335537977516651
-9.15352821350098	-8.19422245025635	-11.3002119064331	-0.0533387362957001	-0.0585467927157879	-0.0336238481104374
-9.16033458709717	-8.19495964050293	-11.2989120483398	-0.0533950366079807	-0.0585708804428577	-0.033731497824192
-9.15494346618652	-8.19283199310303	-11.2977380752563	-0.0535261258482933	-0.0586517080664635	-0.0338080935180187
-9.1608772277832	-8.19671058654785	-11.3007526397705	-0.0533834882080555	-0.0586101785302162	-0.033851146697998
-9.15880489349365	-8.19667148590088	-11.2962884902954	-0.0535653755068779	-0.0585727021098137	-0.0339817889034748
-9.16161346435547	-8.19533729553223	-11.2964763641357	-0.0535260997712612	-0.0585639029741287	-0.0339469350874424
-9.16744899749756	-8.19659805297852	-11.2946815490723	-0.0535523444414139	-0.05851149559021	-0.0339875556528568
-9.16222763061523	-8.19353485107422	-11.2957401275635	-0.0536446943879128	-0.0586153902113438	-0.0340968519449234
-9.15944480895996	-8.19200992584229	-11.2979726791382	-0.0536384284496307	-0.0585343688726425	-0.0341270491480827
-9.1666316986084	-8.19625854492188	-11.2919206619263	-0.0536217577755451	-0.0586032345890999	-0.034195676445961
-9.16363906860352	-8.19468593597412	-11.2914485931396	-0.0537209212779999	-0.0586294122040272	-0.0341689214110374
-9.16414833068848	-8.19265460968018	-11.292013168335	-0.0536853298544884	-0.0586629994213581	-0.0342256799340248
-9.16611099243164	-8.19439506530762	-11.2876071929932	-0.0537218563258648	-0.058589905500412	-0.0342074520885944
-9.16084384918213	-8.1939115524292	-11.290940284729	-0.053724143654108	-0.0586776323616505	-0.0342286750674248
-9.17037010192871	-8.19804000854492	-11.2957220077515	-0.0536687821149826	-0.0587117858231068	-0.0342387706041336
-9.16687107086182	-8.19313049316406	-11.290111541748	-0.0537073500454426	-0.0587991811335087	-0.0342770628631115
-9.1702356338501	-8.19696140289307	-11.2935333251953	-0.0535657107830048	-0.0587125346064568	-0.0342830009758472
-9.17144012451172	-8.20156669616699	-11.2950172424316	-0.0535590201616287	-0.0588494911789894	-0.0343253239989281
-9.17312049865723	-8.19840908050537	-11.2930021286011	-0.0535625591874123	-0.0588912591338158	-0.0343955755233765
-9.17533874511719	-8.20285987854004	-11.2991237640381	-0.0535127557814121	-0.0588519610464573	-0.0343872457742691
-9.17888069152832	-8.2065954208374	-11.3046236038208	-0.0534673444926739	-0.0588626451790333	-0.0343964360654354
-9.17715644836426	-8.21001625061035	-11.2999219894409	-0.0534774176776409	-0.0589341074228287	-0.0344257466495037
-9.18566799163818	-8.21062850952148	-11.3080492019653	-0.0532996356487274	-0.0589345805346966	-0.0344040989875793
-9.18513107299805	-8.20969581604004	-11.3092451095581	-0.0533259734511375	-0.0589316189289093	-0.0345051772892475
-9.1834020614624	-8.20837497711182	-11.3155946731567	-0.053224440664053	-0.0589942596852779	-0.0345035158097744
-9.18807983398438	-8.2170877456665	-11.3132820129395	-0.0531747601926327	-0.059061586856842	-0.0344957560300827
-9.18944454193115	-8.21316242218018	-11.317177772522	-0.0531646572053432	-0.0590742267668247	-0.0344822816550732
-9.18959712982178	-8.21167373657227	-11.3184967041016	-0.0530863963067532	-0.0590276345610619	-0.0344449505209923
-9.19087219238281	-8.21139144897461	-11.3224840164185	-0.0530312992632389	-0.0592156164348125	-0.0344982407987118
-9.18634605407715	-8.21322154998779	-11.3232326507568	-0.0531170256435871	-0.0591204613447189	-0.0344610549509525
-9.19180107116699	-8.21144771575928	-11.3303956985474	-0.0529977604746819	-0.0591706894338131	-0.0344894602894783
-9.18388175964355	-8.21120929718018	-11.3168592453003	-0.0530765019357204	-0.059255838394165	-0.0345651693642139
-9.18669509887695	-8.20899772644043	-11.3265628814697	-0.0529650077223778	-0.0592834800481796	-0.0345440357923508
-9.18621253967285	-8.21066951751709	-11.323447227478	-0.0530819520354271	-0.0591914914548397	-0.0345602445304394
-9.18389701843262	-8.20982074737549	-11.3248519897461	-0.0529896430671215	-0.0592225752770901	-0.0345516130328178
-9.18777942657471	-8.2077522277832	-11.3306455612183	-0.0530137941241264	-0.059168878942728	-0.034603413194418
-9.17972087860107	-8.2006368637085	-11.3182640075684	-0.0530578941106796	-0.0592316836118698	-0.0346284136176109
-9.18171882629395	-8.20347785949707	-11.3150577545166	-0.052994716912508	-0.0590768121182919	-0.0346714556217194
-9.17960643768311	-8.2041130065918	-11.3146886825562	-0.0530232079327106	-0.0591585114598274	-0.0347111001610756
-9.1755199432373	-8.20192909240723	-11.311240196228	-0.0531171336770058	-0.0591094307601452	-0.0346868857741356
-9.17626190185547	-8.20191764831543	-11.3084697723389	-0.05312355235219	-0.0590464808046818	-0.0347170606255531
-9.17284774780273	-8.19911575317383	-11.3079385757446	-0.0532617047429085	-0.0590680316090584	-0.0346501357853413
-9.1700963973999	-8.19660186767578	-11.3103914260864	-0.0531155616044998	-0.0590748488903046	-0.0347330085933208
-9.16871738433838	-8.19624996185303	-11.2990798950195	-0.0532740317285061	-0.0590461753308773	-0.0348476432263851
-9.16607570648193	-8.19568061828613	-11.2991409301758	-0.0531684570014477	-0.0590004734694958	-0.0347935520112515
-9.16678428649902	-8.19852638244629	-11.3027029037476	-0.053281806409359	-0.0589772872626781	-0.0348626710474491
-9.16365051269531	-8.19104766845703	-11.2983512878418	-0.0532907731831074	-0.0590254738926888	-0.0348351374268532
-9.16314601898193	-8.19522190093994	-11.2929334640503	-0.053284153342247	-0.058928269892931	-0.0348419956862926
-9.16272449493408	-8.19403553009033	-11.2974920272827	-0.0533263497054577	-0.0590032152831554	-0.0348911769688129
-9.16288089752197	-8.19249057769775	-11.2928552627563	-0.053284902125597	-0.0589498020708561	-0.0349062234163284
-9.16227912902832	-8.19349479675293	-11.2891206741333	-0.0532394424080849	-0.0589402318000793	-0.0349777154624462
-9.16028308868408	-8.19699573516846	-11.2777976989746	-0.0534085184335709	-0.0589980147778988	-0.0349545665085316
-9.16132068634033	-8.19439506530762	-11.2852458953857	-0.0532595664262772	-0.0590026266872883	-0.0349650681018829
-9.16362476348877	-8.19614601135254	-11.2855081558228	-0.053365670144558	-0.0589901059865952	-0.0349575057625771
-9.15852165222168	-8.19557952880859	-11.2835845947266	-0.0534167028963566	-0.0589810535311699	-0.0349303595721722
-9.16561222076416	-8.1959056854248	-11.2839469909668	-0.0533477663993835	-0.0590079948306084	-0.0349099077284336
-9.16280555725098	-8.19672679901123	-11.2802867889404	-0.0535118989646435	-0.0591010712087154	-0.0349716432392597
-9.16412353515625	-8.19247245788574	-11.2782440185547	-0.0533721745014191	-0.0590576902031899	-0.0349141769111156
-9.16387367248535	-8.19980812072754	-11.277006149292	-0.0534450970590115	-0.0591639541089535	-0.0349150411784649
-9.16173458099365	-8.19600677490234	-11.279393196106	-0.0534766763448715	-0.0591935850679874	-0.0348822623491287
-9.16604042053223	-8.20015621185303	-11.2794218063354	-0.0535275898873806	-0.059216421097517	-0.0348718278110027
-9.16281414031982	-8.1949577331543	-11.2727146148682	-0.0535212866961956	-0.0593199096620083	-0.0348537154495716
-9.1627893447876	-8.19697189331055	-11.2775840759277	-0.0535109229385853	-0.0592973828315735	-0.0348381698131561
-9.16554832458496	-8.19731903076172	-11.272894859314	-0.0535109080374241	-0.0594215244054794	-0.034868985414505
-9.15868186950684	-8.19301605224609	-11.269793510437	-0.0535476095974445	-0.0595164485275745	-0.0348303392529488
-9.16574764251709	-8.19658374786377	-11.2719564437866	-0.05349101126194	-0.0594176575541496	-0.0347818844020367
-9.15900039672852	-8.19779396057129	-11.2667942047119	-0.0535627268254757	-0.0596467778086662	-0.0347185544669628
-9.16760730743408	-8.1998815536499	-11.2737073898315	-0.05349076166749	-0.059609055519104	-0.0346817150712013
-9.16792392730713	-8.19486427307129	-11.2732582092285	-0.0535815022885799	-0.059668343514204	-0.0346513204276562
-9.16925621032715	-8.19755172729492	-11.2696123123169	-0.0533658117055893	-0.0597187951207161	-0.0345419310033321
-9.1712818145752	-8.2026195526123	-11.2729730606079	-0.0534319020807743	-0.0598131120204926	-0.0346172228455544
-9.17037677764893	-8.19833087921143	-11.2661142349243	-0.0533947981894016	-0.0599701590836048	-0.0344888344407082
-9.1771183013916	-8.2034158706665	-11.2802877426147	-0.0533149614930153	-0.0600023046135902	-0.0344464965164661
-9.17616748809814	-8.20507144927979	-11.2761077880859	-0.0532928854227066	-0.0600625649094582	-0.0343436524271965
-9.1831579208374	-8.20991897583008	-11.2871913909912	-0.0531264282763004	-0.0601066611707211	-0.0343346856534481
-9.18367958068848	-8.21241760253906	-11.2805185317993	-0.0531299412250519	-0.0602170675992966	-0.0343308597803116
-9.18210411071777	-8.21376609802246	-11.2836904525757	-0.0529284551739693	-0.0603430420160294	-0.0341456793248653
-9.18782234191895	-8.22178840637207	-11.293981552124	-0.0528285726904869	-0.0603713914752007	-0.0340955071151257
-9.18107128143311	-8.22442054748535	-11.300555229187	-0.0527553856372833	-0.0605154149234295	-0.0339406207203865
-9.18882465362549	-8.22747135162354	-11.3102970123291	-0.052517119795084	-0.0605550594627857	-0.0338193587958813
-9.18309211730957	-8.22688961029053	-11.3077774047852	-0.0524575226008892	-0.0606350414454937	-0.0337339900434017
-9.17984771728516	-8.2305736541748	-11.3147039413452	-0.0522036328911781	-0.0606725253164768	-0.0336339958012104
-9.18087768554688	-8.23900890350342	-11.3159999847412	-0.0521799027919769	-0.0608926564455032	-0.0335549525916576
-9.17554473876953	-8.23780918121338	-11.3200731277466	-0.0520735271275043	-0.0609666518867016	-0.0334017723798752
-9.17634010314941	-8.24240207672119	-11.331714630127	-0.0519811436533928	-0.0610114634037018	-0.0333056822419167
-9.17424201965332	-8.24185180664063	-11.329532623291	-0.0519322417676449	-0.0610734447836876	-0.0331975407898426
-9.17105388641357	-8.24045085906982	-11.3376731872559	-0.0517942607402802	-0.0611595436930656	-0.0332139171659946
-9.17223453521729	-8.24242115020752	-11.3306531906128	-0.0518373996019363	-0.0611943490803242	-0.0331415086984634
-9.16796112060547	-8.24076271057129	-11.3282470703125	-0.0516987442970276	-0.0612269639968872	-0.0331001691520214
-9.16933345794678	-8.24760150909424	-11.3336982727051	-0.0516705736517906	-0.0613121762871742	-0.0330901108682156
-9.16853141784668	-8.24398803710938	-11.3352737426758	-0.0515895746648312	-0.061345424503088	-0.033032663166523
-9.1711597442627	-8.2459831237793	-11.3371667861938	-0.0515912435948849	-0.0612320452928543	-0.0330813378095627
-9.1646556854248	-8.24124240875244	-11.3276491165161	-0.0516615770757198	-0.0614079460501671	-0.0330527424812317
-9.16617965698242	-8.24596214294434	-11.3345975875854	-0.051535539329052	-0.0612928494811058	-0.0331476926803589
-9.16639423370361	-8.24323463439941	-11.3259525299072	-0.0515047013759613	-0.0614200308918953	-0.033173568546772
-9.16511726379395	-8.2426290512085	-11.3320217132568	-0.0515032596886158	-0.0612889043986797	-0.0332317985594273
-9.16758441925049	-8.24395751953125	-11.3285608291626	-0.0515584014356136	-0.0613092109560966	-0.0332824215292931
-9.16129016876221	-8.24216556549072	-11.3263921737671	-0.051540169864893	-0.0612491182982922	-0.0333319641649723
-9.16626167297363	-8.24439430236816	-11.3230657577515	-0.051434364169836	-0.061301663517952	-0.0334142073988914
-9.16067790985107	-8.24144840240479	-11.3181257247925	-0.0515864975750446	-0.0613218136131763	-0.0335675925016403
-9.16523265838623	-8.24186992645264	-11.3284177780151	-0.0514626130461693	-0.0611787028610706	-0.0335781015455723
-9.16335010528564	-8.24237442016602	-11.3248243331909	-0.0515611618757248	-0.061211135238409	-0.0336616598069668
-9.16332149505615	-8.2421178817749	-11.3221302032471	-0.051514595746994	-0.0611802078783512	-0.0337001457810402
-9.16409397125244	-8.24256229400635	-11.3206033706665	-0.0516209788620472	-0.0611568354070187	-0.0337681546807289
-9.16002941131592	-8.23672008514404	-11.3194103240967	-0.051622036844492	-0.0611851066350937	-0.0338807813823223
-9.15991687774658	-8.238205909729	-11.3236207962036	-0.0515520423650742	-0.0611126348376274	-0.0339788869023323
-9.16132831573486	-8.23835468292236	-11.3158502578735	-0.0514912791550159	-0.061194833368063	-0.0340588316321373
-9.15824413299561	-8.23599052429199	-11.318868637085	-0.0515938438475132	-0.0610623173415661	-0.0340998992323875
-9.15952396392822	-8.2343168258667	-11.3207082748413	-0.0515628345310688	-0.0611071512103081	-0.0341641828417778
-9.15794563293457	-8.23461627960205	-11.3113288879395	-0.0515994466841221	-0.0610763691365719	-0.034208033233881
-9.16229343414307	-8.23628807067871	-11.324179649353	-0.051478698849678	-0.06102304905653	-0.0342162065207958
-9.15397167205811	-8.23427295684814	-11.3125858306885	-0.0516340434551239	-0.0610464103519917	-0.0343375280499458
-9.15719413757324	-8.23849964141846	-11.322717666626	-0.0514670684933662	-0.0609947741031647	-0.0343854427337646
-9.15863418579102	-8.23846912384033	-11.3139905929565	-0.0515642389655113	-0.0610557831823826	-0.0344954058527946
-9.15791511535645	-8.23652648925781	-11.3093700408936	-0.0515024922788143	-0.0610180124640465	-0.034491553902626
-9.16348743438721	-8.24130821228027	-11.319164276123	-0.0514566004276276	-0.0609588362276554	-0.0345601476728916
-9.16128349304199	-8.24041938781738	-11.3197031021118	-0.0514805614948273	-0.0609701313078403	-0.0346265472471714
-9.16417121887207	-8.24099826812744	-11.3283567428589	-0.051428284496069	-0.0609213449060917	-0.0347140692174435
-9.17042255401611	-8.24687194824219	-11.3176002502441	-0.0513639450073242	-0.0608701035380363	-0.0347818434238434
-9.16589546203613	-8.24861145019531	-11.3196096420288	-0.0513907112181187	-0.0609223656356335	-0.0348332971334457
-9.17385387420654	-8.25103092193604	-11.3289136886597	-0.0513151660561562	-0.0608505941927433	-0.0348262898623943
-9.1716251373291	-8.25028991699219	-11.3203983306885	-0.0513764470815659	-0.0608714111149311	-0.0348652228713036
-9.17814540863037	-8.2546215057373	-11.3313837051392	-0.0512720607221127	-0.0608063973486423	-0.0348241291940212
-9.17851257324219	-8.25188827514648	-11.3261861801147	-0.0513095930218697	-0.0608138889074326	-0.0349349118769169
-9.17122364044189	-8.24832439422607	-11.3220119476318	-0.0511712618172169	-0.0608803853392601	-0.0349534824490547
-9.17627620697021	-8.2579984664917	-11.3198585510254	-0.0511431656777859	-0.0607904195785522	-0.0349575318396091
-9.17164134979248	-8.25508880615234	-11.3212013244629	-0.0512232333421707	-0.0608824118971825	-0.0349543057382107
-9.17105388641357	-8.2565279006958	-11.3297090530396	-0.0512015074491501	-0.0607569590210915	-0.0349311865866184
-9.16873836517334	-8.24943542480469	-11.3266334533691	-0.0512456521391869	-0.0608365051448345	-0.0349313206970692
-9.16125869750977	-8.24954319000244	-11.32253074646	-0.0511929392814636	-0.0607267506420612	-0.0349703133106232
-9.16036128997803	-8.2463903427124	-11.3159141540527	-0.0511721223592758	-0.0608130916953087	-0.034902811050415
-9.15072345733643	-8.24707221984863	-11.3157978057861	-0.051268894225359	-0.0608335137367249	-0.0349464900791645
-9.15419769287109	-8.24700355529785	-11.3147640228271	-0.0512242689728737	-0.0607223249971867	-0.0348277427256107
-9.14572334289551	-8.2459774017334	-11.3104295730591	-0.0514457002282143	-0.0606730692088604	-0.034834373742342
-9.14888763427734	-8.24262428283691	-11.3146667480469	-0.0512616783380508	-0.0606142431497574	-0.034841813147068
-9.14745903015137	-8.24398231506348	-11.3098402023315	-0.051478136330843	-0.0605485662817955	-0.0349081344902515
-9.14212226867676	-8.23577213287354	-11.3000917434692	-0.0514051131904125	-0.0606088824570179	-0.0349199622869492
-9.14471244812012	-8.24149894714355	-11.3039245605469	-0.0514300987124443	-0.0604330077767372	-0.0348857119679451
-9.14313125610352	-8.23695755004883	-11.2909088134766	-0.0515276454389095	-0.0605162791907787	-0.0348875299096107
-9.14375305175781	-8.23501491546631	-11.2892017364502	-0.0515821315348148	-0.0603779479861259	-0.0349284410476685
-9.14687728881836	-8.23518848419189	-11.2944583892822	-0.0515970140695572	-0.0603295378386974	-0.0349091216921806
-9.13994312286377	-8.23254680633545	-11.2833223342896	-0.0517381578683853	-0.060347955673933	-0.0348811745643616
-9.14492702484131	-8.23292827606201	-11.288646697998	-0.0516898036003113	-0.0602651424705982	-0.0349012315273285
-9.14537143707275	-8.23152828216553	-11.2790546417236	-0.0518655627965927	-0.0601813048124313	-0.0348767265677452
-9.14263820648193	-8.2256498336792	-11.2818574905396	-0.0517367869615555	-0.0602099113166332	-0.0348590612411499
-9.14512825012207	-8.23221397399902	-11.2828769683838	-0.0518293716013432	-0.060188040137291	-0.0348348841071129
-9.14079093933105	-8.22364711761475	-11.277156829834	-0.051807202398777	-0.0603043772280216	-0.0346793830394745
-9.1417818069458	-8.22614765167236	-11.2848978042603	-0.0517227165400982	-0.060180202126503	-0.0345458388328552
-9.1411771774292	-8.22275829315186	-11.2879848480225	-0.0516969598829746	-0.0603436566889286	-0.0345237702131271
-9.13622570037842	-8.22090435028076	-11.2836236953735	-0.0515969954431057	-0.0602633766829968	-0.0343207232654095
-9.13804721832275	-8.22564220428467	-11.2882680892944	-0.0514589957892895	-0.0603720396757126	-0.0342471562325954
-9.13308238983154	-8.22636795043945	-11.2843227386475	-0.051542866975069	-0.0603910051286221	-0.0340103767812252
-9.128737449646	-8.22338676452637	-11.2941093444824	-0.0513409450650215	-0.060486476868391	-0.0338953249156475
-9.13131904602051	-8.22511959075928	-11.2966079711914	-0.0512563139200211	-0.0604665838181973	-0.0336682014167309
-9.12373447418213	-8.22685432434082	-11.3042087554932	-0.0512343496084213	-0.0604920834302902	-0.0335085652768612
-9.12426567077637	-8.22470188140869	-11.3079652786255	-0.051064494997263	-0.0605884380638599	-0.0332788378000259
-9.12462139129639	-8.22462940216064	-11.3122873306274	-0.051031831651926	-0.0606469176709652	-0.0331144481897354
-9.1144905090332	-8.22092723846436	-11.3153390884399	-0.0509051233530045	-0.0606452375650406	-0.0329089462757111
-9.11496067047119	-8.2229061126709	-11.3239841461182	-0.0507776737213135	-0.0605996586382389	-0.0327599942684174
-9.10983085632324	-8.22043895721436	-11.3196811676025	-0.0507122948765755	-0.0607755705714226	-0.032579131424427
-9.10632801055908	-8.22238254547119	-11.3270969390869	-0.0506621412932873	-0.0607088096439838	-0.0323150306940079
-9.10556316375732	-8.22115993499756	-11.3272619247437	-0.0506058968603611	-0.0607613772153854	-0.0322030261158943
-9.09662437438965	-8.21858787536621	-11.3247900009155	-0.0506155788898468	-0.0607996806502342	-0.0319752208888531
-9.09780979156494	-8.21868515014648	-11.3310985565186	-0.0504558607935905	-0.0607728995382786	-0.031796108931303
-9.08685684204102	-8.215012550354	-11.3231859207153	-0.0505470335483551	-0.0607775561511517	-0.0316887535154819
-9.08359718322754	-8.21487331390381	-11.3315305709839	-0.0503296479582787	-0.0608035624027252	-0.0314977802336216
-9.07985496520996	-8.21425533294678	-11.3261308670044	-0.0504695288836956	-0.0608967803418636	-0.0313193611800671
-9.07598972320557	-8.20697784423828	-11.3326072692871	-0.0502746216952801	-0.0608723573386669	-0.0310905687510967
-9.0743350982666	-8.20932579040527	-11.3336277008057	-0.0502961091697216	-0.0608731172978878	-0.0309101846069098
-9.06639289855957	-8.20305061340332	-11.3358488082886	-0.05020647123456	-0.0608670450747013	-0.0307385083287954
-9.06109714508057	-8.20058917999268	-11.3326873779297	-0.0500974655151367	-0.0608250014483929	-0.0306137148290873
-9.06212425231934	-8.20241832733154	-11.3269395828247	-0.0500265583395958	-0.0608464367687702	-0.0304518509656191
-9.05156803131104	-8.19942855834961	-11.332670211792	-0.050062283873558	-0.060892079025507	-0.0302744414657354
-9.0530366897583	-8.198561668396	-11.334267616272	-0.0499339252710342	-0.0608665943145752	-0.0301041081547737
-9.04398822784424	-8.19761753082275	-11.3393907546997	-0.0499227307736874	-0.0608796551823616	-0.0299707986414433
-9.04603385925293	-8.19851970672607	-11.3384027481079	-0.0497638285160065	-0.0608882866799831	-0.0297903288155794
-9.03977394104004	-8.19777774810791	-11.3457317352295	-0.0497502163052559	-0.0608677603304386	-0.0297480504959822
-9.02889728546143	-8.19051551818848	-11.3465757369995	-0.0496504046022892	-0.0609037391841412	-0.0296135097742081
-9.03020095825195	-8.19737434387207	-11.3484258651733	-0.0496104806661606	-0.0608449429273605	-0.0294747184962034
-9.02339267730713	-8.1923713684082	-11.3478593826294	-0.0495486669242382	-0.0608725659549236	-0.0293438117951155
-9.01864814758301	-8.18930816650391	-11.3561315536499	-0.0495085380971432	-0.0608554445207119	-0.0291652381420136
-9.01747894287109	-8.18442344665527	-11.3533029556274	-0.0495146960020065	-0.0609205104410648	-0.0290410313755274
-9.00742244720459	-8.18226432800293	-11.3497066497803	-0.0495171919465065	-0.0607903897762299	-0.0289532244205475
-9.00785255432129	-8.18240451812744	-11.343921661377	-0.0494194030761719	-0.0608416721224785	-0.0288787540048361
-8.99325180053711	-8.17801952362061	-11.3484869003296	-0.0495907552540302	-0.0608568303287029	-0.0288288146257401
-8.9952220916748	-8.17644119262695	-11.3499736785889	-0.0494471490383148	-0.0607605502009392	-0.0287354215979576
-8.98667144775391	-8.17384052276611	-11.3520479202271	-0.0496230460703373	-0.0606906600296497	-0.0286822691559792
-8.98616218566895	-8.17048454284668	-11.3551578521729	-0.0494400411844254	-0.0606479123234749	-0.0286020897328854
-8.98088073730469	-8.16538238525391	-11.3546438217163	-0.0495462119579315	-0.0606288462877274	-0.0286491736769676
-8.97466278076172	-8.15923690795898	-11.3511962890625	-0.049472488462925	-0.0606407895684242	-0.028593372553587
-8.97125720977783	-8.16284370422363	-11.357177734375	-0.049464151263237	-0.0605216473340988	-0.028610248118639
-8.96438312530518	-8.15659999847412	-11.3490056991577	-0.0495154336094856	-0.0605648197233677	-0.0286132227629423
-8.96375942230225	-8.15696620941162	-11.3544006347656	-0.0495007261633873	-0.0604197382926941	-0.0286589525640011
-8.96212196350098	-8.15462493896484	-11.3463468551636	-0.0495810993015766	-0.0603831447660923	-0.0287306066602468
-8.95588302612305	-8.15145683288574	-11.3479585647583	-0.0496412254869938	-0.0602367408573627	-0.0287701394408941
-8.95699787139893	-8.14993190765381	-11.3478813171387	-0.0496213100850582	-0.0601732358336449	-0.0288657285273075
-8.95319938659668	-8.1476001739502	-11.3409366607666	-0.0497154965996742	-0.0600794069468975	-0.0289605893194675
-8.94864177703857	-8.14391326904297	-11.3387489318848	-0.0497717894613743	-0.0600077956914902	-0.0290407035499811
-8.95073318481445	-8.14434337615967	-11.3330354690552	-0.0497628897428513	-0.0598517656326294	-0.0291354302316904
-8.94849300384521	-8.1410961151123	-11.324348449707	-0.0499336682260036	-0.0597910135984421	-0.0292597152292728
-8.94746875762939	-8.13508701324463	-11.3295888900757	-0.049951046705246	-0.0596707910299301	-0.0292774215340614
-8.94799041748047	-8.13725185394287	-11.333306312561	-0.0500558689236641	-0.0595881380140781	-0.0294608380645514
-8.94502544403076	-8.13060569763184	-11.3187789916992	-0.0501049123704433	-0.0595066025853157	-0.0295692328363657
-8.94143199920654	-8.1301097869873	-11.3185653686523	-0.0501641556620598	-0.0593634694814682	-0.0297543331980705
-8.9408540725708	-8.13077926635742	-11.3182401657104	-0.0502638518810272	-0.0593373253941536	-0.0299117583781481
-8.93683052062988	-8.12741184234619	-11.310357093811	-0.0503621399402618	-0.0592583455145359	-0.0300954822450876
-8.93862819671631	-8.12414360046387	-11.3140125274658	-0.0502622574567795	-0.0591910891234875	-0.0301963724195957
-8.93679809570313	-8.12830924987793	-11.30846118927	-0.0504350550472736	-0.0589990466833115	-0.0303900539875031
-8.93528747558594	-8.1225004196167	-11.3055715560913	-0.050371777266264	-0.0589432306587696	-0.0305102206766605
-8.93890476226807	-8.12605667114258	-11.3055620193481	-0.0505011603236198	-0.0588598623871803	-0.0306940954178572
-8.93961715698242	-8.12253475189209	-11.304780960083	-0.0505689717829227	-0.0588126517832279	-0.0309362281113863
-8.93655395507813	-8.12269973754883	-11.3024797439575	-0.0505828708410263	-0.0586821287870407	-0.0311453472822905
-8.94309043884277	-8.12425518035889	-11.3020353317261	-0.0505916774272919	-0.0584928542375565	-0.0314310975372791
-8.94436550140381	-8.12537479400635	-11.2945175170898	-0.0506782419979572	-0.0584876835346222	-0.0316672660410404
-8.94268608093262	-8.12593650817871	-11.2906341552734	-0.0506720580160618	-0.0584784522652626	-0.0319694317877293
-8.94985771179199	-8.12768268585205	-11.2965278625488	-0.0507084392011166	-0.0583204105496407	-0.0322150886058807
-8.94805431365967	-8.12768077850342	-11.2819347381592	-0.0509104505181313	-0.0582001507282257	-0.0324856825172901
-8.95473575592041	-8.12729740142822	-11.2895641326904	-0.0508683435618877	-0.0581178702414036	-0.0328206345438957
-8.95943641662598	-8.12687492370605	-11.2795267105103	-0.0509699545800686	-0.0580938048660755	-0.0331246145069599
-8.96233367919922	-8.12685203552246	-11.2767295837402	-0.0511025376617908	-0.0579762682318687	-0.0334231145679951
-8.96426200866699	-8.12943553924561	-11.282546043396	-0.0509942546486855	-0.0578300394117832	-0.0338010899722576
-8.97271537780762	-8.13146305084229	-11.2699098587036	-0.0510769300162792	-0.0578484274446964	-0.034136425703764
-8.97109699249268	-8.13080310821533	-11.2680206298828	-0.0512022785842419	-0.0576800443232059	-0.034419309347868
-8.98131847381592	-8.13434410095215	-11.2690801620483	-0.0512100867927074	-0.0576602071523666	-0.0347519405186176
-8.98180389404297	-8.13596057891846	-11.260666847229	-0.0513858087360859	-0.057598777115345	-0.0350257903337479
-8.98840427398682	-8.13619899749756	-11.2637853622437	-0.0512585416436195	-0.0574922747910023	-0.0352987721562386
-8.99427127838135	-8.13955497741699	-11.2662391662598	-0.051323127001524	-0.0574241764843464	-0.0357155539095402
-8.99444770812988	-8.13834667205811	-11.2582693099976	-0.0513702370226383	-0.0574639774858952	-0.0360256470739841
-9.00129508972168	-8.14266586303711	-11.2595548629761	-0.0512773171067238	-0.0573518648743629	-0.0362870916724205
-9.00759315490723	-8.14779281616211	-11.2608070373535	-0.0513129942119122	-0.0574229508638382	-0.0365879461169243
-9.01259422302246	-8.14606666564941	-11.253794670105	-0.0513424649834633	-0.0574589036405087	-0.0368429347872734
-9.02186393737793	-8.14815139770508	-11.2683172225952	-0.0512792505323887	-0.0572723373770714	-0.0371087081730366
-9.02459907531738	-8.15553951263428	-11.2602882385254	-0.0513130240142345	-0.0573822185397148	-0.0373298525810242
-9.02860164642334	-8.15599536895752	-11.2697877883911	-0.0512451268732548	-0.0573666281998158	-0.037576038390398
-9.04110717773438	-8.15936756134033	-11.2714290618896	-0.0511677525937557	-0.057381384074688	-0.0378200970590115
-9.04491233825684	-8.16258239746094	-11.2751426696777	-0.051224272698164	-0.057390920817852	-0.0380062535405159
-9.04629611968994	-8.15998935699463	-11.2774477005005	-0.0511370375752449	-0.0574720688164234	-0.0382149741053581
-9.05640125274658	-8.1677942276001	-11.2786989212036	-0.0509574636816978	-0.0574167184531689	-0.0384663864970207
-9.05694103240967	-8.17083930969238	-11.2794771194458	-0.0509796738624573	-0.0575827956199646	-0.0386153943836689
-9.0623836517334	-8.17358016967773	-11.2889833450317	-0.0508892759680748	-0.0575488060712814	-0.0387301780283451
-9.07098293304443	-8.17856979370117	-11.2890176773071	-0.0508613884449005	-0.0576026253402233	-0.038895521312952
-9.07041645050049	-8.17862033843994	-11.2896041870117	-0.0508476532995701	-0.057575136423111	-0.0390119589865208
-9.08078193664551	-8.18451690673828	-11.3038082122803	-0.0506836324930191	-0.0575798712670803	-0.0391620546579361
-9.08243083953857	-8.18546581268311	-11.3030824661255	-0.0506694875657558	-0.0577119067311287	-0.0392689257860184
-9.08119583129883	-8.18801498413086	-11.2972412109375	-0.0506055131554604	-0.057705357670784	-0.0393668115139008
-9.08974647521973	-8.19281101226807	-11.3124055862427	-0.0504384562373161	-0.0577165856957436	-0.0393915884196758
-9.09109115600586	-8.19485473632813	-11.3092184066772	-0.0505131557583809	-0.0577976442873478	-0.0394922904670238
-9.0894889831543	-8.19242000579834	-11.3061361312866	-0.0504518337547779	-0.0578084848821163	-0.0394981987774372
-9.09582614898682	-8.19819927215576	-11.3199424743652	-0.0504103749990463	-0.0578034371137619	-0.0395412407815456
-9.09573745727539	-8.194993019104	-11.318380355835	-0.0503678731620312	-0.0579167157411575	-0.039569117128849
-9.09424495697021	-8.19414710998535	-11.3269968032837	-0.0502877421677113	-0.0578655637800694	-0.0395399406552315
-9.10133838653564	-8.19259262084961	-11.3268938064575	-0.0501661822199821	-0.057915922254324	-0.0395944267511368
-9.09574031829834	-8.19680404663086	-11.3270435333252	-0.0502831973135471	-0.0579421259462833	-0.0396164581179619
-9.09733581542969	-8.18957233428955	-11.3235664367676	-0.0501479916274548	-0.0579682923853397	-0.0395637489855289
-9.0986385345459	-8.19545078277588	-11.3219881057739	-0.0502557866275311	-0.0579105839133263	-0.0395086295902729
-9.09403800964355	-8.19201374053955	-11.3213367462158	-0.050366748124361	-0.0579436272382736	-0.0394725911319256
-9.09805774688721	-8.18925285339355	-11.3261518478394	-0.0503007397055626	-0.0578712932765484	-0.0393595211207867
-9.09424686431885	-8.18644237518311	-11.3191041946411	-0.050335418432951	-0.0579122602939606	-0.0393061190843582
-9.09067344665527	-8.18185901641846	-11.3235855102539	-0.0503915660083294	-0.0578148700296879	-0.0392453260719776
-9.08757877349854	-8.18026924133301	-11.3159589767456	-0.0503966622054577	-0.0578223280608654	-0.0392512977123261
-9.08891010284424	-8.18200206756592	-11.3038558959961	-0.0505360811948776	-0.0578076876699924	-0.0391204804182053
-9.08103179931641	-8.17949104309082	-11.3023052215576	-0.0506287664175034	-0.0578414984047413	-0.0390135496854782
-9.08142757415771	-8.17518615722656	-11.3078155517578	-0.0505779311060905	-0.0576902516186237	-0.0389033071696758
-9.07687759399414	-8.17606449127197	-11.2960338592529	-0.0507582649588585	-0.057684414088726	-0.0388076677918434
-9.07985401153564	-8.17470645904541	-11.2972898483276	-0.0507830381393433	-0.0575510375201702	-0.0386650338768959
-9.0770092010498	-8.17016220092773	-11.2893123626709	-0.0508779957890511	-0.0575617291033268	-0.0385845862329006
-9.06963634490967	-8.16623783111572	-11.281322479248	-0.0509819202125072	-0.0574880018830299	-0.0384713970124722
-9.06808280944824	-8.16926956176758	-11.2834796905518	-0.0509872436523438	-0.0573523789644241	-0.0383627451956272
-9.06700897216797	-8.16822719573975	-11.2751445770264	-0.0511061288416386	-0.0573972351849079	-0.0382488816976547
-9.0612325668335	-8.1639461517334	-11.267110824585	-0.051188200712204	-0.0573976002633572	-0.0380876883864403
-9.05937004089355	-8.16539096832275	-11.2719812393188	-0.0512761138379574	-0.0572783425450325	-0.0379543006420136
-9.05775165557861	-8.16042423248291	-11.2727651596069	-0.0512726083397865	-0.057343777269125	-0.0377967357635498
-9.04929542541504	-8.15614223480225	-11.2668571472168	-0.0513779632747173	-0.0572351105511189	-0.0376262292265892
-9.05120277404785	-8.15632438659668	-11.2647552490234	-0.0512919127941132	-0.0571923553943634	-0.0374568551778793
-9.04720973968506	-8.1556510925293	-11.2687492370605	-0.0513441786170006	-0.0572192668914795	-0.0373789072036743
-9.03957748413086	-8.1451473236084	-11.2596025466919	-0.0514019802212715	-0.0572671070694923	-0.0372214689850807
-9.04155254364014	-8.15289306640625	-11.2625360488892	-0.0513092540204525	-0.0571311637759209	-0.0370889641344547
-9.03621673583984	-8.15288829803467	-11.2579479217529	-0.0513952746987343	-0.0572936683893204	-0.0369891785085201
-9.0353307723999	-8.14920043945313	-11.2564496994019	-0.0514420196413994	-0.0572105795145035	-0.0368005335330963
-9.03646183013916	-8.14812278747559	-11.2635793685913	-0.051474716514349	-0.0571821704506874	-0.036708801984787
-9.03596973419189	-8.14602470397949	-11.2603435516357	-0.0515654683113098	-0.0572596415877342	-0.0365335866808891
-9.03353214263916	-8.14481735229492	-11.259895324707	-0.0514925643801689	-0.057218000292778	-0.0364290103316307
-9.04143142700195	-8.14925384521484	-11.259147644043	-0.0515372641384602	-0.0571881197392941	-0.0363584645092487
-9.0325345993042	-8.14410400390625	-11.2493619918823	-0.0516409128904343	-0.0572179853916168	-0.036298606544733
-9.03431415557861	-8.14593410491943	-11.2528972625732	-0.0515571646392345	-0.0573056116700172	-0.0361930355429649
-9.04009437561035	-8.15051174163818	-11.2488870620728	-0.0516525395214558	-0.057244535535574	-0.0360991694033146
-9.03806018829346	-8.14975166320801	-11.2466402053833	-0.0516664050519466	-0.0573095120489597	-0.0359804518520832
-9.04253482818604	-8.15270614624023	-11.2562990188599	-0.0516067743301392	-0.0572698079049587	-0.035889383405447
-9.04610919952393	-8.15229415893555	-11.2550325393677	-0.0516317300498486	-0.057378850877285	-0.0357674919068813
-9.04549694061279	-8.15285396575928	-11.2578973770142	-0.051643792539835	-0.0573473833501339	-0.0356774181127548
-9.05336093902588	-8.15565299987793	-11.2596254348755	-0.0515533275902271	-0.0574439354240894	-0.035570040345192
-9.05508613586426	-8.1551342010498	-11.2537755966187	-0.0515895299613476	-0.0574173331260681	-0.035552266985178
-9.05410861968994	-8.15860939025879	-11.2546358108521	-0.0515368767082691	-0.0575137175619602	-0.035373367369175
-9.06562995910645	-8.16543769836426	-11.265097618103	-0.051415529102087	-0.0575475059449673	-0.0353206470608711
-9.06708335876465	-8.16658210754395	-11.2616958618164	-0.0514280945062637	-0.0577194280922413	-0.0351827219128609
-9.0692310333252	-8.16909885406494	-11.2748260498047	-0.0513542480766773	-0.0577521733939648	-0.0350783169269562
-9.07443332672119	-8.16960430145264	-11.2791042327881	-0.0513099431991577	-0.0578669346868992	-0.0349252857267857
-9.08214473724365	-8.17321491241455	-11.2861375808716	-0.051223199814558	-0.0580227449536324	-0.0347871109843254
-9.08361339569092	-8.17613220214844	-11.2852945327759	-0.0512218400835991	-0.0581013783812523	-0.0346704944968224
-9.08856010437012	-8.17969703674316	-11.2972288131714	-0.0510083697736263	-0.0582420118153095	-0.0345707200467587
-9.08955860137939	-8.1807861328125	-11.2917633056641	-0.0510701984167099	-0.0584202744066715	-0.0345205962657928
-9.09227275848389	-8.18044281005859	-11.2980079650879	-0.0509305372834206	-0.058519147336483	-0.0342976227402687
-9.09987640380859	-8.1891393661499	-11.3098459243774	-0.0508933179080486	-0.0586312636733055	-0.0341764837503433
-9.09999370574951	-8.18633556365967	-11.3080539703369	-0.0509184747934341	-0.0588227324187756	-0.034063383936882
-9.10701560974121	-8.19067096710205	-11.3152418136597	-0.0507975593209267	-0.0587861575186253	-0.0338849127292633
-9.11139488220215	-8.19240188598633	-11.3224191665649	-0.0507475286722183	-0.0590392872691154	-0.0338087044656277
-9.11177635192871	-8.19076919555664	-11.3237962722778	-0.050675593316555	-0.059126291424036	-0.0336327515542507
-9.12237071990967	-8.1960620880127	-11.3303594589233	-0.0505669750273228	-0.059200506657362	-0.0335129089653492
-9.12353324890137	-8.20093631744385	-11.3281078338623	-0.0505904667079449	-0.0593783818185329	-0.0333241000771523
-9.12743854522705	-8.20084381103516	-11.3382663726807	-0.0504513420164585	-0.0595547333359718	-0.0331570021808147
-9.13716602325439	-8.20729923248291	-11.343638420105	-0.0504039451479912	-0.0596385523676872	-0.0329870395362377
-9.13441944122314	-8.20830535888672	-11.3460178375244	-0.0503899566829205	-0.05978699401021	-0.0327898301184177
-9.14754009246826	-8.20962619781494	-11.3537645339966	-0.050105843693018	-0.059832688421011	-0.0326167568564415
-9.15050411224365	-8.21365356445313	-11.3567094802856	-0.0502063594758511	-0.0600675418972969	-0.0325304605066776
-9.14901542663574	-8.21375274658203	-11.3572187423706	-0.0501149035990238	-0.0600649043917656	-0.0323473587632179
-9.15224838256836	-8.22053241729736	-11.3682527542114	-0.0499508492648602	-0.0601557157933712	-0.0322791449725628
-9.15378570556641	-8.22170639038086	-11.368293762207	-0.0499168299138546	-0.0604234300553799	-0.032112754881382
-9.15560531616211	-8.22478103637695	-11.3770341873169	-0.0498799346387386	-0.0603955872356892	-0.0319587886333466
-9.1635274887085	-8.22570514678955	-11.3792085647583	-0.0497731827199459	-0.060463935136795	-0.0318333320319653
-9.15988159179688	-8.22659683227539	-11.3788232803345	-0.049775306135416	-0.0606324449181557	-0.0318163298070431
-9.1596508026123	-8.22505378723145	-11.3822345733643	-0.0496591590344906	-0.060667622834444	-0.0316983684897423
-9.16808128356934	-8.2282247543335	-11.3770666122437	-0.0496146082878113	-0.0606108419597149	-0.0316166654229164
-9.16031742095947	-8.22562789916992	-11.3795213699341	-0.0497007593512535	-0.060718908905983	-0.0316183343529701
-9.16769886016846	-8.22750568389893	-11.3808460235596	-0.0496099181473255	-0.0606533214449883	-0.0315353386104107
-9.16140270233154	-8.22742080688477	-11.3705291748047	-0.0497399717569351	-0.0607172399759293	-0.0315077565610409
-9.16396808624268	-8.22701740264893	-11.3771839141846	-0.0497418642044067	-0.0606930777430534	-0.0313812792301178
-9.16400337219238	-8.22647285461426	-11.372465133667	-0.0497872196137905	-0.0607684664428234	-0.0313852056860924
-9.15815544128418	-8.22165775299072	-11.3619604110718	-0.049815658479929	-0.0606723017990589	-0.0312691666185856
-9.16020393371582	-8.22062206268311	-11.3662843704224	-0.0497326403856277	-0.060670979321003	-0.0312568247318268
-9.15498733520508	-8.2184419631958	-11.359902381897	-0.0498873889446259	-0.0606391988694668	-0.0311374478042126
-9.14939403533936	-8.21552658081055	-11.3635187149048	-0.0497637614607811	-0.0606700144708157	-0.031099759042263
-9.14853096008301	-8.21609210968018	-11.3571691513062	-0.0498337261378765	-0.0607000067830086	-0.0310255140066147
-9.14253044128418	-8.21498489379883	-11.3543405532837	-0.049863588064909	-0.0606780685484409	-0.0309297945350409
-9.14336013793945	-8.21447467803955	-11.3600454330444	-0.0497223101556301	-0.0606481358408928	-0.0307820625603199
-9.14134502410889	-8.20459365844727	-11.3575315475464	-0.0498972795903683	-0.0607429631054401	-0.0307688135653734
-9.13361644744873	-8.20555686950684	-11.3497114181519	-0.0497572757303715	-0.060621302574873	-0.0306961592286825
-9.13191223144531	-8.21039581298828	-11.3500747680664	-0.0497313626110554	-0.0607549659907818	-0.0306568760424852
-9.12672424316406	-8.20381641387939	-11.3477725982666	-0.0497574619948864	-0.0608514174818993	-0.0305521748960018
-9.1253137588501	-8.20339202880859	-11.3464956283569	-0.049804549664259	-0.0607376247644424	-0.030413618311286
-9.12627029418945	-8.20489025115967	-11.3491277694702	-0.0498542040586472	-0.0607785582542419	-0.0303547829389572
-9.12245178222656	-8.19992256164551	-11.3455972671509	-0.0498006008565426	-0.0608334392309189	-0.0302824582904577
-9.1273946762085	-8.20119762420654	-11.3538341522217	-0.049725703895092	-0.0607954226434231	-0.0302245821803808
-9.12057971954346	-8.19924259185791	-11.3411226272583	-0.049888338893652	-0.0608467869460583	-0.0301545150578022
-9.12501239776611	-8.20090866088867	-11.3509321212769	-0.0497731529176235	-0.0608305744826794	-0.0301245618611574
-9.12921524047852	-8.20365619659424	-11.3492479324341	-0.0498406589031219	-0.0608707293868065	-0.0301017668098211
-9.12901973724365	-8.2012939453125	-11.3418884277344	-0.049930851906538	-0.0609348453581333	-0.0300507824867964
-9.13324928283691	-8.20556640625	-11.3502178192139	-0.0498971715569496	-0.0608543232083321	-0.0299635194242001
-9.13533210754395	-8.20459747314453	-11.350378036499	-0.0499109663069248	-0.0609891004860401	-0.0299204681068659
-9.13482570648193	-8.20308780670166	-11.3445825576782	-0.0499402098357677	-0.0609076768159866	-0.0299103539437056
-9.13948822021484	-8.20548343658447	-11.3539142608643	-0.0498708598315716	-0.0609793625771999	-0.0298723448067904
-9.14298820495605	-8.20367908477783	-11.350471496582	-0.0499504543840885	-0.061076182872057	-0.0299101620912552
-9.1381721496582	-8.20445823669434	-11.3414297103882	-0.0500202663242817	-0.061148501932621	-0.0298601780086756
-9.14824295043945	-8.20876312255859	-11.3454971313477	-0.0499359630048275	-0.0610333569347858	-0.0298219732940197
-9.14365196228027	-8.20175075531006	-11.3484697341919	-0.0501023046672344	-0.0611977465450764	-0.0297451373189688
-9.15606021881104	-8.20441246032715	-11.3545513153076	-0.0500957109034061	-0.061120081692934	-0.0296577569097281
-9.15467071533203	-8.19946956634521	-11.3471088409424	-0.0501817390322685	-0.0612005144357681	-0.0296573136001825
-9.15391826629639	-8.200852394104	-11.3487100601196	-0.0501928701996803	-0.0611183345317841	-0.0295997429639101
-9.15999603271484	-8.20351314544678	-11.3485403060913	-0.0502681434154511	-0.0611915253102779	-0.0296094641089439
-9.15825843811035	-8.19883346557617	-11.3381223678589	-0.0503853820264339	-0.0612744688987732	-0.0294749457389116
-9.16513156890869	-8.19895267486572	-11.3453149795532	-0.0503617413341999	-0.0612267777323723	-0.029477559030056
-9.16213798522949	-8.19956588745117	-11.3453149795532	-0.0505400374531746	-0.0611981339752674	-0.0294098407030106
-9.16584777832031	-8.19842433929443	-11.351357460022	-0.0504184849560261	-0.0612645298242569	-0.029383409768343
-9.17004108428955	-8.20085048675537	-11.3479957580566	-0.0505148880183697	-0.0613220706582069	-0.0293989144265652
-9.16551113128662	-8.19767379760742	-11.3393888473511	-0.0506120063364506	-0.0613426677882671	-0.0293289143592119
-9.17550563812256	-8.20662307739258	-11.346586227417	-0.050530482083559	-0.0613687448203564	-0.0292737819254398
-9.17338943481445	-8.2031888961792	-11.342716217041	-0.0505787208676338	-0.0614618733525276	-0.0292057283222675
-9.17972087860107	-8.20787620544434	-11.3503637313843	-0.0505092591047287	-0.0614219456911087	-0.0290863979607821
-9.18298530578613	-8.20532321929932	-11.3539390563965	-0.0505595318973064	-0.0615610480308533	-0.0290511976927519
-9.18240451812744	-8.20651531219482	-11.3525686264038	-0.0504956282675266	-0.0615488216280937	-0.0289503000676632
-9.18900585174561	-8.21275424957275	-11.3560171127319	-0.0504404529929161	-0.0616095811128616	-0.0289133377373219
-9.18603801727295	-8.21362018585205	-11.3521966934204	-0.0504783019423485	-0.0617188438773155	-0.0287569705396891
-9.19135475158691	-8.2174768447876	-11.3639869689941	-0.0503860600292683	-0.0617340616881847	-0.0286512803286314
-9.18992614746094	-8.21638011932373	-11.3600645065308	-0.0503789931535721	-0.0618762858211994	-0.0285378228873014
-9.19150257110596	-8.21818828582764	-11.3741416931152	-0.0502466559410095	-0.0619209818542004	-0.0284496322274208
-9.19396591186523	-8.22155666351318	-11.3710470199585	-0.0503172315657139	-0.0620108805596828	-0.0283091738820076
-9.18880081176758	-8.21985054016113	-11.3756999969482	-0.0501194186508656	-0.0621478892862797	-0.0282000955194235
-9.19262886047363	-8.22597694396973	-11.3808431625366	-0.0500072315335274	-0.0621082074940205	-0.0280938372015953
-9.18990230560303	-8.22257328033447	-11.3780078887939	-0.0500922203063965	-0.0622279681265354	-0.0280138235539198
-9.19032669067383	-8.2249755859375	-11.3854074478149	-0.0498757213354111	-0.0621533915400505	-0.0278434511274099
-9.1878776550293	-8.2248592376709	-11.3864831924438	-0.0499119497835636	-0.062253188341856	-0.0278301481157541
-9.18381881713867	-8.22593116760254	-11.3918476104736	-0.0498002506792545	-0.0622272491455078	-0.0277399402111769
-9.18321323394775	-8.2268123626709	-11.3914699554443	-0.0496664270758629	-0.0623914562165737	-0.0276701431721449
-9.18169021606445	-8.22782421112061	-11.3891687393188	-0.0497675724327564	-0.0623011700809002	-0.0276210345327854
-9.17937660217285	-8.22701740264893	-11.3946332931519	-0.0496755242347717	-0.062318105250597	-0.0276104211807251
-9.17880439758301	-8.2285795211792	-11.3878536224365	-0.0496990159153938	-0.0623283945024014	-0.0275233257561922
-9.17282676696777	-8.22628974914551	-11.3881139755249	-0.0497043952345848	-0.0623005107045174	-0.0274695977568626
-9.1765193939209	-8.22631740570068	-11.3976135253906	-0.049562506377697	-0.0622968450188637	-0.0274833217263222
-9.17247581481934	-8.2248067855835	-11.3922491073608	-0.0496478192508221	-0.0622688755393028	-0.0274667404592037
-9.16866970062256	-8.22308158874512	-11.3904590606689	-0.0496199168264866	-0.0621615424752235	-0.0275063291192055
-9.16658115386963	-8.22552585601807	-11.3976020812988	-0.0495581105351448	-0.0621599592268467	-0.0275409016758204
-9.16524505615234	-8.22103118896484	-11.3941087722778	-0.0495985746383667	-0.0621795766055584	-0.0276026260107756
-9.1635217666626	-8.22221565246582	-11.3902740478516	-0.0495643764734268	-0.0620341449975967	-0.0276103764772415
-9.16050910949707	-8.22304916381836	-11.3886957168579	-0.049573753029108	-0.0620649494230747	-0.0276977773755789
-9.153733253479	-8.21953296661377	-11.3865633010864	-0.0497723072767258	-0.0619458705186844	-0.0277323015034199
-9.15836906433105	-8.21757125854492	-11.3835182189941	-0.0496112443506718	-0.0618462115526199	-0.0277906190603971
-9.1529016494751	-8.21646690368652	-11.3788986206055	-0.0498229302465916	-0.0617633126676083	-0.0279420185834169
-9.14931106567383	-8.21178436279297	-11.3765697479248	-0.0498766154050827	-0.0617061294615269	-0.028071628883481
-9.15270900726318	-8.21292018890381	-11.3685369491577	-0.0498856566846371	-0.0616701059043407	-0.0282138735055923
-9.14945220947266	-8.21218585968018	-11.3643054962158	-0.0500735193490982	-0.0616200156509876	-0.0283413920551538
-9.14753532409668	-8.20701789855957	-11.3629550933838	-0.0501300618052483	-0.0614931061863899	-0.028422636911273
-9.14992713928223	-8.20577239990234	-11.3615560531616	-0.0502059459686279	-0.0614363923668861	-0.0285710357129574
-9.14716815948486	-8.20172691345215	-11.35573387146	-0.0502632707357407	-0.0612941272556782	-0.0286780092865229
-9.15003299713135	-8.20579528808594	-11.35755443573	-0.0502954125404358	-0.0611954443156719	-0.0288892183452845
-9.14628219604492	-8.20429801940918	-11.3483610153198	-0.0504093430936337	-0.0611983090639114	-0.0290803927928209
-9.14281272888184	-8.20165729522705	-11.3453092575073	-0.0504379980266094	-0.0610466785728931	-0.0291728209704161
-9.14933395385742	-8.20434761047363	-11.3490877151489	-0.0505215153098106	-0.0609206035733223	-0.0292996075004339
-9.14577388763428	-8.20261478424072	-11.342945098877	-0.050628338009119	-0.060905747115612	-0.0295329745858908
-9.14680480957031	-8.20066738128662	-11.3381175994873	-0.0506158582866192	-0.060757003724575	-0.0296036787331104
-9.15298080444336	-8.20629119873047	-11.3421449661255	-0.0506425425410271	-0.0606315806508064	-0.0297574903815985
-9.15097999572754	-8.20211601257324	-11.3366451263428	-0.0506767369806767	-0.0606343820691109	-0.0299208760261536
-9.15080165863037	-8.20054626464844	-11.3387155532837	-0.0506761446595192	-0.0604909807443619	-0.0300323367118835
-9.15572071075439	-8.20437240600586	-11.3401489257813	-0.0506142154335976	-0.0604209899902344	-0.0302274841815233
-9.15286922454834	-8.20160865783691	-11.3331336975098	-0.0506169907748699	-0.0603962391614914	-0.0303686391562223
-9.15284538269043	-8.20108222961426	-11.3366365432739	-0.0506240166723728	-0.0603467151522636	-0.0304376538842916
-9.15824127197266	-8.20952796936035	-11.3350419998169	-0.0506573095917702	-0.060227558016777	-0.0305789522826672
-9.15390396118164	-8.20522594451904	-11.3306188583374	-0.0506848320364952	-0.0603197515010834	-0.0307019520550966
-9.15901756286621	-8.20784282684326	-11.3384857177734	-0.05058753490448	-0.060226783156395	-0.0307028479874134
-9.16166114807129	-8.20705986022949	-11.3359708786011	-0.0506591163575649	-0.0602168962359428	-0.0308133028447628
-9.15447807312012	-8.20582294464111	-11.3371343612671	-0.0506051704287529	-0.0601483024656773	-0.030934777110815
-9.15942573547363	-8.21223163604736	-11.3346691131592	-0.050529133528471	-0.0601672008633614	-0.0311061311513186
-9.15753173828125	-8.20874786376953	-11.3319368362427	-0.0505745112895966	-0.0602374523878098	-0.0310966186225414
-9.15693378448486	-8.21233654022217	-11.3417596817017	-0.0505460537970066	-0.0601652823388577	-0.0311167780309916
-9.15908908843994	-8.21343231201172	-11.3411273956299	-0.050495907664299	-0.0602066442370415	-0.0311226155608892
-9.15665817260742	-8.21224212646484	-11.3472366333008	-0.0504820346832275	-0.0601501241326332	-0.0311730280518532
-9.16552543640137	-8.21601581573486	-11.3447637557983	-0.0503680147230625	-0.0600624978542328	-0.0311620552092791
-9.15874576568604	-8.21585178375244	-11.3410406112671	-0.0504889227449894	-0.0601885616779327	-0.0312517359852791
-9.15951347351074	-8.21768569946289	-11.3413887023926	-0.0503494627773762	-0.0601904727518559	-0.0312976650893688
-9.16453456878662	-8.22346782684326	-11.3390855789185	-0.0503726229071617	-0.0602071806788445	-0.0313166230916977
-9.16424083709717	-8.22204971313477	-11.3470754623413	-0.0503529980778694	-0.0601850301027298	-0.0313425809144974
-9.16680335998535	-8.22438430786133	-11.3513050079346	-0.0503154769539833	-0.0602060034871101	-0.0313351303339005
-9.16843414306641	-8.2240743637085	-11.348072052002	-0.0503032729029655	-0.0602749772369862	-0.0313113629817963
-9.17034149169922	-8.22678184509277	-11.354284286499	-0.0503483340144157	-0.0602575466036797	-0.0314109176397324
-9.17601490020752	-8.22846984863281	-11.3494062423706	-0.0502301268279552	-0.0602725930511951	-0.0314471535384655
-9.17343997955322	-8.23031044006348	-11.3457412719727	-0.0503111071884632	-0.0603502169251442	-0.0314675085246563
-9.17949771881104	-8.23096561431885	-11.353199005127	-0.0501930862665176	-0.0602953657507896	-0.0314457826316357
-9.18014144897461	-8.23861122131348	-11.36159324646	-0.0502978302538395	-0.0604063980281353	-0.031484991312027
-9.18208885192871	-8.23408889770508	-11.3601150512695	-0.05016815289855	-0.0604999959468842	-0.0315271578729153
-9.19046974182129	-8.23692035675049	-11.3638315200806	-0.0501099601387978	-0.0604378022253513	-0.0315213315188885
-9.188720703125	-8.23744201660156	-11.3628959655762	-0.0502134710550308	-0.0605266541242599	-0.0315036401152611
-9.19372177124023	-8.24241161346436	-11.361837387085	-0.0501325726509094	-0.060472447425127	-0.0315908715128899
-9.19733047485352	-8.24094486236572	-11.3621664047241	-0.0501187182962894	-0.0606846176087856	-0.0316617526113987
-9.19756507873535	-8.24122619628906	-11.3637228012085	-0.0501630827784538	-0.0605799183249474	-0.0315887965261936
-9.20418930053711	-8.24601936340332	-11.3686800003052	-0.0501457452774048	-0.0606517940759659	-0.0315658152103424
-9.20383071899414	-8.24638366699219	-11.3686122894287	-0.0501628220081329	-0.060657937079668	-0.0315241627395153
-9.20932674407959	-8.24319362640381	-11.3780860900879	-0.0500658974051476	-0.0607203654944897	-0.0315114744007587
-9.20860958099365	-8.24739837646484	-11.370701789856	-0.0501467473804951	-0.0607944503426552	-0.0315201468765736
-9.20804595947266	-8.24383735656738	-11.3703746795654	-0.0499894767999649	-0.0608330965042114	-0.0314305573701859
-9.2105598449707	-8.25010776519775	-11.379768371582	-0.0500797815620899	-0.0608839727938175	-0.0314143821597099
-9.20732116699219	-8.24796104431152	-11.3728923797607	-0.0500470139086246	-0.0609553679823875	-0.0312918238341808
-9.21514129638672	-8.25065517425537	-11.3844079971313	-0.0499864257872105	-0.0610158629715443	-0.0311656966805458
-9.20866012573242	-8.24655532836914	-11.3828611373901	-0.0499450527131557	-0.0610758624970913	-0.0311300847679377
-9.20421123504639	-8.25041103363037	-11.3888397216797	-0.0498429983854294	-0.0610211826860905	-0.03106346167624
-9.20718383789063	-8.25042533874512	-11.3874034881592	-0.0498213805258274	-0.0611800961196423	-0.0309375636279583
-9.20146179199219	-8.24957656860352	-11.390811920166	-0.0497396662831306	-0.0611151121556759	-0.0308036990463734
-9.20268821716309	-8.2520055770874	-11.3893718719482	-0.0497788935899735	-0.0611845776438713	-0.0307437963783741
-9.19658660888672	-8.25186538696289	-11.39577293396	-0.0497126020491123	-0.0612187199294567	-0.0306096412241459
-9.20349884033203	-8.25171661376953	-11.401759147644	-0.0495221614837646	-0.0612055025994778	-0.0305516961961985
-9.19404315948486	-8.251633644104	-11.3953762054443	-0.0496203899383545	-0.0612414367496967	-0.0305362418293953
-9.18910503387451	-8.25179100036621	-11.3995637893677	-0.0494674444198608	-0.0612533949315548	-0.0304747316986322
-9.19419574737549	-8.25500011444092	-11.3942909240723	-0.0494737029075623	-0.0612297244369984	-0.0304742194712162
-9.18679332733154	-8.2497730255127	-11.3961238861084	-0.0494388304650784	-0.0612381249666214	-0.0303913503885269
-9.19187068939209	-8.25411033630371	-11.4052467346191	-0.0493385307490826	-0.0611663348972797	-0.030388318002224
-9.18599128723145	-8.24842071533203	-11.4033365249634	-0.0493439622223377	-0.0611775927245617	-0.0304280407726765
-9.18880748748779	-8.25170612335205	-11.4057865142822	-0.0492125451564789	-0.061060294508934	-0.0305094961076975
-9.19105911254883	-8.25124931335449	-11.391432762146	-0.0492698512971401	-0.0611443966627121	-0.0305399894714355
-9.18991661071777	-8.25146961212158	-11.4056491851807	-0.0492296069860458	-0.0610583685338497	-0.0305915270000696
-9.19192504882813	-8.25156402587891	-11.3998956680298	-0.0492665395140648	-0.0610368996858597	-0.030662389472127
-9.19228744506836	-8.25002098083496	-11.4078664779663	-0.0491554215550423	-0.0609768442809582	-0.0307908672839403
-9.19565582275391	-8.25109767913818	-11.4015483856201	-0.0491888001561165	-0.0609232410788536	-0.0309542436152697
-9.18726634979248	-8.24755477905273	-11.3954448699951	-0.0492206923663616	-0.0608527995646	-0.0310949571430683
-9.19343852996826	-8.25195693969727	-11.4019832611084	-0.0490632615983486	-0.0607768446207047	-0.031223751604557
-9.18896198272705	-8.25312042236328	-11.3967695236206	-0.0492437109351158	-0.0607944279909134	-0.0314200669527054
-9.19013786315918	-8.25071620941162	-11.3958148956299	-0.0491981543600559	-0.0606349669396877	-0.0314832516014576
-9.19258975982666	-8.24883460998535	-11.3968868255615	-0.0492586567997932	-0.0605933032929897	-0.0317022241652012
-9.18861675262451	-8.24630546569824	-11.3900499343872	-0.0492759086191654	-0.0604873709380627	-0.0318289622664452
-9.19255542755127	-8.24597358703613	-11.3881530761719	-0.0491796731948853	-0.060395609587431	-0.0320084542036057
-9.18857192993164	-8.24698925018311	-11.3831815719604	-0.0493619441986084	-0.0603228248655796	-0.0320733860135078
-9.19219207763672	-8.24726963043213	-11.3865175247192	-0.0492934286594391	-0.0601857379078865	-0.0321920737624168
-9.19230461120605	-8.24925327301025	-11.385687828064	-0.0493723377585411	-0.0601467825472355	-0.032301276922226
-9.18862152099609	-8.24453735351563	-11.3841238021851	-0.0493504032492638	-0.0600355751812458	-0.0324846431612968
-9.19571399688721	-8.24981880187988	-11.3807935714722	-0.0493897199630737	-0.059923067688942	-0.032584622502327
-9.18914127349854	-8.24353408813477	-11.3731880187988	-0.049478217959404	-0.0599589087069035	-0.032726913690567
-9.1940221786499	-8.24819946289063	-11.3751430511475	-0.0493840947747231	-0.059825737029314	-0.0328247547149658
-9.19527530670166	-8.25136280059814	-11.3728265762329	-0.0494662411510944	-0.0597792826592922	-0.0329753682017326
-9.19309425354004	-8.24871921539307	-11.3760223388672	-0.0494420304894447	-0.0596719607710838	-0.0330731570720673
-9.19945907592773	-8.25244235992432	-11.3820133209229	-0.0494392029941082	-0.0596186518669128	-0.0332022942602634
-9.20068168640137	-8.25025272369385	-11.3768243789673	-0.0494276471436024	-0.0595963709056377	-0.0333064720034599
-9.19951152801514	-8.24983596801758	-11.3782739639282	-0.0493757799267769	-0.0594546645879745	-0.0334055088460445
-9.20734882354736	-8.25537776947021	-11.3728342056274	-0.0494276322424412	-0.0594668388366699	-0.0335309654474258
-9.20167827606201	-8.25288009643555	-11.3784418106079	-0.0494751259684563	-0.0595017448067665	-0.033668152987957
-9.20986747741699	-8.25407314300537	-11.37841796875	-0.0493603684008121	-0.0593384243547916	-0.0337006337940693
-9.20709133148193	-8.25342178344727	-11.3779287338257	-0.0494899339973927	-0.0593902096152306	-0.0338633507490158
-9.21426105499268	-8.25466918945313	-11.3891935348511	-0.0493870340287685	-0.0592971965670586	-0.0338441245257854
-9.21485042572021	-8.25355815887451	-11.3822402954102	-0.0494118742644787	-0.0593053624033928	-0.0339358262717724
-9.21183395385742	-8.25117015838623	-11.3815183639526	-0.0493799708783627	-0.0591969043016434	-0.0339699201285839
-9.21329498291016	-8.25604724884033	-11.3885793685913	-0.0494398325681686	-0.0592360757291317	-0.0340903736650944
-9.2128210067749	-8.25288677215576	-11.3809270858765	-0.0494527854025364	-0.0593113899230957	-0.0340781584382057
-9.21451473236084	-8.25280094146729	-11.3845643997192	-0.0494378730654716	-0.059123307466507	-0.0341136790812016
-9.21725368499756	-8.25322818756104	-11.3791952133179	-0.0495002642273903	-0.0591420494019985	-0.0341736115515232
-9.21017360687256	-8.25160026550293	-11.3748016357422	-0.0496162250638008	-0.059111662209034	-0.0340646393597126
-9.21820831298828	-8.25315761566162	-11.3839521408081	-0.0494960099458694	-0.0590805932879448	-0.0340577252209187
-9.21280097961426	-8.24597835540771	-11.3732585906982	-0.0496703274548054	-0.0590038038790226	-0.0340322330594063
-9.21133804321289	-8.24806785583496	-11.374119758606	-0.0495876781642437	-0.0589946806430817	-0.0339935310184956
-9.21359634399414	-8.25024700164795	-11.3676614761353	-0.0497503206133842	-0.0590571723878384	-0.0339486598968506
-9.2106876373291	-8.24506568908691	-11.3656482696533	-0.0498209670186043	-0.0589653626084328	-0.0338362157344818
-9.21401977539063	-8.24685287475586	-11.370512008667	-0.0498958267271519	-0.0589217282831669	-0.0337399169802666
-9.21155738830566	-8.24128532409668	-11.3700647354126	-0.0499600507318974	-0.0589862018823624	-0.0336523838341236
-9.20901203155518	-8.24141311645508	-11.3627071380615	-0.0499593578279018	-0.0588728301227093	-0.0335773080587387
-9.21461391448975	-8.24356269836426	-11.3614168167114	-0.0500011667609215	-0.0589344277977943	-0.0335115157067776
-9.21054649353027	-8.24372482299805	-11.3555860519409	-0.0501524694263935	-0.0589322932064533	-0.0333603248000145
-9.2178955078125	-8.24039936065674	-11.3611001968384	-0.0500235445797443	-0.0589211285114288	-0.0332698933780193
-9.21188640594482	-8.24300098419189	-11.3588428497314	-0.0502101518213749	-0.0589272230863571	-0.033102173358202
-9.21810054779053	-8.24387550354004	-11.363715171814	-0.0500826500356197	-0.0589016601443291	-0.0328898578882217
-9.21622276306152	-8.24313163757324	-11.3634281158447	-0.0501918010413647	-0.0589491687715054	-0.0328684449195862
-9.2122163772583	-8.23994541168213	-11.3570013046265	-0.050120435655117	-0.0589610747992992	-0.0327212177217007
-9.217453956604	-8.24725914001465	-11.3578329086304	-0.0501997210085392	-0.0589479357004166	-0.0325778014957905
-9.21545600891113	-8.24375247955322	-11.3596506118774	-0.0502132996916771	-0.0590342618525028	-0.0324175730347633
-9.21792602539063	-8.24417018890381	-11.3609237670898	-0.0501438044011593	-0.058937095105648	-0.0322387218475342
-9.21913719177246	-8.24140167236328	-11.3650169372559	-0.0501840636134148	-0.059049479663372	-0.0320754945278168
-9.2148609161377	-8.24028968811035	-11.3640871047974	-0.0502134785056114	-0.0589759275317192	-0.031984630972147
-9.21835041046143	-8.24195003509521	-11.3662252426147	-0.0502159669995308	-0.0591085851192474	-0.0318570584058762
-9.21043014526367	-8.2384033203125	-11.361629486084	-0.0503212697803974	-0.0591172948479652	-0.0317093245685101
-9.21380233764648	-8.23722171783447	-11.3606538772583	-0.0502115711569786	-0.059127788990736	-0.0315572209656239
-9.21172142028809	-8.23694515228271	-11.3623151779175	-0.0503259152173996	-0.0591130778193474	-0.0314000882208347
-9.20806694030762	-8.23567390441895	-11.3611555099487	-0.0503102540969849	-0.0591545067727566	-0.0312531515955925
-9.21197605133057	-8.23672676086426	-11.3681898117065	-0.0503285862505436	-0.0591415725648403	-0.0311342570930719
-9.20991134643555	-8.23089599609375	-11.3613138198853	-0.0503915324807167	-0.0591726899147034	-0.0310447812080383
-9.20878410339355	-8.23339653015137	-11.3680372238159	-0.0503478832542896	-0.0590621158480644	-0.0309549998492002
-9.20959377288818	-8.23065948486328	-11.36496925354	-0.0504045113921165	-0.0591765902936459	-0.0308894291520119
-9.20397472381592	-8.2337760925293	-11.3632802963257	-0.0504416525363922	-0.0591569729149342	-0.03074717707932
-9.20736885070801	-8.22999668121338	-11.3603839874268	-0.050495907664299	-0.0590809807181358	-0.0306880325078964
-9.20081329345703	-8.22931861877441	-11.3637781143188	-0.050555732101202	-0.0590809136629105	-0.0306244436651468
-9.20817184448242	-8.22750949859619	-11.36767578125	-0.0504326447844505	-0.0590835772454739	-0.0306318588554859
-9.20028686523438	-8.22789192199707	-11.3533926010132	-0.0506606921553612	-0.0591067224740982	-0.0305738411843777
-9.20233249664307	-8.23054981231689	-11.3608980178833	-0.0505430288612843	-0.0590961575508118	-0.0305681582540274
-9.20174312591553	-8.22982025146484	-11.3579969406128	-0.0507324188947678	-0.0589994713664055	-0.0306004676967859
-9.20169925689697	-8.22476768493652	-11.3541831970215	-0.0506188422441483	-0.0589900426566601	-0.0304827261716127
-9.20487594604492	-8.22680759429932	-11.3579931259155	-0.0507779903709888	-0.0589481070637703	-0.0304575599730015
-9.199538230896	-8.22036361694336	-11.357985496521	-0.0508253015577793	-0.0588978454470634	-0.0305115543305874
-9.20190238952637	-8.22455024719238	-11.354718208313	-0.0508571974933147	-0.0588381215929985	-0.0305815152823925
-9.19831848144531	-8.22288799285889	-11.3449106216431	-0.0509223155677319	-0.05894410982728	-0.0305753909051418
-9.19919586181641	-8.21953773498535	-11.3551654815674	-0.0510084629058838	-0.0587905272841454	-0.0306070111691952
-9.20198822021484	-8.22045612335205	-11.3478002548218	-0.0510586053133011	-0.0587303414940834	-0.0306213535368443
-9.19175910949707	-8.21631145477295	-11.3492450714111	-0.0511996112763882	-0.0587336048483849	-0.0306758712977171
-9.20100784301758	-8.21886157989502	-11.3501567840576	-0.051051702350378	-0.0586722530424595	-0.0307653620839119
-9.19034099578857	-8.21115207672119	-11.3336544036865	-0.0513149313628674	-0.0586136169731617	-0.0308767706155777
-9.19584178924561	-8.21524620056152	-11.337474822998	-0.0512626171112061	-0.0585222132503986	-0.030948631465435
-9.18675136566162	-8.21153736114502	-11.3325052261353	-0.0514582768082619	-0.0584719553589821	-0.0310686454176903
-9.19472503662109	-8.20991802215576	-11.3402481079102	-0.0514105893671513	-0.0583345592021942	-0.031152693554759
-9.19179058074951	-8.20772552490234	-11.3332147598267	-0.051620252430439	-0.0583476945757866	-0.031253457069397
-9.18668556213379	-8.20351982116699	-11.3305206298828	-0.0515978150069714	-0.0582975372672081	-0.0313701778650284
-9.19087886810303	-8.20717620849609	-11.3248748779297	-0.0515748485922813	-0.0582570098340511	-0.0315623246133327
-9.19014835357666	-8.20122051239014	-11.3206548690796	-0.0517110228538513	-0.0582286603748798	-0.0316147319972515
-9.19188785552979	-8.20272064208984	-11.3297643661499	-0.051689263433218	-0.0581482350826263	-0.0317498110234737
-9.19331932067871	-8.20440006256104	-11.3206815719604	-0.0518117435276508	-0.0580704361200333	-0.0318080447614193
-9.19527339935303	-8.20039749145508	-11.3343086242676	-0.0517138130962849	-0.0580624081194401	-0.0319956168532372
-9.20281219482422	-8.20213317871094	-11.327691078186	-0.0517765693366528	-0.0579826608300209	-0.0321704894304276
-9.19686031341553	-8.19955253601074	-11.3170623779297	-0.0517998524010181	-0.0579926483333111	-0.03230906650424
-9.20624446868896	-8.20650196075439	-11.3296480178833	-0.0517706014215946	-0.0579406060278416	-0.0324674285948277
-9.20724868774414	-8.20679473876953	-11.3207416534424	-0.0518793873488903	-0.0579714439809322	-0.0326160900294781
-9.21035003662109	-8.20735359191895	-11.3235921859741	-0.0517720095813274	-0.0578909106552601	-0.0326515510678291
-9.21519088745117	-8.20921421051025	-11.3268413543701	-0.0518544018268585	-0.0578639432787895	-0.0328236259520054
-9.21648693084717	-8.20732879638672	-11.3235273361206	-0.0517715513706207	-0.0578792579472065	-0.0330106243491173
-9.21956539154053	-8.2091121673584	-11.3261556625366	-0.0517935566604137	-0.0577902868390083	-0.0331452377140522
-9.22897052764893	-8.2142276763916	-11.3259658813477	-0.0517881363630295	-0.0577646195888519	-0.0333411283791065
-9.22814083099365	-8.21242332458496	-11.3274364471436	-0.051844134926796	-0.0577130131423473	-0.0335009507834911
-9.23323154449463	-8.21474647521973	-11.3245325088501	-0.0516867414116859	-0.0577638745307922	-0.0335475616157055
-9.2401065826416	-8.21915149688721	-11.3270626068115	-0.0517431385815144	-0.0576373115181923	-0.0337133593857288
-9.23763942718506	-8.21755123138428	-11.3262758255005	-0.0518451668322086	-0.0577158555388451	-0.0337755233049393
-9.24575042724609	-8.22154140472412	-11.3284292221069	-0.0516819357872009	-0.0575463250279427	-0.0338459201157093
-9.24664402008057	-8.21962070465088	-11.3302373886108	-0.051824014633894	-0.0576058998703957	-0.0339948982000351
-9.24591541290283	-8.22083282470703	-11.3305587768555	-0.0517955608665943	-0.0575253963470459	-0.0340817533433437
-9.25162220001221	-8.22042655944824	-11.3322305679321	-0.0517241209745407	-0.0575768649578094	-0.034221064299345
-9.2528133392334	-8.22371959686279	-11.3180360794067	-0.051779605448246	-0.0574659518897533	-0.0342760495841503
-9.25323963165283	-8.22429656982422	-11.3321723937988	-0.0518101863563061	-0.0574473366141319	-0.0343247875571251
-9.25502777099609	-8.22288990020752	-11.3284406661987	-0.0517378821969032	-0.0574658811092377	-0.0343682579696178
-9.25099277496338	-8.22250938415527	-11.3244390487671	-0.0518333278596401	-0.057392243295908	-0.0344443023204803
-9.25536918640137	-8.22326469421387	-11.3310623168945	-0.0517624504864216	-0.0573550276458263	-0.0344526804983616
-9.25520324707031	-8.22375679016113	-11.3268127441406	-0.0518884249031544	-0.0573097094893456	-0.0345746502280235
-9.25163078308105	-8.22119045257568	-11.3210926055908	-0.0518611259758472	-0.0572519600391388	-0.0345341265201569
-9.25132942199707	-8.22645092010498	-11.3236598968506	-0.0518573820590973	-0.0571875348687172	-0.0346115864813328
-9.25171184539795	-8.22362327575684	-11.3196773529053	-0.0519122183322906	-0.0572145134210587	-0.0346751287579536
-9.25107002258301	-8.22286987304688	-11.3185520172119	-0.0519668497145176	-0.0571347549557686	-0.0346619337797165
-9.25365161895752	-8.22532558441162	-11.3218669891357	-0.0519914962351322	-0.057095006108284	-0.0346623100340366
-9.25218772888184	-8.22330379486084	-11.3180093765259	-0.0520886555314064	-0.0570230074226856	-0.034689012914896
-9.2530689239502	-8.22157192230225	-11.3219947814941	-0.0520761273801327	-0.0570350401103497	-0.0347706377506256
-9.25794124603271	-8.2241096496582	-11.3160123825073	-0.0521220900118351	-0.0569171868264675	-0.0347449965775013
-9.25446224212646	-8.22144031524658	-11.315092086792	-0.0522345378994942	-0.0569689869880676	-0.0348576940596104
-9.26012992858887	-8.22716617584229	-11.3141279220581	-0.0521116442978382	-0.0568391494452953	-0.0348496735095978
-9.25931358337402	-8.22732639312744	-11.3099584579468	-0.0522371642291546	-0.0569326244294643	-0.0348320677876472
-9.26010894775391	-8.22751808166504	-11.3058395385742	-0.0522077195346355	-0.0568587332963943	-0.0347908101975918
-9.26598739624023	-8.22709369659424	-11.3153524398804	-0.0522479824721813	-0.0568808391690254	-0.0347825735807419
-9.26667022705078	-8.22835826873779	-11.3083648681641	-0.0523154027760029	-0.0568817965686321	-0.0347416549921036
-9.2642765045166	-8.23038482666016	-11.3114099502563	-0.0523427836596966	-0.056793998926878	-0.0346440300345421
-9.26800537109375	-8.22581958770752	-11.3181648254395	-0.0522514954209328	-0.0568597130477428	-0.0346466526389122
-9.26657295227051	-8.22668266296387	-11.3125400543213	-0.0523751452565193	-0.0568400360643864	-0.0345109924674034
-9.2620677947998	-8.22313117980957	-11.3151884078979	-0.0522588603198528	-0.056908156722784	-0.034385871142149
-9.26386070251465	-8.22610378265381	-11.3235845565796	-0.0522313863039017	-0.0568414963781834	-0.034308522939682
-9.25964736938477	-8.22632694244385	-11.3094720840454	-0.0523706898093224	-0.056914433836937	-0.0341866202652454
-9.2567310333252	-8.21924114227295	-11.3105545043945	-0.0523166619241238	-0.0569587573409081	-0.0340218432247639
-9.25234889984131	-8.21897602081299	-11.3166666030884	-0.0523041635751724	-0.0569434016942978	-0.0338890105485916
-9.25283908843994	-8.21781635284424	-11.3070449829102	-0.0523882620036602	-0.0569644346833229	-0.0337664037942886
-9.24594879150391	-8.21366310119629	-11.3112373352051	-0.0524318553507328	-0.0569350607693195	-0.0335980802774429
-9.24156284332275	-8.21055507659912	-11.312141418457	-0.0523423179984093	-0.0570088401436806	-0.0334717556834221
-9.24531841278076	-8.21170234680176	-11.3095474243164	-0.0523895658552647	-0.056929063051939	-0.0333814956247807
-9.23462009429932	-8.2083683013916	-11.3106937408447	-0.0524755418300629	-0.0570580549538136	-0.0333177298307419
-9.23486804962158	-8.20397567749023	-11.3024520874023	-0.0524296052753925	-0.0569940581917763	-0.0331476666033268
-9.23504638671875	-8.2089147567749	-11.3064002990723	-0.0524896495044231	-0.0570458136498928	-0.0331598222255707
-9.23098754882813	-8.20473861694336	-11.2960910797119	-0.0525441020727158	-0.0570920631289482	-0.0330546908080578
-9.23031520843506	-8.20553493499756	-11.3013372421265	-0.0525888353586197	-0.0569913797080517	-0.0330218113958836
-9.23299217224121	-8.2037296295166	-11.2995014190674	-0.0526206120848656	-0.0569184087216854	-0.0329594053328037
-9.22852420806885	-8.2066011428833	-11.2943477630615	-0.0528267286717892	-0.0569658279418945	-0.0328992567956448
-9.23039054870605	-8.20280933380127	-11.2936782836914	-0.0526837408542633	-0.0569207891821861	-0.0329245589673519
-9.23577117919922	-8.2054271697998	-11.2914981842041	-0.0528082177042961	-0.0569231361150742	-0.0329024381935596
-9.23035049438477	-8.2004280090332	-11.2877655029297	-0.0529215261340141	-0.0568631216883659	-0.0329533778131008
-9.23549747467041	-8.20451736450195	-11.2827205657959	-0.0528839603066444	-0.056815929710865	-0.0329492762684822
-9.2342472076416	-8.20630836486816	-11.2762336730957	-0.0529887042939663	-0.0568680800497532	-0.0329702608287334
-9.23251438140869	-8.2010326385498	-11.2760896682739	-0.0530491098761559	-0.056874331086874	-0.0329731628298759
-9.23502922058105	-8.20321273803711	-11.2766580581665	-0.0530422404408455	-0.0567873083055019	-0.0329812541604042
-9.23191547393799	-8.20004749298096	-11.2674579620361	-0.0531999506056309	-0.0568623468279839	-0.0329993404448032
-9.23146438598633	-8.19900989532471	-11.2687387466431	-0.0532078817486763	-0.0567081198096275	-0.0330055356025696
-9.23685836791992	-8.19808959960938	-11.2663602828979	-0.0532678626477718	-0.0567150823771954	-0.0330725274980068
-9.22817325592041	-8.19456481933594	-11.2617816925049	-0.0533411167562008	-0.0567298568785191	-0.0330767408013344
-9.22923564910889	-8.19325828552246	-11.25901222229	-0.0532813221216202	-0.056743822991848	-0.0330375544726849
-9.22688770294189	-8.19559860229492	-11.2579030990601	-0.0533753857016563	-0.0566688887774944	-0.0330877676606178
-9.22408771514893	-8.19017887115479	-11.2547416687012	-0.0534598641097546	-0.056677021086216	-0.0330761224031448
-9.22531509399414	-8.19268894195557	-11.2498970031738	-0.0534892827272415	-0.0565318055450916	-0.0330560766160488
-9.22343444824219	-8.18950843811035	-11.2561063766479	-0.0534637458622456	-0.0565772540867329	-0.0331402644515038
-9.22319030761719	-8.18516635894775	-11.2385663986206	-0.0534836463630199	-0.0564874820411205	-0.0331071354448795
-9.22040843963623	-8.18575286865234	-11.2418184280396	-0.0535781718790531	-0.0563511177897453	-0.033202987164259
-9.223069190979	-8.1843843460083	-11.2375240325928	-0.053599938750267	-0.0563738122582436	-0.0332131050527096
-9.21191310882568	-8.18310737609863	-11.2235307693481	-0.0537663288414478	-0.0564089268445969	-0.0332826673984528
-9.21601581573486	-8.18330955505371	-11.2268915176392	-0.0537237673997879	-0.0562679283320904	-0.0332724936306477
-9.21302700042725	-8.18673896789551	-11.2241373062134	-0.0538335926830769	-0.056209784001112	-0.0333928391337395
-9.2112455368042	-8.18166255950928	-11.218563079834	-0.0538889952003956	-0.0561773739755154	-0.033334843814373
-9.21777629852295	-8.18197250366211	-11.2188739776611	-0.0539864115417004	-0.0560793466866016	-0.0333993062376976
-9.21436405181885	-8.17695999145508	-11.2155933380127	-0.0540588013827801	-0.0560594573616982	-0.033456739038229
-9.20962810516357	-8.17889499664307	-11.2132339477539	-0.0541305802762508	-0.055951576679945	-0.0334919802844524
-9.21310234069824	-8.17835712432861	-11.2092456817627	-0.0540770143270493	-0.0560313872992992	-0.0335360765457153
-9.21126174926758	-8.17890357971191	-11.2035799026489	-0.054258793592453	-0.055940717458725	-0.0335791558027267
-9.21372985839844	-8.17781352996826	-11.2077531814575	-0.0542368367314339	-0.0559509135782719	-0.0336609557271004
-9.20920276641846	-8.17606544494629	-11.2000226974487	-0.0543456897139549	-0.0559008419513702	-0.0336451902985573
-9.20994281768799	-8.17598438262939	-11.1988897323608	-0.0543600730597973	-0.0558870323002338	-0.0336143709719181
-9.21302700042725	-8.17568302154541	-11.2069826126099	-0.0543970838189125	-0.0558355487883091	-0.0336478017270565
-9.20975971221924	-8.17212104797363	-11.1995630264282	-0.0544370487332344	-0.0558548830449581	-0.0336411409080029
-9.2113208770752	-8.17432403564453	-11.1940088272095	-0.0543576925992966	-0.0557720772922039	-0.0336534455418587
-9.21010589599609	-8.18147754669189	-11.1948575973511	-0.0544846802949905	-0.0558889582753181	-0.0336337201297283
-9.20880317687988	-8.17375469207764	-11.1945066452026	-0.0544359385967255	-0.0559441037476063	-0.0335306636989117
-9.20994186401367	-8.17649459838867	-11.1979942321777	-0.0544044114649296	-0.0558935739099979	-0.0334484241902828
-9.21523380279541	-8.17700386047363	-11.1973457336426	-0.0543881393969059	-0.0559572167694569	-0.033317755907774
-9.21653175354004	-8.17696094512939	-11.1969156265259	-0.0543068535625935	-0.0560622662305832	-0.0332584716379642
-9.22291278839111	-8.17736625671387	-11.2034225463867	-0.0541797913610935	-0.0561120472848415	-0.0331401489675045
-9.21891212463379	-8.18151760101318	-11.2077302932739	-0.0542610585689545	-0.0561784692108631	-0.0330527797341347
-9.22113037109375	-8.1839714050293	-11.2097864151001	-0.0541285090148449	-0.0562839806079865	-0.0329393185675144
-9.22506904602051	-8.18990898132324	-11.2080945968628	-0.0540783256292343	-0.0564114935696125	-0.0328578017652035
-9.22862720489502	-8.18838119506836	-11.2050905227661	-0.0540206506848335	-0.0564916990697384	-0.0326474048197269
-9.22838973999023	-8.19426345825195	-11.225115776062	-0.0539594478905201	-0.0565151646733284	-0.0324424467980862
-9.23316097259521	-8.19345664978027	-11.2237224578857	-0.0538771748542786	-0.0567278005182743	-0.0323080308735371
-9.23300170898438	-8.19354152679443	-11.2221746444702	-0.0538798086345196	-0.0566783025860786	-0.0321064628660679
-9.23448657989502	-8.19764423370361	-11.2325315475464	-0.0537960231304169	-0.056802362203598	-0.0320035591721535
-9.23424243927002	-8.19865989685059	-11.2240839004517	-0.0537597313523293	-0.0570169985294342	-0.0318775810301304
-9.2333402633667	-8.19652652740479	-11.2241487503052	-0.0536304526031017	-0.057080190628767	-0.031621266156435
-9.23965263366699	-8.20245456695557	-11.2335605621338	-0.0536397211253643	-0.0571310557425022	-0.0314292348921299
-9.23366546630859	-8.20170021057129	-11.2259569168091	-0.0536912977695465	-0.0572729930281639	-0.0312753431499004
-9.23886966705322	-8.20112895965576	-11.2305936813354	-0.0535612106323242	-0.0573599226772785	-0.0309960730373859
-9.24082279205322	-8.20332717895508	-11.2327013015747	-0.0535372421145439	-0.057407520711422	-0.0308299548923969
-9.23729133605957	-8.20196437835693	-11.2395715713501	-0.0535471402108669	-0.0575381629168987	-0.0306083932518959
-9.23906517028809	-8.20023345947266	-11.2389802932739	-0.0534649156033993	-0.0576014332473278	-0.030406828969717
-9.24380588531494	-8.20371532440186	-11.2385387420654	-0.0533578619360924	-0.0577032528817654	-0.0302384402602911
-9.23793411254883	-8.20485496520996	-11.2398176193237	-0.0534282214939594	-0.0578691475093365	-0.030039019882679
-9.23959255218506	-8.20328044891357	-11.2413120269775	-0.0532415807247162	-0.0580345094203949	-0.0297103878110647
-9.24301910400391	-8.20957565307617	-11.2447557449341	-0.0532211661338806	-0.0580173954367638	-0.0295002292841673
-9.23746299743652	-8.20800495147705	-11.245509147644	-0.0532034076750278	-0.0581835508346558	-0.0292982943356037
-9.2441930770874	-8.21147918701172	-11.2564907073975	-0.0530179999768734	-0.0582889206707478	-0.0289944354444742
-9.24292469024658	-8.21396350860596	-11.2592906951904	-0.0530115514993668	-0.0584432892501354	-0.0288318581879139
-9.24000549316406	-8.21191120147705	-11.2630701065063	-0.0528655089437962	-0.0585014447569847	-0.02860520593822
-9.24264049530029	-8.21513271331787	-11.2672061920166	-0.0526599697768688	-0.0586276240646839	-0.0284060034900904
-9.24426746368408	-8.21708011627197	-11.2611722946167	-0.0525971837341785	-0.0587783195078373	-0.0281811431050301
-9.23937511444092	-8.21931457519531	-11.2658290863037	-0.052551481872797	-0.0588220842182636	-0.0279106292873621
-9.24506187438965	-8.21882724761963	-11.2768726348877	-0.0523459427058697	-0.0589186288416386	-0.0277470573782921
-9.23825931549072	-8.21913433074951	-11.2800703048706	-0.0523352921009064	-0.05909563601017	-0.0274635087698698
-9.2438793182373	-8.22339057922363	-11.2939214706421	-0.0521530099213123	-0.0590851530432701	-0.0272462014108896
-9.24120807647705	-8.22513961791992	-11.3004550933838	-0.0521097891032696	-0.0592365898191929	-0.0271102488040924
-9.23692417144775	-8.21956253051758	-11.2976722717285	-0.0520301796495914	-0.0593778155744076	-0.0269092824310064
-9.23862743377686	-8.22682285308838	-11.2957639694214	-0.051832627505064	-0.0594351775944233	-0.0267288275063038
-9.2365198135376	-8.22623062133789	-11.3001260757446	-0.0518313311040401	-0.0595644749701023	-0.0265732333064079
-9.23374843597412	-8.22179317474365	-11.3085670471191	-0.0517082884907722	-0.0596268586814404	-0.0262930896133184
-9.23607063293457	-8.22194576263428	-11.3066444396973	-0.0516640767455101	-0.0596501305699348	-0.0261196978390217
-9.22782707214355	-8.21928882598877	-11.3123273849487	-0.051727581769228	-0.0597497262060642	-0.0259454846382141
-9.22767543792725	-8.21590042114258	-11.3149490356445	-0.0515519827604294	-0.0598411932587624	-0.0258054733276367
-9.22324562072754	-8.21624279022217	-11.3065776824951	-0.0516949370503426	-0.0598989874124527	-0.025659441947937
-9.21847534179688	-8.21137619018555	-11.3031034469604	-0.0515407808125019	-0.059897743165493	-0.0253910720348358
-9.21745681762695	-8.21289539337158	-11.3118782043457	-0.0516153611242771	-0.0599412024021149	-0.0252779703587294
-9.21009731292725	-8.20609569549561	-11.3047018051147	-0.0516990646719933	-0.0599720627069473	-0.0250618122518063
-9.21297836303711	-8.20488739013672	-11.310887336731	-0.0516445152461529	-0.0598958730697632	-0.024864362552762
-9.2033224105835	-8.2001314163208	-11.307074546814	-0.0516979619860649	-0.0599736832082272	-0.0247463025152683
-9.19896411895752	-8.19906139373779	-11.3061790466309	-0.0517393350601196	-0.059852872043848	-0.0245273075997829
-9.19894027709961	-8.19694328308105	-11.302713394165	-0.0516503565013409	-0.0599035359919071	-0.0243947505950928
-9.19235134124756	-8.19672870635986	-11.2908897399902	-0.051717896014452	-0.0599044933915138	-0.0241489503532648
-9.18464374542236	-8.19214344024658	-11.3043546676636	-0.0517525561153889	-0.0599808730185032	-0.0240013152360916
-9.18507766723633	-8.18836688995361	-11.3024091720581	-0.0517734624445438	-0.0599287785589695	-0.0237888023257256
-9.17670822143555	-8.18793869018555	-11.2962112426758	-0.0518932677805424	-0.0598751418292522	-0.0236138366162777
-9.17077159881592	-8.18394184112549	-11.3002796173096	-0.0518234558403492	-0.0599666349589825	-0.0234347190707922
-9.16939926147461	-8.18548202514648	-11.2946329116821	-0.0518715940415859	-0.0598851628601551	-0.0232480261474848
-9.16176414489746	-8.17757129669189	-11.2964601516724	-0.0519192069768906	-0.0599656030535698	-0.0231654942035675
-9.15750789642334	-8.17720794677734	-11.2997407913208	-0.0518695674836636	-0.0599009059369564	-0.0229757837951183
-9.15488719940186	-8.1755485534668	-11.2950325012207	-0.0518311448395252	-0.0598565861582756	-0.0229014772921801
-9.14831256866455	-8.17462253570557	-11.2899732589722	-0.0519415065646172	-0.0598286241292953	-0.0227853935211897
-9.14521789550781	-8.17055416107178	-11.2993535995483	-0.0519041456282139	-0.0598528608679771	-0.0226386785507202
-9.14118194580078	-8.1666898727417	-11.2926187515259	-0.05195102840662	-0.0598652102053165	-0.0224878247827291
-9.13539123535156	-8.16254997253418	-11.294548034668	-0.0519795529544353	-0.0598225854337215	-0.0223940871655941
-9.13525295257568	-8.16288375854492	-11.2901153564453	-0.0519508421421051	-0.0597352124750614	-0.0222687032073736
-9.12748146057129	-8.15858459472656	-11.2845582962036	-0.0521138943731785	-0.0597296133637428	-0.0222388952970505
-9.1226978302002	-8.15312004089355	-11.2851123809814	-0.0519544556736946	-0.0597045756876469	-0.0221049506217241
-9.12128353118896	-8.15592861175537	-11.2837753295898	-0.0522175505757332	-0.0596867725253105	-0.022097809240222
-9.11364555358887	-8.15088748931885	-11.2826547622681	-0.0521563515067101	-0.0597097501158714	-0.0220283810049295
-9.11093235015869	-8.14760398864746	-11.2880029678345	-0.0521612130105495	-0.0596210174262524	-0.0219675973057747
-9.11181259155273	-8.14825916290283	-11.2782735824585	-0.0521982051432133	-0.0595783889293671	-0.0219365060329437
-9.10384750366211	-8.1436071395874	-11.2802667617798	-0.0522621050477028	-0.0595063380897045	-0.0218922924250364
-9.10864353179932	-8.14127445220947	-11.282078742981	-0.0521892905235291	-0.0595317557454109	-0.0219384878873825
-9.10162162780762	-8.139404296875	-11.2744026184082	-0.0523085594177246	-0.059407502412796	-0.0219552367925644
-9.09987831115723	-8.13756465911865	-11.2784481048584	-0.0521492511034012	-0.0594786368310452	-0.0219459999352694
-9.10006713867188	-8.14205265045166	-11.2807264328003	-0.0522512421011925	-0.0593705214560032	-0.0220361426472664
-9.09708595275879	-8.13603782653809	-11.2750864028931	-0.0522809363901615	-0.0593763515353203	-0.0220470521599054
-9.10396385192871	-8.13945770263672	-11.278678894043	-0.0522970966994762	-0.0592313930392265	-0.0219975840300322
-9.10248184204102	-8.13874053955078	-11.2735023498535	-0.0523035451769829	-0.0592713057994843	-0.0221068132668734
-9.10005855560303	-8.13576602935791	-11.2718648910522	-0.0522894114255905	-0.0591462142765522	-0.0221064165234566
-9.10610103607178	-8.13985824584961	-11.2757501602173	-0.0522180758416653	-0.059146661311388	-0.022208558395505
-9.10351943969727	-8.13921451568604	-11.2694883346558	-0.05231948569417	-0.0591448545455933	-0.0221950300037861
-9.11198997497559	-8.14298725128174	-11.2803287506104	-0.0522543378174305	-0.0590935461223125	-0.0222478713840246
-9.11006832122803	-8.14271354675293	-11.2734727859497	-0.052357655018568	-0.0591096691787243	-0.0222833380103111
-9.11521148681641	-8.14428520202637	-11.2772922515869	-0.0522089824080467	-0.0589843839406967	-0.0222531668841839
-9.12301063537598	-8.14742279052734	-11.2915554046631	-0.0522132553160191	-0.0590256899595261	-0.0223236624151468
-9.11784648895264	-8.14363098144531	-11.2827739715576	-0.0522160045802593	-0.0591238252818584	-0.0223646778613329
-9.12568950653076	-8.14694595336914	-11.2843790054321	-0.0520874746143818	-0.059048879891634	-0.0223345551639795
-9.12632465362549	-8.15110301971436	-11.2983140945435	-0.0520638562738895	-0.0591075830161572	-0.0223988015204668
-9.12888240814209	-8.14718532562256	-11.2941732406616	-0.0519788078963757	-0.0593107044696808	-0.0223938748240471
-9.13026809692383	-8.15193176269531	-11.2978706359863	-0.0519497506320477	-0.0591881796717644	-0.0223512090742588
-9.13775253295898	-8.15292072296143	-11.3072509765625	-0.0518750660121441	-0.0592289417982101	-0.0223644357174635
-9.13377857208252	-8.15407085418701	-11.3069763183594	-0.0519341789186001	-0.0592999197542667	-0.0223176386207342
-9.13847637176514	-8.15643119812012	-11.314248085022	-0.0517650507390499	-0.0592473112046719	-0.0222925283014774
-9.14098453521729	-8.15853786468506	-11.322322845459	-0.0517808794975281	-0.0593195930123329	-0.0223069787025452
-9.13548374176025	-8.15573787689209	-11.3175086975098	-0.0517860576510429	-0.0593680366873741	-0.0222877953201532
-9.13632106781006	-8.15687370300293	-11.3190202713013	-0.051624596118927	-0.0592534206807613	-0.0222292356193066
-9.1364221572876	-8.15917205810547	-11.3219118118286	-0.0517338924109936	-0.0593580901622772	-0.0222407281398773
-9.13140964508057	-8.15724086761475	-11.3245239257813	-0.0517078191041946	-0.0592506974935532	-0.0221910756081343
-9.13326740264893	-8.15624809265137	-11.3230018615723	-0.0516832284629345	-0.0592332668602467	-0.0221644751727581
-9.12882137298584	-8.15474891662598	-11.3158912658691	-0.0517682656645775	-0.0592453218996525	-0.0221103485673666
-9.12115097045898	-8.15352344512939	-11.325403213501	-0.0517929829657078	-0.0591716468334198	-0.0221146829426289
-9.12585163116455	-8.15187454223633	-11.3217363357544	-0.0517640933394432	-0.059100192040205	-0.02211032807827
-9.112624168396	-8.14615249633789	-11.3105230331421	-0.0519617646932602	-0.059110052883625	-0.0221181437373161
-9.11211967468262	-8.14461898803711	-11.3132038116455	-0.0518688559532166	-0.0590318404138088	-0.0221294462680817
-9.11012744903564	-8.14528369903564	-11.3052625656128	-0.0519375316798687	-0.0590507201850414	-0.0221405774354935
-9.10560321807861	-8.13759994506836	-11.3027267456055	-0.0520535781979561	-0.0589732490479946	-0.0220995545387268
-9.10470294952393	-8.13986778259277	-11.3132524490356	-0.0520554035902023	-0.0588506087660789	-0.022173348814249
-9.09964656829834	-8.13446521759033	-11.3060359954834	-0.0521441996097565	-0.0588384605944157	-0.0221500843763351
-9.0988073348999	-8.13159942626953	-11.2995824813843	-0.0521033443510532	-0.0586875379085541	-0.0222368519753218
-9.09928607940674	-8.13516330718994	-11.300121307373	-0.0522329546511173	-0.0586618855595589	-0.022303182631731
-9.09220790863037	-8.13327789306641	-11.2929601669312	-0.0523761287331581	-0.0586567781865597	-0.0223880913108587
-9.0961971282959	-8.12873458862305	-11.2935037612915	-0.0523196086287498	-0.0586078837513924	-0.0224277228116989
-9.09408092498779	-8.13024139404297	-11.290846824646	-0.0524918101727962	-0.0584862940013409	-0.0224908981472254
-9.08806610107422	-8.12775230407715	-11.2783174514771	-0.0525277331471443	-0.0583967976272106	-0.0225027501583099
-9.09341335296631	-8.12838363647461	-11.2920446395874	-0.0525790005922318	-0.0582902133464813	-0.0226475261151791
-9.08928298950195	-8.12189960479736	-11.2767667770386	-0.0527354441583157	-0.0582798384130001	-0.0227208472788334
-9.08944320678711	-8.12288951873779	-11.2779426574707	-0.0527124740183353	-0.0580866001546383	-0.0228334851562977
-9.08737373352051	-8.12088203430176	-11.271559715271	-0.0528918169438839	-0.0581476129591465	-0.0229253862053156
-9.08938026428223	-8.11832904815674	-11.2676630020142	-0.0530372783541679	-0.057987354695797	-0.0229982938617468
-9.08761310577393	-8.1173734664917	-11.2628612518311	-0.0530829429626465	-0.0579216033220291	-0.0231011826545
-9.08030414581299	-8.11508655548096	-11.2579250335693	-0.0533252917230129	-0.0577980801463127	-0.0231598857790232
-9.08361434936523	-8.11368656158447	-11.2579298019409	-0.0532688312232494	-0.0577449537813663	-0.0233209282159805
-9.07936382293701	-8.10747623443604	-11.2454090118408	-0.0534731186926365	-0.0576734133064747	-0.0234176814556122
-9.07383728027344	-8.10279083251953	-11.2370100021362	-0.0535088144242764	-0.0576194301247597	-0.0234499145299196
-9.07346057891846	-8.10552215576172	-11.238130569458	-0.0536870509386063	-0.0574561133980751	-0.023500107228756
-9.06515789031982	-8.09683895111084	-11.2300271987915	-0.0537843033671379	-0.057449396699667	-0.0235458370298147
-9.0656566619873	-8.09646320343018	-11.2278347015381	-0.053863026201725	-0.0572607889771461	-0.0235859546810389
-9.06145191192627	-8.09217357635498	-11.2226448059082	-0.054016575217247	-0.0572290010750294	-0.0237148050218821
-9.05299186706543	-8.08549404144287	-11.2215881347656	-0.054045632481575	-0.0571722351014614	-0.0237372890114784
-9.05104064941406	-8.08445262908936	-11.2180852890015	-0.0541070103645325	-0.0570188872516155	-0.0238726548850536
-9.04861927032471	-8.08207988739014	-11.2063312530518	-0.0542480573058128	-0.0570335946977139	-0.0239175129681826
-9.04028606414795	-8.07928657531738	-11.2002754211426	-0.0543900020420551	-0.0570130348205566	-0.024005314335227
-9.04336547851563	-8.07693481445313	-11.2015810012817	-0.0543340966105461	-0.0568713694810867	-0.0240062177181244
-9.03488922119141	-8.07679557800293	-11.1953763961792	-0.0545886680483818	-0.0567862950265408	-0.0240973681211472
-9.03164196014404	-8.07389450073242	-11.1938533782959	-0.0545138344168663	-0.0567515157163143	-0.0241256337612867
-9.03391265869141	-8.0727424621582	-11.1928911209106	-0.0545507557690144	-0.0566631779074669	-0.0242576729506254
-9.03050518035889	-8.06859683990479	-11.1833410263062	-0.0546156577765942	-0.0566291585564613	-0.024273656308651
-9.02494525909424	-8.07138156890869	-11.1888666152954	-0.0545390956103802	-0.0566449537873268	-0.0243372842669487
-9.02931213378906	-8.0707311630249	-11.1805620193481	-0.0545921474695206	-0.0566675700247288	-0.0244413018226624
-9.02587890625	-8.07291412353516	-11.1814250946045	-0.0546151362359524	-0.0566366277635098	-0.0244598612189293
-9.02570343017578	-8.0709056854248	-11.1905078887939	-0.0545553117990494	-0.056638777256012	-0.0244653485715389
-9.02740478515625	-8.0719575881958	-11.1871757507324	-0.0545180253684521	-0.0566559061408043	-0.0245436485856771
-9.024094581604	-8.07093143463135	-11.1827392578125	-0.0545320361852646	-0.0566954575479031	-0.0245417803525925
-9.03218269348145	-8.07691764831543	-11.1955184936523	-0.0543843246996403	-0.0566638894379139	-0.0245727282017469
-9.03181076049805	-8.07988166809082	-11.19016456604	-0.0544831454753876	-0.0567367263138294	-0.0246625486761332
-9.03198719024658	-8.07616329193115	-11.1910133361816	-0.0544045604765415	-0.0568166002631187	-0.0247121043503284
-9.03439235687256	-8.08480548858643	-11.1970052719116	-0.0543140918016434	-0.0567880123853683	-0.0248032789677382
-9.03942489624023	-8.08301734924316	-11.1940383911133	-0.0543106086552143	-0.0568972826004028	-0.0248377025127411
-9.03808784484863	-8.0880012512207	-11.2002506256104	-0.0542382374405861	-0.0568429380655289	-0.0248576886951923
-9.04554843902588	-8.09174251556396	-11.2010135650635	-0.0541972666978836	-0.0568663887679577	-0.0248870365321636
-9.04233360290527	-8.09021949768066	-11.1984052658081	-0.0541844107210636	-0.0569210387766361	-0.0249516032636166
-9.04466724395752	-8.09014701843262	-11.2057237625122	-0.0540000684559345	-0.0569764859974384	-0.0250486582517624
-9.04630756378174	-8.09331321716309	-11.2013130187988	-0.0540992543101311	-0.0569670833647251	-0.0250742305070162
-9.04003429412842	-8.09206962585449	-11.1994552612305	-0.0540157631039619	-0.0570724345743656	-0.0251399651169777
-9.04662322998047	-8.0982027053833	-11.2053956985474	-0.0538912490010262	-0.0570197254419327	-0.0251811500638723
-9.04507923126221	-8.0973014831543	-11.1980218887329	-0.0539719574153423	-0.0571813657879829	-0.0252736024558544
-9.04875659942627	-8.09763050079346	-11.2039451599121	-0.0539112649857998	-0.0571053437888622	-0.0252352301031351
-9.0494909286499	-8.09821796417236	-11.206768989563	-0.0538949593901634	-0.0572340674698353	-0.0252559836953878
-9.05274295806885	-8.09619140625	-11.2035188674927	-0.05386071652174	-0.0572415627539158	-0.0252061355859041
-9.05245876312256	-8.09995651245117	-11.2070455551147	-0.0537535510957241	-0.0572540797293186	-0.0252631213515997
-9.05621719360352	-8.10436534881592	-11.2025756835938	-0.053781196475029	-0.0573325380682945	-0.0252216868102551
-9.0557861328125	-8.10479259490967	-11.2063083648682	-0.0536848567426205	-0.0574868656694889	-0.0252113547176123
-9.06053829193115	-8.10908317565918	-11.2103281021118	-0.0535865016281605	-0.0575580559670925	-0.0252103172242641
-9.0600471496582	-8.11149120330811	-11.2099857330322	-0.0535928308963776	-0.0576152354478836	-0.0251312535256147
-9.06911563873291	-8.11665630340576	-11.2161636352539	-0.0533694066107273	-0.0576509423553944	-0.0251254998147488
-9.0689697265625	-8.11511993408203	-11.2096128463745	-0.0534566640853882	-0.0578463338315487	-0.025028120726347
-9.06757068634033	-8.11745929718018	-11.2152862548828	-0.0532282814383507	-0.0578992925584316	-0.0249686967581511
-9.0706205368042	-8.1257905960083	-11.2201433181763	-0.0532503724098206	-0.0579172298312187	-0.0249111354351044
-9.06903171539307	-8.12363815307617	-11.2141971588135	-0.0531480386853218	-0.058207094669342	-0.0247859638184309
-9.07177352905273	-8.12655067443848	-11.2222442626953	-0.053061306476593	-0.0582325756549835	-0.0247280783951283
-9.07206916809082	-8.12892246246338	-11.2179260253906	-0.0530357547104359	-0.0583051815629005	-0.0245349891483784
-9.07056331634521	-8.12698078155518	-11.2282905578613	-0.052914310246706	-0.0584509111940861	-0.0244622491300106
-9.07351493835449	-8.12734508514404	-11.2297859191895	-0.0528580769896507	-0.0585401318967342	-0.0242751948535442
-9.06766891479492	-8.12687492370605	-11.2187757492065	-0.0528871640563011	-0.0586438961327076	-0.0241306759417057
-9.06982326507568	-8.12966537475586	-11.2288160324097	-0.0526859909296036	-0.0587844178080559	-0.0240224897861481
-9.06823825836182	-8.12844753265381	-11.2178077697754	-0.0528517812490463	-0.0589237362146378	-0.0238330382853746
-9.06826305389404	-8.12756633758545	-11.2208242416382	-0.0527170225977898	-0.0589329898357391	-0.0235745571553707
-9.06959533691406	-8.13051891326904	-11.2288608551025	-0.0527878999710083	-0.0591032542288303	-0.0234091114252806
-9.06429958343506	-8.12325096130371	-11.2296142578125	-0.0526846088469028	-0.0592321641743183	-0.0232474394142628
-9.0637035369873	-8.12253379821777	-11.2310667037964	-0.0525416024029255	-0.0593633539974689	-0.0230779945850372
-9.06429767608643	-8.12713813781738	-11.2203607559204	-0.0525999404489994	-0.0595634430646896	-0.0228113438934088
-9.05756950378418	-8.12347888946533	-11.2307500839233	-0.0524765960872173	-0.0596482008695602	-0.0225144196301699
-9.06128787994385	-8.12544345855713	-11.2407388687134	-0.0523667670786381	-0.0597922615706921	-0.0222624838352203
-9.05234718322754	-8.12009429931641	-11.2425546646118	-0.05238176882267	-0.0599007308483124	-0.0219956170767546
-9.05725574493408	-8.12780380249023	-11.2487640380859	-0.05219891294837	-0.0600150115787983	-0.0216790214180946
-9.04917335510254	-8.12122821807861	-11.2479219436646	-0.0521936826407909	-0.0603009015321732	-0.0214626602828503
-9.04620265960693	-8.11979103088379	-11.2552919387817	-0.0519160330295563	-0.0603537485003471	-0.0211182367056608
-9.04400825500488	-8.12359714508057	-11.2524147033691	-0.0518577583134174	-0.0606085620820522	-0.0208230242133141
-9.03787422180176	-8.12093162536621	-11.2594776153564	-0.0517294965684414	-0.0607462003827095	-0.0204399712383747
-9.03475093841553	-8.12305927276611	-11.2754135131836	-0.0516748204827309	-0.0609074309468269	-0.0201158560812473
-9.02907371520996	-8.11498546600342	-11.2703533172607	-0.0515747033059597	-0.061088815331459	-0.0197351519018412
-9.02289199829102	-8.11473369598389	-11.2746706008911	-0.051438994705677	-0.0611952170729637	-0.0194143746048212
-9.0226936340332	-8.11671447753906	-11.2740316390991	-0.0513978525996208	-0.0613098293542862	-0.0190552491694689
-9.00753688812256	-8.10901927947998	-11.2767677307129	-0.0514072217047215	-0.0615847222507	-0.0187098439782858
-9.00666427612305	-8.10774707794189	-11.2818384170532	-0.0511901341378689	-0.0616369545459747	-0.0183048266917467
-8.99943733215332	-8.1075267791748	-11.2861518859863	-0.0511825308203697	-0.0617408752441406	-0.0178879518061876
-8.98655986785889	-8.09967803955078	-11.2875556945801	-0.0510872080922127	-0.0618478395044804	-0.0174790024757385
-8.98593711853027	-8.09855270385742	-11.2914209365845	-0.0510018728673458	-0.0618967600166798	-0.0170610100030899
-8.97361469268799	-8.09123802185059	-11.2876300811768	-0.0509978421032429	-0.0620145238935947	-0.0166791751980782
-8.95855045318604	-8.08751583099365	-11.2908620834351	-0.0509448386728764	-0.0620495826005936	-0.0162675548344851
-8.95584964752197	-8.082839012146	-11.2820634841919	-0.0508931614458561	-0.0621684938669205	-0.0159264355897903
-8.94379711151123	-8.0784273147583	-11.2755537033081	-0.0509449020028114	-0.0622152574360371	-0.0155172077938914
-8.93652057647705	-8.07491302490234	-11.2871189117432	-0.0508284196257591	-0.0622598119080067	-0.015139420516789
-8.92388343811035	-8.07208824157715	-11.2813768386841	-0.0509617328643799	-0.0623668804764748	-0.0147222746163607
-8.91426467895508	-8.06418228149414	-11.2806577682495	-0.0508535206317902	-0.0623764954507351	-0.0143680414184928
-8.91051292419434	-8.0659875869751	-11.2744436264038	-0.0508327707648277	-0.062309131026268	-0.0139983454719186
-8.89324283599854	-8.05670070648193	-11.2698659896851	-0.0509147346019745	-0.0624620243906975	-0.0136430319398642
-8.88832759857178	-8.05621719360352	-11.2739143371582	-0.0508484691381454	-0.0624433234333992	-0.0133547484874725
-8.87627029418945	-8.05399703979492	-11.2703647613525	-0.0509884245693684	-0.0625288337469101	-0.0130029702559114
-8.86685562133789	-8.04859924316406	-11.2712144851685	-0.0509279482066631	-0.0624295361340046	-0.0126209696754813
-8.86136722564697	-8.04355716705322	-11.2663478851318	-0.0509710162878037	-0.0625060498714447	-0.0123806986957788
-8.84960079193115	-8.03747463226318	-11.2637796401978	-0.0510631054639816	-0.0625095218420029	-0.0120574040338397
-8.8474817276001	-8.03636837005615	-11.2584314346313	-0.0510171242058277	-0.0624824240803719	-0.011819688603282
-8.83773994445801	-8.03196048736572	-11.248911857605	-0.0511631853878498	-0.0624958649277687	-0.0114930812269449
-8.83335399627686	-8.02606201171875	-11.2605695724487	-0.0511284545063972	-0.0624560639262199	-0.0112561639398336
-8.82185649871826	-8.02374362945557	-11.2499437332153	-0.051317285746336	-0.0624753311276436	-0.0109396744519472
-8.82294178009033	-8.0189266204834	-11.2518157958984	-0.0512430742383003	-0.0624148659408093	-0.0106282141059637
-8.81417179107666	-8.01882266998291	-11.2526721954346	-0.0513759590685368	-0.0624775625765324	-0.0104421954602003
-8.80266094207764	-8.01011371612549	-11.2450551986694	-0.0513023175299168	-0.0624264627695084	-0.0102177048102021
-8.80308818817139	-8.01523208618164	-11.2403955459595	-0.0514051020145416	-0.062452208250761	-0.0100571233779192
-8.79414749145508	-8.00693035125732	-11.2377080917358	-0.0514502041041851	-0.0624916590750217	-0.00977096240967512
-8.79210567474365	-8.008544921875	-11.2446918487549	-0.0514683984220028	-0.0623861625790596	-0.00956722721457481
-8.78264904022217	-8.0024585723877	-11.2386322021484	-0.0515418685972691	-0.0624070167541504	-0.00936945341527462
-8.77946662902832	-8.00060844421387	-11.2375335693359	-0.0514352172613144	-0.0623384453356266	-0.00922167114913464
-8.77588367462158	-7.99954271316528	-11.224006652832	-0.0515793114900589	-0.062375396490097	-0.00905192364007235
-8.76618957519531	-7.99781513214111	-11.2297830581665	-0.0516643635928631	-0.0623477101325989	-0.00881217140704393
-8.76754856109619	-7.99378108978271	-11.2306785583496	-0.0516675896942616	-0.0623868256807327	-0.00862735323607922
-8.7587366104126	-7.9889497756958	-11.2268285751343	-0.0517088882625103	-0.0623450912535191	-0.00849819183349609
-8.76163673400879	-7.98843336105347	-11.2289772033691	-0.0516891181468964	-0.0622621066868305	-0.00835849810391665
-8.7551794052124	-7.98239231109619	-11.2234554290771	-0.0518662296235561	-0.0623010508716106	-0.00835024379193783
-8.7508430480957	-7.97979497909546	-11.221155166626	-0.0518143624067307	-0.0622546263039112	-0.00827951729297638
-8.75427341461182	-7.98348426818848	-11.2195816040039	-0.0518747046589851	-0.0622841455042362	-0.00817503407597542
-8.75149917602539	-7.97762870788574	-11.2192964553833	-0.051898654550314	-0.0621956922113895	-0.00803529284894466
-8.75053882598877	-7.97612476348877	-11.2227306365967	-0.0519737266004086	-0.0621490962803364	-0.00806916411966085
-8.74788475036621	-7.9715895652771	-11.2161045074463	-0.052010752260685	-0.0621656328439713	-0.00800436642020941
-8.74906444549561	-7.97003698348999	-11.2177248001099	-0.0519207455217838	-0.0620278902351856	-0.00805201008915901
-8.74570655822754	-7.97154426574707	-11.2076969146729	-0.0521041564643383	-0.0620404146611691	-0.00801163818687201
-8.74810981750488	-7.97041320800781	-11.2175159454346	-0.0519742891192436	-0.0620140843093395	-0.00791959371417761
-8.74778366088867	-7.96808385848999	-11.2201824188232	-0.0520775616168976	-0.0619668625295162	-0.00786895304918289
-8.75028514862061	-7.96499395370483	-11.2185373306274	-0.0519408918917179	-0.0618942938745022	-0.0078238295391202
-8.75015354156494	-7.96647167205811	-11.2139482498169	-0.0520037338137627	-0.0619142651557922	-0.00780587177723646
-8.74748611450195	-7.9656548500061	-11.2160978317261	-0.0519908852875233	-0.0619307309389114	-0.00776164419949055
-8.75651550292969	-7.96777820587158	-11.2227964401245	-0.0518797002732754	-0.0618270188570023	-0.00771172437816858
-8.7499303817749	-7.96405553817749	-11.216570854187	-0.0520319119095802	-0.0619606822729111	-0.00765531556680799
-8.75203323364258	-7.96683025360107	-11.2219772338867	-0.0519152656197548	-0.061801765114069	-0.0075367409735918
-8.75224113464355	-7.96498203277588	-11.2271661758423	-0.0519315339624882	-0.0619304850697517	-0.00754796527326107
-8.74617862701416	-7.9619140625	-11.224835395813	-0.051902424544096	-0.0618406496942043	-0.00744971353560686
-8.74943065643311	-7.96547698974609	-11.2310400009155	-0.0518227182328701	-0.0618594028055668	-0.00747892120853066
-8.74553775787354	-7.96457481384277	-11.2238101959229	-0.0519346706569195	-0.0618770010769367	-0.00736079830676317
-8.74772930145264	-7.9631404876709	-11.2316398620605	-0.0517700761556625	-0.0618838667869568	-0.00735326111316681
-8.74532222747803	-7.96482419967651	-11.2247104644775	-0.0517984963953495	-0.061882559210062	-0.00730347353965044
-8.74295425415039	-7.96320486068726	-11.232741355896	-0.0516413114964962	-0.0618170984089375	-0.00724896276369691
-8.74595355987549	-7.96394395828247	-11.2389373779297	-0.0516745746135712	-0.061834592372179	-0.00730482582002878
-8.73680591583252	-7.95599555969238	-11.2357416152954	-0.0516625195741653	-0.0618530847132206	-0.00726220104843378
-8.74068355560303	-7.96460914611816	-11.2350006103516	-0.0515378415584564	-0.0617515332996845	-0.00727639347314835
-8.73735618591309	-7.96201944351196	-11.233208656311	-0.0515710152685642	-0.0617965459823608	-0.00732528418302536
-8.73331356048584	-7.9612774848938	-11.232780456543	-0.0515998266637325	-0.0617106594145298	-0.00730335805565119
-8.7361536026001	-7.96136665344238	-11.2368326187134	-0.0515443570911884	-0.061660747975111	-0.007295036688447
-8.73480129241943	-7.96029567718506	-11.2337846755981	-0.0516410693526268	-0.0615114271640778	-0.00731113273650408
-8.7349100112915	-7.96448993682861	-11.2359485626221	-0.0515695847570896	-0.0615047477185726	-0.00734216393902898
-8.73671054840088	-7.9670615196228	-11.2329835891724	-0.0517099276185036	-0.0614020898938179	-0.00753373606130481
-8.73157787322998	-7.96741104125977	-11.2244081497192	-0.0519297309219837	-0.0612435266375542	-0.00764196598902345
-8.74404239654541	-7.97102022171021	-11.2311210632324	-0.0519308522343636	-0.0610052980482578	-0.00775872869417071
-8.74113464355469	-7.96919822692871	-11.2232847213745	-0.0520890913903713	-0.0608567520976067	-0.00789488852024078
-8.74050426483154	-7.96898794174194	-11.22412109375	-0.0520037896931171	-0.0606806203722954	-0.00783715303987265
-8.74056148529053	-7.96911096572876	-11.222767829895	-0.0521567575633526	-0.0607397183775902	-0.00788024999201298
-8.73418617248535	-7.96443653106689	-11.2195405960083	-0.0522322691977024	-0.0607473999261856	-0.00795094110071659
-8.72689914703369	-7.96057271957397	-11.2175483703613	-0.0521759688854218	-0.0607211105525494	-0.00806961767375469
-8.72808933258057	-7.96139001846313	-11.2065315246582	-0.0523576140403748	-0.0606903359293938	-0.00813901610672474
-8.71948337554932	-7.95650815963745	-11.2013683319092	-0.0523973517119884	-0.06054412946105	-0.00817153230309486
-8.72493362426758	-7.95515823364258	-11.2041444778442	-0.0524562187492847	-0.0604049488902092	-0.00827036052942276
-8.71841526031494	-7.95301055908203	-11.1971712112427	-0.0525546222925186	-0.0604038946330547	-0.0083055729046464
-8.72456073760986	-7.95262432098389	-11.196102142334	-0.0525178164243698	-0.060236744582653	-0.00836721900850534
-8.71664714813232	-7.9473819732666	-11.1892337799072	-0.0527621321380138	-0.0602677538990974	-0.00852180644869804
-8.71417236328125	-7.94834470748901	-11.1852245330811	-0.0527912452816963	-0.0601555295288563	-0.00858838390558958
-8.71563243865967	-7.94969081878662	-11.1753149032593	-0.0529241375625134	-0.0600916221737862	-0.00866943132132292
-8.71455574035645	-7.94471168518066	-11.178183555603	-0.0530084669589996	-0.0599778331816196	-0.00873215217143297
-8.71559047698975	-7.94592952728271	-11.1774091720581	-0.0530527122318745	-0.0599035657942295	-0.0088670514523983
-8.71053028106689	-7.94030237197876	-11.1698760986328	-0.0531592592597008	-0.0598891749978065	-0.00894240289926529
-8.71260833740234	-7.93902158737183	-11.1709289550781	-0.0531718283891678	-0.0597616918385029	-0.00913124717772007
-8.71314334869385	-7.94068336486816	-11.1605739593506	-0.053318552672863	-0.0597511939704418	-0.00919529423117638
-8.70749855041504	-7.93690299987793	-11.164176940918	-0.0533930212259293	-0.0596852079033852	-0.00928294379264116
-8.71157455444336	-7.93695831298828	-11.1625690460205	-0.0533374063670635	-0.059661503881216	-0.00937738548964262
-8.70826721191406	-7.93503379821777	-11.1612720489502	-0.0534851215779781	-0.0595467276871204	-0.00942018814384937
-8.71199798583984	-7.93208122253418	-11.161904335022	-0.0534255169332027	-0.0595322549343109	-0.00954466033726931
-8.70982551574707	-7.9361686706543	-11.1593561172485	-0.0535137616097927	-0.0595186017453671	-0.00965575315058231
-8.71124839782715	-7.92772817611694	-11.151421546936	-0.0535596907138824	-0.0594652555882931	-0.00974782835692167
-8.71042633056641	-7.93266630172729	-11.1518354415894	-0.053581889718771	-0.0594013966619968	-0.00982108432799578
-8.71324825286865	-7.92999839782715	-11.1479930877686	-0.0535148717463017	-0.0594290234148502	-0.00994285475462675
-8.71307563781738	-7.93498086929321	-11.1521625518799	-0.0536006279289722	-0.0593852698802948	-0.00998993497341871
-8.71778106689453	-7.93760347366333	-11.1542863845825	-0.0535249039530754	-0.0593313686549664	-0.0100217871367931
-8.71906757354736	-7.93518829345703	-11.153208732605	-0.0535473339259624	-0.0593716911971569	-0.0100044356659055
-8.71899509429932	-7.93596267700195	-11.157265663147	-0.0534487701952457	-0.059345155954361	-0.0101153198629618
-8.72593402862549	-7.94067525863647	-11.1594514846802	-0.0534562654793262	-0.0593249015510082	-0.0101325865834951
-8.71839714050293	-7.93691253662109	-11.1579217910767	-0.0534971468150616	-0.0593586303293705	-0.0101641779765487
-8.72608661651611	-7.94443273544312	-11.1603002548218	-0.053288284689188	-0.0593304373323917	-0.0102360071614385
-8.72384738922119	-7.94655466079712	-11.1591205596924	-0.0533973351120949	-0.0594619549810886	-0.0102092120796442
-8.72290134429932	-7.9463963508606	-11.1690320968628	-0.0532873049378395	-0.0593929104506969	-0.0101869981735945
-8.72725677490234	-7.94981145858765	-11.1662092208862	-0.0532397516071796	-0.0594412982463837	-0.0102099310606718
-8.72550487518311	-7.94644689559937	-11.165675163269	-0.0532036870718002	-0.0594623573124409	-0.0102017857134342
-8.72965145111084	-7.95013761520386	-11.1692790985107	-0.0531309321522713	-0.0594132952392101	-0.0102309016510844
-8.73225593566895	-7.95321798324585	-11.1737403869629	-0.0531037151813507	-0.0594412982463837	-0.0102544650435448
-8.72872924804688	-7.95345783233643	-11.1669311523438	-0.0531243644654751	-0.0595307648181915	-0.0102491686120629
-8.73606777191162	-7.95605993270874	-11.1720018386841	-0.0529520101845264	-0.0595028586685658	-0.010201963596046
-8.73040103912354	-7.95814752578735	-11.1737394332886	-0.0530480816960335	-0.0595736429095268	-0.0102451732382178
-8.73712825775146	-7.95873355865479	-11.1779851913452	-0.0528888143599033	-0.0596146956086159	-0.010186237283051
-8.73977947235107	-7.96197175979614	-11.1799507141113	-0.0529473051428795	-0.0596671886742115	-0.0101542668417096
-8.73950672149658	-7.95990467071533	-11.1848039627075	-0.0528628714382648	-0.0596884116530418	-0.0101776625961065
-8.74474811553955	-7.96679735183716	-11.1817207336426	-0.0527396351099014	-0.0596796907484531	-0.0101794432848692
-8.74838352203369	-7.96739435195923	-11.1834516525269	-0.0527096912264824	-0.0598304830491543	-0.0102008553221822
-8.74760913848877	-7.97109985351563	-11.1920919418335	-0.0527177378535271	-0.0598059147596359	-0.0101484507322311
-8.75402355194092	-7.97636985778809	-11.1876783370972	-0.0526334904134274	-0.0598307102918625	-0.0101254507899284
-8.748459815979	-7.97862148284912	-11.1894016265869	-0.0527085401117802	-0.0599479377269745	-0.0101386085152626
-8.75776767730713	-7.97973299026489	-11.1955518722534	-0.0524683892726898	-0.0599809177219868	-0.0100443884730339
-8.75914764404297	-7.9825758934021	-11.1964864730835	-0.0525896698236465	-0.0600416958332062	-0.0100660668686032
-8.75628089904785	-7.97993135452271	-11.1956348419189	-0.0524757653474808	-0.0600839257240295	-0.0100870141759515
-8.76131629943848	-7.98744869232178	-11.1982536315918	-0.052410539239645	-0.0600952804088593	-0.010072429664433
-8.76028823852539	-7.98425722122192	-11.1963787078857	-0.0524138249456882	-0.0602204129099846	-0.0100399004295468
-8.75899314880371	-7.98762702941895	-11.1997394561768	-0.0523433685302734	-0.0602824948728085	-0.0099667077884078
-8.76550102233887	-7.9872899055481	-11.2037897109985	-0.0523289851844311	-0.0603521130979061	-0.0100014572963119
-8.76333427429199	-7.98754549026489	-11.2019472122192	-0.0523758307099342	-0.0604364164173603	-0.00989595241844654
-8.76854038238525	-7.99028778076172	-11.2124433517456	-0.0522235259413719	-0.0604382306337357	-0.00989822298288345
-8.77016258239746	-7.99233245849609	-11.2066106796265	-0.0523036196827888	-0.0605479851365089	-0.00993968732655048
-8.76895236968994	-7.9894061088562	-11.2032661437988	-0.0522266440093517	-0.0605907775461674	-0.00988847762346268
-8.77631855010986	-7.99678945541382	-11.2102918624878	-0.0521987564861774	-0.0606341771781445	-0.00985018163919449
-8.7732400894165	-7.99608516693115	-11.2113637924194	-0.0522281676530838	-0.0608154013752937	-0.00980090256780386
-8.78210067749023	-7.99849271774292	-11.2219324111938	-0.0520751252770424	-0.0607863254845142	-0.00972964614629745
-8.78472709655762	-7.99818801879883	-11.2209720611572	-0.052150446921587	-0.0609080754220486	-0.00970436353236437
-8.78535842895508	-8.00031757354736	-11.2227087020874	-0.0520423874258995	-0.0609470196068287	-0.00968173611909151
-8.78963851928711	-8.00826549530029	-11.2234439849854	-0.0520283095538616	-0.0610562972724438	-0.00971977785229683
-8.79376316070557	-8.00923633575439	-11.2218189239502	-0.0520241670310497	-0.061191875487566	-0.00965427048504353
-8.80029582977295	-8.01368713378906	-11.2317543029785	-0.051904521882534	-0.0612123906612396	-0.00960768945515156
-8.80048751831055	-8.01607608795166	-11.2307271957397	-0.0519465133547783	-0.0613272115588188	-0.00951867550611496
-8.80583095550537	-8.02142906188965	-11.2382040023804	-0.0518233105540276	-0.061403077095747	-0.00954838655889034
-8.81311225891113	-8.02133750915527	-11.2333288192749	-0.0518224388360977	-0.0615111626684666	-0.00964859686791897
-8.81270408630371	-8.02832889556885	-11.2361907958984	-0.0517377816140652	-0.0615704618394375	-0.00956916250288486
-8.82217121124268	-8.03562641143799	-11.243688583374	-0.0517053380608559	-0.061663594096899	-0.00957721378654242
-8.82398223876953	-8.03366947174072	-11.2457246780396	-0.0515895634889603	-0.0617289617657661	-0.00956845656037331
-8.8322639465332	-8.03917980194092	-11.2515363693237	-0.0515821315348148	-0.0617465600371361	-0.00958721525967121
-8.83240604400635	-8.03693103790283	-11.2528028488159	-0.0515351705253124	-0.061944492161274	-0.00965290889143944
-8.8343620300293	-8.04564094543457	-11.2533235549927	-0.0514325201511383	-0.0619102045893669	-0.00963445566594601
-8.83933067321777	-8.04444694519043	-11.2611675262451	-0.0513525493443012	-0.0620881952345371	-0.00970570556819439
-8.8395471572876	-8.04619216918945	-11.2636833190918	-0.0513072796165943	-0.062024924904108	-0.00966984499245882
-8.84225368499756	-8.04815864562988	-11.2653560638428	-0.0513165034353733	-0.0620757974684238	-0.00969488173723221
-8.83987426757813	-8.04906368255615	-11.2635221481323	-0.0513014793395996	-0.062085572630167	-0.00974295847117901
-8.84353065490723	-8.04722690582275	-11.2747945785522	-0.0511823371052742	-0.0621843338012695	-0.00977878551930189
-8.84648132324219	-8.04889392852783	-11.262336730957	-0.0512641780078411	-0.0621602572500706	-0.0098559558391571
-8.84053421020508	-8.04730415344238	-11.2698497772217	-0.0512005165219307	-0.0621669702231884	-0.00991307385265827
-8.84418964385986	-8.05097103118896	-11.2704238891602	-0.0511829368770123	-0.0621055737137794	-0.00994803290814161
-8.84079360961914	-8.04755210876465	-11.259819984436	-0.0512359030544758	-0.0621571838855743	-0.0099658090621233
-8.84474849700928	-8.05034446716309	-11.2636613845825	-0.0512325130403042	-0.0620318241417408	-0.0100571783259511
-8.8441276550293	-8.04824733734131	-11.2645235061646	-0.0513889789581299	-0.0620965696871281	-0.0101228207349777
-8.83931636810303	-8.04833507537842	-11.2621078491211	-0.0513779632747173	-0.0619745180010796	-0.0102022225037217
-8.84511184692383	-8.04911041259766	-11.2617120742798	-0.0513711534440517	-0.0619554296135902	-0.0103017305955291
-8.84283828735352	-8.05162334442139	-11.2569246292114	-0.0515423342585564	-0.0619115903973579	-0.0103709613904357
-8.84964561462402	-8.05171775817871	-11.2603569030762	-0.0514278635382652	-0.0619253851473331	-0.0105449594557285
-8.84615325927734	-8.05194187164307	-11.2510681152344	-0.0516487210988998	-0.0618036240339279	-0.0106079913675785
-8.85310459136963	-8.05100917816162	-11.2524490356445	-0.0516171976923943	-0.0617562085390091	-0.0107349352911115
-8.85468196868896	-8.05234336853027	-11.2537965774536	-0.0517016500234604	-0.0616693794727325	-0.0108920698985457
-8.85111045837402	-8.04652690887451	-11.2455453872681	-0.051779467612505	-0.0616889074444771	-0.011065767146647
-8.85490798950195	-8.05343723297119	-11.2426643371582	-0.0518021434545517	-0.0615210048854351	-0.0111657008528709
-8.86046028137207	-8.05400657653809	-11.2376384735107	-0.0519078113138676	-0.0615426898002625	-0.011391069740057
-8.85851383209229	-8.05228900909424	-11.2382936477661	-0.0520098768174648	-0.0614786893129349	-0.0114356772974133
-8.8640661239624	-8.05458736419678	-11.2327289581299	-0.0520551688969135	-0.0613770857453346	-0.0115731079131365
-8.86230087280273	-8.05519866943359	-11.2267551422119	-0.0521515384316444	-0.061358354985714	-0.0116452351212502
-8.87012100219727	-8.05634689331055	-11.2321472167969	-0.0521406531333923	-0.0612448342144489	-0.0117906993255019
-8.86665916442871	-8.0564136505127	-11.22327709198	-0.0523241497576237	-0.0612163841724396	-0.011975385248661
-8.86995983123779	-8.05499458312988	-11.2226972579956	-0.0522262863814831	-0.0612364187836647	-0.0119710881263018
-8.87037944793701	-8.05722808837891	-11.2178449630737	-0.0523761585354805	-0.0611874684691429	-0.0120017500594258
-8.87036609649658	-8.05652236938477	-11.2259044647217	-0.0523991137742996	-0.0612047910690308	-0.0119477780535817
-8.87768268585205	-8.05412483215332	-11.2289066314697	-0.0523615926504135	-0.0611831955611706	-0.0119776856154203
-8.86890506744385	-8.0479850769043	-11.2168579101563	-0.0524052679538727	-0.0611899755895138	-0.0119406199082732
-8.87214756011963	-8.05975341796875	-11.2178564071655	-0.0524373315274715	-0.0612026192247868	-0.0119342757388949
-8.87386894226074	-8.05417823791504	-11.2140226364136	-0.052491158246994	-0.0612430348992348	-0.011920097284019
-8.87351894378662	-8.05562400817871	-11.2184686660767	-0.0524284243583679	-0.061261136084795	-0.0118536343798041
-8.87415218353271	-8.05143165588379	-11.2167263031006	-0.0524502918124199	-0.0612990446388721	-0.0117861814796925
-8.86838054656982	-8.05072689056396	-11.2142276763916	-0.0524832084774971	-0.0612427815794945	-0.0117986127734184
-8.87516498565674	-8.05327415466309	-11.2150630950928	-0.0525109358131886	-0.0613517127931118	-0.0117256678640842
-8.86848640441895	-8.05100917816162	-11.2122831344604	-0.0525588095188141	-0.0613960474729538	-0.0116477878764272
-8.87697219848633	-8.05197143554688	-11.2129192352295	-0.052492618560791	-0.0613543428480625	-0.0115404222160578
-8.87313175201416	-8.05431461334229	-11.2105274200439	-0.0526372939348221	-0.0613899827003479	-0.0114236818626523
-8.88123893737793	-8.05272674560547	-11.2152719497681	-0.052501518279314	-0.061410017311573	-0.0112548256292939
-8.87843704223633	-8.05320644378662	-11.2085132598877	-0.0526936538517475	-0.0615290403366089	-0.0112440381199121
-8.88385105133057	-8.05220031738281	-11.2062397003174	-0.0525107309222221	-0.0615188144147396	-0.0110585018992424
-8.88689613342285	-8.05965042114258	-11.2080144882202	-0.0525668784976006	-0.0615887306630611	-0.0109340129420161
-8.88526439666748	-8.05481052398682	-11.2086324691772	-0.0525453649461269	-0.0617211610078812	-0.0107948901131749
-8.88974380493164	-8.05997085571289	-11.2130517959595	-0.0524818599224091	-0.0617278404533863	-0.0106424503028393
-8.89331722259521	-8.06122589111328	-11.2166233062744	-0.0524910651147366	-0.0618398040533066	-0.0104674361646175
-8.89440250396729	-8.06520080566406	-11.2138051986694	-0.0524041429162025	-0.0618590675294399	-0.0102724516764283
-8.90283012390137	-8.06932258605957	-11.2169809341431	-0.0523143038153648	-0.0619695447385311	-0.0101492945104837
-8.89849853515625	-8.06901168823242	-11.2218866348267	-0.0523004308342934	-0.0621320381760597	-0.0100513678044081
-8.90682125091553	-8.0743579864502	-11.2263956069946	-0.052155751734972	-0.06218646094203	-0.00978307798504829
-8.90374374389648	-8.07945156097412	-11.2339220046997	-0.0521529577672482	-0.0622649118304253	-0.00966715347021818
-8.91103172302246	-8.07982921600342	-11.2369918823242	-0.0520035549998283	-0.0623602718114853	-0.00952566042542458
-8.91840076446533	-8.08223724365234	-11.2461252212524	-0.0519625134766102	-0.0624659806489944	-0.00937403459101915
-8.91949462890625	-8.08385181427002	-11.2440376281738	-0.0519267991185188	-0.0625317394733429	-0.00924472510814667
-8.91982460021973	-8.08946132659912	-11.2567443847656	-0.051822055131197	-0.0625517517328262	-0.00914889574050903
-8.92712497711182	-8.0877571105957	-11.2503356933594	-0.0517946556210518	-0.0627656131982803	-0.00899320840835571
-8.92821025848389	-8.09170150756836	-11.2612190246582	-0.0517507866024971	-0.0627178549766541	-0.00884378701448441
-8.9333438873291	-8.09378719329834	-11.261887550354	-0.0517089553177357	-0.0628825500607491	-0.00872778706252575
-8.92692470550537	-8.09430694580078	-11.2694988250732	-0.0516730323433876	-0.0629848763346672	-0.00855202320963144
-8.93864822387695	-8.09296894073486	-11.2726278305054	-0.0515345111489296	-0.0630297884345055	-0.00849752966314554
-8.93194007873535	-8.08949089050293	-11.2686557769775	-0.051541768014431	-0.0631538778543472	-0.00843524187803268
-8.94025802612305	-8.09468173980713	-11.2810688018799	-0.0514187254011631	-0.0631947666406631	-0.00834275968372822
-8.9337158203125	-8.09356021881104	-11.2774305343628	-0.0514934882521629	-0.0633406862616539	-0.00828346237540245
-8.94153690338135	-8.09473514556885	-11.2931175231934	-0.0513491034507751	-0.0633112043142319	-0.00817582011222839
-8.94088935852051	-8.09196758270264	-11.2911424636841	-0.051372654736042	-0.0634118989109993	-0.00809136405587196
-8.93910312652588	-8.09354686737061	-11.2928485870361	-0.051302682608366	-0.0633849650621414	-0.00804564449936152
-8.94297790527344	-8.09782409667969	-11.2909135818481	-0.0512867271900177	-0.0635629221796989	-0.00810446310788393
-8.94196319580078	-8.09758472442627	-11.2893733978271	-0.0512610115110874	-0.0635717958211899	-0.00803724490106106
-8.95086002349854	-8.10239028930664	-11.3012180328369	-0.0512410588562489	-0.0635047182440758	-0.00808975286781788
-8.94580841064453	-8.10352993011475	-11.3030939102173	-0.0513221248984337	-0.0635623186826706	-0.00805795099586248
-8.95713996887207	-8.10639572143555	-11.3020610809326	-0.0510978661477566	-0.0635790079832077	-0.00809649750590324
-8.95376968383789	-8.10633373260498	-11.2980785369873	-0.0512337796390057	-0.0636212006211281	-0.00821055844426155
-8.95986175537109	-8.1103401184082	-11.298623085022	-0.0510856658220291	-0.0635115131735802	-0.00817186385393143
-8.96136093139648	-8.1157865524292	-11.3043394088745	-0.0512605123221874	-0.0635574460029602	-0.00815862882882357
-8.96724319458008	-8.11246585845947	-11.3051433563232	-0.0511457026004791	-0.0635433346033096	-0.0082296933978796
-8.96324062347412	-8.11420631408691	-11.3052129745483	-0.0512369833886623	-0.0635447949171066	-0.00832830462604761
-8.96710109710693	-8.11398983001709	-11.3088312149048	-0.0511696934700012	-0.0635534599423409	-0.00830503925681114
-8.97037124633789	-8.12126731872559	-11.3072271347046	-0.0511934943497181	-0.0635133907198906	-0.00838162004947662
-8.96844863891602	-8.1166296005249	-11.3100271224976	-0.0511689148843288	-0.0635884329676628	-0.00845210906118155
-8.97194671630859	-8.1178503036499	-11.316367149353	-0.0511567629873753	-0.0634329617023468	-0.00846011471003294
-8.97041416168213	-8.11571884155273	-11.3051519393921	-0.0511945337057114	-0.0635325983166695	-0.00852317828685045
-8.96650218963623	-8.11400318145752	-11.3125820159912	-0.0511882677674294	-0.0634063109755516	-0.00859393645077944
-8.97350597381592	-8.11228370666504	-11.3040170669556	-0.0512161441147327	-0.0633755996823311	-0.00866574980318546
-8.96036624908447	-8.10894393920898	-11.3033781051636	-0.0513019226491451	-0.063369058072567	-0.00870607048273087
-8.96715450286865	-8.10940170288086	-11.3046550750732	-0.051185917109251	-0.0633019804954529	-0.00871198624372482
-8.96057510375977	-8.11019515991211	-11.3031578063965	-0.0513520054519176	-0.0633293241262436	-0.00876176543533802
-8.95924186706543	-8.1060848236084	-11.3032264709473	-0.0513427816331387	-0.0632635578513145	-0.0087465476244688
-8.96220874786377	-8.10652542114258	-11.3024139404297	-0.0514603853225708	-0.0631704106926918	-0.00874326191842556
-8.95772647857666	-8.09977340698242	-11.2970609664917	-0.0514498427510262	-0.0632136389613152	-0.00875288341194391
-8.95922565460205	-8.10499477386475	-11.3022184371948	-0.0513931252062321	-0.0631558522582054	-0.00883091427385807
-8.95935726165771	-8.10337924957275	-11.2972030639648	-0.0515210703015327	-0.0632054805755615	-0.00881477445363998
-8.95815658569336	-8.10290431976318	-11.2963171005249	-0.0515197291970253	-0.0630901232361794	-0.00878628063946962
-8.9573335647583	-8.1044864654541	-11.2983379364014	-0.051616657525301	-0.0631354600191116	-0.00876469817012548
-8.95588111877441	-8.10378265380859	-11.3037586212158	-0.0515769608318806	-0.0631202980875969	-0.00877104327082634
-8.96264553070068	-8.10630226135254	-11.2989616394043	-0.0516034439206123	-0.0631013810634613	-0.00883036106824875
-8.95258903503418	-8.10296440124512	-11.2900991439819	-0.0516625642776489	-0.0631674975156784	-0.00880103465169668
-8.9594898223877	-8.10824298858643	-11.2977914810181	-0.0516186021268368	-0.0630363300442696	-0.00876255240291357
-8.95549011230469	-8.10643577575684	-11.2917432785034	-0.0517749562859535	-0.0630793645977974	-0.00874809361994267
-8.95763969421387	-8.10309600830078	-11.2895488739014	-0.0517039783298969	-0.0629817545413971	-0.00864626932889223
-8.95712661743164	-8.10302925109863	-11.2904634475708	-0.0519477538764477	-0.0630135983228683	-0.00867812149226666
-8.94896793365479	-8.10046482086182	-11.2851972579956	-0.0519103035330772	-0.062933087348938	-0.00860386528074741
-8.95377540588379	-8.10567665100098	-11.2803258895874	-0.0519642680883408	-0.0629348382353783	-0.00863640569150448
-8.94843673706055	-8.09929370880127	-11.2722215652466	-0.0520221181213856	-0.0630315989255905	-0.00853378791362047
-8.95185375213623	-8.10044574737549	-11.2812089920044	-0.0521005280315876	-0.0629010796546936	-0.0084906043484807
-8.94562244415283	-8.09868717193604	-11.2757225036621	-0.0522701852023602	-0.062903106212616	-0.00840366631746292
-8.94546985626221	-8.09081935882568	-11.2743692398071	-0.0522364228963852	-0.0628918409347534	-0.00838489271700382
-8.94837951660156	-8.09811305999756	-11.2675123214722	-0.0523274019360542	-0.0628409758210182	-0.00840986799448729
-8.93722057342529	-8.09119319915771	-11.2562761306763	-0.0524041056632996	-0.0628561228513718	-0.0083223907276988
-8.94176292419434	-8.09589195251465	-11.2628469467163	-0.0524548403918743	-0.0628155916929245	-0.00825982540845871
-8.93993091583252	-8.08942985534668	-11.2558526992798	-0.0525050796568394	-0.0628970488905907	-0.00822483282536268
-8.94147968292236	-8.0920295715332	-11.2570562362671	-0.0525615625083447	-0.062745600938797	-0.0081043615937233
-8.93861770629883	-8.08658981323242	-11.2519664764404	-0.052691251039505	-0.0628315359354019	-0.00810805708169937
-8.93697357177734	-8.08955097198486	-11.2533493041992	-0.0526473261415958	-0.0627329722046852	-0.00802401080727577
-8.93771266937256	-8.08910942077637	-11.2452898025513	-0.0527712367475033	-0.0628954172134399	-0.00797297991812229
-8.93603229522705	-8.09064865112305	-11.2489395141602	-0.0527924001216888	-0.0627978667616844	-0.00784413050860167
-8.94279766082764	-8.08854866027832	-11.2474937438965	-0.0528322458267212	-0.06280916929245	-0.00778564112260938
-8.93465709686279	-8.08560466766357	-11.2422409057617	-0.0529655404388905	-0.0628082677721977	-0.00765154371038079
-8.93998432159424	-8.08773517608643	-11.2407207489014	-0.0528741218149662	-0.0628100782632828	-0.00765975844115019
-8.93050289154053	-8.08819675445557	-11.2328948974609	-0.0531117729842663	-0.0629203170537949	-0.00761009007692337
-8.93567562103271	-8.08630561828613	-11.2417058944702	-0.0530495122075081	-0.0628684908151627	-0.00746616395190358
-8.93161964416504	-8.08751392364502	-11.2315759658813	-0.0531651861965656	-0.0628282502293587	-0.00746371690183878
-8.933274269104	-8.08423328399658	-11.2330007553101	-0.0531272999942303	-0.0628453642129898	-0.00734955910593271
-8.93391990661621	-8.08608913421631	-11.229097366333	-0.0532921440899372	-0.0628590881824493	-0.00728121818974614
-8.92817783355713	-8.08146572113037	-11.2264213562012	-0.0532939657568932	-0.0628318935632706	-0.00724285840988159
-8.93039226531982	-8.08708763122559	-11.2276163101196	-0.0532319769263268	-0.0628418773412704	-0.00723082572221756
-8.92755126953125	-8.08337593078613	-11.2188720703125	-0.0532883480191231	-0.0629517957568169	-0.007192044518888
-8.93246555328369	-8.08662223815918	-11.2239818572998	-0.0533407218754292	-0.062855489552021	-0.00715126097202301
-8.93206405639648	-8.09005546569824	-11.2186765670776	-0.0533925965428352	-0.0628923922777176	-0.0070896246470511
-8.93118762969971	-8.08894824981689	-11.2213144302368	-0.0533684901893139	-0.062918908894062	-0.00709997722879052
-8.93845462799072	-8.09414100646973	-11.2228860855103	-0.0533201657235622	-0.0629346519708633	-0.00710653234273195
-8.93182849884033	-8.08863639831543	-11.2070178985596	-0.0533722043037415	-0.0630239024758339	-0.00711980415508151
-8.94214344024658	-8.09820079803467	-11.214225769043	-0.0533774457871914	-0.0629692003130913	-0.00715626962482929
-8.93986511230469	-8.09581756591797	-11.2119417190552	-0.0533860698342323	-0.0630669891834259	-0.00714523624628782
-8.94958591461182	-8.09810447692871	-11.2220849990845	-0.053308293223381	-0.063075453042984	-0.00712907034903765
-8.94949722290039	-8.0989294052124	-11.2171697616577	-0.0534016154706478	-0.0631080865859985	-0.00720273284241557
-8.9503698348999	-8.10254001617432	-11.217212677002	-0.0533509887754917	-0.063131757080555	-0.00726002873852849
-8.95600128173828	-8.10608100891113	-11.2153234481812	-0.0533307380974293	-0.0632796287536621	-0.0073653943836689
-8.95663928985596	-8.10475730895996	-11.2076463699341	-0.0533177331089973	-0.0632244646549225	-0.00737304054200649
-8.96346473693848	-8.11119842529297	-11.2192630767822	-0.0533466823399067	-0.0632500275969505	-0.00743509503081441
-8.96038055419922	-8.11073875427246	-11.2153015136719	-0.0533271953463554	-0.0632930770516396	-0.0074572735466063
-8.96585559844971	-8.11077404022217	-11.2154674530029	-0.0532212369143963	-0.0633811429142952	-0.00756476540118456
-8.96518993377686	-8.11361122131348	-11.2032880783081	-0.0533296838402748	-0.0633640214800835	-0.00768698891624808
-8.96718502044678	-8.11226749420166	-11.2033567428589	-0.0532391890883446	-0.0633496046066284	-0.00768507970497012
-8.96908473968506	-8.11907863616943	-11.2020092010498	-0.0533006265759468	-0.0633499473333359	-0.00779318250715733
-8.96822547912598	-8.11002731323242	-11.202898979187	-0.0532181598246098	-0.0633407607674599	-0.00779867637902498
-8.97158527374268	-8.11553764343262	-11.2054595947266	-0.0532686151564121	-0.0633802562952042	-0.00793716870248318
-8.96806526184082	-8.11090087890625	-11.1906480789185	-0.0532330125570297	-0.0633842647075653	-0.00793943554162979
-8.96862888336182	-8.11801052093506	-11.189769744873	-0.0532544851303101	-0.0633237734436989	-0.00805118586868048
-8.96829605102539	-8.11760711669922	-11.1860780715942	-0.0532211102545261	-0.0635053142905235	-0.00811933819204569
-8.96847534179688	-8.11622142791748	-11.1929759979248	-0.0532076582312584	-0.0634663105010986	-0.00813932996243238
-8.97238445281982	-8.11734580993652	-11.1879415512085	-0.0532066375017166	-0.0634986907243729	-0.00827281177043915
-8.96585178375244	-8.11642074584961	-11.186635017395	-0.0531745366752148	-0.0634890347719193	-0.00831982120871544
-8.97368907928467	-8.1165189743042	-11.1875143051147	-0.0530383586883545	-0.0635029748082161	-0.00850166473537683
-8.96803951263428	-8.11905860900879	-11.1777219772339	-0.0531619787216187	-0.0635533556342125	-0.00859231781214476
-8.97225856781006	-8.11821174621582	-11.1860294342041	-0.0529687404632568	-0.0636474639177322	-0.00862246938049793
-8.97248268127441	-8.12571239471436	-11.1826133728027	-0.0530132129788399	-0.0636984705924988	-0.00875800289213657
-8.97431373596191	-8.12168407440186	-11.1801509857178	-0.0529480017721653	-0.0636687427759171	-0.00876586604863405
-8.98218154907227	-8.12863349914551	-11.1820096969604	-0.0528666973114014	-0.063690111041069	-0.00883824471384287
-8.98445129394531	-8.12327671051025	-11.1779775619507	-0.0528273396193981	-0.0637858211994171	-0.00894347671419382
-8.98296356201172	-8.12944984436035	-11.1822490692139	-0.0527616702020168	-0.0637220367789268	-0.00897248461842537
-8.98962783813477	-8.13194465637207	-11.1778593063354	-0.0526892058551311	-0.0639229118824005	-0.00908423028886318
-8.98827648162842	-8.13652038574219	-11.1765222549438	-0.0526416562497616	-0.0639006048440933	-0.00906201358884573
-8.99821758270264	-8.1392707824707	-11.1816520690918	-0.0525359585881233	-0.0639727339148521	-0.00912325643002987
-8.99501132965088	-8.14071559906006	-11.1804647445679	-0.0525019615888596	-0.0640864744782448	-0.00914501957595348
-9.0037317276001	-8.1436128616333	-11.1922693252563	-0.0522604323923588	-0.0640861019492149	-0.00914668757468462
-9.00594139099121	-8.14673042297363	-11.1946697235107	-0.0521876327693462	-0.0641684383153915	-0.00918998569250107
-9.00351047515869	-8.14677143096924	-11.1962261199951	-0.0520270504057407	-0.0642659589648247	-0.00925743393599987
-9.01113986968994	-8.15462398529053	-11.1998424530029	-0.0518034510314465	-0.0643575042486191	-0.00926853064447641
-9.00716972351074	-8.15587520599365	-11.2022523880005	-0.0518205463886261	-0.0644618347287178	-0.00928362086415291
-9.01055908203125	-8.15835285186768	-11.2126293182373	-0.0516279898583889	-0.0644841566681862	-0.00930717308074236
-9.01543712615967	-8.15951728820801	-11.2150545120239	-0.0515096597373486	-0.0645677447319031	-0.00934052281081676
-9.01118278503418	-8.16044044494629	-11.2134971618652	-0.0513883829116821	-0.0646024197340012	-0.00934169255197048
-9.01702117919922	-8.16310882568359	-11.2234315872192	-0.0512628629803658	-0.064669132232666	-0.00942221563309431
-9.01574420928955	-8.1645565032959	-11.2202043533325	-0.0512196905910969	-0.064761608839035	-0.00954120419919491
-9.01383018493652	-8.16538429260254	-11.2168741226196	-0.0511245243251324	-0.0647630766034126	-0.00953959859907627
-9.02326965332031	-8.17291259765625	-11.2184715270996	-0.0510525330901146	-0.0646849274635315	-0.0096216257661581
-9.01815795898438	-8.17248821258545	-11.2192344665527	-0.0511292964220047	-0.0646979212760925	-0.00970680546015501
-9.02542400360107	-8.17549705505371	-11.222484588623	-0.0509589165449142	-0.0647761300206184	-0.0097327409312129
-9.02868556976318	-8.17680168151855	-11.2241764068604	-0.0510568134486675	-0.0647602155804634	-0.00984064862132072
-9.02666759490967	-8.17663192749023	-11.2192258834839	-0.0510279797017574	-0.0646599158644676	-0.00995885487645864
-9.03097629547119	-8.18206405639648	-11.2156286239624	-0.0509617142379284	-0.0646828189492226	-0.0100655313581228
-9.02948570251465	-8.18072032928467	-11.209547996521	-0.0510133281350136	-0.0647351965308189	-0.0101561602205038
-9.03507423400879	-8.18122482299805	-11.2211589813232	-0.0509998425841331	-0.0646060407161713	-0.0102809416130185
-9.03364276885986	-8.17898559570313	-11.2163715362549	-0.0510186776518822	-0.0646844059228897	-0.0103422338142991
-9.03319835662842	-8.17914295196533	-11.2163925170898	-0.0509575009346008	-0.0645851045846939	-0.010498852469027
-9.04011249542236	-8.18147087097168	-11.2142553329468	-0.0509741678833961	-0.0645613744854927	-0.0106252748519182
-9.0289306640625	-8.17756271362305	-11.2054071426392	-0.0510536804795265	-0.0645721107721329	-0.0107793584465981
-9.03548526763916	-8.18379688262939	-11.2089128494263	-0.0509398877620697	-0.0644953399896622	-0.010938661172986
-9.03234577178955	-8.17693901062012	-11.2059001922607	-0.0510292835533619	-0.0645276382565498	-0.0110203381627798
-9.03478717803955	-8.17856502532959	-11.2146902084351	-0.0509715192019939	-0.0643418282270432	-0.011072083376348
-9.02842426300049	-8.17336177825928	-11.2103567123413	-0.0510224774479866	-0.064482256770134	-0.0112418765202165
-9.02604579925537	-8.17158603668213	-11.2056169509888	-0.0509636662900448	-0.0643438696861267	-0.0113142337650061
-9.0281229019165	-8.17265319824219	-11.2049674987793	-0.0508803687989712	-0.0644287541508675	-0.0114479539915919
-9.02114868164063	-8.17032051086426	-11.1974029541016	-0.0509319975972176	-0.064457580447197	-0.0114786745980382
-9.02366542816162	-8.1718635559082	-11.2094478607178	-0.0508733950555325	-0.0643343105912209	-0.011557325720787
-9.01792812347412	-8.17176246643066	-11.1987018585205	-0.0509188659489155	-0.064357578754425	-0.0116516035050154
-9.01815986633301	-8.16618919372559	-11.2065458297729	-0.0507459789514542	-0.0642973631620407	-0.0117503451183438
-9.01729297637939	-8.16898250579834	-11.1964521408081	-0.050884772092104	-0.0642557740211487	-0.0118506355211139
-9.0141077041626	-8.1680383682251	-11.1980009078979	-0.0507136099040508	-0.0642634779214859	-0.0118946209549904
-9.01481437683105	-8.17095470428467	-11.1997928619385	-0.0507584027945995	-0.064165398478508	-0.012052945792675
-9.01107978820801	-8.16783428192139	-11.1903133392334	-0.0507367700338364	-0.064229428768158	-0.0120622655376792
-9.01249027252197	-8.17356395721436	-11.1961879730225	-0.0507562570273876	-0.0641033127903938	-0.0120972730219364
-9.00985431671143	-8.16746139526367	-11.1948270797729	-0.0506793856620789	-0.0640819817781448	-0.0122124003246427
-9.01028919219971	-8.17513275146484	-11.1935300827026	-0.0506155081093311	-0.0639942660927773	-0.0122836045920849
-9.01188564300537	-8.17331886291504	-11.1891803741455	-0.0505952015519142	-0.0641382709145546	-0.0123546281829476
-9.01027011871338	-8.17420482635498	-11.190315246582	-0.0505716726183891	-0.0639959275722504	-0.0124064143747091
-9.00948524475098	-8.17650413513184	-11.1839065551758	-0.050565842539072	-0.0640847757458687	-0.0124208824709058
-9.00707054138184	-8.1735143661499	-11.1975765228271	-0.0504899322986603	-0.0640482529997826	-0.0124578960239887
-9.01119804382324	-8.17697620391846	-11.1934957504272	-0.05042564868927	-0.0640945211052895	-0.0126592302694917
-9.00537776947021	-8.17235946655273	-11.1902713775635	-0.0504493676126003	-0.0640843361616135	-0.012706832960248
-9.01048278808594	-8.17886161804199	-11.1920976638794	-0.0503397881984711	-0.0640010610222816	-0.0127120055258274
-9.00477504730225	-8.17599868774414	-11.192928314209	-0.0504028834402561	-0.0640905946493149	-0.012789792381227
-9.01377487182617	-8.17809963226318	-11.1965932846069	-0.0502583421766758	-0.0640472918748856	-0.012847357429564
-9.01053333282471	-8.17261791229248	-11.1971874237061	-0.0503184385597706	-0.0640839412808418	-0.0129034370183945
-9.00997066497803	-8.18049812316895	-11.1996040344238	-0.0501617901027203	-0.0639606565237045	-0.0129689769819379
-9.013596534729	-8.18263530731201	-11.1988477706909	-0.0501473024487495	-0.0640817061066628	-0.0130906468257308
-9.01094722747803	-8.18053150177002	-11.2054996490479	-0.0501160696148872	-0.0639729127287865	-0.013041720725596
-9.01484680175781	-8.18689346313477	-11.2118377685547	-0.0500877536833286	-0.0640253201127052	-0.0130834076553583
-9.00742721557617	-8.18551635742188	-11.2076835632324	-0.0500780828297138	-0.063970722258091	-0.0130833629518747
-9.01407623291016	-8.18818378448486	-11.2146291732788	-0.049898412078619	-0.0638950690627098	-0.0131606105715036
-9.00170516967773	-8.18658924102783	-11.2092609405518	-0.0500787496566772	-0.0639597102999687	-0.0132707813754678
-9.00605297088623	-8.18531227111816	-11.2143154144287	-0.0497707389295101	-0.0639135986566544	-0.0132029568776488
-9.00109195709229	-8.18994998931885	-11.2167110443115	-0.0499516986310482	-0.0638020634651184	-0.0132175525650382
-9.00332260131836	-8.18398761749268	-11.2163400650024	-0.0497721508145332	-0.0637837499380112	-0.0132541740313172
-9.00167942047119	-8.18379974365234	-11.2136096954346	-0.0498582720756531	-0.0637332871556282	-0.0133396154269576
-8.99476146697998	-8.1781530380249	-11.209246635437	-0.0498029366135597	-0.0637048110365868	-0.013253198005259
-8.9940242767334	-8.18484687805176	-11.2168197631836	-0.0497554540634155	-0.0636639222502708	-0.0133797572925687
-8.98813724517822	-8.1793155670166	-11.2164735794067	-0.049852330237627	-0.0637378543615341	-0.0133588341996074
-8.98569774627686	-8.17878150939941	-11.2210721969604	-0.0498216152191162	-0.0635654032230377	-0.0134121999144554
-8.9822244644165	-8.17519474029541	-11.2228384017944	-0.0498276390135288	-0.0635771304368973	-0.0133699709549546
-8.97507572174072	-8.17404556274414	-11.2124528884888	-0.0499113164842129	-0.0634849146008492	-0.0134240854531527
-8.9788703918457	-8.1725025177002	-11.2179327011108	-0.0498349778354168	-0.0634209960699081	-0.0135057466104627
-8.96591377258301	-8.16877937316895	-11.2125053405762	-0.0499277859926224	-0.0633689314126968	-0.0134894708171487
-8.97003078460693	-8.16690254211426	-11.2179050445557	-0.0498460195958614	-0.0632968991994858	-0.0135029507800937
-8.95960235595703	-8.1655387878418	-11.2107334136963	-0.0499874129891396	-0.0632686987519264	-0.0135515918955207
-8.9607400894165	-8.16339206695557	-11.212721824646	-0.0498906224966049	-0.0631389617919922	-0.0135365547612309
-8.95897769927979	-8.16101169586182	-11.2064723968506	-0.050049789249897	-0.0631001740694046	-0.0135631039738655
-8.94896507263184	-8.15833854675293	-11.2098865509033	-0.0500200092792511	-0.0629130303859711	-0.0135850133374333
-8.94763469696045	-8.1617546081543	-11.2081861495972	-0.0500640384852886	-0.0629279762506485	-0.0136546911671758
-8.94012546539307	-8.15674591064453	-11.1974039077759	-0.0500891469419003	-0.0629072636365891	-0.0136253666132689
-8.94024848937988	-8.15550136566162	-11.2004556655884	-0.0500960424542427	-0.0627435818314552	-0.0136821446940303
-8.93166637420654	-8.15520286560059	-11.1946935653687	-0.0501874946057796	-0.0626598745584488	-0.0136705776676536
-8.92596626281738	-8.15151786804199	-11.1994323730469	-0.0501008406281471	-0.0625540539622307	-0.0137079386040568
-8.92398738861084	-8.15040302276611	-11.1889677047729	-0.0502612851560116	-0.0625352114439011	-0.0137974629178643
-8.91612720489502	-8.14673042297363	-11.1767158508301	-0.050295002758503	-0.0624165050685406	-0.0138250337913632
-8.91785907745361	-8.14933967590332	-11.1875867843628	-0.0502880923449993	-0.0622871033847332	-0.0138624515384436
-8.90779590606689	-8.14605712890625	-11.1839008331299	-0.0504309460520744	-0.0622847490012646	-0.0139361191540956
-8.91118240356445	-8.14562320709229	-11.18408203125	-0.0503367222845554	-0.0620967224240303	-0.0139036914333701
-8.90705108642578	-8.13529968261719	-11.1783533096313	-0.0504717938601971	-0.0621424168348312	-0.014006900601089
-8.90225887298584	-8.13797569274902	-11.1758718490601	-0.0504023879766464	-0.0618960820138454	-0.014049245044589
-8.90384387969971	-8.13936614990234	-11.1787300109863	-0.0504493229091167	-0.0619417950510979	-0.0141729461029172
-8.90072727203369	-8.13545703887939	-11.1677856445313	-0.0505642369389534	-0.0618624202907085	-0.0141482185572386
-8.90240097045898	-8.13693428039551	-11.1714382171631	-0.0505792312324047	-0.0617111325263977	-0.0142311304807663
-8.90267944335938	-8.13577079772949	-11.1697731018066	-0.0506283715367317	-0.0616745054721832	-0.0142943495884538
-8.90043354034424	-8.13336372375488	-11.1743106842041	-0.0505259670317173	-0.061590313911438	-0.0143842566758394
-8.90283203125	-8.13340759277344	-11.1654510498047	-0.0505722165107727	-0.0615732595324516	-0.0145463952794671
-8.8943567276001	-8.13243389129639	-11.1606197357178	-0.0506262257695198	-0.0615232214331627	-0.0145538803189993
-8.89773464202881	-8.14159297943115	-11.1636476516724	-0.0506663247942925	-0.0614574067294598	-0.0146130779758096
-8.8944787979126	-8.13331031799316	-11.1645307540894	-0.0506807900965214	-0.0614706315100193	-0.0146614722907543
-8.90089702606201	-8.13646030426025	-11.170449256897	-0.0506505593657494	-0.0613329485058784	-0.0147176943719387
-8.8975305557251	-8.13284778594971	-11.1616840362549	-0.0506142489612103	-0.0613855347037315	-0.0147727532312274
-8.89771270751953	-8.13949298858643	-11.1630296707153	-0.0505691170692444	-0.0612202882766724	-0.014740870334208
-8.89809989929199	-8.13925647735596	-11.1606426239014	-0.0505094230175018	-0.0613412223756313	-0.0148265091702342
-8.89500617980957	-8.13876724243164	-11.1694478988647	-0.0504844784736633	-0.0612163208425045	-0.0148131810128689
-8.89944171905518	-8.13973045349121	-11.1743631362915	-0.0503744967281818	-0.0612333379685879	-0.0147935980930924
-8.89371585845947	-8.14008045196533	-11.1745719909668	-0.0504913702607155	-0.0613067224621773	-0.0148011101409793
-8.89703845977783	-8.141188621521	-11.1790170669556	-0.050243467092514	-0.0612301677465439	-0.0148270968347788
-8.89999675750732	-8.14503860473633	-11.1788892745972	-0.0502820685505867	-0.0611606612801552	-0.0148482024669647
-8.89544582366943	-8.14309692382813	-11.1836948394775	-0.0502005778253078	-0.0612216629087925	-0.0149553008377552
-8.89821910858154	-8.15006923675537	-11.1881332397461	-0.0500548295676708	-0.0611472390592098	-0.0149512020871043
-8.89761447906494	-8.15218067169189	-11.1850509643555	-0.0501422807574272	-0.0612339749932289	-0.0149528253823519
-8.89738368988037	-8.14916801452637	-11.1929378509521	-0.0499952211976051	-0.061170931905508	-0.0149633781984448
-8.90025997161865	-8.15345001220703	-11.1989402770996	-0.0499559342861176	-0.0612575337290764	-0.015025245025754
-8.89867305755615	-8.1488151550293	-11.2005395889282	-0.0499621517956257	-0.0612209364771843	-0.0150329247117043
-8.89964199066162	-8.15583515167236	-11.2038135528564	-0.0499159060418606	-0.0611671321094036	-0.0151701457798481
-8.90237998962402	-8.15372657775879	-11.2018547058105	-0.0498093999922276	-0.0611328408122063	-0.0152460616081953
-8.89809131622314	-8.15618228912354	-11.2052717208862	-0.0498796440660954	-0.0611526109278202	-0.0152737656608224
-8.90368747711182	-8.15281295776367	-11.2049942016602	-0.0497222132980824	-0.0610850341618061	-0.0153105370700359
-8.89582347869873	-8.15377235412598	-11.203104019165	-0.0498783551156521	-0.0610333606600761	-0.0153793413192034
-8.90239715576172	-8.15319347381592	-11.2158527374268	-0.0497016049921513	-0.0610144846141338	-0.0154257351532578
-8.90429782867432	-8.15176868438721	-11.2087812423706	-0.0498403087258339	-0.0609808303415775	-0.0155186960473657
-8.90130805969238	-8.15160751342773	-11.2088985443115	-0.0498022437095642	-0.0608796700835228	-0.0155646791681647
-8.90297698974609	-8.15353965759277	-11.2126111984253	-0.0497883222997189	-0.0608651973307133	-0.0156633406877518
-8.90148067474365	-8.14968490600586	-11.1992464065552	-0.0498474165797234	-0.0609255433082581	-0.0157150290906429
-8.90131950378418	-8.1512279510498	-11.2074031829834	-0.0498572811484337	-0.0607844851911068	-0.0157837327569723
-8.89925003051758	-8.15177059173584	-11.2050113677979	-0.0499340556561947	-0.0608327426016331	-0.0157837141305208
-8.89761352539063	-8.14955711364746	-11.2135286331177	-0.0498622953891754	-0.0607816651463509	-0.0158314630389214
-8.90301704406738	-8.14997100830078	-11.2114219665527	-0.0497987940907478	-0.0607308000326157	-0.0158853530883789
-8.89318656921387	-8.14536380767822	-11.2018842697144	-0.049964614212513	-0.0607151985168457	-0.0159000027924776
-8.89537334442139	-8.15198707580566	-11.2106847763062	-0.0498267859220505	-0.0606326088309288	-0.0159582868218422
-8.88914394378662	-8.14822578430176	-11.2011671066284	-0.0498848222196102	-0.0607241615653038	-0.0159508306533098
-8.88918113708496	-8.14636898040771	-11.2064952850342	-0.0498264990746975	-0.0605744794011116	-0.0158906951546669
-8.89084911346436	-8.14676380157471	-11.2127161026001	-0.0498799197375774	-0.0605940818786621	-0.0159613080322742
-8.88437652587891	-8.14314651489258	-11.2130746841431	-0.0498791933059692	-0.0604970306158066	-0.015967370942235
-8.88645362854004	-8.14240646362305	-11.210732460022	-0.0498653575778008	-0.0604771040380001	-0.015983484685421
-8.88854312896729	-8.144455909729	-11.2093362808228	-0.0497727803885937	-0.060430783778429	-0.0160596426576376
-8.88099956512451	-8.14342784881592	-11.2050552368164	-0.0498773790895939	-0.0604204647243023	-0.01603321172297
-8.88580799102783	-8.14386463165283	-11.2173957824707	-0.0498315989971161	-0.0603949725627899	-0.0160094331949949
-8.88146305084229	-8.14130878448486	-11.2124996185303	-0.0499020218849182	-0.0603882074356079	-0.0159947518259287
-8.88376998901367	-8.14522552490234	-11.2161321640015	-0.0497395843267441	-0.0603302456438541	-0.0159693602472544
-8.88432693481445	-8.14233684539795	-11.2178983688354	-0.0498154200613499	-0.0603292994201183	-0.0160307008773088
-8.87690258026123	-8.1371955871582	-11.2136764526367	-0.0497391298413277	-0.0603268034756184	-0.0160394068807364
-8.88152122497559	-8.14586734771729	-11.2170667648315	-0.0497658476233482	-0.0603348389267921	-0.0160326138138771
-8.87789058685303	-8.14010047912598	-11.2200145721436	-0.0498120822012424	-0.0603875368833542	-0.0160688050091267
-8.87932014465332	-8.14405059814453	-11.2238073348999	-0.049748320132494	-0.0602767281234264	-0.0160657428205013
-8.87591648101807	-8.13975048065186	-11.2203741073608	-0.049741342663765	-0.0603718161582947	-0.0161114409565926
-8.87639141082764	-8.14054679870605	-11.2209024429321	-0.0498230010271072	-0.0602052956819534	-0.0161183532327414
-8.88004016876221	-8.13914489746094	-11.2154273986816	-0.049752339720726	-0.0602877922356129	-0.0161486193537712
-8.87299728393555	-8.13575458526611	-11.2159481048584	-0.0499511323869228	-0.0602858103811741	-0.0162330716848373
-8.87298011779785	-8.13373565673828	-11.210636138916	-0.0499313473701477	-0.0602428689599037	-0.0162258800119162
-8.8769474029541	-8.13498973846436	-11.2115840911865	-0.0500348508358002	-0.0601591356098652	-0.0162739381194115
-8.87301826477051	-8.13120937347412	-11.2053060531616	-0.0500956512987614	-0.060180950909853	-0.0163287278264761
-8.87883949279785	-8.13051414489746	-11.207836151123	-0.0501689910888672	-0.0600363686680794	-0.0162534117698669
-8.87697315216064	-8.12969970703125	-11.2015514373779	-0.0502518489956856	-0.0600264705717564	-0.0163861718028784
-8.87148284912109	-8.12387371063232	-11.1937370300293	-0.0503824725747108	-0.0599124617874622	-0.0164310913532972
-8.87720584869385	-8.12646198272705	-11.1898527145386	-0.0504558421671391	-0.0599115267395973	-0.0165550988167524
-8.87339115142822	-8.12302017211914	-11.1807432174683	-0.050701666623354	-0.0598433427512646	-0.0165443439036608
-8.87564086914063	-8.12155818939209	-11.1863489151001	-0.0507572218775749	-0.0598282627761364	-0.0166234876960516
-8.87641525268555	-8.11868381500244	-11.1783866882324	-0.0508732013404369	-0.0597464554011822	-0.0166453588753939
-8.87217330932617	-8.11861610412598	-11.1691293716431	-0.0510124824941158	-0.0597136542201042	-0.0166524369269609
-8.87903881072998	-8.12015533447266	-11.1725845336914	-0.0510825663805008	-0.0596083365380764	-0.016667865216732
-8.87002658843994	-8.1154670715332	-11.1613492965698	-0.0513721108436584	-0.0597341954708099	-0.016766419634223
-8.87369918823242	-8.11578178405762	-11.1552066802979	-0.0513579361140728	-0.0595544390380383	-0.0167058520019054
-8.87217330932617	-8.11385631561279	-11.1560020446777	-0.0515274442732334	-0.059643991291523	-0.0167167894542217
-8.86863803863525	-8.10911273956299	-11.1496076583862	-0.0516252666711807	-0.0596299730241299	-0.0166996326297522
-8.8693962097168	-8.10989952087402	-11.1509609222412	-0.0516592636704445	-0.0596200451254845	-0.0166280325502157
-8.8686695098877	-8.1068696975708	-11.1431198120117	-0.051849938929081	-0.0596708506345749	-0.0165905095636845
-8.85984516143799	-8.10534763336182	-11.1415719985962	-0.0519826747477055	-0.0596523955464363	-0.0165254268795252
-8.86734962463379	-8.10175037384033	-11.1424703598022	-0.0519415177404881	-0.0596491023898125	-0.0165645051747561
-8.85730457305908	-8.10256958007813	-11.1336097717285	-0.0521566234529018	-0.0598119907081127	-0.0165173877030611
-8.8581018447876	-8.09827709197998	-11.1328973770142	-0.0521238073706627	-0.0596964545547962	-0.0164043866097927
-8.85818672180176	-8.10006427764893	-11.1338567733765	-0.0523043125867844	-0.0597375184297562	-0.016460444778204
-8.85480117797852	-8.09289264678955	-11.1199083328247	-0.0523756928741932	-0.0597702972590923	-0.0163326468318701
-8.85641860961914	-8.09651279449463	-11.1245279312134	-0.0525285080075264	-0.0597490593791008	-0.0162690859287977
-8.85005569458008	-8.09062576293945	-11.1214075088501	-0.0526085197925568	-0.0598033890128136	-0.0162341166287661
-8.84926795959473	-8.09268569946289	-11.1229972839355	-0.0526658408343792	-0.059772863984108	-0.0162006020545959
-8.84872341156006	-8.09272384643555	-11.1161336898804	-0.0526623874902725	-0.059871431440115	-0.0161644164472818
-8.84449768066406	-8.09149074554443	-11.1155443191528	-0.0528186783194542	-0.0598708838224411	-0.0160785932093859
-8.8486442565918	-8.09013557434082	-11.1201906204224	-0.0528456456959248	-0.0598947405815125	-0.0160730183124542
-8.84546184539795	-8.08811378479004	-11.1123933792114	-0.0529970750212669	-0.0599553622305393	-0.0160275064408779
-8.8455057144165	-8.08930110931396	-11.1139354705811	-0.0530117079615593	-0.0599824413657188	-0.0159160904586315
-8.84813690185547	-8.09045314788818	-11.1184720993042	-0.0531073734164238	-0.0600546263158321	-0.0158809870481491
-8.84049797058105	-8.08231449127197	-11.1148748397827	-0.0531234852969646	-0.0601861774921417	-0.0158768091350794
-8.84650707244873	-8.08902645111084	-11.115758895874	-0.0530198998749256	-0.0601626895368099	-0.0158216748386621
-8.84178829193115	-8.09124374389648	-11.112847328186	-0.053212434053421	-0.0603707320988178	-0.0157988257706165
-8.84205532073975	-8.08535099029541	-11.1120080947876	-0.0532370917499065	-0.0604488663375378	-0.0157373230904341
-8.84146022796631	-8.08552837371826	-11.1173820495605	-0.053232055157423	-0.060469776391983	-0.0157469529658556
-8.84090042114258	-8.08719825744629	-11.1167602539063	-0.0532795675098896	-0.0605655610561371	-0.0156284216791391
-8.83828067779541	-8.0840539932251	-11.1215934753418	-0.0533084534108639	-0.0606964230537415	-0.0156558491289616
-8.84564781188965	-8.08477020263672	-11.1240997314453	-0.0531862899661064	-0.0607400834560394	-0.0156088564544916
-8.84211254119873	-8.08704090118408	-11.1214504241943	-0.0533529706299305	-0.0607569143176079	-0.0156485345214605
-8.83935928344727	-8.08246517181396	-11.1182651519775	-0.0532706454396248	-0.0608776621520519	-0.0156700015068054
-8.84500408172607	-8.08827972412109	-11.1202163696289	-0.053290531039238	-0.0608887299895287	-0.0156753174960613
-8.84512424468994	-8.086501121521	-11.1170845031738	-0.0533073991537094	-0.0610290169715881	-0.0157044902443886
-8.8450813293457	-8.08638477325439	-11.1224603652954	-0.0532850027084351	-0.0610730834305286	-0.0157022904604673
-8.85108089447021	-8.08901405334473	-11.1187782287598	-0.053291130810976	-0.0610575452446938	-0.0157760884612799
-8.85068321228027	-8.0897274017334	-11.1181888580322	-0.0534100756049156	-0.0611463189125061	-0.0157207176089287
-8.85654544830322	-8.09133148193359	-11.1272859573364	-0.0532943308353424	-0.0611797161400318	-0.0158126763999462
-8.85923099517822	-8.09158039093018	-11.1195297241211	-0.053425557911396	-0.0612615644931793	-0.0158820636570454
-8.85881233215332	-8.09047794342041	-11.1104173660278	-0.0534287467598915	-0.0613361895084381	-0.0159228108823299
-8.86521816253662	-8.0949239730835	-11.1197166442871	-0.0533892586827278	-0.0613042823970318	-0.0159417856484652
-8.86487293243408	-8.09476375579834	-11.1101417541504	-0.0535192005336285	-0.0614771693944931	-0.0160412024706602
-8.86918067932129	-8.09353160858154	-11.1227254867554	-0.0534548833966255	-0.0614980012178421	-0.0159938987344503
-8.87645244598389	-8.09713840484619	-11.1191291809082	-0.0535141304135323	-0.0615009851753712	-0.0160265136510134
-8.87509727478027	-8.09394836425781	-11.1216354370117	-0.0535454228520393	-0.0616478435695171	-0.016089441254735
-8.87732696533203	-8.09434032440186	-11.1233100891113	-0.0534466244280338	-0.0616411380469799	-0.0161937661468983
-8.88311100006104	-8.096266746521	-11.1161451339722	-0.0535398311913013	-0.0617114044725895	-0.016254523769021
-8.88103771209717	-8.09506130218506	-11.1235094070435	-0.0535828657448292	-0.0617609657347202	-0.0163094364106655
-8.88951206207275	-8.09723663330078	-11.1256055831909	-0.0535420030355453	-0.0618049800395966	-0.0163644403219223
-8.88726139068604	-8.09906101226807	-11.1253576278687	-0.0536108203232288	-0.0618356242775917	-0.0163804572075605
-8.89629364013672	-8.10104370117188	-11.1317834854126	-0.0534963347017765	-0.0617670007050037	-0.0164456926286221
-8.89743041992188	-8.10004329681396	-11.130820274353	-0.053609773516655	-0.061834841966629	-0.0165962427854538
-8.89099407196045	-8.09573078155518	-11.1199331283569	-0.0535958670079708	-0.0618347600102425	-0.0166455022990704
-8.8948392868042	-8.10318660736084	-11.1230764389038	-0.053599126636982	-0.0617939569056034	-0.0167484059929848
-8.89119434356689	-8.10051250457764	-11.1222581863403	-0.0536891855299473	-0.0618888549506664	-0.0167480874806643
-8.89303970336914	-8.09888935089111	-11.1223478317261	-0.0537018962204456	-0.0618218891322613	-0.0168356876820326
-8.89430809020996	-8.09618473052979	-11.1232147216797	-0.0537076815962791	-0.0618366375565529	-0.0168232843279839
-8.88486862182617	-8.09550857543945	-11.118143081665	-0.0538066029548645	-0.0617736876010895	-0.0168367139995098
-8.88938426971436	-8.09082126617432	-11.1209697723389	-0.0536883175373077	-0.0617523677647114	-0.0169491153210402
-8.8779182434082	-8.09051322937012	-11.1059036254883	-0.0538942478597164	-0.0617489889264107	-0.0170586239546537
-8.87713050842285	-8.09010410308838	-11.1074237823486	-0.0538319014012814	-0.0616571754217148	-0.0170327499508858
-8.87430667877197	-8.09251308441162	-11.1060934066772	-0.0540030002593994	-0.0615923814475536	-0.0171257294714451
-8.871018409729	-8.08622169494629	-11.0993995666504	-0.0540287829935551	-0.0615393817424774	-0.0171473380178213
-8.87232494354248	-8.08811664581299	-11.0952968597412	-0.0541806556284428	-0.0614191181957722	-0.0172796100378037
-8.86502742767334	-8.08082962036133	-11.0889492034912	-0.0542308129370213	-0.0613599047064781	-0.0173670519143343
-8.86554145812988	-8.08488655090332	-11.090220451355	-0.0542726181447506	-0.061232540756464	-0.0174670293927193
-8.8629732131958	-8.08168601989746	-11.0809412002563	-0.0543601885437965	-0.0613056719303131	-0.0175501443445683
-8.86252880096436	-8.07925033569336	-11.0853137969971	-0.0544161535799503	-0.0611236691474915	-0.0176504142582417
-8.86534309387207	-8.0772008895874	-11.080659866333	-0.0544749647378922	-0.0610641203820705	-0.0177441239356995
-8.86034107208252	-8.07430267333984	-11.0756778717041	-0.0545908026397228	-0.0610081404447556	-0.017857700586319
-8.86515522003174	-8.07163429260254	-11.0740118026733	-0.0545607693493366	-0.0609378628432751	-0.0180708561092615
-8.86560344696045	-8.0718412399292	-11.0698556900024	-0.0547520667314529	-0.0608413331210613	-0.0181500911712646
-8.85802173614502	-8.07059955596924	-11.06298828125	-0.0548261627554893	-0.060806579887867	-0.0182594563812017
-8.86456489562988	-8.07313442230225	-11.0634307861328	-0.0548265390098095	-0.0606915429234505	-0.0183957945555449
-8.8605260848999	-8.06883430480957	-11.052661895752	-0.0550158098340034	-0.0607694014906883	-0.0185229275375605
-8.85940837860107	-8.06777381896973	-11.0576601028442	-0.0549902282655239	-0.0606497600674629	-0.0185570139437914
-8.86281108856201	-8.06788539886475	-11.053017616272	-0.05509078130126	-0.060680914670229	-0.0187120195478201
-8.85962963104248	-8.06569385528564	-11.0417490005493	-0.0552129559218884	-0.0605846419930458	-0.0188002828508615
-8.86625099182129	-8.06473636627197	-11.0450849533081	-0.055157620459795	-0.0604668185114861	-0.0189403723925352
-8.86666107177734	-8.06816577911377	-11.0417346954346	-0.0553012154996395	-0.0604982078075409	-0.0189750604331493
-8.86317348480225	-8.06283664703369	-11.0443410873413	-0.0553838089108467	-0.0605734586715698	-0.0191086046397686
-8.87259292602539	-8.06531524658203	-11.0398712158203	-0.0554032623767853	-0.0604483298957348	-0.0191269386559725
-8.86942863464355	-8.0638542175293	-11.0436553955078	-0.0554879941046238	-0.0605631582438946	-0.0192303974181414
-8.87226104736328	-8.06421947479248	-11.0383214950562	-0.0554130040109158	-0.0605057291686535	-0.0192353464663029
-8.87780475616455	-8.06347846984863	-11.045337677002	-0.0555105023086071	-0.0605037920176983	-0.019317951053381
-8.8772611618042	-8.0600061416626	-11.0390625	-0.055452149361372	-0.0605347827076912	-0.0193331185728312
-8.88143062591553	-8.066725730896	-11.0460643768311	-0.0554690733551979	-0.0605437457561493	-0.0194365866482258
-8.8823823928833	-8.06527423858643	-11.0413875579834	-0.05546860024333	-0.0607139356434345	-0.019426055252552
-8.88309669494629	-8.06669044494629	-11.0484266281128	-0.0554828457534313	-0.0606263428926468	-0.0194593258202076
-8.886305809021	-8.06747341156006	-11.0467948913574	-0.0553844720125198	-0.0607277043163776	-0.0194874498993158
-8.88486003875732	-8.0693302154541	-11.0503797531128	-0.0554189197719097	-0.0608008690178394	-0.0194684509187937
-8.89138698577881	-8.07218647003174	-11.0465841293335	-0.0552999153733253	-0.0607880018651485	-0.0193752162158489
-8.89523029327393	-8.07449150085449	-11.0589914321899	-0.0552736409008503	-0.060857567936182	-0.0194199737161398
-8.89203643798828	-8.068922996521	-11.060676574707	-0.0552562177181244	-0.0609560273587704	-0.0194288659840822
-8.89681911468506	-8.07390022277832	-11.0566463470459	-0.0551498606801033	-0.0609148256480694	-0.0193424858152866
-8.89622211456299	-8.07847690582275	-11.063422203064	-0.0551335737109184	-0.0611146837472916	-0.0193034913390875
-8.89726161956787	-8.0745906829834	-11.0649747848511	-0.0550836846232414	-0.0611733384430408	-0.0192609652876854
-8.90275382995605	-8.07803726196289	-11.0720510482788	-0.0550323724746704	-0.0611487962305546	-0.0191815998405218
-8.90050029754639	-8.07722568511963	-11.0724020004272	-0.0550677292048931	-0.0611993484199047	-0.0191007815301418
-8.90070533752441	-8.07810592651367	-11.0818176269531	-0.0549092181026936	-0.0612924285233021	-0.0189946908503771
-8.90652751922607	-8.07845497131348	-11.0831565856934	-0.0548716820776463	-0.0613761246204376	-0.0190696343779564
-8.89974880218506	-8.07924556732178	-11.0792655944824	-0.0548809431493282	-0.0614601895213127	-0.0189679432660341
-8.90296077728271	-8.08134746551514	-11.0883712768555	-0.0546244457364082	-0.0615678280591965	-0.0189368464052677
-8.90800189971924	-8.08361434936523	-11.0875444412231	-0.0546216145157814	-0.0616007335484028	-0.0188704282045364
-8.9047327041626	-8.0839672088623	-11.0891895294189	-0.0546357594430447	-0.0617149360477924	-0.0187795236706734
-8.91078472137451	-8.08806705474854	-11.0995006561279	-0.0545604303479195	-0.0616828426718712	-0.0187197383493185
-8.90921401977539	-8.08548355102539	-11.0928192138672	-0.0545092225074768	-0.0618779249489307	-0.0187333673238754
-8.90857219696045	-8.08350563049316	-11.1044569015503	-0.0543829351663589	-0.0618000663816929	-0.0186910461634398
-8.90978813171387	-8.0912561416626	-11.105809211731	-0.0543446987867355	-0.0618637427687645	-0.0186627190560102
-8.90699481964111	-8.09227085113525	-11.1075868606567	-0.0543138533830643	-0.0619987770915031	-0.018657136708498
-8.90669250488281	-8.09395217895508	-11.1069641113281	-0.0541488565504551	-0.0619984678924084	-0.0185804441571236
-8.90922069549561	-8.09657192230225	-11.1134738922119	-0.0541678927838802	-0.0619900412857533	-0.0185604728758335
-8.90589237213135	-8.09839725494385	-11.1111431121826	-0.05417275801301	-0.0620683543384075	-0.0185593646019697
-8.91203689575195	-8.09708881378174	-11.1207551956177	-0.0540037713944912	-0.0620358325541019	-0.0184854753315449
-8.91066932678223	-8.09666538238525	-11.1175193786621	-0.054105170071125	-0.0621352754533291	-0.0184985436499119
-8.90678691864014	-8.0972843170166	-11.1213302612305	-0.0539066977798939	-0.0620249137282372	-0.018483342602849
-8.91238880157471	-8.10037422180176	-11.1254072189331	-0.0538997314870358	-0.0620904788374901	-0.0185840670019388
-8.90785694122314	-8.09742546081543	-11.1220188140869	-0.0538934953510761	-0.0622072629630566	-0.0184976849704981
-8.9065465927124	-8.10092163085938	-11.127589225769	-0.0539110451936722	-0.0621301904320717	-0.0185619723051786
-8.90900802612305	-8.10205936431885	-11.1282739639282	-0.0538305193185806	-0.0621707253158093	-0.0185781996697187
-8.90600109100342	-8.09819507598877	-11.1249160766602	-0.0538998991250992	-0.0621115379035473	-0.0185998100787401
-8.91249179840088	-8.09975242614746	-11.1344423294067	-0.0538358390331268	-0.0619972199201584	-0.0185854695737362
-8.90716075897217	-8.09795475006104	-11.1348524093628	-0.0538928955793381	-0.0620400719344616	-0.0186899285763502
-8.90494441986084	-8.09257316589355	-11.1246795654297	-0.0537771992385387	-0.0619927234947681	-0.0187651738524437
-8.90269184112549	-8.09735012054443	-11.128924369812	-0.0537747591733933	-0.0618845857679844	-0.0187946911901236
-8.90321254730225	-8.09905052185059	-11.12855052948	-0.0538200661540031	-0.062003817409277	-0.018880981951952
-8.90110683441162	-8.09228229522705	-11.1189966201782	-0.0538824535906315	-0.0619200877845287	-0.0188759826123714
-8.8999719619751	-8.09752178192139	-11.1255483627319	-0.053888376802206	-0.0617668889462948	-0.0188994035124779
-8.89704036712646	-8.09314060211182	-11.1259956359863	-0.0539477095007896	-0.0617897883057594	-0.0188586041331291
-8.89302253723145	-8.08809566497803	-11.1320552825928	-0.0538528822362423	-0.0616956166923046	-0.0189168713986874
-8.896653175354	-8.09011554718018	-11.1249580383301	-0.0539090894162655	-0.0616387017071247	-0.0190027114003897
-8.88585758209229	-8.08481407165527	-11.1208629608154	-0.053980253636837	-0.0615855380892754	-0.0190130993723869
-8.88942909240723	-8.0918140411377	-11.1266136169434	-0.0539025440812111	-0.0614331550896168	-0.0190985780209303
-8.88271236419678	-8.08501148223877	-11.1194620132446	-0.0539745055139065	-0.061519380658865	-0.0190634615719318
-8.88141441345215	-8.08345317840576	-11.1230192184448	-0.053931575268507	-0.0613582842051983	-0.0191279239952564
-8.87780094146729	-8.08072948455811	-11.1244354248047	-0.0539857931435108	-0.0613679513335228	-0.0191915743052959
-8.87359428405762	-8.0764331817627	-11.1188430786133	-0.0539195574820042	-0.0612633749842644	-0.0192017983645201
-8.87381744384766	-8.075852394104	-11.1188020706177	-0.0539329946041107	-0.061199888586998	-0.0193523876368999
-8.87256336212158	-8.07579040527344	-11.1104145050049	-0.0540347658097744	-0.0611269660294056	-0.0193828251212835
-8.86811828613281	-8.07217216491699	-11.119574546814	-0.0540449433028698	-0.0610949657857418	-0.0194336473941803
-8.86787128448486	-8.0698413848877	-11.1132221221924	-0.0540483929216862	-0.0610290169715881	-0.0194628611207008
-8.86127662658691	-8.06940841674805	-11.110577583313	-0.0540903694927692	-0.0608879178762436	-0.0195418074727058
-8.86734580993652	-8.06858539581299	-11.1125059127808	-0.0540284290909767	-0.0608653835952282	-0.019560506567359
-8.86189556121826	-8.06629467010498	-11.1057748794556	-0.0541907735168934	-0.0607866607606411	-0.0196828488260508
-8.85894870758057	-8.06175422668457	-11.0977630615234	-0.0542291551828384	-0.0607265308499336	-0.0197164639830589
-8.8598165512085	-8.0652961730957	-11.1040534973145	-0.0542015098035336	-0.0605401881039143	-0.01985271461308
-8.85802364349365	-8.06167888641357	-11.0968475341797	-0.0543257370591164	-0.0606299340724945	-0.019908158108592
-8.85678577423096	-8.06285667419434	-11.0939064025879	-0.0543100349605083	-0.0604681558907032	-0.0199674647301435
-8.85717868804932	-8.05961036682129	-11.0922870635986	-0.0543843172490597	-0.0604513064026833	-0.0200524292886257
-8.85146808624268	-8.05913639068604	-11.0895004272461	-0.0545014068484306	-0.0603283271193504	-0.0200768858194351
-8.85541248321533	-8.05635547637939	-11.0891742706299	-0.0543759912252426	-0.0603013522922993	-0.0202508065849543
-8.85125637054443	-8.05538940429688	-11.0835733413696	-0.0545232072472572	-0.0601879544556141	-0.0202782601118088
-8.8461275100708	-8.05092144012451	-11.0779800415039	-0.0544791184365749	-0.0602859482169151	-0.0202607344835997
-8.84960079193115	-8.05497455596924	-11.0805330276489	-0.054464615881443	-0.0601533800363541	-0.0203541032969952
-8.84271907806396	-8.05044651031494	-11.0729303359985	-0.0545710660517216	-0.0601901188492775	-0.0203614924103022
-8.84667301177979	-8.05496406555176	-11.0823526382446	-0.0546009317040443	-0.0600306950509548	-0.0203480459749699
-8.8452730178833	-8.05040168762207	-11.0756330490112	-0.0546126663684845	-0.0601395070552826	-0.0203627161681652
-8.84058094024658	-8.04784488677979	-11.0791654586792	-0.0545677989721298	-0.0600537993013859	-0.0203430689871311
-8.84252834320068	-8.05332183837891	-11.0827579498291	-0.054533563554287	-0.0599802769720554	-0.0203932207077742
-8.84318351745605	-8.05241394042969	-11.0696477890015	-0.0545305050909519	-0.0600681342184544	-0.0203257165849209
-8.83889865875244	-8.05035305023193	-11.0772895812988	-0.0544965155422688	-0.0601073242723942	-0.0203419979661703
-8.84244251251221	-8.05464839935303	-11.0783767700195	-0.0544294901192188	-0.060071736574173	-0.0202444065362215
-8.83467578887939	-8.05420875549316	-11.077974319458	-0.0545245409011841	-0.0601464845240116	-0.0202273800969124
-8.83934307098389	-8.05413818359375	-11.0843753814697	-0.0543661303818226	-0.0601172782480717	-0.0201600641012192
-8.84159374237061	-8.05623531341553	-11.0859079360962	-0.0543322749435902	-0.0602111108601093	-0.0200355499982834
-8.8352575302124	-8.05227184295654	-11.0820560455322	-0.0543402917683125	-0.0602084547281265	-0.0199131313711405
-8.83289909362793	-8.05267143249512	-11.0863542556763	-0.0542394332587719	-0.0601954199373722	-0.0198419578373432
-8.83504867553711	-8.05683994293213	-11.0891962051392	-0.0541865304112434	-0.0603014267981052	-0.0197493582963943
-8.82736587524414	-8.0546407699585	-11.0867929458618	-0.0541585348546505	-0.060318760573864	-0.019573075696826
-8.82857990264893	-8.05301666259766	-11.0944709777832	-0.0540806762874126	-0.0603953190147877	-0.019478939473629
-8.82695579528809	-8.05537986755371	-11.0933361053467	-0.0540747232735157	-0.0603840574622154	-0.0192695464938879
-8.82022571563721	-8.05599880218506	-11.0902500152588	-0.0541133284568787	-0.0604735985398293	-0.0191453583538532
-8.82455921173096	-8.05666828155518	-11.099048614502	-0.0539737530052662	-0.0604177601635456	-0.0189663730561733
-8.82153511047363	-8.05284881591797	-11.1023921966553	-0.0540441386401653	-0.0605212785303593	-0.0188479833304882
-8.81563663482666	-8.04993057250977	-11.0992670059204	-0.0540029369294643	-0.0604078955948353	-0.0186267048120499
-8.81441211700439	-8.05398273468018	-11.1006507873535	-0.0539542324841022	-0.0604896768927574	-0.0185342337936163
-8.81062030792236	-8.04740333557129	-11.0976209640503	-0.0539244413375854	-0.060557272285223	-0.0183418896049261
-8.812255859375	-8.04945945739746	-11.1022071838379	-0.0538247190415859	-0.0605033822357655	-0.0182320568710566
-8.80994510650635	-8.04898357391357	-11.104528427124	-0.053934920579195	-0.0605057664215565	-0.0180789846926928
-8.80477237701416	-8.04636764526367	-11.1087064743042	-0.0539548397064209	-0.0605716295540333	-0.0179082062095404
-8.80875015258789	-8.04908275604248	-11.1057939529419	-0.053808655589819	-0.0605544373393059	-0.0177875738590956
-8.79750061035156	-8.044921875	-11.1051769256592	-0.0539702661335468	-0.0606081336736679	-0.0177282430231571
-8.80359077453613	-8.047607421875	-11.1093587875366	-0.0537992343306541	-0.0605172961950302	-0.017651304602623
-8.8009204864502	-8.04504871368408	-11.1103219985962	-0.053959783166647	-0.0605465322732925	-0.017606457695365
-8.79613971710205	-8.04273414611816	-11.1058187484741	-0.053893681615591	-0.0605420097708702	-0.0174689963459969
-8.79771518707275	-8.04464340209961	-11.113639831543	-0.0538703165948391	-0.0604302249848843	-0.0174370873719454
-8.79400539398193	-8.04177284240723	-11.1145467758179	-0.0538920052349567	-0.0605195984244347	-0.0173983629792929
-8.79277610778809	-8.03848743438721	-11.1150150299072	-0.0537728182971478	-0.0603500232100487	-0.0174848437309265
-8.7941837310791	-8.04235458374023	-11.1047801971436	-0.0538666918873787	-0.0603366121649742	-0.0174781568348408
-8.78486156463623	-8.03644561767578	-11.1055870056152	-0.0539485551416874	-0.0603352449834347	-0.0174805205315351
-8.79014587402344	-8.03927612304688	-11.1102275848389	-0.0538769364356995	-0.0602305047214031	-0.0174913704395294
-8.78240776062012	-8.03279972076416	-11.1020679473877	-0.0540894381701946	-0.060170903801918	-0.0174460969865322
-8.78305912017822	-8.03308773040771	-11.1066293716431	-0.0539762675762177	-0.0599823333323002	-0.0174612179398537
-8.77606105804443	-8.02940368652344	-11.0984325408936	-0.0541617013514042	-0.0599674247205257	-0.0175792742520571
-8.77040481567383	-8.02335166931152	-11.0956430435181	-0.0541050732135773	-0.059814814478159	-0.01757887378335
-8.76968479156494	-8.02726173400879	-11.088472366333	-0.0541949719190598	-0.0597133748233318	-0.0176147557795048
-8.76696109771729	-8.0223331451416	-11.0845594406128	-0.0542768873274326	-0.0596845373511314	-0.0176975391805172
-8.76272010803223	-8.01872634887695	-11.0886859893799	-0.0543365813791752	-0.0595313310623169	-0.01771080493927
-8.76184558868408	-8.01691722869873	-11.081392288208	-0.0544104501605034	-0.0594286918640137	-0.017725832760334
-8.75436019897461	-8.01479816436768	-11.0756597518921	-0.0545225143432617	-0.0592967942357063	-0.0177454277873039
-8.7503662109375	-8.00759220123291	-11.0783424377441	-0.0544215887784958	-0.0592582188546658	-0.0177992302924395
-8.74947166442871	-8.00640201568604	-11.0669469833374	-0.0546003766357899	-0.0591002143919468	-0.0178734455257654
-8.74097156524658	-8.00241947174072	-11.0600271224976	-0.0546681955456734	-0.059095099568367	-0.017882751300931
-8.73933506011963	-8.00123977661133	-11.0644178390503	-0.0545533411204815	-0.0589956939220428	-0.0178724881261587
-8.73662662506104	-8.00048160552979	-11.0598945617676	-0.0546755492687225	-0.0590136237442493	-0.0178893581032753
-8.73284816741943	-7.9999361038208	-11.0616178512573	-0.0547269098460674	-0.0589174069464207	-0.0178983770310879
-8.73164939880371	-8.00046920776367	-11.0681734085083	-0.0547211170196533	-0.058862242847681	-0.0178357344120741
-8.72951889038086	-7.99866724014282	-11.0642604827881	-0.0546423830091953	-0.0588542371988297	-0.0178545657545328
-8.72332191467285	-7.99963808059692	-11.0693912506104	-0.0546261072158813	-0.058795053511858	-0.0177940893918276
-8.72443675994873	-8.00059127807617	-11.0688934326172	-0.0544904321432114	-0.0588452070951462	-0.0178346615284681
-8.71538066864014	-8.00131225585938	-11.0669832229614	-0.0545680187642574	-0.0589102692902088	-0.0178005117923021
-8.71821594238281	-8.00127220153809	-11.0629625320435	-0.054408136755228	-0.0588595122098923	-0.0177650023251772
-8.71676349639893	-8.00502777099609	-11.0722551345825	-0.0544101893901825	-0.0588909685611725	-0.0177021641284227
-8.70870590209961	-8.00457668304443	-11.0729885101318	-0.0544323213398457	-0.0589414536952972	-0.017687140032649
-8.7132396697998	-8.00685024261475	-11.0752286911011	-0.0543144382536411	-0.0588790215551853	-0.0176071561872959
-8.71169090270996	-8.00625991821289	-11.0837926864624	-0.054332721978426	-0.0589198395609856	-0.0175934974104166
-8.70768928527832	-8.00205039978027	-11.0803031921387	-0.0542531609535217	-0.0589560903608799	-0.017547806724906
-8.71176433563232	-8.0064525604248	-11.0847902297974	-0.0541229024529457	-0.0589469894766808	-0.0175617448985577
-8.70942878723145	-8.00800704956055	-11.0780172348022	-0.0541987828910351	-0.0590027794241905	-0.0174894891679287
-8.70448875427246	-8.00697803497314	-11.0811071395874	-0.0541239269077778	-0.0591239854693413	-0.0174263641238213
-8.70793151855469	-8.00727558135986	-11.086353302002	-0.0541118122637272	-0.0590689219534397	-0.0173874869942665
-8.70303535461426	-8.00941276550293	-11.0869426727295	-0.0541797280311584	-0.0591574162244797	-0.0173551421612501
-8.70974636077881	-8.0079231262207	-11.0896635055542	-0.0540491603314877	-0.0591329708695412	-0.0172742567956448
-8.70827960968018	-8.00945091247559	-11.0902709960938	-0.0541158057749271	-0.0591869689524174	-0.017290260642767
-8.70859432220459	-8.00686073303223	-11.0868520736694	-0.0540426261723042	-0.0592464171350002	-0.0172013435512781
-8.70797252655029	-8.01206588745117	-11.0957689285278	-0.0540006160736084	-0.0592768229544163	-0.0171787049621344
-8.71256065368652	-8.00983905792236	-11.0878105163574	-0.0539698302745819	-0.0594158470630646	-0.0171239282935858
-8.71105670928955	-8.01340389251709	-11.0888872146606	-0.0540782809257507	-0.0593844093382359	-0.0170715339481831
-8.71962928771973	-8.01327228546143	-11.0911293029785	-0.054002795368433	-0.0594180412590504	-0.0170183889567852
-8.71661567687988	-8.01473045349121	-11.0972785949707	-0.0540993586182594	-0.0595559887588024	-0.0170078482478857
-8.71894264221191	-8.01483345031738	-11.0947713851929	-0.0539153143763542	-0.0595884099602699	-0.0169522948563099
-8.72757911682129	-8.01788711547852	-11.1042642593384	-0.0540245249867439	-0.0596355833113194	-0.0168796703219414
-8.72535228729248	-8.01766967773438	-11.1013221740723	-0.054099552333355	-0.0598159171640873	-0.0169197674840689
-8.72760677337646	-8.01823806762695	-11.0950317382813	-0.053944930434227	-0.0598587989807129	-0.0167729705572128
-8.7338228225708	-8.02534008026123	-11.1026010513306	-0.0539655573666096	-0.0599023327231407	-0.0168418455868959
-8.73312473297119	-8.02348232269287	-11.104474067688	-0.0540059953927994	-0.0600448325276375	-0.0167738627642393
-8.73986530303955	-8.02773571014404	-11.1066923141479	-0.0539559237658978	-0.0600372143089771	-0.0167674385011196
-8.74653053283691	-8.02943706512451	-11.1057605743408	-0.0540092922747135	-0.060152430087328	-0.0166533105075359
-8.74556350708008	-8.02849578857422	-11.1107292175293	-0.0540439300239086	-0.0602077431976795	-0.0166822578758001
-8.75127601623535	-8.03196334838867	-11.1182270050049	-0.0538494773209095	-0.0602198466658592	-0.0166681632399559
-8.75766086578369	-8.03465557098389	-11.1094980239868	-0.0538941137492657	-0.0603164210915565	-0.0166565161198378
-8.75585842132568	-8.03371238708496	-11.1159772872925	-0.053833894431591	-0.0604004077613354	-0.0166175197809935
-8.76143646240234	-8.03952884674072	-11.1181535720825	-0.05386046692729	-0.0603563711047173	-0.0166440196335316
-8.7624683380127	-8.03883171081543	-11.1172561645508	-0.0538980960845947	-0.0604465678334236	-0.0166255161166191
-8.7698917388916	-8.04398822784424	-11.1254262924194	-0.053858395665884	-0.0604622960090637	-0.016611048951745
-8.76864051818848	-8.04022407531738	-11.1285276412964	-0.0538715273141861	-0.0605299100279808	-0.0166287608444691
-8.76925373077393	-8.04221725463867	-11.1285514831543	-0.0538396686315537	-0.0605279393494129	-0.016661973670125
-8.77484703063965	-8.04386711120605	-11.1254940032959	-0.0537301152944565	-0.060647077858448	-0.0167744681239128
-8.77348136901855	-8.04283428192139	-11.1243457794189	-0.0538261383771896	-0.0605807304382324	-0.0167570654302835
-8.77876091003418	-8.04583644866943	-11.1282253265381	-0.0537578389048576	-0.0606214068830013	-0.0168280359357595
-8.77585506439209	-8.04371452331543	-11.1286773681641	-0.0538514442741871	-0.0606183893978596	-0.0168503411114216
-8.78429889678955	-8.04380035400391	-11.1342763900757	-0.0537509471178055	-0.0605873465538025	-0.0169089864939451
-8.78168678283691	-8.04402160644531	-11.1300659179688	-0.0538973025977612	-0.0606233738362789	-0.0170326940715313
-8.78021621704102	-8.0441198348999	-11.1212615966797	-0.0537898205220699	-0.0605630315840244	-0.0170979890972376
-8.78357601165771	-8.04995632171631	-11.1226511001587	-0.0538999289274216	-0.0605813302099705	-0.0172031093388796
-8.78443431854248	-8.0425386428833	-11.1221475601196	-0.0539259724318981	-0.060627855360508	-0.0172301717102528
-8.78608703613281	-8.04834270477295	-11.1285238265991	-0.0539245642721653	-0.0605207979679108	-0.0173109862953424
-8.78545379638672	-8.04291439056396	-11.1245889663696	-0.0539809465408325	-0.0605375729501247	-0.0173676200211048
-8.78593158721924	-8.04196834564209	-11.1232042312622	-0.0539308115839958	-0.0604623444378376	-0.0174270663410425
-8.79201602935791	-8.04432773590088	-11.1175260543823	-0.0539904236793518	-0.0604237578809261	-0.0174811482429504
-8.78346633911133	-8.04245471954346	-11.1132297515869	-0.0540297776460648	-0.060498733073473	-0.017533216625452
-8.78847694396973	-8.04082012176514	-11.1177959442139	-0.053869154304266	-0.0604684576392174	-0.0175183918327093
-8.78588485717773	-8.04148101806641	-11.1153144836426	-0.0540452487766743	-0.0604128576815128	-0.0175260100513697
-8.78769397735596	-8.04018592834473	-11.1228485107422	-0.0538508705794811	-0.0603725984692574	-0.0174363441765308
-8.78632354736328	-8.04077339172363	-11.1276063919067	-0.0539001189172268	-0.0604547783732414	-0.0174921397119761
-8.78181552886963	-8.03399085998535	-11.1192798614502	-0.0538130849599838	-0.0604909807443619	-0.0174664817750454
-8.78059768676758	-8.04157161712646	-11.1220455169678	-0.0537157170474529	-0.0603831708431244	-0.0174959283322096
-8.78057193756104	-8.04232311248779	-11.1204967498779	-0.0537556894123554	-0.0604691319167614	-0.0174812413752079
-8.77473258972168	-8.03991889953613	-11.1178188323975	-0.0536660179495811	-0.0604132190346718	-0.0174119248986244
-8.77942085266113	-8.04181480407715	-11.1277694702148	-0.0536247491836548	-0.0604422017931938	-0.0173740908503532
-8.7724437713623	-8.04416275024414	-11.1247615814209	-0.0536833219230175	-0.0604562945663929	-0.0173571202903986
-8.7744665145874	-8.03943061828613	-11.1331453323364	-0.0534704625606537	-0.0604584962129593	-0.0173690393567085
-8.77444267272949	-8.04272365570068	-11.1244630813599	-0.0535860881209373	-0.0604913830757141	-0.017391312867403
-8.77209186553955	-8.04158878326416	-11.1208572387695	-0.0535258650779724	-0.0604811757802963	-0.0173347629606724
-8.77700519561768	-8.04495239257813	-11.1254692077637	-0.0534901395440102	-0.0604662485420704	-0.0173372551798821
-8.77274990081787	-8.03961563110352	-11.1244382858276	-0.0536091700196266	-0.0604834742844105	-0.0173260718584061
-8.77848625183105	-8.03951168060303	-11.1287927627563	-0.0535177774727345	-0.0603520758450031	-0.0172339789569378
-8.77674293518066	-8.03784561157227	-11.1308765411377	-0.0536859780550003	-0.0604169182479382	-0.0172527693212032
-8.77068138122559	-8.03240489959717	-11.1252059936523	-0.0537019073963165	-0.0603772699832916	-0.0172112453728914
-8.77325820922852	-8.03047466278076	-11.1220817565918	-0.053635161370039	-0.0604167245328426	-0.0172275174409151
-8.76881790161133	-8.03251934051514	-11.1153469085693	-0.0537279471755028	-0.0603700280189514	-0.0171970035880804
-8.76600742340088	-8.02738666534424	-11.126049041748	-0.0537829995155334	-0.0603602193295956	-0.0171360895037651
-8.76739406585693	-8.02447700500488	-11.1165428161621	-0.0538551174104214	-0.0603202357888222	-0.0170928295701742
-8.76187705993652	-8.02170276641846	-11.1195411682129	-0.0539711080491543	-0.0602370128035545	-0.0170866884291172
-8.7662410736084	-8.01657772064209	-11.1176347732544	-0.0539199635386467	-0.060186330229044	-0.017050813883543
-8.75218296051025	-8.01311588287354	-11.1102418899536	-0.0541054345667362	-0.060242772102356	-0.0170419588685036
-8.75546073913574	-8.01476097106934	-11.11363697052	-0.0540069006383419	-0.0601236633956432	-0.0170275270938873
-8.75004386901855	-8.01077651977539	-11.0988340377808	-0.054206408560276	-0.0602432303130627	-0.0169990789145231
-8.75040435791016	-8.01041698455811	-11.1074724197388	-0.0542809255421162	-0.060132022947073	-0.01695934869349
-8.74830150604248	-8.01089859008789	-11.1076259613037	-0.0543699935078621	-0.0601173862814903	-0.016957325860858
-8.74460315704346	-8.00424289703369	-11.0986948013306	-0.054409135133028	-0.0600217282772064	-0.0169077813625336
-8.7476167678833	-8.00794696807861	-11.0965852737427	-0.0545137748122215	-0.0599814876914024	-0.0169240869581699
-8.74761295318604	-8.00592231750488	-11.0964584350586	-0.0546181462705135	-0.0599880442023277	-0.0168647635728121
-8.74495887756348	-8.00525379180908	-11.0921277999878	-0.0546772517263889	-0.0599039271473885	-0.0168375093489885
-8.74284267425537	-8.00675773620605	-11.0840330123901	-0.0548571087419987	-0.0599148720502853	-0.0168145652860403
-8.74129676818848	-8.00250053405762	-11.0787906646729	-0.0550055429339409	-0.0598562099039555	-0.0167626496404409
-8.74840641021729	-8.00382137298584	-11.0829420089722	-0.0550034455955029	-0.0598293170332909	-0.0167597085237503
-8.74204540252686	-7.99867248535156	-11.0750036239624	-0.0552039258182049	-0.0598322078585625	-0.0167366806417704
-8.74326801300049	-8.00281429290771	-11.0737810134888	-0.055211029946804	-0.0597638711333275	-0.0167009122669697
-8.7467041015625	-8.0011100769043	-11.0751762390137	-0.0553334392607212	-0.059873029589653	-0.0167017821222544
-8.74218845367432	-7.9973931312561	-11.0719127655029	-0.0553788729012012	-0.0598382987082005	-0.016592537984252
-8.74365997314453	-7.99771022796631	-11.0734214782715	-0.0555018335580826	-0.059797890484333	-0.0165415722876787
-8.73956680297852	-7.99461555480957	-11.0686264038086	-0.0555532537400723	-0.0597900412976742	-0.0164192374795675
-8.74550724029541	-7.99400234222412	-11.0774126052856	-0.0554639063775539	-0.0598813556134701	-0.0164124723523855
-8.74095439910889	-7.99173164367676	-11.0673360824585	-0.0556641928851604	-0.0599151812493801	-0.0164460260421038
-8.74012184143066	-7.99033069610596	-11.0676488876343	-0.0556346364319324	-0.0599164739251137	-0.0163048598915339
-8.74287509918213	-7.99311971664429	-11.0689373016357	-0.0556722953915596	-0.0599368624389172	-0.016230620443821
-8.73839282989502	-7.99164438247681	-11.0703430175781	-0.0558271929621696	-0.0599906221032143	-0.0161863025277853
-8.74329853057861	-7.99059581756592	-11.0706253051758	-0.0557881146669388	-0.0599756315350533	-0.0160837341099977
-8.74505519866943	-7.98848724365234	-11.0709199905396	-0.0558051280677319	-0.0600291453301907	-0.0159711707383394
-8.74016094207764	-7.98418045043945	-11.0672960281372	-0.0558381974697113	-0.0600408241152763	-0.0158884879201651
-8.74388122558594	-7.98846817016602	-11.0710258483887	-0.0558262057602406	-0.0600460134446621	-0.0158838722854853
-8.74337959289551	-7.98733377456665	-11.0643739700317	-0.0558826215565205	-0.0601228214800358	-0.0157038979232311
-8.73932552337646	-7.9867844581604	-11.0662117004395	-0.0559385344386101	-0.0601586177945137	-0.0156151195988059
-8.74235248565674	-7.98582935333252	-11.0700883865356	-0.0558877103030682	-0.0601986199617386	-0.0154439900070429
-8.73868656158447	-7.98537826538086	-11.067476272583	-0.0560383573174477	-0.0602096877992153	-0.0152924908325076
-8.73640632629395	-7.98694801330566	-11.0758562088013	-0.0560098811984062	-0.0602378025650978	-0.0151232462376356
-8.73907089233398	-7.98634433746338	-11.0806579589844	-0.0559706576168537	-0.0602823942899704	-0.0150155639275908
-8.73384571075439	-7.97883224487305	-11.0690336227417	-0.0559371933341026	-0.0603673532605171	-0.0149310417473316
-8.73189353942871	-7.98596000671387	-11.0769834518433	-0.0558603368699551	-0.0603509657084942	-0.0148158511146903
-8.7334098815918	-7.98773956298828	-11.0724153518677	-0.0558313205838203	-0.0604989305138588	-0.0147558292374015
-8.72911834716797	-7.98397588729858	-11.0703048706055	-0.0558905564248562	-0.0605181977152824	-0.0145459091290832
-8.73351001739502	-7.98685455322266	-11.07652759552	-0.0558094382286072	-0.0604358278214931	-0.0144350789487362
-8.73172569274902	-7.98581504821777	-11.0800180435181	-0.0557688623666763	-0.0605462491512299	-0.0142409782856703
-8.72695636749268	-7.98909950256348	-11.0835361480713	-0.0556574985384941	-0.0605781264603138	-0.0142283402383327
-8.73030853271484	-7.98910188674927	-11.0872230529785	-0.0555547215044498	-0.0605118796229362	-0.0140742994844913
-8.7216100692749	-7.98788738250732	-11.0804376602173	-0.0556956306099892	-0.0605291314423084	-0.014104088768363
-8.72090911865234	-7.9901328086853	-11.0883274078369	-0.0555395931005478	-0.0605370402336121	-0.0139985904097557
-8.72221565246582	-7.99104738235474	-11.0789976119995	-0.0555065870285034	-0.0605743117630482	-0.0138934087008238
-8.71460247039795	-7.99135303497314	-11.0813064575195	-0.055571436882019	-0.0606704019010067	-0.0138090085238218
-8.71495819091797	-7.98945999145508	-11.0871744155884	-0.0555792301893234	-0.0605686455965042	-0.0137090152129531
-8.71681880950928	-7.98721170425415	-11.0817384719849	-0.0555987842381001	-0.060627568513155	-0.0136329773813486
-8.71263027191162	-7.98237228393555	-11.0825662612915	-0.0556929893791676	-0.0605970919132233	-0.0135654676705599
-8.71769523620605	-7.98213958740234	-11.0799779891968	-0.0556491166353226	-0.0606788098812103	-0.0135587081313133
-8.71138477325439	-7.97887897491455	-11.0732135772705	-0.0557929277420044	-0.060718908905983	-0.0136019252240658
-8.71227645874023	-7.97791004180908	-11.0686130523682	-0.0557660460472107	-0.060624286532402	-0.0135078709572554
-8.71737098693848	-7.98009872436523	-11.0789632797241	-0.0558088421821594	-0.0606477707624435	-0.0135142188519239
-8.71377944946289	-7.97591400146484	-11.0674505233765	-0.0558852180838585	-0.0606662258505821	-0.0134982597082853
-8.71936702728271	-7.97859287261963	-11.0723752975464	-0.0558879598975182	-0.0606174618005753	-0.0134385330602527
-8.71742820739746	-7.97553253173828	-11.0722703933716	-0.055985264480114	-0.0606568045914173	-0.0135228801518679
-8.72009181976318	-7.97315454483032	-11.0742130279541	-0.0559468902647495	-0.0606107898056507	-0.0135122677311301
-8.72551155090332	-7.97486019134521	-11.0786285400391	-0.0559564344584942	-0.0606580898165703	-0.0135336508974433
-8.72480297088623	-7.97681093215942	-11.0693025588989	-0.056049358099699	-0.060710284858942	-0.0135096060112119
-8.72710990905762	-7.97826671600342	-11.0798816680908	-0.0560642592608929	-0.0607877187430859	-0.013459462672472
-8.72788143157959	-7.97855710983276	-11.0786590576172	-0.0560289211571217	-0.0608161576092243	-0.0134918307885528
-8.72840118408203	-7.97622919082642	-11.0760641098022	-0.0560341440141201	-0.060801800340414	-0.0134483659639955
-8.7358922958374	-7.98094606399536	-11.0900278091431	-0.0559607818722725	-0.0608799941837788	-0.0134107088670135
-8.73274040222168	-7.97950172424316	-11.0799465179443	-0.0561311282217503	-0.0609431490302086	-0.0134425116702914
-8.73481369018555	-7.97893285751343	-11.0833425521851	-0.0559584572911263	-0.0609456785023212	-0.0133177489042282
-8.7346019744873	-7.98505449295044	-11.0842132568359	-0.0560306943953037	-0.0610265545547009	-0.0132805276662111
-8.73362159729004	-7.97878122329712	-11.0892362594604	-0.0559594482183456	-0.0610669255256653	-0.0132076675072312
-8.73676490783691	-7.98283052444458	-11.089376449585	-0.0558768697082996	-0.0609954930841923	-0.0131946643814445
-8.73604679107666	-7.9807071685791	-11.0834436416626	-0.0559281408786774	-0.0610846839845181	-0.0130546176806092
-8.73331356048584	-7.982017993927	-11.0906381607056	-0.0559942945837975	-0.0610683709383011	-0.0130274845287204
-8.74185943603516	-7.98146724700928	-11.0915155410767	-0.0558435060083866	-0.0611292645335197	-0.0130180502310395
-8.73541831970215	-7.98102378845215	-11.0807399749756	-0.0559991635382175	-0.061174001544714	-0.0129789644852281
-8.73876285552979	-7.97931051254272	-11.0892963409424	-0.0558841750025749	-0.0611528232693672	-0.0129156513139606
-8.73723697662354	-7.98217296600342	-11.0925607681274	-0.0560063533484936	-0.0612327307462692	-0.0128841623663902
-8.73619651794434	-7.97833204269409	-11.0868310928345	-0.0559667311608791	-0.0613011941313744	-0.0128187341615558
-8.7430944442749	-7.98142194747925	-11.0925884246826	-0.0559099428355694	-0.0612423680722713	-0.0127213979139924
-8.74182891845703	-7.97985315322876	-11.0919456481934	-0.05600855499506	-0.0612839087843895	-0.0127469096332788
-8.73892593383789	-7.97998857498169	-11.0902490615845	-0.0559555627405643	-0.0612663328647614	-0.0126951197162271
-8.74387073516846	-7.9832615852356	-11.0877885818481	-0.0559125728905201	-0.0613347552716732	-0.0126706836745143
-8.74033451080322	-7.98381519317627	-11.0826978683472	-0.0560662001371384	-0.0613518878817558	-0.012607280164957
-8.74542903900146	-7.98264217376709	-11.0896396636963	-0.0559477657079697	-0.0613503828644753	-0.0126418536528945
-8.74365139007568	-7.98238134384155	-11.0808773040771	-0.0561178997159004	-0.0613170526921749	-0.0125766675919294
-8.74433135986328	-7.98250675201416	-11.0861692428589	-0.0560442022979259	-0.0613412000238895	-0.0124867614358664
-8.7469310760498	-7.98201751708984	-11.0864572525024	-0.0561440587043762	-0.0613163597881794	-0.0124683380126953
-8.74056816101074	-7.98210334777832	-11.0855646133423	-0.0560158491134644	-0.0613680295646191	-0.0124462069943547
-8.74345016479492	-7.98299598693848	-11.0787572860718	-0.056149810552597	-0.0614611394703388	-0.0124287474900484
-8.73906135559082	-7.97811412811279	-11.0792121887207	-0.0560792870819569	-0.061368964612484	-0.0122984247282147
-8.74255084991455	-7.97957563400269	-11.0814638137817	-0.0561435148119926	-0.0613876432180405	-0.0123174320906401
-8.73737907409668	-7.97378587722778	-11.0779819488525	-0.056134968996048	-0.0614601783454418	-0.0122869974002242
-8.74043464660645	-7.97365856170654	-11.0803861618042	-0.0561547949910164	-0.0614522211253643	-0.0123733691871166
-8.74037551879883	-7.97182655334473	-11.0669937133789	-0.0562175586819649	-0.0614672265946865	-0.0122862188145518
-8.73979663848877	-7.97153186798096	-11.0720548629761	-0.0562710501253605	-0.0614371113479137	-0.0122574493288994
-8.74217510223389	-7.97248029708862	-11.0742340087891	-0.0562294684350491	-0.0614583119750023	-0.0122981630265713
-8.74063873291016	-7.96805572509766	-11.0742464065552	-0.0562917850911617	-0.0613917708396912	-0.0122810434550047
-8.74906253814697	-7.96976375579834	-11.0732669830322	-0.0562942065298557	-0.0614048168063164	-0.012298927642405
-8.74255466461182	-7.96806478500366	-11.0598163604736	-0.0564742013812065	-0.0614437758922577	-0.0123435901477933
-8.74722957611084	-7.97042894363403	-11.066499710083	-0.0562656223773956	-0.0613874047994614	-0.0123339565470815
-8.74900913238525	-7.97037792205811	-11.0586414337158	-0.0564224757254124	-0.0614776164293289	-0.0123232658952475
-8.75215721130371	-7.97261762619019	-11.0659599304199	-0.0563845261931419	-0.0613790415227413	-0.0122424485161901
-8.75444221496582	-7.97129249572754	-11.0617637634277	-0.0563604421913624	-0.0614943318068981	-0.012281789444387
-8.75329208374023	-7.97017478942871	-11.0613327026367	-0.0563604943454266	-0.0615280792117119	-0.0122461467981339
-8.75910568237305	-7.97368097305298	-11.0691890716553	-0.0562337450683117	-0.0614786632359028	-0.0122320838272572
-8.76065063476563	-7.97704696655273	-11.0596179962158	-0.0563056170940399	-0.061569057404995	-0.0122072286903858
-8.75965213775635	-7.97883272171021	-11.0692720413208	-0.056192796677351	-0.0616392157971859	-0.0121539756655693
-8.76471900939941	-7.98257732391357	-11.0767889022827	-0.0561854094266891	-0.061713807284832	-0.0120990537106991
-8.76095485687256	-7.98248291015625	-11.0762042999268	-0.0561551488935947	-0.0618191361427307	-0.0120665049180388
-8.76903533935547	-7.98727369308472	-11.084436416626	-0.0560121797025204	-0.0618595033884048	-0.0120293255895376
-8.76348781585693	-7.98628044128418	-11.0851058959961	-0.0561120472848415	-0.061982486397028	-0.0120269060134888
-8.77155303955078	-7.99049520492554	-11.0895795822144	-0.0558594204485416	-0.0619997195899487	-0.011984002776444
-8.77046298980713	-7.99545478820801	-11.0968399047852	-0.0558364875614643	-0.0622119605541229	-0.0119845783337951
-8.76942729949951	-7.99733304977417	-11.0984592437744	-0.0558073408901691	-0.0621739886701107	-0.0119108967483044
-8.77783298492432	-8.00125598907471	-11.1078720092773	-0.0556809082627296	-0.0622742399573326	-0.0119565473869443
-8.7772855758667	-7.99850463867188	-11.1093797683716	-0.0557022169232368	-0.0623143501579762	-0.0119285816326737
-8.77834224700928	-8.00238037109375	-11.1141300201416	-0.0554979294538498	-0.0623263977468014	-0.012057957239449
-8.78082656860352	-8.00808906555176	-11.1056728363037	-0.0555335246026516	-0.0624377094209194	-0.0120840677991509
-8.78125858306885	-8.00435352325439	-11.1163234710693	-0.0554977133870125	-0.0624590627849102	-0.012141996063292
-8.7902135848999	-8.00967121124268	-11.1162614822388	-0.0554498173296452	-0.0624839887022972	-0.0122300246730447
-8.7876091003418	-8.00893211364746	-11.1161966323853	-0.0554596036672592	-0.0625035017728806	-0.0123135019093752
-8.79763126373291	-8.01404094696045	-11.1230163574219	-0.0554103516042233	-0.0625053122639656	-0.0124408127740026
-8.79116916656494	-8.0086727142334	-11.1169357299805	-0.0554396770894527	-0.0625437349081039	-0.012577323243022
-8.7986011505127	-8.01676177978516	-11.1225719451904	-0.0553081594407558	-0.062474898993969	-0.0127523159608245
-8.79865455627441	-8.01674461364746	-11.1094932556152	-0.0554066114127636	-0.0625560358166695	-0.0129560278728604
-8.80249786376953	-8.01746940612793	-11.1250162124634	-0.0553635768592358	-0.0625522434711456	-0.0130744678899646
-8.80630111694336	-8.01668357849121	-11.1184921264648	-0.055407490581274	-0.0625459551811218	-0.0132240103557706
-8.80729198455811	-8.01964473724365	-11.1222982406616	-0.0554406940937042	-0.0624371729791164	-0.0134490085765719
-8.81505298614502	-8.0210599899292	-11.1175537109375	-0.0554069988429546	-0.0624099262058735	-0.0136762950569391
-8.81029891967773	-8.02183628082275	-11.1154298782349	-0.055543277412653	-0.0623925477266312	-0.0139140179380774
-8.82184410095215	-8.02121448516846	-11.1187324523926	-0.0554899051785469	-0.0623772814869881	-0.014073209837079
-8.8200216293335	-8.02169513702393	-11.11057472229	-0.0555866956710815	-0.062336876988411	-0.0142797874286771
-8.82652187347412	-8.02109909057617	-11.1186571121216	-0.0555275492370129	-0.0622063390910625	-0.0144543573260307
-8.83010387420654	-8.02604103088379	-11.1192464828491	-0.0555728897452354	-0.0622138865292072	-0.0147222289815545
-8.82939720153809	-8.01648902893066	-11.1148614883423	-0.0556812584400177	-0.0621795691549778	-0.0149159543216228
-8.83452033996582	-8.02322101593018	-11.1097373962402	-0.0556380674242973	-0.0620918683707714	-0.0150591246783733
-8.83305835723877	-8.01947021484375	-11.111385345459	-0.0556986629962921	-0.0621652193367481	-0.0153110716491938
-8.83849334716797	-8.01942348480225	-11.1118850708008	-0.0557165816426277	-0.0619831271469593	-0.0154668586328626
-8.83969306945801	-8.01738739013672	-11.1119585037231	-0.0556909330189228	-0.0619887821376324	-0.0156621634960175
-8.83793926239014	-8.01574993133545	-11.1095323562622	-0.0557700432837009	-0.0618738904595375	-0.0158044267445803
-8.84529304504395	-8.01595115661621	-11.1030654907227	-0.0557727999985218	-0.061823595315218	-0.0160294771194458
-8.84043407440186	-8.0127067565918	-11.1018829345703	-0.0558351129293442	-0.0617990456521511	-0.0162275396287441
-8.84541416168213	-8.01615428924561	-11.1097707748413	-0.0558377988636494	-0.0616798475384712	-0.0163273494690657
-8.84003067016602	-8.01267337799072	-11.1039657592773	-0.0559201315045357	-0.0616198182106018	-0.0164323784410954
-8.84941387176514	-8.01265144348145	-11.105544090271	-0.0558046996593475	-0.0614682622253895	-0.0165430456399918
-8.84671211242676	-8.01293754577637	-11.0982007980347	-0.0559798143804073	-0.0614691227674484	-0.0167535748332739
-8.84514236450195	-8.01086616516113	-11.0929546356201	-0.056003425270319	-0.0614454224705696	-0.0168079603463411
-8.84727668762207	-8.01714897155762	-11.100438117981	-0.0560012012720108	-0.0613866597414017	-0.0169231723994017
-8.84634017944336	-8.00883388519287	-11.0921020507813	-0.0560061894357204	-0.061312660574913	-0.0169867929071188
-8.84998893737793	-8.01130390167236	-11.0997285842896	-0.0560765936970711	-0.0612648651003838	-0.017056904733181
-8.84899711608887	-8.00852298736572	-11.0880146026611	-0.0561753734946251	-0.0612570866942406	-0.0171173736453056
-8.84796810150146	-8.01119041442871	-11.09437084198	-0.0562186650931835	-0.0611525364220142	-0.0171392075717449
-8.85215950012207	-8.00815963745117	-11.0917634963989	-0.0561791472136974	-0.0612130276858807	-0.0172459632158279
-8.84262752532959	-8.00469875335693	-11.0843391418457	-0.0563173666596413	-0.0611978359520435	-0.0172394886612892
-8.8472204208374	-8.00566673278809	-11.0840091705322	-0.0562782660126686	-0.0611023418605328	-0.0171984191983938
-8.84218406677246	-8.0020170211792	-11.0802011489868	-0.0564195476472378	-0.0610964745283127	-0.0172235518693924
-8.84536075592041	-8.00344467163086	-11.0891151428223	-0.0563684925436974	-0.0609798356890678	-0.0172031875699759
-8.8399658203125	-7.99695158004761	-11.0831909179688	-0.0564631782472134	-0.0610212832689285	-0.0171649027615786
-8.83612155914307	-7.99725770950317	-11.0802021026611	-0.0565044060349464	-0.0608825720846653	-0.017180185765028
-8.83624744415283	-7.99735021591187	-11.0780067443848	-0.0565536171197891	-0.0608839876949787	-0.0171714015305042
-8.83288764953613	-7.99224472045898	-11.0717267990112	-0.0565509684383869	-0.060986440628767	-0.0171571187674999
-8.82873153686523	-7.99280595779419	-11.075852394104	-0.0567091293632984	-0.0608523264527321	-0.0171247702091932
-8.83101940155029	-7.99123001098633	-11.0703163146973	-0.0566692836582661	-0.0608264543116093	-0.0171254985034466
-8.82348537445068	-7.99006652832031	-11.063530921936	-0.0568891577422619	-0.0607672855257988	-0.017062583938241
-8.82816982269287	-7.9877667427063	-11.0647802352905	-0.0567826293408871	-0.0607417039573193	-0.01698531024158
-8.82748603820801	-7.98789262771606	-11.0670499801636	-0.0569085292518139	-0.0607615485787392	-0.0169961135834455
-8.8186731338501	-7.98273420333862	-11.0573682785034	-0.0569850280880928	-0.0607979595661163	-0.0170011557638645
-8.82316970825195	-7.98289489746094	-11.0559129714966	-0.0569813661277294	-0.0606615878641605	-0.01693344861269
-8.82148551940918	-7.98664426803589	-11.0566091537476	-0.0570813231170177	-0.0607066303491592	-0.0169028397649527
-8.81616687774658	-7.9802885055542	-11.0537443161011	-0.0570545345544815	-0.0607432462275028	-0.0168345347046852
-8.81568622589111	-7.97902345657349	-11.0584964752197	-0.0571175031363964	-0.0606987215578556	-0.016726253554225
-8.81488513946533	-7.97888326644897	-11.0530090332031	-0.0571683794260025	-0.060709398239851	-0.0166381094604731
-8.81086730957031	-7.97817182540894	-11.0521669387817	-0.0571503378450871	-0.060761384665966	-0.0165757238864899
-8.81725883483887	-7.97481489181519	-11.0533676147461	-0.0571313388645649	-0.0608022026717663	-0.0165136829018593
-8.80566883087158	-7.97423696517944	-11.0477533340454	-0.0572854205965996	-0.0608286522328854	-0.016437191516161
-8.80777931213379	-7.97542476654053	-11.0553970336914	-0.0571437329053879	-0.0608287565410137	-0.0163344480097294
-8.80404663085938	-7.97583770751953	-11.0529165267944	-0.0573295690119267	-0.0609562732279301	-0.0163066387176514
-8.80434226989746	-7.97310209274292	-11.0508937835693	-0.0572893917560577	-0.0609322972595692	-0.0161696281284094
-8.80754470825195	-7.97261142730713	-11.0573310852051	-0.05729029327631	-0.0609392896294594	-0.0160421710461378
-8.80300807952881	-7.96893835067749	-11.0518131256104	-0.0572874769568443	-0.060913760215044	-0.0159776341170073
-8.80815410614014	-7.97071313858032	-11.0543251037598	-0.0572243854403496	-0.0609327964484692	-0.0159695874899626
-8.80275821685791	-7.97118616104126	-11.0476980209351	-0.0573831275105476	-0.0610776580870152	-0.0158375110477209
-8.80402851104736	-7.97206020355225	-11.0557203292847	-0.0573354177176952	-0.0609951876103878	-0.0157569721341133
-8.80477523803711	-7.97165107727051	-11.0581474304199	-0.0573708154261112	-0.0611186027526855	-0.0156551040709019
-8.798659324646	-7.96601867675781	-11.0572357177734	-0.0573270246386528	-0.0611551888287067	-0.0155984405428171
-8.80547046661377	-7.96821546554565	-11.0557231903076	-0.0572929419577122	-0.0611052699387074	-0.015505506657064
-8.79570865631104	-7.96671199798584	-11.0515289306641	-0.0574197322130203	-0.0612120442092419	-0.0155155919492245
-8.79553508758545	-7.96680450439453	-11.0547647476196	-0.0572489239275455	-0.0612053349614143	-0.0154205532744527
-8.79603099822998	-7.96745872497559	-11.0515823364258	-0.0573641806840897	-0.0612733438611031	-0.0153547078371048
-8.78871631622314	-7.96200084686279	-11.0559682846069	-0.0572726875543594	-0.0612816922366619	-0.0152182215824723
-8.79294872283936	-7.96363306045532	-11.0625610351563	-0.0572766698896885	-0.0612909197807312	-0.0152577655389905
-8.78787899017334	-7.95748949050903	-11.0589914321899	-0.0572476163506508	-0.061320248991251	-0.0151459258049726
-8.78773212432861	-7.95820903778076	-11.0558290481567	-0.0572769530117512	-0.0612695440649986	-0.0152182038873434
-8.78756332397461	-7.96050357818604	-11.0469131469727	-0.0573042556643486	-0.061302188783884	-0.0151480156928301
-8.78272342681885	-7.95920705795288	-11.0579328536987	-0.0572990477085114	-0.0613296441733837	-0.0151559058576822
-8.78533458709717	-7.95905017852783	-11.0579557418823	-0.057205755263567	-0.0612855963408947	-0.0151437111198902
-8.78218936920166	-7.95542049407959	-11.0584659576416	-0.0574282333254814	-0.0612603425979614	-0.0151082454249263
-8.78599548339844	-7.95689010620117	-11.0581245422363	-0.0572610199451447	-0.0612347088754177	-0.0151296034455299
-8.78207302093506	-7.95621728897095	-11.056432723999	-0.0573999844491482	-0.0612197630107403	-0.0151886707171798
-8.77954196929932	-7.95132923126221	-11.0538053512573	-0.0573190152645111	-0.0612703114748001	-0.0151526145637035
-8.78095817565918	-7.9536509513855	-11.0595302581787	-0.0573707856237888	-0.0612771436572075	-0.0151938693597913
-8.77607822418213	-7.95219039916992	-11.0550775527954	-0.0573982000350952	-0.0613196305930614	-0.0151650859043002
-8.77847003936768	-7.95337057113647	-11.0623502731323	-0.0573493093252182	-0.061230793595314	-0.0151858050376177
-8.77473545074463	-7.94788408279419	-11.0598306655884	-0.0574244596064091	-0.0612493716180325	-0.0151539854705334
-8.77120208740234	-7.94813442230225	-11.0560998916626	-0.0573888160288334	-0.0611723661422729	-0.0152016980573535
-8.77400016784668	-7.94851636886597	-11.0552492141724	-0.0573656596243382	-0.061140101402998	-0.0152307003736496
-8.76302814483643	-7.94552135467529	-11.0480585098267	-0.0575307123363018	-0.0612335354089737	-0.015233020298183
-8.76864051818848	-7.94332885742188	-11.0553379058838	-0.0573518425226212	-0.0611070208251476	-0.0151644358411431
-8.76063251495361	-7.94400787353516	-11.0556030273438	-0.0574934780597687	-0.0611466467380524	-0.0152177838608623
-8.76205825805664	-7.94055318832397	-11.0549230575562	-0.0574952065944672	-0.0611111372709274	-0.0151604507118464
-8.76424980163574	-7.94229507446289	-11.0535726547241	-0.057482335716486	-0.061104129999876	-0.0151492524892092
-8.75810050964355	-7.93925476074219	-11.0549974441528	-0.0575389973819256	-0.061101745814085	-0.0151901505887508
-8.75529193878174	-7.94112539291382	-11.0553522109985	-0.0574316121637821	-0.0611230283975601	-0.0152198178693652
-8.76070117950439	-7.94142818450928	-11.0492830276489	-0.0574889332056046	-0.0611419193446636	-0.0152587108314037
-8.75305461883545	-7.94183492660522	-11.048451423645	-0.0575959756970406	-0.0610772371292114	-0.0152815748006105
-8.75671863555908	-7.94121932983398	-11.0504179000854	-0.0575887151062489	-0.0610209256410599	-0.0153496516868472
-8.75236892700195	-7.93966388702393	-11.0425872802734	-0.0576959699392319	-0.0609906055033207	-0.0154259009286761
-8.75369834899902	-7.94079542160034	-11.0432758331299	-0.0576165169477463	-0.060954112559557	-0.0154437152668834
-8.75648212432861	-7.94321250915527	-11.050500869751	-0.0577391535043716	-0.0609124414622784	-0.0155594758689404
-8.75243282318115	-7.93483972549438	-11.0392608642578	-0.0577518343925476	-0.0608221665024757	-0.0156690869480371
-8.75701904296875	-7.9398136138916	-11.0350456237793	-0.0578454546630383	-0.0607048943638802	-0.015751214697957
-8.75556087493896	-7.94167566299438	-11.0288896560669	-0.0579939372837543	-0.0607869140803814	-0.0158895757049322
-8.75741195678711	-7.94030809402466	-11.0338687896729	-0.0579897686839104	-0.0606814585626125	-0.0159504860639572
-8.76364135742188	-7.93993663787842	-11.0310211181641	-0.0581168234348297	-0.0606633462011814	-0.0160504020750523
-8.76023578643799	-7.93745136260986	-11.0201606750488	-0.0582132264971733	-0.0605197250843048	-0.0161058269441128
-8.76827049255371	-7.94237041473389	-11.0224542617798	-0.0582769922912121	-0.0605149194598198	-0.0162596181035042
-8.76653671264648	-7.93886089324951	-11.0150365829468	-0.0584210902452469	-0.0605034716427326	-0.0163481757044792
-8.77018356323242	-7.93912744522095	-11.0174407958984	-0.0584370531141758	-0.0604611858725548	-0.016449298709631
-8.77542972564697	-7.94015502929688	-11.014720916748	-0.0585295632481575	-0.0603719428181648	-0.0164774917066097
-8.77134704589844	-7.94044256210327	-11.0114517211914	-0.0585786998271942	-0.0604776740074158	-0.016577398404479
-8.77922344207764	-7.94629096984863	-11.0179605484009	-0.0585226118564606	-0.0603688880801201	-0.0166255254298449
-8.77986621856689	-7.93833017349243	-11.0159015655518	-0.0586252212524414	-0.0603972300887108	-0.0166509784758091
-8.77998542785645	-7.94244337081909	-11.0129861831665	-0.058520469814539	-0.0603346303105354	-0.0167110953480005
-8.78434562683105	-7.94690704345703	-11.0142469406128	-0.0585914812982082	-0.0604563169181347	-0.0168341249227524
-8.78463935852051	-7.94383955001831	-11.0041828155518	-0.0586168132722378	-0.0605126731097698	-0.0167971346527338
-8.78518581390381	-7.94673442840576	-11.0157690048218	-0.0585630089044571	-0.0604228079319	-0.0168467406183481
-8.7905445098877	-7.94923305511475	-11.0131273269653	-0.0585620664060116	-0.0604451522231102	-0.0168779194355011
-8.78742122650146	-7.94530296325684	-11.0182991027832	-0.0586303919553757	-0.0604344420135021	-0.0168659500777721
-8.79813385009766	-7.94981288909912	-11.0207691192627	-0.0585042275488377	-0.0603770613670349	-0.0168922692537308
-8.79158973693848	-7.94660377502441	-11.0148782730103	-0.0586421191692352	-0.0604465119540691	-0.0169380567967892
-8.79129505157471	-7.94896936416626	-11.0139818191528	-0.0584721080958843	-0.0605023391544819	-0.0169822331517935
-8.79598522186279	-7.95469188690186	-11.0137901306152	-0.0585282072424889	-0.0605633072555065	-0.0169905982911587
-8.79454612731934	-7.95050096511841	-11.0169887542725	-0.0585178062319756	-0.0605281963944435	-0.0169063620269299
-8.80082225799561	-7.9532790184021	-11.0222997665405	-0.0585243105888367	-0.0605421364307404	-0.0169868264347315
-8.7976713180542	-7.94957160949707	-11.0185089111328	-0.0585288926959038	-0.0606425888836384	-0.0169355850666761
-8.80039978027344	-7.95194244384766	-11.0254192352295	-0.0585075356066227	-0.0606482364237309	-0.0170348342508078
-8.80261039733887	-7.95354747772217	-11.0187530517578	-0.0585155338048935	-0.0606501139700413	-0.0170605201274157
-8.80165672302246	-7.9536771774292	-11.0231657028198	-0.0586019568145275	-0.0606424808502197	-0.0170473214238882
-8.80861473083496	-7.95468521118164	-11.0279951095581	-0.0585027188062668	-0.0606963187456131	-0.0169895142316818
-8.8058443069458	-7.95650577545166	-11.0255393981934	-0.0586510188877583	-0.060731329023838	-0.016999701038003
-8.81121635437012	-7.95551919937134	-11.0306148529053	-0.0585819035768509	-0.0607117377221584	-0.0169538483023643
-8.81631660461426	-7.95957231521606	-11.0232496261597	-0.0586201287806034	-0.0607596784830093	-0.0170135572552681
-8.81440830230713	-7.95658588409424	-11.0243110656738	-0.0586252734065056	-0.0607985854148865	-0.0169422477483749
-8.8214225769043	-7.96298503875732	-11.036527633667	-0.0586082935333252	-0.0607554763555527	-0.016950273886323
-8.8183012008667	-7.95954895019531	-11.0228786468506	-0.058653436601162	-0.0609578564763069	-0.0169042106717825
-8.82047843933105	-7.96204900741577	-11.0277261734009	-0.0587084516882896	-0.0608792342245579	-0.0167829301208258
-8.8247241973877	-7.96108102798462	-11.0321702957153	-0.0586943328380585	-0.0609485432505608	-0.0167578831315041
-8.82070922851563	-7.95997381210327	-11.0322618484497	-0.05875338986516	-0.060948770493269	-0.0166402477771044
-8.82832050323486	-7.96003007888794	-11.0318870544434	-0.0585975162684917	-0.0609895661473274	-0.0166555307805538
[truncated: 10,587 more rows]
