# Supplementary material for: Identification of Haptic Based Guiding Using Hard Reins
Source: PLoS One. 2015 Jul 22;10(7):e0132020. doi: 10.1371/journal.pone.0132020 (PMC4511788; doi:10.1371/journal.pone.0132020)
Supplement: S6 File — (ZIP) [file pone.0132020.s006.zip › Exp2_ForceData2/Subject6/path3/T9.csv]

Force X (N)	Force Y (N)	Force Z (N)	Torque X (N-m)	Torque Y (N-m)	Torque Z (N-m)	Frequency = 10000	Averaging Level = 16	F/T Serial Number = FT11772	Time Started = 19/02/2013 13:38:11
-5.97846078872681	-8.25144958496094	-6.99047994613647	-0.111236117780209	-0.0495086163282394	0.0223529245704412
-5.98334836959839	-8.24801158905029	-6.98968076705933	-0.111192926764488	-0.049398060888052	0.0221448577940464
-5.98554277420044	-8.25332641601563	-6.99121761322021	-0.11126047372818	-0.0491857528686523	0.0219372883439064
-5.98989582061768	-8.25197219848633	-6.98820972442627	-0.111290462315083	-0.049028292298317	0.021704750135541
-5.99375486373901	-8.25466060638428	-6.98511123657227	-0.111266501247883	-0.0488275401294231	0.0215232465416193
-5.9961085319519	-8.25848197937012	-6.98401689529419	-0.111308060586452	-0.0486198738217354	0.0212335102260113
-6.00036525726318	-8.25642490386963	-6.97604608535767	-0.111385129392147	-0.0485779605805874	0.0210293773561716
-6.00377988815308	-8.25857162475586	-6.97786998748779	-0.111416094005108	-0.0484184361994267	0.0208274014294147
-6.00788021087646	-8.25990772247314	-6.97399616241455	-0.11141224950552	-0.0482462495565414	0.0205886103212833
-6.00771331787109	-8.26114749908447	-6.9735894203186	-0.111421443521976	-0.0481360703706741	0.0203634798526764
-6.0130615234375	-8.2586555480957	-6.96471500396729	-0.111474931240082	-0.0479818694293499	0.0201907251030207
-6.01980304718018	-8.26270389556885	-6.9703369140625	-0.111539304256439	-0.0478240065276623	0.0199454054236412
-6.01756572723389	-8.25952625274658	-6.96187353134155	-0.111592561006546	-0.047721091657877	0.0197174027562141
-6.01981639862061	-8.2596263885498	-6.96164608001709	-0.111576475203037	-0.0475415624678135	0.0195155162364244
-6.02377271652222	-8.25811576843262	-6.9558744430542	-0.111608676612377	-0.0474160797894001	0.0192783232778311
-6.02655410766602	-8.25808525085449	-6.95423126220703	-0.111652016639709	-0.0472622066736221	0.0191414002329111
-6.0293607711792	-8.25466251373291	-6.95598411560059	-0.111673891544342	-0.0471566952764988	0.0189241878688335
-6.03299379348755	-8.25787925720215	-6.95569372177124	-0.111804880201817	-0.0469767339527607	0.0187846962362528
-6.03383207321167	-8.25609493255615	-6.94799900054932	-0.111894853413105	-0.0468728765845299	0.018546910956502
-6.03757381439209	-8.2565279006958	-6.94265270233154	-0.112025901675224	-0.046718779951334	0.0183848422020674
-6.03759622573853	-8.2551736831665	-6.94227266311646	-0.111989617347717	-0.0466598197817802	0.0182116068899632
-6.04090881347656	-8.2587308883667	-6.93729972839355	-0.112138599157333	-0.0464282147586346	0.0180302020162344
-6.04417610168457	-8.25925445556641	-6.9339427947998	-0.112174980342388	-0.0463570281863213	0.0178987570106983
-6.04918956756592	-8.26067638397217	-6.92725849151611	-0.112289428710938	-0.0461905486881733	0.0177616495639086
-6.05087757110596	-8.26226806640625	-6.92513084411621	-0.112446986138821	-0.0459332168102264	0.0175656881183386
-6.05423212051392	-8.26122188568115	-6.91559267044067	-0.112548008561134	-0.0458988547325134	0.0173978172242641
-6.05805397033691	-8.26200675964355	-6.91422080993652	-0.112610794603825	-0.0457833483815193	0.0171852186322212
-6.05866289138794	-8.26403713226318	-6.9088134765625	-0.112724408507347	-0.0455892160534859	0.0170898716896772
-6.06123542785645	-8.26562786102295	-6.90688610076904	-0.112889513373375	-0.0454742126166821	0.0169110838323832
-6.06549167633057	-8.26469421386719	-6.89597511291504	-0.112979747354984	-0.0452464632689953	0.0167812909930944
-6.0682544708252	-8.26416969299316	-6.89753723144531	-0.113103568553925	-0.045023500919342	0.0165899489074945
-6.06932830810547	-8.26324844360352	-6.88241195678711	-0.113252609968185	-0.0449298247694969	0.0164227113127708
-6.06752872467041	-8.26202011108398	-6.8821325302124	-0.113342732191086	-0.0448689348995686	0.0162708070129156
-6.07062530517578	-8.26308917999268	-6.87462139129639	-0.113462693989277	-0.0446542836725712	0.016126275062561
-6.07177543640137	-8.26165008544922	-6.86816549301147	-0.113703556358814	-0.0445031374692917	0.0159769244492054
-6.07984924316406	-8.25869083404541	-6.86838531494141	-0.113753162324429	-0.0442868396639824	0.0158586259931326
-6.07808494567871	-8.26236152648926	-6.85502672195435	-0.113897442817688	-0.0441873148083687	0.0157877895981073
-6.07885217666626	-8.25853443145752	-6.8519606590271	-0.114079937338829	-0.044056311249733	0.0155750680714846
-6.08331489562988	-8.25759696960449	-6.84141731262207	-0.114122487604618	-0.0439817607402802	0.0155458385124803
-6.08652210235596	-8.25770568847656	-6.8475022315979	-0.114272348582745	-0.0438437238335609	0.0154821081086993
-6.09236288070679	-8.25699710845947	-6.83772945404053	-0.114276327192783	-0.0437899120151997	0.0153624657541513
-6.09654188156128	-8.26112461090088	-6.83754587173462	-0.114416740834713	-0.0437271520495415	0.0152982957661152
-6.09743785858154	-8.26150321960449	-6.83015727996826	-0.114537753164768	-0.0436967425048351	0.0152874263003469
-6.1008768081665	-8.26296329498291	-6.83196067810059	-0.114715330302715	-0.0437051132321358	0.0152056906372309
-6.10691213607788	-8.26102542877197	-6.82569551467896	-0.11470565199852	-0.0436307899653912	0.0152108306065202
-6.10977220535278	-8.26558113098145	-6.82709074020386	-0.114754140377045	-0.0436003766953945	0.0151592381298542
-6.1150598526001	-8.26464653015137	-6.81827735900879	-0.114816777408123	-0.0436547845602036	0.0151118841022253
-6.12152290344238	-8.2699499130249	-6.81840181350708	-0.114894986152649	-0.0435720793902874	0.0151422061026096
-6.12115716934204	-8.26768970489502	-6.82001161575317	-0.114904053509235	-0.0436285175383091	0.0150905847549438
-6.12484216690063	-8.2728328704834	-6.81445217132568	-0.114985562860966	-0.0436094030737877	0.0150869963690639
-6.13069343566895	-8.27191734313965	-6.81332731246948	-0.115035846829414	-0.0436395592987537	0.0150487571954727
-6.13090801239014	-8.27284049987793	-6.80896425247192	-0.115096002817154	-0.0436021126806736	0.0150541923940182
-6.13447761535645	-8.27248191833496	-6.80652809143066	-0.115196563303471	-0.0435763113200665	0.0150127736851573
-6.13834428787231	-8.27338695526123	-6.80251979827881	-0.115260630846024	-0.0435731448233128	0.015038643963635
-6.13891077041626	-8.2715368270874	-6.80097436904907	-0.115280494093895	-0.0435720346868038	0.0150827020406723
-6.13697957992554	-8.27196598052979	-6.7953314781189	-0.115378297865391	-0.0435718894004822	0.0150948138907552
-6.14127206802368	-8.26995754241943	-6.79624605178833	-0.115527264773846	-0.0435310788452625	0.0150912366807461
-6.13928318023682	-8.26891803741455	-6.78655290603638	-0.115602016448975	-0.0434985123574734	0.0151237137615681
-6.14078283309937	-8.26846504211426	-6.79120874404907	-0.115657053887844	-0.0434588901698589	0.0151110664010048
-6.13866996765137	-8.26788997650146	-6.78586769104004	-0.115688361227512	-0.0434789396822453	0.015117859467864
-6.14033269882202	-8.26776027679443	-6.78335857391357	-0.115753352642059	-0.0435049422085285	0.0151842748746276
-6.14052867889404	-8.26656723022461	-6.77924776077271	-0.115807369351387	-0.0435473583638668	0.0152052044868469
-6.13792753219604	-8.26497745513916	-6.77791357040405	-0.115912549197674	-0.0435538776218891	0.0152252549305558
-6.13732576370239	-8.26134777069092	-6.77362966537476	-0.115941621363163	-0.043552290648222	0.015266022644937
-6.13809728622437	-8.26398944854736	-6.77696704864502	-0.115955680608749	-0.0435334667563438	0.015276444144547
-6.1376166343689	-8.26297855377197	-6.77241659164429	-0.115979842841625	-0.0436285771429539	0.0153393987566233
-6.13911294937134	-8.26187896728516	-6.77367782592773	-0.115994542837143	-0.0436141863465309	0.0153440721333027
-6.13617372512817	-8.26211833953857	-6.7755708694458	-0.116051658987999	-0.0436500012874603	0.0153649020940065
-6.13535499572754	-8.25876331329346	-6.77298545837402	-0.116091169416904	-0.0436787828803062	0.0154130542650819
-6.13470792770386	-8.25789737701416	-6.77239465713501	-0.116046451032162	-0.0437511578202248	0.0154318138957024
-6.1370530128479	-8.25768375396729	-6.76773977279663	-0.116114191710949	-0.0437299236655235	0.0154890203848481
-6.13454961776733	-8.25706672668457	-6.77045869827271	-0.116103477776051	-0.0437092147767544	0.0154088446870446
-6.13642644882202	-8.25230407714844	-6.76813888549805	-0.116073161363602	-0.0437313206493855	0.0154524268582463
-6.12996292114258	-8.25329208374023	-6.76679944992065	-0.116218075156212	-0.0438114032149315	0.0154666267335415
-6.12577438354492	-8.25168323516846	-6.76475811004639	-0.116263382136822	-0.0438122414052486	0.0154263898730278
-6.12758111953735	-8.25176906585693	-6.76626491546631	-0.116162590682507	-0.0437534898519516	0.0154581004753709
-6.12851715087891	-8.24914455413818	-6.77143335342407	-0.116236694157124	-0.0437310263514519	0.0154043454676867
-6.12566375732422	-8.25219535827637	-6.76773166656494	-0.116279311478138	-0.0437012910842896	0.0154105080291629
-6.1235523223877	-8.2494421005249	-6.77077341079712	-0.116396710276604	-0.043698750436306	0.0153544954955578
-6.12243366241455	-8.24979305267334	-6.76345109939575	-0.116445630788803	-0.0436189398169518	0.0153555227443576
-6.12054491043091	-8.24695682525635	-6.7623462677002	-0.1164435967803	-0.0436414033174515	0.0152778346091509
-6.12273693084717	-8.24999618530273	-6.75809001922607	-0.116496212780476	-0.0435576289892197	0.0153153259307146
-6.12299776077271	-8.24867057800293	-6.76266050338745	-0.116554155945778	-0.0434672683477402	0.0152166401967406
-6.12268972396851	-8.24806976318359	-6.75619125366211	-0.116575732827187	-0.0434159822762012	0.0152465058490634
-6.12088680267334	-8.24403190612793	-6.75567722320557	-0.11664979159832	-0.0433889031410217	0.0151668256148696
-6.12545824050903	-8.24634075164795	-6.75296688079834	-0.116731785237789	-0.0432519987225533	0.0151217300444841
-6.12450742721558	-8.25053691864014	-6.75091505050659	-0.116838276386261	-0.0431772880256176	0.0150902802124619
-6.1215672492981	-8.24643993377686	-6.7519268989563	-0.116750873625278	-0.0432089194655418	0.0149493217468262
-6.12651586532593	-8.24990844726563	-6.75593709945679	-0.116768427193165	-0.0431467704474926	0.0148684969171882
-6.12605953216553	-8.25042533874512	-6.75750732421875	-0.116936661303043	-0.0430860258638859	0.0148550737649202
-6.125816822052	-8.2463550567627	-6.75404691696167	-0.116896420717239	-0.0431169643998146	0.0148065565153956
-6.12627840042114	-8.24635314941406	-6.74960231781006	-0.116912834346294	-0.0430056713521481	0.0147354425862432
-6.12713956832886	-8.2479190826416	-6.74914598464966	-0.117047958076	-0.042855016887188	0.0146116809919477
-6.12901401519775	-8.24697494506836	-6.7497501373291	-0.116996414959431	-0.0429186336696148	0.0145080424845219
-6.13089418411255	-8.25030136108398	-6.74496078491211	-0.117029920220375	-0.0428332388401031	0.0144708575680852
-6.13065719604492	-8.24917888641357	-6.74515438079834	-0.117018990218639	-0.0427953191101551	0.0143366605043411
-6.13131666183472	-8.24749660491943	-6.74414730072021	-0.117089688777924	-0.0427562892436981	0.0142490807920694
-6.13068771362305	-8.24667453765869	-6.74293613433838	-0.117104463279247	-0.0427186787128448	0.0141937350854278
-6.13206911087036	-8.24528121948242	-6.73914575576782	-0.117192700505257	-0.0425801239907742	0.0140691166743636
-6.12685441970825	-8.24441242218018	-6.74055767059326	-0.11717950552702	-0.0425752587616444	0.0138743091374636
-6.13255023956299	-8.24600982666016	-6.7304573059082	-0.117153130471706	-0.0424941331148148	0.0138306925073266
-6.13112592697144	-8.24392414093018	-6.73527765274048	-0.117228128015995	-0.0425189509987831	0.0137379709631205
-6.12973976135254	-8.23974704742432	-6.72920036315918	-0.117301598191261	-0.0424654595553875	0.0136521533131599
-6.12816333770752	-8.23910522460938	-6.73236703872681	-0.117281705141068	-0.0423966087400913	0.0135458875447512
-6.13103342056274	-8.23657131195068	-6.72684097290039	-0.117294885218143	-0.0423301495611668	0.0135017083957791
-6.12611436843872	-8.2387809753418	-6.72379064559937	-0.117341235280037	-0.0422659143805504	0.0133572211489081
-6.12547016143799	-8.23750400543213	-6.72640562057495	-0.117377601563931	-0.0422482676804066	0.0133163258433342
-6.1284327507019	-8.23554992675781	-6.71973466873169	-0.117326788604259	-0.0422468036413193	0.0132059911265969
-6.13252878189087	-8.23483753204346	-6.71688842773438	-0.117355279624462	-0.042168952524662	0.0131920883432031
-6.13223123550415	-8.23467826843262	-6.72214841842651	-0.117361545562744	-0.042130284011364	0.0130875278264284
-6.13653802871704	-8.2372579574585	-6.71410322189331	-0.117264598608017	-0.0421275310218334	0.0130016282200813
-6.13692760467529	-8.2371940612793	-6.71758317947388	-0.117260813713074	-0.0421798340976238	0.012963505461812
-6.13880968093872	-8.23683261871338	-6.71503782272339	-0.117252729833126	-0.0421073623001575	0.0129248490557075
-6.13955497741699	-8.23950386047363	-6.7170467376709	-0.117218211293221	-0.0421680957078934	0.0128459213301539
-6.14444208145142	-8.24120235443115	-6.71359968185425	-0.117140039801598	-0.0421564690768719	0.0128382220864296
-6.14372730255127	-8.24250507354736	-6.71507883071899	-0.11700451374054	-0.0421705767512321	0.0127677107229829
-6.1459584236145	-8.24653244018555	-6.72007274627686	-0.116934284567833	-0.0421960391104221	0.0126794008538127
-6.14895296096802	-8.24673843383789	-6.72421360015869	-0.116853937506676	-0.0423134714365005	0.0126553326845169
-6.15270185470581	-8.24866580963135	-6.71752548217773	-0.116780780255795	-0.0422609597444534	0.0126736629754305
-6.14906978607178	-8.25128269195557	-6.72481966018677	-0.116638496518135	-0.0422763787209988	0.0125903850421309
-6.15192413330078	-8.25417518615723	-6.72366857528687	-0.116546012461185	-0.0423948541283607	0.0124934511259198
-6.15159320831299	-8.25261974334717	-6.72409057617188	-0.116411946713924	-0.0425172410905361	0.0124622993171215
-6.14889240264893	-8.255859375	-6.7214093208313	-0.116367727518082	-0.042471069842577	0.0123904896900058
-6.14760398864746	-8.2551212310791	-6.73130226135254	-0.116263143718243	-0.0426024310290813	0.0122943250462413
-6.15007734298706	-8.25316524505615	-6.73011064529419	-0.116212017834187	-0.0425953790545464	0.0122553333640099
-6.14698171615601	-8.25304317474365	-6.73807525634766	-0.116099789738655	-0.0426745899021626	0.012170510366559
-6.14427900314331	-8.25256443023682	-6.73860359191895	-0.115936949849129	-0.0427393764257431	0.0120776863768697
-6.14387845993042	-8.25452423095703	-6.74779319763184	-0.115803547203541	-0.0429079420864582	0.0120075009763241
-6.14199161529541	-8.25234603881836	-6.7472882270813	-0.115753971040249	-0.0428005270659924	0.0119683677330613
-6.13695335388184	-8.24759960174561	-6.74879217147827	-0.115629881620407	-0.0428952537477016	0.011843279004097
-6.13482809066772	-8.24734020233154	-6.74510717391968	-0.115571759641171	-0.0429257825016975	0.0117822485044599
-6.12874984741211	-8.24372863769531	-6.7430248260498	-0.115496873855591	-0.0429752469062805	0.0117424950003624
-6.12549448013306	-8.24120903015137	-6.74842071533203	-0.115341536700726	-0.0429615862667561	0.0117099918425083
-6.12324476242065	-8.23923587799072	-6.74923229217529	-0.115326061844826	-0.0429758913815022	0.0116400402039289
-6.11631011962891	-8.23571491241455	-6.75271797180176	-0.115298233926296	-0.0429858900606632	0.0115660550072789
-6.1076397895813	-8.23009014129639	-6.74567174911499	-0.115125179290771	-0.0430477894842625	0.0115159805864096
-6.10036373138428	-8.23082160949707	-6.74801254272461	-0.115008048713207	-0.0429901741445065	0.0114976968616247
-6.09450483322144	-8.2283763885498	-6.74495506286621	-0.115028463304043	-0.0429612025618553	0.0114570911973715
-6.08686447143555	-8.22147750854492	-6.75604200363159	-0.114903330802917	-0.0429176762700081	0.0114072915166616
-6.08144283294678	-8.21855068206787	-6.74783086776733	-0.114757105708122	-0.0428323931992054	0.0113196820020676
-6.07234907150269	-8.21798706054688	-6.74874305725098	-0.114752545952797	-0.0428653433918953	0.011220894753933
-6.06403017044067	-8.21401119232178	-6.7511739730835	-0.114710874855518	-0.0428381748497486	0.0111606251448393
-6.05747079849243	-8.20925426483154	-6.75305366516113	-0.114603631198406	-0.0427824184298515	0.0110599072650075
-6.05748987197876	-8.20878791809082	-6.75644540786743	-0.114485949277878	-0.0427341423928738	0.0109948925673962
-6.05172300338745	-8.20660877227783	-6.76618146896362	-0.114420175552368	-0.0426435545086861	0.0108647551387548
-6.04537630081177	-8.20783042907715	-6.76100826263428	-0.114226393401623	-0.0426474139094353	0.0107400827109814
-6.04347038269043	-8.21101951599121	-6.76712369918823	-0.114147454500198	-0.0426476635038853	0.0106701673939824
-6.04276609420776	-8.209641456604	-6.77057313919067	-0.114025950431824	-0.0425206236541271	0.0105708623304963
-6.04367446899414	-8.21385383605957	-6.77026033401489	-0.113892264664173	-0.0424400269985199	0.010319042019546
-6.0433292388916	-8.21823215484619	-6.76923656463623	-0.113825529813766	-0.0423998199403286	0.0102646192535758
-6.04586267471313	-8.21568489074707	-6.7736611366272	-0.113646402955055	-0.0424408987164497	0.0101145738735795
-6.04861831665039	-8.22098159790039	-6.77543115615845	-0.11352613568306	-0.0423135198652744	0.0100263822823763
-6.05075645446777	-8.22263050079346	-6.77700710296631	-0.113495483994484	-0.0422637388110161	0.00993128400295973
-6.05280828475952	-8.22793102264404	-6.7801513671875	-0.113353922963142	-0.0422094091773033	0.00980428513139486
-6.05596971511841	-8.22870540618896	-6.78343296051025	-0.113119766116142	-0.0421819612383842	0.00968730356544256
-6.06359100341797	-8.23468494415283	-6.78727245330811	-0.112951509654522	-0.0421073958277702	0.00963278952986002
-6.06717205047607	-8.23614025115967	-6.78657150268555	-0.112833440303802	-0.0421109832823277	0.00953065603971481
-6.07149839401245	-8.24191284179688	-6.7933988571167	-0.112744987010956	-0.0420254170894623	0.00946450512856245
-6.07544422149658	-8.24606609344482	-6.78907251358032	-0.112629652023315	-0.0420350432395935	0.0093107633292675
-6.08221912384033	-8.25164127349854	-6.79639482498169	-0.112449683248997	-0.0420613214373589	0.00924606435000896
-6.08617210388184	-8.2543888092041	-6.80156850814819	-0.112364813685417	-0.0421460121870041	0.00920384470373392
-6.09057664871216	-8.25687026977539	-6.80448389053345	-0.112120293080807	-0.0421450510621071	0.00918065663427114
-6.09622287750244	-8.25877380371094	-6.80820655822754	-0.112058162689209	-0.0421979166567326	0.00907344650477171
-6.09995126724243	-8.26535511016846	-6.80875253677368	-0.112037569284439	-0.0422200039029121	0.00903364922851324
-6.10309362411499	-8.26529693603516	-6.81019592285156	-0.111739963293076	-0.0423247590661049	0.00892090424895287
-6.11459302902222	-8.27278709411621	-6.81798648834229	-0.111530907452106	-0.042375635355711	0.00894002057611942
-6.1232590675354	-8.27637004852295	-6.8123664855957	-0.111436024308205	-0.04249282553792	0.00892135687172413
-6.12624311447144	-8.27662372589111	-6.82042551040649	-0.111276656389236	-0.0426018200814724	0.00889600440859795
-6.13328790664673	-8.28281402587891	-6.82415676116943	-0.111020170152187	-0.0426876917481422	0.00884448271244764
-6.13758611679077	-8.28711223602295	-6.82125949859619	-0.110854990780354	-0.0428270511329174	0.00879225600510836
-6.14423179626465	-8.2896785736084	-6.82869529724121	-0.110560052096844	-0.0429500304162502	0.00877412687987089
-6.15260934829712	-8.29539394378662	-6.8350977897644	-0.110300041735172	-0.0430025346577168	0.00880011077970266
-6.16387891769409	-8.29531097412109	-6.84266996383667	-0.110098741948605	-0.0430828146636486	0.00875921081751585
-6.17046117782593	-8.30153179168701	-6.84629487991333	-0.109879329800606	-0.0431067943572998	0.00876272842288017
-6.17774534225464	-8.30068874359131	-6.85077381134033	-0.109583459794521	-0.0432639941573143	0.00876096449792385
-6.18678188323975	-8.30879497528076	-6.85053539276123	-0.109295681118965	-0.0434478148818016	0.00879047997295856
-6.19620704650879	-8.31213283538818	-6.85841655731201	-0.109027445316315	-0.0435630157589912	0.00886766985058784
-6.2020435333252	-8.31700992584229	-6.86424255371094	-0.108803421258926	-0.0436765514314175	0.00886581186205149
-6.20999479293823	-8.31908416748047	-6.8673734664917	-0.108436696231365	-0.0439249128103256	0.00892815180122852
-6.2166485786438	-8.32510089874268	-6.87586641311646	-0.108210846781731	-0.0441645681858063	0.00901158433407545
-6.22663974761963	-8.32962226867676	-6.88354253768921	-0.10789692401886	-0.0442864745855331	0.0090918280184269
-6.23170566558838	-8.33872032165527	-6.89970016479492	-0.107632756233215	-0.0445980913937092	0.00921610835939646
-6.24118280410767	-8.34310340881348	-6.90591096878052	-0.107223317027092	-0.0447437837719917	0.00934681668877602
-6.24862241744995	-8.34986400604248	-6.91740131378174	-0.107094809412956	-0.0450113527476788	0.00951778888702393
-6.25447511672974	-8.35309505462646	-6.92020225524902	-0.10678755491972	-0.0451738201081753	0.00962641928344965
-6.25949811935425	-8.36076545715332	-6.92486476898193	-0.10647939145565	-0.0454662851989269	0.00975228287279606
-6.2663631439209	-8.36442375183105	-6.93801259994507	-0.106120191514492	-0.0457380525767803	0.0100044328719378
-6.27224969863892	-8.37083530426025	-6.95347118377686	-0.105871297419071	-0.0460224896669388	0.0101883020251989
-6.27641344070435	-8.37350273132324	-6.96065616607666	-0.105560556054115	-0.0462237484753132	0.0104187624529004
-6.28461742401123	-8.3813304901123	-6.97453689575195	-0.105316042900085	-0.0464096926152706	0.0106039997190237
-6.29069948196411	-8.38766670227051	-6.97520685195923	-0.105063863098621	-0.0466777049005032	0.0108079230412841
-6.29832410812378	-8.39680671691895	-6.99405145645142	-0.104746341705322	-0.0469867177307606	0.0110152894631028
-6.30289649963379	-8.40505790710449	-7.01395034790039	-0.104267977178097	-0.0475169196724892	0.0112523352727294
-6.30925512313843	-8.41489315032959	-7.02988004684448	-0.103979557752609	-0.0477199666202068	0.0115346517413855
-6.31366920471191	-8.41922187805176	-7.03912353515625	-0.103717349469662	-0.0479202121496201	0.0117698675021529
-6.31682920455933	-8.4240894317627	-7.03895950317383	-0.103284165263176	-0.0482635758817196	0.0119741838425398
-6.3268609046936	-8.43381023406982	-7.03028297424316	-0.102990530431271	-0.0485288947820663	0.0122319115325809
-6.33053350448608	-8.44607257843018	-7.04170370101929	-0.102755039930344	-0.0489081665873528	0.0125117339193821
-6.33719921112061	-8.44931125640869	-7.05679512023926	-0.102329321205616	-0.0491768382489681	0.0128022581338882
-6.34330797195435	-8.45790863037109	-7.07191801071167	-0.102124348282814	-0.0494711846113205	0.0131924282759428
-6.34505224227905	-8.46115875244141	-7.07330894470215	-0.101826421916485	-0.0497430898249149	0.0134567879140377
-6.34813070297241	-8.46746349334717	-7.07902526855469	-0.101543918251991	-0.050026748329401	0.0137872695922852
-6.34646511077881	-8.4749870300293	-7.08956384658813	-0.101228199899197	-0.0502520613372326	0.0140761910006404
-6.34716653823853	-8.48042011260986	-7.09463024139404	-0.100926876068115	-0.0504810847342014	0.0144573198631406
-6.35214185714722	-8.48155879974365	-7.10368776321411	-0.100621767342091	-0.0507441833615303	0.0147477583959699
-6.35245847702026	-8.48618602752686	-7.10297727584839	-0.10051766782999	-0.0509244240820408	0.0151720931753516
-6.34904766082764	-8.48458003997803	-7.10531282424927	-0.100266486406326	-0.0510901547968388	0.0154429208487272
-6.34418678283691	-8.4896764755249	-7.10586833953857	-0.100072741508484	-0.0513117425143719	0.0158303752541542
-6.3454384803772	-8.48904323577881	-7.10591983795166	-0.09991654753685	-0.0514522232115269	0.01608164049685
-6.34377145767212	-8.49307155609131	-7.10772037506104	-0.0996861234307289	-0.0515099912881851	0.016480702906847
-6.34297657012939	-8.49741172790527	-7.11307239532471	-0.0994749218225479	-0.0517066717147827	0.0167699530720711
-6.34696435928345	-8.49633502960205	-7.12034273147583	-0.0992903262376785	-0.0518381930887699	0.0170606542378664
-6.34558439254761	-8.50116539001465	-7.12046337127686	-0.0991738960146904	-0.0519941337406635	0.0173551570624113
-6.34258604049683	-8.50117969512939	-7.1204686164856	-0.0990638360381126	-0.0519852004945278	0.0176286213099957
-6.34143686294556	-8.50105762481689	-7.1244158744812	-0.098798431456089	-0.0521046966314316	0.0179371684789658
-6.34473562240601	-8.50515842437744	-7.1213583946228	-0.0986040011048317	-0.0521216802299023	0.018198573961854
-6.34321117401123	-8.50648403167725	-7.12562704086304	-0.0984836667776108	-0.0522904805839062	0.0184827670454979
-6.34295606613159	-8.50301265716553	-7.12703704833984	-0.0982238352298737	-0.0524252466857433	0.0188017878681421
-6.34025859832764	-8.5043773651123	-7.13123321533203	-0.0981329455971718	-0.0524064898490906	0.0191088821738958
-6.34057188034058	-8.5047492980957	-7.13725566864014	-0.0979371145367622	-0.0524813756346703	0.0193907860666513
-6.3400092124939	-8.50221538543701	-7.13605546951294	-0.0977162793278694	-0.0526014789938927	0.0197051409631968
-6.33957481384277	-8.50288581848145	-7.14202928543091	-0.097590297460556	-0.0525852143764496	0.0199687816202641
-6.33408164978027	-8.49763011932373	-7.14074563980103	-0.0974452495574951	-0.0527618788182735	0.0202289260923862
-6.3287296295166	-8.49779796600342	-7.14599514007568	-0.0972242802381516	-0.0527324378490448	0.0205117501318455
-6.32460117340088	-8.49366092681885	-7.15240573883057	-0.0970215797424316	-0.0527721643447876	0.020766843110323
-6.3201789855957	-8.49092102050781	-7.15425634384155	-0.0968629270792007	-0.0528542473912239	0.0210345089435577
-6.31227397918701	-8.48978519439697	-7.15231847763062	-0.0968241766095161	-0.0529281571507454	0.0213555973023176
-6.30325555801392	-8.48481464385986	-7.15948009490967	-0.0966042578220367	-0.052939098328352	0.0215961616486311
-6.30039167404175	-8.48159217834473	-7.16989183425903	-0.0963751152157784	-0.0529784187674522	0.0218930747359991
-6.29412794113159	-8.47931861877441	-7.17495059967041	-0.0962106287479401	-0.0530447326600552	0.0221780799329281
-6.28433847427368	-8.47389316558838	-7.1725549697876	-0.0961901098489761	-0.0530518442392349	0.0224111415445805
-6.27655124664307	-8.46720409393311	-7.17413139343262	-0.0960119664669037	-0.0530877411365509	0.0226550400257111
-6.26903057098389	-8.46282291412354	-7.17543458938599	-0.095890037715435	-0.0530205890536308	0.0228580646216869
-6.26247596740723	-8.45743370056152	-7.18192768096924	-0.0957248732447624	-0.0530322417616844	0.0230621751397848
-6.25281953811646	-8.45175933837891	-7.18567562103271	-0.0955993607640266	-0.0530488453805447	0.0232486333698034
-6.24063777923584	-8.44988536834717	-7.18277597427368	-0.0955682694911957	-0.0530868023633957	0.0235307980328798
-6.23141479492188	-8.44372940063477	-7.18913888931274	-0.0954122468829155	-0.0531382896006107	0.0237071216106415
-6.22394132614136	-8.43743228912354	-7.19046592712402	-0.0953099355101585	-0.053122378885746	0.0239115599542856
-6.21324443817139	-8.43521308898926	-7.20079565048218	-0.0952003076672554	-0.0531775951385498	0.0240961499512196
-6.20664215087891	-8.42953968048096	-7.19595098495483	-0.0950886234641075	-0.053227324038744	0.0242719389498234
-6.1956000328064	-8.42950057983398	-7.1973819732666	-0.0950895547866821	-0.0531954094767571	0.0244415421038866
-6.18759918212891	-8.41918277740479	-7.19951772689819	-0.0949930474162102	-0.0532301515340805	0.0245793368667364
-6.18054914474487	-8.41703605651855	-7.20376920700073	-0.0949070751667023	-0.0532257743179798	0.0247674733400345
-6.16912794113159	-8.41381454467773	-7.20735836029053	-0.0948850736021996	-0.0532399825751781	0.0248241648077965
-6.16308879852295	-8.40495300292969	-7.20766448974609	-0.0948076173663139	-0.053269486874342	0.0249989479780197
-6.15214538574219	-8.4019193649292	-7.21333265304565	-0.0946724489331245	-0.0533252581954002	0.0251790657639503
-6.147292137146	-8.39621257781982	-7.21775531768799	-0.0946189686655998	-0.0532938353717327	0.0252303741872311
-6.14085912704468	-8.39227962493896	-7.22400999069214	-0.094540923833847	-0.0533592328429222	0.0253796316683292
-6.13041496276855	-8.3890323638916	-7.2290358543396	-0.0943840071558952	-0.0534240938723087	0.0254033394157887
-6.12221479415894	-8.38665676116943	-7.23257637023926	-0.0942390933632851	-0.0535000003874302	0.0255442466586828
-6.12466096878052	-8.38398933410645	-7.23609352111816	-0.0941285490989685	-0.0535213574767113	0.0255587007850409
-6.12156343460083	-8.38368511199951	-7.23886585235596	-0.0941093862056732	-0.0535453781485558	0.025620736181736
-6.11967706680298	-8.38328647613525	-7.2393217086792	-0.0940303057432175	-0.0536804124712944	0.025698721408844
-6.11805438995361	-8.37931060791016	-7.24403715133667	-0.0938411504030228	-0.0537093244493008	0.0257295928895473
-6.11900043487549	-8.38206386566162	-7.24555015563965	-0.0937306806445122	-0.0536980368196964	0.0257416982203722
-6.12290239334106	-8.38117122650146	-7.25077533721924	-0.0935757383704185	-0.0539085492491722	0.0257762670516968
-6.12433576583862	-8.38394069671631	-7.25545740127563	-0.0934798419475555	-0.0539405457675457	0.0258115660399199
-6.12619495391846	-8.3878755569458	-7.26320600509644	-0.0933536365628242	-0.0539961345493793	0.025793083012104
-6.12744235992432	-8.3870792388916	-7.2579493522644	-0.0932290852069855	-0.0540842413902283	0.0258156638592482
-6.13267707824707	-8.39180278778076	-7.25756931304932	-0.0930147618055344	-0.0540779232978821	0.0257994793355465
-6.13903188705444	-8.39536952972412	-7.26247024536133	-0.0928955599665642	-0.0542673245072365	0.0258041508495808
-6.14644479751587	-8.39850616455078	-7.25739908218384	-0.0928904712200165	-0.0543366558849812	0.0258118249475956
-6.15088987350464	-8.40020275115967	-7.25641918182373	-0.0928184613585472	-0.0544051639735699	0.0257261414080858
-6.15440464019775	-8.40168380737305	-7.26011419296265	-0.0926347896456718	-0.0545075237751007	0.0257615279406309
-6.16366338729858	-8.40458011627197	-7.26757669448853	-0.0925178825855255	-0.0545658953487873	0.0257279295474291
-6.17030334472656	-8.40841579437256	-7.2622013092041	-0.0924651622772217	-0.0546854771673679	0.0256751663982868
-6.17750358581543	-8.41012859344482	-7.2645411491394	-0.0924586728215218	-0.0547848828136921	0.0256009884178638
-6.18084716796875	-8.41207599639893	-7.26448154449463	-0.0923217535018921	-0.0548162162303925	0.0255126636475325
-6.18860721588135	-8.41629505157471	-7.26759433746338	-0.0920905619859695	-0.0549391396343708	0.0254499167203903
-6.19645309448242	-8.42027759552002	-7.26177930831909	-0.0920997560024261	-0.0550163500010967	0.0253424551337957
-6.20217275619507	-8.42472457885742	-7.26588344573975	-0.0920630693435669	-0.0551553666591644	0.025231784209609
-6.20749378204346	-8.42701244354248	-7.26671743392944	-0.0919210091233253	-0.0552250221371651	0.0250951126217842
-6.21578216552734	-8.42852115631104	-7.26711320877075	-0.0917707160115242	-0.0552485212683678	0.0249435324221849
-6.22728967666626	-8.43383693695068	-7.26718616485596	-0.0916945412755013	-0.0553188249468803	0.0247460976243019
-6.2338752746582	-8.43859386444092	-7.26303243637085	-0.0916688665747643	-0.055480532348156	0.0245478637516499
-6.24418449401855	-8.44066429138184	-7.25905323028564	-0.0916100367903709	-0.0554194301366806	0.0243677534162998
-6.25397968292236	-8.44749450683594	-7.24949932098389	-0.0915433764457703	-0.0554687082767487	0.0241572242230177
-6.26458311080933	-8.45209121704102	-7.25790882110596	-0.0913906171917915	-0.0555820614099503	0.0238743182271719
-6.27982521057129	-8.46034336090088	-7.25744867324829	-0.0913232713937759	-0.0555859878659248	0.023662656545639
-6.28825235366821	-8.46917629241943	-7.24551391601563	-0.0913993269205093	-0.0557053089141846	0.0233734305948019
-6.3030252456665	-8.47429943084717	-7.24002313613892	-0.0912725329399109	-0.055702917277813	0.0231673140078783
-6.31543159484863	-8.48256397247314	-7.24134397506714	-0.0912135243415833	-0.055622611194849	0.0229131020605564
-6.33128356933594	-8.4909839630127	-7.2342700958252	-0.0911134704947472	-0.0557538233697414	0.0225471239537001
-6.34953260421753	-8.50273895263672	-7.23004388809204	-0.0910570994019508	-0.0558307059109211	0.0223593544214964
-6.35928392410278	-8.50928020477295	-7.23151206970215	-0.0910528749227524	-0.05595837906003	0.0220340546220541
-6.37755918502808	-8.5182523727417	-7.22642278671265	-0.090939849615097	-0.055961549282074	0.0217475779354572
-6.39546680450439	-8.53414344787598	-7.22679376602173	-0.0908247083425522	-0.0560072660446167	0.0214572418481112
-6.40991067886353	-8.53701591491699	-7.21735143661499	-0.0907645300030708	-0.0561559721827507	0.0211726278066635
-6.42309665679932	-8.54915618896484	-7.22146368026733	-0.0906454622745514	-0.056278258562088	0.0209181979298592
-6.43956089019775	-8.55849552154541	-7.21656084060669	-0.0905651748180389	-0.0563393011689186	0.0206544324755669
-6.45363283157349	-8.56734180450439	-7.21855211257935	-0.090403325855732	-0.0564288459718227	0.0204466991126537
-6.46968412399292	-8.57579135894775	-7.21895694732666	-0.0902569517493248	-0.0565886981785297	0.0201223790645599
-6.48013019561768	-8.58695125579834	-7.22299194335938	-0.0901886522769928	-0.0566615648567677	0.0199308507144451
-6.49528121948242	-8.59522724151611	-7.22574424743652	-0.0900202021002769	-0.056814331561327	0.0196380112320185
-6.51083517074585	-8.60457134246826	-7.21897268295288	-0.089827373623848	-0.0568672679364681	0.019415071234107
-6.52378129959106	-8.61389064788818	-7.22396183013916	-0.0897355154156685	-0.0570072196424007	0.0191692467778921
-6.53823232650757	-8.62170600891113	-7.22905969619751	-0.0895678251981735	-0.0571513399481773	0.0188950598239899
-6.54430484771729	-8.63165664672852	-7.23230028152466	-0.0894909575581551	-0.0573201477527618	0.0187407117336988
-6.55534267425537	-8.63937091827393	-7.23767805099487	-0.0893152728676796	-0.057454627007246	0.0184558350592852
-6.56970405578613	-8.65541362762451	-7.23242521286011	-0.0891344472765923	-0.0575377084314823	0.0183018203824759
-6.58402156829834	-8.66588973999023	-7.24139547348022	-0.088995672762394	-0.0577027946710587	0.0181280560791492
-6.59506368637085	-8.67569160461426	-7.24141263961792	-0.0888518616557121	-0.0578502081334591	0.0179750006645918
-6.60437345504761	-8.68819236755371	-7.24506187438965	-0.088726595044136	-0.0580162368714809	0.0177967548370361
-6.61677312850952	-8.69685173034668	-7.24264478683472	-0.088567242026329	-0.0580526180565357	0.0177031513303518
-6.62279796600342	-8.7082986831665	-7.24986696243286	-0.0884557962417603	-0.0581658408045769	0.0176105666905642
-6.63145875930786	-8.71728038787842	-7.24908638000488	-0.0882130637764931	-0.0583891682326794	0.0175270661711693
-6.64188718795776	-8.72887325286865	-7.2489013671875	-0.088094562292099	-0.0584385097026825	0.0174852143973112
-6.65223836898804	-8.73759841918945	-7.25755405426025	-0.0879469141364098	-0.0586167611181736	0.0174708925187588
-6.6581335067749	-8.7464542388916	-7.26121807098389	-0.0878444537520409	-0.0587836168706417	0.0175251830369234
-6.65962743759155	-8.74983978271484	-7.26340579986572	-0.0876201018691063	-0.0588861256837845	0.0175909791141748
-6.66470670700073	-8.75637531280518	-7.27237606048584	-0.0874296128749847	-0.0590132772922516	0.0176047459244728
-6.67131805419922	-8.76626586914063	-7.27087211608887	-0.0872804522514343	-0.0591821484267712	0.0176951009780169
-6.67523431777954	-8.77266120910645	-7.27553033828735	-0.0870928093791008	-0.0592858716845512	0.0177447348833084
-6.67696380615234	-8.78042030334473	-7.27615356445313	-0.0870096758008003	-0.0595128200948238	0.0178921148180962
-6.67973232269287	-8.78211688995361	-7.28525638580322	-0.0866988450288773	-0.0596391595900059	0.0179758816957474
-6.68166017532349	-8.79217624664307	-7.2823281288147	-0.0866257771849632	-0.0597477145493031	0.0181665234267712
-6.68572378158569	-8.79430389404297	-7.28859233856201	-0.0863432735204697	-0.0599787645041943	0.018271716311574
-6.69339227676392	-8.80044364929199	-7.28806972503662	-0.0862069949507713	-0.0600333288311958	0.0184479206800461
-6.68941307067871	-8.8021183013916	-7.29381227493286	-0.0861121788620949	-0.0601814910769463	0.0185826160013676
-6.69678974151611	-8.8008337020874	-7.29486274719238	-0.0858005657792091	-0.0603250376880169	0.0187691729515791
-6.69805288314819	-8.80794048309326	-7.30231237411499	-0.0857023969292641	-0.0604429505765438	0.0189410913735628
-6.70197772979736	-8.80933475494385	-7.30046367645264	-0.085575595498085	-0.0605172216892242	0.0190852470695972
-6.70356225967407	-8.80674743652344	-7.29740428924561	-0.0854856893420219	-0.0606401115655899	0.0192347876727581
-6.70635414123535	-8.80516910552979	-7.30328512191772	-0.0853211879730225	-0.060725525021553	0.0194385908544064
-6.70503664016724	-8.80358028411865	-7.30069780349731	-0.0852011144161224	-0.0608901008963585	0.0195976998656988
-6.70874738693237	-8.80611419677734	-7.30376958847046	-0.0850621238350868	-0.0609797537326813	0.0197393409907818
-6.70600509643555	-8.8013334274292	-7.3049898147583	-0.0850136876106262	-0.0611025504767895	0.0199386775493622
-6.70987987518311	-8.8017692565918	-7.30358171463013	-0.0848602503538132	-0.0611651949584484	0.0201026033610106
-6.71736335754395	-8.79703807830811	-7.30478715896606	-0.0847138166427612	-0.0611962601542473	0.0202539917081594
-6.71430253982544	-8.79652881622314	-7.3070387840271	-0.0846826508641243	-0.0613560527563095	0.0204212479293346
-6.71483516693115	-8.793137550354	-7.31088590621948	-0.0845731496810913	-0.0615252479910851	0.0205656494945288
-6.71494388580322	-8.78762912750244	-7.30633735656738	-0.0844472646713257	-0.061518982052803	0.0207720324397087
-6.71634769439697	-8.78572940826416	-7.31046390533447	-0.0844412446022034	-0.0615327842533588	0.0209108386188746
-6.72093629837036	-8.78168201446533	-7.31125068664551	-0.0842380076646805	-0.0617609582841396	0.0209740735590458
-6.71832704544067	-8.77806949615479	-7.30260944366455	-0.0841934084892273	-0.0618400685489178	0.0211623422801495
-6.71635818481445	-8.7748966217041	-7.30397510528564	-0.0841205939650536	-0.0619770437479019	0.0212327539920807
-6.71980094909668	-8.77311515808105	-7.30447721481323	-0.0840042158961296	-0.0619988925755024	0.0214140471071005
-6.71946239471436	-8.77438735961914	-7.3067741394043	-0.0838939175009727	-0.0620886832475662	0.0215339791029692
-6.72257709503174	-8.76776599884033	-7.30571889877319	-0.0837991386651993	-0.0622758083045483	0.0216727834194899
-6.72452211380005	-8.76930236816406	-7.29733753204346	-0.0838490426540375	-0.0622270405292511	0.0217895321547985
-6.72430992126465	-8.7691593170166	-7.30315160751343	-0.0837251543998718	-0.062313549220562	0.0218615625053644
-6.72858095169067	-8.76719093322754	-7.29968452453613	-0.0835926309227943	-0.0623411312699318	0.0219717007130384
-6.72945642471313	-8.76951217651367	-7.30069828033447	-0.0836949422955513	-0.0624255500733852	0.0220870636403561
-6.73049020767212	-8.7650842666626	-7.29912948608398	-0.0836052671074867	-0.0625484511256218	0.0221031103283167
-6.73563194274902	-8.76569175720215	-7.29825687408447	-0.0834105312824249	-0.0625471472740173	0.0221849754452705
-6.73663759231567	-8.76718807220459	-7.30393838882446	-0.083454392850399	-0.0625711530447006	0.0222016982734203
-6.73566007614136	-8.76205539703369	-7.29681062698364	-0.0833681225776672	-0.0626600533723831	0.0222396347671747
-6.73855638504028	-8.76358890533447	-7.29243850708008	-0.0833598449826241	-0.0626557022333145	0.0222652573138475
-6.74031496047974	-8.76182651519775	-7.29319620132446	-0.0833184793591499	-0.0627517104148865	0.0222206935286522
-6.74308633804321	-8.76491928100586	-7.28726625442505	-0.0833739563822746	-0.062729500234127	0.0222278218716383
-6.73722362518311	-8.76491641998291	-7.28546047210693	-0.0833799839019775	-0.0627270638942719	0.0221927762031555
-6.73821926116943	-8.76153182983398	-7.28375291824341	-0.0832727998495102	-0.0627615228295326	0.0221342593431473
-6.74150800704956	-8.76683235168457	-7.27655696868896	-0.0832887440919876	-0.062701590359211	0.0221115369349718
-6.73874187469482	-8.76663970947266	-7.27714347839355	-0.0833562016487122	-0.0627943277359009	0.0219853557646275
-6.73771715164185	-8.76239967346191	-7.26443958282471	-0.0833186730742455	-0.0627859011292458	0.0219749361276627
-6.73651504516602	-8.76501178741455	-7.26785707473755	-0.0833740681409836	-0.0627107694745064	0.0219070073217154
-6.73889207839966	-8.76298427581787	-7.26391124725342	-0.0833475366234779	-0.0626765936613083	0.0218275710940361
-6.73338985443115	-8.76427459716797	-7.25930023193359	-0.0833887979388237	-0.0625972226262093	0.0217537004500628
-6.73147010803223	-8.76130390167236	-7.25968360900879	-0.0834172293543816	-0.0625428184866905	0.0216538514941931
-6.73430347442627	-8.76149272918701	-7.26138782501221	-0.0833778753876686	-0.0624738112092018	0.0216427873820066
-6.73448324203491	-8.76223945617676	-7.25330972671509	-0.0834503620862961	-0.0624070763587952	0.0215294938534498
-6.73379325866699	-8.75855255126953	-7.25007009506226	-0.0834067985415459	-0.0623852089047432	0.0214691814035177
-6.730881690979	-8.75972080230713	-7.24881982803345	-0.0834986120462418	-0.062239445745945	0.0213738307356834
-6.72864675521851	-8.76326656341553	-7.25331735610962	-0.0834406092762947	-0.0622495859861374	0.021215595304966
-6.72983646392822	-8.76285839080811	-7.24337005615234	-0.0834759324789047	-0.062188696116209	0.0210886243730783
-6.72478008270264	-8.7650032043457	-7.23583269119263	-0.083454318344593	-0.0621680989861488	0.0209947396069765
-6.72347736358643	-8.76587867736816	-7.23518753051758	-0.0833880230784416	-0.0620891787111759	0.0208627562969923
-6.7246356010437	-8.77026462554932	-7.2349796295166	-0.0833455696702003	-0.0619841925799847	0.020797511562705
-6.72362089157104	-8.7755765914917	-7.23354339599609	-0.0833389908075333	-0.0620063282549381	0.0206929389387369
-6.72455930709839	-8.77473640441895	-7.22905588150024	-0.0832495093345642	-0.0619983896613121	0.0205793846398592
-6.7228889465332	-8.77845287322998	-7.22930812835693	-0.0831894278526306	-0.0618765316903591	0.0205387733876705
-6.72784566879272	-8.78227233886719	-7.23768091201782	-0.0830837190151215	-0.0618154667317867	0.0204706359654665
-6.73121547698975	-8.78187084197998	-7.23015642166138	-0.0829923078417778	-0.0618267841637135	0.0203621797263622
-6.72869920730591	-8.78964519500732	-7.23302745819092	-0.0829116702079773	-0.0618054866790771	0.0202612411230803
-6.7302393913269	-8.78997802734375	-7.23590040206909	-0.0828463137149811	-0.0617644377052784	0.020205432549119
-6.73612880706787	-8.79759502410889	-7.23975658416748	-0.0827030763030052	-0.0617154501378536	0.0201199278235435
-6.73836088180542	-8.79564952850342	-7.24155902862549	-0.0825269967317581	-0.0617785230278969	0.0200099647045136
-6.74223232269287	-8.7981424331665	-7.23650026321411	-0.0825159773230553	-0.0617072321474552	0.0198684260249138
-6.73826694488525	-8.80397605895996	-7.24134540557861	-0.0824121087789536	-0.0617983900010586	0.0198043510317802
-6.74106359481812	-8.80332660675049	-7.24670267105103	-0.082213319838047	-0.0616946890950203	0.0197263602167368
-6.74989748001099	-8.80800437927246	-7.24930238723755	-0.0820774361491203	-0.0616183802485466	0.0196195151656866
-6.7504563331604	-8.8087043762207	-7.24749422073364	-0.082048125565052	-0.0616123974323273	0.0195288229733706
-6.74877309799194	-8.80626106262207	-7.24457502365112	-0.0819200873374939	-0.0616476647555828	0.0194437056779861
-6.75113391876221	-8.8093786239624	-7.25212526321411	-0.0818086639046669	-0.0615787468850613	0.0193901564925909
-6.75244998931885	-8.80995464324951	-7.25204038619995	-0.0816266685724258	-0.0615390278398991	0.0192134287208319
-6.7561206817627	-8.81127738952637	-7.25200605392456	-0.081514447927475	-0.0615006498992443	0.0190822519361973
-6.75436115264893	-8.81470012664795	-7.25241231918335	-0.0814682170748711	-0.0614591687917709	0.018925741314888
-6.75342416763306	-8.81399250030518	-7.25316286087036	-0.0812984108924866	-0.0613962933421135	0.0187961142510176
-6.75049448013306	-8.81069755554199	-7.25082063674927	-0.0811145678162575	-0.0614600963890553	0.0186597425490618
-6.75113821029663	-8.81584453582764	-7.25583600997925	-0.0809606611728668	-0.0613399818539619	0.0185927022248507
-6.75560855865479	-8.81744003295898	-7.25765657424927	-0.0808157995343208	-0.0614020079374313	0.0183717831969261
-6.75861692428589	-8.81847190856934	-7.26546669006348	-0.0807355269789696	-0.0613463595509529	0.0182849708944559
-6.75652456283569	-8.81752109527588	-7.26431846618652	-0.0806168913841248	-0.061305109411478	0.0181183815002441
-6.75579786300659	-8.81710243225098	-7.26143169403076	-0.0805282965302467	-0.0612470842897892	0.0179266203194857
-6.76005887985229	-8.82307910919189	-7.27102565765381	-0.0802977457642555	-0.061192624270916	0.0178024936467409
-6.7642617225647	-8.82308769226074	-7.2711181640625	-0.0801936835050583	-0.0611889325082302	0.0175823234021664
-6.76540660858154	-8.82520484924316	-7.27333641052246	-0.0800902619957924	-0.0611782260239124	0.0173760801553726
-6.76756191253662	-8.82280445098877	-7.27201271057129	-0.079946368932724	-0.0611851066350937	0.0171759501099586
-6.77287578582764	-8.8268928527832	-7.27469158172607	-0.07985819876194	-0.061086792498827	0.0170173551887274
-6.77598810195923	-8.82577705383301	-7.27634525299072	-0.0797701328992844	-0.0610702559351921	0.0167613048106432
-6.78098773956299	-8.82758617401123	-7.27226734161377	-0.0796545371413231	-0.0609869994223118	0.0165876150131226
-6.78034734725952	-8.82776641845703	-7.27968263626099	-0.0795658603310585	-0.0609651543200016	0.0163665693253279
-6.78461313247681	-8.82906436920166	-7.28484201431274	-0.0794661939144135	-0.0608718134462833	0.016165979206562
-6.78971815109253	-8.83078384399414	-7.2825140953064	-0.079326406121254	-0.0607089176774025	0.0159663390368223
-6.79447031021118	-8.83135032653809	-7.28582715988159	-0.0792374089360237	-0.0607125908136368	0.0157137960195541
-6.80075836181641	-8.83117961883545	-7.28799819946289	-0.0791621878743172	-0.0606612674891949	0.0154952853918076
-6.79811716079712	-8.83392143249512	-7.28803730010986	-0.0790975540876389	-0.0606168620288372	0.0153222633525729
-6.80688190460205	-8.83421421051025	-7.29072713851929	-0.0789824202656746	-0.060463547706604	0.0150099126622081
-6.8157320022583	-8.83731651306152	-7.28983449935913	-0.0788296237587929	-0.060359500348568	0.014816707931459
-6.82370615005493	-8.84052181243896	-7.28782653808594	-0.0789223536849022	-0.0602839589118958	0.0145039586350322
-6.8266921043396	-8.84065341949463	-7.28731775283813	-0.0787584334611893	-0.0602780655026436	0.0143038397654891
-6.83468580245972	-8.84322547912598	-7.28842544555664	-0.078609824180603	-0.0601378083229065	0.0140599142760038
-6.84209823608398	-8.84959888458252	-7.29088687896729	-0.0785640925168991	-0.060052253305912	0.013821323402226
-6.85468053817749	-8.85206413269043	-7.29375457763672	-0.0783758237957954	-0.0599953718483448	0.0135287251323462
-6.86588621139526	-8.85498714447021	-7.29236221313477	-0.0783279091119766	-0.0598983280360699	0.0132988076657057
-6.87339925765991	-8.85803890228271	-7.29464530944824	-0.0781722664833069	-0.0599064193665981	0.0129953715950251
-6.88059949874878	-8.86177921295166	-7.29337644577026	-0.078072302043438	-0.0598810538649559	0.0127458022907376
-6.89332723617554	-8.87041282653809	-7.2964301109314	-0.0779268518090248	-0.0597571805119514	0.0125191248953342
-6.90481948852539	-8.87326240539551	-7.29474496841431	-0.0778168961405754	-0.0597723424434662	0.0122379064559937
-6.91490173339844	-8.87990856170654	-7.29743337631226	-0.0776922181248665	-0.0596699677407742	0.0120072858408093
-6.92347288131714	-8.88352203369141	-7.29967069625854	-0.0775762945413589	-0.0596191212534904	0.0116851218044758
-6.93361377716064	-8.88598346710205	-7.295081615448	-0.0775230675935745	-0.0595438219606876	0.0114698326215148
-6.94142627716064	-8.88992691040039	-7.30012655258179	-0.0773777663707733	-0.0596090033650398	0.01116834115237
-6.95200300216675	-8.8981819152832	-7.2966742515564	-0.077288880944252	-0.0594899505376816	0.0110017061233521
-6.95879030227661	-8.90306091308594	-7.30312538146973	-0.0771832913160324	-0.0594464130699635	0.010727921500802
-6.9682765007019	-8.90280532836914	-7.29391813278198	-0.0770965740084648	-0.0594625324010849	0.0105241518467665
-6.97281789779663	-8.90929794311523	-7.2999472618103	-0.0771198719739914	-0.0593422129750252	0.0103181172162294
-6.9807448387146	-8.90854644775391	-7.30475473403931	-0.0770126581192017	-0.0593922808766365	0.0100712757557631
-6.98830080032349	-8.91247653961182	-7.3015513420105	-0.0769628807902336	-0.0592016875743866	0.00993411336094141
-6.99178600311279	-8.91277885437012	-7.29670524597168	-0.07694411277771	-0.0591191984713078	0.00966198090463877
-6.99786758422852	-8.9112548828125	-7.29553174972534	-0.0769371390342712	-0.0590919479727745	0.00952905975282192
-7.0048394203186	-8.91450691223145	-7.2986273765564	-0.0768713429570198	-0.05897156894207	0.00935413967818022
-7.01031875610352	-8.91775417327881	-7.3030104637146	-0.076887920498848	-0.0589571632444859	0.00915149133652449
-7.01847219467163	-8.91902542114258	-7.30069875717163	-0.0768470987677574	-0.0588425807654858	0.00902144517749548
-7.01989698410034	-8.92094326019287	-7.30277967453003	-0.0768124535679817	-0.0588013790547848	0.00887267477810383
-7.02197504043579	-8.92331218719482	-7.30324172973633	-0.0766764581203461	-0.0587560310959816	0.00870508141815662
-7.03525924682617	-8.9280834197998	-7.3035192489624	-0.0765795782208443	-0.0586568415164948	0.00849291495978832
-7.04202222824097	-8.93457794189453	-7.30226135253906	-0.0766313448548317	-0.0585627108812332	0.00842706393450499
-7.04708337783813	-8.93581295013428	-7.30767679214478	-0.0766064897179604	-0.0584910288453102	0.00830764323472977
-7.05577707290649	-8.93796157836914	-7.3020167350769	-0.0765055418014526	-0.0584885738790035	0.00815730635076761
-7.06248903274536	-8.94333267211914	-7.31349611282349	-0.0764653533697128	-0.0584314502775669	0.00808586925268173
-7.06814432144165	-8.95004749298096	-7.30930376052856	-0.0763901323080063	-0.058515802025795	0.00792351830750704
-7.08033466339111	-8.95503044128418	-7.31432485580444	-0.0763150900602341	-0.0584388971328735	0.00785016268491745
-7.08693599700928	-8.95917797088623	-7.32567739486694	-0.0762460753321648	-0.0585068315267563	0.00776538904756308
-7.09165906906128	-8.9625768661499	-7.32397127151489	-0.0761806219816208	-0.0584950335323811	0.00770395481958985
-7.09689283370972	-8.96530342102051	-7.32612562179565	-0.0760982632637024	-0.0585637092590332	0.00766310561448336
-7.10319137573242	-8.96744441986084	-7.32267189025879	-0.07608412951231	-0.0584496632218361	0.00758086424320936
-7.10718822479248	-8.97058963775635	-7.32721519470215	-0.0760078355669975	-0.0585134625434875	0.00751411868259311
-7.11241102218628	-8.97330760955811	-7.3254656791687	-0.0760022923350334	-0.0585232637822628	0.00745365675538778
-7.11564588546753	-8.97663497924805	-7.32970809936523	-0.0759946703910828	-0.0585405752062798	0.00740802008658648
-7.1191143989563	-8.9763879776001	-7.32820653915405	-0.0759667679667473	-0.0586189329624176	0.00740661239251494
-7.12123346328735	-8.97881507873535	-7.33376169204712	-0.0759154558181763	-0.058565016835928	0.00738179497420788
-7.12336444854736	-8.98024272918701	-7.33074712753296	-0.0759351849555969	-0.0585185438394547	0.0073337210342288
-7.12781858444214	-8.98064708709717	-7.33815002441406	-0.0759535878896713	-0.0585061982274055	0.00733310449868441
-7.13089179992676	-8.98050212860107	-7.33857822418213	-0.0759576410055161	-0.0585133992135525	0.00729867210611701
-7.1319146156311	-8.98166751861572	-7.33607721328735	-0.0760281756520271	-0.0584131926298141	0.00732549699023366
-7.13025379180908	-8.97995758056641	-7.34303426742554	-0.0761293917894363	-0.05848753079772	0.00722157023847103
-7.13336706161499	-8.97783088684082	-7.33910465240479	-0.0761129334568977	-0.058484610170126	0.0072902194224298
-7.13409614562988	-8.97932720184326	-7.33967018127441	-0.0761704221367836	-0.0583854466676712	0.00726792681962252
-7.13495588302612	-8.97774505615234	-7.34140872955322	-0.0762165263295174	-0.0583832785487175	0.00722779985517263
-7.13777685165405	-8.97994518280029	-7.33563995361328	-0.0763069018721581	-0.0583193860948086	0.00725851021707058
-7.1361289024353	-8.97989845275879	-7.3355073928833	-0.076530821621418	-0.0582453273236752	0.00721916044130921
-7.13402652740479	-8.97715187072754	-7.33034658432007	-0.0766363367438316	-0.0581763051450253	0.00721951248124242
-7.13649892807007	-8.97715282440186	-7.33734273910522	-0.0767002031207085	-0.058061633259058	0.00718283001333475
-7.13821077346802	-8.97455978393555	-7.33012056350708	-0.0768753588199615	-0.0579323619604111	0.00719008315354586
-7.13711404800415	-8.97473430633545	-7.33105611801147	-0.0770502761006355	-0.0579739920794964	0.00719311973080039
-7.14169931411743	-8.97115516662598	-7.32563161849976	-0.0772276669740677	-0.057800654321909	0.00727706495672464
-7.13700723648071	-8.96810340881348	-7.33261728286743	-0.0774543434381485	-0.05775336176157	0.00726918270811439
-7.13664150238037	-8.96560192108154	-7.32020378112793	-0.0776096731424332	-0.0575676597654819	0.00734861521050334
-7.13516902923584	-8.96215057373047	-7.31940126419067	-0.0778085589408875	-0.0574603453278542	0.00738960644230247
-7.13534021377563	-8.95914077758789	-7.31399440765381	-0.0780519992113113	-0.0573108606040478	0.00745818018913269
-7.129723072052	-8.95677185058594	-7.31733751296997	-0.0781791657209396	-0.0572148747742176	0.00751632265746593
-7.12909460067749	-8.95155620574951	-7.31073331832886	-0.0783116072416306	-0.0572385750710964	0.00765766436234117
-7.13175106048584	-8.95238399505615	-7.30147123336792	-0.0786176174879074	-0.0570485629141331	0.00776969408616424
-7.12987518310547	-8.94779491424561	-7.29760456085205	-0.078815795481205	-0.0569804981350899	0.00789268221706152
-7.12456226348877	-8.94505214691162	-7.30282688140869	-0.0789062976837158	-0.056939821690321	0.00802218914031982
-7.12377882003784	-8.94597816467285	-7.29905080795288	-0.0791071578860283	-0.0568049922585487	0.00814200658351183
-7.11971282958984	-8.94358062744141	-7.29254198074341	-0.0793637782335281	-0.0567635968327522	0.00828160159289837
-7.1189341545105	-8.93533039093018	-7.29533433914185	-0.0795066729187965	-0.0567846707999706	0.0084728579968214
-7.11553239822388	-8.9359016418457	-7.28850793838501	-0.0797580033540726	-0.0566958300769329	0.00864265207201242
-7.11066722869873	-8.93064403533936	-7.29542303085327	-0.0799444690346718	-0.0566536411643028	0.00875225011259317
-7.10855054855347	-8.92630577087402	-7.29162788391113	-0.0801309645175934	-0.0566025897860527	0.00899755675345659
-7.10514259338379	-8.92386054992676	-7.28525114059448	-0.0803999453783035	-0.0564382188022137	0.00916983094066381
-7.1017427444458	-8.91807079315186	-7.27466821670532	-0.0806432068347931	-0.056437436491251	0.00937165319919586
-7.09736156463623	-8.91444873809814	-7.27769327163696	-0.0808262228965759	-0.0563927590847015	0.00948572065681219
-7.09314727783203	-8.9079008102417	-7.26887083053589	-0.0811535343527794	-0.0563875138759613	0.00978030171245337
-7.09196186065674	-8.90481376647949	-7.26905727386475	-0.0814206227660179	-0.0562216229736805	0.00999303534626961
-7.08733415603638	-8.89587879180908	-7.26564836502075	-0.0815682113170624	-0.0561563968658447	0.0102182822301984
-7.0840163230896	-8.89618492126465	-7.26229429244995	-0.0819148644804955	-0.0560979507863522	0.0104617206379771
-7.07978963851929	-8.8879508972168	-7.24851989746094	-0.0822011381387711	-0.0559757612645626	0.0106452340260148
-7.07706832885742	-8.88302612304688	-7.2431263923645	-0.0824732929468155	-0.0558819249272347	0.0109216058626771
-7.07106971740723	-8.87598609924316	-7.23681449890137	-0.0827292501926422	-0.0558356493711472	0.0111609324812889
-7.06849527359009	-8.87179470062256	-7.23512363433838	-0.0829657465219498	-0.055761594325304	0.0113995559513569
-7.06546545028687	-8.86728382110596	-7.23080444335938	-0.0832886025309563	-0.0557556599378586	0.0116472933441401
-7.06508731842041	-8.86155319213867	-7.21814250946045	-0.0834884643554688	-0.0556222796440125	0.0119478795677423
-7.06386041641235	-8.86168193817139	-7.22097539901733	-0.0838517248630524	-0.0555341318249702	0.0121694654226303
-7.05675983428955	-8.85285186767578	-7.20998764038086	-0.0840644612908363	-0.0555137246847153	0.0124537572264671
-7.05726194381714	-8.85089111328125	-7.20904493331909	-0.0843176320195198	-0.0554493740200996	0.012704067863524
-7.05409717559814	-8.84455299377441	-7.20419645309448	-0.0845488160848618	-0.0553788095712662	0.0129427751526237
-7.05307340621948	-8.84150981903076	-7.19684410095215	-0.0848514437675476	-0.0553638860583305	0.0131908748298883
-7.05057191848755	-8.83545684814453	-7.19928455352783	-0.0850344002246857	-0.0553493648767471	0.0134472157806158
-7.04914855957031	-8.8345890045166	-7.19439268112183	-0.0853817909955978	-0.0554028116166592	0.0137338852509856
-7.04957056045532	-8.82991504669189	-7.18753480911255	-0.0855643153190613	-0.0554479695856571	0.0140266781672835
-7.04860305786133	-8.8281888961792	-7.18397283554077	-0.0858130380511284	-0.055380892008543	0.0143330423161387
-7.04799938201904	-8.82759380340576	-7.18124628067017	-0.0860132798552513	-0.0553779192268848	0.0145082036033273
-7.04784774780273	-8.82201194763184	-7.17659616470337	-0.0861811488866806	-0.05553288012743	0.0147916059941053
-7.04922819137573	-8.82459831237793	-7.17664003372192	-0.0864145681262016	-0.0556343160569668	0.0150720681995153
-7.04876947402954	-8.82301712036133	-7.17613983154297	-0.0866051316261292	-0.0556684955954552	0.0153725780546665
-7.05149984359741	-8.82574462890625	-7.17511081695557	-0.0868138745427132	-0.0558218844234943	0.0156628154218197
-7.05755662918091	-8.82166290283203	-7.17632865905762	-0.0869479775428772	-0.0558704175055027	0.0159621089696884
-7.06152057647705	-8.82154560089111	-7.1710524559021	-0.0871167406439781	-0.0559513419866562	0.0162702444940805
-7.0612645149231	-8.82070541381836	-7.16936683654785	-0.0872246921062469	-0.0561538189649582	0.0165610816329718
-7.06392335891724	-8.821702003479	-7.17258071899414	-0.0874146372079849	-0.056273702532053	0.016913028433919
-7.06263732910156	-8.82001399993896	-7.1692681312561	-0.0874206870794296	-0.0564808361232281	0.0172301698476076
-7.06895542144775	-8.82014083862305	-7.17480564117432	-0.0874361246824265	-0.0566806197166443	0.0175381265580654
-7.06986713409424	-8.82194709777832	-7.17643213272095	-0.0875885412096977	-0.0568613074719906	0.0178334824740887
-7.07106447219849	-8.81853008270264	-7.17306852340698	-0.0876666903495789	-0.0570368096232414	0.018133832141757
-7.06933498382568	-8.81889533996582	-7.17930364608765	-0.0876931548118591	-0.0572192296385765	0.0184736326336861
-7.06701707839966	-8.81711196899414	-7.178795337677	-0.0877334028482437	-0.0573605746030808	0.018752271309495
-7.0695013999939	-8.81979656219482	-7.18508577346802	-0.0878477245569229	-0.0574458427727222	0.0190643277019262
-7.06523466110229	-8.82024097442627	-7.18420648574829	-0.0878388956189156	-0.0577424727380276	0.0193437952548265
-7.06456518173218	-8.81836605072021	-7.18576049804688	-0.0879180580377579	-0.057801827788353	0.0196284931153059
-7.06141090393066	-8.81698799133301	-7.19019365310669	-0.0880213305354118	-0.0580442883074284	0.0198647547513247
-7.06207990646362	-8.81582069396973	-7.18591213226318	-0.0880663022398949	-0.0581797026097775	0.0202062577009201
-7.05701875686646	-8.81624984741211	-7.19090270996094	-0.088156558573246	-0.0582864917814732	0.0204956475645304
-7.05467700958252	-8.81149387359619	-7.19111013412476	-0.0882365852594376	-0.0583337247371674	0.0207155514508486
-7.05344820022583	-8.81247520446777	-7.18708658218384	-0.0883317664265633	-0.058414202183485	0.0209709331393242
-7.04840183258057	-8.80650520324707	-7.18271446228027	-0.0885709077119827	-0.0584831014275551	0.0212008878588676
-7.04001760482788	-8.80632877349854	-7.17554187774658	-0.0887946113944054	-0.0585550144314766	0.0214128978550434
-7.03425359725952	-8.80077266693115	-7.1726222038269	-0.088890828192234	-0.0585489943623543	0.0215985495597124
-7.03044557571411	-8.80145168304443	-7.16564893722534	-0.0890544429421425	-0.0584628842771053	0.0217781513929367
-7.02707958221436	-8.79661655426025	-7.16799688339233	-0.0892450883984566	-0.0584585145115852	0.0219273716211319
-7.0251669883728	-8.79409408569336	-7.1597318649292	-0.0894542187452316	-0.058396652340889	0.022109616547823
-7.01477766036987	-8.79013538360596	-7.15277338027954	-0.0897215828299522	-0.058282844722271	0.0221694279462099
-7.01159143447876	-8.78507614135742	-7.14072561264038	-0.0899920165538788	-0.0581024624407291	0.0222875587642193
-7.00556707382202	-8.78232860565186	-7.13977813720703	-0.0901871621608734	-0.058071855455637	0.0223275311291218
-7.00527477264404	-8.77754020690918	-7.13080978393555	-0.0904122740030289	-0.0579067207872868	0.0223767906427383
-6.99829626083374	-8.77679443359375	-7.12807130813599	-0.090716652572155	-0.0578655265271664	0.0223865192383528
-6.99095964431763	-8.76763248443604	-7.11401605606079	-0.0909026190638542	-0.0577770210802555	0.0224030446261168
-6.99125719070435	-8.76537990570068	-7.10838317871094	-0.0912242084741592	-0.0575667731463909	0.0224071927368641
-6.98803567886353	-8.75858974456787	-7.10362386703491	-0.0914580971002579	-0.0574362240731716	0.0224001929163933
-6.98801422119141	-8.75340938568115	-7.09430932998657	-0.0916361138224602	-0.0571897067129612	0.0224072933197021
-6.98293924331665	-8.75188159942627	-7.09300231933594	-0.0918937996029854	-0.0570883043110371	0.0223120078444481
-6.98083686828613	-8.74851322174072	-7.07902908325195	-0.0921310856938362	-0.0569614581763744	0.0222537703812122
-6.98020887374878	-8.74091053009033	-7.07250690460205	-0.0923196747899055	-0.0569285787642002	0.0221458040177822
-6.981116771698	-8.74033641815186	-7.07396364212036	-0.092571035027504	-0.0566853657364845	0.022139823064208
-6.98405313491821	-8.73785972595215	-7.07010507583618	-0.0926949679851532	-0.056567694991827	0.0220457296818495
-6.98374271392822	-8.73412704467773	-7.05683088302612	-0.0928373485803604	-0.0565058290958405	0.0220025647431612
-6.98567390441895	-8.73847675323486	-7.04882431030273	-0.0930813178420067	-0.0563433915376663	0.0219717118889093
-6.9915714263916	-8.73339653015137	-7.05164909362793	-0.0931004360318184	-0.0562746673822403	0.0219208057969809
-6.99798822402954	-8.73308181762695	-7.04604434967041	-0.0932585299015045	-0.0561276972293854	0.0219285320490599
-6.99983644485474	-8.73853778839111	-7.04776477813721	-0.0932548195123672	-0.0560967288911343	0.0218220986425877
-7.00752925872803	-8.73555755615234	-7.0456395149231	-0.0932657346129417	-0.0561193376779556	0.0217633619904518
-7.01287221908569	-8.74132633209229	-7.03618049621582	-0.0933816060423851	-0.0559757128357887	0.0217300076037645
-7.02011680603027	-8.74222278594971	-7.03649950027466	-0.0932734981179237	-0.0560396015644073	0.0216367356479168
-7.02742147445679	-8.74694538116455	-7.04298448562622	-0.0932136103510857	-0.0560114569962025	0.0216443594545126
-7.03162050247192	-8.75154209136963	-7.04665327072144	-0.0932125449180603	-0.0560871623456478	0.021520072594285
-7.03998708724976	-8.75163459777832	-7.03996181488037	-0.0931819751858711	-0.0560911856591702	0.0214950554072857
-7.0469708442688	-8.75352954864502	-7.04262590408325	-0.0930244475603104	-0.0561399795114994	0.0214289706200361
-7.05606889724731	-8.7582368850708	-7.04043245315552	-0.0929794386029243	-0.0561467073857784	0.021337503567338
-7.06421136856079	-8.76415920257568	-7.04555559158325	-0.0928593277931213	-0.0561101399362087	0.0212501920759678
-7.06841850280762	-8.76653861999512	-7.04935741424561	-0.0927972421050072	-0.0562294460833073	0.0210988633334637
-7.07497072219849	-8.76717472076416	-7.04909515380859	-0.0926452651619911	-0.0563089624047279	0.0210014935582876
-7.08315372467041	-8.77321910858154	-7.05544567108154	-0.092424564063549	-0.0563885644078255	0.0208726637065411
-7.09446001052856	-8.77968788146973	-7.05976724624634	-0.0923025906085968	-0.056458692997694	0.020716704428196
-7.0975775718689	-8.78327465057373	-7.06245565414429	-0.0922657996416092	-0.0565800257027149	0.0205780789256096
-7.10444974899292	-8.78263378143311	-7.06316900253296	-0.0920803397893906	-0.0565778724849224	0.02041045576334
-7.11456203460693	-8.78526210784912	-7.07058095932007	-0.0919844210147858	-0.0565795414149761	0.0202182549983263
-7.12273597717285	-8.79013919830322	-7.07545471191406	-0.0918796882033348	-0.0566817820072174	0.0200129952281713
-7.13113737106323	-8.79405975341797	-7.06802415847778	-0.0918433591723442	-0.0567075982689857	0.0198476407676935
-7.13517665863037	-8.79760646820068	-7.07787704467773	-0.0918009281158447	-0.0567521266639233	0.0196090210229158
-7.13996076583862	-8.79923725128174	-7.07296466827393	-0.0915955677628517	-0.0568220615386963	0.0193362012505531
-7.15000486373901	-8.80419635772705	-7.0759973526001	-0.0914668664336205	-0.0567529872059822	0.0192041359841824
-7.15825510025024	-8.8053617477417	-7.07566165924072	-0.0914039313793182	-0.0568065345287323	0.018903462216258
-7.16494417190552	-8.80942249298096	-7.07602787017822	-0.0913790762424469	-0.0567749626934528	0.0186636112630367
-7.16868877410889	-8.81352806091309	-7.0792875289917	-0.091324545443058	-0.056862186640501	0.0184036511927843
-7.17381858825684	-8.81427192687988	-7.08338642120361	-0.0911880657076836	-0.0568768456578255	0.0180637016892433
-7.18423700332642	-8.81647205352783	-7.08579874038696	-0.0910078436136246	-0.0568643324077129	0.0178220365196466
-7.18903493881226	-8.81911182403564	-7.08328914642334	-0.0909855142235756	-0.0568566247820854	0.0175292026251554
-7.19099235534668	-8.81930732727051	-7.08844900131226	-0.0909600928425789	-0.0569163635373116	0.0171695668250322
-7.19446563720703	-8.81758975982666	-7.08729028701782	-0.0907405763864517	-0.056940320879221	0.0168689005076885
-7.19741868972778	-8.82095050811768	-7.09017038345337	-0.0907140597701073	-0.0569139309227467	0.0165537428110838
-7.20471811294556	-8.82230663299561	-7.09435510635376	-0.0905339643359184	-0.0570070743560791	0.0161548461765051
-7.20819807052612	-8.82235336303711	-7.09737253189087	-0.0904588103294373	-0.0569897182285786	0.0158053152263165
-7.20943307876587	-8.822585105896	-7.10153484344482	-0.0903855785727501	-0.0570100508630276	0.0154227213934064
-7.20959568023682	-8.82034301757813	-7.10056734085083	-0.0902011692523956	-0.0571583397686481	0.0150074297562242
-7.21742057800293	-8.82598400115967	-7.11265707015991	-0.090047687292099	-0.0571090616285801	0.0146827278658748
-7.22225141525269	-8.82698345184326	-7.11225271224976	-0.0898488461971283	-0.0572108887135983	0.0142348650842905
-7.22794342041016	-8.82921504974365	-7.10833740234375	-0.0898179262876511	-0.0572446510195732	0.0138771971687675
-7.23106813430786	-8.82959270477295	-7.12121820449829	-0.0896347686648369	-0.0573170036077499	0.013427178375423
-7.2330846786499	-8.83198738098145	-7.12215518951416	-0.0895148813724518	-0.0573603287339211	0.0130533445626497
-7.23957395553589	-8.83689880371094	-7.12936019897461	-0.0893060937523842	-0.0574423521757126	0.0126110939309001
-7.25172710418701	-8.84015560150146	-7.12892532348633	-0.0891929641366005	-0.0574599131941795	0.0121751585975289
-7.25763320922852	-8.84712600708008	-7.14164733886719	-0.0889157503843308	-0.0575598366558552	0.0117968386039138
-7.27516794204712	-8.85445690155029	-7.15470695495605	-0.088833749294281	-0.0576250627636909	0.011388786137104
-7.28884792327881	-8.86895656585693	-7.16324806213379	-0.0886923000216484	-0.0576677024364471	0.0109794652089477
-7.30346441268921	-8.88141822814941	-7.18285417556763	-0.0884726271033287	-0.0580353103578091	0.0105675375089049
-7.31329536437988	-8.89453029632568	-7.19736814498901	-0.087974414229393	-0.0581179596483707	0.0101437894627452
-7.32136487960815	-8.90470695495605	-7.19809722900391	-0.087751992046833	-0.0581196993589401	0.0096534350886941
-7.33067274093628	-8.91334629058838	-7.18923139572144	-0.0875006020069122	-0.0583444610238075	0.00919692311435938
-7.33822536468506	-8.92156887054443	-7.1885838508606	-0.0872242227196693	-0.0584689304232597	0.00869856588542461
-7.34640741348267	-8.92786693572998	-7.19241428375244	-0.0870465636253357	-0.0585082359611988	0.00832225661724806
-7.34993171691895	-8.93056678771973	-7.20181751251221	-0.0868807658553123	-0.0587379448115826	0.00788908638060093
-7.35139179229736	-8.92437267303467	-7.21113300323486	-0.0866526737809181	-0.058831375092268	0.00752571877092123
-7.34924221038818	-8.92255020141602	-7.2149806022644	-0.0865552648901939	-0.0587796904146671	0.0071248346939683
-7.34210634231567	-8.91531181335449	-7.20190286636353	-0.0865034312009811	-0.0588467195630074	0.00668973615393043
-7.33675670623779	-8.91107273101807	-7.20954704284668	-0.0863822996616364	-0.0587969683110714	0.00624812068417668
-7.33258008956909	-8.90310192108154	-7.21100091934204	-0.0863045677542686	-0.0587306916713715	0.00580213544890285
-7.32878398895264	-8.89827632904053	-7.21426773071289	-0.0863234326243401	-0.0586394481360912	0.00532850902527571
-7.32269906997681	-8.89388942718506	-7.21070098876953	-0.0862759575247765	-0.0584808625280857	0.00489834183827043
-7.31781339645386	-8.88865375518799	-7.19912624359131	-0.0864465907216072	-0.0583199709653854	0.00439059780910611
-7.31607246398926	-8.88640022277832	-7.20540761947632	-0.086464025080204	-0.058195773512125	0.00383832305669785
-7.31749153137207	-8.88592720031738	-7.19667053222656	-0.0865450724959373	-0.0579675957560539	0.0033717374317348
-7.3176531791687	-8.8835277557373	-7.19498920440674	-0.0865830034017563	-0.0577576123178005	0.00281069683842361
-7.320716381073	-8.88823127746582	-7.19427728652954	-0.0866547748446465	-0.0575342327356339	0.00234358315356076
-7.33009147644043	-8.89406776428223	-7.19598388671875	-0.0866748243570328	-0.0573958642780781	0.00178738520480692
-7.33503675460815	-8.89218139648438	-7.19009399414063	-0.0867281183600426	-0.0572183541953564	0.00127459829673171
-7.34192848205566	-8.89849185943604	-7.18718290328979	-0.0867625772953033	-0.056957945227623	0.00063999171834439
-7.3511266708374	-8.89817142486572	-7.17483425140381	-0.0868075862526894	-0.0567728579044342	9.56271760514937E-05
-7.36374282836914	-8.9056282043457	-7.16912508010864	-0.0868960097432137	-0.0566387735307217	-0.000452774023870006
-7.3761682510376	-8.90812873840332	-7.17299747467041	-0.0869051441550255	-0.0565471462905407	-0.0010034617735073
-7.38203048706055	-8.91676998138428	-7.1734094619751	-0.0869261920452118	-0.0564862452447414	-0.00154135876800865
-7.39553022384644	-8.92133808135986	-7.17314624786377	-0.0868850722908974	-0.056371908634901	-0.00204457831569016
-7.40640020370483	-8.92980766296387	-7.17948150634766	-0.0869065746665001	-0.0562213808298111	-0.00259590428322554
-7.41598987579346	-8.93771076202393	-7.17352819442749	-0.08681820333004	-0.0561734512448311	-0.00313030276447535
-7.42568874359131	-8.94491577148438	-7.17049217224121	-0.086796797811985	-0.0560166910290718	-0.00365562178194523
-7.43418598175049	-8.95321369171143	-7.18011856079102	-0.0867380574345589	-0.0559750720858574	-0.00417203595861793
-7.44767570495605	-8.96077346801758	-7.18089246749878	-0.0867030099034309	-0.0560052134096622	-0.00467436108738184
-7.45543193817139	-8.9657039642334	-7.17938470840454	-0.0866418853402138	-0.0558923929929733	-0.00513773923739791
-7.46396207809448	-8.9717264175415	-7.18382406234741	-0.0865886434912682	-0.0558492988348007	-0.00558462319895625
-7.46920776367188	-8.97996044158936	-7.18932771682739	-0.0865544974803925	-0.0558802112936974	-0.00602446729317307
-7.47966480255127	-8.98278903961182	-7.18287563323975	-0.0864835381507874	-0.0557743795216084	-0.0064611230045557
-7.48548269271851	-8.98690700531006	-7.18911695480347	-0.0863694548606873	-0.0556939281523228	-0.0068877930752933
-7.49108219146729	-8.99671649932861	-7.18984365463257	-0.0863385871052742	-0.0556010715663433	-0.0073174717836082
-7.49870252609253	-9.00199604034424	-7.19605255126953	-0.0861861333250999	-0.0556465163826942	-0.0077096177265048
-7.50459814071655	-9.00662326812744	-7.18732833862305	-0.0862123370170593	-0.0555147565901279	-0.00808556005358696
-7.51089191436768	-9.01349925994873	-7.19420766830444	-0.0861857533454895	-0.0554352253675461	-0.00844200886785984
-7.51678323745728	-9.01633071899414	-7.19289827346802	-0.0860549733042717	-0.0553658194839954	-0.00878834538161755
-7.52557277679443	-9.02168750762939	-7.20476341247559	-0.0859363600611687	-0.0553035438060761	-0.0091372411698103
-7.53078937530518	-9.02454090118408	-7.19854545593262	-0.0858641043305397	-0.0552599392831326	-0.00952212698757648
-7.53209161758423	-9.03147602081299	-7.20534610748291	-0.0857761651277542	-0.0551881976425648	-0.00988904852420092
-7.5397777557373	-9.03136539459229	-7.20801258087158	-0.0857198610901833	-0.0550916083157063	-0.0101972669363022
-7.54757690429688	-9.04030799865723	-7.20761966705322	-0.0856710970401764	-0.0549616664648056	-0.0105937207117677
-7.55128717422485	-9.04235935211182	-7.20240545272827	-0.0855855420231819	-0.0549028478562832	-0.0108912037685513
-7.5553560256958	-9.04763126373291	-7.20260429382324	-0.0854627639055252	-0.054861593991518	-0.011260824277997
-7.56192588806152	-9.04866313934326	-7.20388317108154	-0.0854893997311592	-0.0547533556818962	-0.0115488981828094
-7.566237449646	-9.05354690551758	-7.21029710769653	-0.0855109542608261	-0.0546222366392612	-0.011866164393723
-7.57003784179688	-9.05465698242188	-7.20809459686279	-0.0853830724954605	-0.0545980408787727	-0.0121305072680116
-7.57389783859253	-9.05696487426758	-7.21027278900146	-0.0853940472006798	-0.0544400215148926	-0.0124375512823462
-7.57920932769775	-9.05939960479736	-7.20378684997559	-0.0853014439344406	-0.0543155111372471	-0.0127728627994657
-7.5800199508667	-9.06137752532959	-7.20782709121704	-0.085405558347702	-0.0542500503361225	-0.013041514903307
-7.58204126358032	-9.05837345123291	-7.20394420623779	-0.0853210464119911	-0.05410061404109	-0.0133007876574993
-7.58556795120239	-9.06075382232666	-7.20755100250244	-0.0853226706385612	-0.0539765767753124	-0.0135388942435384
-7.58767175674438	-9.06110286712646	-7.20479011535645	-0.0853623896837235	-0.0539122149348259	-0.0137900868430734
-7.58954906463623	-9.05588722229004	-7.20688199996948	-0.0852866545319557	-0.0537848770618439	-0.0140076065436006
-7.59020948410034	-9.05926609039307	-7.20623731613159	-0.0853816717863083	-0.0535789951682091	-0.0143265388906002
-7.58883476257324	-9.0598669052124	-7.20744037628174	-0.0853661149740219	-0.0535621456801891	-0.0145884286612272
-7.59197759628296	-9.05462741851807	-7.20894908905029	-0.0852984562516212	-0.0535274296998978	-0.0148581257089972
-7.59423398971558	-9.05536460876465	-7.20983409881592	-0.0853770971298218	-0.0533234849572182	-0.0149999996647239
-7.59098625183105	-9.04920673370361	-7.21166706085205	-0.0854055061936378	-0.0532787591218948	-0.0153420446440578
-7.59133005142212	-9.05064010620117	-7.21373319625854	-0.0854728892445564	-0.053210474550724	-0.0155345415696502
-7.58937549591064	-9.04675960540771	-7.21146774291992	-0.0853876024484634	-0.053190179169178	-0.0158135071396828
-7.58989334106445	-9.05186939239502	-7.21462154388428	-0.0853688716888428	-0.0530489012598991	-0.0160264186561108
-7.59202861785889	-9.04949378967285	-7.22244167327881	-0.0853567197918892	-0.053012914955616	-0.0162776615470648
-7.59188318252563	-9.04978370666504	-7.2212815284729	-0.0854052379727364	-0.0529887899756432	-0.0164148677140474
-7.59003257751465	-9.04891109466553	-7.2185230255127	-0.0853215679526329	-0.0529072619974613	-0.0166969206184149
-7.5885968208313	-9.05105495452881	-7.21542930603027	-0.0854427590966225	-0.0528168566524982	-0.0168991573154926
-7.58909797668457	-9.04787635803223	-7.21872997283936	-0.0853284224867821	-0.0528118014335632	-0.017025850713253
-7.59087133407593	-9.0477876663208	-7.22338151931763	-0.0853591486811638	-0.0527514107525349	-0.0172003768384457
-7.58691740036011	-9.04995536804199	-7.22852802276611	-0.0853496044874191	-0.0527283474802971	-0.0173641126602888
-7.58951139450073	-9.04949378967285	-7.22451019287109	-0.0854664891958237	-0.0526487454771996	-0.0175158437341452
-7.58897638320923	-9.0492467880249	-7.22820997238159	-0.085369385778904	-0.0525698512792587	-0.0176719911396503
-7.58899974822998	-9.05194568634033	-7.22234582901001	-0.0853241533041	-0.0525454096496105	-0.0177837572991848
-7.59018278121948	-9.05358600616455	-7.22602796554565	-0.0854709446430206	-0.0525359660387039	-0.0179578680545092
-7.58843946456909	-9.05231952667236	-7.22380495071411	-0.0854722633957863	-0.0524394288659096	-0.0180391743779182
-7.58720922470093	-9.05275917053223	-7.22409820556641	-0.085503987967968	-0.0523445680737495	-0.018130786716938
-7.58507537841797	-9.05701351165771	-7.22283697128296	-0.0855996310710907	-0.0522889755666256	-0.0182588621973991
-7.58531808853149	-9.05517101287842	-7.21991109848022	-0.0855535268783569	-0.052354171872139	-0.0184204690158367
-7.58467531204224	-9.05424022674561	-7.22771024703979	-0.0855492651462555	-0.0523168221116066	-0.0184799823909998
-7.58664608001709	-9.05527973175049	-7.22286653518677	-0.0855372473597527	-0.0522208921611309	-0.0185832064598799
-7.58701658248901	-9.05403137207031	-7.22505569458008	-0.085607223212719	-0.0521885193884373	-0.0186625719070435
-7.58350849151611	-9.05074596405029	-7.22685480117798	-0.0856013670563698	-0.0521502234041691	-0.0188194345682859
-7.58307695388794	-9.05353164672852	-7.22618579864502	-0.0856263265013695	-0.0521267466247082	-0.0188527386635542
-7.58555364608765	-9.05301952362061	-7.22528600692749	-0.085649736225605	-0.0521414875984192	-0.0188512690365314
-7.58255815505981	-9.05436325073242	-7.23332023620605	-0.0856965109705925	-0.0520410500466824	-0.0189783331006765
-7.58552026748657	-9.05360984802246	-7.23068523406982	-0.0857622846961021	-0.0519237406551838	-0.0190088488161564
-7.58547830581665	-9.05569076538086	-7.23093461990356	-0.0857467651367188	-0.0518958158791065	-0.0190593022853136
-7.58572006225586	-9.05649185180664	-7.22734117507935	-0.085782565176487	-0.0518394112586975	-0.019140625372529
-7.58574771881104	-9.05819797515869	-7.22877979278564	-0.0858251452445984	-0.0518712922930717	-0.0191425625234842
-7.58504724502563	-9.05747509002686	-7.23035097122192	-0.0857639238238335	-0.0518264286220074	-0.0191478282213211
-7.58550405502319	-9.05951309204102	-7.22594833374023	-0.0858856961131096	-0.0517240911722183	-0.0191818866878748
-7.58558893203735	-9.05813503265381	-7.22876214981079	-0.0858845114707947	-0.0516888089478016	-0.0191928967833519
-7.58381462097168	-9.05866432189941	-7.22971153259277	-0.085796944797039	-0.0516665764153004	-0.0191985201090574
-7.58379554748535	-9.05995559692383	-7.22588109970093	-0.08583103120327	-0.0516346395015717	-0.0190908424556255
-7.58083486557007	-9.05903244018555	-7.22895574569702	-0.0859707966446877	-0.0515686236321926	-0.0190431326627731
-7.57760000228882	-9.05511665344238	-7.22948026657104	-0.0859230980277061	-0.0515751205384731	-0.0189962387084961
-7.57486724853516	-9.05954074859619	-7.22978591918945	-0.0859396010637283	-0.0515046641230583	-0.0189520306885242
-7.57316827774048	-9.05588531494141	-7.22026395797729	-0.0859873741865158	-0.0514451786875725	-0.01883664727211
-7.56679201126099	-9.05600166320801	-7.2245192527771	-0.0860122814774513	-0.0513841584324837	-0.0187752097845078
-7.56385135650635	-9.05364322662354	-7.22195672988892	-0.0859569683670998	-0.0514423102140427	-0.018667308613658
-7.56329727172852	-9.05422687530518	-7.22269439697266	-0.0860177651047707	-0.051334273070097	-0.0184615682810545
-7.5578088760376	-9.05080795288086	-7.22263288497925	-0.0861325934529305	-0.051293358206749	-0.0183883681893349
-7.55228090286255	-9.04998397827148	-7.22369384765625	-0.0860595703125	-0.0513019934296608	-0.0182570293545723
-7.55165433883667	-9.0487003326416	-7.22315359115601	-0.0860123783349991	-0.0512851625680923	-0.0181133300065994
-7.54574394226074	-9.05042743682861	-7.22787761688232	-0.0860530883073807	-0.0513704642653465	-0.0179304536432028
-7.54365110397339	-9.04628276824951	-7.22863960266113	-0.0860001146793365	-0.051314253360033	-0.0177459362894297
-7.54533672332764	-9.04670429229736	-7.23264741897583	-0.0860034376382828	-0.0512994527816772	-0.0175588335841894
-7.54097127914429	-9.04356479644775	-7.22157716751099	-0.0860883370041847	-0.0512728132307529	-0.0174018777906895
-7.53582191467285	-9.04618358612061	-7.22202587127686	-0.0860730484127998	-0.0512996949255466	-0.0172136873006821
-7.53311824798584	-9.04497146606445	-7.22165155410767	-0.0859742537140846	-0.0513378530740738	-0.0169657282531261
-7.53140497207642	-9.04948616027832	-7.22528743743896	-0.0860253497958183	-0.0513333566486835	-0.016703387722373
-7.53460025787354	-9.04927444458008	-7.22479581832886	-0.0860127136111259	-0.0512790977954865	-0.0165135227143765
-7.53201818466187	-9.04835414886475	-7.2303671836853	-0.0859179571270943	-0.0513487383723259	-0.0162334945052862
-7.53104734420776	-9.04814338684082	-7.23060703277588	-0.0858637765049934	-0.051381777971983	-0.01602778211236
-7.52704048156738	-9.05136871337891	-7.22864007949829	-0.085801936686039	-0.0514302402734756	-0.0157759711146355
-7.52609205245972	-9.04968357086182	-7.23137855529785	-0.0858033373951912	-0.0514764785766602	-0.0155312120914459
-7.5235857963562	-9.04978084564209	-7.23778438568115	-0.0856807455420494	-0.0515061728656292	-0.0152354510501027
-7.51867198944092	-9.0482177734375	-7.24121475219727	-0.0856538787484169	-0.0515650101006031	-0.0149671584367752
-7.51547574996948	-9.04880905151367	-7.24024438858032	-0.0856441333889961	-0.0515994280576706	-0.0146664706990123
-7.51557397842407	-9.04500293731689	-7.24177217483521	-0.0855385512113571	-0.0516678504645824	-0.014385474845767
-7.50648975372314	-9.0443115234375	-7.2439546585083	-0.0854635164141655	-0.0516991727054119	-0.0140823684632778
-7.49890470504761	-9.04172706604004	-7.24688625335693	-0.0854225233197212	-0.0518839731812477	-0.0138566670939326
-7.49545764923096	-9.03690433502197	-7.24103212356567	-0.0853799805045128	-0.0519105866551399	-0.0134858284145594
-7.48652458190918	-9.0348949432373	-7.24916696548462	-0.0853317007422447	-0.0518475435674191	-0.0131672881543636
-7.48308372497559	-9.03151702880859	-7.2526330947876	-0.0852666944265366	-0.0519143305718899	-0.0128914024680853
-7.47958421707153	-9.02844524383545	-7.25228261947632	-0.0853037387132645	-0.0519691109657288	-0.0125476140528917
-7.47583293914795	-9.02705860137939	-7.24861526489258	-0.0852560177445412	-0.0520164594054222	-0.0122526986524463
-7.46521425247192	-9.02315425872803	-7.24732446670532	-0.0852800235152245	-0.0520255342125893	-0.0119193410500884
-7.45802402496338	-9.01843357086182	-7.24679470062256	-0.0851949527859688	-0.0519977323710918	-0.0116382213309407
-7.45405340194702	-9.01662445068359	-7.25061130523682	-0.0852142497897148	-0.0520263165235519	-0.0112092923372984
-7.44964981079102	-9.01253604888916	-7.24651193618774	-0.085226371884346	-0.0519366599619389	-0.0109261563047767
-7.44282579421997	-9.01029586791992	-7.25495290756226	-0.0852357149124146	-0.0519774109125137	-0.0105556519702077
-7.4384183883667	-9.00646114349365	-7.24579906463623	-0.0851969346404076	-0.0519784055650234	-0.0102922292426229
-7.43332624435425	-9.00380992889404	-7.24496936798096	-0.0852951556444168	-0.0520006418228149	-0.00994258932769299
-7.42788887023926	-8.99749183654785	-7.24289989471436	-0.0852449163794518	-0.0521265082061291	-0.00962572358548641
-7.42511081695557	-8.99463367462158	-7.24524164199829	-0.0852649882435799	-0.0520582720637321	-0.00922812148928642
-7.41616058349609	-8.9917688369751	-7.24564361572266	-0.0852572396397591	-0.0520724765956402	-0.00889100879430771
-7.41829299926758	-8.99041080474854	-7.24236965179443	-0.0852252468466759	-0.052152544260025	-0.00863931607455015
-7.41435194015503	-8.98988723754883	-7.24355983734131	-0.0852944403886795	-0.0521695278584957	-0.0082173440605402
-7.40656328201294	-8.98213291168213	-7.23987627029419	-0.0853656902909279	-0.0522352643311024	-0.00785468891263008
-7.40052080154419	-8.97871017456055	-7.24289560317993	-0.0852275788784027	-0.0523345917463303	-0.00747850071638823
-7.40114402770996	-8.97791290283203	-7.24651670455933	-0.0852046310901642	-0.0523892939090729	-0.00709614343941212
-7.39697933197021	-8.97582149505615	-7.24532318115234	-0.0852439478039742	-0.0524985529482365	-0.00676234858110547
-7.3953685760498	-8.97053146362305	-7.24722576141357	-0.0851268246769905	-0.0526361279189587	-0.0063813435845077
-7.39031314849854	-8.97061824798584	-7.25355005264282	-0.0851440876722336	-0.0527120679616928	-0.00591095117852092
-7.3846321105957	-8.96732902526855	-7.25310707092285	-0.0851348340511322	-0.0528419055044651	-0.00559398904442787
-7.38194274902344	-8.96061706542969	-7.25629615783691	-0.0849645733833313	-0.0529389008879662	-0.00515281409025192
-7.37795209884644	-8.96211624145508	-7.25835514068604	-0.0850232690572739	-0.0530004799365997	-0.0047555873170495
-7.37341594696045	-8.96105289459229	-7.25550127029419	-0.0848846957087517	-0.0531432330608368	-0.00434612622484565
-7.3713321685791	-8.96294403076172	-7.26785850524902	-0.0847667828202248	-0.0533803254365921	-0.00402235146611929
-7.3700852394104	-8.96028804779053	-7.26310062408447	-0.0847362354397774	-0.0535541027784348	-0.00354340625926852
-7.36789035797119	-8.96068096160889	-7.26827335357666	-0.084640808403492	-0.0537063144147396	-0.00312600214965642
-7.36594820022583	-8.96060752868652	-7.27728223800659	-0.0844626575708389	-0.0538890697062016	-0.00263128196820617
-7.3669171333313	-8.96685791015625	-7.28011226654053	-0.084397591650486	-0.0540468320250511	-0.00218927231617272
-7.36714458465576	-8.96956634521484	-7.2785906791687	-0.0842951908707619	-0.0542414672672749	-0.00177120952866971
-7.36984491348267	-8.968674659729	-7.28187990188599	-0.084229439496994	-0.0544173344969749	-0.00126965786330402
-7.36866617202759	-8.96970272064209	-7.28240156173706	-0.0840691179037094	-0.0546944476664066	-0.000854019133839756
-7.37102174758911	-8.97758865356445	-7.28790903091431	-0.0839665681123734	-0.0547937676310539	-0.000350699381669983
-7.37382316589355	-8.98083877563477	-7.2949013710022	-0.0838562771677971	-0.0550272911787033	7.82292045187205E-05
-7.37828636169434	-8.98274230957031	-7.29692316055298	-0.0837133228778839	-0.0552373416721821	0.000565876951441169
-7.37823343276978	-8.98453235626221	-7.29651403427124	-0.0836457908153534	-0.0554523468017578	0.000945327919907868
-7.38145923614502	-8.98752212524414	-7.30607080459595	-0.0835372060537338	-0.0556468442082405	0.00136834918521345
-7.38488912582397	-8.99257659912109	-7.31687688827515	-0.0834397673606873	-0.0558505952358246	0.00178068422246724
-7.38762235641479	-8.99629783630371	-7.30692386627197	-0.0832751989364624	-0.0560797639191151	0.00210413639433682
-7.39230298995972	-8.99865818023682	-7.31389045715332	-0.0832575634121895	-0.0562592819333076	0.00247381231747568
-7.38739347457886	-9.00140380859375	-7.32019805908203	-0.0832006484270096	-0.0564726330339909	0.00281851552426815
-7.39223289489746	-9.0047550201416	-7.31903266906738	-0.0829626843333244	-0.0566996559500694	0.00316102313809097
-7.39820909500122	-9.00739765167236	-7.32964420318604	-0.0829120799899101	-0.0569124557077885	0.00353300827555358
-7.40177631378174	-9.00898456573486	-7.32877731323242	-0.0828820094466209	-0.0570873580873013	0.00386777892708778
-7.40186452865601	-9.00952529907227	-7.33814430236816	-0.0828143507242203	-0.0572819672524929	0.00414183503016829
-7.40746545791626	-9.00981140136719	-7.33642482757568	-0.0827483609318733	-0.057496152818203	0.004500153940171
-7.4084324836731	-9.01177024841309	-7.34204292297363	-0.0827374532818794	-0.0576078072190285	0.00478234328329563
-7.41526937484741	-9.01242637634277	-7.34460353851318	-0.0825884714722633	-0.0578053370118141	0.00500466953963041
-7.41898965835571	-9.01188468933105	-7.33736991882324	-0.0826087668538094	-0.0579060539603233	0.00528093241155148
-7.41924476623535	-9.01822090148926	-7.34493732452393	-0.0826190635561943	-0.0580802261829376	0.00548545969650149
-7.42026662826538	-9.01534748077393	-7.34365940093994	-0.0825204700231552	-0.0582458972930908	0.00577216641977429
-7.42303895950317	-9.01987361907959	-7.34558629989624	-0.0825201421976089	-0.0583285465836525	0.0060302997007966
-7.43014526367188	-9.02126312255859	-7.34964227676392	-0.0824489519000053	-0.0584888644516468	0.00618273997679353
-7.43484020233154	-9.02557849884033	-7.35139226913452	-0.0824463367462158	-0.0586377270519733	0.00640411535277963
-7.43118047714233	-9.02627563476563	-7.35402202606201	-0.0824430286884308	-0.0588296353816986	0.00658553000539541
-7.43433046340942	-9.02776527404785	-7.34673547744751	-0.0823468789458275	-0.058951910585165	0.00679405452683568
-7.43653249740601	-9.02933692932129	-7.35582494735718	-0.0822335854172707	-0.0590667016804218	0.00693013053387403
-7.44027996063232	-9.03422260284424	-7.35432195663452	-0.082144558429718	-0.0591031797230244	0.00706139300018549
-7.44127655029297	-9.03391361236572	-7.35596227645874	-0.0822252407670021	-0.0592695064842701	0.00725119840353727
-7.4391622543335	-9.02994537353516	-7.35539531707764	-0.0821846202015877	-0.0594273693859577	0.00732146296650171
-7.44112110137939	-9.03145217895508	-7.3568959236145	-0.0820723474025726	-0.0593410953879356	0.0075113563798368
-7.44274806976318	-9.03282165527344	-7.36811542510986	-0.0820431113243103	-0.059537410736084	0.00761821400374174
-7.44157743453979	-9.03275489807129	-7.36132955551147	-0.0820939466357231	-0.0596124827861786	0.00773062882944942
-7.43937826156616	-9.03175067901611	-7.36124610900879	-0.0821100771427155	-0.0596281699836254	0.00782657600939274
-7.43975496292114	-9.03146266937256	-7.366539478302	-0.0820339173078537	-0.0596851594746113	0.00793093722313643
-7.44324636459351	-9.0295238494873	-7.36666059494019	-0.0820151418447495	-0.0596816129982471	0.00800639390945435
-7.43900537490845	-9.02840900421143	-7.37413787841797	-0.0820182338356972	-0.0598378479480743	0.00809848867356777
-7.44319248199463	-9.02637672424316	-7.3690619468689	-0.0820134654641151	-0.0598660483956337	0.0082115400582552
-7.43792724609375	-9.02771949768066	-7.36282777786255	-0.0820629000663757	-0.059854794293642	0.00823879800736904
-7.44262456893921	-9.02517414093018	-7.36564826965332	-0.0819297805428505	-0.0599518641829491	0.00829742196947336
-7.44396209716797	-9.02767181396484	-7.36655044555664	-0.0819392129778862	-0.0599515028297901	0.00837390962988138
-7.44132471084595	-9.02645683288574	-7.36059427261353	-0.0820219740271568	-0.060025941580534	0.00834705214947462
-7.44144439697266	-9.02279281616211	-7.36378574371338	-0.0820041000843048	-0.0600604675710201	0.0084288390353322
-7.4424843788147	-9.02485847473145	-7.36537599563599	-0.0819781497120857	-0.0600158534944057	0.0084966653957963
-7.44303321838379	-9.02376270294189	-7.36507940292358	-0.0819073915481567	-0.0601107478141785	0.00846336409449577
-7.44534873962402	-9.02759170532227	-7.3591160774231	-0.0819327533245087	-0.0601485706865788	0.00852078199386597
-7.44280481338501	-9.02507209777832	-7.36091327667236	-0.0819133967161179	-0.0602187365293503	0.00853972975164652
-7.4436616897583	-9.02276611328125	-7.3628191947937	-0.0818938836455345	-0.0602236315608025	0.00859315786510706
-7.44356203079224	-9.02332782745361	-7.36686086654663	-0.0818694457411766	-0.0602051541209221	0.00861869473010302
-7.44546890258789	-9.02418804168701	-7.36123657226563	-0.0818267837166786	-0.0602695308625698	0.00867300294339657
-7.44582605361938	-9.02464294433594	-7.36433506011963	-0.0817926228046417	-0.0603041686117649	0.00860847998410463
-7.44575309753418	-9.02274417877197	-7.35982656478882	-0.0817571133375168	-0.0603565350174904	0.00868065003305674
-7.44544506072998	-9.02427196502686	-7.36247253417969	-0.0818267241120338	-0.0603002309799194	0.00871479790657759
-7.44931888580322	-9.02292919158936	-7.3665246963501	-0.0817564129829407	-0.0602860152721405	0.00874703098088503
-7.44748067855835	-9.02260494232178	-7.36275863647461	-0.0818650498986244	-0.0602790266275406	0.00879889167845249
-7.44647598266602	-9.02104377746582	-7.3675422668457	-0.0817895457148552	-0.0602929666638374	0.00882490910589695
-7.45093297958374	-9.02077674865723	-7.36725854873657	-0.0817459896206856	-0.0603078715503216	0.00886695925146341
-7.45200967788696	-9.01865196228027	-7.36700963973999	-0.0817918255925179	-0.0602983795106411	0.00888059288263321
-7.44740772247314	-9.01333713531494	-7.36376667022705	-0.0817190259695053	-0.0603032261133194	0.00891277752816677
-7.44490051269531	-9.0093822479248	-7.36779975891113	-0.0818179324269295	-0.0602114163339138	0.00894014816731215
-7.44547986984253	-9.00931453704834	-7.37149715423584	-0.0817167982459068	-0.0601773448288441	0.00895131845027208
-7.4424786567688	-9.0073938369751	-7.36731338500977	-0.0817473381757736	-0.0602169148623943	0.00892030168324709
-7.43717527389526	-9.00283527374268	-7.35931587219238	-0.0818620622158051	-0.0601573139429092	0.00902032759040594
-7.43584489822388	-9.00078105926514	-7.36565351486206	-0.0817816331982613	-0.060112938284874	0.00900644343346357
-7.43615627288818	-8.99826049804688	-7.35575389862061	-0.0818223878741264	-0.0601233392953873	0.00905796978622675
-7.43258857727051	-8.99700832366943	-7.36060905456543	-0.081890232861042	-0.0600815862417221	0.00911562610417604
-7.42912578582764	-8.99325752258301	-7.35731935501099	-0.0818194672465324	-0.0600695461034775	0.00914654042571783
-7.42489576339722	-8.99315357208252	-7.35973310470581	-0.0820047333836555	-0.0599214173853397	0.00916802138090134
-7.4251503944397	-8.98837852478027	-7.361741065979	-0.0819324180483818	-0.0599258095026016	0.00921714305877686
-7.42468404769897	-8.98568534851074	-7.36148405075073	-0.0819452852010727	-0.0598833784461021	0.00927974097430706
-7.41974353790283	-8.98348712921143	-7.36138820648193	-0.0820096656680107	-0.0598204359412193	0.00921771675348282
-7.41858434677124	-8.98096561431885	-7.35989332199097	-0.0820395201444626	-0.0597562864422798	0.00923376530408859
-7.41807508468628	-8.97797393798828	-7.36308479309082	-0.0820635333657265	-0.0596585124731064	0.00926519185304642
-7.41385841369629	-8.97470378875732	-7.35990715026855	-0.0821911990642548	-0.0596534684300423	0.00924396608024836
-7.41540336608887	-8.97294235229492	-7.35536527633667	-0.082214780151844	-0.0595966875553131	0.00926670990884304
-7.408935546875	-8.96950435638428	-7.35610675811768	-0.0822604224085808	-0.0595383085310459	0.00926695484668016
-7.40830230712891	-8.96529865264893	-7.35728359222412	-0.0822686031460762	-0.0595139972865582	0.00923862121999264
-7.41215801239014	-8.96757125854492	-7.35577344894409	-0.0822830572724342	-0.0593496076762676	0.0093106348067522
-7.41238880157471	-8.96584224700928	-7.35204696655273	-0.0824236571788788	-0.0592735186219215	0.00929618440568447
-7.4095458984375	-8.96432876586914	-7.34676218032837	-0.0824478715658188	-0.0592200607061386	0.00927404407411814
-7.41032934188843	-8.96182918548584	-7.34838676452637	-0.0824956595897675	-0.0590707026422024	0.0093147587031126
-7.40763092041016	-8.96521091461182	-7.3493332862854	-0.0825462862849236	-0.0589835681021214	0.00934776477515697
-7.4109959602356	-8.96435356140137	-7.34503364562988	-0.0825709700584412	-0.0589607618749142	0.00931925233453512
-7.41383743286133	-8.96742725372314	-7.33760166168213	-0.0825907737016678	-0.0587963722646236	0.00933270808309317
-7.40856456756592	-8.96411418914795	-7.3406834602356	-0.082703061401844	-0.0588377751410007	0.00929782632738352
-7.40706205368042	-8.96428298950195	-7.33723497390747	-0.0826561227440834	-0.0587667934596539	0.00935366656631231
-7.4077787399292	-8.96874237060547	-7.34135770797729	-0.0826684534549713	-0.0586611069738865	0.00938386097550392
-7.41043663024902	-8.96788120269775	-7.33536720275879	-0.0826845765113831	-0.0586131662130356	0.00934889167547226
-7.41561698913574	-8.96872138977051	-7.34131717681885	-0.0827115550637245	-0.0584592260420322	0.00944173242896795
-7.41463708877563	-8.96770477294922	-7.34231805801392	-0.0826943144202232	-0.0585150867700577	0.00937147345393896
-7.41278314590454	-8.97071838378906	-7.33871030807495	-0.0828188806772232	-0.0584266595542431	0.00939836073666811
-7.41203880310059	-8.96760177612305	-7.3352198600769	-0.0827755555510521	-0.0583718232810497	0.00935475341975689
-7.42027044296265	-8.96989059448242	-7.32591104507446	-0.0826872885227203	-0.0582994483411312	0.00936877448111773
-7.41504907608032	-8.97107982635498	-7.33087301254272	-0.0827545076608658	-0.0582742616534233	0.0093269906938076
-7.41998052597046	-8.97033786773682	-7.33067274093628	-0.0827572494745255	-0.058328490704298	0.00927808508276939
-7.42317676544189	-8.97105884552002	-7.32836055755615	-0.0828584507107735	-0.0581754222512245	0.00927942991256714
-7.42122602462769	-8.96822643280029	-7.32871961593628	-0.0829761773347855	-0.058145634829998	0.00913954805582762
-7.42262744903564	-8.96781635284424	-7.32723665237427	-0.082959271967411	-0.0580115653574467	0.00911013223230839
-7.42326307296753	-8.96584320068359	-7.33296298980713	-0.0829983204603195	-0.0579498298466206	0.00896492600440979
-7.42467546463013	-8.96934032440186	-7.32706022262573	-0.0831215754151344	-0.0578669682145119	0.00890375766903162
-7.425621509552	-8.96439075469971	-7.32042932510376	-0.0833057314157486	-0.0577935837209225	0.00882477965205908
-7.42361688613892	-8.9642162322998	-7.315833568573	-0.08342694491148	-0.0576466023921967	0.00865590292960405
-7.42213821411133	-8.96130180358887	-7.31952238082886	-0.0835972353816032	-0.0574158951640129	0.0085216099396348
-7.42571115493774	-8.95979785919189	-7.31590270996094	-0.0837297439575195	-0.0572761110961437	0.00837809965014458
-7.42434740066528	-8.95901298522949	-7.30592775344849	-0.084033340215683	-0.0570832043886185	0.00827431958168745
-7.42687749862671	-8.95093631744385	-7.29898023605347	-0.0841729491949081	-0.0569519028067589	0.00815541110932827
-7.42620372772217	-8.94780254364014	-7.29480504989624	-0.0843296349048615	-0.056752622127533	0.00798727851361036
-7.42383337020874	-8.94503211975098	-7.29555463790894	-0.0844973251223564	-0.0566440857946873	0.00783553346991539
-7.42709636688232	-8.94075870513916	-7.28956460952759	-0.0846732556819916	-0.0564332120120525	0.00770795904099941
-7.42530679702759	-8.93888187408447	-7.28376913070679	-0.0849471315741539	-0.0562198236584663	0.00755108892917633
-7.42299175262451	-8.93395709991455	-7.27542877197266	-0.0850396901369095	-0.0560594648122787	0.00738485716283321
-7.42825698852539	-8.93371677398682	-7.27968645095825	-0.0851814970374107	-0.0558906346559525	0.00722550321370363
-7.42330074310303	-8.93235015869141	-7.27196979522705	-0.085386611521244	-0.0557440854609013	0.00697803497314453
-7.42242574691772	-8.92778491973877	-7.26692199707031	-0.0855904817581177	-0.0555376373231411	0.00681279646232724
-7.41968536376953	-8.92638969421387	-7.26771640777588	-0.0856812372803688	-0.0553395859897137	0.00664978148415685
-7.42020654678345	-8.92255687713623	-7.25849628448486	-0.0858124196529388	-0.0551717132329941	0.00642883544787765
-7.42168283462524	-8.92250823974609	-7.25883340835571	-0.0860608220100403	-0.054979894310236	0.00628779223188758
-7.42023658752441	-8.91858577728271	-7.25332355499268	-0.0861215963959694	-0.0548750758171082	0.00608876906335354
-7.41620826721191	-8.91605663299561	-7.2480993270874	-0.0862762928009033	-0.0547538809478283	0.00594603735953569
-7.41398859024048	-8.91176223754883	-7.25112295150757	-0.0863171592354774	-0.0545868501067162	0.0057861297391355
-7.41470050811768	-8.91036224365234	-7.24081373214722	-0.0864604860544205	-0.0544292815029621	0.00570750748738647
-7.40992021560669	-8.90862560272217	-7.24277448654175	-0.0865316838026047	-0.0542994886636734	0.00551821617409587
-7.40960216522217	-8.90338611602783	-7.24172306060791	-0.0865658968687058	-0.0542085729539394	0.00537353288382292
-7.40203428268433	-8.90662097930908	-7.23698663711548	-0.0868148356676102	-0.0540531985461712	0.00524258520454168
-7.39842128753662	-8.90190124511719	-7.24088382720947	-0.0868843570351601	-0.0539108961820602	0.00507240276783705
-7.39710187911987	-8.89550018310547	-7.23750638961792	-0.0868577808141708	-0.0537917874753475	0.00497101433575153
-7.3920750617981	-8.89622497558594	-7.23616456985474	-0.0869828388094902	-0.0535841174423695	0.00477617140859365
-7.38758134841919	-8.89428329467773	-7.22808647155762	-0.0871249809861183	-0.0535049140453339	0.00470251450315118
-7.3856987953186	-8.88915538787842	-7.229172706604	-0.0871295183897018	-0.0534403584897518	0.00459885969758034
-7.38040494918823	-8.88801765441895	-7.23328876495361	-0.0872835591435432	-0.0532193593680859	0.0044951462186873
-7.37855815887451	-8.88603687286377	-7.23275804519653	-0.0873148590326309	-0.0530790202319622	0.00441289599984884
-7.37923336029053	-8.88164329528809	-7.23105716705322	-0.0872674584388733	-0.0530048236250877	0.00430899206548929
-7.37578058242798	-8.88636493682861	-7.22511911392212	-0.087464302778244	-0.0528383478522301	0.00425009755417705
-7.37362432479858	-8.88011169433594	-7.22444105148315	-0.0874959230422974	-0.0527964718639851	0.00419309735298157
-7.37079381942749	-8.88095664978027	-7.22482872009277	-0.0875794067978859	-0.0526422597467899	0.00416469108313322
-7.37155771255493	-8.88033962249756	-7.2256555557251	-0.087604746222496	-0.0525826700031757	0.00399109907448292
-7.37319993972778	-8.88020706176758	-7.22443819046021	-0.0875973179936409	-0.0526162460446358	0.00393250724300742
-7.36972618103027	-8.87888145446777	-7.22534894943237	-0.0876688584685326	-0.0525323152542114	0.00388421234674752
-7.36913442611694	-8.87401294708252	-7.2216420173645	-0.0876826271414757	-0.0525307469069958	0.00383476470597088
-7.367262840271	-8.87515926361084	-7.22908449172974	-0.0876327008008957	-0.0524834133684635	0.00373194785788655
-7.36809873580933	-8.87321949005127	-7.22847604751587	-0.0876828953623772	-0.052498746663332	0.00369193335063756
-7.36754512786865	-8.87138938903809	-7.23262119293213	-0.0878028050065041	-0.0523927994072437	0.00356219313107431
-7.36556673049927	-8.8662691116333	-7.23314809799194	-0.0877854079008102	-0.0524500012397766	0.00342564773745835
-7.36378002166748	-8.86837196350098	-7.22841501235962	-0.0878291949629784	-0.0523590631783009	0.00339449197053909
-7.36294555664063	-8.86502742767334	-7.2359447479248	-0.0878576040267944	-0.052408754825592	0.00323408609256148
-7.36163568496704	-8.86290645599365	-7.2338809967041	-0.0879143998026848	-0.0523774288594723	0.00317481835372746
-7.36551523208618	-8.86183929443359	-7.23609113693237	-0.0879836678504944	-0.052398893982172	0.00304602016694844
-7.36638498306274	-8.86086654663086	-7.23548269271851	-0.0880800783634186	-0.0522939264774323	0.002942169085145
-7.36726474761963	-8.85797691345215	-7.23886299133301	-0.088140681385994	-0.0523363016545773	0.002801354508847
-7.37128639221191	-8.85488510131836	-7.23165082931519	-0.0882120132446289	-0.0522385723888874	0.00268743745982647
-7.37308311462402	-8.8557243347168	-7.22879266738892	-0.0883933827280998	-0.0522288009524345	0.00259205978363752
-7.3744215965271	-8.85264873504639	-7.22819042205811	-0.0883158221840858	-0.0522284992039204	0.00247127539478242
-7.38181829452515	-8.85592555999756	-7.22932004928589	-0.0884446427226067	-0.052116934210062	0.00236162822693586
-7.38594961166382	-8.85773944854736	-7.22498369216919	-0.0885659232735634	-0.0521565154194832	0.00225912057794631
-7.38741540908813	-8.85921478271484	-7.2260160446167	-0.0886779129505157	-0.0521085150539875	0.00216842838563025
-7.39138460159302	-8.85803127288818	-7.2251615524292	-0.0887288153171539	-0.052010890096426	0.00209018960595131
-7.39578914642334	-8.86014652252197	-7.22147226333618	-0.0888841226696968	-0.0518403351306915	0.00192220287863165
-7.40294027328491	-8.85904502868652	-7.21901273727417	-0.0889279022812843	-0.0518378168344498	0.001742007676512
-7.40997982025146	-8.86220645904541	-7.21352624893188	-0.0891148075461388	-0.0517052747309208	0.00158284371718764
-7.40978717803955	-8.86324405670166	-7.21184968948364	-0.0892715230584145	-0.0516441762447357	0.00142626510933042
-7.41302824020386	-8.86245155334473	-7.20363187789917	-0.0893069505691528	-0.0515911020338535	0.00126852362882346
-7.42208576202393	-8.86660194396973	-7.19762849807739	-0.089470811188221	-0.0514277741312981	0.00115455512423068
-7.42970514297485	-8.8694429397583	-7.19685888290405	-0.0896119475364685	-0.0513931959867477	0.00103120179846883
-7.44111442565918	-8.87140560150146	-7.18833827972412	-0.0897470563650131	-0.0513059012591839	0.000912824412807822
-7.44059133529663	-8.87124061584473	-7.1893048286438	-0.0899039059877396	-0.051215935498476	0.000711610133294016
-7.44707632064819	-8.8721284866333	-7.17892026901245	-0.0900012254714966	-0.0511725917458534	0.000646920059807599
-7.45504856109619	-8.87718391418457	-7.18379020690918	-0.0899859666824341	-0.0511901862919331	0.000541316927410662
-7.46493482589722	-8.88316440582275	-7.17446088790894	-0.0901520848274231	-0.0511359237134457	0.000499929476063699
-7.47184276580811	-8.88863563537598	-7.1838116645813	-0.0902342945337296	-0.0511629767715931	0.000344404485076666
-7.4826021194458	-8.89090156555176	-7.17580223083496	-0.0901805907487869	-0.0512220747768879	0.000313504686346278
-7.49291801452637	-8.89896297454834	-7.17505311965942	-0.0902658924460411	-0.0512053892016411	0.000281751621514559
-7.50292634963989	-8.90487289428711	-7.17660522460938	-0.0903603062033653	-0.0513392388820648	0.00016978861822281
-7.51616477966309	-8.9084415435791	-7.17665243148804	-0.0902092531323433	-0.0512740537524223	0.000200583948753774
-7.52746677398682	-8.91608238220215	-7.18081283569336	-0.0902096703648567	-0.0513093695044518	6.79519143886864E-05
-7.53573131561279	-8.92265796661377	-7.18246984481812	-0.090289369225502	-0.0514587312936783	6.55220719636418E-05
-7.54496049880981	-8.92666435241699	-7.18176555633545	-0.0902456119656563	-0.0515649951994419	2.28131898438733E-06
-7.55418634414673	-8.93169403076172	-7.1811375617981	-0.0902722179889679	-0.051545474678278	-3.13683558488265E-05
-7.56329107284546	-8.93749904632568	-7.18866920471191	-0.0902045741677284	-0.0515942461788654	-2.39243163377978E-05
-7.57174587249756	-8.93966484069824	-7.18696022033691	-0.0901294723153114	-0.0517385825514793	-7.82818970037624E-05
-7.57903909683228	-8.94613456726074	-7.18762254714966	-0.0901370570063591	-0.0517461113631725	-9.87039602478035E-05
-7.5833797454834	-8.94627571105957	-7.18839120864868	-0.0902083665132523	-0.0518414042890072	-0.000114382979518268
-7.58696269989014	-8.95047187805176	-7.18855953216553	-0.0901230499148369	-0.0518252663314343	-0.000120444681670051
-7.58780384063721	-8.95384693145752	-7.19002914428711	-0.0901468470692635	-0.0519007183611393	-0.000159877323312685
-7.59346055984497	-8.95736789703369	-7.18691968917847	-0.090148039162159	-0.0519437454640865	-0.000175138455233537
-7.59548616409302	-8.95671081542969	-7.18775177001953	-0.0901304185390472	-0.0520329140126705	-0.000144686506246217
-7.59350872039795	-8.95914554595947	-7.18087768554688	-0.0902087986469269	-0.0520659424364567	-0.000184125485247932
-7.5961012840271	-8.95976448059082	-7.18835115432739	-0.0901438891887665	-0.0520348772406578	-0.000169733495567925
-7.59809160232544	-8.95944499969482	-7.18717098236084	-0.0902292504906654	-0.0520748943090439	-0.000151758416905068
-7.60116529464722	-8.96395111083984	-7.18923187255859	-0.0902036800980568	-0.052075881510973	-0.000168268161360174
-7.59879207611084	-8.96134948730469	-7.19232988357544	-0.0902607962489128	-0.0521077215671539	-0.000222425165702589
-7.60070133209229	-8.96405124664307	-7.18602657318115	-0.0902871489524841	-0.0520826652646065	-0.000224644696572796
-7.59625244140625	-8.96604156494141	-7.17950916290283	-0.0902210250496864	-0.0520933158695698	-0.000248327531153336
-7.60339784622192	-8.96844959259033	-7.18057346343994	-0.0902578085660934	-0.0521187037229538	-0.000207543562282808
-7.60486936569214	-8.96747589111328	-7.18461799621582	-0.0902271121740341	-0.0521172098815441	-0.000172909538378008
-7.60911560058594	-8.97117137908936	-7.18766593933105	-0.0902913510799408	-0.0520864464342594	-0.0001914587628562
-7.60768032073975	-8.97322177886963	-7.18570137023926	-0.0902360007166862	-0.0521954707801342	-0.000290006573777646
-7.61372232437134	-8.9727029800415	-7.18424320220947	-0.0903095230460167	-0.0521897561848164	-0.000261412147665396
-7.61311054229736	-8.97619152069092	-7.18891429901123	-0.0902984663844109	-0.0521694198250771	-0.000270405813353136
-7.61287546157837	-8.97455978393555	-7.18960571289063	-0.0901336297392845	-0.0522889792919159	-0.000325150700518861
-7.62157678604126	-8.98061847686768	-7.18704080581665	-0.0901476591825485	-0.0522831864655018	-0.000347777327988297
-7.6246452331543	-8.98266696929932	-7.19043827056885	-0.0902209803462029	-0.0524024143815041	-0.000422326411353424
-7.62989330291748	-8.98252964019775	-7.19049835205078	-0.0900891572237015	-0.0524802319705486	-0.000424982776166871
-7.63149118423462	-8.98587799072266	-7.19007635116577	-0.0900212153792381	-0.0525117143988609	-0.000443110038759187
-7.63781070709229	-8.98850631713867	-7.19098567962646	-0.0899560078978539	-0.0526371747255325	-0.000529636687133461
-7.64492416381836	-8.99201011657715	-7.19635486602783	-0.0898342430591583	-0.0527170673012733	-0.000579063082113862
-7.64849805831909	-8.9946870803833	-7.1965594291687	-0.0898312926292419	-0.0528455786406994	-0.000627981557045132
-7.65178728103638	-8.99837589263916	-7.19934988021851	-0.0897750928997993	-0.0530758239328861	-0.000651030335575342
-7.65612983703613	-8.9975414276123	-7.20070886611938	-0.0895302072167397	-0.0532082505524158	-0.0007312226225622
-7.6632776260376	-9.00652313232422	-7.20530605316162	-0.0894292369484901	-0.0532719977200031	-0.000769847014453262
-7.66964626312256	-9.0099458694458	-7.21073913574219	-0.0893397405743599	-0.053538616746664	-0.000856385391671211
-7.67929029464722	-9.01549816131592	-7.2159481048584	-0.0892637595534325	-0.053685624152422	-0.000855623336974531
-7.67956066131592	-9.01637363433838	-7.22125053405762	-0.0892309471964836	-0.0538743734359741	-0.00095410697394982
-7.68747758865356	-9.01891899108887	-7.2244930267334	-0.0890690088272095	-0.0540631748735905	-0.000965657236520201
-7.69449663162231	-9.02747440338135	-7.23386096954346	-0.0889812558889389	-0.0541297234594822	-0.00105685158632696
-7.70330333709717	-9.03311729431152	-7.22676467895508	-0.0889159366488457	-0.0542918257415295	-0.0011363229714334
-7.70934057235718	-9.04079914093018	-7.2383599281311	-0.0888165682554245	-0.0545279495418072	-0.00124248117208481
-7.71840667724609	-9.03958415985107	-7.23762035369873	-0.0887162312865257	-0.0547391064465046	-0.00131827068980783
-7.72570943832397	-9.05105400085449	-7.24072217941284	-0.0886382311582565	-0.0548112317919731	-0.00141017709393054
-7.73839998245239	-9.05116558074951	-7.24938106536865	-0.0884728133678436	-0.0550638623535633	-0.00148240232374519
-7.74963760375977	-9.06027507781982	-7.25046110153198	-0.088465541601181	-0.0551216527819633	-0.00155872560571879
-7.7573184967041	-9.06718063354492	-7.25626802444458	-0.0884077474474907	-0.0552906394004822	-0.00170058768708259
-7.76854276657104	-9.06669616699219	-7.25508165359497	-0.0883172750473022	-0.0554341711103916	-0.00181202217936516
-7.77599191665649	-9.07366275787354	-7.26433849334717	-0.0882232487201691	-0.055601742118597	-0.00194932753220201
-7.78676795959473	-9.07830905914307	-7.26652097702026	-0.0881738066673279	-0.0557027645409107	-0.00211930554360151
-7.7978949546814	-9.0816593170166	-7.272292137146	-0.0881433114409447	-0.055913183838129	-0.00223264400847256
-7.80339431762695	-9.08524703979492	-7.27819108963013	-0.0881113260984421	-0.0560732334852219	-0.00239688483998179
-7.80788660049438	-9.08728790283203	-7.28108692169189	-0.088087297976017	-0.056267186999321	-0.00269239256158471
-7.81741905212402	-9.0899543762207	-7.28349924087524	-0.0880144909024239	-0.0564444325864315	-0.0028058688621968
-7.82482814788818	-9.0904483795166	-7.29055547714233	-0.0880448520183563	-0.0565758384764194	-0.00306446268223226
-7.83206796646118	-9.0914134979248	-7.29228639602661	-0.088047169148922	-0.0567439459264278	-0.0033203533384949
-7.83695459365845	-9.09329605102539	-7.2960376739502	-0.0880921855568886	-0.0568467043340206	-0.00350845023058355
-7.84397888183594	-9.0942325592041	-7.29708242416382	-0.0881102830171585	-0.0569266825914383	-0.00375010934658349
-7.85678482055664	-9.09818649291992	-7.29647302627563	-0.0880899131298065	-0.0570245049893856	-0.00394505681470037
-7.87025022506714	-9.10096454620361	-7.29696273803711	-0.0881185531616211	-0.057058934122324	-0.00419681193307042
-7.8737645149231	-9.10671806335449	-7.29765605926514	-0.0882400646805763	-0.0572172366082668	-0.00441796705126762
-7.88489580154419	-9.11055278778076	-7.29681348800659	-0.0882415026426315	-0.057259488850832	-0.00459956610575318
-7.89667844772339	-9.11907768249512	-7.29914951324463	-0.0881863310933113	-0.0572530329227448	-0.00479900371283293
-7.90743827819824	-9.1272087097168	-7.29721021652222	-0.088210791349411	-0.0574091114103794	-0.00501514133065939
-7.91897249221802	-9.13089179992676	-7.29741907119751	-0.0881614536046982	-0.0575258918106556	-0.0051393280737102
-7.92512464523315	-9.1346321105957	-7.30483484268188	-0.0881826728582382	-0.057631466537714	-0.00537179317325354
-7.93188571929932	-9.13582801818848	-7.30422973632813	-0.0880858451128006	-0.0577641651034355	-0.00557775050401688
-7.93995428085327	-9.1429967880249	-7.31670188903809	-0.088064007461071	-0.0578283332288265	-0.00579328183084726
-7.94591903686523	-9.14311981201172	-7.31890487670898	-0.0880319103598595	-0.0579765625298023	-0.00603876728564501
-7.94976711273193	-9.14347267150879	-7.32572078704834	-0.0881086215376854	-0.0581144168972969	-0.00626459391787648
-7.95255088806152	-9.13856506347656	-7.33322525024414	-0.088065542280674	-0.0582964792847633	-0.00652519101276994
-7.95629692077637	-9.14180755615234	-7.33227252960205	-0.0881535783410072	-0.0582580305635929	-0.00677158124744892
-7.96245050430298	-9.14242267608643	-7.33589506149292	-0.0881850272417068	-0.0583998560905457	-0.00700790947303176
-7.9668083190918	-9.13849830627441	-7.33322715759277	-0.0882874801754951	-0.0584250092506409	-0.0071579278446734
-7.96734237670898	-9.14099311828613	-7.33502388000488	-0.088414803147316	-0.0584411472082138	-0.00735154328867793
-7.97283220291138	-9.13782691955566	-7.33395862579346	-0.0884302631020546	-0.0583969689905643	-0.0075591136701405
-7.97473955154419	-9.14254665374756	-7.3318510055542	-0.0885330140590668	-0.0583539456129074	-0.00774870021268725
-7.97788333892822	-9.1430196762085	-7.33436632156372	-0.0885965153574944	-0.0583517625927925	-0.00796320475637913
-7.98370552062988	-9.14322566986084	-7.33028793334961	-0.088654987514019	-0.0583233945071697	-0.00823395606130362
-7.98153162002563	-9.14760589599609	-7.33010196685791	-0.088785246014595	-0.0582450367510319	-0.00839519593864679
-7.98077583312988	-9.14626026153564	-7.33433151245117	-0.0887275859713554	-0.0582806020975113	-0.00862458907067776
-7.98351907730103	-9.15074729919434	-7.33523654937744	-0.0887746810913086	-0.0581123232841492	-0.00881450530141592
-7.98310089111328	-9.15098285675049	-7.32792520523071	-0.0889523476362228	-0.0580540709197521	-0.00908455811440945
-7.98426914215088	-9.14884948730469	-7.33254957199097	-0.089017927646637	-0.0579694733023643	-0.00922923162579536
-7.9820990562439	-9.14455413818359	-7.32920265197754	-0.0890709459781647	-0.0578549802303314	-0.0094291539862752
-7.97815084457397	-9.14503192901611	-7.32971620559692	-0.0892513766884804	-0.0577175207436085	-0.00960426591336727
-7.9782133102417	-9.14107227325439	-7.32827091217041	-0.0893321558833122	-0.0576785244047642	-0.00982358399778605
-7.98013114929199	-9.14256000518799	-7.32285118103027	-0.0894817560911179	-0.0575127229094505	-0.00993509031832218
-7.9744119644165	-9.14194202423096	-7.32512712478638	-0.0895597636699677	-0.0574174933135509	-0.0102104200050235
-7.97279024124146	-9.13935279846191	-7.31514120101929	-0.08969746530056	-0.0573225915431976	-0.01031952816993
-7.97425746917725	-9.13552665710449	-7.32151746749878	-0.0898458138108253	-0.0572073124349117	-0.0105377109721303
-7.97026634216309	-9.13424777984619	-7.31373071670532	-0.0899775177240372	-0.0570139177143574	-0.0106974272057414
-7.96964931488037	-9.13449859619141	-7.31692123413086	-0.0900243744254112	-0.0568560883402824	-0.0109049156308174
-7.96985530853271	-9.13168334960938	-7.31051445007324	-0.0900842100381851	-0.0567662678658962	-0.011101677082479
-7.96418380737305	-9.13034439086914	-7.31190490722656	-0.090239629149437	-0.0566713660955429	-0.0112253921106458
-7.96458292007446	-9.12671566009521	-7.30653953552246	-0.0904019400477409	-0.0565765500068665	-0.0114611918106675
-7.96329784393311	-9.1230640411377	-7.31178045272827	-0.0904510170221329	-0.0564476437866688	-0.0115328561514616
-7.95910120010376	-9.11969375610352	-7.30647087097168	-0.0905043408274651	-0.056260921061039	-0.0117048434913158
-7.95715522766113	-9.11756038665771	-7.30959701538086	-0.0906511470675468	-0.056133396923542	-0.0118769379332662
-7.95662975311279	-9.11107444763184	-7.30969190597534	-0.090691439807415	-0.0560059510171413	-0.0120722372084856
-7.95027446746826	-9.10879802703857	-7.30419826507568	-0.0908824056386948	-0.0558218061923981	-0.0121829090639949
-7.94405269622803	-9.10100078582764	-7.30283641815186	-0.0909967795014381	-0.0557805150747299	-0.0123679134994745
-7.9440860748291	-9.0955286026001	-7.30124855041504	-0.0911121666431427	-0.0556346215307713	-0.0124906478449702
-7.93796968460083	-9.09025478363037	-7.29836702346802	-0.0912867784500122	-0.0554177053272724	-0.0125905079767108
-7.93270921707153	-9.08574104309082	-7.29874897003174	-0.0914437100291252	-0.0552440211176872	-0.0127360066398978
-7.93018674850464	-9.07705402374268	-7.2962646484375	-0.0914971828460693	-0.0550954453647137	-0.0128814280033112
-7.92529201507568	-9.07297706604004	-7.28950023651123	-0.0917607098817825	-0.0548653863370419	-0.0130496956408024
-7.91240119934082	-9.06659698486328	-7.29161691665649	-0.0918370559811592	-0.0547966063022614	-0.01320312730968
-7.90847253799438	-9.05675411224365	-7.28662872314453	-0.0919150337576866	-0.0545871891081333	-0.0132218794897199
-7.90184545516968	-9.05321598052979	-7.28891134262085	-0.0921813994646072	-0.0543400943279266	-0.0132611570879817
-7.89643526077271	-9.0448579788208	-7.28173160552979	-0.0922477841377258	-0.0541227124631405	-0.0134076811373234
-7.88874864578247	-9.03817367553711	-7.28353548049927	-0.092402271926403	-0.0539520308375359	-0.0134327812120318
-7.88105440139771	-9.03450202941895	-7.27768421173096	-0.0924758613109589	-0.0537948682904243	-0.0134802367538214
-7.8747501373291	-9.03147220611572	-7.27336978912354	-0.0926803052425385	-0.0536189563572407	-0.0135057102888823
-7.86484718322754	-9.02184677124023	-7.27238941192627	-0.092728465795517	-0.0534606650471687	-0.0135594885796309
-7.85845804214478	-9.01939105987549	-7.27578735351563	-0.0928383767604828	-0.053244948387146	-0.0135406479239464
-7.84735584259033	-9.01546287536621	-7.27633714675903	-0.0929209962487221	-0.0530694872140884	-0.013542958535254
-7.84540176391602	-9.01445293426514	-7.27172470092773	-0.0931043028831482	-0.052851989865303	-0.013569213449955
-7.83856153488159	-9.00853443145752	-7.26952219009399	-0.0931560397148132	-0.0526671707630157	-0.0135932145640254
-7.82848930358887	-9.00475215911865	-7.26893043518066	-0.0932451784610748	-0.052450317889452	-0.0135611472651362
-7.82048606872559	-9.00175189971924	-7.27241373062134	-0.0933741852641106	-0.0522806756198406	-0.0135913658887148
-7.81074666976929	-8.9979944229126	-7.26351976394653	-0.0934257209300995	-0.0522092394530773	-0.0135501492768526
-7.80417108535767	-8.99347591400146	-7.27172327041626	-0.0934423357248306	-0.0519460737705231	-0.0135216815397143
-7.79618692398071	-8.98931980133057	-7.27620983123779	-0.0936223119497299	-0.0518246181309223	-0.0135119184851646
-7.79192018508911	-8.98648452758789	-7.27480983734131	-0.0936345979571342	-0.0516645424067974	-0.0135346064344049
-7.78420114517212	-8.98291873931885	-7.26282501220703	-0.0937818065285683	-0.0514874532818794	-0.0135228037834167
-7.77362728118896	-8.97709178924561	-7.26490783691406	-0.0938906893134117	-0.0512946136295795	-0.0135518694296479
-7.76456069946289	-8.97113990783691	-7.26312923431396	-0.0939819440245628	-0.0512238517403603	-0.0135588087141514
-7.75829458236694	-8.96806240081787	-7.26989364624023	-0.0940693616867065	-0.0510344430804253	-0.0134676285088062
-7.75187015533447	-8.96082496643066	-7.26419687271118	-0.094199426472187	-0.050806786864996	-0.0134814912453294
-7.74412250518799	-8.95567512512207	-7.26578378677368	-0.0942922234535217	-0.050615232437849	-0.0134863676503301
-7.73268795013428	-8.95179462432861	-7.25947284698486	-0.0944240316748619	-0.0504687428474426	-0.0135025475174189
-7.72365093231201	-8.94740676879883	-7.25586652755737	-0.0945365130901337	-0.0502993129193783	-0.0134676648303866
-7.71494340896606	-8.94110774993896	-7.25762510299683	-0.0946749001741409	-0.0501340217888355	-0.0134395062923431
-7.70878314971924	-8.93598556518555	-7.2546215057373	-0.094788558781147	-0.0499062314629555	-0.0134040862321854
-7.69771814346313	-8.93148136138916	-7.25366353988647	-0.0948705524206162	-0.0497806407511234	-0.0133821694180369
-7.69076585769653	-8.92817401885986	-7.25165367126465	-0.0951350629329681	-0.0495580025017262	-0.0134050222113729
-7.68445539474487	-8.92191314697266	-7.24730587005615	-0.0952212139964104	-0.0494043603539467	-0.0134442774578929
-7.67655944824219	-8.91710472106934	-7.24774789810181	-0.0953004285693169	-0.0491938889026642	-0.0133866816759109
-7.67000484466553	-8.91752433776855	-7.24554920196533	-0.0954960957169533	-0.0490635372698307	-0.0134253753349185
-7.66454744338989	-8.9110631942749	-7.24273490905762	-0.0956036299467087	-0.0489891283214092	-0.0133328996598721
-7.65700912475586	-8.90703868865967	-7.24069786071777	-0.0956779271364212	-0.0488355420529842	-0.0133478827774525
-7.6505241394043	-8.90609645843506	-7.24151659011841	-0.0958549976348877	-0.0485625229775906	-0.0133948428556323
-7.6487979888916	-8.90277576446533	-7.23534202575684	-0.095917671918869	-0.0484944097697735	-0.0134064117446542
-7.64484882354736	-8.90138816833496	-7.23362588882446	-0.095992848277092	-0.0482925735414028	-0.0134201552718878
-7.64134883880615	-8.89810752868652	-7.24119758605957	-0.0961298421025276	-0.0482402890920639	-0.013503260910511
-7.63983583450317	-8.89518547058105	-7.23483419418335	-0.0963107123970985	-0.04809395596385	-0.0134641900658607
-7.63809108734131	-8.89113616943359	-7.23599195480347	-0.0963640958070755	-0.04793955758214	-0.0135171161964536
-7.6327691078186	-8.89093971252441	-7.2299542427063	-0.0965403094887733	-0.0478496812283993	-0.0135523034259677
-7.62587118148804	-8.88802146911621	-7.23168849945068	-0.0965344905853271	-0.0478033348917961	-0.0136261908337474
-7.62683582305908	-8.88834667205811	-7.22817993164063	-0.0965980887413025	-0.04765385389328	-0.0136391567066312
-7.62525177001953	-8.88049793243408	-7.23450660705566	-0.0967028737068176	-0.0476114265620708	-0.0136867370456457
-7.62244701385498	-8.88049602508545	-7.23034572601318	-0.0968704223632813	-0.0474393777549267	-0.0137183675542474
-7.61905097961426	-8.87322616577148	-7.22720193862915	-0.0968483537435532	-0.0474063046276569	-0.0137914158403873
-7.61363840103149	-8.86887645721436	-7.21739387512207	-0.0970667824149132	-0.047258984297514	-0.0138689903542399
-7.60919284820557	-8.8641185760498	-7.22438621520996	-0.0971409529447556	-0.0472236648201942	-0.0139251295477152
-7.60385084152222	-8.86337661743164	-7.2221851348877	-0.0972810611128807	-0.0470453798770905	-0.0139284282922745
-7.60506868362427	-8.85816287994385	-7.21851968765259	-0.0973809063434601	-0.0469485558569431	-0.0139288688078523
-7.6023268699646	-8.85248279571533	-7.21556854248047	-0.0975385010242462	-0.0468267127871513	-0.0139793241396546
-7.59880924224854	-8.84631729125977	-7.21538734436035	-0.0975469797849655	-0.0467867031693459	-0.0140621857717633
-7.59382963180542	-8.843017578125	-7.2120304107666	-0.0977571904659271	-0.0467041432857513	-0.0139991715550423
-7.5927619934082	-8.83960819244385	-7.21014499664307	-0.0977823138237	-0.046636339277029	-0.0139989079907537
-7.59262561798096	-8.83972644805908	-7.21059131622314	-0.0979185551404953	-0.0464242100715637	-0.0139669273048639
-7.58966779708862	-8.83668613433838	-7.20399856567383	-0.0980442240834236	-0.0464004091918468	-0.01401337236166
-7.58691263198853	-8.83254623413086	-7.19790077209473	-0.0982032045722008	-0.0463153645396233	-0.01396095007658
-7.58370590209961	-8.82705974578857	-7.1942777633667	-0.0981910601258278	-0.0462462790310383	-0.0140319047495723
-7.58338594436646	-8.82871532440186	-7.19105815887451	-0.0983284190297127	-0.0461881160736084	-0.0139748593792319
-7.5812840461731	-8.82824230194092	-7.19546222686768	-0.0984616428613663	-0.0460921190679073	-0.0139793707057834
-7.58032941818237	-8.82036399841309	-7.19740152359009	-0.0985354110598564	-0.0459898412227631	-0.0139350220561028
-7.57837963104248	-8.8230504989624	-7.19365167617798	-0.0985732227563858	-0.0458554849028587	-0.0139071708545089
-7.57690954208374	-8.82140922546387	-7.19022369384766	-0.0986597761511803	-0.045839361846447	-0.0139258019626141
-7.57717370986938	-8.81999111175537	-7.1898832321167	-0.0986852720379829	-0.0457815788686275	-0.0138334315270185
-7.57810258865356	-8.8165922164917	-7.19015121459961	-0.0987824350595474	-0.0456711165606976	-0.0137507598847151
-7.57716989517212	-8.81686592102051	-7.19256687164307	-0.0989314690232277	-0.0455574989318848	-0.0137422112748027
-7.57511377334595	-8.8161735534668	-7.18887186050415	-0.098950132727623	-0.0454965904355049	-0.013685722835362
-7.57760715484619	-8.81612110137939	-7.18545389175415	-0.0989333093166351	-0.0454022362828255	-0.0135478898882866
-7.58207607269287	-8.81486797332764	-7.18714141845703	-0.0989424213767052	-0.0453112460672855	-0.013409461826086
-7.57957887649536	-8.8114652633667	-7.18432235717773	-0.0990134626626968	-0.0452687479555607	-0.0133586283773184
-7.57667398452759	-8.81418704986572	-7.19501543045044	-0.0989681929349899	-0.0452788844704628	-0.013329079374671
-7.57879257202148	-8.81464672088623	-7.19200420379639	-0.0989963039755821	-0.0452830158174038	-0.0131941400468349
-7.57740879058838	-8.81117630004883	-7.19928503036499	-0.0989316180348396	-0.0452608019113541	-0.013093794696033
-7.57532787322998	-8.81239604949951	-7.19843721389771	-0.0989877879619598	-0.0451858229935169	-0.0129734454676509
-7.5709228515625	-8.80743789672852	-7.20007514953613	-0.0989030748605728	-0.045338362455368	-0.0128860715776682
-7.5687952041626	-8.80575942993164	-7.19596862792969	-0.098888523876667	-0.0453112497925758	-0.0128004755824804
-7.56282663345337	-8.80367755889893	-7.20326137542725	-0.0988202393054962	-0.0453983396291733	-0.0126603161916137
-7.55970239639282	-8.80417728424072	-7.20357227325439	-0.0988144055008888	-0.0454020984470844	-0.0125349098816514
-7.55754995346069	-8.79917049407959	-7.20685577392578	-0.0987501814961433	-0.0454871393740177	-0.0124436793848872
-7.55384922027588	-8.79961395263672	-7.20839786529541	-0.0987386927008629	-0.0453892648220062	-0.0122799286618829
-7.54635906219482	-8.79549598693848	-7.2085862159729	-0.0986331477761269	-0.045475110411644	-0.0122052161023021
-7.54575395584106	-8.79680824279785	-7.21353912353516	-0.0986302867531776	-0.0454918704926968	-0.0120671289041638
-7.54186153411865	-8.7907075881958	-7.21829128265381	-0.0985727459192276	-0.0455717369914055	-0.0119229173287749
-7.54021835327148	-8.79273223876953	-7.21700859069824	-0.098589763045311	-0.0455644950270653	-0.011776365339756
-7.53488397598267	-8.79032516479492	-7.21835136413574	-0.0985479205846787	-0.0455841757357121	-0.0116994213312864
-7.53235769271851	-8.78871154785156	-7.21527051925659	-0.0985147580504417	-0.0456144511699677	-0.0115536665543914
-7.52672290802002	-8.78459072113037	-7.21407079696655	-0.0984235629439354	-0.045662447810173	-0.0114309312775731
-7.5240421295166	-8.78944873809814	-7.21484708786011	-0.0984538868069649	-0.0455788783729076	-0.0112684946507216
-7.52099847793579	-8.78262901306152	-7.21711444854736	-0.0985205769538879	-0.0455948188900948	-0.0111137330532074
-7.51635026931763	-8.78098392486572	-7.21557235717773	-0.0984411016106606	-0.0454054102301598	-0.010977229103446
-7.50984716415405	-8.78079509735107	-7.22343015670776	-0.0985064208507538	-0.0454097390174866	-0.0108997290953994
-7.50823545455933	-8.78109359741211	-7.21491098403931	-0.0985025614500046	-0.0453230515122414	-0.0107566341757774
-7.50173807144165	-8.77498531341553	-7.21258735656738	-0.0985199809074402	-0.0453538335859776	-0.0106300562620163
-7.49723815917969	-8.77398109436035	-7.21278715133667	-0.0985592901706696	-0.0451803430914879	-0.010436506010592
-7.49061727523804	-8.76935958862305	-7.21181535720825	-0.0987350791692734	-0.0451263636350632	-0.0103342002257705
-7.4853892326355	-8.76737403869629	-7.20508909225464	-0.0988094955682755	-0.044994629919529	-0.0102438721805811
-7.47691869735718	-8.76016998291016	-7.20674705505371	-0.0987366884946823	-0.0449972413480282	-0.0101268691942096
-7.47198581695557	-8.76064682006836	-7.21073770523071	-0.0988056734204292	-0.0447991751134396	-0.00992538779973984
-7.46751308441162	-8.75690460205078	-7.20806407928467	-0.09893948584795	-0.0447673872113228	-0.00983498059213161
-7.45958089828491	-8.75426864624023	-7.20985746383667	-0.0990042984485626	-0.0446982719004154	-0.00965966749936342
-7.4560661315918	-8.74991035461426	-7.2058539390564	-0.0989426001906395	-0.0446227639913559	-0.00957705173641443
-7.44963455200195	-8.75077819824219	-7.21161460876465	-0.099093034863472	-0.0445714965462685	-0.00944551452994347
-7.44676494598389	-8.74256706237793	-7.2047643661499	-0.0991222560405731	-0.0445394553244114	-0.00931998249143362
-7.43728733062744	-8.74148941040039	-7.21416521072388	-0.0991289168596268	-0.0445370674133301	-0.00919521320611238
-7.43641138076782	-8.73804664611816	-7.20786714553833	-0.099068321287632	-0.0443601943552494	-0.00904612708836794
-7.42914009094238	-8.73838329315186	-7.20986890792847	-0.0991583615541458	-0.0443208739161491	-0.00892821978777647
-7.42731952667236	-8.7350492477417	-7.20905160903931	-0.0990969836711884	-0.0444181263446808	-0.00883591827005148
-7.42437648773193	-8.73498249053955	-7.20685720443726	-0.0990521535277367	-0.0443493388593197	-0.0087382085621357
-7.41885995864868	-8.73352241516113	-7.20585203170776	-0.0991829484701157	-0.0443841703236103	-0.00862205680459738
-7.41437435150146	-8.72926330566406	-7.20928335189819	-0.0991120785474777	-0.044363509863615	-0.00847343914210796
-7.41220760345459	-8.72536849975586	-7.21293115615845	-0.0990613251924515	-0.0442743450403214	-0.00838096346706152
-7.40807199478149	-8.72685241699219	-7.20724868774414	-0.0991378426551819	-0.0443021096289158	-0.00830918084830046
-7.3982834815979	-8.72274971008301	-7.20808124542236	-0.0990769863128662	-0.044295895844698	-0.00825506541877985
-7.39794254302979	-8.72551345825195	-7.20338773727417	-0.0990762487053871	-0.0442909263074398	-0.00813043117523193
-7.39551067352295	-8.72069263458252	-7.2111120223999	-0.0990690961480141	-0.0442404709756374	-0.00805599335581064
-7.38810443878174	-8.72380828857422	-7.20927953720093	-0.0991314128041267	-0.0442660339176655	-0.00796068925410509
-7.38570737838745	-8.71929454803467	-7.20713233947754	-0.0990194529294968	-0.0442737005650997	-0.0079570934176445
-7.38125562667847	-8.71990776062012	-7.21175718307495	-0.0990641415119171	-0.0442462339997292	-0.00788598973304033
-7.38040399551392	-8.72280120849609	-7.20823907852173	-0.0990128964185715	-0.0442340970039368	-0.00780834769830108
-7.37891149520874	-8.7236328125	-7.20900392532349	-0.0990422368049622	-0.0442166216671467	-0.00775344483554363
-7.37778854370117	-8.72230339050293	-7.21410417556763	-0.099068783223629	-0.0442057400941849	-0.00771507527679205
-7.38022756576538	-8.72607231140137	-7.21448850631714	-0.0989853292703629	-0.0441037863492966	-0.00771738030016422
-7.38184928894043	-8.72341918945313	-7.20918321609497	-0.0990373194217682	-0.0441391654312611	-0.00776326283812523
-7.38261890411377	-8.72895526885986	-7.20515966415405	-0.0990647077560425	-0.0440559685230255	-0.00774262240156531
-7.38274574279785	-8.7287483215332	-7.20847129821777	-0.0989440903067589	-0.0441050790250301	-0.00773313594982028
-7.38801717758179	-8.73432445526123	-7.20800399780273	-0.0990497022867203	-0.0439460389316082	-0.0077632637694478
-7.3885064125061	-8.7362174987793	-7.20718145370483	-0.0990473851561546	-0.0440207980573177	-0.0078090107999742
-7.39293718338013	-8.73978614807129	-7.20421886444092	-0.0989615768194199	-0.0440270081162453	-0.00787456333637238
-7.39578533172607	-8.74192333221436	-7.20220041275024	-0.098993644118309	-0.0439946725964546	-0.00788862444460392
-7.3993878364563	-8.74374294281006	-7.2042407989502	-0.0990419834852219	-0.0439541079103947	-0.00791417248547077
-7.40338087081909	-8.7432918548584	-7.20349025726318	-0.0990360453724861	-0.0438796319067478	-0.00804301910102367
-7.40647602081299	-8.74595642089844	-7.20694351196289	-0.0989884212613106	-0.043892078101635	-0.0081037450581789
-7.40891027450562	-8.74770450592041	-7.20421028137207	-0.098942294716835	-0.0439049042761326	-0.00816002395004034
-7.40814447402954	-8.74853134155273	-7.21143293380737	-0.098864309489727	-0.0440113618969917	-0.00822392478585243
-7.4176721572876	-8.74980545043945	-7.21362113952637	-0.0989626497030258	-0.0439015254378319	-0.00829875655472279
-7.41803121566772	-8.74561786651611	-7.2112250328064	-0.098942868411541	-0.0439373813569546	-0.00836155377328396
-7.41682100296021	-8.74959850311279	-7.2126293182373	-0.0988558977842331	-0.0439377464354038	-0.00844079814851284
-7.41852235794067	-8.74921894073486	-7.2160964012146	-0.098941296339035	-0.0440332926809788	-0.00853316765278578
-7.41949081420898	-8.74642562866211	-7.21739339828491	-0.098990261554718	-0.0439691990613937	-0.00855791475623846
-7.41931676864624	-8.74631404876709	-7.2180061340332	-0.0989116132259369	-0.0439043417572975	-0.00865804124623537
-7.41613626480103	-8.74752902984619	-7.21158742904663	-0.0990272015333176	-0.0438740029931068	-0.00872283522039652
-7.41712999343872	-8.74347972869873	-7.21075820922852	-0.0989897921681404	-0.0439248867332935	-0.00883636344224215
-7.41791915893555	-8.74523544311523	-7.21414804458618	-0.0990419983863831	-0.043916255235672	-0.00888005644083023
-7.42197322845459	-8.74142360687256	-7.20803260803223	-0.0990965962409973	-0.0438846237957478	-0.00898467842489481
-7.4164571762085	-8.7378396987915	-7.21058368682861	-0.099031999707222	-0.043875265866518	-0.00915801059454679
-7.42161798477173	-8.74196624755859	-7.2046275138855	-0.0990829467773438	-0.0438555181026459	-0.00916804932057858
-7.42033100128174	-8.7402811050415	-7.21281099319458	-0.0991505458950996	-0.043880607932806	-0.009215347468853
-7.41933727264404	-8.73616886138916	-7.21254920959473	-0.0991723835468292	-0.04381038621068	-0.00930455978959799
-7.42047595977783	-8.7388973236084	-7.20943641662598	-0.0991233959794044	-0.0438123047351837	-0.00939862988889217
-7.4227180480957	-8.74018859863281	-7.20630645751953	-0.0991877242922783	-0.043757751584053	-0.00938563421368599
-7.42406511306763	-8.73680877685547	-7.21523571014404	-0.0991440862417221	-0.0438071936368942	-0.00944158528000116
-7.43000507354736	-8.74010372161865	-7.2125563621521	-0.0991045534610748	-0.0437953844666481	-0.00943886116147041
-7.42909622192383	-8.74003982543945	-7.20916843414307	-0.0991781651973724	-0.0438138097524643	-0.00950361974537373
-7.42838907241821	-8.74221134185791	-7.21712064743042	-0.099109947681427	-0.0439306311309338	-0.00949120614677668
-7.43011808395386	-8.74383926391602	-7.22385406494141	-0.0990842953324318	-0.0438871867954731	-0.0094321770593524
-7.42782258987427	-8.74235343933105	-7.22359037399292	-0.0990743190050125	-0.0439347587525845	-0.00950334966182709
-7.42864608764648	-8.74479198455811	-7.22143840789795	-0.0990169048309326	-0.0439612418413162	-0.00949381478130817
-7.43108987808228	-8.74360942840576	-7.22437238693237	-0.0989532843232155	-0.0440236963331699	-0.00940225925296545
-7.42972803115845	-8.74847507476807	-7.22989988327026	-0.0989348366856575	-0.0440097600221634	-0.0094167934730649
-7.4299750328064	-8.74716186523438	-7.22933626174927	-0.0989145115017891	-0.0441343225538731	-0.00943194516003132
-7.43143272399902	-8.74781131744385	-7.22791147232056	-0.0988068282604218	-0.0442366749048233	-0.00942590180784464
-7.43227052688599	-8.74916458129883	-7.23234462738037	-0.0987431928515434	-0.0442376062273979	-0.00936237163841724
-7.43123340606689	-8.75064277648926	-7.23598718643188	-0.0986464843153954	-0.0443735718727112	-0.00929010007530451
-7.43425559997559	-8.74888610839844	-7.23313999176025	-0.0986164957284927	-0.0444115288555622	-0.00922092143446207
-7.4323034286499	-8.75290107727051	-7.24384069442749	-0.0985508859157562	-0.0443807393312454	-0.00921729765832424
-7.43000793457031	-8.75380706787109	-7.23443651199341	-0.0984765440225601	-0.0444855690002441	-0.00914633460342884
-7.43026256561279	-8.75345993041992	-7.24089574813843	-0.0983787924051285	-0.0445846877992153	-0.00909533351659775
-7.434898853302	-8.75529479980469	-7.23869323730469	-0.0984408780932426	-0.0445863008499146	-0.00899294018745422
-7.43226099014282	-8.75312805175781	-7.24774789810181	-0.0984239652752876	-0.0445801876485348	-0.00897771865129471
-7.43250799179077	-8.75604629516602	-7.24072217941284	-0.0982842594385147	-0.044577319175005	-0.00895381812006235
-7.4322395324707	-8.75437068939209	-7.2400689125061	-0.0982805415987968	-0.0446406938135624	-0.0089065907523036
-7.43400382995605	-8.75509738922119	-7.23753976821899	-0.0982493981719017	-0.044631090015173	-0.00877679605036974
-7.43174982070923	-8.75724792480469	-7.2486138343811	-0.0982285141944885	-0.0445826277136803	-0.00873333960771561
-7.43621730804443	-8.75747871398926	-7.24271535873413	-0.0982491225004196	-0.0445614978671074	-0.00870608631521463
-7.43815851211548	-8.75432300567627	-7.23920345306396	-0.0983007699251175	-0.0445670709013939	-0.00864745397120714
-7.43583059310913	-8.75367069244385	-7.23887872695923	-0.0982129946351051	-0.0445477031171322	-0.00863684248179197
-7.43387889862061	-8.75758171081543	-7.23808193206787	-0.0982869863510132	-0.0445305518805981	-0.00860037840902805
-7.43592357635498	-8.75710296630859	-7.23595809936523	-0.0983036383986473	-0.0445631146430969	-0.0084644602611661
-7.43806886672974	-8.75520420074463	-7.23846960067749	-0.0982747375965118	-0.0444148443639278	-0.00841870531439781
-7.43549871444702	-8.75976848602295	-7.232741355896	-0.0983584299683571	-0.0444394052028656	-0.0083759855479002
-7.43573379516602	-8.75754261016846	-7.23173904418945	-0.0983032733201981	-0.0444565191864967	-0.00836068950593472
-7.43812894821167	-8.7618350982666	-7.23647928237915	-0.0982462018728256	-0.0443838238716125	-0.00827545765787363
-7.4393744468689	-8.76117515563965	-7.23384428024292	-0.0982508286833763	-0.0443914607167244	-0.00822779908776283
-7.44061136245728	-8.76323699951172	-7.23768997192383	-0.0983588322997093	-0.0443666987121105	-0.00817355327308178
-7.43626642227173	-8.76044940948486	-7.22997856140137	-0.0982659757137299	-0.044439397752285	-0.00817465223371983
-7.43983221054077	-8.76643180847168	-7.23314332962036	-0.0982965230941772	-0.0444348454475403	-0.00811388902366161
-7.44115161895752	-8.76548385620117	-7.22815132141113	-0.0982534140348434	-0.0444653145968914	-0.00802473723888397
-7.44334983825684	-8.76720333099365	-7.23147821426392	-0.0982221886515617	-0.044412799179554	-0.00798296183347702
-7.44167518615723	-8.76575374603271	-7.23121452331543	-0.0982474312186241	-0.044502142816782	-0.00790790654718876
-7.44247627258301	-8.7654972076416	-7.23465824127197	-0.0981223732233047	-0.0446002520620823	-0.00782963447272778
-7.44488668441772	-8.76885223388672	-7.23881053924561	-0.0980717986822128	-0.044621542096138	-0.00776451081037521
-7.44376373291016	-8.77079963684082	-7.23794078826904	-0.0980181321501732	-0.0446897372603416	-0.00772190978750587
-7.44541120529175	-8.76575565338135	-7.23232936859131	-0.097986027598381	-0.0447016470134258	-0.00760674104094505
-7.44522333145142	-8.76413822174072	-7.23799657821655	-0.0978636592626572	-0.0447658970952034	-0.0075719621963799
-7.44352054595947	-8.77050876617432	-7.24271392822266	-0.0978337451815605	-0.0448355339467525	-0.00744973449036479
-7.4454140663147	-8.76948165893555	-7.23779010772705	-0.0977557152509689	-0.0449735671281815	-0.0073802093975246
-7.44789218902588	-8.76811599731445	-7.24381637573242	-0.097758874297142	-0.0449081361293793	-0.00725794630125165
-7.4447283744812	-8.76667022705078	-7.24800586700439	-0.0976931676268578	-0.0450543463230133	-0.00723574729636312
-7.44374847412109	-8.76896667480469	-7.24648189544678	-0.0975803509354591	-0.0450913310050964	-0.0071527361869812
-7.4443826675415	-8.76432609558105	-7.2473258972168	-0.0975773632526398	-0.0452389419078827	-0.00706151407212019
-7.4464864730835	-8.76653003692627	-7.25758838653564	-0.0974989011883736	-0.0452066622674465	-0.00689093908295035
-7.44744539260864	-8.76543235778809	-7.25671291351318	-0.0974399372935295	-0.0452415607869625	-0.006824747659266
-7.44831848144531	-8.76881217956543	-7.25634622573853	-0.0974265858530998	-0.0452914722263813	-0.0067435628734529
-7.4457950592041	-8.76513481140137	-7.2610239982605	-0.0972630679607391	-0.0453974679112434	-0.00668376032263041
-7.45053720474243	-8.76939010620117	-7.25703954696655	-0.0971984937787056	-0.0454031266272068	-0.00664462707936764
-7.4543251991272	-8.77123069763184	-7.26048994064331	-0.0972090363502502	-0.0454302728176117	-0.00656609749421477
-7.45635557174683	-8.76899337768555	-7.25726079940796	-0.0971798375248909	-0.0454967394471169	-0.00651187356561422
-7.45564556121826	-8.77114582061768	-7.26133823394775	-0.0971120819449425	-0.0455405116081238	-0.00649176025763154
-7.45981359481812	-8.77328586578369	-7.25670289993286	-0.0970818698406219	-0.0455428771674633	-0.00643323408439755
-7.46143960952759	-8.77200984954834	-7.26150035858154	-0.0970311015844345	-0.0456046760082245	-0.0064610973931849
-7.46491622924805	-8.77725791931152	-7.261305809021	-0.0969479382038116	-0.0455752834677696	-0.0063660554587841
-7.46850109100342	-8.78005790710449	-7.26270151138306	-0.0969764441251755	-0.0456291288137436	-0.00637582968920469
-7.47341918945313	-8.77962112426758	-7.26109600067139	-0.0969475880265236	-0.0455626361072063	-0.00632696831598878
-7.47664499282837	-8.77764797210693	-7.26103973388672	-0.0969593226909637	-0.04558489844203	-0.00629455642774701
-7.47579479217529	-8.77901649475098	-7.2583384513855	-0.09700957685709	-0.0455771870911121	-0.00623397016897798
-7.47812128067017	-8.78001308441162	-7.26568603515625	-0.0968548431992531	-0.0456161759793758	-0.00621964083984494
-7.48164796829224	-8.7797327041626	-7.26054286956787	-0.0968087017536163	-0.0456598475575447	-0.00621034158393741
-7.48170948028564	-8.78198623657227	-7.2634711265564	-0.0968628153204918	-0.0457660034298897	-0.00621086126193404
-7.48065853118896	-8.77916812896729	-7.26198101043701	-0.0968261882662773	-0.0457594729959965	-0.00614134129136801
-7.48131608963013	-8.77996158599854	-7.26951837539673	-0.0968112796545029	-0.0458538569509983	-0.00617479206994176
-7.48403739929199	-8.77631855010986	-7.264328956604	-0.0967563688755035	-0.0458119064569473	-0.00607874570414424
-7.4851188659668	-8.78051567077637	-7.26255130767822	-0.0967538207769394	-0.0458967126905918	-0.00608336180448532
-7.48152637481689	-8.77879047393799	-7.26346206665039	-0.0965534076094627	-0.045969408005476	-0.00608542701229453
-7.48583745956421	-8.78142261505127	-7.27250099182129	-0.0965715497732162	-0.0459609404206276	-0.00605527870357037
-7.49008750915527	-8.78168487548828	-7.26762390136719	-0.0966589972376823	-0.0460053160786629	-0.00602413341403008
-7.48660326004028	-8.78025150299072	-7.27589511871338	-0.096615731716156	-0.0460610426962376	-0.00604027509689331
-7.49102592468262	-8.78286743164063	-7.26897573471069	-0.0965796411037445	-0.0460233464837074	-0.0060480204410851
-7.48818016052246	-8.78449821472168	-7.26743793487549	-0.0965827479958534	-0.0461154282093048	-0.0059960912913084
-7.49064159393311	-8.78338527679443	-7.26628541946411	-0.0964957773685455	-0.0462191142141819	-0.0060379896312952
-7.49276256561279	-8.78697872161865	-7.26935195922852	-0.096501924097538	-0.0462167672812939	-0.00600212905555964
-7.49842834472656	-8.78798866271973	-7.27309846878052	-0.0964922830462456	-0.046236414462328	-0.00598683534190059
-7.50199937820435	-8.79097270965576	-7.26996469497681	-0.0964862853288651	-0.0461343638598919	-0.00596766825765371
-7.50130462646484	-8.7874927520752	-7.26953935623169	-0.0964461416006088	-0.0462187491357327	-0.00604409351944923
-7.50387620925903	-8.79162502288818	-7.26726007461548	-0.0964605584740639	-0.0463114306330681	-0.00601589726284146
-7.50560331344604	-8.79316139221191	-7.26788759231567	-0.0964795500040054	-0.0464372374117374	-0.00603964412584901
-7.5099949836731	-8.79660224914551	-7.27250337600708	-0.0964758023619652	-0.0463415123522282	-0.0060750194825232
-7.51339197158813	-8.79784870147705	-7.26925039291382	-0.0965332835912704	-0.046347863972187	-0.00613390933722258
-7.51751136779785	-8.79895305633545	-7.26631546020508	-0.0965009331703186	-0.0464066751301289	-0.0062120808288455
-7.52313232421875	-8.80481624603271	-7.25781297683716	-0.096528097987175	-0.0463596321642399	-0.00625626230612397
-7.52755498886108	-8.80471801757813	-7.26792573928833	-0.0965222790837288	-0.0464275814592838	-0.00633537443354726
-7.53529596328735	-8.80453014373779	-7.26444721221924	-0.0965095162391663	-0.0463409163057804	-0.00637781014665961
-7.54245710372925	-8.81230449676514	-7.26613712310791	-0.096607118844986	-0.0463251136243343	-0.00644775712862611
-7.54668426513672	-8.81186199188232	-7.25505495071411	-0.0966488048434258	-0.0463940165936947	-0.00654062628746033
-7.55237197875977	-8.8150520324707	-7.25950813293457	-0.0965990647673607	-0.0464729368686676	-0.00657167006283998
-7.55996608734131	-8.81606483459473	-7.26187133789063	-0.0967259034514427	-0.0465046465396881	-0.00658841198310256
-7.56437253952026	-8.81875324249268	-7.26460647583008	-0.0966810435056686	-0.046461958438158	-0.00661348924040794
-7.5709547996521	-8.81574821472168	-7.25818252563477	-0.0967144072055817	-0.0463982969522476	-0.00667184218764305
-7.57752132415771	-8.81997871398926	-7.26063537597656	-0.0967468246817589	-0.0464236699044704	-0.00673073856160045
-7.58050584793091	-8.81895446777344	-7.25666904449463	-0.0966701284050941	-0.0464181527495384	-0.00677692890167236
-7.58358573913574	-8.82251644134521	-7.26044797897339	-0.0967370569705963	-0.0464521981775761	-0.00684399390593171
-7.58710384368896	-8.81971073150635	-7.25193452835083	-0.0967200323939323	-0.0464990176260471	-0.00686031626537442
-7.59370613098145	-8.82425689697266	-7.25873947143555	-0.0968210995197296	-0.0464795641601086	-0.00686532119289041
-7.59262895584106	-8.82207012176514	-7.25651359558105	-0.0967952087521553	-0.0464262925088406	-0.00691523170098662
-7.59174871444702	-8.8247537612915	-7.25927829742432	-0.0968441069126129	-0.0464222654700279	-0.00696386443451047
-7.5932765007019	-8.82200813293457	-7.25706195831299	-0.0968157052993774	-0.0464054830372334	-0.00686413515359163
-7.59229612350464	-8.82291412353516	-7.26134061813354	-0.0968581065535545	-0.0463722012937069	-0.00689906254410744
-7.59187698364258	-8.82211399078369	-7.25440263748169	-0.096958614885807	-0.0462538339197636	-0.00689698196947575
-7.59376192092896	-8.82115459442139	-7.25850820541382	-0.0969248190522194	-0.0462873764336109	-0.00690815458074212
-7.5936713218689	-8.82440757751465	-7.24552726745605	-0.0969769209623337	-0.0461982078850269	-0.00688745221123099
-7.59006547927856	-8.82572078704834	-7.25040531158447	-0.0970402881503105	-0.0462203249335289	-0.00687208957970142
-7.59062576293945	-8.82664108276367	-7.25259780883789	-0.0971155166625977	-0.0461291112005711	-0.00682733673602343
-7.58850574493408	-8.82266616821289	-7.25133800506592	-0.0971498340368271	-0.0460873804986477	-0.00679608527570963
-7.5849928855896	-8.8224983215332	-7.24489068984985	-0.0972123295068741	-0.0459911748766899	-0.00678936159238219
-7.58136034011841	-8.82549571990967	-7.24601030349731	-0.0971813052892685	-0.0460375733673573	-0.00680322293192148
-7.58245134353638	-8.82574272155762	-7.24238157272339	-0.0972430780529976	-0.0459690876305103	-0.00670733256265521
-7.57787370681763	-8.82565212249756	-7.24400186538696	-0.0972173437476158	-0.0459772311151028	-0.00673420308157802
-7.57854795455933	-8.82646560668945	-7.24773740768433	-0.0972431898117065	-0.0458831563591957	-0.00669251615181565
-7.57614040374756	-8.8242769241333	-7.24495458602905	-0.0973051786422729	-0.0459192730486393	-0.00667149154469371
-7.57911252975464	-8.82361507415771	-7.23985433578491	-0.0972762331366539	-0.0459037162363529	-0.00670419773086905
-7.57411050796509	-8.82251453399658	-7.24228000640869	-0.0972509756684303	-0.0458993129432201	-0.00667529227212071
-7.57119655609131	-8.82174301147461	-7.25044775009155	-0.0972204431891441	-0.0458828136324883	-0.00664285151287913
-7.57213830947876	-8.81812572479248	-7.24950838088989	-0.0973099544644356	-0.0458567216992378	-0.00660127867013216
-7.57132625579834	-8.81630802154541	-7.25019693374634	-0.0973037928342819	-0.045814473181963	-0.00660569267347455
-7.5665135383606	-8.81214904785156	-7.2526683807373	-0.0973166525363922	-0.0458289422094822	-0.00659493077546358
-7.56343364715576	-8.81264305114746	-7.24671840667725	-0.0972899571061134	-0.0458716042339802	-0.00657592853531241
-7.56091165542603	-8.80542087554932	-7.24724674224854	-0.0973064452409744	-0.0458566099405289	-0.00654019089415669
-7.55619144439697	-8.80485916137695	-7.24926567077637	-0.0973695889115334	-0.0457670874893665	-0.00644062692299485
-7.556725025177	-8.80060005187988	-7.24334907531738	-0.0974075719714165	-0.0457461327314377	-0.00647497596219182
-7.55302143096924	-8.79952239990234	-7.24338626861572	-0.097428061068058	-0.0457039922475815	-0.00646860478445888
-7.55195903778076	-8.79474258422852	-7.24566221237183	-0.0974055156111717	-0.0457121804356575	-0.00648137228563428
-7.55013751983643	-8.79686260223389	-7.23885440826416	-0.0975160524249077	-0.0456185452640057	-0.00644073914736509
-7.549964427948	-8.79481601715088	-7.240891456604	-0.0976332947611809	-0.045560147613287	-0.00641666678711772
-7.55121278762817	-8.79093074798584	-7.24218845367432	-0.0976211801171303	-0.0454638265073299	-0.00639252830296755
-7.54966926574707	-8.79111289978027	-7.23877382278442	-0.0976690798997879	-0.0454389974474907	-0.00642192177474499
-7.54991865158081	-8.78830146789551	-7.24257230758667	-0.097772940993309	-0.04537707939744	-0.00642305891960859
-7.5525107383728	-8.78718280792236	-7.24446058273315	-0.0977562665939331	-0.0453776903450489	-0.00639503914862871
-7.55663251876831	-8.7855167388916	-7.24344491958618	-0.0977967157959938	-0.0453603379428387	-0.00631937012076378
-7.55588340759277	-8.78453159332275	-7.2440710067749	-0.0979234501719475	-0.0453256405889988	-0.00637653516605496
-7.55637979507446	-8.78410053253174	-7.24227809906006	-0.0979272574186325	-0.0452453158795834	-0.00632614549249411
-7.55647325515747	-8.78243350982666	-7.24245738983154	-0.0978233218193054	-0.0453158877789974	-0.00636432226747274
-7.56008720397949	-8.78641510009766	-7.2449312210083	-0.0978307351469994	-0.0452476628124714	-0.00623013498261571
-7.56209993362427	-8.78589630126953	-7.24723148345947	-0.0979057550430298	-0.0453212633728981	-0.00624425150454044
-7.56401968002319	-8.78470897674561	-7.24596166610718	-0.0978592187166214	-0.0452539101243019	-0.00623712223023176
-7.55971336364746	-8.7839183807373	-7.2457799911499	-0.0978841558098793	-0.0452654026448727	-0.00621967390179634
-7.56276416778564	-8.78961658477783	-7.2420802116394	-0.0979931131005287	-0.0452486239373684	-0.00619019148871303
-7.56168842315674	-8.78288078308105	-7.24670124053955	-0.0979774668812752	-0.0453115031123161	-0.00616574846208096
-7.56008005142212	-8.7843074798584	-7.25130748748779	-0.0979615077376366	-0.0452431552112103	-0.00608652411028743
-7.5613694190979	-8.78608512878418	-7.25031995773315	-0.0980317294597626	-0.0452164635062218	-0.00607288954779506
-7.56090831756592	-8.78781890869141	-7.24415826797485	-0.0981365516781807	-0.0451205112040043	-0.00604144344106317
-7.55929279327393	-8.78585147857666	-7.2481255531311	-0.0980526134371758	-0.0451939292252064	-0.00601993966847658
-7.5616774559021	-8.78945636749268	-7.24320268630981	-0.0980967506766319	-0.0450153723359108	-0.00598119525238872
-7.56239700317383	-8.78556060791016	-7.23749732971191	-0.0982486680150032	-0.0450184196233749	-0.00592487258836627
-7.55888843536377	-8.78639316558838	-7.24115324020386	-0.0983260050415993	-0.0449207611382008	-0.00597927533090115
-7.56101083755493	-8.78556442260742	-7.23875093460083	-0.0983390286564827	-0.0448837280273438	-0.00596652971580625
-7.56032752990723	-8.78541851043701	-7.23759078979492	-0.0984398871660233	-0.0447928346693516	-0.00596774695441127
-7.55894231796265	-8.78373432159424	-7.23589944839478	-0.0985170155763626	-0.0447852984070778	-0.00599883636459708
-7.55725240707397	-8.78612995147705	-7.23307132720947	-0.0985529273748398	-0.0447093062102795	-0.00601213471964002
-7.56336498260498	-8.78608703613281	-7.23250484466553	-0.0986019372940063	-0.044674675911665	-0.00600746599957347
-7.56347274780273	-8.78462886810303	-7.23657751083374	-0.0986893102526665	-0.0446011200547218	-0.00606443965807557
-7.56142711639404	-8.78435134887695	-7.22424745559692	-0.0987353473901749	-0.0445802696049213	-0.00613581389188766
-7.562744140625	-8.78678035736084	-7.22978353500366	-0.0987449809908867	-0.0445921123027802	-0.0061677498742938
-7.56653261184692	-8.78687572479248	-7.22835683822632	-0.098869301378727	-0.0445414856076241	-0.00619039218872786
-7.56521368026733	-8.78516483306885	-7.23086214065552	-0.0988519787788391	-0.0445278808474541	-0.00626261718571186
-7.56803560256958	-8.78431415557861	-7.2224702835083	-0.0989170297980309	-0.044463898986578	-0.0062974626198411
-7.56761074066162	-8.78486919403076	-7.22931146621704	-0.0989449545741081	-0.0444274768233299	-0.00632074382156134
-7.56915998458862	-8.78444290161133	-7.22136163711548	-0.0990068987011909	-0.0443535260856152	-0.00635810056701303
-7.57028484344482	-8.78369140625	-7.22464084625244	-0.0990451648831367	-0.0443889759480953	-0.00643629068508744
-7.57185888290405	-8.78269290924072	-7.21749830245972	-0.0991039350628853	-0.0442793667316437	-0.00643079122528434
-7.5734920501709	-8.7841272354126	-7.22017288208008	-0.099209800362587	-0.0441496632993221	-0.00647552870213985
-7.5680570602417	-8.78172779083252	-7.21690464019775	-0.0992824509739876	-0.044115923345089	-0.0065597090870142
-7.56707906723022	-8.78161239624023	-7.21974563598633	-0.099261112511158	-0.0441032089293003	-0.00658245850354433
-7.5676736831665	-8.77797603607178	-7.21585988998413	-0.099277637898922	-0.0440565720200539	-0.00652852468192577
-7.56501388549805	-8.77388572692871	-7.21436595916748	-0.099376454949379	-0.0439315512776375	-0.00652997428551316
-7.56411504745483	-8.7722806930542	-7.21437644958496	-0.099357046186924	-0.0437698252499104	-0.00651634810492396
-7.5662841796875	-8.77037525177002	-7.21981048583984	-0.0993797928094864	-0.0437491685152054	-0.00660043442621827
-7.56834554672241	-8.77116012573242	-7.21295166015625	-0.0994906276464462	-0.0436173416674137	-0.00654915487393737
-7.56369733810425	-8.77033805847168	-7.21797609329224	-0.0995125770568848	-0.0436471290886402	-0.00657916348427534
-7.57232618331909	-8.7703971862793	-7.2132396697998	-0.099656417965889	-0.0435213483870029	-0.00659824861213565
-7.57220077514648	-8.76767158508301	-7.21116209030151	-0.0996449589729309	-0.0434893034398556	-0.00660458626225591
-7.57348823547363	-8.77184581756592	-7.20940685272217	-0.0996405482292175	-0.0434222929179668	-0.00664930604398251
-7.57692337036133	-8.77384757995605	-7.21616744995117	-0.0997318029403687	-0.043503575026989	-0.0066981352865696
-7.57990789413452	-8.77292823791504	-7.21125316619873	-0.0997572243213654	-0.0433895066380501	-0.00675713829696178
-7.58008766174316	-8.77159786224365	-7.21455097198486	-0.0997259169816971	-0.0433583706617355	-0.00679380400106311
-7.58381271362305	-8.773512840271	-7.21445512771606	-0.0997839942574501	-0.043315414339304	-0.0068320375867188
-7.58331966400146	-8.77169322967529	-7.21701383590698	-0.0997522920370102	-0.0434751659631729	-0.00691946456208825
-7.58997249603271	-8.77309322357178	-7.21741199493408	-0.0997208431363106	-0.0434423349797726	-0.00697193527594209
-7.59465789794922	-8.77463817596436	-7.2204065322876	-0.0997709184885025	-0.0433882884681225	-0.00708747748285532
-7.59609889984131	-8.77449989318848	-7.21861267089844	-0.0998455509543419	-0.0434111170470715	-0.00708255218341947
-7.60177803039551	-8.77200031280518	-7.21867799758911	-0.099940225481987	-0.0433888547122478	-0.00723072187975049
-7.6012487411499	-8.76894283294678	-7.21506452560425	-0.100016288459301	-0.0432929918169975	-0.00726723438128829
-7.60245418548584	-8.77148342132568	-7.21707630157471	-0.100017659366131	-0.0433506667613983	-0.00737732462584972
-7.60800457000732	-8.77118110656738	-7.21192693710327	-0.100050926208496	-0.0433090142905712	-0.00745237618684769
-7.6104474067688	-8.76943778991699	-7.21568822860718	-0.100184671580791	-0.0431927181780338	-0.00749158952385187
-7.61342430114746	-8.76805591583252	-7.20807933807373	-0.100322984158993	-0.0431169457733631	-0.00751473754644394
-7.61361503601074	-8.76444911956787	-7.21114826202393	-0.100432574748993	-0.0430237911641598	-0.00761367473751307
-7.61680030822754	-8.76003551483154	-7.19963264465332	-0.10052751749754	-0.0429158732295036	-0.00769753940403461
-7.61571550369263	-8.75873851776123	-7.20399236679077	-0.100728914141655	-0.0428332388401031	-0.00771055230870843
-7.61848115921021	-8.75780296325684	-7.19629621505737	-0.100788123905659	-0.042718268930912	-0.007790373172611
-7.62304019927979	-8.75610065460205	-7.19710063934326	-0.100890122354031	-0.042692057788372	-0.0078499261289835
-7.62482976913452	-8.75183391571045	-7.19315528869629	-0.101028501987457	-0.0425787642598152	-0.0078454278409481
-7.6250958442688	-8.75356864929199	-7.19393587112427	-0.101182706654072	-0.0424513183534145	-0.00793755613267422
-7.62949180603027	-8.74879360198975	-7.18798589706421	-0.101234264671803	-0.042460273951292	-0.00798544008284807
-7.62795972824097	-8.75026035308838	-7.18064022064209	-0.101359315216541	-0.0424493514001369	-0.008019152097404
-7.63109302520752	-8.74684047698975	-7.18781328201294	-0.10149835050106	-0.0423613227903843	-0.0080333985388279
-7.63515043258667	-8.7484016418457	-7.18813991546631	-0.101520642638206	-0.0423151217401028	-0.00804162677377462
-7.6400899887085	-8.74519157409668	-7.18570709228516	-0.101577244699001	-0.0422867313027382	-0.00803009886294603
-7.64202117919922	-8.74664402008057	-7.18635034561157	-0.101755768060684	-0.0421946495771408	-0.00803803559392691
-7.64519834518433	-8.74289035797119	-7.18321752548218	-0.101755410432816	-0.0422030985355377	-0.00807978492230177
-7.64564037322998	-8.74325180053711	-7.18013620376587	-0.101873427629471	-0.0421841256320477	-0.008104776032269
-7.64877223968506	-8.74079895019531	-7.18010663986206	-0.101940654218197	-0.0422323606908321	-0.0081211980432272
-7.65070962905884	-8.74069404602051	-7.18635272979736	-0.102067247033119	-0.0421963483095169	-0.00809465441852808
-7.65163993835449	-8.73567390441895	-7.17954921722412	-0.102089047431946	-0.0421033948659897	-0.00809725653380156
-7.65297508239746	-8.73302364349365	-7.17741537094116	-0.102168582379818	-0.0421236976981163	-0.00813114084303379
-7.65094661712646	-8.73204708099365	-7.17541456222534	-0.102317214012146	-0.0420690253376961	-0.00814490951597691
-7.65021181106567	-8.72978210449219	-7.17397451400757	-0.102317295968533	-0.0420871041715145	-0.00814811885356903
-7.65217399597168	-8.72720432281494	-7.1710729598999	-0.102390445768833	-0.0420815460383892	-0.00808826833963394
-7.65247011184692	-8.72639083862305	-7.1734676361084	-0.102554373443127	-0.041955079883337	-0.00807366520166397
-7.64781475067139	-8.72094058990479	-7.16323852539063	-0.102655731141567	-0.041853629052639	-0.00806175451725721
-7.64538908004761	-8.72352123260498	-7.16883373260498	-0.102667890489101	-0.041876558214426	-0.0081022884696722
-7.64763498306274	-8.72135734558105	-7.15916013717651	-0.102822802960873	-0.0418077670037746	-0.00800597947090864
-7.64356231689453	-8.71497058868408	-7.16624975204468	-0.10297092795372	-0.0416439920663834	-0.00802002195268869
-7.64200592041016	-8.71720314025879	-7.15342950820923	-0.103082612156868	-0.0414794385433197	-0.00797735713422298
-7.63752317428589	-8.71101665496826	-7.15057849884033	-0.103139646351337	-0.0414636097848415	-0.00799785740673542
-7.63965559005737	-8.7121467590332	-7.1525764465332	-0.103267259895802	-0.0412822812795639	-0.00786767154932022
-7.63477420806885	-8.71329879760742	-7.15040159225464	-0.10333726555109	-0.0412179678678513	-0.00785827729851007
-7.63621759414673	-8.70979404449463	-7.14656686782837	-0.10348004847765	-0.041039414703846	-0.00779184000566602
-7.63402557373047	-8.70791530609131	-7.14588975906372	-0.103532500565052	-0.0409247726202011	-0.00776602141559124
-7.63211441040039	-8.70966815948486	-7.13919734954834	-0.103522025048733	-0.0408504530787468	-0.00772516755387187
-7.63052034378052	-8.71014213562012	-7.13942813873291	-0.103730522096157	-0.0407270044088364	-0.00771767599508166
-7.62701654434204	-8.70726585388184	-7.13254880905151	-0.103811755776405	-0.0406104847788811	-0.00768492789939046
-7.62314605712891	-8.70511150360107	-7.12931632995605	-0.10388769954443	-0.0405257791280746	-0.00765714375302196
-7.6195240020752	-8.70696640014648	-7.12502717971802	-0.1039954200387	-0.0404112227261066	-0.00772612541913986
-7.6152982711792	-8.70501613616943	-7.12674903869629	-0.104032710194588	-0.0403484627604485	-0.00769520411267877
-7.61176252365112	-8.70447826385498	-7.12138700485229	-0.104136526584625	-0.040203221142292	-0.0077303615398705
-7.61141729354858	-8.70285892486572	-7.12078952789307	-0.104277886450291	-0.0400770604610443	-0.00768348574638367
-7.60847568511963	-8.7019681930542	-7.11605882644653	-0.104345828294754	-0.039923582226038	-0.00768905226141214
-7.60113143920898	-8.69902420043945	-7.11390686035156	-0.104447618126869	-0.0398205295205116	-0.00781096145510674
-7.59840631484985	-8.69853782653809	-7.1078634262085	-0.104492716491222	-0.0397076271474361	-0.00778005737811327
-7.59518671035767	-8.69639682769775	-7.09997749328613	-0.104596711695194	-0.0395868681371212	-0.00782777648419142
-7.58927822113037	-8.69674301147461	-7.09755516052246	-0.104764774441719	-0.039378572255373	-0.00785715132951736
-7.58602476119995	-8.69279193878174	-7.08986663818359	-0.104901634156704	-0.0392428375780582	-0.00789034925401211
-7.57986068725586	-8.68778610229492	-7.08643627166748	-0.10493004322052	-0.0391650497913361	-0.00794748589396477
-7.57577657699585	-8.68728542327881	-7.08157062530518	-0.105065278708935	-0.0390163734555244	-0.00805446598678827
-7.57134962081909	-8.68467426300049	-7.08095693588257	-0.105163961648941	-0.038893211632967	-0.00807650946080685
-7.57246208190918	-8.68082332611084	-7.07580947875977	-0.105272494256496	-0.0386864468455315	-0.00812860205769539
-7.56744623184204	-8.67942905426025	-7.07674646377563	-0.105369463562965	-0.0385381020605564	-0.00820700265467167
-7.56498956680298	-8.67359447479248	-7.06918287277222	-0.105440504848957	-0.0384624972939491	-0.00826830137521029
-7.55974102020264	-8.67358112335205	-7.06682205200195	-0.105449579656124	-0.0384838432073593	-0.00837749801576138
-7.56132125854492	-8.67003154754639	-7.05495023727417	-0.105610489845276	-0.0383752584457397	-0.0083876634016633
-7.55777025222778	-8.66805648803711	-7.05864143371582	-0.105727888643742	-0.0382352098822594	-0.00846477225422859
-7.55705547332764	-8.6661491394043	-7.05338573455811	-0.10580462962389	-0.0381486751139164	-0.00857000518590212
-7.55598258972168	-8.66245174407959	-7.05221843719482	-0.105763927102089	-0.0382505357265472	-0.00872641708701849
-7.55525684356689	-8.66314697265625	-7.05050468444824	-0.105756282806396	-0.0381993837654591	-0.00872906949371099
-7.55345726013184	-8.66128730773926	-7.05823040008545	-0.105701871216297	-0.0381898693740368	-0.00883578043431044
-7.55774974822998	-8.66218566894531	-7.05659580230713	-0.105861246585846	-0.0381293520331383	-0.0089056733995676
-7.55637502670288	-8.6601095199585	-7.05916452407837	-0.105847649276257	-0.0382000431418419	-0.0090128481388092
-7.55673789978027	-8.65971279144287	-7.05313110351563	-0.105794675648212	-0.0381509177386761	-0.0091187683865428
-7.55453443527222	-8.66318511962891	-7.05761528015137	-0.105936668813229	-0.038224283605814	-0.00922252982854843
-7.5524959564209	-8.66101360321045	-7.05497598648071	-0.105978429317474	-0.0382033288478851	-0.00931468885391951
-7.55652904510498	-8.6597900390625	-7.05299186706543	-0.10595328360796	-0.0381137728691101	-0.00946197845041752
-7.55262422561646	-8.66189193725586	-7.05350637435913	-0.106034517288208	-0.0380978025496006	-0.0095753138884902
-7.55321979522705	-8.65868186950684	-7.05077600479126	-0.106039017438889	-0.0381301082670689	-0.0097461175173521
-7.55431652069092	-8.6613597869873	-7.05001306533813	-0.106097757816315	-0.0380350686609745	-0.00992427859455347
-7.55567312240601	-8.65895843505859	-7.04537391662598	-0.106197707355022	-0.0380247235298157	-0.0100295087322593
-7.55471611022949	-8.66034603118896	-7.04608345031738	-0.106289848685265	-0.0379102490842342	-0.0101722441613674
-7.55538034439087	-8.65759181976318	-7.04231262207031	-0.106361374258995	-0.0379435084760189	-0.0104198176413774
-7.55657052993774	-8.66320419311523	-7.04108285903931	-0.106384389102459	-0.0378193818032742	-0.0105886543169618
-7.56210136413574	-8.6602668762207	-7.03592967987061	-0.106543637812138	-0.0378063656389713	-0.0107053788378835
-7.56477403640747	-8.66259765625	-7.03422451019287	-0.106630139052868	-0.0376940220594406	-0.0108483778312802
-7.5674524307251	-8.66645431518555	-7.03070497512817	-0.106715798377991	-0.0376722291111946	-0.0110879810526967
-7.57170867919922	-8.66686725616455	-7.02766847610474	-0.106686167418957	-0.03774543851614	-0.0112471887841821
-7.57636022567749	-8.67196941375732	-7.02678775787354	-0.106725752353668	-0.0376510210335255	-0.0113917104899883
-7.58278465270996	-8.67421340942383	-7.03074359893799	-0.106793530285358	-0.0377570614218712	-0.0116088232025504
-7.58812522888184	-8.67548751831055	-7.02798414230347	-0.106820784509182	-0.0376845523715019	-0.011732367798686
-7.59375715255737	-8.68008804321289	-7.03141307830811	-0.10675535351038	-0.0378200486302376	-0.0119699137285352
-7.60034894943237	-8.68556880950928	-7.03093910217285	-0.106761492788792	-0.0378384292125702	-0.0120838480070233
-7.60800695419312	-8.68625164031982	-7.03624391555786	-0.106719590723515	-0.0379135459661484	-0.0122739048674703
-7.61406898498535	-8.69156551361084	-7.04155158996582	-0.106798700988293	-0.0379023365676403	-0.0124389352276921
-7.62012910842896	-8.69649314880371	-7.03573656082153	-0.106673687696457	-0.0380292795598507	-0.0126111386343837
-7.62462043762207	-8.70511817932129	-7.04492855072021	-0.106627508997917	-0.0380767658352852	-0.0127370748668909
-7.62862539291382	-8.70395565032959	-7.04634618759155	-0.106631599366665	-0.0381704978644848	-0.0128604341298342
-7.63044834136963	-8.71178150177002	-7.05188894271851	-0.106546960771084	-0.0381526276469231	-0.0130908219143748
-7.6386775970459	-8.7160530090332	-7.04744005203247	-0.106540650129318	-0.0381145514547825	-0.0132778827100992
-7.63586664199829	-8.72054290771484	-7.05095052719116	-0.106505997478962	-0.0382400639355183	-0.0135078672319651
-7.63536882400513	-8.72154998779297	-7.04916286468506	-0.106487944722176	-0.0382557436823845	-0.0136120710521936
-7.64255666732788	-8.72562026977539	-7.04970836639404	-0.106449499726295	-0.0383426323533058	-0.0138034131377935
-7.64391231536865	-8.72777462005615	-7.05002021789551	-0.106462471187115	-0.0382293276488781	-0.0139518408104777
-7.64397716522217	-8.73019218444824	-7.04500198364258	-0.106421887874603	-0.038321778178215	-0.0142093570902944
-7.64762020111084	-8.73626136779785	-7.05256175994873	-0.10650872439146	-0.0383000411093235	-0.0142837781459093
-7.64895534515381	-8.73391532897949	-7.04275512695313	-0.106496892869473	-0.0382715538144112	-0.0144594889134169
-7.65511846542358	-8.73875999450684	-7.04520082473755	-0.106448292732239	-0.038285993039608	-0.0146345216780901
-7.65823554992676	-8.73924255371094	-7.0399055480957	-0.106538541615009	-0.0383397005498409	-0.0147727048024535
-7.65827178955078	-8.74431419372559	-7.04671478271484	-0.106469765305519	-0.0383198969066143	-0.0149407535791397
-7.67117071151733	-8.74799919128418	-7.04343843460083	-0.106542393565178	-0.0382779948413372	-0.0149669405072927
-7.67643165588379	-8.75208187103271	-7.04308080673218	-0.106519773602486	-0.0383729711174965	-0.0151087353006005
-7.68075752258301	-8.75977993011475	-7.04162549972534	-0.106478318572044	-0.0384030379354954	-0.0152662890031934
-7.69154787063599	-8.76789951324463	-7.03966331481934	-0.10651096701622	-0.0385157018899918	-0.0153058273717761
-7.69861221313477	-8.77399921417236	-7.04792213439941	-0.106520190834999	-0.0385133847594261	-0.015408000908792
-7.71011972427368	-8.77663516998291	-7.04027843475342	-0.106441326439381	-0.0385934263467789	-0.0155534977093339
-7.71876955032349	-8.78848171234131	-7.04228925704956	-0.10639101266861	-0.038825910538435	-0.0156440660357475
-7.72810029983521	-8.79383563995361	-7.0439624786377	-0.106306023895741	-0.0389050878584385	-0.0157218594104052
-7.74252033233643	-8.80132579803467	-7.04747438430786	-0.106257788836956	-0.0390122942626476	-0.0158381592482328
-7.75377559661865	-8.81044578552246	-7.04560708999634	-0.106249839067459	-0.0391922555863857	-0.0159347094595432
-7.76364421844482	-8.81563282012939	-7.04760837554932	-0.105964668095112	-0.0394683927297592	-0.0161117799580097
-7.77714061737061	-8.8290491104126	-7.0526385307312	-0.105976156890392	-0.0395980887115002	-0.0161846168339252
-7.78967332839966	-8.82979393005371	-7.0499153137207	-0.105882905423641	-0.0397117994725704	-0.0162996090948582
-7.80063009262085	-8.84054088592529	-7.05437040328979	-0.105749435722828	-0.0399422086775303	-0.016416035592556
-7.81646299362183	-8.84837341308594	-7.06211280822754	-0.105663873255253	-0.0402323417365551	-0.0164620168507099
-7.83002853393555	-8.85532093048096	-7.07103109359741	-0.105618171393871	-0.0403347723186016	-0.0164381396025419
-7.83980178833008	-8.86709976196289	-7.06444787979126	-0.105622358620167	-0.0405427403748035	-0.0165529418736696
-7.85357332229614	-8.87187480926514	-7.06530284881592	-0.105390183627605	-0.0408012047410011	-0.0165750794112682
-7.86361932754517	-8.88115215301514	-7.06877470016479	-0.105334728956223	-0.0409431234002113	-0.0166258849203587
-7.87944078445435	-8.88761329650879	-7.07112550735474	-0.105230212211609	-0.041111309081316	-0.0166225712746382
-7.88822984695435	-8.89423751831055	-7.07192897796631	-0.10515134036541	-0.0413220599293709	-0.016686087474227
-7.89717531204224	-8.89996147155762	-7.07378721237183	-0.105003498494625	-0.0414682067930698	-0.0166886225342751
-7.90816926956177	-8.90823650360107	-7.07470703125	-0.104910753667355	-0.0417095683515072	-0.0167084224522114
-7.92398405075073	-8.91437435150146	-7.07617568969727	-0.104947827756405	-0.041794303804636	-0.0166175868362188
-7.92877674102783	-8.91863536834717	-7.0773868560791	-0.104788310825825	-0.041959036141634	-0.0167101752012968
-7.93854475021362	-8.92598056793213	-7.07100772857666	-0.104685358703136	-0.0421271547675133	-0.0166872218251228
-7.94614934921265	-8.928466796875	-7.07555532455444	-0.104482874274254	-0.0423861779272556	-0.0166731365025043
-7.95489454269409	-8.93890380859375	-7.08311319351196	-0.104436591267586	-0.0424997583031654	-0.0165821127593517
-7.96353578567505	-8.94217491149902	-7.08669137954712	-0.104353949427605	-0.0427535325288773	-0.016583139076829
-7.97226142883301	-8.94846725463867	-7.09212064743042	-0.104197181761265	-0.0428411588072777	-0.0165412649512291
-7.97605609893799	-8.95096015930176	-7.08893060684204	-0.104020610451698	-0.0431102886795998	-0.0164732132107019
-7.98579359054565	-8.95952606201172	-7.10101985931396	-0.103911362588406	-0.0432450845837593	-0.0163510702550411
-7.99300193786621	-8.96130657196045	-7.09982633590698	-0.103855066001415	-0.0434201993048191	-0.0162932984530926
-7.99706077575684	-8.96815872192383	-7.1053638458252	-0.103617392480373	-0.0435885190963745	-0.0162271521985531
-8.00398921966553	-8.97833061218262	-7.10186624526978	-0.103514760732651	-0.043821893632412	-0.016112856566906
-8.00970935821533	-8.98267841339111	-7.11218738555908	-0.103399433195591	-0.0439954735338688	-0.016002481803298
-8.01512336730957	-8.98598480224609	-7.11542129516602	-0.103282116353512	-0.0440923012793064	-0.015863124281168
-8.01453113555908	-8.98946762084961	-7.12435150146484	-0.103207588195801	-0.044304896146059	-0.0157790556550026
-8.01984024047852	-8.99360275268555	-7.11791563034058	-0.103211507201195	-0.0443798005580902	-0.0157033391296864
-8.01879596710205	-8.99865818023682	-7.12229585647583	-0.103091426193714	-0.0444913282990456	-0.0155743192881346
-8.01875495910645	-9.00118827819824	-7.1181435585022	-0.103042788803577	-0.0446204803884029	-0.0154875982552767
-8.02455902099609	-9.00088787078857	-7.12067842483521	-0.103017717599869	-0.0447796061635017	-0.0153107205405831
-8.02417278289795	-9.00312423706055	-7.11425924301147	-0.103032924234867	-0.0447188355028629	-0.0151857808232307
-8.0225076675415	-9.00346851348877	-7.12100124359131	-0.102909080684185	-0.0448682755231857	-0.0151531705632806
-8.02195739746094	-9.00454807281494	-7.11731576919556	-0.102977521717548	-0.0449592545628548	-0.0149869788438082
-8.0193510055542	-9.00032520294189	-7.12198066711426	-0.102932743728161	-0.0450156219303608	-0.0148261683061719
-8.01853847503662	-9.00386142730713	-7.12150096893311	-0.102967046201229	-0.0449737533926964	-0.0146847581490874
-8.01824760437012	-9.00034809112549	-7.11390018463135	-0.103056989610195	-0.0450203232467175	-0.0145971784368157
-8.01334571838379	-8.99867630004883	-7.11060237884521	-0.103113248944283	-0.0450502373278141	-0.0144830029457808
-8.00809001922607	-8.99427509307861	-7.10914707183838	-0.103043593466282	-0.0452236086130142	-0.0143239656463265
-8.00749015808105	-8.99578475952148	-7.10798025131226	-0.103138037025928	-0.0450274758040905	-0.0141841853037477
-7.99948930740356	-8.98749828338623	-7.1067008972168	-0.10325350612402	-0.0451196134090424	-0.014048476703465
-7.99290752410889	-8.98285388946533	-7.10301685333252	-0.103276610374451	-0.0450409054756165	-0.01389997638762
-7.99007129669189	-8.9803524017334	-7.1000804901123	-0.103205971419811	-0.0450386591255665	-0.0138325672596693
-7.98348426818848	-8.97985076904297	-7.09943771362305	-0.103336229920387	-0.0450510457158089	-0.0136686991900206
-7.98090839385986	-8.97225666046143	-7.09278202056885	-0.103377416729927	-0.0450709536671638	-0.0135406898334622
-7.97518157958984	-8.97231483459473	-7.09442806243896	-0.103430688381195	-0.0450511425733566	-0.0132947871461511
-7.96882772445679	-8.96723937988281	-7.09245109558105	-0.103539332747459	-0.0450616553425789	-0.0131850661709905
-7.96502161026001	-8.96033382415771	-7.08633470535278	-0.103628024458885	-0.0449823327362537	-0.0130176702514291
-7.95675563812256	-8.95645427703857	-7.08184909820557	-0.10359088331461	-0.0450380444526672	-0.0128444517031312
-7.95500659942627	-8.9601993560791	-7.08560705184937	-0.103552274405956	-0.0450677014887333	-0.0126019157469273
-7.9509539604187	-8.95406532287598	-7.08672952651978	-0.103671617805958	-0.0451050512492657	-0.0124184964224696
-7.95051574707031	-8.95093536376953	-7.08781099319458	-0.103658638894558	-0.045187208801508	-0.0121873691678047
-7.94487476348877	-8.94979000091553	-7.0859956741333	-0.103656299412251	-0.0452705472707748	-0.0120129575952888
-7.93876266479492	-8.94976902008057	-7.08723211288452	-0.103690318763256	-0.0453332252800465	-0.0117508200928569
-7.93749189376831	-8.94582271575928	-7.08706045150757	-0.103656738996506	-0.0455610789358616	-0.0114883640781045
-7.93592500686646	-8.94570350646973	-7.09250545501709	-0.103532865643501	-0.0456252247095108	-0.0112812425941229
-7.93194913864136	-8.94373798370361	-7.09436225891113	-0.103545136749744	-0.0457744114100933	-0.0109704090282321
-7.93373775482178	-8.94942188262939	-7.10230350494385	-0.103542245924473	-0.045885544270277	-0.0107312295585871
-7.93079900741577	-8.94586563110352	-7.1042366027832	-0.103353098034859	-0.0461169332265854	-0.0104917343705893
-7.9286208152771	-8.95532131195068	-7.10275459289551	-0.103225521743298	-0.0462705940008163	-0.010161311365664
-7.92887926101685	-8.95679664611816	-7.10930919647217	-0.103192716836929	-0.0465609431266785	-0.00988796912133694
-7.92969274520874	-8.96042251586914	-7.11386156082153	-0.103074215352535	-0.0467450544238091	-0.00954595487564802
-7.92857074737549	-8.96185970306396	-7.11620569229126	-0.102960608899593	-0.0469012372195721	-0.00927481800317764
-7.92838144302368	-8.9679479598999	-7.11540842056274	-0.102880485355854	-0.0471260249614716	-0.0089763980358839
-7.92893171310425	-8.97191333770752	-7.12008237838745	-0.102715104818344	-0.0473660677671433	-0.00869217049330473
-7.9341893196106	-8.97716331481934	-7.12562465667725	-0.102649733424187	-0.0475120805203915	-0.00840090028941631
-7.93973016738892	-8.98180675506592	-7.12318992614746	-0.102534413337708	-0.0476964749395847	-0.00801504775881767
-7.94134378433228	-8.98695182800293	-7.12900114059448	-0.102518774569035	-0.0478903651237488	-0.00775294192135334
-7.94562005996704	-8.98751640319824	-7.13259124755859	-0.102372914552689	-0.0481100790202618	-0.00746774161234498
-7.94820737838745	-8.99578380584717	-7.12781238555908	-0.1023158878088	-0.0482870079576969	-0.0071490490809083
-7.95448017120361	-9.00034141540527	-7.13407468795776	-0.102270483970642	-0.0485112220048904	-0.00692321266978979
-7.95671796798706	-9.00435066223145	-7.13786029815674	-0.102247633039951	-0.048720970749855	-0.00656472193077207
-7.96183156967163	-9.00657558441162	-7.14204692840576	-0.10212603956461	-0.0489095337688923	-0.00629715481773019
-7.96667432785034	-9.01294231414795	-7.14433622360229	-0.102097861468792	-0.049015536904335	-0.00601324532181025
-7.97361326217651	-9.01426601409912	-7.13407897949219	-0.101934604346752	-0.0492032840847969	-0.00580857088789344
-7.97377586364746	-9.01938247680664	-7.1412353515625	-0.101910211145878	-0.0494321472942829	-0.00556790642440319
-7.97783184051514	-9.02272987365723	-7.14886474609375	-0.101758435368538	-0.0496343970298767	-0.00529694417491555
-7.98355770111084	-9.02828025817871	-7.15058660507202	-0.101694650948048	-0.0497992783784866	-0.00503726489841938
-7.98727416992188	-9.02999687194824	-7.1534538269043	-0.10166572779417	-0.049967598170042	-0.00478498497977853
-7.98739337921143	-9.03339958190918	-7.15276384353638	-0.101492673158646	-0.0500468537211418	-0.00449571618810296
-7.99023914337158	-9.03723621368408	-7.15613126754761	-0.10137827694416	-0.050215907394886	-0.00426269881427288
-7.99801921844482	-9.04148960113525	-7.15361356735229	-0.101318828761578	-0.0503974333405495	-0.00403938861563802
-7.99520587921143	-9.04711818695068	-7.16168689727783	-0.101243056356907	-0.0506930351257324	-0.00377697846852243
-7.99738645553589	-9.04734706878662	-7.16251611709595	-0.10110080242157	-0.0507457815110683	-0.00350694614462554
-7.99795866012573	-9.05066776275635	-7.16319847106934	-0.100944511592388	-0.0509900115430355	-0.0032785888761282
-8.00174522399902	-9.0518856048584	-7.16769790649414	-0.10081547498703	-0.0511575415730476	-0.00305978767573833
-8.00074577331543	-9.05335807800293	-7.1672306060791	-0.100830398499966	-0.0513351894915104	-0.00285167782567441
-8.00150108337402	-9.0519437789917	-7.16657686233521	-0.100608624517918	-0.0515887886285782	-0.00264140916988254
-7.99883651733398	-9.0548734664917	-7.16941785812378	-0.100529253482819	-0.0516953803598881	-0.00246051163412631
-7.99291276931763	-9.05425262451172	-7.17399263381958	-0.100348435342312	-0.0519709959626198	-0.00228734966367483
-7.99482822418213	-9.05580043792725	-7.18074703216553	-0.100298546254635	-0.0520717538893223	-0.00203750282526016
-7.99371194839478	-9.05145263671875	-7.18334770202637	-0.10009640455246	-0.052163153886795	-0.0018386566080153
-7.98913908004761	-9.0529203414917	-7.18678951263428	-0.100094377994537	-0.0523614399135113	-0.00162293168250471
-7.9866099357605	-9.04804992675781	-7.18622732162476	-0.0999824777245522	-0.0524078495800495	-0.00150582869537175
-7.98321676254272	-9.04763126373291	-7.18137836456299	-0.0999649167060852	-0.0524753555655479	-0.00132756063248962
-7.97553968429565	-9.04635143280029	-7.18736982345581	-0.0999043136835098	-0.0526187047362328	-0.00116347218863666
-7.97166109085083	-9.04636478424072	-7.18253040313721	-0.0998595207929611	-0.0525958128273487	-0.000987354083918035
-7.9662971496582	-9.04008674621582	-7.17802143096924	-0.0998132303357124	-0.0527282804250717	-0.000776404805947095
-7.961501121521	-9.0399923324585	-7.17998743057251	-0.0997991487383842	-0.052629329264164	-0.000588364782743156
-7.95286321640015	-9.03792572021484	-7.18302822113037	-0.0997173935174942	-0.0526607483625412	-0.000439135998021811
-7.9474573135376	-9.03670215606689	-7.17757654190063	-0.0997331067919731	-0.052728783339262	-0.000281480693956837
-7.93841409683228	-9.03624820709229	-7.18047046661377	-0.099782258272171	-0.0527590662240982	-0.000123278688988648
-7.92965841293335	-9.02735900878906	-7.17915725708008	-0.0996572971343994	-0.0527812875807285	3.99671225750353E-05
-7.92215967178345	-9.03185653686523	-7.17702531814575	-0.0996541678905487	-0.0527173541486263	0.00021745111735072
-7.91566514968872	-9.02404308319092	-7.17910957336426	-0.0995518267154694	-0.0528168603777885	0.000356270553311333
-7.90884304046631	-9.02267742156982	-7.17294454574585	-0.0996408462524414	-0.0528385788202286	0.000532557780388743
-7.90167903900146	-9.0169153213501	-7.17603015899658	-0.099617712199688	-0.0528812929987907	0.000642536033410579
-7.89152765274048	-9.01554393768311	-7.16976499557495	-0.0996057465672493	-0.0527508780360222	0.000811845471616834
-7.88175678253174	-9.01015853881836	-7.17209100723267	-0.0995732173323631	-0.0528859496116638	0.000888486218173057
-7.87874794006348	-9.0070333480835	-7.17076635360718	-0.0995315909385681	-0.0529641918838024	0.00103840290103108
-7.8717827796936	-9.00377368927002	-7.17181730270386	-0.0994909852743149	-0.0530262738466263	0.00121239305008203
-7.86633253097534	-8.99660587310791	-7.16835784912109	-0.0995322018861771	-0.0530774965882301	0.00138181645888835
-7.85812997817993	-8.99328517913818	-7.17196035385132	-0.0994648262858391	-0.0530475489795208	0.00158832548186183
-7.84875726699829	-8.99082279205322	-7.1692042350769	-0.0994019061326981	-0.0531607158482075	0.00176598923280835
-7.84550857543945	-8.98720741271973	-7.16994905471802	-0.0993850752711296	-0.053209226578474	0.0019595930352807
-7.8422908782959	-8.98402976989746	-7.16921520233154	-0.0993642508983612	-0.0533032044768333	0.00214137136936188
-7.83444023132324	-8.98176097869873	-7.17025518417358	-0.099341407418251	-0.0534013286232948	0.00231403415091336
-7.83008766174316	-8.97620010375977	-7.17393398284912	-0.0992044806480408	-0.0534659698605537	0.00251037441194057
-7.82766914367676	-8.9741907119751	-7.16976881027222	-0.0990890190005302	-0.0535347424447536	0.00273419870063663
-7.82377052307129	-8.97707271575928	-7.17749309539795	-0.0990798100829124	-0.05366550385952	0.00291537004522979
-7.81954860687256	-8.97208213806152	-7.17703151702881	-0.0989231169223785	-0.0538626834750175	0.00319476937875152
-7.81577205657959	-8.97580242156982	-7.18334579467773	-0.0989434793591499	-0.0538659803569317	0.0034248405136168
-7.80813312530518	-8.97246074676514	-7.18802309036255	-0.0988795980811119	-0.0541071072220802	0.00365768978372216
-7.80963039398193	-8.97036743164063	-7.18508291244507	-0.098703995347023	-0.0541281886398792	0.00392168946564198
-7.80607461929321	-8.97497367858887	-7.19414854049683	-0.0986977890133858	-0.054199855774641	0.00418797601014376
-7.79909467697144	-8.97011947631836	-7.19051551818848	-0.0986719131469727	-0.0543902330100536	0.00437575252726674
-7.79609537124634	-8.96902370452881	-7.19588565826416	-0.0985647290945053	-0.0543930642306805	0.0046517513692379
-7.79514789581299	-8.97101593017578	-7.19266986846924	-0.0985159426927567	-0.0545026510953903	0.00485939672216773
-7.79308938980103	-8.97267436981201	-7.19587707519531	-0.0984601676464081	-0.0545348636806011	0.00507429195567966
-7.79059362411499	-8.97050857543945	-7.19581699371338	-0.0984593704342842	-0.0545929037034512	0.00535914162173867
-7.78815603256226	-8.97283840179443	-7.19684171676636	-0.098468691110611	-0.0546086244285107	0.00555645069107413
-7.78316736221313	-8.97264003753662	-7.1961841583252	-0.0985750630497932	-0.0546644851565361	0.005732546094805
-7.78312301635742	-8.97165489196777	-7.19465255737305	-0.0985099598765373	-0.0546776950359344	0.00599125493317842
-7.7814245223999	-8.9719934463501	-7.19462299346924	-0.0985542610287666	-0.0546589717268944	0.00616578524932265
-7.77949476242065	-8.96821117401123	-7.18938255310059	-0.0985515043139458	-0.0546985156834126	0.00633263355121017
-7.77743196487427	-8.9680061340332	-7.19133901596069	-0.0985619872808456	-0.0547453351318836	0.00650357361882925
-7.77235460281372	-8.96610164642334	-7.18580913543701	-0.0986224040389061	-0.0548096224665642	0.00669867871329188
-7.77627038955688	-8.96832180023193	-7.18719482421875	-0.0985852181911469	-0.0548454783856869	0.00691553205251694
-7.77836751937866	-8.96661186218262	-7.18888998031616	-0.098653182387352	-0.0548500120639801	0.00705374171957374
-7.77766084671021	-8.96487522125244	-7.19131278991699	-0.0987606644630432	-0.0549214892089367	0.00730872480198741
-7.77601003646851	-8.96429824829102	-7.18143558502197	-0.0987200662493706	-0.0550697892904282	0.00741320522502065
-7.77851867675781	-8.96032333374023	-7.17864465713501	-0.0988151803612709	-0.0550764128565788	0.00755504611879587
-7.77711057662964	-8.96244144439697	-7.18011379241943	-0.0988440662622452	-0.0551366321742535	0.00772340502589941
-7.77636003494263	-8.96090984344482	-7.17794752120972	-0.0987733155488968	-0.0552695021033287	0.00784210581332445
-7.77979373931885	-8.96210098266602	-7.177574634552	-0.0988587886095047	-0.0553331337869167	0.00803534407168627
-7.77779102325439	-8.96207141876221	-7.17545318603516	-0.098980151116848	-0.0554231703281403	0.00814425852149725
-7.77975606918335	-8.95777988433838	-7.1767725944519	-0.0989749580621719	-0.055535264313221	0.00834536086767912
-7.77916240692139	-8.96043872833252	-7.17609167098999	-0.098936028778553	-0.0556007698178291	0.00855252146720886
-7.78189897537231	-8.95928382873535	-7.17837953567505	-0.0990218818187714	-0.0556061789393425	0.0087037431076169
-7.78476905822754	-8.96254730224609	-7.17240238189697	-0.0990305989980698	-0.055755365639925	0.00880093220621347
-7.78078937530518	-8.96088123321533	-7.17285203933716	-0.0991221889853477	-0.055840577930212	0.00897128321230412
-7.77852439880371	-8.96125316619873	-7.16960906982422	-0.0992000252008438	-0.0558922477066517	0.00914305448532104
-7.77505588531494	-8.95942401885986	-7.16932010650635	-0.0991895347833633	-0.0560384355485439	0.0092952586710453
-7.77642774581909	-8.96177196502686	-7.16720533370972	-0.0992334932088852	-0.0560585521161556	0.00954125262796879
-7.77685880661011	-8.9579906463623	-7.17008352279663	-0.0992198213934898	-0.056166298687458	0.00970854796469212
-7.78196144104004	-8.96054267883301	-7.16447305679321	-0.0993028953671455	-0.0561939552426338	0.0099424347281456
-7.77231216430664	-8.9620418548584	-7.16745519638062	-0.0994743928313255	-0.0563930682837963	0.010120527818799
-7.77421426773071	-8.95576000213623	-7.1687707901001	-0.0994341224431992	-0.0564428716897964	0.0103676356375217
-7.77509164810181	-8.96066379547119	-7.17534732818604	-0.0993974208831787	-0.0565437749028206	0.0105446055531502
-7.77152538299561	-8.96208095550537	-7.1746506690979	-0.099517248570919	-0.0567061118781567	0.0107196429744363
-7.77322292327881	-8.95773029327393	-7.16907739639282	-0.0994960963726044	-0.0568525269627571	0.0109771229326725
-7.76830911636353	-8.95698738098145	-7.17686462402344	-0.099465049803257	-0.0569004118442535	0.0111733246594667
-7.76698398590088	-8.95610523223877	-7.18249893188477	-0.0994067192077637	-0.0570155009627342	0.0113704279065132
-7.76700258255005	-8.95618534088135	-7.18521547317505	-0.099465548992157	-0.0571703650057316	0.0115731013938785
-7.76459503173828	-8.95612621307373	-7.18299531936646	-0.0995188057422638	-0.0572831183671951	0.0118155889213085
-7.76072359085083	-8.95673084259033	-7.18626689910889	-0.0995249822735786	-0.0573874898254871	0.0119813419878483
-7.75887680053711	-8.95289897918701	-7.18661880493164	-0.0994936972856522	-0.0575087144970894	0.0121551034972072
-7.75940036773682	-8.95162487030029	-7.1947021484375	-0.0994997099041939	-0.0575587525963783	0.0123790828511119
-7.75482034683228	-8.94879245758057	-7.19293880462646	-0.0995699167251587	-0.0577134303748608	0.012485034763813
-7.75471925735474	-8.94582843780518	-7.19059228897095	-0.0996418669819832	-0.0576346814632416	0.0126319760456681
-7.74924468994141	-8.94513702392578	-7.19791412353516	-0.0997127369046211	-0.0576229691505432	0.0127845155075192
-7.74558877944946	-8.94001579284668	-7.19846057891846	-0.0997006744146347	-0.0577249079942703	0.0128255765885115
-7.74267482757568	-8.935959815979	-7.19555330276489	-0.0997374951839447	-0.0576421581208706	0.012978226877749
-7.7380542755127	-8.93267822265625	-7.19296646118164	-0.0998919382691383	-0.05770593136549	0.012993935495615
-7.73790168762207	-8.93024253845215	-7.18662452697754	-0.099890448153019	-0.0576593093574047	0.013133468106389
-7.73057460784912	-8.93055248260498	-7.19096612930298	-0.100057125091553	-0.0575859136879444	0.0132063422352076
-7.7311863899231	-8.92557334899902	-7.18779897689819	-0.100116297602654	-0.0574558489024639	0.0131760118529201
-7.72918748855591	-8.92569541931152	-7.18426895141602	-0.100179113447666	-0.0573848858475685	0.013228545896709
-7.72143411636353	-8.92509174346924	-7.17888355255127	-0.100399509072304	-0.0573546476662159	0.0131966331973672
-7.72050189971924	-8.91606044769287	-7.17724132537842	-0.100421741604805	-0.0571927763521671	0.0132395559921861
-7.71640539169312	-8.91579341888428	-7.17717552185059	-0.100627519190311	-0.0571021139621735	0.013186945579946
-7.71204948425293	-8.9113712310791	-7.17400455474854	-0.10071874409914	-0.0570356138050556	0.0131936995312572
-7.70600414276123	-8.90669441223145	-7.16597366333008	-0.100931495428085	-0.0570470541715622	0.0131029970943928
-7.70467615127563	-8.89971542358398	-7.16370964050293	-0.100992858409882	-0.0569033548235893	0.0130816055461764
-7.69796562194824	-8.8956356048584	-7.16081380844116	-0.101241573691368	-0.0566992461681366	0.0129333650693297
-7.69361925125122	-8.88736629486084	-7.15836954116821	-0.10136166960001	-0.0565280467271805	0.0128923822194338
-7.6893424987793	-8.88479232788086	-7.15599822998047	-0.10160505771637	-0.0563094168901443	0.0127912731841207
-7.67964363098145	-8.87748527526855	-7.15009784698486	-0.101852513849735	-0.0562122389674187	0.0125746233388782
-7.67780065536499	-8.87254428863525	-7.14142560958862	-0.102006770670414	-0.0558940432965755	0.0124328965321183
-7.6691575050354	-8.86480045318604	-7.14010953903198	-0.102244839072227	-0.055754479020834	0.0123086702078581
-7.66378545761108	-8.85624980926514	-7.13180589675903	-0.102508999407291	-0.0555349700152874	0.0120726255699992
-7.655921459198	-8.85109233856201	-7.13050985336304	-0.102723151445389	-0.055199883878231	0.0118754599243402
-7.64847755432129	-8.84495830535889	-7.12256097793579	-0.103031001985073	-0.0550777278840542	0.01167057082057
-7.64434957504272	-8.8362512588501	-7.11614513397217	-0.103227183222771	-0.0547371581196785	0.0114814676344395
-7.64193630218506	-8.82911205291748	-7.11377573013306	-0.103418581187725	-0.0544462576508522	0.0112772565335035
-7.63703680038452	-8.8258228302002	-7.10229778289795	-0.10375739634037	-0.054172083735466	0.0110448813065886
-7.6296911239624	-8.81532955169678	-7.0982666015625	-0.10396084189415	-0.0539056546986103	0.0107272984459996
-7.62707376480103	-8.80763530731201	-7.08704471588135	-0.104253321886063	-0.0535892136394978	0.0105238519608974
-7.61911487579346	-8.80271625518799	-7.0825572013855	-0.104572921991348	-0.053284790366888	0.0102426055818796
-7.61470508575439	-8.79266357421875	-7.07745122909546	-0.104728609323502	-0.0530202984809875	0.00992276519536972
-7.61159086227417	-8.79095363616943	-7.06877660751343	-0.105002462863922	-0.0527031570672989	0.00967018771916628
-7.60712385177612	-8.78269290924072	-7.06200981140137	-0.105335526168346	-0.0524747371673584	0.00933993700891733
-7.60553503036499	-8.77579498291016	-7.05430173873901	-0.105586275458336	-0.0521875321865082	0.00907448399811983
-7.60022735595703	-8.77084255218506	-7.05312538146973	-0.10577867180109	-0.0519808679819107	0.00878503546118736
-7.59889554977417	-8.76439476013184	-7.04662370681763	-0.1059899777174	-0.051656574010849	0.00842337682843208
-7.5968599319458	-8.76276397705078	-7.0453577041626	-0.106162458658218	-0.0514423698186874	0.00813364796340466
-7.59916973114014	-8.75741386413574	-7.03401327133179	-0.106361903250217	-0.0511887967586517	0.00784327462315559
-7.59430980682373	-8.75762271881104	-7.03720378875732	-0.106645666062832	-0.0510769933462143	0.00752785662189126
-7.59546232223511	-8.75071811676025	-7.02298927307129	-0.106770016252995	-0.0508495904505253	0.00722705665975809
-7.59148168563843	-8.74705600738525	-7.02983617782593	-0.106971241533756	-0.0506636165082455	0.00698628043755889
-7.59653568267822	-8.74544715881348	-7.02169370651245	-0.107141576707363	-0.050385806709528	0.00663596345111728
-7.60067749023438	-8.74493503570557	-7.02139854431152	-0.107288904488087	-0.0502704307436943	0.00637343805283308
-7.59965038299561	-8.74030208587646	-7.02109575271606	-0.107425600290298	-0.0501523092389107	0.00606872513890266
-7.60252332687378	-8.74138832092285	-7.01130437850952	-0.107631154358387	-0.0500289760529995	0.00582277495414019
-7.60571908950806	-8.73786163330078	-7.01286363601685	-0.107735060155392	-0.0499290451407433	0.00553129566833377
-7.61202335357666	-8.74388790130615	-7.00523853302002	-0.107892759144306	-0.0497481860220432	0.00535162584856153
-7.61510753631592	-8.7456750869751	-7.01449394226074	-0.107927851378918	-0.0496823973953724	0.00504375575110316
-7.6214771270752	-8.74564075469971	-7.00878047943115	-0.108051657676697	-0.0496308356523514	0.00483140256255865
-7.626145362854	-8.74749755859375	-7.00575304031372	-0.108233138918877	-0.0494533963501453	0.00462841149419546
-7.62704658508301	-8.74715900421143	-7.00620079040527	-0.108357921242714	-0.049430537968874	0.0043482081964612
-7.63245820999146	-8.74732971191406	-7.00869703292847	-0.108337081968784	-0.0493073537945747	0.00416864547878504
-7.63863515853882	-8.74970531463623	-7.00928020477295	-0.108410596847534	-0.0492367669939995	0.00388272129930556
-7.64108657836914	-8.751540184021	-7.00859212875366	-0.108473427593708	-0.0491713657975197	0.00364346103742719
-7.64446449279785	-8.75048065185547	-7.01004123687744	-0.108564525842667	-0.0492365211248398	0.00343627249822021
-7.64425277709961	-8.75235939025879	-7.00642347335815	-0.108640812337399	-0.0490935258567333	0.00332372100092471
-7.64672136306763	-8.75144290924072	-7.01527643203735	-0.108657144010067	-0.0491471998393536	0.00307004782371223
-7.65110063552856	-8.75317764282227	-7.01336526870728	-0.10870599001646	-0.0490345843136311	0.00293632876127958
-7.65202331542969	-8.75444316864014	-7.01610708236694	-0.108778163790703	-0.049005039036274	0.00271524698473513
-7.65225267410278	-8.75290107727051	-7.01470136642456	-0.108734294772148	-0.0490150637924671	0.00252227205783129
-7.65215253829956	-8.75646305084229	-7.02170038223267	-0.108763687312603	-0.0490580052137375	0.0023372913710773
-7.65915870666504	-8.75588226318359	-7.01686429977417	-0.108776368200779	-0.0490896664559841	0.00219677970744669
-7.65893268585205	-8.75527286529541	-7.0264778137207	-0.108857460319996	-0.0489963963627815	0.00197902927175164
-7.65998840332031	-8.75018310546875	-7.02527809143066	-0.108769379556179	-0.0489561446011066	0.00185616617091
-7.66159820556641	-8.75743007659912	-7.03989315032959	-0.108781650662422	-0.0489583238959312	0.00167521589901298
-7.66191387176514	-8.75583553314209	-7.03090906143188	-0.108819924294949	-0.0489570647478104	0.00149580498691648
-7.65984344482422	-8.75319290161133	-7.03120279312134	-0.108849972486496	-0.0490128695964813	0.00130877003539354
-7.65789222717285	-8.75164318084717	-7.03374481201172	-0.108715608716011	-0.0490061677992344	0.0011224071495235
-7.65805721282959	-8.75132083892822	-7.03860187530518	-0.108758449554443	-0.0488779284060001	0.000957343960180879
-7.65673112869263	-8.74853038787842	-7.04185104370117	-0.108833305537701	-0.048905685544014	0.000761657778639346
-7.65690040588379	-8.74700546264648	-7.04706239700317	-0.108757130801678	-0.0487407520413399	0.000577372615225613
-7.65166473388672	-8.74445343017578	-7.05425596237183	-0.108869627118111	-0.0486918352544308	0.000309503084281459
-7.64464330673218	-8.74081707000732	-7.04792737960815	-0.108967311680317	-0.0486786477267742	0.000127155028167181
-7.64239740371704	-8.73365211486816	-7.04945468902588	-0.108958542346954	-0.0486412644386292	-0.00011128496407764
-7.63919639587402	-8.72801876068115	-7.046311378479	-0.109109297394753	-0.048443716019392	-0.000352686824044213
-7.63226127624512	-8.72423267364502	-7.05138826370239	-0.109160751104355	-0.0483773052692413	-0.000562366563826799
-7.62737274169922	-8.71638870239258	-7.05094480514526	-0.109302364289761	-0.048320360481739	-0.000832276651635766
-7.62281274795532	-8.71213722229004	-7.04536247253418	-0.109464749693871	-0.0480375364422798	-0.00102986744605005
-7.61439085006714	-8.70505714416504	-7.04307413101196	-0.109544798731804	-0.0480128452181816	-0.00128908641636372
-7.60749673843384	-8.69986724853516	-7.04590225219727	-0.109605096280575	-0.0478551536798477	-0.00158208643551916
-7.60123252868652	-8.69286918640137	-7.04420137405396	-0.109734751284122	-0.0476817153394222	-0.00187887612264603
-7.59265899658203	-8.68800258636475	-7.04605531692505	-0.109855055809021	-0.0475292466580868	-0.0021047203335911
-7.58545637130737	-8.6814603805542	-7.04715633392334	-0.109911270439625	-0.0473328530788422	-0.00236655632033944
-7.57688856124878	-8.67947578430176	-7.05215454101563	-0.110042206943035	-0.0470551513135433	-0.00260690040886402
-7.56991147994995	-8.67510032653809	-7.05150890350342	-0.110195651650429	-0.0469049587845802	-0.00293322745710611
-7.56168174743652	-8.6686429977417	-7.04528522491455	-0.110295794904232	-0.0466750748455524	-0.00318015110678971
-7.55148029327393	-8.66341400146484	-7.04709959030151	-0.110332779586315	-0.0465437509119511	-0.00346159585751593
-7.54507112503052	-8.66169548034668	-7.04268789291382	-0.110366880893707	-0.0462213158607483	-0.00367207219824195
-7.54026985168457	-8.65515995025635	-7.04996490478516	-0.110466867685318	-0.0461440160870552	-0.00395044684410095
-7.53291130065918	-8.65196800231934	-7.05493497848511	-0.110511176288128	-0.0458184666931629	-0.00411213003098965
-7.52677154541016	-8.65175437927246	-7.05607032775879	-0.110684350132942	-0.0455845482647419	-0.00441733235493302
-7.52081251144409	-8.65085029602051	-7.05325841903687	-0.110675245523453	-0.0455134809017181	-0.00465911999344826
-7.51383209228516	-8.64892292022705	-7.05625820159912	-0.110643021762371	-0.0453858524560928	-0.00489688850939274
-7.50761842727661	-8.64958572387695	-7.05233335494995	-0.110704340040684	-0.04511783644557	-0.00502982176840305
-7.50360155105591	-8.64895725250244	-7.06261110305786	-0.110677726566792	-0.0450329147279263	-0.00531919952481985
-7.49950504302979	-8.64853858947754	-7.05806112289429	-0.110695354640484	-0.0447849966585636	-0.00544129498302937
-7.48930025100708	-8.64867305755615	-7.06215810775757	-0.110630549490452	-0.0446020066738129	-0.0056796302087605
-7.48839664459229	-8.65164279937744	-7.05898380279541	-0.110586583614349	-0.0443604066967964	-0.00591468065977097
-7.4831371307373	-8.64846992492676	-7.06316947937012	-0.110524259507656	-0.0442896112799644	-0.00604602554813027
-7.48054361343384	-8.65086078643799	-7.06347322463989	-0.110541023313999	-0.044062677770853	-0.00616738479584455
-7.47146892547607	-8.6467227935791	-7.06994009017944	-0.110427670180798	-0.0438555814325809	-0.00634160498157144
-7.46614360809326	-8.6470775604248	-7.06591033935547	-0.110370233654976	-0.0436933785676956	-0.00647067232057452
-7.46020698547363	-8.6447925567627	-7.07316923141479	-0.110271126031876	-0.0435586608946323	-0.00665365438908339
-7.45587110519409	-8.64452648162842	-7.07592582702637	-0.110160045325756	-0.0434356182813644	-0.00669460231438279
-7.45236206054688	-8.64914131164551	-7.08819437026978	-0.110124886035919	-0.043212752789259	-0.00678778905421495
-7.46019220352173	-8.65621280670166	-7.08611917495728	-0.110034480690956	-0.0429003015160561	-0.00683721853420138
-7.47706604003906	-8.67000484466553	-7.11560440063477	-0.110046587884426	-0.0429008342325687	-0.00685299141332507
-7.47626733779907	-8.69662761688232	-7.14169311523438	-0.109778359532356	-0.0431060120463371	-0.00682376371696591
-7.479416847229	-8.71552467346191	-7.17118692398071	-0.109178729355335	-0.0430663377046585	-0.0068639968521893
-7.47687196731567	-8.73069000244141	-7.17805671691895	-0.108696855604649	-0.0431529656052589	-0.00672465097159147
-7.466628074646	-8.73925113677979	-7.16620254516602	-0.10823367536068	-0.0430731289088726	-0.00669821631163359
-7.46726894378662	-8.74630451202393	-7.15016746520996	-0.107982844114304	-0.0429877378046513	-0.00665369629859924
-7.46539497375488	-8.75269317626953	-7.14974689483643	-0.107564598321915	-0.0431382209062576	-0.00642032828181982
-7.45825576782227	-8.7444019317627	-7.16018629074097	-0.107390180230141	-0.0431326441466808	-0.00624179793521762
-7.44421005249023	-8.72959613800049	-7.18358755111694	-0.107031382620335	-0.0432555638253689	-0.00584917794913054
-7.41560459136963	-8.71189594268799	-7.19611787796021	-0.106612280011177	-0.0434362255036831	-0.00558009138330817
-7.38987588882446	-8.69750595092773	-7.20335578918457	-0.10644069314003	-0.0433454141020775	-0.00530093442648649
-7.36455488204956	-8.6761646270752	-7.20770406723022	-0.106259286403656	-0.0432807952165604	-0.00517364777624607
-7.33854055404663	-8.65539073944092	-7.21756792068481	-0.105987869203091	-0.0431315414607525	-0.00513030122965574
-7.31309223175049	-8.63753509521484	-7.22451400756836	-0.105797812342644	-0.0431472510099411	-0.00505671696737409
-7.28327035903931	-8.62040996551514	-7.22201919555664	-0.105722010135651	-0.0430208444595337	-0.00502300821244717
-7.25840091705322	-8.59800624847412	-7.22365999221802	-0.105706602334976	-0.0429451316595078	-0.0050595523789525
-7.24090576171875	-8.58817481994629	-7.23298168182373	-0.105478182435036	-0.042875599116087	-0.00502035534009337
-7.22556638717651	-8.57600212097168	-7.23103189468384	-0.105459541082382	-0.0427350364625454	-0.00500934198498726
-7.21723699569702	-8.57408905029297	-7.23162889480591	-0.105397082865238	-0.0424695238471031	-0.00502090761438012
-7.20802640914917	-8.5739049911499	-7.23668956756592	-0.105116680264473	-0.0424578972160816	-0.00500867096707225
-7.20518970489502	-8.57665824890137	-7.2472357749939	-0.104853488504887	-0.0423566251993179	-0.00507079344242811
-7.20308494567871	-8.57887554168701	-7.25597286224365	-0.104769483208656	-0.0422166176140308	-0.00501358369365335
-7.19661998748779	-8.58262729644775	-7.26072788238525	-0.104490429162979	-0.0420590452849865	-0.00520639680325985
-7.19752550125122	-8.58981418609619	-7.26130771636963	-0.104224860668182	-0.0420344285666943	-0.00525993620976806
-7.19777250289917	-8.59108543395996	-7.2740650177002	-0.103865563869476	-0.0420706458389759	-0.00530670583248138
-7.20077610015869	-8.59904956817627	-7.28266859054565	-0.103642992675304	-0.0419993102550507	-0.00534597784280777
-7.19660806655884	-8.60490417480469	-7.28513622283936	-0.103356972336769	-0.0420448333024979	-0.00544091034680605
-7.19155168533325	-8.61032104492188	-7.28986263275146	-0.103071868419647	-0.0420295558869839	-0.00545526063069701
-7.18680000305176	-8.61383056640625	-7.29955720901489	-0.10257762670517	-0.0420825518667698	-0.00549922231584787
-7.18586349487305	-8.62314891815186	-7.30702638626099	-0.102230243384838	-0.0420060716569424	-0.00554905459284782
-7.18031072616577	-8.63013744354248	-7.31644487380981	-0.101895533502102	-0.0421482212841511	-0.00568001065403223
-7.18099546432495	-8.63038635253906	-7.32305431365967	-0.101488582789898	-0.0421070381999016	-0.00574065279215574
-7.17602157592773	-8.63524723052979	-7.33643198013306	-0.101112559437752	-0.0421431101858616	-0.00592280691489577
-7.17220830917358	-8.63923358917236	-7.34555339813232	-0.10079949349165	-0.0423236191272736	-0.00597460055723786
-7.17056131362915	-8.64189720153809	-7.35468482971191	-0.100274130702019	-0.0425065271556377	-0.00606396701186895
-7.16297340393066	-8.64461135864258	-7.37900543212891	-0.100026927888393	-0.0425377003848553	-0.0061305514536798
-7.15895223617554	-8.64564609527588	-7.39931344985962	-0.0996311232447624	-0.042743731290102	-0.00629755901172757
-7.15704154968262	-8.64322757720947	-7.39737606048584	-0.0992987379431725	-0.0427762232720852	-0.00634126598015428
-7.15446996688843	-8.64689254760742	-7.41562700271606	-0.0990030243992805	-0.0428781919181347	-0.00654009217396379
-7.15062952041626	-8.65354824066162	-7.4114818572998	-0.0987547561526299	-0.0429828874766827	-0.00668257055804133
-7.15249919891357	-8.65440654754639	-7.41621828079224	-0.0984783545136452	-0.0431008599698544	-0.0068743983283639
-7.15926933288574	-8.6583833694458	-7.41555118560791	-0.098220057785511	-0.043110940605402	-0.0069764731451869
-7.16118049621582	-8.66141891479492	-7.4339337348938	-0.0979344472289085	-0.043157160282135	-0.00716541521251202
-7.1640248298645	-8.66893482208252	-7.43782424926758	-0.0976550579071045	-0.0431389734148979	-0.00731576513499022
-7.16761875152588	-8.67554378509521	-7.44319248199463	-0.0973001196980476	-0.0432085357606411	-0.00755145633593202
-7.17725801467896	-8.68367004394531	-7.44803142547607	-0.0970488861203194	-0.0431283339858055	-0.00771695142611861
-7.18271112442017	-8.69191646575928	-7.45824146270752	-0.0967997536063194	-0.0432096384465694	-0.00800452381372452
-7.19384908676147	-8.70043468475342	-7.46224403381348	-0.0965467467904091	-0.043182335793972	-0.00819848664104939
-7.20147514343262	-8.70682811737061	-7.46441698074341	-0.0963203832507133	-0.0431747622787952	-0.00841571763157845
-7.20168828964233	-8.70931625366211	-7.46038627624512	-0.0961190387606621	-0.0431993417441845	-0.00868029799312353
-7.20898389816284	-8.71166896820068	-7.46334552764893	-0.0958392322063446	-0.0429711304605007	-0.00894712563604116
-7.21582651138306	-8.71651554107666	-7.45845079421997	-0.0956686362624168	-0.0430032461881638	-0.00916127115488052
-7.21828460693359	-8.71666717529297	-7.46528387069702	-0.0954997465014458	-0.0429245941340923	-0.00941683445125818
-7.22213172912598	-8.71188163757324	-7.46918725967407	-0.0952933207154274	-0.04292331635952	-0.00963362772017717
-7.22319507598877	-8.71350193023682	-7.46651744842529	-0.0951364859938622	-0.0427806936204433	-0.00984118599444628
-7.22310066223145	-8.70584106445313	-7.46817064285278	-0.0950420200824738	-0.0427498333156109	-0.0101375943049788
-7.22126579284668	-8.70302200317383	-7.4592752456665	-0.0951096788048744	-0.0426098555326462	-0.0103869782760739
-7.21626615524292	-8.69367027282715	-7.45268154144287	-0.0949198752641678	-0.0425409339368343	-0.0106231169775128
-7.21755266189575	-8.69583129882813	-7.45327568054199	-0.0948562994599342	-0.0424734354019165	-0.010766533203423
-7.22274827957153	-8.68939304351807	-7.45801448822021	-0.0947905331850052	-0.0424219109117985	-0.0110626043751836
-7.22153759002686	-8.68545341491699	-7.46474170684814	-0.0946679189801216	-0.0422456078231335	-0.011181359179318
-7.21740102767944	-8.6840877532959	-7.46390771865845	-0.0946125164628029	-0.0422177016735077	-0.0114415129646659
-7.21692037582397	-8.68454551696777	-7.45540189743042	-0.0946211814880371	-0.0420698523521423	-0.0116821173578501
-7.21931838989258	-8.68368530273438	-7.45249319076538	-0.094506561756134	-0.0421038344502449	-0.011852940544486
-7.22468948364258	-8.68496131896973	-7.45025682449341	-0.0944306328892708	-0.0419749282300472	-0.0119904931634665
-7.22489309310913	-8.69331932067871	-7.45302438735962	-0.0944259241223335	-0.0418633744120598	-0.0121117737144232
-7.23326873779297	-8.69751453399658	-7.45432949066162	-0.0943393260240555	-0.0418146811425686	-0.0122281294316053
-7.23973369598389	-8.7004861831665	-7.4566912651062	-0.0941672697663307	-0.0418599210679531	-0.0123941246420145
-7.2423677444458	-8.70630359649658	-7.45002460479736	-0.0941348597407341	-0.0417936556041241	-0.0124649731442332
-7.24633836746216	-8.71205234527588	-7.4485821723938	-0.0940581187605858	-0.0418361760675907	-0.0125751541927457
-7.25149202346802	-8.7155065536499	-7.45149326324463	-0.0940003991127014	-0.0419472008943558	-0.0125578232109547
-7.25389003753662	-8.72093296051025	-7.45570182800293	-0.0939259752631187	-0.0418453402817249	-0.0125672332942486
-7.25728607177734	-8.72587299346924	-7.45966386795044	-0.0938910245895386	-0.0417611300945282	-0.0125813726335764
-7.25722742080688	-8.72305488586426	-7.45598459243774	-0.0938392654061317	-0.0417950265109539	-0.0126372454687953
-7.25767993927002	-8.72775459289551	-7.44688844680786	-0.0937673225998878	-0.0417418703436852	-0.0125793498009443
-7.25709247589111	-8.72869873046875	-7.45659208297729	-0.0937208756804466	-0.0417519174516201	-0.0126123987138271
-7.25627326965332	-8.72879695892334	-7.44751882553101	-0.0936942547559738	-0.0417092069983482	-0.0125239789485931
-7.25225257873535	-8.72731304168701	-7.44863510131836	-0.0936975851655006	-0.0416360460221767	-0.0125087751075625
-7.24954128265381	-8.72918891906738	-7.4419116973877	-0.0936888083815575	-0.0414616130292416	-0.0124516561627388
-7.24389696121216	-8.72931289672852	-7.44301986694336	-0.0937222242355347	-0.0414963141083717	-0.0124396039173007
-7.2416558265686	-8.72722816467285	-7.43501234054565	-0.0936786904931068	-0.0413498394191265	-0.0123042203485966
-7.23885107040405	-8.72558975219727	-7.44281148910522	-0.09369146078825	-0.041333232074976	-0.0121673094108701
-7.23211240768433	-8.72490119934082	-7.43518733978271	-0.093742772936821	-0.0412135347723961	-0.0120279816910625
-7.22824001312256	-8.71848583221436	-7.43268251419067	-0.0936973467469215	-0.0411304086446762	-0.0119262021034956
-7.22235059738159	-8.7168607711792	-7.42730188369751	-0.0938160270452499	-0.0410066284239292	-0.0117412665858865
-7.21398401260376	-8.7177209854126	-7.4135103225708	-0.0938456207513809	-0.040966909378767	-0.0116082662716508
-7.20671415328979	-8.71412658691406	-7.41555261611938	-0.0938740968704224	-0.040933009237051	-0.0114250211045146
-7.20186948776245	-8.71598434448242	-7.40965175628662	-0.0939157381653786	-0.040879063308239	-0.0111644081771374
-7.19696235656738	-8.7100133895874	-7.41168594360352	-0.0940039902925491	-0.0407887101173401	-0.0110154692083597
-7.18465280532837	-8.70566844940186	-7.40242576599121	-0.0940826684236526	-0.0407635681331158	-0.0108276959508657
-7.17611742019653	-8.69802570343018	-7.39904403686523	-0.0940070450305939	-0.0407511480152607	-0.0106089124456048
-7.16315746307373	-8.69895458221436	-7.39353322982788	-0.0940840989351273	-0.0407297648489475	-0.010406419634819
-7.15068292617798	-8.69484806060791	-7.38948059082031	-0.0941095724701881	-0.0406759083271027	-0.0102459583431482
-7.14270544052124	-8.69006252288818	-7.39144134521484	-0.0941464155912399	-0.0406599417328835	-0.0099756047129631
-7.13445901870728	-8.68419075012207	-7.38627529144287	-0.0941076576709747	-0.040657177567482	-0.00975063163787127
-7.12249088287354	-8.68163871765137	-7.39057970046997	-0.0942326113581657	-0.0405617915093899	-0.00953159667551517
-7.10986423492432	-8.67300701141357	-7.38153028488159	-0.0942289382219315	-0.0407129228115082	-0.00936616491526365
-7.09968328475952	-8.6724967956543	-7.37854290008545	-0.0942505598068237	-0.0407018512487412	-0.00909858290106058
-7.08707666397095	-8.66682147979736	-7.37357187271118	-0.0943422093987465	-0.0408113524317741	-0.00888663902878761
-7.08062982559204	-8.65891551971436	-7.37621164321899	-0.0943831503391266	-0.0407395027577877	-0.00863021891564131
-7.07145977020264	-8.65373134613037	-7.37164163589478	-0.0943689793348312	-0.0408295728266239	-0.00837166327983141
-7.06407451629639	-8.65203094482422	-7.36717224121094	-0.0944564342498779	-0.0408262759447098	-0.0081743523478508
-7.05661010742188	-8.64513778686523	-7.35914754867554	-0.0945179089903831	-0.0408980548381805	-0.00793967302888632
-7.05015420913696	-8.64273929595947	-7.35607147216797	-0.0944471880793571	-0.0410493426024914	-0.0077006253413856
-7.04566287994385	-8.6377067565918	-7.35644626617432	-0.094523161649704	-0.0410991124808788	-0.00741192093119025
-7.04071044921875	-8.63733673095703	-7.35529327392578	-0.0946008861064911	-0.0411247387528419	-0.00716490484774113
-7.0339994430542	-8.62984657287598	-7.34131193161011	-0.0946528017520905	-0.0412068851292133	-0.00694925477728248
-7.02426433563232	-8.63110446929932	-7.34506320953369	-0.0946404710412025	-0.0413378812372684	-0.00675249937921762
-7.02426719665527	-8.62722396850586	-7.33641052246094	-0.0947025269269943	-0.0414048135280609	-0.00648458581417799
-7.01895427703857	-8.62419319152832	-7.33788394927979	-0.0948358625173569	-0.0414783470332623	-0.00627391459420323
-7.01632595062256	-8.61871814727783	-7.33275699615479	-0.094853587448597	-0.0415681526064873	-0.0060024312697351
-7.0172381401062	-8.61707305908203	-7.33458805084229	-0.0948697403073311	-0.0415911041200161	-0.00575158884748816
-7.01617574691772	-8.6151819229126	-7.3220796585083	-0.0950128436088562	-0.041772797703743	-0.00553470617160201
-7.01280641555786	-8.61445045471191	-7.32549715042114	-0.095013290643692	-0.0419685766100883	-0.0052840318530798
-7.00987434387207	-8.61117362976074	-7.3212423324585	-0.0949934795498848	-0.0421725623309612	-0.00501067796722054
-7.01702165603638	-8.61073589324951	-7.32028579711914	-0.0950770452618599	-0.0422044210135937	-0.00471444567665458
-7.01412916183472	-8.60762214660645	-7.31728887557983	-0.0951522663235664	-0.042484562844038	-0.00447744596749544
-7.0148286819458	-8.60623931884766	-7.32047605514526	-0.0950492769479752	-0.0426936559379101	-0.00417690305039287
-7.01993417739868	-8.60973739624023	-7.3151535987854	-0.095022588968277	-0.0429654158651829	-0.00390409491956234
-7.02064514160156	-8.60925674438477	-7.32103204727173	-0.0949946269392967	-0.0431636311113834	-0.00359715917147696
-7.02901077270508	-8.6135082244873	-7.32297658920288	-0.0949395969510078	-0.0434870533645153	-0.00333843496628106
-7.03251647949219	-8.61500453948975	-7.32382678985596	-0.0949302390217781	-0.0436914749443531	-0.00301621877588332
-7.0375599861145	-8.61806774139404	-7.32241582870483	-0.0948861092329025	-0.0439591556787491	-0.00277357711456716
-7.04007339477539	-8.62191390991211	-7.3240385055542	-0.0947488397359848	-0.0442983470857143	-0.00247014197520912
-7.0459771156311	-8.6226863861084	-7.3250207901001	-0.0946051180362701	-0.0446700640022755	-0.00215364014729857
-7.04823303222656	-8.62949657440186	-7.33116626739502	-0.0945516601204872	-0.0449105240404606	-0.00181398401036859
-7.05607461929321	-8.63259220123291	-7.33092546463013	-0.0945030227303505	-0.045166440308094	-0.0015106254722923
-7.05859041213989	-8.64023780822754	-7.33266067504883	-0.0943953320384026	-0.0455379784107208	-0.00119561399333179
-7.06488847732544	-8.64135837554932	-7.33688259124756	-0.0942174568772316	-0.0458250865340233	-0.000901263556443155
-7.07016706466675	-8.64925956726074	-7.34389400482178	-0.0941283479332924	-0.0461556762456894	-0.0005810268339701
-7.07318449020386	-8.65011596679688	-7.3479061126709	-0.0940443277359009	-0.0465515218675137	-0.000298561091767624
-7.07543992996216	-8.65848731994629	-7.3568000793457	-0.0940268188714981	-0.0468035489320755	2.2103920855443E-05
-7.08357858657837	-8.6613655090332	-7.35600519180298	-0.0939164906740189	-0.0470077767968178	0.000290379364741966
-7.08405733108521	-8.66737747192383	-7.35621500015259	-0.0939239487051964	-0.0472561866044998	0.000575905898585916
-7.08614921569824	-8.66964435577393	-7.35672569274902	-0.0937577486038208	-0.047573983669281	0.000785983516834676
-7.09263610839844	-8.6774206161499	-7.35822534561157	-0.0936440229415894	-0.0478227660059929	0.0010584305273369
-7.09733486175537	-8.68243789672852	-7.36260032653809	-0.0937047749757767	-0.0480797402560711	0.00136786617804319
-7.10272598266602	-8.68184185028076	-7.35611820220947	-0.0936196073889732	-0.0482887551188469	0.00162650714628398
-7.1028847694397	-8.68373584747314	-7.36250019073486	-0.0935347527265549	-0.0485220924019814	0.0018899847054854
-7.10724496841431	-8.6917781829834	-7.36329126358032	-0.0935890600085258	-0.0486960895359516	0.00210987217724323
-7.11207056045532	-8.6919412612915	-7.36614894866943	-0.0934377685189247	-0.048985555768013	0.00230998173356056
-7.12155246734619	-8.70010662078857	-7.36215209960938	-0.0934018418192863	-0.0491299442946911	0.00259360461495817
-7.12345695495605	-8.70595264434814	-7.3703784942627	-0.0933317467570305	-0.0493639037013054	0.00283678551204503
-7.13086366653442	-8.70872211456299	-7.36994552612305	-0.0932851657271385	-0.0495581738650799	0.00312165287323296
-7.13663482666016	-8.71353530883789	-7.37420797348022	-0.0933178588747978	-0.049757145345211	0.00335156475193799
-7.14210844039917	-8.71688270568848	-7.37066793441772	-0.0931380242109299	-0.0499501153826714	0.00365962274372578
-7.14982175827026	-8.72605514526367	-7.37769651412964	-0.0930351838469505	-0.0501066669821739	0.00390501064248383
-7.15923833847046	-8.73140048980713	-7.37461233139038	-0.0928675606846809	-0.0503706224262714	0.00412098597735167
-7.16548728942871	-8.74004745483398	-7.38489484786987	-0.0928505286574364	-0.0504915304481983	0.00446060532703996
-7.16882991790771	-8.74013805389404	-7.38783311843872	-0.0927597731351852	-0.0508038401603699	0.00474639190360904
-7.17068958282471	-8.7484827041626	-7.39518976211548	-0.0925815999507904	-0.0509708188474178	0.00503061059862375
-7.17636203765869	-8.75205612182617	-7.39781427383423	-0.0924611464142799	-0.0511281341314316	0.00531884096562862
-7.18258571624756	-8.75807285308838	-7.40340280532837	-0.0923687666654587	-0.051332525908947	0.00557961640879512
-7.18614959716797	-8.75872325897217	-7.40964221954346	-0.0921751856803894	-0.051537062972784	0.00583660090342164
-7.18419075012207	-8.75985050201416	-7.4137544631958	-0.0920079797506332	-0.0517391599714756	0.0061194752342999
-7.18214797973633	-8.76030349731445	-7.42155027389526	-0.0919073820114136	-0.0519809573888779	0.00633578794077039
-7.18328046798706	-8.75968456268311	-7.4154314994812	-0.0917991995811462	-0.0521539337933064	0.00670357281342149
-7.17924308776855	-8.76082038879395	-7.43106889724731	-0.0916857644915581	-0.0522149056196213	0.00697452202439308
-7.17415189743042	-8.76030540466309	-7.43248128890991	-0.0915697440505028	-0.0523700676858425	0.00720801157876849
-7.17691707611084	-8.7573766708374	-7.43522977828979	-0.0915196388959885	-0.0524483434855938	0.00746122607961297
-7.17049503326416	-8.7580680847168	-7.43416881561279	-0.0914233773946762	-0.0525018200278282	0.00776026025414467
-7.16227436065674	-8.75725269317627	-7.44248580932617	-0.0913409069180489	-0.0526412278413773	0.00796072836965322
-7.15536069869995	-8.75318908691406	-7.43898153305054	-0.0912308320403099	-0.0527499839663506	0.00824997574090958
-7.15039110183716	-8.7550745010376	-7.45016241073608	-0.0910831093788147	-0.0527290031313896	0.00850329827517271
-7.14247417449951	-8.75150680541992	-7.44582271575928	-0.0909526124596596	-0.0527434013783932	0.00878093577921391
-7.13953638076782	-8.75094985961914	-7.44843435287476	-0.0908297151327133	-0.0528022460639477	0.00904969964176416
-7.12619113922119	-8.75141620635986	-7.45288610458374	-0.090726412832737	-0.0528665259480476	0.00930304639041424
-7.11559629440308	-8.74738693237305	-7.45194053649902	-0.0906865075230598	-0.0528277829289436	0.00957023911178112
-7.10946083068848	-8.74712657928467	-7.46286249160767	-0.090493880212307	-0.0528797470033169	0.00977262947708368
-7.10331678390503	-8.74806976318359	-7.46199560165405	-0.0904732719063759	-0.0528227873146534	0.010012679733336
-7.09137153625488	-8.74548816680908	-7.46891927719116	-0.0903834849596024	-0.0529039800167084	0.0101923709735274
-7.08205318450928	-8.73976612091064	-7.46974039077759	-0.0902519151568413	-0.0529163517057896	0.0103253265842795
-7.07218027114868	-8.73844528198242	-7.4710898399353	-0.0902786999940872	-0.052860464900732	0.0105443634092808
-7.06100416183472	-8.73426723480225	-7.48190450668335	-0.0902081429958344	-0.0528589002788067	0.0106812044978142
-7.05194807052612	-8.7337121963501	-7.48678970336914	-0.0901017338037491	-0.0527829751372337	0.0108787752687931
-7.03920698165894	-8.73072624206543	-7.48895740509033	-0.0901059731841087	-0.0527294836938381	0.0110286315903068
-7.02560329437256	-8.72444534301758	-7.48721170425415	-0.0900252759456635	-0.0527178756892681	0.0111777372658253
-7.0156626701355	-8.7207202911377	-7.49242973327637	-0.0898963883519173	-0.0526026450097561	0.0113445054739714
-7.00790691375732	-8.71511840820313	-7.49169635772705	-0.089875839650631	-0.0525034293532372	0.0114112943410873
-6.99725437164307	-8.71325588226318	-7.49384355545044	-0.0898832827806473	-0.052339494228363	0.011520211584866
-6.98222637176514	-8.70671272277832	-7.49720621109009	-0.0899460390210152	-0.052254930138588	0.0116002475842834
-6.96900939941406	-8.70359802246094	-7.48773193359375	-0.089881107211113	-0.0520909205079079	0.0116883618757129
-6.9652533531189	-8.69878768920898	-7.49649286270142	-0.0898690894246101	-0.0519363060593605	0.011791380122304
-6.9557147026062	-8.69487476348877	-7.485435962677	-0.0899321883916855	-0.051825113594532	0.0118382219225168
-6.94311666488647	-8.68905830383301	-7.48880767822266	-0.0899897068738937	-0.0516494512557983	0.0118642169982195
-6.93186950683594	-8.68087482452393	-7.48496913909912	-0.0899708569049835	-0.0513307303190231	0.0118897380307317
-6.92067575454712	-8.67831230163574	-7.48394870758057	-0.090085431933403	-0.0511374622583389	0.0119031798094511
-6.91184663772583	-8.67305278778076	-7.48374938964844	-0.0900580734014511	-0.0510961338877678	0.0119053740054369
-6.90453052520752	-8.67067337036133	-7.4762544631958	-0.0901087373495102	-0.0507725775241852	0.0119431633502245
-6.89053297042847	-8.66534042358398	-7.48373413085938	-0.090221107006073	-0.0506686419248581	0.011915854178369
-6.88360834121704	-8.65700340270996	-7.47400903701782	-0.0901171565055847	-0.0504104234278202	0.0118802431970835
-6.87627410888672	-8.66194152832031	-7.47541379928589	-0.0901555344462395	-0.0501347668468952	0.0118999304249883
-6.87110424041748	-8.65622138977051	-7.47235679626465	-0.0902495309710503	-0.0500790774822235	0.0118428207933903
-6.86962652206421	-8.65294647216797	-7.46390962600708	-0.0903594568371773	-0.0497971996665001	0.0118708796799183
-6.85889196395874	-8.65010643005371	-7.46876192092896	-0.0903322622179985	-0.0496836788952351	0.0117453215643764
-6.85330104827881	-8.64763069152832	-7.46642112731934	-0.0904391556978226	-0.0494487248361111	0.0117235295474529
-6.85253286361694	-8.64770317077637	-7.4654655456543	-0.0904210358858109	-0.0492170490324497	0.0116196600720286
-6.84967660903931	-8.64794731140137	-7.45952749252319	-0.0904955789446831	-0.0490748547017574	0.0115338563919067
-6.84584951400757	-8.64516830444336	-7.46117877960205	-0.0905696973204613	-0.0488947629928589	0.011414528824389
-6.84297800064087	-8.64202690124512	-7.46250581741333	-0.0905129909515381	-0.0487507581710815	0.0113034909591079
-6.8459267616272	-8.64428234100342	-7.46212339401245	-0.0906727388501167	-0.0484945364296436	0.0112267574295402
-6.84319925308228	-8.64453506469727	-7.46531820297241	-0.0906831622123718	-0.0484010428190231	0.0110732298344374
-6.84731101989746	-8.63904571533203	-7.45537567138672	-0.0907269790768623	-0.0481973737478256	0.0109558328986168
-6.84356307983398	-8.63811111450195	-7.45915555953979	-0.0908721089363098	-0.048064723610878	0.0107778925448656
-6.84246063232422	-8.6364631652832	-7.4539532661438	-0.090926930308342	-0.0478981584310532	0.010634302161634
-6.84471702575684	-8.63763999938965	-7.46109628677368	-0.0909828320145607	-0.0477923303842545	0.0104734394699335
-6.84784603118896	-8.63378620147705	-7.4502649307251	-0.0910850465297699	-0.0475864224135876	0.0103287911042571
-6.84892416000366	-8.63294315338135	-7.45705366134644	-0.0911179929971695	-0.0475156083703041	0.0101713268086314
-6.85311269760132	-8.63001251220703	-7.45588684082031	-0.0910443961620331	-0.0474224947392941	0.00993906706571579
-6.85422277450562	-8.63279819488525	-7.45300626754761	-0.0912162289023399	-0.0473076291382313	0.00983268581330776
-6.85905361175537	-8.62879943847656	-7.45142078399658	-0.091321587562561	-0.0472868457436562	0.0096600791439414
-6.86267185211182	-8.62895584106445	-7.45420503616333	-0.0912737175822258	-0.047218345105648	0.00946742948144674
-6.86680698394775	-8.62872886657715	-7.45263242721558	-0.0913153439760208	-0.0471203923225403	0.0092708682641387
-6.87214517593384	-8.62860012054443	-7.45296812057495	-0.091355986893177	-0.0471300669014454	0.00909000728279352
-6.87386035919189	-8.6275749206543	-7.4538197517395	-0.091400220990181	-0.047070350497961	0.00887937285006046
-6.87572860717773	-8.62754535675049	-7.45509624481201	-0.0913761034607887	-0.04704574868083	0.00870748236775398
-6.88379049301147	-8.62766742706299	-7.45351028442383	-0.0913622006773949	-0.0470309555530548	0.0085238516330719
-6.88844347000122	-8.62868785858154	-7.46056938171387	-0.0913701802492142	-0.0470271147787571	0.00828225165605545
-6.89388704299927	-8.62784671783447	-7.45735883712769	-0.09151391685009	-0.0469791516661644	0.00812988448888063
-6.89614152908325	-8.62535572052002	-7.46245527267456	-0.0914760231971741	-0.0470513589680195	0.00786555465310812
-6.90050935745239	-8.62796974182129	-7.45840120315552	-0.0916035771369934	-0.0469102151691914	0.00766349397599697
-6.89984369277954	-8.62672138214111	-7.46354246139526	-0.091552346944809	-0.0470049493014812	0.00739123625680804
-6.91037559509277	-8.62808418273926	-7.4619460105896	-0.0915260761976242	-0.0469769239425659	0.00717789540067315
-6.91556215286255	-8.63163757324219	-7.46870136260986	-0.0916332751512527	-0.0469717606902123	0.0068975817412138
-6.91805744171143	-8.62868881225586	-7.46462059020996	-0.0916876271367073	-0.0469504110515118	0.00671359011903405
-6.92525959014893	-8.63295364379883	-7.47042894363403	-0.0917672514915466	-0.0469057485461235	0.0064879753626883
-6.92818737030029	-8.63355731964111	-7.46756362915039	-0.0916982069611549	-0.0468642897903919	0.00621446222066879
-6.9391655921936	-8.63655853271484	-7.46449756622314	-0.0918546468019485	-0.0468239858746529	0.00599406054243445
-6.94668483734131	-8.63689708709717	-7.46557235717773	-0.0919008478522301	-0.046807337552309	0.00569704035297036
-6.95018291473389	-8.64261722564697	-7.46588897705078	-0.0919696539640427	-0.0466929748654366	0.00543231936171651
-6.95398139953613	-8.64654922485352	-7.46183824539185	-0.0920214876532555	-0.0467555485665798	0.00512646324932575
-6.96357536315918	-8.64783954620361	-7.45994281768799	-0.0920164361596107	-0.0466982573270798	0.00497399969026446
-6.97127914428711	-8.65409088134766	-7.45719814300537	-0.0921502485871315	-0.0466233119368553	0.00466885510832071
[truncated: 10,587 more rows]
