# Supplementary material for: Identification of Haptic Based Guiding Using Hard Reins
Source: PLoS One. 2015 Jul 22;10(7):e0132020. doi: 10.1371/journal.pone.0132020 (PMC4511788; doi:10.1371/journal.pone.0132020)
Supplement: S6 File — (ZIP) [file pone.0132020.s006.zip › Exp2_ForceData2/Subject7/path1/T1.csv]

Force X (N)	Force Y (N)	Force Z (N)	Torque X (N-m)	Torque Y (N-m)	Torque Z (N-m)	Frequency = 10000	Averaging Level = 16	F/T Serial Number = FT11772	Time Started = 19/12/2012 12:37:04
-2.62080454826355	1.64152801036835	-3.60514330863953	0.215093120932579	0.434921056032181	0.0106409918516874
-2.61517071723938	1.64422869682312	-3.5894877910614	0.215123534202576	0.434869974851608	0.0106284907087684
-2.6169376373291	1.64255249500275	-3.59919118881226	0.215111196041107	0.43491518497467	0.010510372929275
-2.61642575263977	1.63966178894043	-3.59202551841736	0.215043216943741	0.434918850660324	0.0105130467563868
-2.61220979690552	1.64017415046692	-3.60195302963257	0.215064376592636	0.434928208589554	0.0103420969098806
-2.61396765708923	1.63551390171051	-3.6028459072113	0.215088799595833	0.434955835342407	0.0104092257097363
-2.61224389076233	1.63763034343719	-3.59610486030579	0.215110719203949	0.434910804033279	0.0102245295420289
-2.61174011230469	1.63629281520844	-3.59769630432129	0.215118706226349	0.434952527284622	0.0103066796436906
-2.60855460166931	1.63761377334595	-3.59820890426636	0.215075895190239	0.434889733791351	0.01027144305408
-2.60856199264526	1.63321232795715	-3.60214877128601	0.215077102184296	0.434831231832504	0.0103190019726753
-2.60504484176636	1.63330292701721	-3.59456038475037	0.215093493461609	0.43487223982811	0.0102742575109005
-2.60189080238342	1.6313818693161	-3.60036563873291	0.215100735425949	0.43477064371109	0.0102786803618073
-2.60521411895752	1.63003790378571	-3.59059119224548	0.215116232633591	0.434815973043442	0.0103449504822493
-2.60029006004334	1.62808918952942	-3.60071039199829	0.215061083436012	0.43473294377327	0.0102936225011945
-2.59896230697632	1.62680292129517	-3.58988261222839	0.215035378932953	0.434751212596893	0.0103745991364121
-2.59885692596436	1.62468194961548	-3.6029806137085	0.215117663145065	0.434709310531616	0.01020104624331
-2.59448981285095	1.62380290031433	-3.59125161170959	0.215111508965492	0.434738963842392	0.0103691257536411
-2.59006285667419	1.624103307724	-3.59659266471863	0.215052515268326	0.434707641601563	0.010219719260931
-2.58951330184937	1.61887276172638	-3.58571577072144	0.215097740292549	0.434666067361832	0.0103313466534019
-2.5858428478241	1.62100875377655	-3.59126949310303	0.215146988630295	0.434672743082047	0.0102735506370664
-2.58828449249268	1.61976099014282	-3.59536623954773	0.215172499418259	0.43469500541687	0.0103878639638424
-2.58420085906982	1.61689555644989	-3.58908843994141	0.215197324752808	0.434648215770721	0.0103054288774729
-2.58267045021057	1.61478734016418	-3.59627747535706	0.2152249366045	0.434700906276703	0.0103731183335185
-2.57611584663391	1.61917400360107	-3.58805632591248	0.215228050947189	0.434653550386429	0.0104164676740766
-2.57897090911865	1.61025393009186	-3.59816765785217	0.215281009674072	0.434715181589127	0.0104130720719695
-2.57238245010376	1.61258935928345	-3.58885717391968	0.215364292263985	0.434711188077927	0.0104937795549631
-2.57143807411194	1.61147820949554	-3.60134816169739	0.215354353189468	0.434724301099777	0.0104155708104372
-2.57351756095886	1.6083687543869	-3.59094882011414	0.215423718094826	0.434766381978989	0.0104926628991961
-2.56815052032471	1.60456871986389	-3.59990930557251	0.215491518378258	0.434760063886642	0.0103951897472143
-2.5696177482605	1.6061874628067	-3.5937819480896	0.215498596429825	0.434771955013275	0.0105143152177334
-2.56810331344604	1.60642695426941	-3.60704302787781	0.21560837328434	0.434815257787704	0.0104351155459881
-2.56554245948792	1.60225415229797	-3.60127949714661	0.215606167912483	0.434852600097656	0.0105578862130642
-2.56183671951294	1.60517823696136	-3.60112905502319	0.215699538588524	0.434810638427734	0.010490476153791
-2.56362295150757	1.60145223140717	-3.59737801551819	0.215777471661568	0.434875160455704	0.0105532770976424
-2.56296110153198	1.6019252538681	-3.59643721580505	0.215843096375465	0.434919208288193	0.0105015877634287
-2.5616180896759	1.59944105148315	-3.60567355155945	0.215875208377838	0.434987902641296	0.0106357308104634
-2.56032609939575	1.60290443897247	-3.59494376182556	0.215966537594795	0.434967249631882	0.01061827596277
-2.55696892738342	1.59831213951111	-3.60683536529541	0.215979486703873	0.435044258832932	0.0106621952727437
-2.55578970909119	1.60436129570007	-3.59988403320313	0.216083064675331	0.43497908115387	0.010752740316093
-2.55836319923401	1.60100364685059	-3.60626673698425	0.216104596853256	0.43508118391037	0.0107071865350008
-2.55595207214355	1.59901058673859	-3.59001231193542	0.216157540678978	0.435094624757767	0.0109038790687919
-2.55600953102112	1.5995569229126	-3.60450720787048	0.216224506497383	0.435080468654633	0.0108319809660316
-2.557697057724	1.60107910633087	-3.58940696716309	0.216269746422768	0.435201704502106	0.0109472796320915
-2.55186319351196	1.5999847650528	-3.60989260673523	0.216328606009483	0.435163468122482	0.0109140118584037
-2.55422163009644	1.59952306747437	-3.6035463809967	0.216405943036079	0.435315728187561	0.0110246716067195
-2.55781817436218	1.60469818115234	-3.60292410850525	0.216481178998947	0.435282617807388	0.0109282797202468
-2.55641484260559	1.59868371486664	-3.60189938545227	0.216517135500908	0.435432612895966	0.0109962727874517
-2.55748844146729	1.60439050197601	-3.60022568702698	0.216536626219749	0.435463845729828	0.0110443886369467
-2.56221723556519	1.59946799278259	-3.61251401901245	0.216603487730026	0.435503482818604	0.011060731485486
-2.55868411064148	1.60610115528107	-3.60133004188538	0.216692611575127	0.4355688393116	0.0111175468191504
-2.56167793273926	1.60441493988037	-3.61244797706604	0.216711476445198	0.435656368732452	0.0110674602910876
-2.56467199325562	1.6028470993042	-3.59997940063477	0.216713398694992	0.435764133930206	0.0112178958952427
-2.56328463554382	1.60483050346375	-3.61256718635559	0.216814517974854	0.435830026865005	0.0111773191019893
-2.56477808952332	1.60577845573425	-3.60411763191223	0.216905355453491	0.435973733663559	0.0112999081611633
-2.5683901309967	1.6042777299881	-3.61482620239258	0.21693454682827	0.43606248497963	0.0112351700663567
-2.56711506843567	1.60667848587036	-3.60765051841736	0.217032670974731	0.436181008815765	0.0114262206479907
-2.56785249710083	1.60723268985748	-3.61374592781067	0.217068389058113	0.436285972595215	0.0113511793315411
-2.56951236724854	1.60472369194031	-3.60874509811401	0.217012450098991	0.436430871486664	0.0114750834181905
-2.56873106956482	1.60599064826965	-3.61783003807068	0.217080056667328	0.4364353120327	0.0114648519083858
-2.56708431243896	1.60627162456512	-3.6150963306427	0.217184066772461	0.436656147241592	0.0116621870547533
-2.56918859481812	1.60953748226166	-3.61360192298889	0.217193752527237	0.436670184135437	0.0116833094507456
-2.56780695915222	1.60432863235474	-3.61799025535584	0.21722786128521	0.436823397874832	0.0117107285186648
-2.56424903869629	1.609290599823	-3.61138415336609	0.217188403010368	0.436952829360962	0.0117528112605214
-2.56922388076782	1.60603606700897	-3.62314295768738	0.217239946126938	0.437082767486572	0.0118477074429393
-2.5671546459198	1.60781192779541	-3.61220979690552	0.217257797718048	0.437118291854858	0.0119195180013776
-2.56622862815857	1.60693538188934	-3.62572836875916	0.217306450009346	0.437268376350403	0.0118958903476596
-2.56329751014709	1.60954761505127	-3.61682605743408	0.217261701822281	0.437326192855835	0.0120299505069852
-2.56525826454163	1.60558927059174	-3.62612915039063	0.21731036901474	0.437474101781845	0.012053107842803
-2.56303977966309	1.60668778419495	-3.61541557312012	0.21730974316597	0.437565505504608	0.0122619438916445
-2.56261610984802	1.60726976394653	-3.62756252288818	0.217373043298721	0.437609255313873	0.012180607765913
-2.56226944923401	1.6053421497345	-3.62054944038391	0.217271193861961	0.437724173069	0.0123746655881405
-2.56134867668152	1.60590875148773	-3.62836027145386	0.21729439496994	0.437795847654343	0.012310391291976
-2.56114363670349	1.60222363471985	-3.61839532852173	0.217305302619934	0.43788093328476	0.0125264702364802
-2.55901408195496	1.60611057281494	-3.62513446807861	0.217282593250275	0.437904238700867	0.0125002600252628
-2.56162476539612	1.60453832149506	-3.62458229064941	0.217226281762123	0.438065856695175	0.0126572698354721
-2.55956745147705	1.60765898227692	-3.62843060493469	0.217303559184074	0.438006490468979	0.0126167153939605
-2.5615177154541	1.60489451885223	-3.61785554885864	0.217212557792664	0.438151657581329	0.0127180451527238
-2.55832171440125	1.60434353351593	-3.6219630241394	0.217207849025726	0.438178479671478	0.012702020816505
-2.55744171142578	1.60448634624481	-3.62321209907532	0.217193216085434	0.438310950994492	0.0128829842433333
-2.55858683586121	1.60502552986145	-3.62791538238525	0.217184707522392	0.438290119171143	0.012879247777164
-2.55900692939758	1.60269916057587	-3.62382054328918	0.217198923230171	0.438497632741928	0.0130153866484761
-2.55574536323547	1.61115527153015	-3.62201929092407	0.217204287648201	0.438496053218842	0.0130738327279687
-2.56127405166626	1.6049222946167	-3.62459421157837	0.217142716050148	0.43856954574585	0.0132071916013956
-2.55825638771057	1.60706889629364	-3.6226110458374	0.217141151428223	0.438616782426834	0.0133101185783744
-2.55881690979004	1.60969924926758	-3.63433527946472	0.217277646064758	0.438779443502426	0.0134454732760787
-2.55983948707581	1.61391532421112	-3.62069010734558	0.217187896370888	0.438888311386108	0.0135474679991603
-2.56123423576355	1.61111891269684	-3.62389278411865	0.217164039611816	0.438990503549576	0.013637188822031
-2.55761122703552	1.61591911315918	-3.62191653251648	0.217201143503189	0.439076244831085	0.0137991569936275
-2.561851978302	1.61469614505768	-3.63364315032959	0.21718442440033	0.439183354377747	0.0139109175652266
-2.56583786010742	1.61552810668945	-3.61798477172852	0.217212170362473	0.43929648399353	0.0140832550823689
-2.56595802307129	1.61650896072388	-3.6321132183075	0.217247039079666	0.439474523067474	0.0140889696776867
-2.56779670715332	1.62241649627686	-3.62350249290466	0.21717357635498	0.439610540866852	0.014292286708951
-2.57136082649231	1.6189489364624	-3.6338484287262	0.217158675193787	0.43972373008728	0.0142889032140374
-2.57348203659058	1.62394618988037	-3.61963319778442	0.217254623770714	0.439767569303513	0.0144693171605468
-2.57281231880188	1.62389981746674	-3.63455057144165	0.2173021286726	0.439955502748489	0.0145309697836637
-2.57451343536377	1.63056421279907	-3.62967419624329	0.217287510633469	0.440095961093903	0.0147081334143877
-2.57795143127441	1.62792313098907	-3.63767242431641	0.217264533042908	0.440243244171143	0.0147001650184393
-2.58036279678345	1.63108968734741	-3.62556958198547	0.217271611094475	0.44034132361412	0.0149773340672255
-2.58261871337891	1.63470029830933	-3.63956189155579	0.217315822839737	0.440475195646286	0.014946561306715
-2.58353519439697	1.63133871555328	-3.63283181190491	0.217327907681465	0.440670430660248	0.0151165463030338
-2.58855652809143	1.63910973072052	-3.63211369514465	0.217423856258392	0.440751135349274	0.0151136685162783
-2.59346628189087	1.63656437397003	-3.63377976417542	0.217384725809097	0.440970242023468	0.0153439892455935
-2.59528160095215	1.6424275636673	-3.64026045799255	0.217460617423058	0.44099086523056	0.0154058411717415
-2.60038638114929	1.64109194278717	-3.64009809494019	0.217510357499123	0.441224336624146	0.0156309194862843
-2.60159707069397	1.64694428443909	-3.63517141342163	0.217570394277573	0.441292643547058	0.0157361645251513
-2.60608291625977	1.6448814868927	-3.64493441581726	0.217609971761703	0.441462844610214	0.0158931985497475
-2.60624527931213	1.64963185787201	-3.63240790367126	0.21762703359127	0.441540658473969	0.0160510111600161
-2.61071586608887	1.64999628067017	-3.64434790611267	0.21770766377449	0.441698431968689	0.0162424389272928
-2.61239147186279	1.65519988536835	-3.64251041412354	0.217716306447983	0.44173002243042	0.0164014138281345
-2.61665487289429	1.65309226512909	-3.63718581199646	0.21780626475811	0.441956907510757	0.0165024306625128
-2.61404132843018	1.65904796123505	-3.6406033039093	0.217770352959633	0.442052721977234	0.0165812727063894
-2.62001609802246	1.65845477581024	-3.63741040229797	0.217825502157211	0.442190945148468	0.0168539490550756
-2.6236834526062	1.65891301631927	-3.64721870422363	0.217924639582634	0.442208886146545	0.0169083811342716
-2.62553286552429	1.66200268268585	-3.64195132255554	0.21801270544529	0.442319333553314	0.0170834865421057
-2.62704467773438	1.66459369659424	-3.64450526237488	0.218054994940758	0.442375093698502	0.0171363223344088
-2.62881278991699	1.66392552852631	-3.64602851867676	0.218044340610504	0.442447543144226	0.0174087174236774
-2.63029265403748	1.66447567939758	-3.64831519126892	0.218099787831306	0.442530810832977	0.0174816474318504
-2.6323766708374	1.66617238521576	-3.63792443275452	0.218143880367279	0.442700684070587	0.0177547167986631
-2.62822985649109	1.669393658638	-3.64524388313293	0.218157529830933	0.442645341157913	0.0178265925496817
-2.6313362121582	1.66995060443878	-3.6360170841217	0.218185216188431	0.442687094211578	0.0181751661002636
-2.63292598724365	1.66610217094421	-3.65035271644592	0.218294039368629	0.442734837532043	0.0183427967131138
-2.63194513320923	1.6731835603714	-3.63992977142334	0.218256875872612	0.442770212888718	0.0185429248958826
-2.63299965858459	1.6719776391983	-3.64848494529724	0.218355774879456	0.442805290222168	0.0187505446374416
-2.63435292243958	1.67706906795502	-3.63970041275024	0.218348801136017	0.442824065685272	0.0189786739647388
-2.63358974456787	1.66971862316132	-3.65078115463257	0.218372836709023	0.442895829677582	0.0190973505377769
-2.62994384765625	1.67749750614166	-3.63701319694519	0.218390345573425	0.442906051874161	0.0193177573382854
-2.63336491584778	1.6762787103653	-3.64453911781311	0.218425631523132	0.44292151927948	0.0194243546575308
-2.63337683677673	1.67664706707001	-3.64458680152893	0.218465432524681	0.442916512489319	0.0195916406810284
-2.63116812705994	1.67608022689819	-3.65291118621826	0.218583405017853	0.443007111549377	0.0196905098855495
-2.63100123405457	1.6759397983551	-3.64340138435364	0.218554884195328	0.443057745695114	0.0197407305240631
-2.63361978530884	1.67285108566284	-3.64180397987366	0.218583524227142	0.443022936582565	0.0199417266994715
-2.63457918167114	1.67443525791168	-3.64854001998901	0.218637868762016	0.443066745996475	0.0199014246463776
-2.63310194015503	1.67278873920441	-3.64352488517761	0.218723312020302	0.443087458610535	0.0200263597071171
-2.62953758239746	1.6736181974411	-3.64830350875854	0.218702346086502	0.443018972873688	0.0200165491551161
-2.63136744499207	1.67080044746399	-3.63887286186218	0.218811079859734	0.44300502538681	0.0202167481184006
-2.62538886070251	1.67149746417999	-3.64367628097534	0.218855232000351	0.442984342575073	0.02024981752038
-2.62495827674866	1.67053866386414	-3.6398344039917	0.218871563673019	0.443055123090744	0.0204016994684935
-2.62406611442566	1.66847729682922	-3.65359973907471	0.218948513269424	0.443046301603317	0.0203815791755915
-2.62231612205505	1.66204345226288	-3.64650106430054	0.218968987464905	0.44296807050705	0.0205374211072922
-2.61933541297913	1.65713858604431	-3.64510226249695	0.219017371535301	0.442997664213181	0.020620871335268
-2.61514067649841	1.66225898265839	-3.64506697654724	0.219104945659637	0.442958503961563	0.0206638798117638
-2.61230087280273	1.65538096427917	-3.64802432060242	0.219085440039635	0.442934036254883	0.0207891333848238
-2.60860633850098	1.65475559234619	-3.64680671691895	0.219185292720795	0.442817240953445	0.0208527222275734
-2.60405373573303	1.65116465091705	-3.6482994556427	0.219291508197784	0.442897260189056	0.0209200717508793
-2.60034465789795	1.6513329744339	-3.64409685134888	0.219273149967194	0.442775160074234	0.020905053243041
-2.60213112831116	1.64338529109955	-3.64124321937561	0.219347223639488	0.442795634269714	0.0210505891591311
-2.59904193878174	1.64194655418396	-3.65191650390625	0.219453945755959	0.442757099866867	0.0209923516958952
-2.59413027763367	1.64236259460449	-3.63971757888794	0.219470083713531	0.442682504653931	0.0210779458284378
-2.58858752250671	1.64243841171265	-3.64368510246277	0.219443544745445	0.442650884389877	0.0210335329174995
-2.58983516693115	1.63952088356018	-3.6317310333252	0.219486922025681	0.442628771066666	0.0211607664823532
-2.58670544624329	1.63466131687164	-3.6490535736084	0.219562917947769	0.442651242017746	0.0211795400828123
-2.58538961410522	1.63746237754822	-3.63416576385498	0.219614937901497	0.442545086145401	0.021215045824647
-2.58441996574402	1.63437497615814	-3.64749240875244	0.219574108719826	0.442521125078201	0.0212792623788118
-2.57951903343201	1.63507831096649	-3.64231872558594	0.219537362456322	0.442406624555588	0.0213654022663832
-2.57583069801331	1.63001096248627	-3.63648462295532	0.219567164778709	0.442275315523148	0.0214194878935814
-2.57255125045776	1.62842381000519	-3.64459443092346	0.219541966915131	0.442280292510986	0.0214320234954357
-2.57130169868469	1.62993991374969	-3.63628435134888	0.219648122787476	0.442219436168671	0.0215232893824577
-2.56852459907532	1.62502479553223	-3.64473962783813	0.219590589404106	0.442114889621735	0.0215423461049795
-2.56984424591064	1.62138235569	-3.62459635734558	0.219520166516304	0.442056924104691	0.0216344930231571
-2.56560444831848	1.61962223052979	-3.63446378707886	0.21955817937851	0.442004591226578	0.0216659419238567
-2.55898833274841	1.62379848957062	-3.63030338287354	0.219491094350815	0.441800206899643	0.0216896552592516
-2.56099653244019	1.62033092975616	-3.62851452827454	0.219479098916054	0.441794037818909	0.0216722544282675
-2.55877947807312	1.62011349201202	-3.62053108215332	0.219517931342125	0.441689759492874	0.0217904224991798
-2.55003070831299	1.61771142482758	-3.62771081924438	0.219405919313431	0.441656500101089	0.0216850489377975
-2.55294990539551	1.61647319793701	-3.6297390460968	0.219419881701469	0.441572934389114	0.0217438191175461
-2.55580615997314	1.61122262477875	-3.62202095985413	0.21941676735878	0.441503763198853	0.0216596890240908
-2.55145907402039	1.61224579811096	-3.62202072143555	0.219407796859741	0.441453009843826	0.0215544644743204
-2.54891276359558	1.60729348659515	-3.62045335769653	0.219364047050476	0.441471934318542	0.0215346962213516
-2.54986214637756	1.60955989360809	-3.62836456298828	0.219306632876396	0.441356390714645	0.0213674996048212
-2.54881048202515	1.60489583015442	-3.61791348457336	0.2193443775177	0.441328585147858	0.0213158894330263
-2.54856181144714	1.60825431346893	-3.62192511558533	0.219291120767593	0.441405177116394	0.0211914256215096
-2.54766368865967	1.60446071624756	-3.61447525024414	0.219287887215614	0.441380947828293	0.0211208704859018
-2.55135107040405	1.60376262664795	-3.62200117111206	0.219361275434494	0.441322267055511	0.0209263563156128
-2.55258369445801	1.60279548168182	-3.61143136024475	0.219334751367569	0.441373288631439	0.0209434814751148
-2.55249047279358	1.60272443294525	-3.61862087249756	0.219241678714752	0.441393464803696	0.0207718051970005
-2.55456948280334	1.60048937797546	-3.61593818664551	0.21931317448616	0.441409885883331	0.0208564214408398
-2.55757665634155	1.6011016368866	-3.62266898155212	0.2192492634058	0.441492527723312	0.0206986665725708
-2.55435848236084	1.60196053981781	-3.60792589187622	0.219282567501068	0.441546529531479	0.0207446180284023
-2.55469179153442	1.60365414619446	-3.62008285522461	0.21931591629982	0.441684782505035	0.0207982584834099
-2.55655431747437	1.60311889648438	-3.61451458930969	0.21926537156105	0.441726237535477	0.0209055058658123
-2.56148767471313	1.60212099552155	-3.62250590324402	0.219356805086136	0.441818237304688	0.0209965817630291
-2.56128716468811	1.60373973846436	-3.61535739898682	0.219349667429924	0.441948801279068	0.0210674349218607
-2.5608274936676	1.60788214206696	-3.61516571044922	0.219430446624756	0.442110419273376	0.0213168244808912
-2.5583016872406	1.61041653156281	-3.61930370330811	0.219440162181854	0.442115306854248	0.0213272273540497
-2.56324505805969	1.60947179794312	-3.61458134651184	0.219455599784851	0.442338883876801	0.0215904638171196
-2.56389260292053	1.60757565498352	-3.62510442733765	0.219475150108337	0.442559570074081	0.0216760523617268
-2.56578803062439	1.6144152879715	-3.61738872528076	0.219589278101921	0.442710995674133	0.0218200404196978
-2.56844139099121	1.61249673366547	-3.62032556533813	0.219586044549942	0.442853897809982	0.0219577122479677
-2.56683659553528	1.61689710617065	-3.62834095954895	0.219678431749344	0.443040162324905	0.021994749084115
-2.57212567329407	1.61438381671906	-3.62766790390015	0.219739139080048	0.443293124437332	0.0220996718853712
-2.57554006576538	1.61467456817627	-3.63284373283386	0.219883471727371	0.443585634231567	0.0220911111682653
-2.5765426158905	1.62115430831909	-3.63155055046082	0.219906806945801	0.44369712471962	0.0221794359385967
-2.57908964157104	1.62123847007751	-3.63368010520935	0.219989031553268	0.443937540054321	0.0221809633076191
-2.58140778541565	1.62282240390778	-3.63945245742798	0.220066636800766	0.444257199764252	0.0221859235316515
-2.59121537208557	1.62111961841583	-3.63724517822266	0.220194518566132	0.444573044776917	0.0223204363137484
-2.5930609703064	1.61855626106262	-3.64187145233154	0.220356166362762	0.444786846637726	0.0222392957657576
-2.59362196922302	1.62276089191437	-3.64310646057129	0.22037173807621	0.445052027702332	0.0223019290715456
-2.59675168991089	1.62795233726501	-3.65043425559998	0.220512926578522	0.445306211709976	0.0223567821085453
-2.60178899765015	1.62417197227478	-3.64895510673523	0.220702782273293	0.445571064949036	0.0223245918750763
-2.60978674888611	1.62449300289154	-3.6462996006012	0.220716416835785	0.445815324783325	0.022457130253315
-2.61107039451599	1.62408053874969	-3.6485333442688	0.220923349261284	0.44606626033783	0.0224657841026783
-2.61109089851379	1.62959432601929	-3.65224885940552	0.221053063869476	0.446275293827057	0.022539408877492
-2.61524820327759	1.63013815879822	-3.64742422103882	0.221248671412468	0.446579933166504	0.0226864833384752
-2.62182927131653	1.6324588060379	-3.66473436355591	0.221398115158081	0.446730375289917	0.0227418188005686
-2.62873768806458	1.63213169574738	-3.64903473854065	0.22148784995079	0.446879863739014	0.0229365043342113
-2.6272566318512	1.63477194309235	-3.66605496406555	0.221641704440117	0.447118669748306	0.023136842995882
-2.62656474113464	1.63804829120636	-3.66131377220154	0.221775010228157	0.447256505489349	0.0232877749949694
-2.63394546508789	1.63905537128448	-3.66040802001953	0.22190897166729	0.447439819574356	0.0234966464340687
-2.63953375816345	1.64004004001617	-3.67308354377747	0.222100749611855	0.447533428668976	0.0236967708915472
-2.63812756538391	1.64642727375031	-3.66434359550476	0.222165793180466	0.447571009397507	0.0238152407109737
-2.64297676086426	1.64431130886078	-3.66375970840454	0.222364008426666	0.447824895381927	0.0241260230541229
-2.64657545089722	1.64835584163666	-3.67472362518311	0.222567558288574	0.447952151298523	0.0242227427661419
-2.64852833747864	1.65163719654083	-3.66987562179565	0.222688242793083	0.447965651750565	0.0244396794587374
-2.65092301368713	1.65173387527466	-3.66961860656738	0.222733482718468	0.448023408651352	0.0246429312974215
-2.65338587760925	1.65689301490784	-3.67228651046753	0.222964659333229	0.448054790496826	0.0247600171715021
-2.66025304794312	1.65653765201569	-3.67119407653809	0.223052456974983	0.448180735111237	0.0250820145010948
-2.66139054298401	1.65641272068024	-3.67101335525513	0.223195761442184	0.448207050561905	0.0251355245709419
-2.6629650592804	1.66408026218414	-3.67949891090393	0.223294630646706	0.448231935501099	0.0253490768373013
-2.66684937477112	1.66485750675201	-3.6705493927002	0.223484501242638	0.448298066854477	0.0255786366760731
-2.67234826087952	1.66553497314453	-3.67616868019104	0.223565086722374	0.448277741670609	0.0257115848362446
-2.67782235145569	1.67078995704651	-3.67067503929138	0.223628044128418	0.448254883289337	0.0258853323757648
-2.67671346664429	1.6705573797226	-3.67186141014099	0.223825708031654	0.448283702135086	0.0261039473116398
-2.68238615989685	1.66878187656403	-3.67537951469421	0.223919108510017	0.448368698358536	0.0261637810617685
-2.68386745452881	1.67529571056366	-3.67213654518127	0.224027454853058	0.448268294334412	0.0263539403676987
-2.68701767921448	1.67757654190063	-3.67926692962646	0.224118575453758	0.448306441307068	0.0265231672674418
-2.69016480445862	1.67617654800415	-3.67576313018799	0.224219590425491	0.448303788900375	0.0266019329428673
-2.69910621643066	1.6757789850235	-3.67792153358459	0.224402457475662	0.448334068059921	0.0267742928117514
-2.69921636581421	1.67472839355469	-3.67598915100098	0.224455058574677	0.448307543992996	0.0268043894320726
-2.69955587387085	1.67674207687378	-3.67857575416565	0.224527359008789	0.448340088129044	0.0268564969301224
-2.70278763771057	1.67915022373199	-3.67735385894775	0.224752619862556	0.448391020298004	0.0269543547183275
-2.70875644683838	1.67880177497864	-3.68238830566406	0.224781423807144	0.448367774486542	0.0269862879067659
-2.70527815818787	1.68021464347839	-3.68007302284241	0.224833995103836	0.448325008153915	0.0270550306886435
-2.71079134941101	1.67883253097534	-3.67225575447083	0.224941968917847	0.448359906673431	0.0271353106945753
-2.71328449249268	1.67374217510223	-3.68518710136414	0.225028529763222	0.448392152786255	0.0271877143532038
-2.71369481086731	1.67989349365234	-3.67942523956299	0.225165382027626	0.448439627885818	0.0271741803735495
-2.71200728416443	1.67711091041565	-3.6732931137085	0.225214257836342	0.448432117700577	0.0273015890270472
-2.71503257751465	1.67734563350677	-3.68704581260681	0.225320488214493	0.448471367359161	0.027290565893054
-2.71747326850891	1.67753517627716	-3.6747727394104	0.22536538541317	0.448495239019394	0.0273564793169498
-2.72035241127014	1.67381858825684	-3.68273544311523	0.225444227457047	0.448570430278778	0.0274475123733282
-2.71704864501953	1.67570304870605	-3.68405818939209	0.225465923547745	0.448520690202713	0.0275020096451044
-2.71877789497375	1.67679786682129	-3.67170095443726	0.225530952215195	0.448588669300079	0.0276628974825144
-2.72202086448669	1.67348563671112	-3.68563747406006	0.225569725036621	0.448639243841171	0.0277462191879749
-2.71812534332275	1.67974758148193	-3.68213200569153	0.225489974021912	0.44852352142334	0.0277350600808859
-2.72417998313904	1.67592144012451	-3.67768430709839	0.225527569651604	0.44858792424202	0.0279338154941797
-2.72178745269775	1.67389130592346	-3.68679618835449	0.225576505064964	0.448672115802765	0.0280227549374104
-2.72287511825562	1.67231559753418	-3.67527055740356	0.225532695651054	0.448610931634903	0.0281187500804663
-2.72227025032043	1.67748010158539	-3.67933487892151	0.225495412945747	0.448578178882599	0.0283480640500784
-2.72073173522949	1.67645156383514	-3.681401014328	0.22548021376133	0.448589682579041	0.0283964555710554
-2.72347664833069	1.67584383487701	-3.68750238418579	0.225388437509537	0.448516845703125	0.0285596158355474
-2.72302770614624	1.67634606361389	-3.67031216621399	0.225288480520248	0.448474049568176	0.0287380591034889
-2.72072768211365	1.67400014400482	-3.68400859832764	0.22528238594532	0.448429375886917	0.028900533914566
-2.71812748908997	1.67349672317505	-3.67250418663025	0.225164353847504	0.448386520147324	0.0291517432779074
-2.71601128578186	1.67668855190277	-3.68151521682739	0.225223928689957	0.448427021503448	0.0292335450649261
-2.7150661945343	1.67407429218292	-3.67638301849365	0.224893614649773	0.448302894830704	0.0293371938169003
-2.71478915214539	1.67442893981934	-3.66825270652771	0.224862664937973	0.44831657409668	0.0294921118766069
-2.71284294128418	1.67310512065887	-3.67451643943787	0.224788412451744	0.448277682065964	0.02957434207201
-2.71317958831787	1.66998219490051	-3.67512965202332	0.224735990166664	0.448244422674179	0.0296894162893295
-2.71101570129395	1.67017066478729	-3.67112326622009	0.224632769823074	0.448246359825134	0.0297669712454081
-2.70401072502136	1.67039287090302	-3.67150139808655	0.224451780319214	0.448129415512085	0.0297799631953239
-2.70741605758667	1.66703426837921	-3.66728186607361	0.224285870790482	0.448170125484467	0.0298709999769926
-2.70763182640076	1.66335999965668	-3.67177200317383	0.224169567227364	0.44806382060051	0.0299243070185184
-2.70375680923462	1.66402387619019	-3.66853523254395	0.223994091153145	0.448076665401459	0.0298771746456623
-2.69851279258728	1.66433227062225	-3.660489320755	0.223892450332642	0.447938978672028	0.0301617123186588
-2.69690847396851	1.66096222400665	-3.66808700561523	0.223818928003311	0.447900652885437	0.0301720201969147
-2.69685888290405	1.66008687019348	-3.67220759391785	0.223587229847908	0.447799354791641	0.0303141009062529
-2.69402122497559	1.65822148323059	-3.66247224807739	0.223431438207626	0.447657436132431	0.0304890554398298
-2.68856430053711	1.65508544445038	-3.66262221336365	0.223290830850601	0.447649419307709	0.0306307394057512
-2.68528079986572	1.65728139877319	-3.66567087173462	0.22309011220932	0.447570651769638	0.0308715756982565
-2.68147659301758	1.65449810028076	-3.66168069839478	0.222941219806671	0.447444438934326	0.031073210760951
-2.67462158203125	1.65716457366943	-3.66353368759155	0.222747951745987	0.447292625904083	0.0313022509217262
-2.67078733444214	1.65639293193817	-3.65437722206116	0.22257936000824	0.447209060192108	0.0315378271043301
-2.67090749740601	1.64850127696991	-3.65422892570496	0.2224141061306	0.447062999010086	0.0317919626832008
-2.6653356552124	1.64660370349884	-3.65734100341797	0.222266182303429	0.446953058242798	0.031991470605135
-2.65625333786011	1.65038132667542	-3.64509153366089	0.222041055560112	0.446809768676758	0.0322246253490448
-2.65485000610352	1.64608991146088	-3.65301895141602	0.221896722912788	0.446777582168579	0.0324193350970745
-2.65090441703796	1.64633524417877	-3.65761518478394	0.221795201301575	0.446664690971375	0.0326718613505363
-2.65159392356873	1.64336705207825	-3.64666223526001	0.221619546413422	0.446583956480026	0.0328874960541725
-2.64653849601746	1.64101767539978	-3.65171217918396	0.221426084637642	0.446508556604385	0.0330273285508156
-2.63932514190674	1.64037609100342	-3.64912080764771	0.221295982599258	0.446430116891861	0.0332089886069298
-2.64072728157043	1.63766849040985	-3.64637684822083	0.221210613846779	0.446353107690811	0.0334188155829906
-2.63632607460022	1.63785755634308	-3.65368986129761	0.221056461334229	0.44615849852562	0.0335336625576019
-2.62886428833008	1.63571083545685	-3.63599252700806	0.220860227942467	0.446061223745346	0.0337587371468544
-2.63167858123779	1.63331305980682	-3.64704608917236	0.220737710595131	0.44603818655014	0.0340111628174782
-2.62811017036438	1.63272058963776	-3.64458441734314	0.220703914761543	0.445919424295425	0.0341220237314701
-2.62434148788452	1.63252794742584	-3.63125276565552	0.220532938838005	0.445834249258041	0.0344511121511459
-2.61785125732422	1.63122618198395	-3.6468825340271	0.220479294657707	0.445751816034317	0.0346413590013981
-2.61383748054504	1.63130307197571	-3.64106702804565	0.220385506749153	0.445628345012665	0.0348417945206165
-2.61562323570251	1.62680292129517	-3.63617658615112	0.220245391130447	0.445561826229095	0.0351606570184231
-2.61024403572083	1.62658619880676	-3.63908672332764	0.220219150185585	0.445436507463455	0.0352850370109081
-2.60595607757568	1.62688732147217	-3.63172650337219	0.220156788825989	0.445381134748459	0.0355418585240841
-2.60375761985779	1.62244439125061	-3.64109468460083	0.220090284943581	0.445462077856064	0.0358238480985165
-2.59940338134766	1.62276780605316	-3.63960123062134	0.220082670450211	0.445283710956573	0.0358947925269604
-2.59971475601196	1.6222425699234	-3.62754821777344	0.219947353005409	0.44530388712883	0.0361869595944881
-2.5951931476593	1.61901330947876	-3.63792634010315	0.219972208142281	0.445189118385315	0.0363073348999023
-2.59569454193115	1.61857128143311	-3.63953495025635	0.220055937767029	0.445230156183243	0.0364300422370434
-2.59534811973572	1.61656701564789	-3.63384175300598	0.220094755291939	0.445300877094269	0.0366966538131237
-2.59438562393188	1.61729550361633	-3.64493370056152	0.220099478960037	0.445227235555649	0.0367575734853745
-2.59235286712646	1.62076056003571	-3.63297653198242	0.220066249370575	0.44528391957283	0.0369509682059288
-2.59724855422974	1.61412978172302	-3.63945531845093	0.220201760530472	0.445282578468323	0.0371875278651714
-2.59853482246399	1.61690592765808	-3.6441547870636	0.220214679837227	0.445299327373505	0.0372257195413113
-2.59815573692322	1.6193904876709	-3.6343731880188	0.220300644636154	0.445299655199051	0.0376182347536087
-2.59434485435486	1.61872053146362	-3.64399552345276	0.220244780182838	0.445291221141815	0.0377881601452827
-2.59553289413452	1.62113118171692	-3.63823986053467	0.220347657799721	0.445380985736847	0.0380199141800404
-2.60176038742065	1.61594939231873	-3.63552689552307	0.220293551683426	0.44538751244545	0.038296852260828
-2.60393381118774	1.61987102031708	-3.64501428604126	0.220439344644547	0.445432126522064	0.0385338887572289
-2.59875774383545	1.6242036819458	-3.63349795341492	0.220446705818176	0.445457011461258	0.0387950502336025
-2.60365581512451	1.62271094322205	-3.64383983612061	0.220426812767982	0.445622175931931	0.039134357124567
-2.60293483734131	1.62565267086029	-3.64362049102783	0.220495954155922	0.445515841245651	0.0392535738646984
-2.60580158233643	1.62975418567657	-3.64020967483521	0.220395639538765	0.445621490478516	0.0395261235535145
-2.61049652099609	1.63007199764252	-3.65011215209961	0.220507949590683	0.445698112249374	0.0398370400071144
-2.61752605438232	1.63235640525818	-3.65197658538818	0.220507174730301	0.445630431175232	0.0400196053087711
-2.61842060089111	1.63374257087708	-3.64100313186646	0.220479935407639	0.445743054151535	0.0403853841125965
-2.62006092071533	1.63720071315765	-3.64500951766968	0.220531180500984	0.445846527814865	0.0406531877815723
-2.62606716156006	1.64389777183533	-3.64356422424316	0.220484137535095	0.445833802223206	0.040950421243906
-2.63340425491333	1.64278268814087	-3.64662265777588	0.220470979809761	0.445920318365097	0.041294451802969
-2.63669490814209	1.64681613445282	-3.64821624755859	0.220444783568382	0.445887416601181	0.0415664203464985
-2.638916015625	1.65474545955658	-3.64914703369141	0.220402479171753	0.445944011211395	0.0418954268097878
-2.64672183990479	1.65567409992218	-3.64433526992798	0.220394358038902	0.446029305458069	0.0422298833727837
-2.64992380142212	1.65624976158142	-3.64963936805725	0.220321789383888	0.446034044027328	0.0425290577113628
-2.64795136451721	1.66544151306152	-3.64406228065491	0.22027525305748	0.4460469186306	0.0428285710513592
-2.65683245658875	1.66531658172607	-3.64625859260559	0.220194652676582	0.446139872074127	0.0431266725063324
-2.66305661201477	1.66731297969818	-3.6538999080658	0.22012197971344	0.446163833141327	0.0434226058423519
-2.66253566741943	1.67137444019318	-3.6444365978241	0.220044553279877	0.446168214082718	0.0436421409249306
-2.66925311088562	1.67307758331299	-3.64720153808594	0.219936579465866	0.446303278207779	0.0440218336880207
-2.6775336265564	1.67419493198395	-3.65634846687317	0.219964936375618	0.446432828903198	0.0441625751554966
-2.67643284797668	1.67981290817261	-3.64622354507446	0.219813644886017	0.446399420499802	0.0443793386220932
-2.68169546127319	1.68127918243408	-3.64511847496033	0.219773218035698	0.446524292230606	0.0446652136743069
-2.69052958488464	1.6826833486557	-3.65416097640991	0.219675838947296	0.446587324142456	0.0448080077767372
-2.69075298309326	1.6875821352005	-3.65498948097229	0.219554573297501	0.446576029062271	0.0449834018945694
-2.69848585128784	1.68768393993378	-3.64873671531677	0.21946419775486	0.44674614071846	0.0451938100159168
-2.70825409889221	1.689368724823	-3.65956449508667	0.219521954655647	0.446766138076782	0.0453844554722309
-2.7068042755127	1.69408071041107	-3.64979672431946	0.219303548336029	0.446853876113892	0.0455841794610024
-2.71520376205444	1.69504714012146	-3.65234589576721	0.219298020005226	0.447012662887573	0.0458349846303463
-2.71921491622925	1.69829642772675	-3.64439272880554	0.219164103269577	0.446979612112045	0.0461212210357189
-2.71951961517334	1.70338213443756	-3.65250396728516	0.219153702259064	0.447033375501633	0.0463595017790794
-2.72328305244446	1.7035266160965	-3.64993834495544	0.219001203775406	0.447126269340515	0.0465414077043533
-2.73003005981445	1.70434153079987	-3.65001344680786	0.218907445669174	0.44711047410965	0.0468697175383568
-2.7308349609375	1.70813310146332	-3.64861917495728	0.218813821673393	0.447156488895416	0.0471026413142681
-2.73645973205566	1.71007812023163	-3.65509843826294	0.218766883015633	0.44725313782692	0.0473129414021969
-2.73673629760742	1.71231985092163	-3.64437127113342	0.218610197305679	0.44725289940834	0.0475986897945404
-2.73535799980164	1.71274888515472	-3.64634919166565	0.218479350209236	0.447249054908752	0.0478300601243973
-2.73881530761719	1.71577763557434	-3.65696907043457	0.21847739815712	0.447309941053391	0.0480570793151855
-2.74391913414001	1.71894884109497	-3.64312148094177	0.218300059437752	0.447268158197403	0.0482247397303581
-2.74282550811768	1.71780860424042	-3.64889216423035	0.218163967132568	0.447271555662155	0.0484739206731319
-2.74812769889832	1.71953582763672	-3.64417386054993	0.218097507953644	0.447232306003571	0.0485778450965881
-2.75070834159851	1.71912789344788	-3.64386820793152	0.217973217368126	0.447253525257111	0.0488698855042458
-2.75027513504028	1.7207647562027	-3.64214539527893	0.217809066176414	0.447217106819153	0.0489683151245117
-2.75546598434448	1.72369575500488	-3.64462518692017	0.217675983905792	0.447214633226395	0.0491041652858257
-2.75832629203796	1.72431695461273	-3.64200758934021	0.217636466026306	0.447160065174103	0.0492716990411282
-2.7607274055481	1.72580969333649	-3.63972496986389	0.217442199587822	0.447176098823547	0.0494146160781384
-2.75755333900452	1.72893249988556	-3.64372086524963	0.217346414923668	0.447066634893417	0.0495000034570694
-2.76437187194824	1.72672927379608	-3.63981366157532	0.217237308621407	0.447044491767883	0.0495381318032742
-2.76896047592163	1.72567045688629	-3.63501644134521	0.217097103595734	0.447018295526505	0.0496244803071022
-2.76791024208069	1.72510290145874	-3.63445520401001	0.216922834515572	0.446999192237854	0.0496145486831665
-2.7728271484375	1.72362864017487	-3.64027571678162	0.21690522134304	0.447011351585388	0.0496632196009159
-2.77560687065125	1.72773599624634	-3.63054347038269	0.216736733913422	0.446995049715042	0.0496594682335854
-2.77247524261475	1.72911095619202	-3.63873863220215	0.216603964567184	0.446909546852112	0.0497536398470402
-2.776939868927	1.72682201862335	-3.64041972160339	0.216581240296364	0.446868389844894	0.0496870949864388
-2.77739953994751	1.73038244247437	-3.62722444534302	0.216318637132645	0.446802079677582	0.0498481243848801
-2.78149366378784	1.72692286968231	-3.63536667823792	0.21634778380394	0.446841925382614	0.0499299950897694
-2.78328728675842	1.72710883617401	-3.63539123535156	0.216194316744804	0.446844488382339	0.0499563179910183
-2.77760601043701	1.73067128658295	-3.62906908988953	0.216081872582436	0.446711331605911	0.0501054152846336
-2.78475594520569	1.72667825222015	-3.63163042068481	0.21597883105278	0.44673278927803	0.0502438358962536
-2.77836632728577	1.72571277618408	-3.62699580192566	0.215824589133263	0.446732401847839	0.0503083318471909
-2.77642250061035	1.73014938831329	-3.63091135025024	0.215683877468109	0.446751564741135	0.0504117012023926
-2.78245282173157	1.73044908046722	-3.62685608863831	0.215698197484016	0.446740478277206	0.0505217649042606
-2.78094744682312	1.73093473911285	-3.6235511302948	0.215506106615067	0.446711391210556	0.0506639629602432
-2.77326250076294	1.72993135452271	-3.63209795951843	0.215436443686485	0.446715235710144	0.050697136670351
-2.78057169914246	1.72884023189545	-3.62490558624268	0.215287834405899	0.446723699569702	0.0507738627493382
-2.78015780448914	1.72768211364746	-3.63063979148865	0.215178653597832	0.446708977222443	0.0508945547044277
-2.77484512329102	1.72500967979431	-3.62428188323975	0.215021565556526	0.446696758270264	0.0509320385754108
-2.77495741844177	1.72691798210144	-3.62679553031921	0.21498666703701	0.446694076061249	0.0509765930473804
-2.77251052856445	1.7268248796463	-3.62211942672729	0.214821174740791	0.446633189916611	0.0510434061288834
-2.76911926269531	1.72688388824463	-3.62678623199463	0.214737668633461	0.446645885705948	0.0510555803775787
-2.77328562736511	1.72538959980011	-3.63091564178467	0.214676961302757	0.446615993976593	0.0510700419545174
-2.76501560211182	1.72757470607758	-3.62200284004211	0.214411124587059	0.446579813957214	0.0511274859309196
-2.76931166648865	1.72160339355469	-3.62346363067627	0.21434411406517	0.446581870317459	0.0511510409414768
-2.77013087272644	1.71801507472992	-3.62936162948608	0.214177891612053	0.446592628955841	0.051048818975687
-2.76650762557983	1.71787190437317	-3.61596584320068	0.213944494724274	0.446455717086792	0.0510516650974751
-2.7619686126709	1.71744823455811	-3.61582946777344	0.213860258460045	0.446458429098129	0.0509756430983543
-2.76418614387512	1.71586573123932	-3.6264283657074	0.213734403252602	0.446360945701599	0.0509354136884212
-2.75940990447998	1.71498668193817	-3.6191623210907	0.213556736707687	0.446260094642639	0.0508609190583229
-2.75755143165588	1.70985662937164	-3.61949968338013	0.213291227817535	0.44613128900528	0.0508905164897442
-2.75587797164917	1.70984375476837	-3.62256622314453	0.213214367628098	0.446040689945221	0.0508112721145153
-2.75680899620056	1.70550787448883	-3.60839819908142	0.212933093309402	0.445831179618835	0.0507867373526096
-2.74639940261841	1.70703160762787	-3.61581587791443	0.212803736329079	0.445773720741272	0.0508989877998829
-2.7449107170105	1.6994012594223	-3.61000967025757	0.212623968720436	0.445635706186295	0.0507283993065357
-2.74163031578064	1.69999611377716	-3.60949611663818	0.212496221065521	0.445462852716446	0.050779040902853
-2.73490834236145	1.69946122169495	-3.60990715026855	0.212247297167778	0.445269703865051	0.0507169105112553
-2.73401165008545	1.6953125	-3.60809350013733	0.212093532085419	0.445161104202271	0.0506598800420761
-2.73450016975403	1.69452261924744	-3.60399651527405	0.211975112557411	0.444912195205688	0.0506240352988243
-2.72870635986328	1.68793559074402	-3.59467840194702	0.211677119135857	0.444802016019821	0.0505009107291698
-2.72426867485046	1.68699133396149	-3.60742950439453	0.211569935083389	0.444643914699554	0.0503848530352116
-2.72448515892029	1.68538892269135	-3.59440636634827	0.211454942822456	0.444470047950745	0.0502822212874889
-2.72272396087646	1.6825510263443	-3.59664177894592	0.211177349090576	0.444274306297302	0.0501945838332176
-2.71450042724609	1.68343985080719	-3.58576226234436	0.210989639163017	0.444037139415741	0.0500072650611401
-2.71740174293518	1.68035387992859	-3.58678889274597	0.210951194167137	0.443820893764496	0.0499735288321972
-2.71514940261841	1.67671525478363	-3.59474492073059	0.210687726736069	0.44362285733223	0.0499335117638111
-2.71018028259277	1.68121898174286	-3.58160519599915	0.21055006980896	0.443334460258484	0.0498974919319153
-2.70667433738709	1.67921507358551	-3.57535886764526	0.210353881120682	0.443103611469269	0.0500133894383907
-2.70104670524597	1.67672836780548	-3.58467793464661	0.210213631391525	0.442883402109146	0.049880962818861
-2.7024507522583	1.67516839504242	-3.5740282535553	0.210029870271683	0.442725032567978	0.0498719736933708
-2.69647908210754	1.67030560970306	-3.58255434036255	0.209837168455124	0.44251012802124	0.0497959442436695
-2.69108128547668	1.66605937480927	-3.57854866981506	0.209652945399284	0.442362666130066	0.0496446639299393
-2.68827152252197	1.6668039560318	-3.5718719959259	0.20944607257843	0.442206650972366	0.0496011972427368
-2.68650650978088	1.66179370880127	-3.57789969444275	0.20938178896904	0.442064076662064	0.0494967624545097
-2.67638659477234	1.66176652908325	-3.57164335250854	0.209184467792511	0.441840767860413	0.0492050275206566
-2.67446970939636	1.65797662734985	-3.56108736991882	0.209016367793083	0.441766083240509	0.0491265244781971
-2.67214226722717	1.65171110630035	-3.57090330123901	0.208992347121239	0.441718190908432	0.0489052347838879
-2.66864347457886	1.64812815189362	-3.56751227378845	0.208869516849518	0.44160059094429	0.0486278049647808
-2.66589093208313	1.64796435832977	-3.5654296875	0.208732634782791	0.441572576761246	0.0485222935676575
-2.65827584266663	1.64801251888275	-3.56519293785095	0.208585515618324	0.441365718841553	0.048213854432106
-2.65939140319824	1.64380586147308	-3.56743192672729	0.208491653203964	0.44135856628418	0.0480011813342571
-2.65873885154724	1.63610303401947	-3.56104254722595	0.208381041884422	0.441322267055511	0.0478044040501118
-2.65323710441589	1.63617610931396	-3.56482172012329	0.208231195807457	0.44123038649559	0.0474948361515999
-2.64937543869019	1.63729238510132	-3.56043767929077	0.208170548081398	0.441276282072067	0.0474152639508247
-2.64984798431396	1.63489866256714	-3.5656476020813	0.208196431398392	0.441192477941513	0.0471753999590874
-2.65116620063782	1.63403856754303	-3.56487655639648	0.207956880331039	0.441068172454834	0.0469351895153522
-2.64762711524963	1.63126409053802	-3.55332541465759	0.20791856944561	0.44104266166687	0.0469125173985958
-2.64377951622009	1.62843823432922	-3.56181454658508	0.207700982689857	0.441110491752625	0.0466393418610096
-2.64094138145447	1.62920141220093	-3.55677485466003	0.207679599523544	0.441041797399521	0.0466012991964817
-2.64352059364319	1.63107311725616	-3.56880664825439	0.207589849829674	0.441049069166183	0.0464962758123875
-2.63843321800232	1.63103711605072	-3.56584453582764	0.207406386733055	0.440952509641647	0.0462441071867943
-2.64027857780457	1.63079118728638	-3.56068253517151	0.207356572151184	0.440973877906799	0.0462034158408642
-2.64053583145142	1.62702548503876	-3.57014322280884	0.207286268472672	0.441013097763062	0.0460579134523869
-2.6395206451416	1.62739086151123	-3.56082940101624	0.207113057374954	0.44095453619957	0.0458827093243599
-2.63603615760803	1.6293728351593	-3.55387878417969	0.207044765353203	0.441034108400345	0.0458035804331303
-2.63481211662292	1.63184106349945	-3.56089091300964	0.207016378641129	0.441032320261002	0.045529343187809
-2.63891530036926	1.63010203838348	-3.56294059753418	0.206821367144585	0.441098570823669	0.0453879572451115
-2.64279913902283	1.62672019004822	-3.56243419647217	0.206778690218925	0.441107273101807	0.0451588369905949
-2.64148759841919	1.62952315807343	-3.5609769821167	0.206614062190056	0.44118657708168	0.0448853150010109
-2.64314079284668	1.63072001934052	-3.56178283691406	0.206582888960838	0.441288083791733	0.0447166115045547
-2.64708781242371	1.63124871253967	-3.56013655662537	0.20652362704277	0.441400825977325	0.044401790946722
-2.65003228187561	1.63258874416351	-3.56700015068054	0.206347987055779	0.441327035427094	0.044094767421484
-2.65040421485901	1.63345420360565	-3.56090688705444	0.206241220235825	0.441415876150131	0.0439277105033398
-2.65151143074036	1.63069880008698	-3.55858278274536	0.206129282712936	0.441497504711151	0.0435941703617573
-2.65608787536621	1.63455736637115	-3.56565427780151	0.206052854657173	0.441570937633514	0.0433537513017654
-2.65934348106384	1.63547873497009	-3.56268882751465	0.205930292606354	0.441583603620529	0.0432231165468693
-2.6605920791626	1.64101922512054	-3.56321883201599	0.20583800971508	0.44151982665062	0.0429783426225185
-2.6620671749115	1.63836276531219	-3.55516314506531	0.20564566552639	0.441642671823502	0.0428886972367764
-2.66280388832092	1.64154374599457	-3.56814312934875	0.205558151006699	0.441741317510605	0.0427374355494976
-2.66110515594482	1.64553713798523	-3.55947923660278	0.205496117472649	0.44176173210144	0.0426772870123386
-2.6640362739563	1.64414203166962	-3.56099843978882	0.205372661352158	0.441803425550461	0.0425197146832943
-2.67033123970032	1.64940989017487	-3.56397008895874	0.205181151628494	0.441792726516724	0.0424130111932755
-2.66679692268372	1.64533913135529	-3.55028820037842	0.20502758026123	0.441853314638138	0.0422720350325108
-2.66629600524902	1.64868259429932	-3.56659960746765	0.204922065138817	0.441891878843308	0.0420359186828136
-2.66992831230164	1.64981949329376	-3.56419348716736	0.204882219433784	0.441978245973587	0.0418406501412392
-2.66998219490051	1.64856672286987	-3.56156253814697	0.204696208238602	0.44203782081604	0.0415694415569305
-2.67139410972595	1.64977192878723	-3.55739235877991	0.204546347260475	0.442065536975861	0.0413754880428314
-2.66923809051514	1.64891815185547	-3.55526280403137	0.204416424036026	0.442128509283066	0.0411101505160332
-2.66882991790771	1.64573168754578	-3.56439065933228	0.204327747225761	0.442316442728043	0.0406974591314793
-2.66981482505798	1.64901888370514	-3.55994701385498	0.204204246401787	0.442296713590622	0.0404411777853966
-2.67371964454651	1.64576900005341	-3.57360291481018	0.204108834266663	0.442478328943253	0.0401221252977848
-2.67303705215454	1.64524912834167	-3.55059862136841	0.204005122184753	0.442519277334213	0.0397923476994038
-2.67359614372253	1.64497542381287	-3.56360125541687	0.203964352607727	0.442629307508469	0.0394342914223671
-2.67059707641602	1.64667451381683	-3.56110525131226	0.203823149204254	0.442732840776443	0.0391529239714146
-2.67289900779724	1.64373505115509	-3.563321352005	0.20382285118103	0.442928224802017	0.038824524730444
-2.67571806907654	1.64252018928528	-3.56792736053467	0.203713402152061	0.443046689033508	0.0384242720901966
-2.67357540130615	1.6409500837326	-3.56914496421814	0.203673884272575	0.443232536315918	0.0382526926696301
-2.67200517654419	1.63985753059387	-3.57788038253784	0.203588172793388	0.443287551403046	0.0378765687346458
-2.66874122619629	1.64307034015656	-3.56540012359619	0.203533843159676	0.443453431129456	0.037612471729517
-2.6748731136322	1.63915741443634	-3.57718777656555	0.203476384282112	0.4436154961586	0.0374074839055538
-2.67144298553467	1.63801372051239	-3.5766167640686	0.203551068902016	0.443695992231369	0.0370728448033333
-2.6717312335968	1.63890945911407	-3.56813979148865	0.203435093164444	0.443814307451248	0.0369208194315434
-2.67014026641846	1.63820970058441	-3.57920002937317	0.203437671065331	0.443854659795761	0.0366345643997192
-2.67009615898132	1.64229500293732	-3.57238125801086	0.203408524394035	0.444029629230499	0.036455724388361
-2.67282843589783	1.63583791255951	-3.57631087303162	0.203375339508057	0.444141209125519	0.0362336449325085
-2.67206478118896	1.63478541374207	-3.57947039604187	0.20341882109642	0.444191753864288	0.0359463468194008
-2.66994976997375	1.63828468322754	-3.57365775108337	0.203371793031693	0.444233000278473	0.035839419811964
-2.66607785224915	1.63800251483917	-3.57843399047852	0.203383877873421	0.444305449724197	0.035478875041008
-2.66871166229248	1.63964629173279	-3.57940173149109	0.203340873122215	0.444370061159134	0.0353463590145111
-2.66819143295288	1.63425767421722	-3.58756065368652	0.203361093997955	0.444422960281372	0.0350879840552807
-2.66776323318481	1.63488185405731	-3.58087825775146	0.20335578918457	0.444457173347473	0.034790825098753
-2.66448640823364	1.63466095924377	-3.5812361240387	0.203364223241806	0.444523692131042	0.0347067043185234
-2.66365313529968	1.63759791851044	-3.58219337463379	0.203396022319794	0.444498479366302	0.0343582183122635
-2.66491746902466	1.63311958312988	-3.57815670967102	0.203315883874893	0.444532454013824	0.0341980084776878
-2.66211652755737	1.63433682918549	-3.58933424949646	0.203380167484283	0.44456946849823	0.0339044220745564
-2.65876698493958	1.63408923149109	-3.5767240524292	0.203339084982872	0.444589495658875	0.0337250009179115
-2.66183423995972	1.63282895088196	-3.58438348770142	0.203322485089302	0.444547593593597	0.0333600677549839
-2.66334366798401	1.62869465351105	-3.57292103767395	0.203244239091873	0.444543719291687	0.0331625938415527
-2.65831470489502	1.62822473049164	-3.58787202835083	0.203265935182571	0.444470703601837	0.0329135097563267
-2.65418076515198	1.63447558879852	-3.58081650733948	0.203230053186417	0.444385141134262	0.0326903909444809
-2.6572380065918	1.62773489952087	-3.57711434364319	0.20317430794239	0.444398581981659	0.0324016064405441
-2.65767741203308	1.62985074520111	-3.57725310325623	0.203150853514671	0.444378077983856	0.0321330986917019
-2.65616250038147	1.6274893283844	-3.57804441452026	0.203129574656487	0.444450736045837	0.0319744125008583
-2.65628838539124	1.62823951244354	-3.58986592292786	0.203117191791534	0.444322496652603	0.0316067598760128
-2.65746474266052	1.6283860206604	-3.5741171836853	0.203032329678535	0.444279909133911	0.0314764715731144
-2.65360569953918	1.62642049789429	-3.58283519744873	0.202960714697838	0.444176226854324	0.031160619109869
-2.65083003044128	1.6288948059082	-3.57317972183228	0.202984824776649	0.444134086370468	0.0311001930385828
-2.65020895004272	1.62660837173462	-3.58080101013184	0.202891409397125	0.444026291370392	0.0307509731501341
-2.6503541469574	1.62780368328094	-3.57101082801819	0.202809065580368	0.443998008966446	0.0306708700954914
-2.64929699897766	1.6206511259079	-3.58299779891968	0.202810943126678	0.443970143795013	0.0304140709340572
-2.64752244949341	1.62631809711456	-3.57297825813293	0.202818468213081	0.44388410449028	0.0301603842526674
-2.64659810066223	1.62165725231171	-3.57489633560181	0.202646061778069	0.443776041269302	0.0300083197653294
-2.64408659934998	1.62278056144714	-3.57081699371338	0.202647238969803	0.44362661242485	0.0297436416149139
-2.64325594902039	1.62106215953827	-3.57088613510132	0.202578499913216	0.443658024072647	0.0296221151947975
-2.64082431793213	1.62057065963745	-3.57404232025146	0.202570930123329	0.443523228168488	0.0293563529849052
-2.63945150375366	1.62250828742981	-3.56609678268433	0.202480033040047	0.443398535251617	0.0292089302092791
-2.6403911113739	1.61928904056549	-3.57463717460632	0.202449813485146	0.443338334560394	0.0289835743606091
-2.63785171508789	1.62121343612671	-3.5646641254425	0.202348351478577	0.443238705396652	0.0287477243691683
-2.63776612281799	1.62046492099762	-3.57178068161011	0.202304467558861	0.443201690912247	0.0286691077053547
-2.63387036323547	1.62398850917816	-3.56432199478149	0.202168881893158	0.443096339702606	0.0284901577979326
-2.63380146026611	1.62005007266998	-3.56980872154236	0.202196329832077	0.442971169948578	0.0283615328371525
-2.63055014610291	1.62203693389893	-3.562983751297	0.202116042375565	0.442956775426865	0.0281857755035162
-2.63038182258606	1.61977255344391	-3.55846500396729	0.202045068144798	0.442972004413605	0.0281266123056412
-2.62879419326782	1.62097692489624	-3.56893658638	0.201904907822609	0.442775845527649	0.0279318578541279
-2.62451958656311	1.61603856086731	-3.56587624549866	0.20178148150444	0.442720204591751	0.0278837811201811
-2.62197327613831	1.61727166175842	-3.55877327919006	0.20176088809967	0.442694455385208	0.0276139676570892
-2.62048649787903	1.61636698246002	-3.55883407592773	0.201642155647278	0.442629516124725	0.0274957772344351
-2.61697912216187	1.61572420597076	-3.5575156211853	0.20149077475071	0.442439496517181	0.0273042321205139
-2.6164698600769	1.61282134056091	-3.559734582901	0.201476857066154	0.442464560270309	0.0271948110312223
-2.61232399940491	1.61443722248077	-3.55732941627502	0.201354831457138	0.442310333251953	0.026903172954917
-2.61494493484497	1.61105370521545	-3.55518555641174	0.201302424073219	0.442409485578537	0.0267766341567039
-2.61461734771729	1.6116681098938	-3.56060314178467	0.201201900839806	0.442207962274551	0.0265255384147167
-2.61343812942505	1.61129951477051	-3.55375051498413	0.201055362820625	0.442201524972916	0.0264387745410204
-2.60803914070129	1.61437439918518	-3.55887985229492	0.200989976525307	0.442036122083664	0.026183569803834
-2.61266756057739	1.60778367519379	-3.55082058906555	0.20086345076561	0.442070007324219	0.0260622594505548
-2.60688352584839	1.60816144943237	-3.55611205101013	0.200755104422569	0.441963821649551	0.0257786810398102
-2.60759687423706	1.61106979846954	-3.54943060874939	0.200661808252335	0.441925317049026	0.0257924161851406
-2.60176372528076	1.60966527462006	-3.5502302646637	0.200586795806885	0.441755086183548	0.0255120415240526
-2.60436224937439	1.60525298118591	-3.54387235641479	0.200502499938011	0.441774666309357	0.0254852864891291
-2.60222840309143	1.60823929309845	-3.55015301704407	0.20049574971199	0.441737502813339	0.0253167692571878
-2.60201597213745	1.60995543003082	-3.54149079322815	0.200340315699577	0.441726416349411	0.0253241956233978
-2.60226941108704	1.60861992835999	-3.55512928962708	0.200275078415871	0.441617339849472	0.0251451637595892
-2.60228896141052	1.60912466049194	-3.542320728302	0.200128734111786	0.441599190235138	0.0252024978399277
-2.59865236282349	1.60940206050873	-3.5507378578186	0.200103729963303	0.441510051488876	0.0250130984932184
-2.60217571258545	1.60486960411072	-3.53853607177734	0.200056582689285	0.441472262144089	0.0250600520521402
-2.59972286224365	1.60944163799286	-3.5448043346405	0.20001582801342	0.441424250602722	0.0249080825597048
-2.59917140007019	1.61043846607208	-3.53818655014038	0.199865832924843	0.44143134355545	0.0249843318015337
-2.5974748134613	1.61289966106415	-3.54830956459045	0.199885368347168	0.441235095262527	0.0248553827404976
-2.59819793701172	1.60785579681396	-3.53728079795837	0.199724212288857	0.441247344017029	0.0249278955161572
-2.59399318695068	1.61412239074707	-3.5419864654541	0.199674263596535	0.441187620162964	0.0248674117028713
-2.59329962730408	1.61217963695526	-3.53637552261353	0.199666857719421	0.441129982471466	0.0248902216553688
-2.59399390220642	1.61387062072754	-3.54063606262207	0.19965772330761	0.441072970628738	0.0247523095458746
-2.5951681137085	1.61163437366486	-3.53695178031921	0.199511915445328	0.441112041473389	0.0248096026480198
-2.59394550323486	1.61199235916138	-3.54660296440125	0.199499934911728	0.441130459308624	0.0246265362948179
-2.59699773788452	1.61396324634552	-3.53637433052063	0.199523910880089	0.44113627076149	0.0246054660528898
-2.59603905677795	1.61293590068817	-3.54063153266907	0.199422672390938	0.441044598817825	0.024391109123826
-2.59790325164795	1.61310815811157	-3.52828979492188	0.199438616633415	0.441096752882004	0.024323059245944
-2.5979335308075	1.61185956001282	-3.54351663589478	0.199387118220329	0.441170871257782	0.0240602381527424
-2.59726786613464	1.61409795284271	-3.53309226036072	0.199255108833313	0.441139072179794	0.0239653550088406
-2.59969663619995	1.61106109619141	-3.54359436035156	0.199314191937447	0.441194891929626	0.0237434636801481
-2.59803080558777	1.61499321460724	-3.53215408325195	0.199403673410416	0.441224038600922	0.0236125141382217
-2.60144352912903	1.60866546630859	-3.54351401329041	0.199412435293198	0.441258400678635	0.0234706960618496
-2.60546183586121	1.60999500751495	-3.53583192825317	0.199380829930305	0.441317319869995	0.0233980491757393
-2.60189318656921	1.60785341262817	-3.5476291179657	0.199383914470673	0.441419005393982	0.0232000853866339
-2.6024227142334	1.61132347583771	-3.5321056842804	0.19942070543766	0.441458731889725	0.0231870114803314
-2.60573387145996	1.60761952400208	-3.54294371604919	0.199420109391212	0.441487789154053	0.0231520999222994
-2.60353660583496	1.61097872257233	-3.53811120986938	0.199430733919144	0.441551476716995	0.0231508631259203
-2.60016202926636	1.60983264446259	-3.5510938167572	0.199479937553406	0.441639691591263	0.0230776481330395
-2.59773707389832	1.61512219905853	-3.54263114929199	0.199535027146339	0.441679239273071	0.023133922368288
-2.6020290851593	1.61109662055969	-3.5483980178833	0.199647784233093	0.441846281290054	0.0230914149433374
-2.59887838363647	1.60925161838531	-3.5479691028595	0.199687793850899	0.44190925359726	0.0231191739439964
-2.59693098068237	1.60930252075195	-3.54752039909363	0.199689328670502	0.442042738199234	0.0231392383575439
-2.59861254692078	1.60895383358002	-3.54412603378296	0.199773132801056	0.442098826169968	0.0231428872793913
-2.59547257423401	1.6045241355896	-3.55440521240234	0.199853524565697	0.442219793796539	0.0231436807662249
-2.59431838989258	1.60935151576996	-3.54704904556274	0.199862912297249	0.442325532436371	0.0231117196381092
-2.59506702423096	1.60706257820129	-3.55231714248657	0.19990186393261	0.442463248968124	0.0231416262686253
-2.59278273582459	1.60757160186768	-3.54592347145081	0.199944764375687	0.442526549100876	0.0230031237006187
-2.58924722671509	1.6054550409317	-3.55255579948425	0.200000673532486	0.442701995372772	0.0230280794203281
-2.58936905860901	1.60794973373413	-3.55050730705261	0.199991747736931	0.44280806183815	0.0229663327336311
-2.58894419670105	1.6060357093811	-3.55679035186768	0.200037747621536	0.442930310964584	0.0228941012173891
-2.5872368812561	1.60523080825806	-3.55029535293579	0.200040563941002	0.442972272634506	0.0227886997163296
-2.58804082870483	1.60254812240601	-3.56263113021851	0.200119242072105	0.443103492259979	0.022664962336421
-2.5906937122345	1.60424864292145	-3.55493521690369	0.200085833668709	0.443202137947083	0.0226176604628563
-2.59090209007263	1.60110986232758	-3.56197643280029	0.200058698654175	0.44329172372818	0.0225541461259127
-2.58873534202576	1.60248970985413	-3.55043935775757	0.20012179017067	0.443350315093994	0.0224488917738199
-2.59262108802795	1.60286426544189	-3.55147743225098	0.200115486979485	0.4434574842453	0.0224159713834524
-2.59160566329956	1.60213124752045	-3.55073952674866	0.200077265501022	0.443389803171158	0.022307189181447
-2.59011912345886	1.59971022605896	-3.55794405937195	0.200043633580208	0.443583905696869	0.0222932696342468
-2.59138107299805	1.60586988925934	-3.55491971969604	0.200001180171967	0.443543940782547	0.0221940875053406
-2.59341621398926	1.6003589630127	-3.55496883392334	0.199944138526917	0.443596452474594	0.0221806168556213
-2.59211683273315	1.60247135162354	-3.55336856842041	0.199911758303642	0.443613141775131	0.0221118722110987
-2.59417939186096	1.60261237621307	-3.56011271476746	0.199907273054123	0.443685322999954	0.0221583526581526
-2.59338569641113	1.60767841339111	-3.55533599853516	0.199839979410172	0.443617194890976	0.0220876690000296
-2.59622859954834	1.6044670343399	-3.55901598930359	0.199820816516876	0.443650186061859	0.0221278872340918
-2.59707045555115	1.60491025447845	-3.55170083045959	0.199664294719696	0.443664461374283	0.0220485385507345
-2.59815073013306	1.60736083984375	-3.55309128761292	0.199638843536377	0.443702608346939	0.0221330430358648
-2.60301756858826	1.6094034910202	-3.55121636390686	0.199555441737175	0.443643242120743	0.0221898108720779
-2.6028368473053	1.60485827922821	-3.55323386192322	0.199416607618332	0.443736553192139	0.0221180357038975
-2.60242128372192	1.61393713951111	-3.54694795608521	0.199396193027496	0.44368851184845	0.0221372097730637
-2.61144876480103	1.61015892028809	-3.54775500297546	0.199260398745537	0.443713307380676	0.0220970157533884
-2.60861754417419	1.61380445957184	-3.54485297203064	0.199218258261681	0.443659842014313	0.0220845397561789
-2.61120009422302	1.61626875400543	-3.55651307106018	0.199281290173531	0.443704217672348	0.0220418833196163
-2.61579394340515	1.61718714237213	-3.54518389701843	0.199098542332649	0.443641752004623	0.0218801684677601
-2.61828827857971	1.61221373081207	-3.55059671401978	0.198986381292343	0.443706423044205	0.0218147803097963
-2.6203932762146	1.61742222309113	-3.545569896698	0.198930218815804	0.443656355142593	0.0217467024922371
-2.6239640712738	1.61590981483459	-3.55243468284607	0.198868215084076	0.443641871213913	0.0216319262981415
-2.63163542747498	1.61732089519501	-3.54617762565613	0.198796719312668	0.443622022867203	0.0215638726949692
-2.62881851196289	1.61663055419922	-3.54549264907837	0.198763385415077	0.443606078624725	0.0214270167052746
-2.63233733177185	1.62482881546021	-3.5399751663208	0.19867567718029	0.443569511175156	0.0214121639728546
-2.63591074943542	1.62119221687317	-3.5510082244873	0.198641926050186	0.443599045276642	0.0213695112615824
-2.63728380203247	1.62534785270691	-3.54037857055664	0.198477208614349	0.443493872880936	0.021431989967823
-2.63749861717224	1.62527060508728	-3.55305409431458	0.198455706238747	0.443455219268799	0.0213770903646946
-2.64171838760376	1.62504994869232	-3.53650712966919	0.198343470692635	0.443516284227371	0.0214679483324289
-2.64004969596863	1.62577211856842	-3.54667115211487	0.198325276374817	0.4434874355793	0.0214049704372883
-2.64193558692932	1.62713527679443	-3.53420114517212	0.198254719376564	0.443544149398804	0.0215634871274233
-2.63949584960938	1.63026988506317	-3.5465202331543	0.198233723640442	0.443582862615585	0.0215166360139847
-2.64197397232056	1.62990462779999	-3.53536915779114	0.198147982358932	0.443579643964767	0.0216167587786913
-2.64228200912476	1.62826836109161	-3.54398417472839	0.198199167847633	0.443687260150909	0.0215649474412203
-2.6408703327179	1.62918829917908	-3.53640413284302	0.198133811354637	0.443669557571411	0.0216250214725733
-2.64390444755554	1.62934505939484	-3.55018591880798	0.198104858398438	0.443689614534378	0.0215000752359629
-2.644864320755	1.62760293483734	-3.53697800636292	0.198034450411797	0.443735092878342	0.0215320978313684
-2.64214706420898	1.62953674793243	-3.54778218269348	0.198106706142426	0.443766087293625	0.0213808491826057
-2.64559006690979	1.63136684894562	-3.53534483909607	0.197938367724419	0.443796157836914	0.0214418135583401
-2.64407849311829	1.62812471389771	-3.54385495185852	0.19799816608429	0.44384640455246	0.0213122665882111
-2.64097714424133	1.62886488437653	-3.53488636016846	0.198046758770943	0.443843841552734	0.0213777031749487
-2.64046907424927	1.62773156166077	-3.54776668548584	0.197975665330887	0.44387811422348	0.0212807059288025
-2.64390349388123	1.6295063495636	-3.52998042106628	0.197947219014168	0.443975239992142	0.0214265342801809
-2.64061164855957	1.62602579593658	-3.5495617389679	0.198018327355385	0.443957686424255	0.0213749688118696
-2.6388578414917	1.62852513790131	-3.5406665802002	0.197970733046532	0.443964660167694	0.0214946065098047
-2.63670468330383	1.62912452220917	-3.54343461990356	0.19794288277626	0.443946689367294	0.0215213745832443
-2.64129209518433	1.62717950344086	-3.53086066246033	0.197901457548141	0.444002658128738	0.0217071995139122
-2.63672494888306	1.62679553031921	-3.54520988464355	0.197937697172165	0.443985849618912	0.0217697992920876
-2.6320641040802	1.63076186180115	-3.53548979759216	0.197906479239464	0.443957448005676	0.0219328384846449
-2.63655495643616	1.62827849388123	-3.54864525794983	0.197943851351738	0.444000273942947	0.0219543371349573
-2.63338136672974	1.62994825839996	-3.5332772731781	0.197906255722046	0.444046348333359	0.022122859954834
-2.62920951843262	1.62888872623444	-3.54096150398254	0.197835505008698	0.443946480751038	0.0221356619149446
-2.631108045578	1.62940502166748	-3.53168082237244	0.197797477245331	0.443961262702942	0.0223269257694483
-2.63022208213806	1.62549769878387	-3.54063200950623	0.197861447930336	0.443965464830399	0.0223539993166924
-2.62821698188782	1.63050854206085	-3.52944183349609	0.197787627577782	0.44396960735321	0.0224473625421524
-2.62539339065552	1.62804543972015	-3.53944516181946	0.197767376899719	0.443940758705139	0.0224770903587341
-2.62517046928406	1.62580418586731	-3.53408527374268	0.197671070694923	0.443828493356705	0.0225756149739027
-2.62401843070984	1.62056124210358	-3.5380380153656	0.197620049118996	0.44389408826828	0.0225606709718704
-2.61921739578247	1.62721371650696	-3.52980852127075	0.197612106800079	0.443836539983749	0.0226166192442179
-2.61827421188354	1.62350881099701	-3.53324866294861	0.197510659694672	0.443700879812241	0.0226844716817141
-2.6178662776947	1.62404501438141	-3.52873063087463	0.197529703378677	0.443599730730057	0.0227437391877174
-2.61370730400085	1.62141609191895	-3.53341770172119	0.197549760341644	0.443673312664032	0.0227734949439764
-2.60910201072693	1.62129604816437	-3.52796626091003	0.197420164942741	0.443543195724487	0.0228302385658026
-2.60981583595276	1.61562538146973	-3.52955293655396	0.19743624329567	0.44345498085022	0.0228696558624506
-2.60568118095398	1.61660027503967	-3.5250289440155	0.19734238088131	0.443423539400101	0.0228921212255955
-2.6034882068634	1.61226809024811	-3.5317656993866	0.197300091385841	0.443377733230591	0.0229217074811459
-2.60348534584045	1.61514210700989	-3.52979493141174	0.197262078523636	0.443275600671768	0.0229874141514301
-2.59964776039124	1.60860371589661	-3.52652144432068	0.197188064455986	0.443222910165787	0.0229462031275034
-2.59519839286804	1.61101758480072	-3.5158383846283	0.19713306427002	0.443108975887299	0.0229954533278942
-2.59381508827209	1.60774254798889	-3.52491450309753	0.197066560387611	0.443054676055908	0.0230256840586662
-2.59119963645935	1.60792994499207	-3.52011203765869	0.197039932012558	0.442860126495361	0.0229732804000378
-2.58904671669006	1.60120272636414	-3.52243852615356	0.196993425488472	0.442897021770477	0.0230575017631054
-2.58448791503906	1.60588800907135	-3.51613140106201	0.196910604834557	0.442805022001266	0.0230405610054731
-2.58620238304138	1.60017681121826	-3.51653337478638	0.196887046098709	0.442785084247589	0.0231200009584427
-2.5864577293396	1.59990620613098	-3.52294039726257	0.196870729327202	0.442619323730469	0.0229649785906076
-2.5827112197876	1.59683895111084	-3.50923585891724	0.196795403957367	0.442564755678177	0.0231004059314728
-2.57778096199036	1.59631419181824	-3.51320576667786	0.196723878383636	0.442411988973618	0.0230251271277666
-2.57673931121826	1.59174776077271	-3.50507497787476	0.196662470698357	0.442383944988251	0.0231042392551899
-2.57266736030579	1.59234941005707	-3.51297402381897	0.196587964892387	0.442240595817566	0.022970873862505
-2.57039713859558	1.59127712249756	-3.50676727294922	0.19662156701088	0.442152410745621	0.0230192672461271
-2.56679940223694	1.5894832611084	-3.50495839118958	0.196540415287018	0.441990941762924	0.0229095071554184
-2.56470251083374	1.5838360786438	-3.504798412323	0.19650587439537	0.441995799541473	0.0229561440646648
-2.55856442451477	1.5851172208786	-3.50560784339905	0.196419522166252	0.441794633865356	0.0228756926953793
-2.55704569816589	1.58142483234406	-3.50365281105042	0.196375399827957	0.441761165857315	0.0230112001299858
-2.55261445045471	1.58090269565582	-3.50068664550781	0.196400701999664	0.441680699586868	0.0228884853422642
-2.54857516288757	1.57784962654114	-3.49983501434326	0.196321919560432	0.44168221950531	0.0230027884244919
-2.54658961296082	1.57732117176056	-3.49639630317688	0.196269929409027	0.441595524549484	0.0230069160461426
-2.54577803611755	1.5741206407547	-3.50698208808899	0.196249783039093	0.441562712192535	0.0230499319732189
-2.54366779327393	1.57519543170929	-3.49662852287292	0.196328103542328	0.441503018140793	0.0230485182255507
-2.54095768928528	1.57388710975647	-3.50124835968018	0.196206450462341	0.441561847925186	0.0230349563062191
-2.54327487945557	1.57194006443024	-3.49280524253845	0.196182295680046	0.44147652387619	0.0230583529919386
-2.53750038146973	1.56847476959229	-3.5065016746521	0.196172997355461	0.441499650478363	0.0230597872287035
-2.53729796409607	1.5747172832489	-3.49380278587341	0.196188479661942	0.441487491130829	0.0230520442128181
-2.5401668548584	1.57070791721344	-3.4973783493042	0.19619132578373	0.441582858562469	0.0230030044913292
-2.53877735137939	1.57368850708008	-3.4929838180542	0.196203574538231	0.441600501537323	0.0229874011129141
-2.54057192802429	1.56869459152222	-3.50270390510559	0.196158394217491	0.441656649112701	0.0229533184319735
-2.5419180393219	1.57319498062134	-3.49633455276489	0.196155875921249	0.441680252552032	0.0229581817984581
-2.54176902770996	1.56863296031952	-3.50127482414246	0.196200013160706	0.441772758960724	0.022898755967617
-2.54404735565186	1.57301461696625	-3.49070024490356	0.196241959929466	0.44188117980957	0.0228496622294188
-2.54579567909241	1.57363212108612	-3.5010621547699	0.196215689182281	0.441817700862885	0.0227553509175777
-2.55123782157898	1.57448887825012	-3.4896514415741	0.196148663759232	0.441884189844131	0.0227076467126608
-2.55048894882202	1.56811773777008	-3.5014123916626	0.196115434169769	0.441971153020859	0.0225974656641483
-2.55057835578918	1.57360255718231	-3.49108815193176	0.196108371019363	0.441957056522369	0.0225457847118378
-2.55292081832886	1.56968748569489	-3.49572348594666	0.196002334356308	0.441933274269104	0.0224517621099949
-2.55575060844421	1.57228744029999	-3.48882675170898	0.195935502648354	0.441918075084686	0.0224510133266449
-2.55407023429871	1.57256138324738	-3.50184869766235	0.195944264531136	0.441984921693802	0.0223235804587603
-2.55771946907043	1.57434403896332	-3.48528671264648	0.195824414491653	0.44194370508194	0.0223028436303139
-2.55925273895264	1.5716427564621	-3.49779152870178	0.195751518011093	0.441939443349838	0.0221224036067724
-2.5577290058136	1.57535171508789	-3.48007082939148	0.195688337087631	0.441940516233444	0.0221164729446173
-2.56151509284973	1.57428359985352	-3.49411058425903	0.195571780204773	0.441875964403152	0.022053936496377
-2.56528615951538	1.57513880729675	-3.48453187942505	0.195426300168037	0.441790014505386	0.0220694951713085
-2.56114482879639	1.57426679134369	-3.48808741569519	0.195309787988663	0.441687017679214	0.0219328757375479
-2.5633659362793	1.5787947177887	-3.4767906665802	0.195135191082954	0.441597521305084	0.0220023542642593
-2.56570768356323	1.57631194591522	-3.48771715164185	0.19497375190258	0.44156140089035	0.0219944454729557
-2.56300687789917	1.57787764072418	-3.47149038314819	0.194765970110893	0.441400766372681	0.022070724517107
-2.56201553344727	1.57758295536041	-3.48220944404602	0.194681957364082	0.44132536649704	0.022012896835804
-2.5618691444397	1.58007144927979	-3.46822905540466	0.194370269775391	0.441210031509399	0.0220828168094158
-2.56398224830627	1.57651555538177	-3.47352480888367	0.194242313504219	0.441101908683777	0.0219804383814335
-2.55865669250488	1.57914197444916	-3.45800280570984	0.194056168198586	0.441092550754547	0.0220445320010185
-2.5553982257843	1.57822263240814	-3.47397589683533	0.19390957057476	0.44095715880394	0.0218741092830896
-2.56066107749939	1.57843387126923	-3.45522904396057	0.193626791238785	0.440904080867767	0.0219084061682224
-2.55779838562012	1.57536542415619	-3.4633572101593	0.19350691139698	0.440853536128998	0.0216533225029707
-2.5577335357666	1.5763293504715	-3.45078086853027	0.193314120173454	0.440818071365356	0.0216725319623947
-2.55931782722473	1.57499384880066	-3.4616425037384	0.19313608109951	0.440698832273483	0.0214022975414991
-2.55685639381409	1.57345473766327	-3.45116639137268	0.192915260791779	0.440799683332443	0.0214070901274681
-2.55623412132263	1.57481598854065	-3.46161580085754	0.192773714661598	0.440790414810181	0.0210243370383978
-2.55895709991455	1.56912136077881	-3.44689249992371	0.192590594291687	0.440780222415924	0.0209266506135464
-2.55883383750916	1.56860291957855	-3.45100784301758	0.192451640963554	0.440767616033554	0.0206169225275517
-2.55311632156372	1.56968128681183	-3.4465126991272	0.192249566316605	0.440827637910843	0.020550012588501
-2.54975485801697	1.56559610366821	-3.45151734352112	0.1921446621418	0.440788209438324	0.0202281102538109
-2.54616284370422	1.55833077430725	-3.44474840164185	0.191912695765495	0.440871596336365	0.0201005265116692
-2.53947806358337	1.55904448032379	-3.45329236984253	0.19186843931675	0.44095179438591	0.0198135860264301
-2.53731632232666	1.55442225933075	-3.44053792953491	0.191670432686806	0.440987646579742	0.0197363588958979
-2.53287076950073	1.55342936515808	-3.45197176933289	0.191563621163368	0.440995305776596	0.0194504726678133
-2.52732610702515	1.54583418369293	-3.44509387016296	0.191441401839256	0.441129148006439	0.0193277467042208
-2.52061486244202	1.54251933097839	-3.44404673576355	0.191253900527954	0.44109046459198	0.0190434735268354
-2.51760721206665	1.53555202484131	-3.4449896812439	0.191170319914818	0.441248148679733	0.0189978443086147
-2.51448702812195	1.5342264175415	-3.45309829711914	0.191079899668694	0.441399604082108	0.0187777318060398
-2.50794768333435	1.53191745281219	-3.4448835849762	0.191005349159241	0.441539913415909	0.018812807276845
-2.49954295158386	1.53326892852783	-3.44868040084839	0.190943151712418	0.441561102867126	0.0185835119336843
-2.49354481697083	1.52351880073547	-3.44803047180176	0.190864846110344	0.44171467423439	0.0186105389147997
-2.48864698410034	1.52245926856995	-3.44952178001404	0.190739810466766	0.441817671060562	0.0185558516532183
-2.48617243766785	1.51789569854736	-3.45217609405518	0.1906758248806	0.441996186971664	0.0185482744127512
-2.47948980331421	1.51903593540192	-3.45116567611694	0.190549865365028	0.442078620195389	0.0184924434870481
-2.47313451766968	1.51408851146698	-3.45565009117126	0.190524578094482	0.44225087761879	0.01845882833004
-2.46941304206848	1.51496410369873	-3.45449376106262	0.190444186329842	0.442297726869583	0.0183492340147495
-2.46633052825928	1.50785517692566	-3.45694184303284	0.190411433577538	0.442504495382309	0.0183245744556189
-2.45973944664001	1.50796365737915	-3.454256772995	0.190301701426506	0.442501246929169	0.0182475969195366
-2.45690822601318	1.50319218635559	-3.46058082580566	0.190269291400909	0.442630797624588	0.0180767811834812
-2.45464134216309	1.4981142282486	-3.45463132858276	0.19017568230629	0.442598015069962	0.0179357901215553
-2.44945335388184	1.48974239826202	-3.46539616584778	0.190119460225105	0.442740678787231	0.0177633091807365
-2.43999242782593	1.49276649951935	-3.45548439025879	0.190097600221634	0.442647933959961	0.017623683437705
-2.44026112556458	1.48579502105713	-3.46165800094604	0.189911723136902	0.442688763141632	0.017413754016161
-2.43685626983643	1.48030197620392	-3.44612622261047	0.18982158601284	0.442596614360809	0.0172565821558237
-2.42704105377197	1.47903180122375	-3.46143484115601	0.189766749739647	0.442542403936386	0.0170537233352661
-2.4272665977478	1.47511851787567	-3.44894099235535	0.189586028456688	0.442531794309616	0.0169427320361137
-2.42068386077881	1.46791136264801	-3.45919990539551	0.18959903717041	0.442351788282394	0.0167856253683567
-2.41496706008911	1.46578645706177	-3.44906568527222	0.189422979950905	0.442331343889236	0.0167638566344976
-2.40783143043518	1.46240067481995	-3.45721387863159	0.189252242445946	0.442080557346344	0.0165293272584677
-2.40726494789124	1.4544997215271	-3.44714713096619	0.18917952477932	0.441939771175385	0.0165738593786955
-2.40139961242676	1.45584154129028	-3.44940066337585	0.189041718840599	0.441760808229446	0.0164991170167923
-2.39586734771729	1.44877958297729	-3.45226836204529	0.18878909945488	0.441590696573257	0.0165857244282961
-2.38926219940186	1.44864809513092	-3.45600605010986	0.188662230968475	0.4412961602211	0.0165325850248337
-2.38236665725708	1.44427192211151	-3.44611167907715	0.188598468899727	0.441068053245544	0.0167472623288631
-2.37235426902771	1.44295167922974	-3.44380307197571	0.188344493508339	0.440758466720581	0.016675528138876
-2.36972212791443	1.43302989006042	-3.43994402885437	0.18819060921669	0.440604656934738	0.0168277900665998
-2.3567521572113	1.43279850482941	-3.43524980545044	0.188061475753784	0.440255045890808	0.0169215872883797
-2.3495147228241	1.42881751060486	-3.44777941703796	0.187925755977631	0.440031796693802	0.0169587563723326
-2.34408593177795	1.42504739761353	-3.42893624305725	0.187792435288429	0.439760208129883	0.0170981306582689
-2.33085942268372	1.42052447795868	-3.44341397285461	0.187757819890976	0.439480066299438	0.0170842204242945
-2.32474040985107	1.41662967205048	-3.43060421943665	0.187520280480385	0.439225941896439	0.0172890573740005
-2.31476449966431	1.41209959983826	-3.43298411369324	0.187501460313797	0.438946127891541	0.0171724408864975
-2.30970335006714	1.40486097335815	-3.4315779209137	0.187385842204094	0.438764065504074	0.0173416435718536
-2.29984927177429	1.40168786048889	-3.42953515052795	0.187258675694466	0.43851301074028	0.0172792132943869
-2.29248523712158	1.39368331432343	-3.43596720695496	0.187247142195702	0.438246101140976	0.0172655265778303
-2.28456735610962	1.39181518554688	-3.42237424850464	0.187200933694839	0.438035607337952	0.0172459874302149
-2.27777934074402	1.38670182228088	-3.4313862323761	0.187168225646019	0.437725037336349	0.0170818530023098
-2.27147054672241	1.38077366352081	-3.42339396476746	0.187124863266945	0.437597692012787	0.0171170644462109
-2.26421713829041	1.37632381916046	-3.42192554473877	0.187009438872337	0.437313288450241	0.0169033464044333
-2.26035261154175	1.36641728878021	-3.42994213104248	0.187054604291916	0.437170892953873	0.0167794451117516
-2.24897956848145	1.36466300487518	-3.41576528549194	0.187025994062424	0.436929851770401	0.0167694296687841
-2.2474262714386	1.35756516456604	-3.43009257316589	0.187072530388832	0.436718314886093	0.0165850035846233
-2.24227643013	1.3487948179245	-3.40950679779053	0.187017396092415	0.436610668897629	0.0167034063488245
-2.23498582839966	1.35168397426605	-3.42411613464355	0.187125489115715	0.436350286006927	0.0165477097034454
-2.22946524620056	1.34325361251831	-3.41938281059265	0.187082037329674	0.436180233955383	0.0166773516684771
-2.22224307060242	1.34037256240845	-3.41493082046509	0.187137201428413	0.435944080352783	0.0165860690176487
-2.21488189697266	1.33841907978058	-3.41930150985718	0.187192529439926	0.435830801725388	0.0167888440191746
-2.20722317695618	1.33741855621338	-3.41544342041016	0.187176823616028	0.43558531999588	0.0168916452676058
-2.20008945465088	1.32929718494415	-3.4210786819458	0.18726834654808	0.435476422309875	0.0170456673949957
-2.19143509864807	1.33367431163788	-3.40722727775574	0.187348008155823	0.435363233089447	0.0172307025641203
-2.18845510482788	1.33029234409332	-3.42479014396667	0.187336534261703	0.435241729021072	0.0173824653029442
-2.18278956413269	1.32518136501312	-3.40839600563049	0.187366142868996	0.435175895690918	0.0176805444061756
-2.17530941963196	1.32688295841217	-3.42053127288818	0.18745630979538	0.434998512268066	0.0177507698535919
-2.17359018325806	1.32108247280121	-3.40818428993225	0.187476724386215	0.435041725635529	0.0179897379130125
-2.16865205764771	1.32200419902802	-3.41906261444092	0.187544345855713	0.434940457344055	0.0179706979542971
-2.16294932365417	1.3202793598175	-3.41866183280945	0.187548786401749	0.434943854808807	0.0181624237447977
-2.15918850898743	1.32003378868103	-3.42013382911682	0.187613725662231	0.434784203767776	0.0181189756840467
-2.15669345855713	1.3130589723587	-3.4130003452301	0.187629014253616	0.434810370206833	0.018114784732461
-2.15318727493286	1.31665050983429	-3.41110944747925	0.187573984265327	0.434802711009979	0.0181367453187704
-2.15654397010803	1.31272614002228	-3.42144966125488	0.187638625502586	0.434849828481674	0.0180252511054277
-2.15325164794922	1.31285321712494	-3.40767359733582	0.18755866587162	0.434840440750122	0.0180801637470722
-2.15182256698608	1.31314969062805	-3.4250009059906	0.187540411949158	0.434858441352844	0.0179139822721481
-2.15574073791504	1.30778837203979	-3.41118693351746	0.187434062361717	0.434842258691788	0.0179906003177166
-2.15002226829529	1.30848824977875	-3.41939878463745	0.187403663992882	0.434842467308044	0.0178100131452084
-2.15210056304932	1.30592334270477	-3.42233824729919	0.187316969037056	0.434983044862747	0.0178850293159485
-2.15609359741211	1.30861020088196	-3.4073760509491	0.187171682715416	0.43501541018486	0.0179334003478289
-2.15080213546753	1.30705213546753	-3.42452430725098	0.187111422419548	0.435087472200394	0.0178923085331917
-2.15159463882446	1.30861854553223	-3.41708326339722	0.186938121914864	0.435141324996948	0.0180833097547293
-2.15404796600342	1.30759155750275	-3.42303419113159	0.186920121312141	0.435294479131699	0.0180371459573507
-2.15579056739807	1.31082105636597	-3.42202305793762	0.186728328466415	0.435422241687775	0.0182097852230072
-2.15468144416809	1.31632971763611	-3.41961145401001	0.186575174331665	0.435413748025894	0.0182402543723583
-2.15504693984985	1.30949008464813	-3.42377424240112	0.186429813504219	0.435644298791885	0.0182713158428669
-2.1531457901001	1.31699967384338	-3.41890096664429	0.18628403544426	0.435746252536774	0.0184158626943827
-2.15802669525146	1.31518399715424	-3.43354964256287	0.18608033657074	0.435919463634491	0.018432654440403
-2.15719652175903	1.31932687759399	-3.42582201957703	0.18594653904438	0.436096340417862	0.0185734461992979
-2.1580491065979	1.32053697109222	-3.43917179107666	0.185778483748436	0.436267584562302	0.0185442008078098
-2.16165828704834	1.31993746757507	-3.42959237098694	0.185607805848122	0.43651494383812	0.0186438616365194
-2.16053032875061	1.32267236709595	-3.4313051700592	0.185470521450043	0.43675285577774	0.0185649804770947
-2.1661536693573	1.32637858390808	-3.43768572807312	0.18534517288208	0.43706488609314	0.0186264421790838
-2.16731262207031	1.32438266277313	-3.43459486961365	0.185083284974098	0.437252074480057	0.0186250302940607
-2.16578793525696	1.32334244251251	-3.44437479972839	0.184988811612129	0.437582612037659	0.0185634847730398
-2.1690559387207	1.3308527469635	-3.44125509262085	0.184822276234627	0.437818735837936	0.0185833293944597
-2.17259383201599	1.32897853851318	-3.44996738433838	0.184706896543503	0.438128739595413	0.0184429939836264
-2.17482209205627	1.32947778701782	-3.44351315498352	0.184561625123024	0.438493520021439	0.0184709168970585
-2.17537975311279	1.33177053928375	-3.45577526092529	0.1843641102314	0.43873929977417	0.0182729214429855
-2.17870736122131	1.32890653610229	-3.44697308540344	0.18420398235321	0.439044982194901	0.0182358790189028
-2.17974233627319	1.33246243000031	-3.45638704299927	0.184040814638138	0.439379096031189	0.0181128885596991
-2.1830518245697	1.33353710174561	-3.45877075195313	0.183938845992088	0.439740270376205	0.0181158967316151
-2.1876654624939	1.33379983901978	-3.45754361152649	0.183729812502861	0.439946264028549	0.0180215407162905
-2.18602347373962	1.33482682704926	-3.45455932617188	0.183634251356125	0.440375417470932	0.0180875640362501
-2.18686151504517	1.3413622379303	-3.46572041511536	0.183403864502907	0.440587878227234	0.0181240886449814
-2.19128966331482	1.33794796466827	-3.46955037117004	0.183325529098511	0.440854698419571	0.0182921569794416
-2.188392162323	1.34476292133331	-3.46779441833496	0.183176800608635	0.441086500883102	0.0183194074779749
-2.18813276290894	1.343998670578	-3.4709198474884	0.183128833770752	0.441363900899887	0.0184758771210909
-2.19085121154785	1.35028326511383	-3.46647024154663	0.182904452085495	0.441609591245651	0.0186500791460276
-2.18637847900391	1.34748840332031	-3.47756934165955	0.182824373245239	0.441960275173187	0.0187471192330122
-2.18761920928955	1.35252547264099	-3.47033452987671	0.182663217186928	0.442166954278946	0.0189735945314169
-2.19017267227173	1.35301339626312	-3.48430514335632	0.18260532617569	0.442330449819565	0.0190086085349321
-2.19115114212036	1.35481250286102	-3.47891163825989	0.182446762919426	0.442676365375519	0.0192401204258204
-2.19286489486694	1.35956192016602	-3.48382234573364	0.182383850216866	0.442836046218872	0.0192287340760231
-2.19833111763	1.35643994808197	-3.48174953460693	0.182234212756157	0.443011194467545	0.0192864388227463
-2.19975233078003	1.35942089557648	-3.47823691368103	0.182136133313179	0.443284571170807	0.0192763078957796
-2.20199203491211	1.3623765707016	-3.48530721664429	0.18202731013298	0.443498641252518	0.0193507149815559
-2.20682525634766	1.36481070518494	-3.48548078536987	0.181937679648399	0.443635553121567	0.0192818306386471
-2.20817828178406	1.3619030714035	-3.48827362060547	0.181750521063805	0.443758726119995	0.0192385967820883
-2.21203255653381	1.36858952045441	-3.48041892051697	0.181631147861481	0.443930268287659	0.0191354509443045
-2.22016310691834	1.36716079711914	-3.48728251457214	0.181476280093193	0.44406846165657	0.0190563797950745
-2.22388935089111	1.36898481845856	-3.48514699935913	0.181330785155296	0.444166243076324	0.0189235918223858
-2.22587013244629	1.37247061729431	-3.4954674243927	0.181255027651787	0.444278120994568	0.0188435893505812
-2.23085761070251	1.37623262405396	-3.48572635650635	0.181026548147202	0.444352954626083	0.0187643356621265
-2.23801040649414	1.37069690227509	-3.49074125289917	0.180857837200165	0.44440546631813	0.0185786653310061
-2.23985719680786	1.37724983692169	-3.48547887802124	0.180759429931641	0.444445550441742	0.0185084138065577
-2.24338006973267	1.37654411792755	-3.49243259429932	0.180518016219139	0.444522142410278	0.0183688942342997
-2.25105404853821	1.37749695777893	-3.48084330558777	0.180295705795288	0.444528728723526	0.0185138005763292
-2.25476789474487	1.38129079341888	-3.49345016479492	0.180250003933907	0.444542050361633	0.0183355361223221
-2.25977802276611	1.38686501979828	-3.4842414855957	0.179997012019157	0.444573700428009	0.0185270309448242
-2.26533794403076	1.38852846622467	-3.48601889610291	0.179838165640831	0.444526076316834	0.0185059662908316
-2.26906299591064	1.39376437664032	-3.48132991790771	0.179698139429092	0.444673776626587	0.0187485422939062
-2.27824091911316	1.40034580230713	-3.47997808456421	0.179489463567734	0.444591075181961	0.0188341978937387
-2.28266453742981	1.40045630931854	-3.48701071739197	0.17927984893322	0.444600701332092	0.0190042033791542
-2.28372406959534	1.40897154808044	-3.47809147834778	0.179150313138962	0.444647461175919	0.0191342290490866
-2.29015278816223	1.4119211435318	-3.48745131492615	0.178929597139359	0.444702714681625	0.019329534843564
-2.29366159439087	1.41539359092712	-3.47516751289368	0.178731337189674	0.444681107997894	0.0194474402815104
-2.29658484458923	1.41597008705139	-3.48665618896484	0.178620263934135	0.444769233465195	0.0195588357746601
-2.30408573150635	1.42125141620636	-3.47834396362305	0.178393825888634	0.444822400808334	0.0197020769119263
-2.31153917312622	1.42661166191101	-3.49180006980896	0.178303644061089	0.444919556379318	0.01963846758008
-2.31489157676697	1.42961859703064	-3.47679495811462	0.178186863660812	0.445047557353973	0.0197372082620859
-2.31862759590149	1.43086040019989	-3.48339080810547	0.177986845374107	0.445096582174301	0.0195978749543428
-2.32516098022461	1.42937564849854	-3.47890710830688	0.177813455462456	0.445256471633911	0.0196960344910622
-2.32812905311584	1.43735814094543	-3.48524832725525	0.177719786763191	0.44536018371582	0.0195882804691792
-2.33799123764038	1.43515610694885	-3.48643803596497	0.177576005458832	0.445621699094772	0.0195565260946751
-2.34162211418152	1.44049370288849	-3.4868848323822	0.177435144782066	0.445672988891602	0.0194719433784485
-2.34956431388855	1.43929350376129	-3.49486613273621	0.17737503349781	0.445945382118225	0.0194045379757881
-2.35415649414063	1.44614219665527	-3.48456954956055	0.177220463752747	0.446126163005829	0.0193422622978687
-2.36008739471436	1.44469141960144	-3.49671840667725	0.17717669904232	0.446326851844788	0.0192332118749619
-2.36495804786682	1.44836246967316	-3.49082398414612	0.177042737603188	0.446536421775818	0.0193734969943762
-2.36659383773804	1.44937813282013	-3.50270223617554	0.177001863718033	0.4466373026371	0.0192382577806711
-2.37105441093445	1.45352566242218	-3.49797129631042	0.176870509982109	0.446908861398697	0.0194757580757141
-2.37638759613037	1.45795786380768	-3.50280141830444	0.176754966378212	0.44714766740799	0.0194394048303366
-2.3808331489563	1.45516836643219	-3.49884486198425	0.176637753844261	0.447384923696518	0.0196606665849686
-2.38075137138367	1.46094334125519	-3.49701642990112	0.176580265164375	0.447553426027298	0.0197706632316113
-2.38518166542053	1.46347689628601	-3.50732183456421	0.17650094628334	0.447847694158554	0.0199736896902323
-2.38769817352295	1.46872282028198	-3.50005626678467	0.176405280828476	0.447997331619263	0.0200977493077517
-2.3881733417511	1.4663405418396	-3.51549339294434	0.176367446780205	0.448172926902771	0.0201497916132212
-2.39236545562744	1.47071945667267	-3.49592113494873	0.176313981413841	0.448316305875778	0.02036177739501
-2.39538717269897	1.47150254249573	-3.50828146934509	0.176229894161224	0.448469310998917	0.0202986374497414
-2.40204691886902	1.47021234035492	-3.50445580482483	0.17617954313755	0.448690384626389	0.0204600263386965
-2.4025251865387	1.47527813911438	-3.50548481941223	0.176047757267952	0.448829144239426	0.0204494297504425
-2.40949869155884	1.47576403617859	-3.50366568565369	0.176016628742218	0.449004411697388	0.0205869767814875
-2.41287231445313	1.4819667339325	-3.51036953926086	0.175889581441879	0.449045270681381	0.0204882957041264
-2.41791653633118	1.48157930374146	-3.51248335838318	0.175879582762718	0.449276149272919	0.0205783098936081
-2.42400193214417	1.48466169834137	-3.5093240737915	0.175783380866051	0.449296861886978	0.0206159502267838
-2.42625951766968	1.48054492473602	-3.51825904846191	0.175688236951828	0.449431419372559	0.0206582825630903
-2.42773461341858	1.48776459693909	-3.51070022583008	0.17559777200222	0.449410825967789	0.0207428019493818
-2.43303489685059	1.48482716083527	-3.52057123184204	0.17550228536129	0.449503660202026	0.0208813585340977
-2.43511319160461	1.49026274681091	-3.51334738731384	0.175505846738815	0.449455052614212	0.0209035649895668
-2.43486046791077	1.48974251747131	-3.51553440093994	0.175409182906151	0.449548691511154	0.0211236514151096
-2.43452787399292	1.49559593200684	-3.51376366615295	0.175307869911194	0.449602425098419	0.0213494915515184
-2.43558716773987	1.49337935447693	-3.51727485656738	0.175252035260201	0.449718356132507	0.0216911565512419
-2.43539023399353	1.4957902431488	-3.50694179534912	0.175205647945404	0.449694275856018	0.0219214744865894
-2.4307553768158	1.4953693151474	-3.51353597640991	0.175156369805336	0.449768424034119	0.0221245884895325
-2.43228030204773	1.49784338474274	-3.50759077072144	0.175145044922829	0.449780911207199	0.0224359426647425
-2.43145799636841	1.49338400363922	-3.52263689041138	0.175075620412827	0.449838668107986	0.0226123183965683
-2.42828822135925	1.49553835391998	-3.50851225852966	0.17511685192585	0.449962496757507	0.0228617265820503
-2.42842578887939	1.49826872348785	-3.52235412597656	0.17503747344017	0.449999660253525	0.0228895414620638
-2.42614126205444	1.49552047252655	-3.50845623016357	0.174953073263168	0.449966490268707	0.0231585744768381
-2.42362666130066	1.4958872795105	-3.52101516723633	0.174927070736885	0.449977040290833	0.0232242234051228
-2.42669773101807	1.49455368518829	-3.51125288009644	0.17495259642601	0.450042694807053	0.0234582126140594
-2.42552280426025	1.49356997013092	-3.52088451385498	0.174921810626984	0.450099140405655	0.0234244912862778
-2.42336773872375	1.48877823352814	-3.52205514907837	0.174892768263817	0.450120091438293	0.0236177500337362
-2.41969728469849	1.49020218849182	-3.51816701889038	0.17486597597599	0.449954032897949	0.0235427878797054
-2.41775298118591	1.48190712928772	-3.51974248886108	0.174855709075928	0.45004341006279	0.0235361587256193
-2.4141047000885	1.48322188854218	-3.5145468711853	0.174882680177689	0.449981093406677	0.0235012397170067
-2.41515970230103	1.47728276252747	-3.52465009689331	0.174811109900475	0.449993968009949	0.0234867986291647
-2.41282200813293	1.47404766082764	-3.51036286354065	0.174746677279472	0.449877321720123	0.0234029963612556
-2.40959811210632	1.46739399433136	-3.51727366447449	0.174779176712036	0.449806064367294	0.0233271848410368
-2.4078049659729	1.46947133541107	-3.50985145568848	0.174679756164551	0.449748426675797	0.0232631303369999
-2.40741467475891	1.46368169784546	-3.51720714569092	0.174588099122047	0.449609011411667	0.0232475604861975
-2.40636920928955	1.46198546886444	-3.50690197944641	0.174597159028053	0.449540138244629	0.0232802089303732
-2.40337133407593	1.46108829975128	-3.51061320304871	0.174598157405853	0.449383586645126	0.023266077041626
-2.40800356864929	1.45974290370941	-3.49892783164978	0.174457505345345	0.449236273765564	0.0233967080712318
-2.40512132644653	1.4568544626236	-3.51028227806091	0.174429386854172	0.449091702699661	0.0233791545033455
-2.40753960609436	1.45630407333374	-3.50241923332214	0.174326792359352	0.448875039815903	0.0236019548028708
-2.4069402217865	1.45838272571564	-3.5034351348877	0.174218326807022	0.448600560426712	0.023647528141737
-2.40710854530334	1.4550222158432	-3.49998354911804	0.174122720956802	0.448559254407883	0.0239027328789234
-2.40971994400024	1.46108865737915	-3.4969003200531	0.174032628536224	0.448175370693207	0.0240251161158085
-2.41193437576294	1.45605957508087	-3.4971718788147	0.174003124237061	0.44796234369278	0.024235337972641
-2.41199827194214	1.46470212936401	-3.48688626289368	0.173901453614235	0.447702348232269	0.0245085954666138
-2.41689157485962	1.46202647686005	-3.50095343589783	0.173739403486252	0.447415679693222	0.0245573446154594
-2.42022514343262	1.46171200275421	-3.48398447036743	0.173614531755447	0.447195440530777	0.0248589161783457
-2.42163491249084	1.46494829654694	-3.48689961433411	0.173485800623894	0.446927845478058	0.0249025467783213
-2.42605996131897	1.46235024929047	-3.48794651031494	0.173463732004166	0.446736395359039	0.0250202789902687
-2.42651844024658	1.46294045448303	-3.48356485366821	0.173365399241447	0.446516156196594	0.0250697452574968
-2.42551708221436	1.46230089664459	-3.4890604019165	0.17330513894558	0.446347594261169	0.0251090954989195
-2.43338537216187	1.46243858337402	-3.47620105743408	0.173152774572372	0.446107864379883	0.0251429006457329
-2.43281531333923	1.46216380596161	-3.48556280136108	0.173157542943954	0.445981234312058	0.0250370185822248
-2.43696975708008	1.46135067939758	-3.4762282371521	0.173031508922577	0.445890426635742	0.0251865833997726
-2.43590474128723	1.46136450767517	-3.48250484466553	0.173004597425461	0.445740073919296	0.0251429807394743
-2.43653178215027	1.46223115921021	-3.47599339485168	0.172861307859421	0.445716798305511	0.0252966359257698
-2.43855595588684	1.46109747886658	-3.48021364212036	0.172893658280373	0.445630967617035	0.0253401584923267
-2.44263195991516	1.45842838287354	-3.47774696350098	0.172830402851105	0.445586800575256	0.0254824329167604
-2.44002461433411	1.46097457408905	-3.47234845161438	0.172788470983505	0.445602029561996	0.0255587231367826
-2.43839168548584	1.45963144302368	-3.48199582099915	0.17286105453968	0.445618808269501	0.0257573164999485
-2.44256186485291	1.46213638782501	-3.47297883033752	0.172889724373817	0.445659071207047	0.0259555280208588
-2.44457912445068	1.45734572410583	-3.48975467681885	0.172980278730392	0.445766925811768	0.0260130874812603
-2.44332981109619	1.46179485321045	-3.48029947280884	0.173001766204834	0.445880532264709	0.0262923873960972
-2.44306206703186	1.45811867713928	-3.49157953262329	0.173026576638222	0.446005553007126	0.026290874928236
-2.44443392753601	1.45847046375275	-3.48621344566345	0.17314538359642	0.44614976644516	0.0265241973102093
-2.44420742988586	1.45993995666504	-3.49309611320496	0.173177629709244	0.446186453104019	0.0265352837741375
-2.44637775421143	1.45396530628204	-3.49216771125793	0.173275917768478	0.446474969387054	0.0266816727817059
-2.44674372673035	1.45773112773895	-3.49508237838745	0.173403039574623	0.446545749902725	0.0267000738531351
-2.45113444328308	1.45491588115692	-3.49947428703308	0.173543974757195	0.446771651506424	0.0267565716058016
-2.45299363136292	1.45861637592316	-3.49353981018066	0.173582181334496	0.446903079748154	0.0267507713288069
-2.45037770271301	1.45572519302368	-3.49661374092102	0.173698663711548	0.447127461433411	0.0268934406340122
-2.45053744316101	1.45791459083557	-3.49895143508911	0.173749536275864	0.447286516427994	0.0269471630454063
-2.45156908035278	1.45393979549408	-3.49952220916748	0.173835158348083	0.44744810461998	0.0271410439163446
-2.4574670791626	1.45534682273865	-3.50696921348572	0.173942312598228	0.447612375020981	0.0271804481744766
-2.45640134811401	1.45457208156586	-3.50598692893982	0.174013882875443	0.447854489088058	0.0274654794484377
-2.4598286151886	1.45816993713379	-3.50855803489685	0.173971593379974	0.447917997837067	0.0276078153401613
-2.46211242675781	1.45460307598114	-3.51653361320496	0.173995971679688	0.44811150431633	0.027815593406558
-2.46315145492554	1.45892584323883	-3.50555467605591	0.174054056406021	0.448144286870956	0.0279545299708843
-2.46575498580933	1.45959711074829	-3.51416802406311	0.174044013023376	0.448336213827133	0.0281959902495146
-2.46880674362183	1.46154582500458	-3.51337814331055	0.174056887626648	0.448334634304047	0.0283158160746098
-2.46966695785522	1.45966386795044	-3.51690769195557	0.174035027623177	0.448478996753693	0.0284998863935471
-2.47227025032043	1.46725845336914	-3.51650857925415	0.173975199460983	0.448485195636749	0.0286833979189396
-2.47648024559021	1.46258211135864	-3.51419425010681	0.173927992582321	0.448523372411728	0.0288457609713078
-2.47741150856018	1.46727573871613	-3.50843453407288	0.173833176493645	0.448495537042618	0.0289954226464033
-2.48406171798706	1.46713018417358	-3.5145161151886	0.173726812005043	0.448607504367828	0.0292711574584246
-2.48659706115723	1.47227871417999	-3.51367855072021	0.173547029495239	0.448508560657501	0.0293617099523544
-2.48811173439026	1.46969664096832	-3.51806020736694	0.173435255885124	0.448495835065842	0.0296664629131556
-2.4916353225708	1.47666907310486	-3.5053722858429	0.173345878720284	0.448398768901825	0.029899824410677
-2.49451661109924	1.47691106796265	-3.51447653770447	0.173182591795921	0.448429822921753	0.0301725938916206
-2.49860215187073	1.48128736019135	-3.50193977355957	0.173000767827034	0.448336750268936	0.030521497130394
-2.50055646896362	1.48285520076752	-3.51521182060242	0.17281699180603	0.448308289051056	0.0307354591786861
-2.5022292137146	1.4877712726593	-3.50068783760071	0.172613233327866	0.448192715644836	0.0311550851911306
-2.50014233589172	1.4885436296463	-3.50843191146851	0.172405332326889	0.44809278845787	0.0313685052096844
-2.50518274307251	1.49205434322357	-3.49869894981384	0.172173246741295	0.448114037513733	0.0317974574863911
-2.50670909881592	1.49376344680786	-3.51040816307068	0.172057196497917	0.448021292686462	0.0319553203880787
-2.5081992149353	1.49783515930176	-3.49587082862854	0.171765699982643	0.447942286729813	0.0323086157441139
-2.510409116745	1.49706614017487	-3.50252318382263	0.171610802412033	0.448014348745346	0.0324838869273663
-2.51063132286072	1.50116944313049	-3.4908013343811	0.171485617756844	0.448000848293304	0.0327599793672562
-2.51277542114258	1.49963867664337	-3.4997820854187	0.171257331967354	0.447940200567245	0.0329118929803371
-2.51901459693909	1.50284123420715	-3.48943328857422	0.171092346310616	0.448048681020737	0.0331630632281303
-2.51866436004639	1.50420498847961	-3.50362658500671	0.170935109257698	0.448086708784103	0.0331835113465786
-2.52181959152222	1.50401091575623	-3.49504613876343	0.170783579349518	0.448177933692932	0.0333892628550529
-2.52426624298096	1.5079950094223	-3.49985980987549	0.170629739761353	0.448182731866837	0.0333968214690685
-2.52683877944946	1.5057315826416	-3.49654817581177	0.170496970415115	0.448347598314285	0.0336476862430573
-2.52565932273865	1.5093058347702	-3.50220966339111	0.170323625206947	0.448414206504822	0.0336734242737293
-2.53072214126587	1.50781762599945	-3.4937744140625	0.170201823115349	0.448613315820694	0.0338976792991161
-2.5264139175415	1.51055932044983	-3.49930477142334	0.170026004314423	0.448721438646317	0.034042377024889
-2.5280773639679	1.51293063163757	-3.49504137039185	0.169933825731277	0.448968350887299	0.0344602428376675
-2.52349543571472	1.5124397277832	-3.50675463676453	0.169864848256111	0.449178814888	0.0346385315060616
-2.5268223285675	1.51596403121948	-3.50338697433472	0.169773772358894	0.449386209249496	0.0350265502929688
-2.52130579948425	1.50954103469849	-3.50683879852295	0.169775724411011	0.449635148048401	0.0352812334895134
-2.52002549171448	1.5162957906723	-3.50997591018677	0.169615030288696	0.449807703495026	0.0356505997478962
-2.51933240890503	1.51382327079773	-3.52146148681641	0.169594153761864	0.450223714113235	0.0359453335404396
-2.51823663711548	1.51734554767609	-3.50917315483093	0.16954293847084	0.450388014316559	0.0361947268247604
-2.5160608291626	1.51524698734283	-3.52449584007263	0.169642493128777	0.450751662254334	0.0364391095936298
-2.51446294784546	1.51842391490936	-3.51726984977722	0.169554397463799	0.451097041368485	0.0366934612393379
-2.51363658905029	1.51327204704285	-3.52561783790588	0.169560492038727	0.451572388410568	0.0369032956659794
-2.51382064819336	1.51398682594299	-3.52625274658203	0.169657170772552	0.451848298311234	0.0369415916502476
-2.51737952232361	1.5127090215683	-3.53449892997742	0.169725701212883	0.452338010072708	0.0371097102761269
-2.51649785041809	1.51269865036011	-3.53782749176025	0.169757291674614	0.452603071928024	0.0371788144111633
-2.51857447624207	1.50846719741821	-3.54024004936218	0.169839948415756	0.452910989522934	0.0372292622923851
-2.51502442359924	1.50660967826843	-3.54008984565735	0.169861540198326	0.453271478414536	0.03715580701828
-2.51890730857849	1.50915694236755	-3.53733992576599	0.169957727193832	0.453643560409546	0.0373055934906006
-2.51883101463318	1.50780415534973	-3.55208158493042	0.170105829834938	0.453978687524796	0.037186723202467
-2.52591395378113	1.50849199295044	-3.5410168170929	0.170138627290726	0.454211860895157	0.0372305102646351
-2.52437806129456	1.50304472446442	-3.5584397315979	0.170238122344017	0.454471558332443	0.0372947007417679
-2.52826523780823	1.50713098049164	-3.550950050354	0.170292213559151	0.454690545797348	0.0374885424971581
-2.53153610229492	1.50740790367126	-3.55721116065979	0.17032915353775	0.454888731241226	0.0377476438879967
-2.53458333015442	1.51101768016815	-3.54776477813721	0.170384347438812	0.45500436425209	0.0379843972623348
-2.53293752670288	1.51079905033112	-3.55286288261414	0.170447990298271	0.455169081687927	0.0383881330490112
-2.53741526603699	1.52216100692749	-3.55231261253357	0.170542120933533	0.455212712287903	0.0388263314962387
-2.53997349739075	1.51881790161133	-3.55050301551819	0.17057740688324	0.455217868089676	0.0393641926348209
-2.54282975196838	1.52435886859894	-3.55667614936829	0.170575156807899	0.455224514007568	0.0397735424339771
-2.54502439498901	1.52813053131104	-3.54732990264893	0.170583292841911	0.455161213874817	0.0404462069272995
-2.54426741600037	1.53139054775238	-3.5537166595459	0.17054395377636	0.455126345157623	0.0410150103271008
-2.54617619514465	1.54042518138885	-3.54505038261414	0.17053510248661	0.454936742782593	0.0415699146687984
-2.5503842830658	1.53696060180664	-3.54838275909424	0.17047755420208	0.454828709363937	0.0422079265117645
-2.5510528087616	1.54438292980194	-3.5463490486145	0.170568391680717	0.454648464918137	0.0426489412784576
-2.5563108921051	1.54870188236237	-3.53233909606934	0.17054408788681	0.454536020755768	0.0432462282478809
-2.55821013450623	1.55598437786102	-3.54160690307617	0.170523226261139	0.454179465770721	0.0436505526304245
-2.56412553787231	1.55726456642151	-3.53513288497925	0.170451477169991	0.454066544771194	0.0441285148262978
-2.56414914131165	1.55758631229401	-3.53582882881165	0.170475482940674	0.453859806060791	0.0444765761494637
-2.56498885154724	1.56204175949097	-3.52389812469482	0.170535296201706	0.453598856925964	0.0449103713035584
-2.57162261009216	1.56400036811829	-3.52849316596985	0.170544072985649	0.453429996967316	0.0453255325555801
-2.56935262680054	1.57093608379364	-3.5278422832489	0.170533403754234	0.453008532524109	0.0455087460577488
-2.57353258132935	1.56694030761719	-3.51690888404846	0.170563280582428	0.452735334634781	0.0458251722157002
-2.57568693161011	1.56830728054047	-3.52190470695496	0.170586317777634	0.452562004327774	0.0459733866155148
-2.58283662796021	1.56963491439819	-3.51279234886169	0.170658349990845	0.452332705259323	0.0462681800127029
-2.58466458320618	1.57109999656677	-3.51598143577576	0.170692265033722	0.452063083648682	0.0465163253247738
-2.59377145767212	1.5749819278717	-3.507981300354	0.170718416571617	0.451900452375412	0.0469184890389442
-2.5914626121521	1.57181775569916	-3.51090264320374	0.170706629753113	0.451656639575958	0.0471584089100361
-2.5929844379425	1.5796480178833	-3.5072455406189	0.170784324407578	0.451468050479889	0.0475207045674324
-2.60009098052979	1.57904994487762	-3.50200462341309	0.170882612466812	0.451337397098541	0.0479442290961742
-2.60135626792908	1.57933032512665	-3.51304984092712	0.170973598957062	0.451177567243576	0.0482555776834488
-2.60800862312317	1.57901561260223	-3.49290752410889	0.171057850122452	0.450982332229614	0.0486290194094181
-2.60366177558899	1.5813672542572	-3.50339651107788	0.171114772558212	0.450964331626892	0.0490889176726341
-2.605877161026	1.58741867542267	-3.49784636497498	0.171283185482025	0.450834453105927	0.0494437254965305
-2.61080455780029	1.58625316619873	-3.49650979042053	0.171431556344032	0.450804978609085	0.0498637482523918
-2.61408519744873	1.58776366710663	-3.50479817390442	0.171479076147079	0.450643986463547	0.0502903424203396
-2.61334276199341	1.59316527843475	-3.49231147766113	0.171678960323334	0.450484752655029	0.0505966804921627
-2.61654543876648	1.59218192100525	-3.49508142471313	0.171751990914345	0.4504614174366	0.0511209741234779
-2.61875796318054	1.5926319360733	-3.50452947616577	0.171956107020378	0.450405985116959	0.0513962991535664
-2.62126111984253	1.59782707691193	-3.49196362495422	0.172037899494171	0.450278908014297	0.051808699965477
-2.6257631778717	1.60052871704102	-3.49957346916199	0.172201082110405	0.4502112865448	0.0521640256047249
-2.62227582931519	1.6027135848999	-3.49163699150085	0.172294065356255	0.450048416852951	0.0525082349777222
-2.62396883964539	1.59938991069794	-3.49007940292358	0.172407478094101	0.450044274330139	0.0529103390872478
-2.62724113464355	1.60155951976776	-3.50641107559204	0.172649458050728	0.449944078922272	0.0531981624662876
-2.62540769577026	1.60525977611542	-3.48908352851868	0.172721594572067	0.449800282716751	0.0536820814013481
-2.62785506248474	1.60550248622894	-3.49327206611633	0.172767013311386	0.449614435434341	0.0539581328630447
-2.62351393699646	1.60513937473297	-3.49424362182617	0.172876328229904	0.4494888484478	0.0543423555791378
-2.62639403343201	1.60439848899841	-3.48902726173401	0.172949954867363	0.449433773756027	0.0547658167779446
-2.62794065475464	1.60688161849976	-3.49668192863464	0.17303155362606	0.449287831783295	0.0550694204866886
-2.62478995323181	1.60952305793762	-3.48711538314819	0.173100531101227	0.449099540710449	0.0555096976459026
-2.6233172416687	1.6069347858429	-3.48832440376282	0.173153355717659	0.448873281478882	0.0557865835726261
-2.62046098709106	1.60921394824982	-3.49178576469421	0.173292264342308	0.448787569999695	0.0560976825654507
-2.62210011482239	1.60685777664185	-3.48421168327332	0.173287242650986	0.448578745126724	0.0564848631620407
-2.61623620986938	1.60616195201874	-3.48220181465149	0.173290744423866	0.448345214128494	0.0568144246935844
-2.61258316040039	1.61084055900574	-3.48201060295105	0.173348546028137	0.448172003030777	0.0571359880268574
-2.61712980270386	1.60776162147522	-3.47833108901978	0.173413649201393	0.447998374700546	0.0574882365763187
-2.61291122436523	1.6060653924942	-3.48102617263794	0.173424199223518	0.447677105665207	0.0576328821480274
-2.60775780677795	1.60594713687897	-3.47161364555359	0.173370197415352	0.447477787733078	0.0580222718417645
-2.60422611236572	1.60265183448792	-3.46864557266235	0.173484593629837	0.44730344414711	0.058266144245863
-2.60587882995605	1.60777580738068	-3.47471785545349	0.173498764634132	0.447010636329651	0.0584797896444798
-2.60625910758972	1.60308289527893	-3.46802854537964	0.173467934131622	0.446787148714066	0.0588077493011951
-2.60339522361755	1.60231328010559	-3.46017217636108	0.173432692885399	0.446414083242416	0.0589811243116856
-2.6008186340332	1.60136520862579	-3.46176767349243	0.173396855592728	0.446139007806778	0.0592745505273342
-2.60052490234375	1.6005482673645	-3.45684361457825	0.173464938998222	0.445994853973389	0.0595079958438873
-2.59771919250488	1.59850227832794	-3.45803546905518	0.173416987061501	0.445679843425751	0.0597654990851879
-2.59492588043213	1.60538053512573	-3.45341181755066	0.173451229929924	0.445386499166489	0.0600638315081596
-2.59296059608459	1.59876084327698	-3.44555258750916	0.173387452960014	0.445070266723633	0.0602916702628136
-2.59128475189209	1.59737694263458	-3.44339346885681	0.17337004840374	0.444834738969803	0.0604978427290916
-2.59269666671753	1.59324097633362	-3.44590401649475	0.173327639698982	0.444605588912964	0.0608166083693504
-2.58389782905579	1.59411442279816	-3.43809175491333	0.173292517662048	0.444272488355637	0.0610367245972157
-2.58157801628113	1.59504473209381	-3.44452857971191	0.17332760989666	0.444031536579132	0.0612904690206051
-2.57870960235596	1.59017908573151	-3.43420457839966	0.173290923237801	0.443729817867279	0.0614877492189407
-2.5747377872467	1.58256030082703	-3.44304251670837	0.173223450779915	0.443491280078888	0.061702087521553
-2.57177329063416	1.58546423912048	-3.43252921104431	0.173292860388756	0.443216174840927	0.0618868544697762
-2.56448459625244	1.58201014995575	-3.43458032608032	0.173415794968605	0.44315168261528	0.0620812699198723
-2.56436944007874	1.57658863067627	-3.43765473365784	0.173385411500931	0.442896634340286	0.062131155282259
-2.55847811698914	1.57444703578949	-3.42971873283386	0.173483327031136	0.442671000957489	0.0622826926410198
-2.55647683143616	1.56795036792755	-3.43159365653992	0.173478856682777	0.44248166680336	0.0622769743204117
-2.55139946937561	1.56746852397919	-3.43001699447632	0.173682078719139	0.44244173169136	0.0623650848865509
-2.54779672622681	1.55957114696503	-3.42959213256836	0.173839420080185	0.442368388175964	0.0624095499515533
-2.54307675361633	1.55741941928864	-3.43323302268982	0.173948362469673	0.442205309867859	0.0623561553657055
-2.53930711746216	1.5529158115387	-3.43263220787048	0.17402295768261	0.442165732383728	0.0623583309352398
-2.53906750679016	1.54415643215179	-3.43618321418762	0.174237251281738	0.442118853330612	0.062289834022522
-2.53047323226929	1.5433509349823	-3.42498397827148	0.174421027302742	0.442026734352112	0.0622314028441906
-2.52935862541199	1.5353672504425	-3.4361526966095	0.174620747566223	0.442070543766022	0.0622283108532429
-2.52499675750732	1.53062534332275	-3.44000458717346	0.174773275852203	0.441947877407074	0.0621583350002766
-2.52481532096863	1.52373278141022	-3.43020868301392	0.174940511584282	0.441838920116425	0.0621584318578243
-2.51928305625916	1.52063059806824	-3.44077706336975	0.175109878182411	0.441801279783249	0.0620580390095711
-2.51287174224854	1.51778280735016	-3.42531061172485	0.175321519374847	0.441635936498642	0.0621366426348686
-2.51388740539551	1.51166689395905	-3.43718671798706	0.175532504916191	0.441639095544815	0.0620980709791183
-2.51234745979309	1.51166987419128	-3.43280172348022	0.175722450017929	0.441490828990936	0.0621818527579308
-2.51139974594116	1.50571036338806	-3.4295916557312	0.175886496901512	0.441293686628342	0.0622482262551785
-2.50659942626953	1.50249063968658	-3.43677139282227	0.175992861390114	0.441164374351501	0.0622531436383724
-2.50338196754456	1.50242865085602	-3.42557001113892	0.176177129149437	0.44094318151474	0.0625076070427895
-2.49789261817932	1.49941802024841	-3.43464469909668	0.176324650645256	0.440783858299255	0.062579832971096
-2.50084829330444	1.49853885173798	-3.43147039413452	0.176403805613518	0.440512984991074	0.0627709552645683
-2.49976706504822	1.49245738983154	-3.42741918563843	0.17653477191925	0.440281867980957	0.0629798024892807
-2.49548554420471	1.49214434623718	-3.42834091186523	0.176664739847183	0.440045326948166	0.0630932748317719
-2.49510264396667	1.49299192428589	-3.41816067695618	0.176874026656151	0.439805746078491	0.0633886605501175
-2.49613809585571	1.48955619335175	-3.42817306518555	0.176905706524849	0.439464926719666	0.0636070296168327
-2.49322414398193	1.49162697792053	-3.42307949066162	0.176983162760735	0.439109116792679	0.0637375935912132
-2.49715256690979	1.48970925807953	-3.41059923171997	0.177003547549248	0.438806414604187	0.0641221106052399
-2.49482798576355	1.48739385604858	-3.42212009429932	0.177216231822968	0.438514709472656	0.0643315091729164
-2.49603366851807	1.48803639411926	-3.40780663490295	0.177193284034729	0.438180297613144	0.064513772726059
-2.49711513519287	1.48737072944641	-3.40904879570007	0.177280068397522	0.437837660312653	0.0648049712181091
-2.49351906776428	1.48766088485718	-3.40550065040588	0.177359893918037	0.437417954206467	0.0648945271968842
-2.49960732460022	1.48617005348206	-3.39789891242981	0.177398920059204	0.437008738517761	0.0651545971632004
-2.4997992515564	1.48606562614441	-3.40804648399353	0.177539169788361	0.436765015125275	0.0653790980577469
-2.49988865852356	1.4877598285675	-3.40095138549805	0.177600473165512	0.436442524194717	0.0655190646648407
-2.50361752510071	1.48417556285858	-3.39917588233948	0.177626669406891	0.436040043830872	0.0657242834568024
-2.50448751449585	1.48782134056091	-3.39918088912964	0.177678182721138	0.435654789209366	0.065855011343956
-2.50779628753662	1.48813819885254	-3.39067268371582	0.177800878882408	0.435360789299011	0.0660792216658592
-2.5102264881134	1.48359656333923	-3.39678144454956	0.177911326289177	0.435072511434555	0.0661831721663475
-2.51122760772705	1.48725187778473	-3.38957476615906	0.177963480353355	0.434699922800064	0.0664280503988266
-2.51490163803101	1.48668074607849	-3.39492774009705	0.177962929010391	0.434350043535233	0.0665991827845573
-2.51710796356201	1.48828852176666	-3.38591718673706	0.178023844957352	0.434101492166519	0.0666942298412323
-2.52140593528748	1.48684334754944	-3.3811628818512	0.178134337067604	0.433840185403824	0.0669500827789307
-2.52016067504883	1.48498690128326	-3.38972425460815	0.178212136030197	0.433522969484329	0.0670361816883087
-2.52288675308228	1.49075305461884	-3.37747049331665	0.17826634645462	0.43322691321373	0.0672126412391663
-2.52678155899048	1.48800790309906	-3.38375163078308	0.178271740674973	0.433011323213577	0.0674467086791992
-2.52802920341492	1.48989403247833	-3.37153339385986	0.178338244557381	0.43259584903717	0.0675835832953453
-2.52998113632202	1.48791837692261	-3.37598752975464	0.178386569023132	0.432362467050552	0.0678016766905785
-2.53203654289246	1.48749589920044	-3.38246083259583	0.178491234779358	0.432101011276245	0.0678417906165123
-2.53080463409424	1.49224627017975	-3.37046003341675	0.178535357117653	0.431759774684906	0.0680164396762848
-2.53576064109802	1.48951077461243	-3.37406349182129	0.178525328636169	0.431540042161942	0.0681436732411385
-2.53537607192993	1.4885858297348	-3.37321925163269	0.178659841418266	0.431297719478607	0.0682542324066162
-2.53731751441956	1.48874711990356	-3.36329460144043	0.178819864988327	0.431079566478729	0.0684442892670631
-2.53912711143494	1.48668098449707	-3.37113738059998	0.178852096199989	0.430765151977539	0.0685202702879906
-2.53537607192993	1.49113702774048	-3.36153888702393	0.17888055741787	0.430489540100098	0.0686602368950844
-2.54059529304504	1.48681175708771	-3.35798001289368	0.178998693823814	0.430289626121521	0.0687614530324936
-2.5442967414856	1.48512315750122	-3.36802697181702	0.179201006889343	0.430085003376007	0.0688710063695908
-2.54149127006531	1.48656737804413	-3.35600638389587	0.179258942604065	0.429853916168213	0.0690283551812172
-2.54036831855774	1.48550856113434	-3.36290502548218	0.179376050829887	0.429727256298065	0.0690819025039673
-2.53985357284546	1.4901168346405	-3.36124730110168	0.179519414901733	0.429518103599548	0.0692375302314758
-2.54248547554016	1.48491227626801	-3.36313700675964	0.179649978876114	0.429405868053436	0.0694401413202286
-2.54619979858398	1.48466944694519	-3.36463594436646	0.179840460419655	0.429222941398621	0.0693831071257591
-2.54570341110229	1.48535084724426	-3.35809540748596	0.180028766393661	0.42917737364769	0.0696305185556412
-2.54208016395569	1.48401856422424	-3.36720299720764	0.180146262049675	0.429034173488617	0.0696559622883797
-2.54270696640015	1.48577904701233	-3.36218643188477	0.180364161729813	0.429001986980438	0.0697339326143265
-2.54721784591675	1.4777410030365	-3.37025237083435	0.180552423000336	0.429010152816772	0.0699210688471794
-2.54445481300354	1.47959113121033	-3.37325525283813	0.180874899029732	0.429010987281799	0.0698508471250534
-2.54542803764343	1.47704541683197	-3.36377263069153	0.181112512946129	0.429005742073059	0.0700237974524498
-2.53822040557861	1.47681474685669	-3.37866282463074	0.181355357170105	0.428959965705872	0.0699993297457695
-2.5363667011261	1.47283351421356	-3.37531709671021	0.181601077318192	0.429013192653656	0.0700643956661224
-2.53711795806885	1.4662698507309	-3.37824082374573	0.181955263018608	0.429115831851959	0.0700766369700432
-2.53358745574951	1.46354365348816	-3.3870792388916	0.182279944419861	0.429174154996872	0.0700686872005463
-2.52987790107727	1.46240961551666	-3.38453364372253	0.182634204626083	0.429313182830811	0.0701294764876366
-2.52175188064575	1.46005189418793	-3.3935375213623	0.182963937520981	0.429416716098785	0.0700407102704048
-2.5253701210022	1.45467615127563	-3.39685964584351	0.183340340852737	0.429641634225845	0.0700598135590553
-2.52273011207581	1.44772720336914	-3.39888668060303	0.183686718344688	0.429783970117569	0.0699564665555954
-2.51832151412964	1.44564580917358	-3.39933776855469	0.184037268161774	0.429935157299042	0.0698338150978088
-2.51584029197693	1.44218122959137	-3.40486264228821	0.18440642952919	0.430145412683487	0.0698956474661827
-2.50785779953003	1.43842136859894	-3.40703988075256	0.184870392084122	0.430321991443634	0.0696787536144257
-2.5108859539032	1.43381536006927	-3.40437126159668	0.185192629694939	0.430535793304443	0.069683775305748
-2.51089930534363	1.42752385139465	-3.41970920562744	0.185610473155975	0.430750906467438	0.0695615038275719
-2.50556898117065	1.42219626903534	-3.42234182357788	0.185982018709183	0.430924743413925	0.0693821012973785
-2.50533080101013	1.42501652240753	-3.41103172302246	0.186274111270905	0.431015163660049	0.0694141387939453
-2.49689221382141	1.41715812683105	-3.42530846595764	0.186585411429405	0.431172370910645	0.0692957043647766
-2.50439858436584	1.41355109214783	-3.41747879981995	0.186992138624191	0.431321650743485	0.069350354373455
-2.50053572654724	1.40457653999329	-3.43643260002136	0.187321960926056	0.431325286626816	0.0692211538553238
-2.49721574783325	1.41337645053864	-3.43463015556335	0.187530785799026	0.431262046098709	0.0692635327577591
-2.49414372444153	1.41522538661957	-3.42470574378967	0.187783509492874	0.431326538324356	0.0693833455443382
-2.49493861198425	1.40520465373993	-3.43369269371033	0.187994927167892	0.431288719177246	0.0693843811750412
-2.49486684799194	1.4041668176651	-3.42643237113953	0.188161104917526	0.431077301502228	0.069331556558609
-2.48873424530029	1.40030610561371	-3.42424869537354	0.188223987817764	0.430975824594498	0.0694378614425659
-2.48877954483032	1.39972150325775	-3.43677997589111	0.188417553901672	0.430840045213699	0.069483608007431
-2.49158954620361	1.39692878723145	-3.42955613136292	0.188517853617668	0.43062487244606	0.0694738253951073
-2.49302053451538	1.39637696743011	-3.42674398422241	0.188552737236023	0.430338531732559	0.0697110444307327
-2.48875641822815	1.39887678623199	-3.4259831905365	0.18854047358036	0.429920673370361	0.0697701722383499
-2.48506140708923	1.39729559421539	-3.41018414497375	0.188551872968674	0.429616779088974	0.0699862837791443
-2.48121237754822	1.39826905727386	-3.42672348022461	0.188544541597366	0.429270505905151	0.0702048018574715
-2.47991394996643	1.40202403068542	-3.4128143787384	0.188544005155563	0.428961426019669	0.0704891160130501
-2.48177409172058	1.39763629436493	-3.41240978240967	0.188415125012398	0.428613245487213	0.0706933885812759
-2.48368406295776	1.40098404884338	-3.40025806427002	0.188307747244835	0.428116202354431	0.0708535015583038
-2.47984147071838	1.40088903903961	-3.39897584915161	0.18818174302578	0.427696973085403	0.0710395872592926
-2.48048663139343	1.39475810527802	-3.40333700180054	0.188115254044533	0.427295386791229	0.0710624828934669
-2.47896242141724	1.39608466625214	-3.39496517181396	0.187967270612717	0.426768928766251	0.0710983946919441
-2.47705054283142	1.39678931236267	-3.3952968120575	0.187809646129608	0.426290065050125	0.0711652562022209
-2.47277808189392	1.39570868015289	-3.38257336616516	0.187704190611839	0.425802230834961	0.0711057260632515
-2.4700300693512	1.38961255550385	-3.37945461273193	0.187527060508728	0.425424218177795	0.0712539032101631
-2.46835422515869	1.38791120052338	-3.37896347045898	0.187343597412109	0.424952775239944	0.0712417960166931
-2.46559715270996	1.39077365398407	-3.36705350875854	0.187148064374924	0.424412220716476	0.071199357509613
-2.46193742752075	1.38368141651154	-3.37420678138733	0.186861336231232	0.423999577760696	0.0712704658508301
-2.45860576629639	1.38296115398407	-3.36448001861572	0.186777099967003	0.42346128821373	0.0712266713380814
-2.45408344268799	1.3791811466217	-3.36043787002563	0.186576902866364	0.423174798488617	0.0712780654430389
-2.45081925392151	1.38066506385803	-3.36378479003906	0.186464130878448	0.42277193069458	0.071208156645298
-2.44567728042603	1.37360203266144	-3.3587327003479	0.186276599764824	0.422379434108734	0.0712003484368324
-2.43983149528503	1.36834323406219	-3.35639429092407	0.186068207025528	0.421898603439331	0.0711039677262306
-2.43310236930847	1.36651992797852	-3.34267663955688	0.18591383099556	0.42160427570343	0.0711108297109604
-2.42455577850342	1.36036837100983	-3.35046648979187	0.185820430517197	0.421279698610306	0.0710319653153419
-2.42324113845825	1.35851407051086	-3.34748840332031	0.185605719685555	0.420964479446411	0.0707335695624352
-2.41726922988892	1.34717547893524	-3.34025812149048	0.185417860746384	0.420667082071304	0.070691205561161
-2.41459679603577	1.34262084960938	-3.34209370613098	0.185287490487099	0.420433133840561	0.070333294570446
-2.40461087226868	1.33966660499573	-3.33908367156982	0.185157924890518	0.420167744159698	0.070190817117691
-2.39800333976746	1.33631706237793	-3.34124827384949	0.185027092695236	0.419941544532776	0.0699702799320221
-2.39531016349792	1.32848739624023	-3.32703804969788	0.18479160964489	0.419704377651215	0.0698341652750969
-2.3906238079071	1.32343173027039	-3.33153367042542	0.184731736779213	0.419484078884125	0.0696328803896904
-2.38250422477722	1.3243635892868	-3.32143783569336	0.184529975056648	0.419184565544128	0.0695034489035606
-2.38195037841797	1.31815361976624	-3.32639241218567	0.184326127171516	0.419008105993271	0.069451630115509
-2.37183523178101	1.31890368461609	-3.32514095306396	0.184165552258492	0.41867196559906	0.0693164467811584
-2.37041401863098	1.31241357326508	-3.3128662109375	0.183969408273697	0.418479204177856	0.0693685486912727
-2.3622407913208	1.31206619739532	-3.31749486923218	0.183794155716896	0.418236911296844	0.0692591890692711
-2.35856962203979	1.30824041366577	-3.30930542945862	0.18360361456871	0.417947322130203	0.0693761706352234
-2.3531699180603	1.30691611766815	-3.31462526321411	0.183404311537743	0.417606502771378	0.0693536400794983
-2.34744620323181	1.30448281764984	-3.30173206329346	0.183195725083351	0.417365074157715	0.0694902017712593
-2.3410804271698	1.3037703037262	-3.3097665309906	0.182941302657127	0.417060703039169	0.0694954171776772
-2.33361792564392	1.30564486980438	-3.29661989212036	0.182646721601486	0.416736423969269	0.0696965306997299
-2.3301465511322	1.30108046531677	-3.29904222488403	0.182442739605904	0.416413635015488	0.0696939080953598
-2.31825160980225	1.30096709728241	-3.2918062210083	0.182177364826202	0.416114270687103	0.0698247700929642
-2.31326937675476	1.29983687400818	-3.2917160987854	0.181888103485107	0.415853440761566	0.0699472874403
-2.30738806724548	1.3013699054718	-3.28426837921143	0.181653186678886	0.415490239858627	0.0700641050934792
-2.30256366729736	1.29409980773926	-3.28737664222717	0.181391820311546	0.415144890546799	0.070137158036232
-2.29678130149841	1.2948431968689	-3.27570271492004	0.181118234992027	0.414811164140701	0.0701695308089256
-2.2882387638092	1.29617583751678	-3.28503894805908	0.180865257978439	0.414490044116974	0.0702175125479698
-2.28800630569458	1.29233121871948	-3.27688360214233	0.1805050522089	0.414238125085831	0.0703142881393433
-2.28096413612366	1.28588235378265	-3.27545833587646	0.18027001619339	0.41399946808815	0.0702907145023346
-2.27015519142151	1.29305362701416	-3.26860809326172	0.180074870586395	0.413629293441772	0.07026407122612
-2.26850962638855	1.28548622131348	-3.26443314552307	0.179731801152229	0.413465589284897	0.0702209547162056
-2.26322817802429	1.2839812040329	-3.26683235168457	0.179514959454536	0.413216441869736	0.0701099634170532
-2.25524711608887	1.27914905548096	-3.26805543899536	0.179366528987885	0.413126945495605	0.0700888559222221
-2.24880409240723	1.27832126617432	-3.26523637771606	0.179139971733093	0.412876605987549	0.0698884502053261
-2.24299025535584	1.27001321315765	-3.25609350204468	0.178891509771347	0.412680625915527	0.0698200240731239
-2.23854541778564	1.26730370521545	-3.26053500175476	0.178812861442566	0.412519603967667	0.069502480328083
-2.23240494728088	1.2639536857605	-3.25100326538086	0.178542420268059	0.412357807159424	0.0694536343216896
-2.22477340698242	1.26074242591858	-3.25467777252197	0.178411081433296	0.412091791629791	0.069072537124157
-2.22163844108582	1.25262951850891	-3.24323773384094	0.178267449140549	0.412026256322861	0.0689831674098969
-2.21579217910767	1.25131583213806	-3.25039935112	0.178105011582375	0.411800980567932	0.0686982721090317
-2.20766711235046	1.24543428421021	-3.24969434738159	0.177999034523964	0.411651313304901	0.0685345679521561
-2.20239090919495	1.24291670322418	-3.24423336982727	0.177854716777802	0.411389797925949	0.0682434067130089
-2.19916987419128	1.23610150814056	-3.23875761032104	0.177694708108902	0.411245256662369	0.0681950226426125
-2.18809056282043	1.23309242725372	-3.24111866950989	0.177596494555473	0.411038130521774	0.0678915232419968
-2.1864767074585	1.22629594802856	-3.23547577857971	0.177498310804367	0.410887092351913	0.0678344443440437
-2.17793488502502	1.22360372543335	-3.24625563621521	0.177333414554596	0.410664290189743	0.067572608590126
-2.1709566116333	1.21794068813324	-3.22994184494019	0.177212432026863	0.410408824682236	0.0675676092505455
-2.16339421272278	1.21639168262482	-3.23450398445129	0.177103370428085	0.410173535346985	0.067362442612648
-2.15546298027039	1.21021044254303	-3.22979164123535	0.177022010087967	0.409911930561066	0.0673501789569855
-2.14681434631348	1.20494711399078	-3.23352861404419	0.176937565207481	0.409680843353271	0.0670980289578438
-2.14072108268738	1.19767141342163	-3.2282931804657	0.176825627684593	0.40955913066864	0.0670853331685066
-2.1345009803772	1.19686365127563	-3.22243785858154	0.176697120070457	0.409212499856949	0.0668255463242531
-2.12741947174072	1.18940496444702	-3.23131370544434	0.176672279834747	0.409031420946121	0.0667239874601364
-2.11696743965149	1.18857574462891	-3.21849322319031	0.176517322659492	0.408760219812393	0.0665763467550278
-2.11545491218567	1.17927229404449	-3.22594451904297	0.176481187343597	0.408547818660736	0.0663290023803711
-2.10599422454834	1.17626297473907	-3.21390438079834	0.176394239068031	0.408316284418106	0.0662428140640259
-2.09853863716125	1.1704466342926	-3.2243857383728	0.176353216171265	0.408015102148056	0.0659180954098701
-2.09370708465576	1.16261875629425	-3.20914101600647	0.176273435354233	0.407719910144806	0.0658930540084839
-2.08813047409058	1.16637754440308	-3.20936465263367	0.176232933998108	0.407572120428085	0.065651647746563
-2.08398938179016	1.15643131732941	-3.21156334877014	0.176098316907883	0.407290428876877	0.0654592961072922
-2.07848405838013	1.15387451648712	-3.21044421195984	0.176086246967316	0.407033234834671	0.065380796790123
-2.07538223266602	1.14904129505157	-3.21718335151672	0.176113322377205	0.406833112239838	0.0651403144001961
-2.06889057159424	1.14502334594727	-3.20261812210083	0.175962045788765	0.406540960073471	0.0651078447699547
-2.06447458267212	1.14004981517792	-3.21289587020874	0.175899863243103	0.406306743621826	0.06490109115839
-2.06145620346069	1.13967061042786	-3.20245933532715	0.175913453102112	0.406071752309799	0.0649364069104195
-2.05574917793274	1.13670766353607	-3.20331478118896	0.17580184340477	0.405689150094986	0.0647649243474007
-2.04966044425964	1.13427639007568	-3.19305872917175	0.175732746720314	0.405426055192947	0.0647775381803513
-2.04555296897888	1.13815212249756	-3.1992027759552	0.175660327076912	0.405048042535782	0.0647607445716858
-2.0436840057373	1.13385713100433	-3.1910674571991	0.175541236996651	0.404745697975159	0.0648595169186592
-2.04165410995483	1.13443124294281	-3.18358993530273	0.175415277481079	0.404328107833862	0.0648548975586891
-2.03480577468872	1.13481318950653	-3.18347668647766	0.175286278128624	0.404017895460129	0.0649850890040398
-2.03050231933594	1.1352926492691	-3.16964530944824	0.175096049904823	0.40350541472435	0.06509168446064
-2.02443766593933	1.12887406349182	-3.18623471260071	0.174973055720329	0.403135180473328	0.0651150941848755
-2.0223274230957	1.12730419635773	-3.16495370864868	0.17482715845108	0.402746737003326	0.0653239116072655
-2.01520848274231	1.12351596355438	-3.17161107063293	0.17469485104084	0.402164816856384	0.0653248205780983
-2.00492811203003	1.12364137172699	-3.16406941413879	0.174554154276848	0.401770353317261	0.0654446482658386
-1.99982702732086	1.12680006027222	-3.15455985069275	0.174253106117249	0.401225954294205	0.0654941126704216
-1.99121963977814	1.11871099472046	-3.16402864456177	0.174102157354355	0.400790065526962	0.0655615776777267
-1.98445236682892	1.1204297542572	-3.14556813240051	0.173972070217133	0.400331735610962	0.0656866133213043
-1.98160719871521	1.11663413047791	-3.15045619010925	0.173776000738144	0.399908691644669	0.0656173452734947
-1.97145867347717	1.10875153541565	-3.14320993423462	0.173494100570679	0.399429470300674	0.0656445547938347
-1.96880996227264	1.11214542388916	-3.14216947555542	0.173318117856979	0.399019479751587	0.0654662847518921
-1.96269607543945	1.10367035865784	-3.14261341094971	0.17318868637085	0.398663640022278	0.0653652250766754
-1.95762765407562	1.10011553764343	-3.13185787200928	0.172970786690712	0.398323863744736	0.0653164461255074
-1.95207691192627	1.10011446475983	-3.13578581809998	0.172852918505669	0.397927194833755	0.0649517551064491
-1.94442892074585	1.0891330242157	-3.12873983383179	0.172604337334633	0.397608697414398	0.0647471323609352
-1.93836998939514	1.09048080444336	-3.12092638015747	0.172484681010246	0.397300273180008	0.0645435079932213
-1.9389191865921	1.08263087272644	-3.13282179832459	0.172283709049225	0.397024840116501	0.0642279163002968
-1.93463516235352	1.07958078384399	-3.12052178382874	0.172100618481636	0.396809965372086	0.0640497580170631
-1.93063127994537	1.07719898223877	-3.11857080459595	0.171976327896118	0.396453648805618	0.0637065023183823
-1.92775571346283	1.06865334510803	-3.11477589607239	0.171891629695892	0.396310418844223	0.0635358318686485
-1.92139673233032	1.0711236000061	-3.10690188407898	0.171743154525757	0.396052807569504	0.0632018968462944
-1.92455506324768	1.06418132781982	-3.12470173835754	0.171678856015205	0.395845919847488	0.0628524869680405
-1.91818809509277	1.06090950965881	-3.10474538803101	0.171585232019424	0.395627617835999	0.0627194941043854
-1.91703391075134	1.058140873909	-3.11651515960693	0.171513363718987	0.395477175712585	0.0623218901455402
-1.91958606243134	1.04926538467407	-3.10811114311218	0.171371519565582	0.395308881998062	0.0621451251208782
-1.91584503650665	1.0494236946106	-3.10838937759399	0.171268686652184	0.395139068365097	0.0617515258491039
-1.91170024871826	1.0461061000824	-3.1116144657135	0.171276912093163	0.394905418157578	0.0616049841046333
-1.91559422016144	1.04181385040283	-3.10073471069336	0.17107766866684	0.394761025905609	0.0613612271845341
-1.91295826435089	1.04293584823608	-3.10525035858154	0.171093493700027	0.394550353288651	0.0609196312725544
-1.91664206981659	1.0336902141571	-3.10666489601135	0.171026512980461	0.394427627325058	0.0607858188450336
-1.91584277153015	1.03682446479797	-3.09745812416077	0.170935586094856	0.394247710704803	0.0604676567018032
-1.91499054431915	1.03587937355042	-3.10946226119995	0.17085637152195	0.39399865269661	0.060083132237196
-1.91448223590851	1.03201508522034	-3.10151720046997	0.170780226588249	0.393909007310867	0.060018889605999
-1.91693043708801	1.03546786308289	-3.10056972503662	0.170702561736107	0.393680691719055	0.0597524419426918
-1.91995358467102	1.03003895282745	-3.10517549514771	0.170671865344048	0.393450081348419	0.0595657899975777
-1.91746366024017	1.03049027919769	-3.09661078453064	0.17053134739399	0.393210917711258	0.0595445409417152
-1.91691756248474	1.03263401985168	-3.09824633598328	0.170485600829124	0.392907798290253	0.0593125335872173
-1.9169237613678	1.03008568286896	-3.09608292579651	0.170396685600281	0.392702043056488	0.0592650398612022
-1.91948127746582	1.03341281414032	-3.08299398422241	0.170298606157303	0.392480880022049	0.0592787526547909
-1.91910648345947	1.03391349315643	-3.08734202384949	0.170265525579453	0.392187595367432	0.059083666652441
-1.91874718666077	1.03293740749359	-3.09311127662659	0.170170798897743	0.391885071992874	0.0590594634413719
-1.91993618011475	1.02913177013397	-3.07902574539185	0.169997110962868	0.391580671072006	0.0590592175722122
-1.91951441764832	1.03397476673126	-3.09064769744873	0.170021310448647	0.391380041837692	0.058954793959856
-1.92163372039795	1.029944896698	-3.08539414405823	0.169929131865501	0.3910913169384	0.058947965502739
-1.91984558105469	1.03263247013092	-3.07741379737854	0.16986483335495	0.390855133533478	0.0588738396763802
-1.91655719280243	1.03383648395538	-3.08868551254272	0.169785737991333	0.390511244535446	0.0586358718574047
-1.92018914222717	1.03188765048981	-3.07774209976196	0.169704139232635	0.390344500541687	0.0585637018084526
-1.92136943340302	1.03192222118378	-3.07093071937561	0.169632375240326	0.390046417713165	0.0583458170294762
-1.92432403564453	1.03070902824402	-3.08077597618103	0.169657498598099	0.389782339334488	0.0580076277256012
-1.9257984161377	1.02795422077179	-3.07486748695374	0.169523864984512	0.389646142721176	0.0578148476779461
-1.93061327934265	1.02751529216766	-3.06635189056396	0.16948726773262	0.389381319284439	0.0575660057365894
-1.9248126745224	1.02661061286926	-3.07586812973022	0.169426992535591	0.389171212911606	0.057182427495718
-1.92916965484619	1.02155411243439	-3.07205104827881	0.169410794973373	0.389011114835739	0.0570491626858711
-1.9244704246521	1.02599191665649	-3.0559093952179	0.169278234243393	0.388679623603821	0.05685680732131
-1.92570543289185	1.02912926673889	-3.06376361846924	0.169183671474457	0.38837343454361	0.0565741993486881
-1.924849152565	1.02561843395233	-3.06976580619812	0.169106975197792	0.388210892677307	0.0564957149326801
-1.92621517181396	1.02583253383636	-3.05141448974609	0.16912142932415	0.388084977865219	0.0564730614423752
-1.92900776863098	1.02787625789642	-3.06381940841675	0.169062241911888	0.38776633143425	0.0563086494803429
-1.92672491073608	1.02548575401306	-3.06480073928833	0.168988883495331	0.387574821710587	0.056351076811552
-1.92432761192322	1.03072261810303	-3.04777026176453	0.168881461024284	0.387227922677994	0.0563565455377102
-1.9234082698822	1.0287971496582	-3.05708146095276	0.168819814920425	0.387001574039459	0.0562425032258034
-1.92089998722076	1.02935898303986	-3.05859088897705	0.168744072318077	0.386794537305832	0.0562471821904182
-1.9184957742691	1.02714133262634	-3.03743577003479	0.168613657355309	0.38645327091217	0.0561833530664444
-1.91842448711395	1.03277051448822	-3.04941248893738	0.16857436299324	0.386236369609833	0.0559287331998348
-1.91976225376129	1.02680265903473	-3.05235362052917	0.168509691953659	0.3860684633255	0.0558537319302559
-1.91977262496948	1.02817893028259	-3.03830528259277	0.168495550751686	0.385899841785431	0.0556594766676426
-1.92070603370667	1.02867031097412	-3.04267740249634	0.168328538537025	0.385553002357483	0.0553469061851501
-1.91663801670074	1.02773714065552	-3.05130481719971	0.168248131871223	0.385402947664261	0.0551191158592701
-1.91741168498993	1.0213451385498	-3.02905869483948	0.168091967701912	0.385149747133255	0.0549486577510834
-1.91238570213318	1.02340424060822	-3.02522134780884	0.168012246489525	0.38490754365921	0.0546603687107563
-1.91400182247162	1.01906943321228	-3.03934717178345	0.167781427502632	0.384683579206467	0.0542813837528229
-1.91325104236603	1.01796114444733	-3.03613972663879	0.167817786335945	0.384547084569931	0.0541469939053059
-1.90933978557587	1.01743769645691	-3.02934455871582	0.167635902762413	0.384336590766907	0.0538758859038353
-1.90203881263733	1.01568126678467	-3.03555178642273	0.167525187134743	0.384083479642868	0.0535501167178154
-1.90413308143616	1.01317036151886	-3.03944540023804	0.167364895343781	0.384075373411179	0.0533493086695671
-1.89521026611328	1.01276993751526	-3.02294921875	0.167187675833702	0.383910715579987	0.0531916171312332
-1.89580512046814	1.01291167736053	-3.02253818511963	0.167014375329018	0.383731186389923	0.0529103353619576
-1.89266860485077	1.00967657566071	-3.03509259223938	0.166995659470558	0.383600562810898	0.0527896545827389
-1.89375936985016	1.00849437713623	-3.03253936767578	0.166940942406654	0.383533805608749	0.0527213588356972
-1.8868305683136	1.00950527191162	-3.0174412727356	0.16673968732357	0.38331812620163	0.0526317544281483
-1.88521945476532	1.01289463043213	-3.02533197402954	0.166631162166595	0.383225232362747	0.0523184090852737
-1.88227760791779	1.00706946849823	-3.03595161437988	0.16650316119194	0.383091330528259	0.0520906038582325
-1.88179671764374	1.00227451324463	-3.01167440414429	0.166394084692001	0.38303530216217	0.0520424731075764
-1.88040721416473	1.00609493255615	-3.01270055770874	0.166316106915474	0.382879018783569	0.0517739467322826
-1.87263679504395	1.00816869735718	-3.02052140235901	0.166076183319092	0.382723122835159	0.0514807030558586
-1.86969745159149	1.00464832782745	-3.02151584625244	0.166015475988388	0.382651060819626	0.0513217374682426
-1.87046253681183	1.0004358291626	-3.0095329284668	0.165742948651314	0.3825424015522	0.0512569583952427
-1.86147880554199	1.00043857097626	-3.00540852546692	0.165570661425591	0.382339060306549	0.0509731695055962
-1.85817337036133	1.00155580043793	-3.01615023612976	0.165380075573921	0.382136881351471	0.0507187359035015
-1.85078835487366	0.996740639209747	-3.01645684242249	0.165168166160583	0.382022887468338	0.0506991297006607
-1.84654629230499	0.99592798948288	-3.00338101387024	0.164915665984154	0.381796181201935	0.050615057349205
-1.84251344203949	0.997659027576447	-3.00184059143066	0.164673879742622	0.381529092788696	0.0504199713468552
-1.83515727519989	0.995767831802368	-3.01455354690552	0.164551123976707	0.381391733884811	0.0503395907580853
-1.82783162593842	0.994480967521667	-3.00819945335388	0.164282396435738	0.381271451711655	0.0503547191619873
-1.82328307628632	0.994937658309937	-2.99367952346802	0.163967877626419	0.380968332290649	0.0503883473575115
-1.81596720218658	0.993944346904755	-2.99718046188354	0.163710072636604	0.380715191364288	0.050251591950655
-1.80863571166992	0.991803109645844	-2.99792981147766	0.163458541035652	0.380526423454285	0.0502436123788357
-1.80373275279999	0.990669250488281	-2.98872208595276	0.163253858685493	0.380332767963409	0.0503479242324829
-1.79582357406616	0.994054019451141	-2.98122215270996	0.162955820560455	0.380125939846039	0.0503176152706146
-1.78810620307922	0.994640707969666	-2.98187947273254	0.162711933255196	0.379872143268585	0.0500959306955338
-1.78436720371246	0.988991320133209	-2.99186062812805	0.162491783499718	0.379621803760529	0.0500030219554901
-1.77716886997223	0.985610902309418	-2.98527216911316	0.162156254053116	0.379520148038864	0.0499567873775959
-1.77133107185364	0.988105297088623	-2.9777979850769	0.161868631839752	0.37938129901886	0.0498671866953373
-1.75898087024689	0.984775602817535	-2.98119640350342	0.161670446395874	0.379155039787292	0.0495313033461571
-1.75307905673981	0.980531752109528	-2.98972821235657	0.161434277892113	0.378919303417206	0.0492607429623604
-1.75103271007538	0.970123827457428	-2.98045086860657	0.161293461918831	0.37885707616806	0.0491104945540428
-1.74441254138947	0.970617294311523	-2.97280168533325	0.160999655723572	0.378661334514618	0.0488053299486637
-1.73168575763702	0.966190218925476	-2.97273683547974	0.160839229822159	0.378542482852936	0.0483318641781807
-1.72234904766083	0.9598428606987	-2.97980952262878	0.160716459155083	0.378399968147278	0.0479307435452938
-1.71942615509033	0.950089931488037	-2.97230768203735	0.160617232322693	0.378347933292389	0.0476040206849575
-1.7131906747818	0.941703021526337	-2.96972489356995	0.160452321171761	0.378357797861099	0.0471118725836277
-1.69899988174438	0.939302921295166	-2.97667908668518	0.160451307892799	0.378180921077728	0.0464920662343502
-1.68937861919403	0.929553508758545	-2.98296213150024	0.160329639911652	0.37814062833786	0.0459792390465736
-1.68256306648254	0.917304873466492	-2.97770833969116	0.160310849547386	0.378144234418869	0.0454539880156517
-1.67428588867188	0.908784687519073	-2.97099733352661	0.160238429903984	0.378158390522003	0.0449248664081097
-1.66016387939453	0.904622197151184	-2.97443699836731	0.160272255539894	0.378181368112564	0.0443458445370197
-1.654705286026	0.892971217632294	-2.97430992126465	0.160269185900688	0.378113448619843	0.0436665900051594
-1.64378499984741	0.881534993648529	-2.98616456985474	0.160373911261559	0.378250241279602	0.0430968329310417
-1.63332104682922	0.869553625583649	-2.98145365715027	0.160476729273796	0.378299862146378	0.042599406093359
-1.61943554878235	0.865731537342072	-2.97853374481201	0.160465583205223	0.378391534090042	0.0419345423579216
-1.61524188518524	0.852990090847015	-2.98880958557129	0.160489022731781	0.378448247909546	0.041121918708086
-1.60935580730438	0.844326734542847	-2.99823188781738	0.16065613925457	0.378616213798523	0.0404668226838112
-1.59292769432068	0.838215410709381	-3.00169277191162	0.160780563950539	0.378832548856735	0.0399030596017838
-1.59011149406433	0.82456248998642	-2.99386596679688	0.160812959074974	0.378924667835236	0.0393386781215668
-1.58317220211029	0.813542723655701	-2.99391627311707	0.161024838685989	0.379161983728409	0.0388192944228649
-1.5690062046051	0.810295701026917	-2.98064398765564	0.161136835813522	0.37921479344368	0.0383238680660725
-1.55667436122894	0.806007862091064	-3.00128698348999	0.161286622285843	0.379273295402527	0.0377285331487656
-1.54958534240723	0.791853010654449	-3.00963878631592	0.161385238170624	0.379423975944519	0.0373047702014446
-1.53888821601868	0.786685347557068	-3.00792598724365	0.16160486638546	0.379563003778458	0.0369689278304577
-1.53052079677582	0.782453179359436	-2.99441909790039	0.161725103855133	0.379630923271179	0.03675676882267
-1.52257096767426	0.779146730899811	-2.99537634849548	0.161722049117088	0.379643082618713	0.0363706983625889
-1.51413285732269	0.772520422935486	-3.00864315032959	0.161954298615456	0.379641830921173	0.0360159613192081
-1.51293218135834	0.766857326030731	-3.01705002784729	0.162079364061356	0.379739224910736	0.0358002074062824
-1.50429272651672	0.766302108764648	-3.00008797645569	0.162104666233063	0.379690438508987	0.0356191731989384
-1.49953901767731	0.766406297683716	-2.9919171333313	0.16218413412571	0.379527986049652	0.0352742373943329
-1.49506402015686	0.767020106315613	-3.00338888168335	0.162226796150208	0.379422783851624	0.0349285788834095
-1.49383652210236	0.764082491397858	-3.00702452659607	0.16231270134449	0.379456251859665	0.0347867421805859
-1.49088931083679	0.766952812671661	-3.00279951095581	0.162309885025024	0.37919756770134	0.0346800498664379
-1.49117648601532	0.762694656848907	-2.99869179725647	0.16230583190918	0.379069775342941	0.0346653051674366
-1.49070906639099	0.773083567619324	-2.99017572402954	0.162253469228745	0.378873080015183	0.0346059799194336
-1.48223078250885	0.775703191757202	-2.98991966247559	0.162121966481209	0.378626942634583	0.0345448441803455
-1.48579847812653	0.778090000152588	-2.99785161018372	0.162096157670021	0.378359854221344	0.034547746181488
-1.48315870761871	0.780176818370819	-2.993976354599	0.161959901452065	0.378120183944702	0.0347403585910797
-1.47809183597565	0.784658968448639	-2.97665643692017	0.161744654178619	0.377774149179459	0.0349248386919498
-1.48244023323059	0.789878785610199	-2.96854591369629	0.161622777581215	0.37746199965477	0.0350663512945175
-1.47939431667328	0.798039972782135	-2.97054529190063	0.161474570631981	0.377142995595932	0.0352722406387329
-1.47357559204102	0.804327666759491	-2.967125415802	0.161110758781433	0.376719892024994	0.0354049168527126
-1.47644710540771	0.807722210884094	-2.97379612922668	0.160863444209099	0.376365810632706	0.0356114655733109
-1.48079919815063	0.810249209403992	-2.96534299850464	0.160657852888107	0.376063942909241	0.0359307676553726
-1.47484147548676	0.820283710956573	-2.95602297782898	0.160326600074768	0.375767081975937	0.0362197943031788
-1.47031402587891	0.825656712055206	-2.94667601585388	0.159979358315468	0.375319987535477	0.0362893640995026
-1.46924722194672	0.827239573001862	-2.95437026023865	0.159693732857704	0.374980747699738	0.0361845456063747
-1.46309065818787	0.827380895614624	-2.95896887779236	0.159496158361435	0.374689251184464	0.0362486839294434
-1.4568464756012	0.830514907836914	-2.94824886322021	0.159091353416443	0.374473452568054	0.036303386092186
-1.45826590061188	0.82405698299408	-2.9395489692688	0.158737421035767	0.374306619167328	0.0362608768045902
-1.45117354393005	0.831330716609955	-2.9308168888092	0.158459782600403	0.374118953943253	0.0360768511891365
-1.44288384914398	0.832663536071777	-2.92729210853577	0.158151686191559	0.373886048793793	0.0357498787343502
-1.44162499904633	0.825614750385284	-2.93625330924988	0.157903462648392	0.373801976442337	0.035356193780899
-1.4365975856781	0.824691116809845	-2.94548773765564	0.157680615782738	0.373815774917603	0.0350456088781357
-1.43102180957794	0.821259260177612	-2.93060946464539	0.15740080177784	0.373724073171616	0.0346310660243034
-1.43368208408356	0.817728161811829	-2.92590165138245	0.157147958874702	0.373741805553436	0.0342068150639534
-1.42896556854248	0.813741624355316	-2.92174386978149	0.156869545578957	0.373890906572342	0.033723134547472
-1.4157520532608	0.815291404724121	-2.92564654350281	0.156629979610443	0.373806208372116	0.0330156795680523
-1.42020511627197	0.805044054985046	-2.93057370185852	0.156451851129532	0.373923391103745	0.03233502805233
-1.41247642040253	0.79923141002655	-2.93320035934448	0.156295239925385	0.374180138111115	0.0318050310015678
-1.40926396846771	0.794535100460052	-2.93498158454895	0.156171575188637	0.374243408441544	0.0311144534498453
-1.4081324338913	0.784051895141602	-2.93199419975281	0.155901402235031	0.374442964792252	0.0305876731872559
-1.4027419090271	0.781789183616638	-2.9271547794342	0.155671313405037	0.374577045440674	0.0300318393856287
-1.40425598621368	0.778010964393616	-2.92219400405884	0.155631422996521	0.374668478965759	0.0294414144009352
-1.39321196079254	0.774579167366028	-2.92498517036438	0.155507475137711	0.374910086393356	0.0288756750524044
-1.39135921001434	0.774830639362335	-2.92215752601624	0.155262559652328	0.374949127435684	0.0282505583018065
-1.38960695266724	0.765178024768829	-2.9313952922821	0.155146226286888	0.375100553035736	0.0276617743074894
-1.38190150260925	0.762373745441437	-2.93023705482483	0.154936149716377	0.37527996301651	0.0270949564874172
-1.38218891620636	0.754956662654877	-2.94075345993042	0.15486191213131	0.375291883945465	0.0265683680772781
-1.37522220611572	0.754623770713806	-2.93918967247009	0.154749244451523	0.375520706176758	0.0262413267046213
-1.37496697902679	0.751390993595123	-2.92892384529114	0.154502645134926	0.375567048788071	0.0258488804101944
-1.37904763221741	0.747507810592651	-2.92514967918396	0.154486194252968	0.375674843788147	0.0254903212189674
-1.36769878864288	0.751183867454529	-2.9163806438446	0.154267609119415	0.375596344470978	0.0251860041171312
-1.36904323101044	0.753382682800293	-2.91832089424133	0.15401554107666	0.375622451305389	0.0248409565538168
-1.36546325683594	0.752152144908905	-2.92281460762024	0.153916910290718	0.375675678253174	0.0246181357651949
-1.36231815814972	0.755911707878113	-2.91931700706482	0.153621718287468	0.375514149665833	0.0244159121066332
-1.36385750770569	0.75570809841156	-2.92776441574097	0.1535384953022	0.375465542078018	0.0242640376091003
-1.35971856117249	0.761010885238647	-2.92520546913147	0.153257846832275	0.375359654426575	0.0241995435208082
-1.3639749288559	0.757154881954193	-2.92552828788757	0.153122991323471	0.37526735663414	0.024102795869112
-1.36016404628754	0.762071311473846	-2.92176842689514	0.152898445725441	0.375114321708679	0.0240098778158426
-1.36260545253754	0.765110552310944	-2.92107844352722	0.15274553000927	0.375058770179749	0.0239675845950842
-1.35942840576172	0.769821882247925	-2.91642570495605	0.152479022741318	0.374850660562515	0.0240430533885956
-1.36517858505249	0.776439487934113	-2.90169215202332	0.152144193649292	0.374608367681503	0.0240271668881178
-1.36381268501282	0.778973639011383	-2.90075898170471	0.152015060186386	0.374512553215027	0.0240644533187151
-1.36361169815063	0.785092830657959	-2.89214301109314	0.151732787489891	0.374264568090439	0.0240427106618881
-1.366854429245	0.792230069637299	-2.89913964271545	0.151512190699577	0.374112010002136	0.0240281615406275
-1.3599328994751	0.797641515731812	-2.89155340194702	0.151205107569695	0.37387615442276	0.0240830816328526
-1.37079167366028	0.801155805587769	-2.8856372833252	0.151071682572365	0.373711705207825	0.0240529999136925
-1.36725151538849	0.809069752693176	-2.89370250701904	0.150856196880341	0.373523741960526	0.0241383351385593
-1.36901998519897	0.808911800384521	-2.89778566360474	0.15062652528286	0.373265385627747	0.0241511184722185
-1.36707746982574	0.81067556142807	-2.8962414264679	0.150389283895493	0.373215287923813	0.0242507327347994
-1.36330389976501	0.819278120994568	-2.88810586929321	0.150211036205292	0.37297385931015	0.0243321564048529
-1.36764717102051	0.815944671630859	-2.89325165748596	0.150055691599846	0.372959792613983	0.0244638249278069
-1.36256623268127	0.82101970911026	-2.87917757034302	0.149731904268265	0.372781753540039	0.0245282184332609
-1.36730265617371	0.8221635222435	-2.88130640983582	0.149679392576218	0.372729420661926	0.0244720131158829
-1.35958480834961	0.828990519046783	-2.86632585525513	0.149460762739182	0.372630804777145	0.0245216842740774
-1.36646711826324	0.825658142566681	-2.87368178367615	0.14933817088604	0.37267342209816	0.0244137179106474
-1.35739350318909	0.832053661346436	-2.87481284141541	0.149175643920898	0.372695088386536	0.0242705587297678
-1.36174464225769	0.829228758811951	-2.87211394309998	0.149102509021759	0.372740626335144	0.0240593515336514
-1.35037612915039	0.834071218967438	-2.87600135803223	0.149018064141273	0.372792452573776	0.0238177794963121
-1.35323488712311	0.828858852386475	-2.87950277328491	0.148991733789444	0.37291893362999	0.0236142482608557
-1.34700381755829	0.826906979084015	-2.87689971923828	0.148990228772163	0.373074561357498	0.0233190692961216
-1.35144698619843	0.824108600616455	-2.88913202285767	0.148979797959328	0.373258709907532	0.0229974053800106
-1.34290385246277	0.822003662586212	-2.89170265197754	0.149063557386398	0.373613446950912	0.022724062204361
-1.34236967563629	0.816390097141266	-2.89592814445496	0.148998230695724	0.373760998249054	0.0222845766693354
-1.34023749828339	0.807280719280243	-2.89658570289612	0.149205058813095	0.374063611030579	0.0219238009303808
-1.33384251594543	0.80888569355011	-2.89582204818726	0.149204432964325	0.374203979969025	0.0215807631611824
-1.33469152450562	0.802060902118683	-2.90139818191528	0.149388343095779	0.374531358480453	0.0212038643658161
-1.32671666145325	0.796924650669098	-2.89074945449829	0.149303942918777	0.374764055013657	0.0209177266806364
-1.32769787311554	0.79341983795166	-2.88469219207764	0.149456992745399	0.37502533197403	0.0204642005264759
-1.32102584838867	0.792870879173279	-2.89240074157715	0.149626687169075	0.375263720750809	0.0200955104082823
-1.30884194374084	0.790062606334686	-2.89385151863098	0.149592787027359	0.375394552946091	0.0196735169738531
-1.31146049499512	0.78291392326355	-2.90955638885498	0.149761632084846	0.375535130500793	0.0192299447953701
-1.30794382095337	0.779977798461914	-2.90507555007935	0.149834260344505	0.375787019729614	0.0188894718885422
-1.30508482456207	0.777560293674469	-2.90815806388855	0.149918109178543	0.375777989625931	0.0185356121510267
-1.3023339509964	0.772609174251556	-2.91765832901001	0.149999380111694	0.376004546880722	0.0182787105441093
-1.30162608623505	0.772296547889709	-2.89857649803162	0.150022014975548	0.376058369874954	0.0179802365601063
-1.30460357666016	0.769107639789581	-2.8985378742218	0.150147140026093	0.376075506210327	0.0176768209785223
-1.29400944709778	0.769477486610413	-2.89124202728271	0.150048241019249	0.376017838716507	0.0174136683344841
-1.29382634162903	0.768777191638947	-2.89375233650208	0.150034368038177	0.375874876976013	0.0171224642544985
-1.29154002666473	0.76744669675827	-2.89711451530457	0.150088429450989	0.375878691673279	0.0168721862137318
-1.2875657081604	0.768148183822632	-2.89913392066956	0.150011271238327	0.375673532485962	0.0166587252169847
-1.2879546880722	0.766169190406799	-2.90180110931396	0.150113299489021	0.375535726547241	0.0164658799767494
-1.28077185153961	0.767471551895142	-2.90040731430054	0.149928465485573	0.375390082597733	0.0163743793964386
-1.28406035900116	0.764714181423187	-2.89395499229431	0.149858847260475	0.375080615282059	0.0163241811096668
-1.28024613857269	0.764793038368225	-2.8907527923584	0.149804443120956	0.374862283468246	0.0163558889180422
-1.27796804904938	0.767445862293243	-2.87330627441406	0.14965832233429	0.374487847089767	0.0162943359464407
-1.27666556835175	0.766900420188904	-2.87621927261353	0.149599581956863	0.374192774295807	0.0163710098713636
-1.27355098724365	0.772772908210754	-2.86779618263245	0.149343475699425	0.37383297085762	0.0164286158978939
-1.27182769775391	0.771854162216187	-2.86572504043579	0.149312064051628	0.373553603887558	0.0163970086723566
-1.26722359657288	0.776757478713989	-2.85191512107849	0.149063006043434	0.373109132051468	0.0165049862116575
-1.26796066761017	0.778834462165833	-2.85755729675293	0.1489467471838	0.37278950214386	0.016600301489234
-1.26248943805695	0.783359169960022	-2.84440755844116	0.148779585957527	0.372363597154617	0.0165795907378197
-1.26323187351227	0.786092460155487	-2.85578942298889	0.148681938648224	0.372122824192047	0.0167139712721109
-1.26211619377136	0.788898885250092	-2.84490418434143	0.148383408784866	0.371648460626602	0.0167806260287762
-1.25757944583893	0.78845089673996	-2.8468189239502	0.148280367255211	0.371390700340271	0.0168008804321289
-1.2574166059494	0.797746539115906	-2.84362745285034	0.148108184337616	0.371051162481308	0.0168497394770384
-1.25981974601746	0.792688965797424	-2.84507703781128	0.147992685437202	0.37079393863678	0.0169195774942636
-1.24953234195709	0.799744367599487	-2.84362697601318	0.147763416171074	0.370535343885422	0.016974925994873
-1.25658917427063	0.795156300067902	-2.84878206253052	0.147658064961433	0.370289206504822	0.0169502440840006
-1.24988532066345	0.801652252674103	-2.84254765510559	0.147449016571045	0.370010942220688	0.0170379374176264
-1.25343894958496	0.800126492977142	-2.84276247024536	0.147397205233574	0.369862526655197	0.0169618483632803
-1.24332320690155	0.802540004253387	-2.83684015274048	0.147092759609222	0.369624882936478	0.0168782360851765
-1.2469654083252	0.80029970407486	-2.83497381210327	0.147085636854172	0.369613438844681	0.0169257260859013
-1.23977112770081	0.803891658782959	-2.82816934585571	0.146819725632668	0.369367897510529	0.0168775748461485
-1.24145948886871	0.803721368312836	-2.83382749557495	0.14684970676899	0.369361758232117	0.0168024469166994
-1.23411977291107	0.802794098854065	-2.82814788818359	0.146667718887329	0.369343966245651	0.0168398935347795
-1.24227035045624	0.799942553043365	-2.82820105552673	0.146607577800751	0.369259297847748	0.0168096069246531
-1.23167753219604	0.806714475154877	-2.81772184371948	0.146507993340492	0.369272083044052	0.0167772993445396
-1.23484027385712	0.802123367786407	-2.8277645111084	0.146484419703484	0.369343996047974	0.016831586137414
-1.22736823558807	0.807712852954865	-2.82233357429504	0.146285057067871	0.369492173194885	0.0169001612812281
-1.22861516475677	0.802723467350006	-2.82538795471191	0.146342173218727	0.369617491960526	0.0167907793074846
-1.21769523620605	0.80603039264679	-2.82063293457031	0.146321058273315	0.369689702987671	0.0168009754270315
-1.2217538356781	0.804100334644318	-2.82959675788879	0.14636255800724	0.369883418083191	0.0167454667389393
-1.21254742145538	0.810524046421051	-2.82732772827148	0.146294444799423	0.370098114013672	0.0167928021401167
-1.21429514884949	0.808732390403748	-2.83001184463501	0.146374344825745	0.370344072580338	0.0166740696877241
-1.2028774023056	0.804866313934326	-2.83502554893494	0.14638215303421	0.370639532804489	0.0166345033794641
-1.20600271224976	0.802774012088776	-2.84342217445374	0.146479606628418	0.370904326438904	0.0165562052279711
-1.19518911838531	0.803152978420258	-2.83970212936401	0.146455392241478	0.371249228715897	0.0165101327002048
-1.19780123233795	0.800084114074707	-2.8533136844635	0.146565183997154	0.371520191431046	0.0163685008883476
-1.19018924236298	0.797911882400513	-2.85627627372742	0.14673225581646	0.371960341930389	0.0163268074393272
-1.18962895870209	0.794673442840576	-2.86170816421509	0.146789893507957	0.372222363948822	0.0160517264157534
-1.18373942375183	0.795625805854797	-2.86577415466309	0.146989226341248	0.372646749019623	0.0158654600381851
-1.18254327774048	0.790806829929352	-2.86981964111328	0.147034972906113	0.372942596673965	0.0156427305191755
-1.18095254898071	0.788506031036377	-2.87721252441406	0.147209733724594	0.373306483030319	0.015429706312716
-1.17794811725616	0.784493625164032	-2.87715554237366	0.147265002131462	0.373662292957306	0.0152672287076712
-1.18138182163239	0.77772855758667	-2.87923550605774	0.147445246577263	0.374028563499451	0.0150814661756158
-1.17598116397858	0.783125996589661	-2.86805486679077	0.147452935576439	0.374354004859924	0.0148763936012983
-1.18346798419952	0.774982452392578	-2.86735200881958	0.147585675120354	0.374541610479355	0.0146217299625278
-1.1777970790863	0.777779161930084	-2.87043261528015	0.14762756228447	0.374831736087799	0.0143014630302787
-1.18055641651154	0.773584485054016	-2.87525677680969	0.14776448905468	0.375000834465027	0.0140170296654105
-1.17593276500702	0.776398539543152	-2.86862730979919	0.147820219397545	0.375193059444427	0.0137732625007629
-1.18116986751556	0.770851135253906	-2.87700486183167	0.147943004965782	0.375232845544815	0.0135192396119237
-1.17770683765411	0.777231514453888	-2.87608814239502	0.147946387529373	0.375382542610168	0.0133356126025319
-1.18087255954742	0.773395776748657	-2.87933826446533	0.147971019148827	0.375365644693375	0.0130625581368804
-1.17666518688202	0.77574235200882	-2.87818169593811	0.148013800382614	0.375422865152359	0.0128912469372153
-1.17825615406036	0.772862672805786	-2.88513016700745	0.1479801684618	0.375353753566742	0.0127366194501519
-1.18129909038544	0.771807670593262	-2.89428520202637	0.148024275898933	0.375426113605499	0.0127457436174154
-1.18215417861938	0.773487091064453	-2.88794207572937	0.147927492856979	0.375280559062958	0.0126553131267428
-1.18329203128815	0.774118840694427	-2.8943030834198	0.148037552833557	0.375326931476593	0.0125954365357757
-1.18155789375305	0.774982571601868	-2.88379263877869	0.147951617836952	0.375107109546661	0.0126203959807754
-1.18948745727539	0.77227258682251	-2.88871335983276	0.147917121648788	0.375018328428268	0.0126544907689095
-1.18178868293762	0.779434680938721	-2.87822961807251	0.147877648472786	0.374838083982468	0.0126694487407804
-1.18670511245728	0.775002717971802	-2.8810076713562	0.147845551371574	0.374634832143784	0.0127325933426619
-1.18293952941895	0.780947923660278	-2.87078642845154	0.147752285003662	0.374506860971451	0.0127737000584602
-1.18732559680939	0.779193758964539	-2.86716246604919	0.147773325443268	0.374309509992599	0.0127339055761695
-1.18289005756378	0.782422006130219	-2.86038732528687	0.147750824689865	0.374127149581909	0.0127828754484653
-1.18328666687012	0.781736314296722	-2.86067986488342	0.147654369473457	0.373825788497925	0.0126853361725807
-1.18272233009338	0.780882656574249	-2.86535215377808	0.147744461894035	0.373709499835968	0.0126143842935562
-1.18679571151733	0.784085810184479	-2.85871529579163	0.147634357213974	0.373444586992264	0.0125807402655482
-1.18017971515656	0.784998536109924	-2.86439967155457	0.147710412740707	0.373239696025848	0.0124808074906468
-1.18115246295929	0.783820986747742	-2.86248254776001	0.147601544857025	0.373058646917343	0.0123982215300202
-1.18380630016327	0.779144287109375	-2.86344146728516	0.147717580199242	0.37297859787941	0.0123124802485108
-1.18330788612366	0.779493153095245	-2.85889673233032	0.147637531161308	0.372757792472839	0.012170784175396
-1.18481588363647	0.778553187847137	-2.86208510398865	0.147767126560211	0.37270587682724	0.0120833795517683
-1.18439650535583	0.778465330600739	-2.8593578338623	0.14770570397377	0.372475147247314	0.0118644014000893
-1.1829229593277	0.773353457450867	-2.8595290184021	0.147853836417198	0.372419208288193	0.0117806233465672
-1.18443953990936	0.776053071022034	-2.85843133926392	0.14780855178833	0.372260004281998	0.0116472858935595
-1.1860237121582	0.772512316703796	-2.86621975898743	0.147908210754395	0.372301697731018	0.0115724578499794
-1.18294429779053	0.77124297618866	-2.85593819618225	0.147833690047264	0.372018396854401	0.0114180538803339
-1.18708443641663	0.769946873188019	-2.85981583595276	0.147971406579018	0.372085630893707	0.0114181712269783
-1.18613708019257	0.771041512489319	-2.85232996940613	0.147867873311043	0.371949940919876	0.0113900788128376
-1.18971621990204	0.768328428268433	-2.85458087921143	0.148067861795425	0.37196809053421	0.0113593935966492
-1.18915677070618	0.775080978870392	-2.84524488449097	0.148019254207611	0.371928155422211	0.0113702863454819
-1.19185662269592	0.771720409393311	-2.84854245185852	0.148188784718513	0.371839553117752	0.011351034976542
-1.18971359729767	0.78010755777359	-2.83721160888672	0.148150399327278	0.371863842010498	0.0112853925675154
-1.19735586643219	0.772908747196198	-2.84662532806396	0.148207008838654	0.3718022108078	0.0113194501027465
-1.19305455684662	0.781853556632996	-2.84524011611938	0.148326769471169	0.371820122003555	0.011310969479382
-1.20157778263092	0.778231918811798	-2.8465723991394	0.148313596844673	0.371856451034546	0.0112839797511697
-1.1951447725296	0.785826802253723	-2.84532976150513	0.148382231593132	0.371908992528915	0.0112975379452109
-1.20316982269287	0.781247437000275	-2.85570168495178	0.148394748568535	0.371858239173889	0.0112497350201011
-1.20437407493591	0.78800094127655	-2.85554671287537	0.148493200540543	0.371934175491333	0.0113403489813209
-1.21146428585052	0.786732792854309	-2.85572290420532	0.148491829633713	0.371971756219864	0.0112677719444036
-1.21198618412018	0.791884005069733	-2.86387968063354	0.148614183068275	0.372153252363205	0.0113707855343819
-1.21926856040955	0.78890734910965	-2.86870884895325	0.148607850074768	0.372076064348221	0.0113285295665264
-1.22471916675568	0.790285885334015	-2.86610126495361	0.148650318384171	0.372215807437897	0.0113282082602382
-1.22941207885742	0.795636236667633	-2.8621768951416	0.148523047566414	0.372214883565903	0.0113231036812067
-1.23371231555939	0.794786036014557	-2.86823010444641	0.148717656731606	0.372358202934265	0.0113275144249201
-1.23672127723694	0.796758949756622	-2.85478377342224	0.148602113127708	0.3723304271698	0.0113912541419268
-1.24672996997833	0.796591401100159	-2.85923957824707	0.148739337921143	0.372426003217697	0.0113865416496992
-1.24523448944092	0.801847994327545	-2.86040592193604	0.148681655526161	0.372446805238724	0.0113591346889734
-1.25730669498444	0.801861763000488	-2.85668659210205	0.148802742362022	0.372505784034729	0.011366062797606
-1.25677013397217	0.808863282203674	-2.85075902938843	0.148687452077866	0.3725645840168	0.0113316085189581
-1.26269996166229	0.809641420841217	-2.8568422794342	0.148816242814064	0.372566968202591	0.0112914489582181
-1.26590001583099	0.815177619457245	-2.8551230430603	0.148765504360199	0.372585415840149	0.0113009111955762
-1.27565848827362	0.814397931098938	-2.85250449180603	0.148813337087631	0.37269115447998	0.011243062093854
-1.27414917945862	0.818619310855865	-2.85196352005005	0.148835450410843	0.372724056243896	0.011247955262661
-1.28313410282135	0.820320963859558	-2.86549997329712	0.148894503712654	0.372705459594727	0.0111706238240004
-1.27954053878784	0.825919270515442	-2.85797452926636	0.148870751261711	0.372752666473389	0.0111229699105024
-1.28937864303589	0.822633802890778	-2.86087083816528	0.14898182451725	0.372828483581543	0.0111137432977557
-1.28655290603638	0.828856587409973	-2.86049914360046	0.148977994918823	0.372869551181793	0.0111777428537607
-1.29965960979462	0.824719369411469	-2.87418460845947	0.149049416184425	0.372976213693619	0.0111843030899763
-1.29366040229797	0.83125913143158	-2.86904430389404	0.149072900414467	0.373005986213684	0.0111894952133298
-1.30571043491364	0.83044844865799	-2.87645292282104	0.149330452084541	0.373066484928131	0.0112751731649041
-1.30368316173553	0.836124002933502	-2.87661027908325	0.14929287135601	0.373228490352631	0.0113748013973236
-1.31242704391479	0.838007628917694	-2.87616920471191	0.149477884173393	0.373288720846176	0.0114315766841173
-1.31246292591095	0.845812022686005	-2.88195753097534	0.149532720446587	0.37340521812439	0.0115528777241707
-1.32076478004456	0.840939342975616	-2.87984585762024	0.149719625711441	0.373579502105713	0.0116442171856761
-1.32329940795898	0.847591638565063	-2.87810134887695	0.149772971868515	0.373603820800781	0.0117700435221195
-1.33253753185272	0.849374234676361	-2.89417362213135	0.149993821978569	0.373877584934235	0.0119525138288736
-1.33246767520905	0.853504598140717	-2.88079619407654	0.150104239583015	0.373953104019165	0.0119964303448796
-1.34315061569214	0.849780440330505	-2.88618063926697	0.150313496589661	0.374173700809479	0.0120792556554079
-1.34310555458069	0.859218657016754	-2.88463282585144	0.150495439767838	0.374346762895584	0.0121812326833606
-1.35591244697571	0.855568468570709	-2.88691020011902	0.150587916374207	0.374466001987457	0.0122666470706463
-1.35656404495239	0.86182314157486	-2.87720465660095	0.150764390826225	0.374666273593903	0.0123298419639468
-1.36746788024902	0.864851474761963	-2.87884664535522	0.15098911523819	0.374772638082504	0.0122734382748604
-1.37156522274017	0.868632018566132	-2.88652563095093	0.151260226964951	0.374995082616806	0.0122854672372341
-1.37575018405914	0.871517837047577	-2.89055609703064	0.151402100920677	0.37506166100502	0.012223013676703
-1.38114583492279	0.874508023262024	-2.88194465637207	0.151648104190826	0.375240802764893	0.0122220180928707
-1.38861644268036	0.878022193908691	-2.89322590827942	0.151895895600319	0.375333517789841	0.0122221652418375
-1.39616930484772	0.87333607673645	-2.89941501617432	0.152136951684952	0.375622451305389	0.0122059248387814
-1.39624643325806	0.881228983402252	-2.89690899848938	0.152386918663979	0.37558713555336	0.0121015906333923
-1.40560364723206	0.878011107444763	-2.91087889671326	0.152707397937775	0.375837713479996	0.0120874084532261
-1.40977787971497	0.880358397960663	-2.90606951713562	0.152834713459015	0.375845849514008	0.0120715396478772
-1.41544651985168	0.881085216999054	-2.91809391975403	0.153183996677399	0.376075863838196	0.0120186079293489
-1.41991531848907	0.881161510944366	-2.91145825386047	0.153366029262543	0.376030594110489	0.0119332289323211
-1.42879688739777	0.879925668239594	-2.91988968849182	0.153715625405312	0.37627124786377	0.0119534209370613
-1.43291831016541	0.88208931684494	-2.91866898536682	0.153924182057381	0.376232355833054	0.0118677224963903
-1.43160378932953	0.882152855396271	-2.92601227760315	0.154237359762192	0.376326322555542	0.0118574844673276
-1.43888354301453	0.879668235778809	-2.93063855171204	0.154504477977753	0.376323848962784	0.0118188392370939
-1.43889820575714	0.877330183982849	-2.92693710327148	0.154752656817436	0.376484006643295	0.0118150860071182
-1.44126033782959	0.880475997924805	-2.9243643283844	0.154970228672028	0.376347929239273	0.0118342135101557
-1.44607996940613	0.87581604719162	-2.92719507217407	0.155297055840492	0.376480638980865	0.0118820164352655
-1.4455646276474	0.876656234264374	-2.91575956344604	0.155457988381386	0.376353889703751	0.0119332689791918
-1.45262849330902	0.872077524662018	-2.91944813728333	0.15576596558094	0.376341342926025	0.0119637660682201
-1.44936740398407	0.877966463565826	-2.91103529930115	0.155971229076385	0.376200646162033	0.0119567597284913
-1.45892763137817	0.873880326747894	-2.91794037818909	0.156246155500412	0.376192152500153	0.0119349220767617
-1.4595650434494	0.87600302696228	-2.91223526000977	0.156322151422501	0.376047074794769	0.0118034156039357
-1.46395993232727	0.873715817928314	-2.91512870788574	0.15669572353363	0.376008898019791	0.011726344935596
-1.46409368515015	0.878568708896637	-2.90953612327576	0.156760767102242	0.375747174024582	0.0117293298244476
-1.46970474720001	0.8712477684021	-2.91120505332947	0.156982228159904	0.375674903392792	0.011589384637773
-1.47374522686005	0.876931488513947	-2.90392637252808	0.157141998410225	0.375421136617661	0.0116043435409665
-1.48215174674988	0.874899744987488	-2.91692757606506	0.157403111457825	0.375398993492126	0.0115336207672954
-1.47844040393829	0.880305409431458	-2.90103602409363	0.157527059316635	0.375093281269073	0.0114849535748363
-1.49156165122986	0.87769615650177	-2.91147327423096	0.157720997929573	0.375010550022125	0.0114858550950885
-1.49056494235992	0.882412135601044	-2.90344262123108	0.157833009958267	0.374760776758194	0.011427734978497
-1.50117254257202	0.881384015083313	-2.90838408470154	0.157982066273689	0.374693632125854	0.0113914962857962
-1.50284671783447	0.886900186538696	-2.90501928329468	0.15807332098484	0.374322831630707	0.0113485613837838
-1.51049864292145	0.884846448898315	-2.91219615936279	0.158380508422852	0.374249398708344	0.0113642998039722
-1.51669728755951	0.889328896999359	-2.91342878341675	0.158458098769188	0.374018013477325	0.0113171078264713
-1.51930725574493	0.889142274856567	-2.91969966888428	0.158621415495872	0.373874932527542	0.0113653391599655
-1.51993095874786	0.891585469245911	-2.91715216636658	0.158701449632645	0.3736432492733	0.01146584097296
-1.52875435352325	0.891554057598114	-2.92360830307007	0.158956795930862	0.37353190779686	0.0115291774272919
-1.52839708328247	0.89359724521637	-2.91844439506531	0.159000352025032	0.373342633247375	0.0116422930732369
-1.53868544101715	0.892015218734741	-2.9197564125061	0.15919628739357	0.373272031545639	0.0117984060198069
-1.53603422641754	0.896894752979279	-2.917729139328	0.159274280071259	0.37322661280632	0.0118664791807532
-1.54929840564728	0.894327640533447	-2.91809725761414	0.159560531377792	0.373115330934525	0.0119443293660879
-1.54552912712097	0.901039242744446	-2.91558074951172	0.159612044692039	0.373048186302185	0.0120841441676021
-1.55841624736786	0.899027645587921	-2.91675162315369	0.159772038459778	0.373034745454788	0.0121156126260757
-1.55659508705139	0.904730081558228	-2.91115236282349	0.159863963723183	0.37296000123024	0.0121479788795114
-1.56708109378815	0.903632938861847	-2.91310167312622	0.160061895847321	0.372984439134598	0.0123007204383612
-1.56953179836273	0.909477710723877	-2.91168618202209	0.160184174776077	0.372946560382843	0.0123808961361647
-1.57777309417725	0.910478472709656	-2.91781997680664	0.160330921411514	0.372993230819702	0.012453711591661
-1.57997536659241	0.91420441865921	-2.92323923110962	0.160469636321068	0.372882336378098	0.0125362519174814
-1.5822821855545	0.918384432792664	-2.92337107658386	0.160597771406174	0.372961580753326	0.0127114895731211
-1.58930349349976	0.920807003974915	-2.91754937171936	0.160761326551437	0.372947096824646	0.0128190908581018
-1.58953285217285	0.922829389572144	-2.92241096496582	0.160903841257095	0.373064249753952	0.0129728773608804
-1.60045075416565	0.925134122371674	-2.91749262809753	0.16097104549408	0.373060971498489	0.0130985248833895
-1.5959644317627	0.927494287490845	-2.91712975502014	0.161204904317856	0.373155891895294	0.0132766086608171
-1.60434114933014	0.929759740829468	-2.91429138183594	0.161300286650658	0.373209118843079	0.0133194029331207
-1.60811746120453	0.933314502239227	-2.91571593284607	0.161446630954742	0.373322010040283	0.0134688066318631
-1.61020910739899	0.934433817863464	-2.91115784645081	0.161544650793076	0.373326778411865	0.0134098092094064
-1.61405110359192	0.938131928443909	-2.91885781288147	0.161815628409386	0.373484998941422	0.0134124681353569
-1.61460471153259	0.941217482089996	-2.91766500473022	0.161814138293266	0.373487800359726	0.0133773507550359
-1.62032556533813	0.937289476394653	-2.92401266098022	0.162006825208664	0.373656034469604	0.0132521027699113
-1.62262141704559	0.9441037774086	-2.92449355125427	0.16213022172451	0.373637676239014	0.0131962681189179
-1.62905156612396	0.938881576061249	-2.93095684051514	0.16228623688221	0.373762726783752	0.0131053850054741
-1.6243007183075	0.946094810962677	-2.93497204780579	0.162404984235764	0.373806655406952	0.0130333947017789
-1.63507378101349	0.939635336399078	-2.94411635398865	0.162516713142395	0.373914033174515	0.0129294730722904
-1.63519740104675	0.943149030208588	-2.94027233123779	0.162617385387421	0.373964995145798	0.0128620304167271
-1.64374899864197	0.941403150558472	-2.94239068031311	0.162756770849228	0.374128043651581	0.0128308814018965
-1.64296400547028	0.940301656723022	-2.93602633476257	0.162835121154785	0.374194175004959	0.0128254601731896
-1.64757013320923	0.941006183624268	-2.93459939956665	0.162895739078522	0.374172776937485	0.0127712972462177
-1.64902639389038	0.943206489086151	-2.93520164489746	0.163136869668961	0.374239951372147	0.0128049980849028
-1.65431821346283	0.944779694080353	-2.93040323257446	0.163074865937233	0.374205678701401	0.0128029594197869
-1.6591078042984	0.943225979804993	-2.93054032325745	0.163274601101875	0.374331027269363	0.0127380108460784
-1.65664422512054	0.950698792934418	-2.93084335327148	0.163332030177116	0.374335676431656	0.0126661658287048
-1.66447079181671	0.949561655521393	-2.93356108665466	0.163484677672386	0.374417275190353	0.0127083444967866
-1.661865234375	0.954036593437195	-2.93600487709045	0.163541585206985	0.374314397573471	0.0126117616891861
-1.66892242431641	0.952609777450562	-2.94250869750977	0.163713425397873	0.374349564313889	0.0125575661659241
-1.66380560398102	0.955367863178253	-2.94609045982361	0.163774818181992	0.374374777078629	0.0125663327053189
-1.67613840103149	0.953967034816742	-2.95792126655579	0.163924559950829	0.374412178993225	0.0124548217281699
-1.66986560821533	0.955230891704559	-2.95728754997253	0.164058923721313	0.374499559402466	0.0124440146610141
-1.67824149131775	0.955196917057037	-2.96008825302124	0.164159864187241	0.374516516923904	0.0124039435759187
-1.68233609199524	0.956020355224609	-2.95374798774719	0.164403557777405	0.374617844820023	0.0124588999897242
-1.68655788898468	0.958395719528198	-2.95175194740295	0.164506241679192	0.374650567770004	0.0123993447050452
-1.69043695926666	0.959177672863007	-2.96284985542297	0.164730668067932	0.374791860580444	0.0123497685417533
-1.69476306438446	0.962258875370026	-2.95731496810913	0.164758622646332	0.374772369861603	0.0123446695506573
-1.70007419586182	0.960402190685272	-2.95722198486328	0.165109515190125	0.374967962503433	0.0123775545507669
-1.70334208011627	0.969906866550446	-2.95321297645569	0.165201798081398	0.375002890825272	0.0123163340613246
-1.71503484249115	0.964459896087646	-2.95860886573792	0.165472522377968	0.37519109249115	0.0124012604355812
-1.71470725536346	0.971977531909943	-2.95562434196472	0.165543213486671	0.375249862670898	0.0123718325048685
-1.72004342079163	0.973005771636963	-2.95759630203247	0.165894284844398	0.37542912364006	0.0123347733169794
-1.72359454631805	0.977893114089966	-2.95810985565186	0.166041776537895	0.375448763370514	0.0123945819213986
-1.73187506198883	0.982260644435883	-2.96671032905579	0.166364163160324	0.375718325376511	0.0125115187838674
-1.73797857761383	0.987526476383209	-2.96128582954407	0.166525647044182	0.375851660966873	0.0124993482604623
-1.74033463001251	0.992862701416016	-2.97470355033875	0.166839599609375	0.375976592302322	0.0126245589926839
-1.74570190906525	0.994477510452271	-2.96523857116699	0.167049050331116	0.376075148582459	0.012756303884089
-1.75043332576752	0.999041140079498	-2.9764404296875	0.167315945029259	0.37633603811264	0.0128531260415912
-1.75540387630463	1.00651562213898	-2.97918081283569	0.16762763261795	0.37641116976738	0.0129683269187808
-1.76085007190704	1.00923979282379	-2.98547744750977	0.167904034256935	0.376653462648392	0.013197691179812
-1.76316452026367	1.01431798934937	-2.98401856422424	0.168070048093796	0.376749902963638	0.0133135700598359
-1.77113783359528	1.01621901988983	-2.9990656375885	0.168556779623032	0.376952022314072	0.0134984720498323
-1.77384328842163	1.024090051651	-3.0011932849884	0.168738499283791	0.377090275287628	0.0136943198740482
-1.78333210945129	1.02629971504211	-3.01136755943298	0.169071286916733	0.377390265464783	0.0138823110610247
-1.78655397891998	1.03200721740723	-3.00824618339539	0.169375166296959	0.377544701099396	0.014042854309082
-1.79786098003387	1.03064298629761	-3.01152086257935	0.16963230073452	0.377786785364151	0.0143270650878549
-1.79866147041321	1.04001295566559	-3.01239204406738	0.170022577047348	0.378046870231628	0.0146666066721082
-1.80830156803131	1.04362201690674	-3.00360226631165	0.170233502984047	0.378154903650284	0.0149264205247164
-1.80962753295898	1.04917013645172	-3.01302099227905	0.170617893338203	0.37845715880394	0.0152056869119406
-1.81510210037231	1.05847370624542	-3.00983905792236	0.170869827270508	0.378574639558792	0.0154086695984006
-1.82224500179291	1.059983253479	-3.01949453353882	0.171274870634079	0.378870248794556	0.015734663233161
-1.82143127918243	1.06772792339325	-3.01826143264771	0.171584933996201	0.378981560468674	0.0158403813838959
-1.82810354232788	1.0702246427536	-3.0303943157196	0.171948984265327	0.379244297742844	0.0160601325333118
-1.8298773765564	1.07217729091644	-3.03680896759033	0.172325953841209	0.379520297050476	0.0162886343896389
-1.84001183509827	1.07678151130676	-3.04742527008057	0.172615543007851	0.379649728536606	0.0164866019040346
-1.84486043453217	1.07704675197601	-3.05507159233093	0.173051312565804	0.380004554986954	0.0167293176054955
-1.84598898887634	1.07999348640442	-3.04254412651062	0.173251032829285	0.380162626504898	0.0169662758708
-1.85545802116394	1.08414053916931	-3.04733991622925	0.173713997006416	0.380342215299606	0.0171404592692852
-1.85340440273285	1.08981931209564	-3.05024385452271	0.17401747405529	0.380632102489471	0.0173101536929607
-1.86082279682159	1.08960962295532	-3.03770303726196	0.174416169524193	0.380700349807739	0.0174243655055761
-1.86134159564972	1.09274542331696	-3.05422186851501	0.174786448478699	0.380897253751755	0.0174793880432844
-1.8611558675766	1.09716522693634	-3.05628085136414	0.175144910812378	0.381040513515472	0.0174916628748178
-1.86706936359406	1.09615159034729	-3.07509446144104	0.17548094689846	0.381171375513077	0.0176362786442041
-1.86797714233398	1.09271252155304	-3.07690930366516	0.175865396857262	0.381369143724442	0.0179006662219763
-1.86841595172882	1.0978935956955	-3.06407761573792	0.176095932722092	0.381421327590942	0.0181146282702684
-1.87657654285431	1.09590899944305	-3.06426477432251	0.176461562514305	0.381464302539825	0.0182630885392427
-1.87408936023712	1.10184848308563	-3.06099605560303	0.176718175411224	0.381620019674301	0.0184030458331108
-1.87366604804993	1.10737860202789	-3.0705463886261	0.177008077502251	0.381557017564774	0.0184141639620066
-1.87975144386292	1.10522270202637	-3.0826678276062	0.177420154213905	0.381610333919525	0.0184792280197144
-1.88042855262756	1.1059592962265	-3.08972024917603	0.177567854523659	0.381711542606354	0.0185763575136662
-1.88366794586182	1.10769832134247	-3.08445239067078	0.177848026156425	0.381689846515656	0.018695080652833
-1.88990712165833	1.10564172267914	-3.08184957504272	0.17825523018837	0.381749331951141	0.0188951399177313
-1.89028668403625	1.11311960220337	-3.07335186004639	0.178404152393341	0.381710559129715	0.0190560035407543
-1.89243257045746	1.11216175556183	-3.07451009750366	0.178657293319702	0.381620049476624	0.019135070964694
-1.89203560352325	1.11658501625061	-3.07400393486023	0.178929999470711	0.381524920463562	0.0192928519099951
-1.88928639888763	1.12264239788055	-3.08231806755066	0.179091528058052	0.381409972906113	0.0193913131952286
-1.89784455299377	1.11877536773682	-3.09145641326904	0.179427355527878	0.381263196468353	0.0195437055081129
-1.89402151107788	1.1212512254715	-3.08821368217468	0.179611876606941	0.381198823451996	0.0197829958051443
-1.89479994773865	1.12202394008636	-3.08079695701599	0.179755613207817	0.381121337413788	0.0200095232576132
-1.89790689945221	1.12014448642731	-3.08131766319275	0.17999655008316	0.380953818559647	0.0202328003942966
-1.89492928981781	1.12692952156067	-3.07314491271973	0.180105686187744	0.380956083536148	0.0203002206981182
-1.89605557918549	1.13032960891724	-3.06926369667053	0.180279329419136	0.38070484995842	0.0203440077602863
-1.89934885501862	1.13043534755707	-3.08780431747437	0.180527105927467	0.380558609962463	0.0203882437199354
-1.89386022090912	1.13024580478668	-3.08999037742615	0.180606782436371	0.380514353513718	0.0204695481806993
-1.90118980407715	1.1261625289917	-3.08255982398987	0.180717542767525	0.380362898111343	0.0205542836338282
-1.90425181388855	1.12747144699097	-3.08054637908936	0.180970400571823	0.380360901355743	0.0206128899008036
-1.90091836452484	1.12896609306335	-3.07173275947571	0.180980861186981	0.380189031362534	0.0205634869635105
-1.90037095546722	1.13411629199982	-3.07755899429321	0.181145742535591	0.380073189735413	0.0203918367624283
-1.90578055381775	1.12636840343475	-3.08935761451721	0.181322798132896	0.380002647638321	0.0203294176608324
-1.90022814273834	1.12824642658234	-3.0880880355835	0.181447312235832	0.3798808157444	0.0203379355370998
-1.89991629123688	1.12804424762726	-3.08351588249207	0.181509882211685	0.379846602678299	0.0202791672199965
-1.90311932563782	1.12114012241364	-3.07890629768372	0.181556046009064	0.379826366901398	0.0202732644975185
-1.89991331100464	1.12833106517792	-3.07426166534424	0.18154388666153	0.379873156547546	0.0201743580400944
-1.90128040313721	1.12699413299561	-3.07564330101013	0.181664898991585	0.379766821861267	0.0199927873909473
-1.90205931663513	1.12692165374756	-3.08773708343506	0.181875824928284	0.379626899957657	0.019885340705514
-1.8998156785965	1.12877988815308	-3.08914136886597	0.181833162903786	0.379698693752289	0.0199737399816513
-1.9059237241745	1.12485122680664	-3.08887243270874	0.181961789727211	0.379601567983627	0.0199948642402887
-1.90798676013947	1.12256908416748	-3.08512234687805	0.182066351175308	0.379657298326492	0.0200952962040901
-1.90362012386322	1.13029778003693	-3.0700798034668	0.182060793042183	0.379510343074799	0.0199797581881285
-1.90965986251831	1.12558305263519	-3.07539963722229	0.182083085179329	0.379509538412094	0.0198851339519024
-1.90744495391846	1.12736368179321	-3.08285164833069	0.182237297296524	0.379501104354858	0.01972889713943
-1.90162241458893	1.12714576721191	-3.09199047088623	0.1822369992733	0.37940987944603	0.0196815356612206
-1.90537512302399	1.12283885478973	-3.09387302398682	0.182282119989395	0.379408448934555	0.0196447111666203
-1.90548324584961	1.11751389503479	-3.08286166191101	0.18233884871006	0.379376202821732	0.0196929145604372
-1.90067577362061	1.12314999103546	-3.07426524162292	0.182290941476822	0.379347562789917	0.0196557231247425
-1.90065598487854	1.12040054798126	-3.0798168182373	0.18231500685215	0.379279583692551	0.0194827392697334
-1.89808428287506	1.11674678325653	-3.09281539916992	0.182345107197762	0.379277676343918	0.0193516109138727
-1.8941136598587	1.114417552948	-3.09541654586792	0.182354867458344	0.379285842180252	0.0193427838385105
-1.89669287204742	1.11045980453491	-3.0844361782074	0.182383850216866	0.379184365272522	0.0193480588495731
-1.89502096176147	1.10771644115448	-3.0823016166687	0.182464778423309	0.379173457622528	0.0192095227539539
-1.8889867067337	1.10924005508423	-3.08048129081726	0.182485148310661	0.37909597158432	0.0190680976957083
-1.88254308700562	1.10959494113922	-3.09012460708618	0.182471290230751	0.378964900970459	0.0188012793660164
-1.88402187824249	1.09811615943909	-3.10285091400146	0.182526960968971	0.378969430923462	0.0185768902301788
-1.87922787666321	1.09280478954315	-3.09727311134338	0.182619392871857	0.379025518894196	0.0184523873031139
-1.87501871585846	1.0910609960556	-3.08701777458191	0.182616174221039	0.37897914648056	0.018296305090189
-1.87828052043915	1.08338415622711	-3.0913188457489	0.182660102844238	0.379011362791061	0.0181607194244862
-1.86739015579224	1.08540987968445	-3.07949924468994	0.18263652920723	0.378966212272644	0.0178286917507648
-1.86597502231598	1.07793128490448	-3.08463001251221	0.182748422026634	0.378957629203796	0.0174816604703665
-1.8622784614563	1.07625389099121	-3.10131430625916	0.182912528514862	0.378915876150131	0.0171079132705927
-1.85459053516388	1.06991994380951	-3.09997582435608	0.18284173309803	0.378891587257385	0.0167603567242622
-1.85704565048218	1.0564124584198	-3.10985827445984	0.182922020554543	0.378933161497116	0.0163882989436388
-1.85487985610962	1.05230867862701	-3.09781551361084	0.183072835206985	0.379044204950333	0.0161505099385977
-1.84890222549438	1.05266392230988	-3.08974289894104	0.18307326734066	0.378985285758972	0.0158436223864555
-1.84631705284119	1.04732549190521	-3.09502625465393	0.18315589427948	0.378984808921814	0.0153937498107553
-1.84107398986816	1.04264402389526	-3.10517287254334	0.183305442333221	0.379034101963043	0.0150674339383841
-1.83676314353943	1.03553736209869	-3.11316204071045	0.183415547013283	0.379075795412064	0.0148565229028463
-1.82980442047119	1.02823925018311	-3.10527610778809	0.183486774563789	0.379106670618057	0.0146783348172903
-1.8318657875061	1.01993989944458	-3.10481214523315	0.183617502450943	0.379163205623627	0.014478538185358
-1.82436895370483	1.02287971973419	-3.09744000434875	0.183707490563393	0.379172742366791	0.0142297595739365
-1.82002639770508	1.01792883872986	-3.09916257858276	0.18381430208683	0.379103362560272	0.0139426188543439
-1.81237626075745	1.01272940635681	-3.11626935005188	0.183963805437088	0.379146009683609	0.0137152746319771
-1.80851089954376	1.01067781448364	-3.11998391151428	0.184129178524017	0.379251450300217	0.013595350086689
-1.80819833278656	1.00171613693237	-3.12055659294128	0.184268072247505	0.379270762205124	0.0134508088231087
-1.79989671707153	0.997078955173492	-3.11232566833496	0.184390544891357	0.37936544418335	0.0134553471580148
-1.79283583164215	0.999054491519928	-3.10284471511841	0.184449374675751	0.379291445016861	0.0133255487307906
-1.79255890846252	0.994624078273773	-3.10674142837524	0.1846012622118	0.379248201847076	0.0131672918796539
-1.78496897220612	0.993132829666138	-3.11717700958252	0.184798672795296	0.379345715045929	0.0130493510514498
-1.77731537818909	0.990646839141846	-3.11928057670593	0.184870347380638	0.379273265600204	0.0130174728110433
-1.77770829200745	0.983680069446564	-3.13001251220703	0.185069426894188	0.379412651062012	0.0130051579326391
-1.77101600170135	0.979239344596863	-3.11898469924927	0.185191318392754	0.379424542188644	0.0130203403532505
-1.76434028148651	0.981198608875275	-3.11462616920471	0.185208350419998	0.379380762577057	0.013031454756856
-1.76432192325592	0.978310883045197	-3.10906577110291	0.185430154204369	0.379352539777756	0.0129752159118652
-1.74865293502808	0.975575268268585	-3.12092113494873	0.185511618852615	0.379343628883362	0.0129264071583748
-1.73948609828949	0.973819434642792	-3.12722897529602	0.185531169176102	0.37924462556839	0.0127753494307399
-1.74184477329254	0.96276319026947	-3.13804078102112	0.185667738318443	0.379409104585648	0.0125751057639718
-1.73173129558563	0.9620720744133	-3.13067603111267	0.185734614729881	0.379535675048828	0.0126049378886819
-1.72833299636841	0.959550857543945	-3.12629771232605	0.185826778411865	0.379414141178131	0.012596920132637
-1.72665178775787	0.955497562885284	-3.12881088256836	0.186079397797585	0.379431933164597	0.0127714313566685
-1.71835768222809	0.958799064159393	-3.12139987945557	0.186091795563698	0.379331767559052	0.0128711182624102
-1.7203608751297	0.955717086791992	-3.12684297561646	0.186217829585075	0.379462212324142	0.0127970818430185
-1.70721578598022	0.95775842666626	-3.13488912582397	0.186433643102646	0.379339963197708	0.0126929637044668
-1.70513510704041	0.951139450073242	-3.14363312721252	0.186538860201836	0.3793625831604	0.0125435004010797
-1.70413303375244	0.942466735839844	-3.1526882648468	0.186767533421516	0.379490971565247	0.0125141860917211
-1.69082498550415	0.940476059913635	-3.14696145057678	0.186786741018295	0.379461318254471	0.0124418158084154
-1.69102931022644	0.936923325061798	-3.14411187171936	0.187016636133194	0.379542618989944	0.0124181378632784
-1.68531167507172	0.934683501720428	-3.13960599899292	0.18710957467556	0.379710882902145	0.0123293912038207
-1.67663753032684	0.931050002574921	-3.13771271705627	0.187219932675362	0.379642903804779	0.0122625920921564
-1.67690885066986	0.932133734226227	-3.14512872695923	0.1873919069767	0.379747092723846	0.0120938932523131
-1.66869533061981	0.92990243434906	-3.14820146560669	0.1875029951334	0.379792720079422	0.0119911897927523
-1.66352725028992	0.923064768314362	-3.15868902206421	0.187638431787491	0.379924148321152	0.0118519691750407
-1.66476762294769	0.911961436271667	-3.16434741020203	0.187823072075844	0.380112946033478	0.0117045920342207
-1.6558313369751	0.914553225040436	-3.15451622009277	0.188001915812492	0.380242854356766	0.0115940226241946
-1.65673220157623	0.912287414073944	-3.15072965621948	0.188089326024055	0.380222827196121	0.0113929156213999
-1.65803742408752	0.91264420747757	-3.1562807559967	0.188318267464638	0.380361974239349	0.0111873596906662
-1.65097415447235	0.910231590270996	-3.16984391212463	0.188491269946098	0.380509465932846	0.0109207658097148
-1.65266573429108	0.905539691448212	-3.17395901679993	0.188592880964279	0.380533277988434	0.0106922732666135
-1.65219795703888	0.903412282466888	-3.1753625869751	0.188840493559837	0.380768328905106	0.0105361379683018
-1.64887821674347	0.901447296142578	-3.1714084148407	0.188970014452934	0.380945414304733	0.0105181895196438
-1.65255045890808	0.901096880435944	-3.17220187187195	0.189102560281754	0.381055444478989	0.0104285376146436
-1.6517254114151	0.900370419025421	-3.17439723014832	0.189361467957497	0.381267189979553	0.0103602018207312
-1.6474597454071	0.903033792972565	-3.17736840248108	0.189479365944862	0.381315529346466	0.010196328163147
-1.6473423242569	0.901387453079224	-3.18596720695496	0.189718827605247	0.381463915109634	0.0101118311285973
-1.64308571815491	0.897623240947723	-3.19967722892761	0.189987137913704	0.381713896989822	0.0100696543231606
-1.63861680030823	0.898258030414581	-3.1943678855896	0.190103694796562	0.381870955228806	0.0101549616083503
-1.64064061641693	0.893837809562683	-3.19246435165405	0.190214306116104	0.382020443677902	0.0102760633453727
-1.63873410224915	0.897887706756592	-3.19371175765991	0.190518096089363	0.382256120443344	0.0103869568556547
-1.62785601615906	0.902476787567139	-3.19857811927795	0.190707936882973	0.382387638092041	0.0103847160935402
-1.63641548156738	0.902989149093628	-3.20470404624939	0.190875306725502	0.382591962814331	0.0104461470618844
-1.6300733089447	0.901579797267914	-3.21157503128052	0.191137954592705	0.382903069257736	0.0106091219931841
-1.62192320823669	0.901214838027954	-3.21083903312683	0.191320091485977	0.383131355047226	0.0106917219236493
-1.62906813621521	0.896188318729401	-3.21601891517639	0.191433727741241	0.38348600268364	0.0107040014117956
-1.6217395067215	0.903965353965759	-3.21140003204346	0.191683858633041	0.383849531412125	0.0107700815424323
-1.62429583072662	0.910433173179626	-3.20953035354614	0.191811129450798	0.384008884429932	0.0108525678515434
-1.63284575939178	0.911153018474579	-3.21563577651978	0.192119598388672	0.384336322546005	0.011010991409421
-1.62996387481689	0.914383471012115	-3.22512698173523	0.192345634102821	0.38456916809082	0.0111495740711689
-1.63707232475281	0.917940497398376	-3.24205946922302	0.192571386694908	0.384833842515945	0.0112115610390902
-1.64094865322113	0.918387174606323	-3.24649930000305	0.192811325192451	0.385227769613266	0.0113249002024531
-1.63988983631134	0.921799778938293	-3.23382568359375	0.192937985062599	0.385495513677597	0.0114736435934901
-1.6477837562561	0.929946959018707	-3.23045659065247	0.193097501993179	0.385727643966675	0.0115309469401836
-1.65354263782501	0.932517766952515	-3.24129009246826	0.193356305360794	0.386001586914063	0.0115332854911685
-1.65483963489532	0.936552941799164	-3.25699520111084	0.193524166941643	0.386239618062973	0.0115880565717816
-1.65631902217865	0.939302682876587	-3.25224304199219	0.193681985139847	0.386498421430588	0.0117161991074681
-1.66204237937927	0.942319571971893	-3.24735832214355	0.193767443299294	0.386715918779373	0.0118643129244447
-1.66565454006195	0.949817955493927	-3.2542827129364	0.193963691592216	0.387059152126312	0.0119508923962712
-1.66576778888702	0.956035614013672	-3.25492644309998	0.194036468863487	0.387132436037064	0.011905207298696
-1.66980695724487	0.955075263977051	-3.26446223258972	0.194031208753586	0.387385278940201	0.0118803540244699
-1.67523014545441	0.955093860626221	-3.27154421806335	0.194283008575439	0.387578219175339	0.0119481226429343
-1.67732989788055	0.960313379764557	-3.2650740146637	0.194338202476501	0.38786706328392	0.0120360227301717
-1.67754781246185	0.965054452419281	-3.25359988212585	0.194333180785179	0.387899488210678	0.0120269153267145
-1.68575608730316	0.972662150859833	-3.26588797569275	0.194461852312088	0.388052850961685	0.0118661085143685
-1.68610072135925	0.971847116947174	-3.27662348747253	0.194575130939484	0.388262748718262	0.0118676591664553
-1.68916010856628	0.975479125976563	-3.27482509613037	0.194482356309891	0.388416856527328	0.0118675231933594
-1.69885563850403	0.979137539863586	-3.26867270469666	0.194558084011078	0.388567924499512	0.0119703523814678
-1.70297205448151	0.981142818927765	-3.27246904373169	0.194502398371696	0.38873878121376	0.0119336638599634
-1.70309364795685	0.988283395767212	-3.27083206176758	0.194637253880501	0.388912826776505	0.0118714775890112
-1.71215963363647	0.990454971790314	-3.28359913825989	0.194646060466766	0.389069080352783	0.0118395071476698
-1.71682751178741	0.990098118782043	-3.28899335861206	0.194656804203987	0.389343559741974	0.0118844257667661
-1.71847689151764	0.993167340755463	-3.28777456283569	0.194785833358765	0.389543533325195	0.0119187766686082
-1.7209540605545	0.999390840530396	-3.27749514579773	0.194755002856255	0.389783143997192	0.0119280396029353
-1.7289525270462	1.00253045558929	-3.28482985496521	0.194798499345779	0.38995572924614	0.0118430573493242
-1.72768723964691	1.00778472423553	-3.28966426849365	0.194864198565483	0.390227228403091	0.0118330111727118
-1.73288905620575	1.00846576690674	-3.30177974700928	0.19483146071434	0.390518635511398	0.0117853479459882
-1.74154853820801	1.01111972332001	-3.3080952167511	0.195013463497162	0.3907850086689	0.0118941776454449
-1.74590575695038	1.01425981521606	-3.29844808578491	0.195028439164162	0.391050428152084	0.0120482351630926
-1.74642157554626	1.02126407623291	-3.29961204528809	0.195068076252937	0.391305297613144	0.0120555683970451
-1.75093567371368	1.02489638328552	-3.30520844459534	0.195130988955498	0.391535073518753	0.0120413983240724
-1.75467205047607	1.02698707580566	-3.31450629234314	0.195249065756798	0.391891568899155	0.012150133959949
-1.76010572910309	1.02999997138977	-3.31868243217468	0.195214942097664	0.392213851213455	0.0123129105195403
-1.76361083984375	1.03699350357056	-3.30830359458923	0.195302844047546	0.392433017492294	0.0124885933473706
-1.77159225940704	1.03938400745392	-3.31019425392151	0.19537353515625	0.392702519893646	0.0126430504024029
-1.77051031589508	1.04770982265472	-3.32076573371887	0.1954385638237	0.392956018447876	0.0127089349552989
-1.77525401115417	1.05230748653412	-3.32146859169006	0.195459336042404	0.393124312162399	0.0128330113366246
-1.78172314167023	1.05327486991882	-3.32832431793213	0.195461079478264	0.39340928196907	0.0130690904334188
-1.79218864440918	1.05784177780151	-3.32036685943604	0.195566698908806	0.393610715866089	0.0132632432505488
-1.78872382640839	1.06961441040039	-3.32079839706421	0.195573717355728	0.393862396478653	0.0134325744584203
-1.79713666439056	1.07136380672455	-3.32999420166016	0.195562854409218	0.393951117992401	0.0135169364511967
-1.80617928504944	1.07586336135864	-3.33309769630432	0.195613399147987	0.39410862326622	0.0137491803616285
-1.81207501888275	1.07695508003235	-3.33354544639587	0.195683538913727	0.394305825233459	0.0140447858721018
-1.81522655487061	1.09008002281189	-3.32771825790405	0.195635735988617	0.394428580999374	0.0143529810011387
-1.82024264335632	1.09696805477142	-3.33013343811035	0.195578843355179	0.394440621137619	0.0144755830988288
-1.82919669151306	1.0996161699295	-3.33815670013428	0.195680469274521	0.394582599401474	0.0147177800536156
-1.83565783500671	1.10480165481567	-3.34363770484924	0.195628076791763	0.394693791866302	0.0150742046535015
-1.84274196624756	1.11182951927185	-3.3338634967804	0.195546299219131	0.394818395376205	0.015479477122426
-1.848748087883	1.12244939804077	-3.32938051223755	0.195587813854218	0.394771844148636	0.0157600343227386
-1.8599705696106	1.127889752388	-3.34591770172119	0.19557848572731	0.394818753004074	0.0159895699471235
-1.86238288879395	1.13331580162048	-3.35280609130859	0.195647493004799	0.394956290721893	0.0163751151412725
-1.86949253082275	1.1386753320694	-3.33794665336609	0.1955905854702	0.394980251789093	0.0167459025979042
-1.87843930721283	1.14825916290283	-3.33015298843384	0.195590555667877	0.395013988018036	0.0170211996883154
-1.88478863239288	1.15409469604492	-3.34857368469238	0.195608526468277	0.395022749900818	0.0171967521309853
-1.89387226104736	1.15564060211182	-3.35776996612549	0.195698201656342	0.395208597183228	0.017499165609479
-1.89641165733337	1.16073155403137	-3.34207034111023	0.195613205432892	0.395256012678146	0.0178830809891224
-1.90082609653473	1.16965758800507	-3.34084916114807	0.19561330974102	0.395273089408875	0.0180801376700401
-1.91200494766235	1.17135834693909	-3.35074830055237	0.195676520466805	0.395354330539703	0.0181357823312283
-1.91520214080811	1.17439746856689	-3.35637021064758	0.19575223326683	0.395546078681946	0.0182916540652514
-1.92078459262848	1.17854428291321	-3.348140001297	0.195781454443932	0.395625084638596	0.0185457337647676
-1.92459309101105	1.18378436565399	-3.34061145782471	0.1957628428936	0.395803928375244	0.0187410246580839
-1.9310427904129	1.18796360492706	-3.35634708404541	0.195824801921844	0.395842522382736	0.0186726823449135
-1.93396627902985	1.18626391887665	-3.3636257648468	0.195967718958855	0.396078407764435	0.0186764039099216
-1.93658220767975	1.18542206287384	-3.35982418060303	0.195891842246056	0.396375179290771	0.0186703857034445
-1.94308245182037	1.18957769870758	-3.35411381721497	0.195895090699196	0.396579027175903	0.0187479890882969
-1.95050966739655	1.19688153266907	-3.35152697563171	0.196026340126991	0.396729975938797	0.0188526846468449
-1.9570084810257	1.20235741138458	-3.36877059936523	0.196232944726944	0.396948724985123	0.0190352853387594
-1.96276390552521	1.20362675189972	-3.37332081794739	0.196246072649956	0.39724400639534	0.0194235816597939
-1.97091495990753	1.21149897575378	-3.36226940155029	0.196384966373444	0.397453516721725	0.0197908356785774
-1.97770345211029	1.21760952472687	-3.36493253707886	0.196464106440544	0.397590696811676	0.019930774345994
-1.98400902748108	1.22074329853058	-3.37891459465027	0.196651071310043	0.397881358861923	0.0201005898416042
-1.98668670654297	1.21890759468079	-3.38213181495667	0.196730807423592	0.398141473531723	0.0203976351767778
-1.99013555049896	1.22360908985138	-3.36992716789246	0.19675549864769	0.398366689682007	0.0207597427070141
-1.98772549629211	1.2305109500885	-3.37156987190247	0.196859389543533	0.39853897690773	0.0209832619875669
-1.99250388145447	1.23250472545624	-3.38574552536011	0.196970656514168	0.398774772882462	0.0212975330650806
-1.99922251701355	1.23289310932159	-3.38429927825928	0.197065338492393	0.399018228054047	0.0217291619628668
-2.00084543228149	1.24336755275726	-3.38086581230164	0.19714167714119	0.399282187223434	0.0220509823411703
-2.00224375724792	1.24543726444244	-3.3959264755249	0.197150707244873	0.399529993534088	0.0223087351769209
-2.0031623840332	1.24777889251709	-3.40118908882141	0.197219341993332	0.399722993373871	0.0225896239280701
-2.01118493080139	1.2517386674881	-3.39469408988953	0.19729071855545	0.400004982948303	0.0229692365974188
-2.0164635181427	1.25457763671875	-3.39739274978638	0.197334468364716	0.400262981653214	0.0230071898549795
-2.01950693130493	1.25356984138489	-3.41328477859497	0.197462663054466	0.400513529777527	0.0229639038443565
-2.02680039405823	1.25770378112793	-3.41230130195618	0.197488024830818	0.400788456201553	0.023191886022687
-2.02967548370361	1.26219308376312	-3.39831924438477	0.19744773209095	0.401054978370667	0.0232165437191725
-2.03593444824219	1.26215720176697	-3.40831327438354	0.197536706924438	0.401362001895905	0.0232113320380449
-2.04054522514343	1.25777018070221	-3.42302560806274	0.197549507021904	0.401716411113739	0.0232682414352894
-2.04715704917908	1.26223087310791	-3.41074228286743	0.197687238454819	0.402101844549179	0.0233644731342793
-2.05011248588562	1.26357173919678	-3.41095376014709	0.197587862610817	0.402332991361618	0.0234224703162909
-2.05071997642517	1.2637255191803	-3.43356251716614	0.197672739624977	0.402663350105286	0.0234847292304039
-2.05489683151245	1.26301193237305	-3.41840958595276	0.197660058736801	0.403008699417114	0.0236799456179142
-2.05198359489441	1.27022647857666	-3.42019748687744	0.197757974267006	0.403249323368073	0.0237859189510345
-2.05578589439392	1.26585555076599	-3.43572306632996	0.197771057486534	0.403572082519531	0.0238876659423113
-2.05566024780273	1.26549303531647	-3.43971085548401	0.197898924350739	0.403970927000046	0.0241475030779839
-2.05545091629028	1.26758396625519	-3.43143439292908	0.197811752557755	0.404264360666275	0.0243628174066544
-2.04976105690002	1.26695287227631	-3.44264459609985	0.197859287261963	0.404584735631943	0.0245046354830265
-2.05230212211609	1.26449072360992	-3.44765853881836	0.197809591889381	0.404967486858368	0.0247920043766499
-2.04681634902954	1.26563251018524	-3.43126893043518	0.197751864790916	0.405223429203033	0.0250648073852062
-2.04744672775269	1.26777899265289	-3.4434928894043	0.197731927037239	0.405546724796295	0.0251737181097269
-2.04180955886841	1.25907564163208	-3.45809006690979	0.197768434882164	0.406005769968033	0.0253757424652576
-2.03982663154602	1.26105391979218	-3.4493887424469	0.197779774665833	0.406442284584045	0.0256544258445501
-2.03676176071167	1.261101603508	-3.44825124740601	0.197646796703339	0.406651467084885	0.0257917456328869
-2.03018140792847	1.25832760334015	-3.46678280830383	0.197617962956429	0.40706542134285	0.0259807277470827
-2.02935862541199	1.2546501159668	-3.45589089393616	0.197465032339096	0.407481282949448	0.0262711774557829
-2.02285766601563	1.25551247596741	-3.4635636806488	0.19747719168663	0.407789796590805	0.0263414364308119
-2.0191068649292	1.25516748428345	-3.47474455833435	0.197319865226746	0.408141195774078	0.0265149958431721
-2.01485538482666	1.25209474563599	-3.45708608627319	0.197095766663551	0.408447653055191	0.0267528146505356
-2.01046538352966	1.25194561481476	-3.46709847450256	0.197042107582092	0.40874445438385	0.0267535150051117
-2.00930857658386	1.24572491645813	-3.47557854652405	0.196890816092491	0.409047484397888	0.0269343070685863
-2.00239777565002	1.24771618843079	-3.47005987167358	0.196665704250336	0.409361839294434	0.0271472595632076
-2.00145936012268	1.24191093444824	-3.48219299316406	0.196531549096107	0.409598767757416	0.027167659252882
-1.99690413475037	1.23988914489746	-3.48021173477173	0.196309432387352	0.409985244274139	0.0273661110550165
-1.99722623825073	1.24565589427948	-3.47475004196167	0.196096628904343	0.410183548927307	0.027528990060091
-1.99433708190918	1.23484539985657	-3.48599171638489	0.195873603224754	0.410454511642456	0.0276380628347397
-1.9898374080658	1.24065613746643	-3.47635865211487	0.195668488740921	0.410691559314728	0.02793980948627
-1.99175536632538	1.24057710170746	-3.47853708267212	0.19533234834671	0.410878956317902	0.0279689449816942
-1.9888721704483	1.23232340812683	-3.48649644851685	0.195068910717964	0.411131352186203	0.0281456168740988
-1.98563468456268	1.23657202720642	-3.4692976474762	0.194725140929222	0.4112508893013	0.028395039960742
-1.9867901802063	1.23309946060181	-3.48368382453918	0.194416284561157	0.411396563053131	0.0284010265022516
-1.98250508308411	1.22948670387268	-3.4784152507782	0.194129422307014	0.411562085151672	0.0286246333271265
-1.98175013065338	1.23222029209137	-3.47739934921265	0.193726688623428	0.411564499139786	0.0286938305944204
-1.97627186775208	1.22430849075317	-3.47694897651672	0.193458542227745	0.411640614271164	0.0288053043186665
-1.97734177112579	1.22827517986298	-3.47107744216919	0.193094328045845	0.41169285774231	0.029010534286499
-1.9759213924408	1.22724759578705	-3.47889757156372	0.19276462495327	0.411752998828888	0.0290227308869362
-1.97352302074432	1.22115933895111	-3.4739134311676	0.192316234111786	0.411819636821747	0.0292080342769623
-1.97383034229279	1.2194836139679	-3.46318364143372	0.191942542791367	0.411717504262924	0.0293081849813461
-1.96990954875946	1.21718859672546	-3.47753763198853	0.191557496786118	0.411654829978943	0.0293914470821619
-1.9681693315506	1.21212518215179	-3.47200226783752	0.19115261733532	0.411709010601044	0.0297132935374975
-1.96282541751862	1.21552693843842	-3.46322154998779	0.190735265612602	0.411520451307297	0.0299112126231194
-1.95985043048859	1.21356773376465	-3.47399353981018	0.190376624464989	0.41158601641655	0.0301111973822117
-1.95917451381683	1.21096503734589	-3.4536144733429	0.189870625734329	0.411523997783661	0.0304706431925297
-1.95393741130829	1.21411502361298	-3.46005940437317	0.189475998282433	0.411394655704498	0.0306414011865854
-1.95014977455139	1.21203017234802	-3.45946645736694	0.189099162817001	0.411313742399216	0.0308812595903873
-1.95318043231964	1.20887267589569	-3.4439697265625	0.188607275485992	0.41123241186142	0.031232101842761
-1.94358706474304	1.20967102050781	-3.44933748245239	0.188222274184227	0.41111296415329	0.031430047005415
-1.94657254219055	1.20708954334259	-3.44725203514099	0.187834441661835	0.410999238491058	0.0317495428025723
-1.93624448776245	1.20540499687195	-3.43490028381348	0.187490984797478	0.410882860422134	0.0320876576006413
-1.93355917930603	1.20183169841766	-3.44402480125427	0.187018245458603	0.410809218883514	0.0323263928294182
-1.93409478664398	1.19982933998108	-3.43625140190125	0.186608791351318	0.410687416791916	0.0327667780220509
-1.92503356933594	1.2035299539566	-3.42960906028748	0.186219364404678	0.410486698150635	0.0330317057669163
-1.92379546165466	1.19341862201691	-3.438316822052	0.185860171914101	0.41034659743309	0.0330702550709248
-1.92147290706635	1.1928277015686	-3.42738509178162	0.185526072978973	0.410268872976303	0.0333987586200237
-1.91579139232635	1.19395172595978	-3.41636848449707	0.185152500867844	0.409960180521011	0.03369115665555
-1.90965163707733	1.18760192394257	-3.41927027702332	0.18465431034565	0.40981313586235	0.0339343994855881
-1.91186141967773	1.18424367904663	-3.41730618476868	0.184323623776436	0.409698784351349	0.0343662016093731
-1.90635514259338	1.18619573116302	-3.4094455242157	0.183970063924789	0.409428328275681	0.0347209237515926
-1.902503490448	1.18364715576172	-3.41410613059998	0.183566391468048	0.409252166748047	0.0348545089364052
-1.90366780757904	1.17762732505798	-3.4009256362915	0.183226525783539	0.409038960933685	0.0351700410246849
-1.89467895030975	1.17923212051392	-3.39668297767639	0.182763546705246	0.408887088298798	0.0353087186813354
-1.89489603042603	1.17150104045868	-3.40421199798584	0.182409524917603	0.408613622188568	0.0353025272488594
-1.88759732246399	1.16239583492279	-3.38996767997742	0.181983277201653	0.408439487218857	0.0354267656803131
-1.88562285900116	1.15857565402985	-3.38288879394531	0.18158745765686	0.408215582370758	0.0353431217372417
-1.87014412879944	1.14504992961884	-3.38644766807556	0.181140452623367	0.407894492149353	0.0349536202847958
-1.87024641036987	1.13399517536163	-3.38579964637756	0.180854588747025	0.40774604678154	0.0348010770976543
-1.86448049545288	1.12727642059326	-3.37015247344971	0.180465161800385	0.407558977603912	0.034723736345768
-1.85894775390625	1.12478590011597	-3.37398838996887	0.180165097117424	0.407115817070007	0.0346220731735229
-1.85526072978973	1.11737215518951	-3.37484574317932	0.179804652929306	0.407053172588348	0.0348295196890831
-1.85326254367828	1.11601769924164	-3.36324381828308	0.179389044642448	0.406728684902191	0.0351464860141277
-1.84972298145294	1.11382341384888	-3.3596568107605	0.179061964154243	0.40649539232254	0.0354376696050167
-1.84435606002808	1.1095142364502	-3.36372423171997	0.178735330700874	0.406221091747284	0.0357594862580299
-1.8435685634613	1.10690307617188	-3.34911394119263	0.178388863801956	0.406004220247269	0.0360860228538513
-1.83550977706909	1.10058033466339	-3.35192012786865	0.178061306476593	0.405686855316162	0.0362296588718891
-1.83100950717926	1.09386324882507	-3.35502099990845	0.177672609686852	0.405478000640869	0.0365497022867203
-1.82468700408936	1.09290051460266	-3.33747124671936	0.177436843514442	0.405273765325546	0.0369899310171604
-1.82044899463654	1.0917751789093	-3.33895611763	0.177195250988007	0.404936641454697	0.0372552648186684
-1.813929438591	1.08457517623901	-3.34413957595825	0.176897391676903	0.404707819223404	0.0375272147357464
-1.81335628032684	1.0794517993927	-3.32890892028809	0.176715552806854	0.404505521059036	0.0380809307098389
-1.80516517162323	1.08038437366486	-3.32396149635315	0.176422134041786	0.404220849275589	0.0383874624967575
-1.80138874053955	1.07547605037689	-3.34024453163147	0.176262974739075	0.404119491577148	0.0387583374977112
-1.79486811161041	1.06904435157776	-3.32425022125244	0.176061928272247	0.403905421495438	0.0392758399248123
-1.78874576091766	1.07184255123138	-3.31862378120422	0.17587710916996	0.403714895248413	0.0396756678819656
-1.78106391429901	1.06411051750183	-3.32680249214172	0.175685748457909	0.403537184000015	0.0400207787752151
-1.77865290641785	1.05973470211029	-3.31811308860779	0.175570324063301	0.403431832790375	0.0405379198491573
-1.77648758888245	1.05945265293121	-3.30200123786926	0.175403922796249	0.403180032968521	0.0408750027418137
-1.76967203617096	1.05421817302704	-3.31458425521851	0.175335764884949	0.402952998876572	0.0410644933581352
-1.76654088497162	1.04544270038605	-3.31618094444275	0.175184816122055	0.402904361486435	0.0413126386702061
-1.75895607471466	1.03892433643341	-3.29795837402344	0.175066068768501	0.40277224779129	0.0416149608790874
-1.754110455513	1.03870165348053	-3.30655288696289	0.175003960728645	0.40249964594841	0.0416315458714962
-1.74753189086914	1.02736210823059	-3.30946111679077	0.174878656864166	0.402486592531204	0.0417008809745312
[truncated: 30,489 more rows]
