# Supplementary material for: Identification of Haptic Based Guiding Using Hard Reins
Source: PLoS One. 2015 Jul 22;10(7):e0132020. doi: 10.1371/journal.pone.0132020 (PMC4511788; doi:10.1371/journal.pone.0132020)
Supplement: S6 File — (ZIP) [file pone.0132020.s006.zip › Exp2_ForceData2/Subject7/path1/T10.csv]

Force X (N)	Force Y (N)	Force Z (N)	Torque X (N-m)	Torque Y (N-m)	Torque Z (N-m)	Frequency = 10000	Averaging Level = 16	F/T Serial Number = FT11772	Time Started = 19/12/2012 13:18:20
0.928855895996094	-0.337555259466171	-3.40776419639587	0.138377457857132	0.396322578191757	0.03741504997015
0.916443467140198	-0.334107786417007	-3.40378212928772	0.138022065162659	0.396129369735718	0.0373841784894466
0.912469327449799	-0.325121581554413	-3.40120625495911	0.13802245259285	0.395903199911118	0.0373377911746502
0.907422721385956	-0.321714609861374	-3.40008425712585	0.137645244598389	0.39570340514183	0.037312489002943
0.899817645549774	-0.317402690649033	-3.38994717597961	0.137541741132736	0.395591050386429	0.0372994020581245
0.902158141136169	-0.314242124557495	-3.3889467716217	0.137445896863937	0.39532145857811	0.0371169559657574
0.906621158123016	-0.323709279298782	-3.39082884788513	0.13712041079998	0.395290076732636	0.0370206609368324
0.914235413074493	-0.325895547866821	-3.38924646377563	0.13720478117466	0.395115196704865	0.0367141254246235
0.908510982990265	-0.330988764762878	-3.38343381881714	0.136897951364517	0.39507994055748	0.0360599830746651
0.900958836078644	-0.334804773330688	-3.37911438941956	0.136963024735451	0.395100295543671	0.0356560759246349
0.884585976600647	-0.317239850759506	-3.37893319129944	0.137091383337975	0.395007014274597	0.0356235690414906
0.875287055969238	-0.316482484340668	-3.38810443878174	0.136999025940895	0.395217597484589	0.0358030796051025
0.859709918498993	-0.301477015018463	-3.38340997695923	0.137022152543068	0.395248174667358	0.0360150970518589
0.858737289905548	-0.297734916210175	-3.38445973396301	0.136674419045448	0.395337015390396	0.0361626297235489
0.846018016338348	-0.292678356170654	-3.37935662269592	0.136545553803444	0.395314753055573	0.0364945717155933
0.846153557300568	-0.276440322399139	-3.38640594482422	0.136401638388634	0.395301908254623	0.0368065685033798
0.840326249599457	-0.275211006402969	-3.38489603996277	0.136217504739761	0.395384162664413	0.0371434241533279
0.830202221870422	-0.262879490852356	-3.37784147262573	0.136372372508049	0.395436197519302	0.037299107760191
0.831839501857758	-0.258911669254303	-3.3782639503479	0.136253610253334	0.395495533943176	0.0374577306210995
0.822465002536774	-0.255383908748627	-3.38345050811768	0.136246636509895	0.395706593990326	0.0376682281494141
0.824698507785797	-0.244739830493927	-3.38010120391846	0.136209756135941	0.395698696374893	0.0377575308084488
0.814720153808594	-0.247903540730476	-3.3831741809845	0.135976821184158	0.395906388759613	0.0378651209175587
0.813756585121155	-0.24063877761364	-3.38595175743103	0.136120244860649	0.396102994680405	0.0380303636193275
0.818685472011566	-0.238200083374977	-3.38544535636902	0.135979726910591	0.396172761917114	0.0382454358041286
0.819484710693359	-0.2374517172575	-3.39250159263611	0.135883882641792	0.3965203166008	0.0383225083351135
0.817912936210632	-0.235881388187408	-3.38275766372681	0.135964661836624	0.396547973155975	0.0381285920739174
0.813619673252106	-0.236706286668777	-3.38560056686401	0.135806068778038	0.396947383880615	0.0380257740616798
0.804564356803894	-0.227798461914063	-3.38620352745056	0.136062771081924	0.397179245948792	0.0382225550711155
0.793547987937927	-0.217651098966599	-3.38686990737915	0.136021137237549	0.397473931312561	0.0383252650499344
0.791383504867554	-0.219142034649849	-3.3973548412323	0.136022940278053	0.397843301296234	0.038225457072258
0.778400838375092	-0.213490813970566	-3.39789700508118	0.136020809412003	0.398136973381042	0.0381979495286942
0.783308506011963	-0.212812960147858	-3.39969348907471	0.135799437761307	0.39840030670166	0.0380042642354965
0.778684020042419	-0.210796073079109	-3.396968126297	0.135840371251106	0.398681879043579	0.0379219353199005
0.76960813999176	-0.203765764832497	-3.3993034362793	0.135841012001038	0.398834109306335	0.0377431847155094
0.777665853500366	-0.208775356411934	-3.40251970291138	0.135699391365051	0.399090856313705	0.0374505259096622
0.766662180423737	-0.20369029045105	-3.39999127388	0.13570462167263	0.399402529001236	0.0373273342847824
0.773676574230194	-0.208237588405609	-3.4045832157135	0.135628268122673	0.399486094713211	0.0370272807776928
0.766909837722778	-0.20616614818573	-3.40388059616089	0.135567754507065	0.399889200925827	0.0367618910968304
0.766728520393372	-0.201656132936478	-3.40167713165283	0.135694444179535	0.399968028068542	0.0366071239113808
0.770766377449036	-0.213545560836792	-3.40221643447876	0.135489925742149	0.400248229503632	0.0363833904266357
0.777579665184021	-0.206521332263947	-3.41019678115845	0.135607808828354	0.400472104549408	0.0362148843705654
0.780388414859772	-0.21674607694149	-3.40813231468201	0.135553374886513	0.400568097829819	0.0358183048665524
0.78031724691391	-0.216690972447395	-3.40859079360962	0.135620072484016	0.400895804166794	0.0356216803193092
0.773223042488098	-0.207792654633522	-3.40705037117004	0.13566167652607	0.400974780321121	0.0355488434433937
0.772365510463715	-0.207922384142876	-3.40983176231384	0.135622650384903	0.401333600282669	0.0356297679245472
0.765835821628571	-0.203586831688881	-3.41740226745605	0.135702550411224	0.401532262563705	0.0355790928006172
0.763457059860229	-0.20115028321743	-3.41434764862061	0.135636806488037	0.40163454413414	0.0355748385190964
0.772868394851685	-0.201929584145546	-3.4184718132019	0.13561075925827	0.401923954486847	0.0355610102415085
0.767528295516968	-0.201898619532585	-3.41533064842224	0.135585889220238	0.401953935623169	0.035595778375864
0.773940443992615	-0.196194931864738	-3.41666483879089	0.13560988008976	0.402053534984589	0.0355388298630714
0.779689908027649	-0.20397861301899	-3.41871070861816	0.135575830936432	0.402191251516342	0.0355239138007164
0.780567348003387	-0.199796095490456	-3.41905760765076	0.135648518800735	0.402163445949554	0.035710271447897
0.805123746395111	-0.204247772693634	-3.42085790634155	0.135659918189049	0.402262210845947	0.0360133871436119
0.822623908519745	-0.219674751162529	-3.42379522323608	0.13566429913044	0.402300953865051	0.0363757312297821
0.82687383890152	-0.226201310753822	-3.42287158966064	0.135866567492485	0.402490258216858	0.0359837412834167
0.826792240142822	-0.232393845915794	-3.42241358757019	0.136125519871712	0.402623653411865	0.0352247841656208
0.815795302391052	-0.243495434522629	-3.41892981529236	0.136143922805786	0.40281093120575	0.0346388593316078
0.806225597858429	-0.233815506100655	-3.42689085006714	0.136282473802567	0.402887731790543	0.0345481783151627
0.801405012607574	-0.225474640727043	-3.42501449584961	0.13629250228405	0.402954787015915	0.0349094159901142
0.799203157424927	-0.217622056603432	-3.43284225463867	0.13598108291626	0.403290808200836	0.035486064851284
0.799535989761353	-0.206777766346931	-3.43094730377197	0.136003836989403	0.403278261423111	0.035976704210043
0.807538986206055	-0.205126732587814	-3.43362283706665	0.135862827301025	0.403401285409927	0.0365686379373074
0.807830035686493	-0.194102272391319	-3.43185901641846	0.135875016450882	0.403493791818619	0.0372759103775024
0.810604512691498	-0.189732804894447	-3.42644429206848	0.135975673794746	0.403342574834824	0.0378548800945282
0.819041907787323	-0.186899855732918	-3.42938876152039	0.135936290025711	0.403493732213974	0.0381493270397186
0.816013395786285	-0.186165228486061	-3.43107461929321	0.136006653308868	0.40355983376503	0.0383576154708862
0.820389330387115	-0.183269321918488	-3.42945671081543	0.136075794696808	0.403548121452332	0.0384201109409332
0.822036564350128	-0.180490851402283	-3.43374562263489	0.136113420128822	0.403754532337189	0.0384638644754887
0.813249230384827	-0.179039835929871	-3.42992377281189	0.136282652616501	0.40368714928627	0.0386588275432587
0.821655571460724	-0.17229451239109	-3.4368793964386	0.136312007904053	0.40386164188385	0.0387565083801746
0.826975226402283	-0.174982085824013	-3.43804836273193	0.136296853423119	0.404067516326904	0.0388277694582939
0.829908609390259	-0.173849955201149	-3.43495321273804	0.136300683021545	0.404057443141937	0.0391304716467857
0.836739599704742	-0.171472266316414	-3.4383397102356	0.136273622512817	0.404191553592682	0.0392301715910435
0.84653627872467	-0.17868946492672	-3.43419551849365	0.136210516095161	0.404441744089127	0.0393916703760624
0.846952438354492	-0.173302695155144	-3.4404776096344	0.136290922760963	0.40458670258522	0.0394429638981819
0.861546695232391	-0.184887319803238	-3.44181990623474	0.136282578110695	0.404556781053543	0.0390534736216068
0.867651522159576	-0.192120209336281	-3.43702840805054	0.136160120368004	0.404699921607971	0.0386402122676373
0.864216148853302	-0.194053515791893	-3.44425582885742	0.13615657389164	0.404860973358154	0.0382430255413055
0.868689715862274	-0.19633474946022	-3.43552088737488	0.13621024787426	0.404819488525391	0.0379350371658802
0.864829182624817	-0.198345959186554	-3.43757843971252	0.135945394635201	0.404847532510757	0.0375721417367458
0.858852982521057	-0.197326987981796	-3.44003057479858	0.135888427495956	0.404958039522171	0.037046555429697
0.865096688270569	-0.196223482489586	-3.44050598144531	0.135783910751343	0.404778391122818	0.0367059372365475
0.870941281318665	-0.20124888420105	-3.44037532806396	0.135469153523445	0.404939413070679	0.0367341041564941
0.875034213066101	-0.200557291507721	-3.43947100639343	0.135535970330238	0.404807895421982	0.0367222689092159
0.877246081829071	-0.196995869278908	-3.44172072410584	0.135183349251747	0.404633313417435	0.0366629101336002
0.886447966098785	-0.204348757863045	-3.43694710731506	0.13497668504715	0.40462726354599	0.0365731865167618
0.886500418186188	-0.198114603757858	-3.4333610534668	0.134923502802849	0.404481321573257	0.0366061516106129
0.896296441555023	-0.202976629137993	-3.42942142486572	0.134624347090721	0.404368579387665	0.0365279465913773
0.900082051753998	-0.206761986017227	-3.43204283714294	0.134596213698387	0.404273331165314	0.0364690274000168
0.900381028652191	-0.199817046523094	-3.42780470848084	0.134423598647118	0.40422186255455	0.0364261791110039
0.913025319576263	-0.204724967479706	-3.42888855934143	0.134302228689194	0.40410578250885	0.0362483747303486
0.913721740245819	-0.210382610559464	-3.42602777481079	0.134228482842445	0.40403625369072	0.0361996553838253
0.917869985103607	-0.20560097694397	-3.42547130584717	0.134157851338387	0.403930097818375	0.0360405072569847
0.928716659545898	-0.211128115653992	-3.42255330085754	0.133951857686043	0.403800874948502	0.0358978882431984
0.922722637653351	-0.213800862431526	-3.42689895629883	0.133802756667137	0.403748989105225	0.0358159840106964
0.933064639568329	-0.2111676633358	-3.42135143280029	0.133772239089012	0.403615742921829	0.0356137230992317
0.939406454563141	-0.21617828309536	-3.42542910575867	0.133502662181854	0.403638541698456	0.0354146026074886
0.941275298595428	-0.222539037466049	-3.42063927650452	0.133387833833694	0.403562933206558	0.0353452228009701
0.953087568283081	-0.221165418624878	-3.41770434379578	0.133367151021957	0.403514117002487	0.0350980646908283
0.955921709537506	-0.225597158074379	-3.41955876350403	0.133069530129433	0.403466045856476	0.0349268354475498
0.961422979831696	-0.228781819343567	-3.41933870315552	0.1331437677145	0.40342903137207	0.0348355136811733
0.974042296409607	-0.231716006994247	-3.41582489013672	0.132917806506157	0.403274804353714	0.0347026139497757
0.980529129505157	-0.237649813294411	-3.42008519172668	0.132683396339417	0.403252989053726	0.0345461890101433
0.984075844287872	-0.242096707224846	-3.41534972190857	0.132773607969284	0.403127282857895	0.034453846514225
0.995652437210083	-0.243127077817917	-3.41693377494812	0.132466569542885	0.403033435344696	0.0343033410608768
1.00325274467468	-0.246846809983253	-3.42001962661743	0.132555678486824	0.40304160118103	0.0343215763568878
1.00375497341156	-0.244822934269905	-3.41672658920288	0.132394522428513	0.402808517217636	0.0343458615243435
1.0182272195816	-0.24933135509491	-3.41465878486633	0.132177427411079	0.402831017971039	0.0344041138887405
1.01633620262146	-0.249988690018654	-3.40948343276978	0.132169097661972	0.40267226099968	0.034766249358654
1.02965342998505	-0.249460056424141	-3.41084408760071	0.131998598575592	0.402595072984695	0.0347535163164139
1.03625404834747	-0.253853172063828	-3.40471458435059	0.13203127682209	0.402487188577652	0.0349139235913754
1.0369884967804	-0.253795772790909	-3.41093707084656	0.131912842392921	0.402372032403946	0.0348431020975113
1.05409073829651	-0.262830704450607	-3.40359091758728	0.131772428750992	0.402203917503357	0.0345488525927067
1.05357897281647	-0.266094744205475	-3.40854120254517	0.131581813097	0.402319401502609	0.0343265309929848
1.06348419189453	-0.270778924226761	-3.4066743850708	0.131471887230873	0.402042955160141	0.0339471623301506
1.06882202625275	-0.276073843240738	-3.40223598480225	0.131234958767891	0.402140408754349	0.0338828004896641
1.07216191291809	-0.271053820848465	-3.40310335159302	0.131170690059662	0.402023673057556	0.0339534021914005
1.08341264724731	-0.280750155448914	-3.39916658401489	0.131055682897568	0.401872634887695	0.0339536853134632
1.08538949489594	-0.279566019773483	-3.39958238601685	0.130865931510925	0.4019615650177	0.0340278930962086
1.09335839748383	-0.280866682529449	-3.39864921569824	0.130987912416458	0.401665836572647	0.0339449867606163
1.09781670570374	-0.283403813838959	-3.39602017402649	0.130731955170631	0.401604354381561	0.0340116582810879
1.10264146327972	-0.288170725107193	-3.39902710914612	0.130544722080231	0.401675462722778	0.0340193137526512
1.11123585700989	-0.285789042711258	-3.40161371231079	0.13063158094883	0.401359498500824	0.0339000411331654
1.11743819713593	-0.28975373506546	-3.39663124084473	0.130258187651634	0.401343882083893	0.0337063036859035
1.12195003032684	-0.297038972377777	-3.39178395271301	0.130279794335365	0.401323825120926	0.0336119905114174
1.12756741046906	-0.294207453727722	-3.38962912559509	0.13018074631691	0.401113539934158	0.0335192419588566
1.13764107227325	-0.300643980503082	-3.38967609405518	0.129860281944275	0.401076644659042	0.0334581211209297
1.14034998416901	-0.303103744983673	-3.38924145698547	0.129901051521301	0.401032596826553	0.0334932543337345
1.14326524734497	-0.299020081758499	-3.39098691940308	0.129668727517128	0.400980800390244	0.0334025882184505
1.15644729137421	-0.311543196439743	-3.39457035064697	0.129614770412445	0.400932341814041	0.0332159027457237
1.15557038784027	-0.311357080936432	-3.38765621185303	0.129583179950714	0.400874078273773	0.0332490764558315
1.16628932952881	-0.311261624097824	-3.38707542419434	0.129435658454895	0.400821357965469	0.0332264043390751
1.17423593997955	-0.320039987564087	-3.38814687728882	0.129321277141571	0.400721937417984	0.0332965888082981
1.17082834243774	-0.31769785284996	-3.3871545791626	0.129223644733429	0.400652825832367	0.0333451256155968
1.18460357189178	-0.323981612920761	-3.38289761543274	0.129225790500641	0.400529652833939	0.0332399010658264
1.18521237373352	-0.326684504747391	-3.38815999031067	0.12905216217041	0.4004807472229	0.0331645049154758
1.19372880458832	-0.328104466199875	-3.38213610649109	0.129125773906708	0.400322496891022	0.0329997278749943
1.20368432998657	-0.33521842956543	-3.38235974311829	0.128816142678261	0.400267869234085	0.0327978432178497
1.20758104324341	-0.335903614759445	-3.38793659210205	0.128825187683105	0.40024134516716	0.0326567552983761
1.21778202056885	-0.345209836959839	-3.38637042045593	0.128730341792107	0.40004426240921	0.0324862524867058
1.22465717792511	-0.345952540636063	-3.38804125785828	0.128489956259727	0.400162875652313	0.0324028879404068
1.22941589355469	-0.349865436553955	-3.38293313980103	0.128578051924706	0.399956464767456	0.0324679054319859
1.24103271961212	-0.351096779108047	-3.38155436515808	0.128477573394775	0.399903774261475	0.0324235334992409
1.24819111824036	-0.355470836162567	-3.38611221313477	0.128441527485847	0.399967968463898	0.0325263775885105
1.25530982017517	-0.356947779655457	-3.38492751121521	0.128475874662399	0.399745166301727	0.0327308513224125
1.26573896408081	-0.359520494937897	-3.38808512687683	0.128339186310768	0.399870634078979	0.0325693860650063
1.26590955257416	-0.36690965294838	-3.38611459732056	0.128398701548576	0.399792969226837	0.0323845520615578
1.27882170677185	-0.36893218755722	-3.38737082481384	0.128405973315239	0.399874001741409	0.0320028364658356
1.2866325378418	-0.380185425281525	-3.38218283653259	0.128299474716187	0.399859428405762	0.031731840223074
1.28910112380981	-0.380434513092041	-3.38195514678955	0.12828417122364	0.399815440177917	0.0315922349691391
1.30616331100464	-0.385476976633072	-3.38297772407532	0.12821027636528	0.399850875139236	0.0313491113483906
1.30441093444824	-0.393948972225189	-3.38692665100098	0.128184705972672	0.39998322725296	0.0312665179371834
1.31781876087189	-0.391773879528046	-3.38788628578186	0.128275707364082	0.399845749139786	0.0311036258935928
1.32014274597168	-0.396270096302032	-3.39159154891968	0.12814836204052	0.399976015090942	0.0310745220631361
1.3285037279129	-0.398977518081665	-3.38909029960632	0.128330394625664	0.400002300739288	0.0310289449989796
1.3403559923172	-0.405843675136566	-3.3858642578125	0.128211244940758	0.399962484836578	0.0310001634061337
1.34121882915497	-0.408935397863388	-3.38738965988159	0.128329962491989	0.400130033493042	0.0310014020651579
1.35385727882385	-0.412068456411362	-3.38871812820435	0.128313302993774	0.400010883808136	0.0308976210653782
1.36178970336914	-0.420038223266602	-3.39397215843201	0.128301590681076	0.400188267230988	0.0309133380651474
1.36559414863586	-0.421402394771576	-3.38977861404419	0.128499537706375	0.400138914585114	0.0308402646332979
1.37448167800903	-0.427500486373901	-3.39426183700562	0.128280773758888	0.400221586227417	0.0306999664753675
1.37760448455811	-0.433559358119965	-3.39442729949951	0.128502294421196	0.400207281112671	0.0306688919663429
1.38618564605713	-0.42869108915329	-3.39555287361145	0.128478586673737	0.400218844413757	0.030599033460021
1.39103937149048	-0.44092133641243	-3.3924732208252	0.128509595990181	0.40025994181633	0.0305628832429647
1.39365839958191	-0.438172072172165	-3.39203357696533	0.128614604473114	0.400273263454437	0.0305400211364031
1.40600299835205	-0.44446873664856	-3.39966344833374	0.128554791212082	0.400375843048096	0.030417675152421
1.40413224697113	-0.452802449464798	-3.3943977355957	0.128651648759842	0.400248408317566	0.0304720867425203
1.40778732299805	-0.449144512414932	-3.39351797103882	0.128727361559868	0.400296777486801	0.0304565317928791
1.41640329360962	-0.457728624343872	-3.39830684661865	0.128678813576698	0.400296539068222	0.0303312260657549
1.41624224185944	-0.456816077232361	-3.39261627197266	0.128797262907028	0.400237381458282	0.0303646810352802
1.42422652244568	-0.462748438119888	-3.39587140083313	0.128754764795303	0.400233089923859	0.0303032640367746
1.42104256153107	-0.466435492038727	-3.39496636390686	0.128881990909576	0.400317788124084	0.0303300209343433
1.42943048477173	-0.464566260576248	-3.39817714691162	0.128949567675591	0.400154232978821	0.0301771815866232
1.43232262134552	-0.473319202661514	-3.39658713340759	0.128827080130577	0.400093376636505	0.0300843883305788
1.43444919586182	-0.473933637142181	-3.39481663703918	0.12897489964962	0.400118768215179	0.0300727374851704
1.43945407867432	-0.479839622974396	-3.39579582214355	0.128906816244125	0.399982690811157	0.0299205221235752
1.43588495254517	-0.481936395168304	-3.39432597160339	0.129037037491798	0.400006383657455	0.0299145858734846
1.44191145896912	-0.483211725950241	-3.38546514511108	0.129089340567589	0.399713575839996	0.0297715123742819
1.44712626934052	-0.489560395479202	-3.39199781417847	0.128944963216782	0.399757653474808	0.0297132544219494
1.44687724113464	-0.494073182344437	-3.3889844417572	0.129135221242905	0.399522930383682	0.0296557582914829
1.44994354248047	-0.494084298610687	-3.38901805877686	0.128978371620178	0.399429827928543	0.0295714493840933
1.45199882984161	-0.502732396125793	-3.3901994228363	0.129165917634964	0.399277806282043	0.0295311063528061
1.44907093048096	-0.495918959379196	-3.38373804092407	0.129233226180077	0.399086058139801	0.0295326858758926
1.45957779884338	-0.505663096904755	-3.38394045829773	0.12915426492691	0.398982882499695	0.0294841602444649
1.45475542545319	-0.503459513187408	-3.38120532035828	0.129307568073273	0.398800760507584	0.0295574497431517
1.46429288387299	-0.506265103816986	-3.38178277015686	0.129234030842781	0.398586511611938	0.0294821690768003
1.46157479286194	-0.511160790920258	-3.38787579536438	0.129318982362747	0.398565828800201	0.0295343827456236
1.46859049797058	-0.508695006370544	-3.38235878944397	0.12944021821022	0.398397326469421	0.0295460429042578
1.47137057781219	-0.51718145608902	-3.37656021118164	0.129390239715576	0.398218661546707	0.0294666793197393
1.46804332733154	-0.513497769832611	-3.38172197341919	0.129615485668182	0.398296117782593	0.0294334311038256
1.47521018981934	-0.518701136112213	-3.37743592262268	0.129634082317352	0.397991299629211	0.0293318592011929
1.47244882583618	-0.527395606040955	-3.38433337211609	0.129698976874352	0.398229241371155	0.0293169841170311
1.47659945487976	-0.525366067886353	-3.38294100761414	0.129992783069611	0.397981882095337	0.0292046815156937
1.47825121879578	-0.533799409866333	-3.38469672203064	0.129837512969971	0.39813619852066	0.0291114393621683
1.47998762130737	-0.530166983604431	-3.37894058227539	0.130159184336662	0.397979587316513	0.0290679652243853
1.48576521873474	-0.534464657306671	-3.38441109657288	0.13007926940918	0.398100525140762	0.0289010051637888
1.48293161392212	-0.543984949588776	-3.38427019119263	0.130210638046265	0.398106902837753	0.0287677459418774
1.48726546764374	-0.542379140853882	-3.38376331329346	0.130392357707024	0.398128598928452	0.0285096783190966
1.49173188209534	-0.553787469863892	-3.38501763343811	0.130438789725304	0.398192703723907	0.028273718431592
1.49105000495911	-0.552525162696838	-3.38251924514771	0.130645126104355	0.39824253320694	0.028021102771163
1.49706625938416	-0.560679733753204	-3.38784790039063	0.130658820271492	0.398327946662903	0.0276453942060471
1.49178218841553	-0.564570724964142	-3.38698577880859	0.130863577127457	0.398326396942139	0.027336498722434
1.50329053401947	-0.573728561401367	-3.39118480682373	0.13086262345314	0.398400008678436	0.0268741082400084
1.49607813358307	-0.574304342269897	-3.39069986343384	0.131046444177628	0.398475378751755	0.0266052130609751
1.50216579437256	-0.579762578010559	-3.38733267784119	0.131153628230095	0.398493111133575	0.0261130779981613
1.50131583213806	-0.588736176490784	-3.3971529006958	0.131076708436012	0.398712635040283	0.0257393289357424
1.50168061256409	-0.591866970062256	-3.39310717582703	0.131373420357704	0.398786425590515	0.0253633018583059
1.50705683231354	-0.598883628845215	-3.3966212272644	0.131332114338875	0.398833304643631	0.0248765908181667
1.50427341461182	-0.601479768753052	-3.39385533332825	0.131495848298073	0.39896947145462	0.0245465692132711
1.51118266582489	-0.611128807067871	-3.39379835128784	0.131620064377785	0.398960173130035	0.0241056401282549
1.50794470310211	-0.613434255123138	-3.39554023742676	0.131653845310211	0.399237453937531	0.0238279476761818
1.50981545448303	-0.617123961448669	-3.39606046676636	0.131759017705917	0.399165332317352	0.0234637130051851
1.51554608345032	-0.623847126960754	-3.40033173561096	0.131763696670532	0.399448841810226	0.0230601504445076
1.50507187843323	-0.622596085071564	-3.39918398857117	0.131925970315933	0.399454891681671	0.0227930787950754
1.51604783535004	-0.627918124198914	-3.40327048301697	0.131872251629829	0.399701535701752	0.0224095471203327
1.5045690536499	-0.630527257919312	-3.40149879455566	0.132060140371323	0.399733185768127	0.0222460180521011
1.51492178440094	-0.637658596038818	-3.40312528610229	0.131948739290237	0.399905145168304	0.0218861624598503
1.5063499212265	-0.637518465518951	-3.3995099067688	0.132143959403038	0.399972468614578	0.0217300094664097
1.51359105110168	-0.637650668621063	-3.40324664115906	0.132164359092712	0.400065571069717	0.0213851612061262
1.50833714008331	-0.645637691020966	-3.40792942047119	0.132211685180664	0.40033495426178	0.0212277472019196
1.51765108108521	-0.641238689422607	-3.40642333030701	0.132370367646217	0.400301694869995	0.0210028272122145
1.50960683822632	-0.649782955646515	-3.40774250030518	0.132232457399368	0.400590896606445	0.0207980405539274
1.51129508018494	-0.647655129432678	-3.41065764427185	0.132525578141212	0.400593101978302	0.0206007920205593
1.51359403133392	-0.651724100112915	-3.41422772407532	0.132319256663322	0.400876432657242	0.0204382427036762
1.51252746582031	-0.652032136917114	-3.41206431388855	0.132581248879433	0.400992691516876	0.0202628411352634
1.51360249519348	-0.657108783721924	-3.41788959503174	0.132469326257706	0.401164472103119	0.0202326774597168
1.51516926288605	-0.656081676483154	-3.41273903846741	0.132587969303131	0.401366710662842	0.0201586876064539
1.5140472650528	-0.655119776725769	-3.41897296905518	0.132641568779945	0.401504248380661	0.0201536454260349
1.5156444311142	-0.659050047397614	-3.42065215110779	0.132536768913269	0.401967793703079	0.0201738625764847
1.51005244255066	-0.65475332736969	-3.41884255409241	0.132754921913147	0.402010798454285	0.0202230010181665
1.51929461956024	-0.654849231243134	-3.42920446395874	0.132783904671669	0.402395784854889	0.0202137418091297
1.50795865058899	-0.655162155628204	-3.42459416389465	0.132807582616806	0.402647972106934	0.0203263089060783
1.5158087015152	-0.651796817779541	-3.43134117126465	0.132792502641678	0.402967303991318	0.0203129220753908
1.51085436344147	-0.654991447925568	-3.44008326530457	0.132910415530205	0.403255969285965	0.0204464066773653
1.50738668441772	-0.648777663707733	-3.43258190155029	0.132947027683258	0.403535038232803	0.0204904992133379
1.5087149143219	-0.65280294418335	-3.43829488754272	0.1329415589571	0.403825521469116	0.0206241682171822
1.49903249740601	-0.645930290222168	-3.44259142875671	0.133055105805397	0.404205203056335	0.0207926072180271
1.50669813156128	-0.650102853775024	-3.44503593444824	0.132978096604347	0.404487252235413	0.0208243876695633
1.49723529815674	-0.64090895652771	-3.44390177726746	0.133012875914574	0.40487539768219	0.0210375059396029
1.50071215629578	-0.641111373901367	-3.440589427948	0.133086249232292	0.405017733573914	0.0211861114948988
1.49789547920227	-0.641787946224213	-3.44972324371338	0.132923513650894	0.405438303947449	0.0213673487305641
1.48873448371887	-0.636655032634735	-3.4529402256012	0.133025214076042	0.405688017606735	0.021533977240324
1.49268066883087	-0.635348737239838	-3.44830274581909	0.132940977811813	0.405903905630112	0.021621759980917
1.48733961582184	-0.63335394859314	-3.45467638969421	0.132836952805519	0.40631365776062	0.0218371748924255
1.48160743713379	-0.629781424999237	-3.45854735374451	0.132893323898315	0.406388372182846	0.022008590400219
1.48136711120605	-0.62632828950882	-3.46081566810608	0.132687702775002	0.4067362844944	0.022099481895566
1.47342395782471	-0.626341462135315	-3.46051955223084	0.132706478238106	0.406872421503067	0.022241523489356
1.47225439548492	-0.620885133743286	-3.45732188224792	0.132602334022522	0.407023578882217	0.0223725400865078
1.47040605545044	-0.621699810028076	-3.45765161514282	0.13247911632061	0.407211452722549	0.022479435428977
1.45773100852966	-0.618727385997772	-3.45374131202698	0.132449716329575	0.407243013381958	0.0225736163556576
1.46585118770599	-0.612793445587158	-3.46124601364136	0.132242262363434	0.40742352604866	0.0225654467940331
1.45220625400543	-0.615072429180145	-3.46021413803101	0.13209830224514	0.40752112865448	0.0225801318883896
1.44567561149597	-0.608584761619568	-3.45634698867798	0.132020846009254	0.407498002052307	0.0225622244179249
1.44873690605164	-0.610484182834625	-3.44933080673218	0.131785526871681	0.407577902078629	0.022530211135745
1.43480396270752	-0.608953893184662	-3.45414209365845	0.13162599503994	0.407667577266693	0.0225362591445446
1.4389865398407	-0.603824317455292	-3.45575213432312	0.131445467472076	0.407504856586456	0.0224625132977962
1.42991042137146	-0.604946732521057	-3.45177555084229	0.13122034072876	0.407571107149124	0.0224556848406792
1.42420399188995	-0.599763929843903	-3.4572389125824	0.131205722689629	0.407486826181412	0.0223742425441742
1.42075562477112	-0.600178778171539	-3.4460654258728	0.130906343460083	0.407419592142105	0.022346144542098
1.41391658782959	-0.601020574569702	-3.44578981399536	0.130749315023422	0.407447427511215	0.0223654191941023
1.4130676984787	-0.596308290958405	-3.44716262817383	0.130548045039177	0.407179445028305	0.0222527571022511
1.40524351596832	-0.596821904182434	-3.44190645217896	0.130247294902802	0.407104521989822	0.0222307201474905
1.40254175662994	-0.592466652393341	-3.43993353843689	0.130131706595421	0.407133519649506	0.0222173426300287
1.39413118362427	-0.586637735366821	-3.43608736991882	0.130016848444939	0.406829208135605	0.0221673846244812
1.39483559131622	-0.59187525510788	-3.43418645858765	0.129692018032074	0.406735509634018	0.022044962272048
1.38376355171204	-0.589407622814178	-3.43613457679749	0.129604637622833	0.406653851270676	0.0220607500523329
1.38080322742462	-0.587046146392822	-3.43804359436035	0.12937343120575	0.40636745095253	0.0219572763890028
1.38101923465729	-0.589485108852386	-3.42979526519775	0.12918595969677	0.406326085329056	0.0218968838453293
1.36793005466461	-0.5852210521698	-3.4274845123291	0.12899412214756	0.406094133853912	0.021851435303688
1.37170374393463	-0.5804403424263	-3.42742109298706	0.128790572285652	0.405879557132721	0.0217313170433044
1.35977923870087	-0.5836021900177	-3.42127752304077	0.128615483641624	0.405712306499481	0.0217531621456146
1.35887181758881	-0.579316437244415	-3.42359972000122	0.128440901637077	0.405571222305298	0.0215581748634577
1.35141241550446	-0.581124424934387	-3.41504287719727	0.128335505723953	0.405350416898727	0.021579772233963
1.35092687606812	-0.574739873409271	-3.41093611717224	0.128170013427734	0.405129432678223	0.02144430950284
1.34323835372925	-0.580269992351532	-3.4144082069397	0.127857059240341	0.405044674873352	0.021383460611105
1.34572732448578	-0.572900593280792	-3.41176319122314	0.127827972173691	0.40467295050621	0.0212688874453306
1.33390235900879	-0.574235558509827	-3.40849089622498	0.127603605389595	0.404597282409668	0.0211976263672113
1.33332657814026	-0.573933184146881	-3.40096688270569	0.127567857503891	0.404218286275864	0.0210846774280071
1.32603919506073	-0.572218239307404	-3.40015602111816	0.127337023615837	0.404108554124832	0.0210199654102325
1.32119822502136	-0.572912275791168	-3.39830827713013	0.127178892493248	0.4036885201931	0.0208478588610888
1.32498562335968	-0.5733402967453	-3.40142154693604	0.127009958028793	0.403581649065018	0.0206895153969526
1.31393146514893	-0.575226485729218	-3.3838210105896	0.127021536231041	0.403289765119553	0.0206373203545809
1.31564354896545	-0.570238471031189	-3.38711166381836	0.126888379454613	0.403006821870804	0.0206104498356581
1.31311392784119	-0.572147071361542	-3.38707876205444	0.126768350601196	0.402815341949463	0.0206986609846354
1.30719780921936	-0.566358268260956	-3.38267993927002	0.126744911074638	0.402414798736572	0.02119430154562
1.31661427021027	-0.556876063346863	-3.38183641433716	0.126717567443848	0.402129858732224	0.0224660821259022
1.30295598506927	-0.545616149902344	-3.37466597557068	0.126881390810013	0.401743203401566	0.0240968782454729
1.30411505699158	-0.546517729759216	-3.37579679489136	0.126950860023499	0.401270747184753	0.0238229315727949
1.30084645748138	-0.557999193668365	-3.36587595939636	0.126763761043549	0.401196002960205	0.0227175615727901
1.29708540439606	-0.56128203868866	-3.3656702041626	0.126582399010658	0.400771737098694	0.0217086970806122
1.30625486373901	-0.57367205619812	-3.35859370231628	0.126215204596519	0.40041172504425	0.0209366716444492
1.29477667808533	-0.573366940021515	-3.36441922187805	0.126167073845863	0.400253385305405	0.0202536750584841
1.29661536216736	-0.578553974628448	-3.35816287994385	0.126182451844215	0.399839699268341	0.0196289736777544
1.29442691802979	-0.584265351295471	-3.35068941116333	0.126010000705719	0.399745017290115	0.0192370843142271
1.29349875450134	-0.582678496837616	-3.34971761703491	0.12610250711441	0.399206429719925	0.0188023671507835
1.29468774795532	-0.593641817569733	-3.34637904167175	0.125864371657372	0.399149477481842	0.0186097044497728
1.2914879322052	-0.591771602630615	-3.34290552139282	0.125926241278648	0.398765921592712	0.0183990597724915
1.29743075370789	-0.593657612800598	-3.34260654449463	0.125801980495453	0.398460030555725	0.0182944312691689
1.29115533828735	-0.593081533908844	-3.33691048622131	0.125935405492783	0.398142755031586	0.0183059517294168
1.29252398014069	-0.593864560127258	-3.33517003059387	0.125731036067009	0.39783975481987	0.0182369649410248
1.29957640171051	-0.600199341773987	-3.33342266082764	0.125794008374214	0.397499680519104	0.0183448623865843
1.29671621322632	-0.591806888580322	-3.32531571388245	0.125807836651802	0.397156298160553	0.0184741578996181
1.30162751674652	-0.601792454719543	-3.32795548439026	0.125671967864037	0.39686393737793	0.0186219830065966
1.29886448383331	-0.593476474285126	-3.3175265789032	0.125868588685989	0.396561920642853	0.0188424699008465
1.30595290660858	-0.601106703281403	-3.32049679756165	0.125738501548767	0.396239191293716	0.018961887806654
1.30586171150208	-0.596334755420685	-3.31649804115295	0.125938892364502	0.39593181014061	0.0191576760262251
1.30998635292053	-0.60068267583847	-3.31909871101379	0.125827625393867	0.395649760961533	0.0192516203969717
1.30825197696686	-0.59955221414566	-3.30930018424988	0.126069456338882	0.395360082387924	0.0194198880344629
1.31646120548248	-0.600310146808624	-3.31151676177979	0.126046240329742	0.395015418529511	0.019475694745779
1.31204795837402	-0.602118849754334	-3.3092143535614	0.126243025064468	0.39476415514946	0.0197008326649666
1.31983494758606	-0.605634033679962	-3.30235362052917	0.12623530626297	0.394442409276962	0.0197909567505121
1.31892263889313	-0.603981614112854	-3.30310487747192	0.1263347864151	0.394383758306503	0.0199654325842857
1.32421731948853	-0.60548460483551	-3.29980850219727	0.12644724547863	0.393894046545029	0.0200486574321985
1.32770013809204	-0.606231570243835	-3.29943084716797	0.126644402742386	0.39380156993866	0.0201855190098286
1.3261491060257	-0.606011927127838	-3.29638242721558	0.126685693860054	0.393511742353439	0.0202844403684139
1.33541595935822	-0.61802864074707	-3.29722237586975	0.126750633120537	0.393428146839142	0.0202864576131105
1.33267891407013	-0.609421968460083	-3.29122495651245	0.1269441395998	0.39323017001152	0.0203729048371315
1.34266066551208	-0.620920658111572	-3.2915506362915	0.127002701163292	0.393042355775833	0.0202996712177992
1.33885216712952	-0.620159506797791	-3.28969073295593	0.127270385622978	0.392814099788666	0.0204341784119606
1.34871792793274	-0.622232139110565	-3.28653359413147	0.127391993999481	0.392734289169312	0.0203968938440084
1.3443284034729	-0.626210331916809	-3.28580093383789	0.127523019909859	0.392626374959946	0.0204687807708979
1.35889649391174	-0.629216611385345	-3.28850221633911	0.127623826265335	0.392327189445496	0.0204256977885962
1.35256659984589	-0.630079030990601	-3.29466867446899	0.127814531326294	0.392361670732498	0.0205003805458546
1.36483645439148	-0.637879967689514	-3.28691411018372	0.12800894677639	0.392021000385284	0.0204073693603277
1.36662924289703	-0.640520393848419	-3.28546261787415	0.128029689192772	0.392189234495163	0.0205126907676458
1.37330079078674	-0.643155932426453	-3.28270196914673	0.128332138061523	0.391766041517258	0.0204614195972681
1.3802318572998	-0.651648283004761	-3.2891206741333	0.128453388810158	0.391806900501251	0.0204973798245192
1.38241624832153	-0.649381577968597	-3.27838206291199	0.12871265411377	0.391610711812973	0.020448999479413
1.3906455039978	-0.661388337612152	-3.28304576873779	0.128814294934273	0.391616344451904	0.0204744879156351
1.39591646194458	-0.654371201992035	-3.28395247459412	0.129105240106583	0.391361743211746	0.0204860605299473
1.40270137786865	-0.670598864555359	-3.28707480430603	0.129245415329933	0.391360014677048	0.0204963944852352
1.40826535224915	-0.66681307554245	-3.28187847137451	0.129465669393539	0.39122149348259	0.0204925406724215
1.41788017749786	-0.67796528339386	-3.27936959266663	0.129681393504143	0.391192018985748	0.020545719191432
1.42081010341644	-0.677823543548584	-3.28042817115784	0.129879727959633	0.391116440296173	0.020565927028656
1.43020808696747	-0.686199545860291	-3.2821192741394	0.130149602890015	0.39115783572197	0.0205768626183271
1.43450224399567	-0.684535920619965	-3.28282642364502	0.130404978990555	0.391024738550186	0.0206202752888203
1.4403418302536	-0.698838949203491	-3.28341436386108	0.130480021238327	0.391092866659164	0.0207385886460543
1.45163083076477	-0.694420278072357	-3.28020405769348	0.130820691585541	0.39095675945282	0.0208369512110949
1.45802557468414	-0.699856042861938	-3.287269115448	0.130883052945137	0.390945106744766	0.0208732485771179
1.46234118938446	-0.705927193164825	-3.28241586685181	0.131330266594887	0.39089834690094	0.0209237597882748
1.47351431846619	-0.71095609664917	-3.28733468055725	0.131352692842484	0.390946090221405	0.0209875423461199
1.4768340587616	-0.712062835693359	-3.28583860397339	0.131794765591621	0.390895307064056	0.0211460888385773
1.48897171020508	-0.716340959072113	-3.28759407997131	0.131955400109291	0.390814214944839	0.0211356431245804
1.48980700969696	-0.719963133335114	-3.28298115730286	0.132265686988831	0.390746921300888	0.0212428998202086
1.5024938583374	-0.724299013614655	-3.28398036956787	0.132407248020172	0.390758246183395	0.0213028956204653
1.50437903404236	-0.726932227611542	-3.29500102996826	0.132708072662354	0.390763580799103	0.0215747114270926
1.51526141166687	-0.728557229042053	-3.29095673561096	0.132896214723587	0.39068990945816	0.0216259658336639
1.52010548114777	-0.734463334083557	-3.28991198539734	0.133118405938148	0.390702724456787	0.0217258036136627
1.5344170331955	-0.736643254756927	-3.2895770072937	0.133271887898445	0.390543639659882	0.0217370707541704
1.53816831111908	-0.744777500629425	-3.29407858848572	0.133427053689957	0.390570223331451	0.021758584305644
1.55800461769104	-0.749132215976715	-3.29356646537781	0.133608132600784	0.390369176864624	0.0216263104230165
1.55477273464203	-0.75225293636322	-3.29643225669861	0.133820444345474	0.390473902225494	0.0216088984161615
1.57221710681915	-0.765811264514923	-3.29330158233643	0.134013161063194	0.390210747718811	0.021379180252552
1.5761342048645	-0.768349230289459	-3.29120254516602	0.134135946631432	0.390332281589508	0.0212517641484737
1.58529150485992	-0.776102483272552	-3.29261779785156	0.13441401720047	0.389958679676056	0.021041139960289
1.59287786483765	-0.783039033412933	-3.29734516143799	0.134526193141937	0.390102624893188	0.0208952929824591
1.60070669651031	-0.78472763299942	-3.29124331474304	0.134687125682831	0.389894604682922	0.0206774193793535
1.60923147201538	-0.796305656433105	-3.2931649684906	0.134758800268173	0.389919817447662	0.0204846207052469
1.60596919059753	-0.79260516166687	-3.28716230392456	0.134979143738747	0.389726907014847	0.020350631326437
1.61715340614319	-0.802915275096893	-3.2931215763092	0.134962603449821	0.389696300029755	0.0201746020466089
1.6174955368042	-0.803097188472748	-3.28882122039795	0.135215282440186	0.389478385448456	0.0200568754225969
1.62898361682892	-0.806960821151733	-3.29237771034241	0.135121822357178	0.389406442642212	0.0199697818607092
1.62974548339844	-0.804079651832581	-3.28643298149109	0.1352608948946	0.389140516519547	0.0199452340602875
1.64901256561279	-0.82031112909317	-3.29270887374878	0.135228157043457	0.388988763093948	0.0198730230331421
1.65864241123199	-0.821725964546204	-3.2869725227356	0.13532780110836	0.388697415590286	0.0198662299662828
1.68216228485107	-0.842061102390289	-3.28561544418335	0.135141551494598	0.3885218501091	0.0196279734373093
1.69699430465698	-0.846013307571411	-3.28455352783203	0.135430604219437	0.388172775506973	0.0192953459918499
1.70510292053223	-0.860487818717957	-3.28367042541504	0.135486721992493	0.388023316860199	0.0189207904040813
1.71475720405579	-0.870572447776794	-3.2756462097168	0.135877251625061	0.387729167938232	0.0184302926063538
1.72231125831604	-0.884716510772705	-3.27941584587097	0.135809540748596	0.387656837701797	0.0180029384791851
1.72731232643127	-0.89258199930191	-3.27395296096802	0.136139214038849	0.387328803539276	0.0176306534558535
1.7416718006134	-0.902963042259216	-3.28092384338379	0.136242151260376	0.387232214212418	0.0172861814498901
1.73969042301178	-0.906218767166138	-3.27498459815979	0.136405676603317	0.38703641295433	0.0171488579362631
1.75136661529541	-0.917758643627167	-3.27679347991943	0.136552184820175	0.386857241392136	0.0171628724783659
1.76336693763733	-0.915755450725555	-3.26975011825562	0.136715322732925	0.386641651391983	0.017281711101532
1.77051448822021	-0.927769362926483	-3.26952123641968	0.136798873543739	0.386407643556595	0.0174678713083267
1.78370976448059	-0.927654564380646	-3.27073264122009	0.136876314878464	0.386047095060349	0.0176076833158731
1.78429567813873	-0.931481301784515	-3.26721215248108	0.136954560875893	0.386024743318558	0.0178644508123398
1.79008603096008	-0.930878520011902	-3.26306891441345	0.137102991342545	0.38553923368454	0.0180015321820974
1.78724837303162	-0.930728614330292	-3.26526141166687	0.137259975075722	0.385557860136032	0.0183765254914761
1.79844558238983	-0.923268795013428	-3.26416254043579	0.137357041239738	0.385021686553955	0.018772529438138
1.78711998462677	-0.922952830791473	-3.26267123222351	0.137308567762375	0.384870290756226	0.018975380808115
1.79276883602142	-0.931583821773529	-3.26374006271362	0.137349203228951	0.384401381015778	0.0191855076700449
1.80701959133148	-0.936652898788452	-3.26241087913513	0.137249335646629	0.384174317121506	0.0196128953248262
1.82555544376373	-0.937914490699768	-3.25037384033203	0.137035489082336	0.383424580097198	0.020148292183876
1.83959567546844	-0.947179555892944	-3.24505209922791	0.137132942676544	0.383092731237412	0.0200960822403431
1.84819233417511	-0.948486506938934	-3.23585557937622	0.137190461158752	0.382573187351227	0.0197741463780403
1.86141979694366	-0.967120110988617	-3.23713612556458	0.13732348382473	0.382297456264496	0.0194522105157375
1.85837960243225	-0.963971376419067	-3.23663997650146	0.137229427695274	0.381869703531265	0.0190010610967875
1.86143577098846	-0.97749525308609	-3.2339391708374	0.137214511632919	0.38162949681282	0.0186358653008938
1.86107742786407	-0.981207609176636	-3.23633933067322	0.137191072106361	0.38140332698822	0.0178772248327732
1.85755932331085	-0.99873548746109	-3.23018527030945	0.137099519371986	0.381013870239258	0.0173742342740297
1.87910592556	-1.00643241405487	-3.2244884967804	0.137309268116951	0.380685418844223	0.0169483162462711
1.88162195682526	-1.02063882350922	-3.22626781463623	0.137270629405975	0.38043949007988	0.0167330224066973
1.89625644683838	-1.02018046379089	-3.21567273139954	0.137388631701469	0.379882484674454	0.0166384372860193
1.89881217479706	-1.02452802658081	-3.21721863746643	0.13731062412262	0.379710823297501	0.0167093686759472
1.91280293464661	-1.0252480506897	-3.21476101875305	0.13722950220108	0.379414170980453	0.0167544074356556
1.91217362880707	-1.03375971317291	-3.21240973472595	0.137311801314354	0.379085063934326	0.0169027075171471
1.92432606220245	-1.0385468006134	-3.2075560092926	0.137199535965919	0.378806829452515	0.016877219080925
1.9217267036438	-1.03884088993073	-3.20664668083191	0.137297049164772	0.378468096256256	0.0170033052563667
1.92796897888184	-1.0448249578476	-3.20755887031555	0.137292101979256	0.3782719373703	0.0167981740087271
1.90315496921539	-1.03136658668518	-3.20106911659241	0.137425109744072	0.377900660037994	0.0167441256344318
1.9152969121933	-1.0365070104599	-3.19952797889709	0.13723523914814	0.377592384815216	0.016758318990469
1.92262434959412	-1.02718305587769	-3.20076704025269	0.137168601155281	0.377100437879562	0.0173711031675339
1.93641757965088	-1.03188788890839	-3.19637060165405	0.136773809790611	0.376910626888275	0.0176473315805197
1.94364082813263	-1.03506541252136	-3.18790626525879	0.136812686920166	0.376332968473434	0.0177197176963091
1.95517528057098	-1.04540491104126	-3.18811249732971	0.136670306324959	0.376179099082947	0.017802819609642
1.96306073665619	-1.05153024196625	-3.18389892578125	0.136654198169708	0.375671744346619	0.0176458284258842
1.96206140518188	-1.05354177951813	-3.17607426643372	0.136734426021576	0.37555992603302	0.0174328591674566
1.96689713001251	-1.06122004985809	-3.17491722106934	0.136590749025345	0.375092566013336	0.0170772187411785
1.96309447288513	-1.06630897521973	-3.17203378677368	0.136676833033562	0.374923974275589	0.0167875569313765
1.96708822250366	-1.07530605792999	-3.17137145996094	0.136561959981918	0.374660313129425	0.0165079813450575
1.96218276023865	-1.06864869594574	-3.16897058486938	0.136669009923935	0.374477386474609	0.0165165942162275
1.97233784198761	-1.08158314228058	-3.17010831832886	0.136419206857681	0.374241709709167	0.0165958758443594
1.96946108341217	-1.07276475429535	-3.1676926612854	0.136480644345284	0.374050259590149	0.0168081913143396
1.97349679470062	-1.07836496829987	-3.16813039779663	0.13633805513382	0.373896867036819	0.0170325879007578
1.97347283363342	-1.07120084762573	-3.15980362892151	0.136200085282326	0.373672693967819	0.0172269213944674
1.97310853004456	-1.07859420776367	-3.16265726089478	0.136071279644966	0.373550266027451	0.0175037607550621
1.97698056697845	-1.07237768173218	-3.1569607257843	0.136118367314339	0.373289287090302	0.0176408849656582
1.9740149974823	-1.08026540279388	-3.15628051757813	0.135961905121803	0.373256266117096	0.0177676025778055
1.98353481292725	-1.07635712623596	-3.15265393257141	0.135889649391174	0.372921526432037	0.0177459996193647
1.97234952449799	-1.07514035701752	-3.15669870376587	0.135836884379387	0.372671991586685	0.0178264509886503
1.97810983657837	-1.07771372795105	-3.15031051635742	0.135699361562729	0.37245324254036	0.017769007012248
1.97009658813477	-1.07338833808899	-3.14908123016357	0.135683760046959	0.37218701839447	0.0178939010947943
1.97183775901794	-1.07303559780121	-3.14732623100281	0.135348245501518	0.371968805789948	0.0179248135536909
1.96381425857544	-1.0740247964859	-3.13917231559753	0.13545273244381	0.37178173661232	0.0181137248873711
1.96995913982391	-1.07251024246216	-3.13746666908264	0.135091185569763	0.371549665927887	0.0181530322879553
1.96173512935638	-1.06481420993805	-3.13746428489685	0.134994894266129	0.371147245168686	0.0183366034179926
1.96356606483459	-1.06934762001038	-3.13277912139893	0.134790360927582	0.371000379323959	0.0183256864547729
1.95350313186646	-1.06070780754089	-3.13048243522644	0.134653240442276	0.370658457279205	0.0184181071817875
1.95543527603149	-1.06894087791443	-3.12783765792847	0.134318545460701	0.370485544204712	0.0183522459119558
1.95062291622162	-1.05999433994293	-3.12495517730713	0.1341772377491	0.370060592889786	0.0182992033660412
1.94932782649994	-1.06349074840546	-3.11506533622742	0.133800268173218	0.369794219732285	0.0182266384363174
1.94679033756256	-1.0622878074646	-3.11411285400391	0.133715808391571	0.369389921426773	0.0181216765195131
1.94063794612885	-1.0601567029953	-3.10705304145813	0.133391633629799	0.369326025247574	0.0180405229330063
1.93812692165375	-1.05939769744873	-3.10717511177063	0.133128464221954	0.368754029273987	0.0178299136459827
1.92417418956757	-1.05063951015472	-3.10764241218567	0.133030965924263	0.368571013212204	0.0177266951650381
1.90999031066895	-1.04367995262146	-3.09984850883484	0.132605507969856	0.368387967348099	0.0174763556569815
1.90294790267944	-1.03853189945221	-3.09406900405884	0.132393687963486	0.367943078279495	0.0175626929849386
1.91347694396973	-1.04171812534332	-3.10040521621704	0.13199970126152	0.367731899023056	0.0178025476634502
1.91555428504944	-1.03453242778778	-3.09051847457886	0.131512209773064	0.367498576641083	0.0178322046995163
1.90860068798065	-1.03402745723724	-3.08417701721191	0.131375953555107	0.367178618907928	0.0176556799560785
1.91479015350342	-1.04290747642517	-3.08078074455261	0.13103786110878	0.366944700479507	0.0173787605017424
1.90636396408081	-1.03480958938599	-3.07407164573669	0.130985379219055	0.366692781448364	0.0171201154589653
1.89975106716156	-1.03991544246674	-3.07536220550537	0.130766808986664	0.366652727127075	0.0168240107595921
1.89408004283905	-1.03852450847626	-3.08058309555054	0.130555927753448	0.366513758897781	0.0164193417876959
1.88778829574585	-1.03561615943909	-3.06972360610962	0.130461201071739	0.366329789161682	0.0161395892500877
1.87909173965454	-1.03505492210388	-3.07104325294495	0.130235224962234	0.366408079862595	0.016026409342885
1.88071501255035	-1.03439891338348	-3.07075643539429	0.130082622170448	0.366252154111862	0.0158611405640841
1.86778259277344	-1.02491700649261	-3.07256484031677	0.129942983388901	0.36614802479744	0.0158629156649113
1.8682689666748	-1.02944839000702	-3.07309079170227	0.129655435681343	0.36619770526886	0.0158638171851635
1.87279736995697	-1.02399063110352	-3.06867718696594	0.12944184243679	0.366171061992645	0.0157861970365047
1.85911679267883	-1.01669406890869	-3.07048416137695	0.129332557320595	0.366142868995667	0.0157589260488749
1.85237455368042	-1.02177214622498	-3.07105851173401	0.129160180687904	0.366282165050507	0.0157007537782192
1.85905110836029	-1.01448428630829	-3.06822633743286	0.128964990377426	0.366088956594467	0.0154699748381972
1.84352207183838	-1.01046311855316	-3.0677444934845	0.128870889544487	0.366129577159882	0.0153278661891818
1.84061312675476	-1.01229083538055	-3.0715868473053	0.12856125831604	0.366322815418243	0.0152069153264165
1.83928394317627	-1.00714683532715	-3.06754207611084	0.128474161028862	0.366156220436096	0.0150441061705351
1.82890713214874	-0.997797966003418	-3.06343150138855	0.128306552767754	0.366200238466263	0.0149743296205997
1.82007598876953	-1.00003409385681	-3.0625581741333	0.128190219402313	0.366352051496506	0.0149265397340059
1.82388484477997	-0.997388958930969	-3.06377172470093	0.128019094467163	0.366470664739609	0.0149289136752486
1.81128895282745	-0.984408378601074	-3.06411266326904	0.127857506275177	0.366523653268814	0.0149216903373599
1.80393278598785	-0.985671699047089	-3.0652322769165	0.127738401293755	0.366595208644867	0.0150349605828524
1.80178272724152	-0.981996417045593	-3.06613516807556	0.127565965056419	0.366791725158691	0.0150480391457677
1.79540586471558	-0.974899709224701	-3.06809782981873	0.127308428287506	0.366838902235031	0.0150344297289848
1.78374481201172	-0.967701017856598	-3.06033825874329	0.127290770411491	0.36698967218399	0.0150197753682733
1.77842235565186	-0.968392014503479	-3.06466197967529	0.127043917775154	0.367239564657211	0.0150494445115328
1.77608287334442	-0.9602952003479	-3.06533646583557	0.126883968710899	0.367314279079437	0.0149936052039266
1.76254034042358	-0.954646944999695	-3.06668305397034	0.12685652077198	0.367402017116547	0.0150094209238887
1.75931966304779	-0.951072454452515	-3.07026791572571	0.126753434538841	0.367648929357529	0.014960334636271
1.75566899776459	-0.949179410934448	-3.06835222244263	0.126411765813828	0.367936015129089	0.0148340929299593
1.74765861034393	-0.942864060401917	-3.06664395332336	0.126378953456879	0.368012100458145	0.0147957596927881
1.73699390888214	-0.939507603645325	-3.0696120262146	0.126399174332619	0.368349999189377	0.0147131895646453
1.73701024055481	-0.941199839115143	-3.07080483436584	0.12614905834198	0.36861464381218	0.0145519617944956
1.72705280780792	-0.933851659297943	-3.07720851898193	0.126082375645638	0.368787944316864	0.0144855948165059
1.71813189983368	-0.928230404853821	-3.07811570167542	0.126088097691536	0.369300007820129	0.014356579631567
1.71370577812195	-0.92988795042038	-3.07723808288574	0.125855043530464	0.369668871164322	0.0142562156543136
1.71079063415527	-0.927575349807739	-3.07756328582764	0.125845685601234	0.369828402996063	0.0141394520178437
1.70227074623108	-0.921058058738709	-3.08727121353149	0.125960975885391	0.370270937681198	0.0140874870121479
1.69973564147949	-0.922005116939545	-3.0865740776062	0.125708401203156	0.370816051959991	0.0140088181942701
1.69444918632507	-0.916027247905731	-3.09331917762756	0.125676736235619	0.371084183454514	0.0138834901154041
1.68761837482452	-0.916911602020264	-3.09864974021912	0.125750437378883	0.371672362089157	0.0139454491436481
1.68872320652008	-0.910544157028198	-3.10254907608032	0.125591620802879	0.372117936611176	0.0138365235179663
1.67700099945068	-0.90886116027832	-3.09939002990723	0.125749468803406	0.372582167387009	0.0139016024768353
1.6798985004425	-0.908844649791718	-3.11049509048462	0.125652596354485	0.373081982135773	0.0138098634779453
1.6717404127121	-0.901796102523804	-3.11208724975586	0.125782817602158	0.373515009880066	0.0137689933180809
1.66706013679504	-0.90454626083374	-3.11456966400146	0.12582965195179	0.374176949262619	0.0138542102649808
1.66982662677765	-0.901847541332245	-3.12629365921021	0.125732466578484	0.374694317579269	0.013816250488162
1.6666533946991	-0.897708773612976	-3.12589645385742	0.125881254673004	0.37516176700592	0.0138474116101861
1.65943741798401	-0.89842689037323	-3.12934279441834	0.125888675451279	0.375852584838867	0.0139851300045848
1.66343784332275	-0.89269745349884	-3.13558888435364	0.125951379537582	0.376358687877655	0.0140457879751921
1.65274465084076	-0.89050167798996	-3.14194560050964	0.12615117430687	0.376959353685379	0.0142275188118219
1.66215300559998	-0.892652928829193	-3.14992332458496	0.126109644770622	0.377588242292404	0.0143033480271697
1.64846098423004	-0.881424069404602	-3.1543881893158	0.126403570175171	0.378195971250534	0.014616172760725
1.6510603427887	-0.882803738117218	-3.15867972373962	0.126400217413902	0.378914177417755	0.0148487444967031
1.65359604358673	-0.87652975320816	-3.17082691192627	0.126601502299309	0.379473119974136	0.0150600671768188
1.64675140380859	-0.874998450279236	-3.1683828830719	0.126804739236832	0.380265146493912	0.0154443569481373
1.65014243125916	-0.873778700828552	-3.17981266975403	0.12680421769619	0.380843698978424	0.0156849473714828
1.64323484897614	-0.8669193983078	-3.19220089912415	0.127183690667152	0.381555527448654	0.0160476882010698
1.64375400543213	-0.865983963012695	-3.19669008255005	0.127162680029869	0.38237327337265	0.0162771977484226
1.63953042030334	-0.862330973148346	-3.20322799682617	0.127511337399483	0.38293918967247	0.0165130309760571
1.6383866071701	-0.862940549850464	-3.20834803581238	0.127604722976685	0.383784949779511	0.0167855117470026
1.63541400432587	-0.856062233448029	-3.21127367019653	0.127887785434723	0.384374976158142	0.0170137584209442
1.63575053215027	-0.860197603702545	-3.21917462348938	0.128065541386604	0.385172128677368	0.0173189509660006
1.63596677780151	-0.848134875297546	-3.23346781730652	0.128295764327049	0.385868579149246	0.0175819508731365
1.62448453903198	-0.84754353761673	-3.23663020133972	0.128486931324005	0.386583298444748	0.0178671665489674
1.63179397583008	-0.850688278675079	-3.2445662021637	0.128608986735344	0.387258142232895	0.0180439967662096
1.62365257740021	-0.843404650688171	-3.25113463401794	0.128890305757523	0.387973576784134	0.0183670744299889
1.63084876537323	-0.849327385425568	-3.26244521141052	0.128963455557823	0.388658344745636	0.0185080654919147
1.62264215946198	-0.840367376804352	-3.26070594787598	0.129385367035866	0.389256000518799	0.0187658816576004
1.62645184993744	-0.845847070217133	-3.27180242538452	0.129429459571838	0.389978617429733	0.0190204940736294
1.62098503112793	-0.838328719139099	-3.26836895942688	0.12982439994812	0.390501797199249	0.0192692521959543
1.62364327907562	-0.840236246585846	-3.28201198577881	0.129870355129242	0.391121715307236	0.0194227378815413
1.61690628528595	-0.834418535232544	-3.2851037979126	0.130223348736763	0.391641557216644	0.019690977409482
1.62001669406891	-0.838737666606903	-3.28655529022217	0.130355104804039	0.392068982124329	0.0199021957814693
1.61615836620331	-0.831620991230011	-3.30227899551392	0.130499050021172	0.392829596996307	0.0202022846788168
1.61014091968536	-0.83234566450119	-3.30180215835571	0.130867555737495	0.393049985170364	0.020557003095746
1.61561477184296	-0.829162776470184	-3.30614018440247	0.130976900458336	0.393656581640244	0.0207710023969412
1.6057140827179	-0.824701309204102	-3.31020593643188	0.131249785423279	0.394047945737839	0.0211968086659908
1.61380779743195	-0.82041347026825	-3.31773591041565	0.131359398365021	0.394526243209839	0.0214889422059059
1.60241746902466	-0.82099050283432	-3.32416892051697	0.131639689207077	0.394900888204575	0.0219929367303848
1.59630310535431	-0.813556790351868	-3.3200466632843	0.131772458553314	0.395189702510834	0.0224668104201555
1.60155606269836	-0.812048614025116	-3.32874631881714	0.131939589977264	0.39570552110672	0.0229832921177149
1.58507859706879	-0.800651609897614	-3.33422446250916	0.13221849501133	0.395973414182663	0.0235225111246109
1.59424948692322	-0.802148759365082	-3.34026145935059	0.132369130849838	0.396201342344284	0.0239758808165789
1.58559811115265	-0.797695457935333	-3.34034585952759	0.132456108927727	0.396622538566589	0.0245573036372662
1.58667397499084	-0.790020823478699	-3.34349393844604	0.132692709565163	0.396659314632416	0.0250540934503078
1.58204424381256	-0.790352165699005	-3.34747505187988	0.132736250758171	0.397041261196136	0.0255509559065104
1.57529211044312	-0.779248416423798	-3.34958624839783	0.133083254098892	0.397128939628601	0.0260502006858587
1.57777106761932	-0.785995423793793	-3.34732174873352	0.132991537451744	0.397371202707291	0.0264984760433435
1.5726078748703	-0.770826399326324	-3.35377764701843	0.133317321538925	0.397468388080597	0.0270034577697515
1.57068061828613	-0.77108097076416	-3.35513043403625	0.133365347981453	0.397512018680573	0.0274609681218863
1.56615650653839	-0.77248340845108	-3.35525846481323	0.133476540446281	0.397871166467667	0.0279953069984913
1.55970525741577	-0.759842872619629	-3.35574436187744	0.133744195103645	0.39777883887291	0.0284225773066282
1.55867969989777	-0.763962984085083	-3.35993599891663	0.133699059486389	0.398019552230835	0.0288707762956619
1.54864645004272	-0.754381537437439	-3.35702085494995	0.133936017751694	0.39800626039505	0.0293368566781282
1.54848217964172	-0.751725614070892	-3.36058568954468	0.133928775787354	0.398049682378769	0.0297586526721716
1.54130852222443	-0.750168800354004	-3.3601508140564	0.134171783924103	0.398118227720261	0.0302057545632124
1.53175580501556	-0.739296078681946	-3.35964512825012	0.134165048599243	0.398150146007538	0.0306467618793249
1.53281795978546	-0.740459322929382	-3.363938331604	0.134216278791428	0.398069024085999	0.0310174040496349
1.52084982395172	-0.735757231712341	-3.35722208023071	0.134397312998772	0.398019284009933	0.0314924716949463
1.52200996875763	-0.732321560382843	-3.36367774009705	0.134347632527351	0.398032307624817	0.0318283885717392
1.51216006278992	-0.729936540126801	-3.36206150054932	0.134451165795326	0.397945791482925	0.0322734974324703
1.50480794906616	-0.719128370285034	-3.36133480072021	0.134494975209236	0.397887349128723	0.0326193124055862
1.50629079341888	-0.72599196434021	-3.36273717880249	0.134403929114342	0.397875010967255	0.0328971482813358
1.49613392353058	-0.716932654380798	-3.36324834823608	0.134509369730949	0.397867739200592	0.0332608036696911
1.49618971347809	-0.714674830436707	-3.36005926132202	0.134563162922859	0.397684723138809	0.0333396196365356
1.48461139202118	-0.716731488704681	-3.36489677429199	0.134549185633659	0.39776411652565	0.0335711017251015
1.48165476322174	-0.709776699542999	-3.3564887046814	0.13470920920372	0.397581845521927	0.0336538515985012
1.4801572561264	-0.715065240859985	-3.35456967353821	0.134645387530327	0.397491455078125	0.033697035163641
1.47195303440094	-0.71065217256546	-3.36363911628723	0.134667605161667	0.397533059120178	0.0337817259132862
1.4667626619339	-0.711405098438263	-3.35857939720154	0.134740188717842	0.397330075502396	0.0337317399680614
1.46770846843719	-0.713338613510132	-3.36478638648987	0.1347865909338	0.397419303655624	0.0337335430085659
1.45569396018982	-0.710980594158173	-3.35872077941895	0.134879648685455	0.397253304719925	0.0337801426649094
1.45584225654602	-0.710869908332825	-3.35946202278137	0.134879872202873	0.397230327129364	0.0337075293064117
1.45175015926361	-0.712631225585938	-3.3601016998291	0.134893894195557	0.397274255752563	0.0338141359388828
1.44080770015717	-0.71000725030899	-3.36148047447205	0.135049879550934	0.397088527679443	0.0339597649872303
1.44858157634735	-0.707578003406525	-3.3617684841156	0.135059982538223	0.397090345621109	0.0340278744697571
1.43227231502533	-0.704426348209381	-3.36085867881775	0.135214179754257	0.397068232297897	0.0342125333845615
1.43227529525757	-0.700345814228058	-3.3647608757019	0.135246858000755	0.396959185600281	0.034268032759428
1.42650413513184	-0.702541887760162	-3.35380601882935	0.135177209973335	0.397045880556107	0.0344890654087067
1.41820132732391	-0.694835722446442	-3.3592541217804	0.135338768362999	0.396897554397583	0.0347286202013493
1.42155015468597	-0.697114169597626	-3.35943269729614	0.135292887687683	0.396842479705811	0.0349110215902328
1.40555846691132	-0.690125226974487	-3.363032579422	0.135288253426552	0.396885722875595	0.0351934544742107
1.40875422954559	-0.690899789333344	-3.35713458061218	0.135343104600906	0.396686166524887	0.0353800654411316
1.39781856536865	-0.689030289649963	-3.36147356033325	0.135191842913628	0.396769672632217	0.0356344059109688
1.39413940906525	-0.681838870048523	-3.35875844955444	0.135421574115753	0.396571010351181	0.0358301401138306
1.38911128044128	-0.679968595504761	-3.35615968704224	0.135213822126389	0.396443575620651	0.036042720079422
1.38330447673798	-0.675184488296509	-3.36076331138611	0.135298788547516	0.396418482065201	0.0361874997615814
1.37427592277527	-0.670019507408142	-3.3586733341217	0.135370507836342	0.396210759878159	0.0363723002374172
1.36511731147766	-0.663781225681305	-3.356116771698	0.135181769728661	0.396158844232559	0.0365690253674984
1.36088573932648	-0.66689270734787	-3.35346484184265	0.135229885578156	0.396042197942734	0.0367683954536915
1.35275208950043	-0.654692590236664	-3.35017943382263	0.135140940546989	0.395827621221542	0.0368800722062588
1.34952759742737	-0.658464252948761	-3.35472321510315	0.135092958807945	0.395794719457626	0.0370639450848103
1.33777379989624	-0.648695468902588	-3.35252118110657	0.1351178586483	0.395657777786255	0.0373296663165092
1.32931065559387	-0.642301976680756	-3.34937810897827	0.134936049580574	0.395549118518829	0.0375055782496929
1.3253265619278	-0.646878838539124	-3.34966969490051	0.134842187166214	0.395346790552139	0.0376436598598957
1.31297636032104	-0.633398830890656	-3.34048461914063	0.134831979870796	0.395255088806152	0.037859883159399
1.31206655502319	-0.631434261798859	-3.34155535697937	0.134695485234261	0.395125061273575	0.0379733666777611
1.30159199237823	-0.63216233253479	-3.34269547462463	0.134558841586113	0.394991189241409	0.0382285751402378
1.29690706729889	-0.621931076049805	-3.3391387462616	0.134545788168907	0.394883275032043	0.0384334586560726
1.28879082202911	-0.624108135700226	-3.33461952209473	0.13435372710228	0.394719332456589	0.0385697185993195
1.2816127538681	-0.617163956165314	-3.3363938331604	0.134244725108147	0.394646257162094	0.0388135500252247
1.27785098552704	-0.610607028007507	-3.33483648300171	0.134199053049088	0.394437938928604	0.0389100648462772
1.26759791374207	-0.612359642982483	-3.33648276329041	0.133955150842667	0.394436150789261	0.0391713120043278
1.26228129863739	-0.60069739818573	-3.33009099960327	0.134063377976418	0.394253432750702	0.0393526144325733
1.25979566574097	-0.598572254180908	-3.33328628540039	0.133793741464615	0.394258856773376	0.0395245663821697
1.25019896030426	-0.594328939914703	-3.33037805557251	0.13379293680191	0.394182354211807	0.0397589392960072
1.24393272399902	-0.58978945016861	-3.32384300231934	0.133599832653999	0.394057154655457	0.0399056635797024
1.24021530151367	-0.585372805595398	-3.33475971221924	0.133598580956459	0.394184678792953	0.0400718301534653
1.2265545129776	-0.576010048389435	-3.32855653762817	0.133502766489983	0.394108653068542	0.0403390899300575
1.22908246517181	-0.574434578418732	-3.33139634132385	0.133351653814316	0.394168972969055	0.0403991006314754
1.211266040802	-0.569787681102753	-3.33042240142822	0.13332062959671	0.394103199243546	0.0406910181045532
1.21676015853882	-0.569972336292267	-3.32921051979065	0.133091241121292	0.394133597612381	0.0407031625509262
1.20554661750793	-0.566814541816711	-3.32565402984619	0.133181437849998	0.394251823425293	0.0409455485641956
1.19472718238831	-0.555994689464569	-3.32994532585144	0.133137047290802	0.394235283136368	0.0411088578402996
1.19615256786346	-0.560300409793854	-3.3275580406189	0.132953390479088	0.394363880157471	0.0411180667579174
1.18258345127106	-0.552082121372223	-3.33235120773315	0.132956370711327	0.394487917423248	0.0413402020931244
1.183913230896	-0.550123631954193	-3.3278272151947	0.132881551980972	0.394430428743362	0.0413648672401905
1.17475116252899	-0.54954981803894	-3.32982397079468	0.132677927613258	0.394684642553329	0.0415490567684174
1.17198324203491	-0.54156482219696	-3.32392001152039	0.132754400372505	0.394592374563217	0.0416287966072559
1.16653001308441	-0.542933702468872	-3.33009338378906	0.132560029625893	0.394770264625549	0.0417567603290081
1.16040241718292	-0.533256769180298	-3.33048176765442	0.132609575986862	0.39487636089325	0.0418743118643761
1.15524637699127	-0.534217834472656	-3.3307466506958	0.13242419064045	0.394912332296371	0.0419704876840115
1.15202724933624	-0.529556393623352	-3.33901882171631	0.132395014166832	0.395262539386749	0.0421578325331211
1.14106345176697	-0.523763239383698	-3.33488202095032	0.13243842124939	0.395217537879944	0.0422125980257988
1.14146280288696	-0.523792207241058	-3.33975148200989	0.132251709699631	0.395341604948044	0.0422831550240517
1.13399910926819	-0.52200311422348	-3.33802080154419	0.132108524441719	0.395604997873306	0.0424459502100945
1.12485659122467	-0.518415510654449	-3.33565950393677	0.132142573595047	0.395587891340256	0.0425982512533665
1.12282824516296	-0.511249661445618	-3.33509564399719	0.132050856947899	0.395758956670761	0.0426959060132504
1.11598086357117	-0.516635119915009	-3.33575797080994	0.13199670612812	0.395928204059601	0.0428089648485184
1.11589896678925	-0.504593253135681	-3.33936858177185	0.131910398602486	0.395993173122406	0.0429299287497997
1.11064541339874	-0.508252620697021	-3.34173941612244	0.131812795996666	0.396208643913269	0.0430492162704468
1.10007977485657	-0.506777942180634	-3.34291863441467	0.131823405623436	0.396259516477585	0.0432061553001404
1.10391712188721	-0.497504591941834	-3.34465479850769	0.131761834025383	0.396425843238831	0.0432924777269363
1.10061895847321	-0.502530813217163	-3.34379172325134	0.131586581468582	0.396511644124985	0.0434006862342358
1.09283268451691	-0.495735019445419	-3.34281706809998	0.131678581237793	0.3967045545578	0.0435397587716579
1.09318625926971	-0.491182446479797	-3.34505271911621	0.131605044007301	0.39686992764473	0.0436265021562576
1.08600294589996	-0.494643211364746	-3.34882140159607	0.131488725543022	0.397054374217987	0.043797817081213
1.08693182468414	-0.486910372972488	-3.34671807289124	0.131567031145096	0.397171467542648	0.0439271479845047
1.08433282375336	-0.488431811332703	-3.35270214080811	0.131426647305489	0.397235155105591	0.0441168174147606
1.07675540447235	-0.483511805534363	-3.35234212875366	0.131416410207748	0.397559642791748	0.04433723539114
1.07871878147125	-0.482200056314468	-3.34960508346558	0.131448745727539	0.397509217262268	0.0445411615073681
1.07315576076508	-0.479850649833679	-3.3537905216217	0.131340518593788	0.39782777428627	0.0446369126439095
1.07077133655548	-0.477080553770065	-3.35840010643005	0.13137249648571	0.398003697395325	0.0448931343853474
1.06686401367188	-0.478744834661484	-3.35917210578918	0.131366327404976	0.398004621267319	0.0450604930520058
1.07314765453339	-0.473989725112915	-3.36015033721924	0.131290957331657	0.39823055267334	0.0451843179762363
1.06380975246429	-0.474385142326355	-3.35997653007507	0.13132718205452	0.398347556591034	0.0453928411006927
1.0620584487915	-0.471282839775085	-3.3599271774292	0.131305947899818	0.398443669080734	0.0456007830798626
1.0632358789444	-0.468938052654266	-3.36076426506042	0.131127715110779	0.398700535297394	0.0456719733774662
1.05617666244507	-0.474725365638733	-3.36293268203735	0.131253272294998	0.398730933666229	0.0459120720624924
1.05496454238892	-0.465030163526535	-3.36519956588745	0.131181120872498	0.3989217877388	0.046026736497879
1.05860316753387	-0.469312727451324	-3.36139225959778	0.131067171692848	0.398996114730835	0.0460519157350063
1.05815041065216	-0.470543503761292	-3.36413621902466	0.131127744913101	0.399174422025681	0.0462467819452286
1.05128347873688	-0.463833153247833	-3.36672902107239	0.131125316023827	0.399262338876724	0.0464022196829319
1.05945217609406	-0.466862052679062	-3.37215757369995	0.131189867854118	0.399353235960007	0.0464162714779377
1.0596958398819	-0.467811524868011	-3.36146926879883	0.131038919091225	0.399421483278275	0.0466255247592926
1.05235195159912	-0.467815220355988	-3.36986136436462	0.131029739975929	0.399651616811752	0.0468064434826374
1.05979478359222	-0.465559124946594	-3.37149095535278	0.131099820137024	0.399674415588379	0.0468607991933823
1.0572772026062	-0.468224257230759	-3.36976051330566	0.131074324250221	0.399739593267441	0.0469550155103207
1.05665922164917	-0.471630871295929	-3.37350296974182	0.13097807765007	0.400058507919312	0.0470451563596725
1.05053889751434	-0.468025058507919	-3.3807635307312	0.131037533283234	0.400196641683578	0.0472300052642822
1.05858969688416	-0.470412969589233	-3.38255286216736	0.131103679537773	0.400161594152451	0.0472747161984444
1.05946886539459	-0.471398174762726	-3.37748718261719	0.131039217114449	0.400424033403397	0.0474711619317532
1.05894100666046	-0.47136127948761	-3.38258242607117	0.130965620279312	0.400653898715973	0.0475886352360249
1.06377351284027	-0.469402194023132	-3.38498473167419	0.131141379475594	0.400834649801254	0.047722153365612
1.06322181224823	-0.472926408052444	-3.38704252243042	0.131238505244255	0.400871127843857	0.0477936640381813
1.06440758705139	-0.474396526813507	-3.38792872428894	0.131106436252594	0.401225477457047	0.0479607209563255
1.06802177429199	-0.475013196468353	-3.39111566543579	0.131228893995285	0.40140175819397	0.0480682775378227
1.06783246994019	-0.47604563832283	-3.39056706428528	0.131339445710182	0.401499688625336	0.0482081584632397
1.06827366352081	-0.47367000579834	-3.39451861381531	0.131274417042732	0.401759266853333	0.0482564158737659
1.0757509469986	-0.484747052192688	-3.39836573600769	0.131443440914154	0.402019321918488	0.0482630208134651
1.07630205154419	-0.482745766639709	-3.3998908996582	0.13158755004406	0.402195036411285	0.048349242657423
1.07919132709503	-0.483823180198669	-3.40096259117126	0.131500422954559	0.402370393276215	0.0484499335289001
1.088219165802	-0.48704069852829	-3.40859317779541	0.131584241986275	0.402657955884933	0.0485764741897583
1.08974170684814	-0.493088126182556	-3.39904189109802	0.131650224328041	0.402812987565994	0.0486413761973381
1.0926878452301	-0.48990136384964	-3.40263938903809	0.131664842367172	0.402944594621658	0.0485713556408882
1.10092520713806	-0.495970457792282	-3.40662598609924	0.131731584668159	0.403264105319977	0.048466332256794
1.10191226005554	-0.505746722221375	-3.41059565544128	0.131832793354988	0.403347611427307	0.0484746247529984
1.101158618927	-0.502147078514099	-3.41389155387878	0.131948903203011	0.403568834066391	0.0484954863786697
1.10878324508667	-0.505756378173828	-3.41290402412415	0.131987124681473	0.40386575460434	0.0484462715685368
1.11506736278534	-0.511538684368134	-3.4158763885498	0.132126182317734	0.403985500335693	0.0485288500785828
1.10858392715454	-0.511687695980072	-3.41788506507874	0.132290989160538	0.404205322265625	0.0484703779220581
1.12038052082062	-0.520525753498077	-3.4225287437439	0.132362872362137	0.404457271099091	0.048369538038969
1.12416553497314	-0.523783445358276	-3.42246079444885	0.132360100746155	0.404675751924515	0.0483845174312592
1.12203741073608	-0.52515321969986	-3.42534351348877	0.132526233792305	0.40494841337204	0.048506710678339
1.13465738296509	-0.527234613895416	-3.42706727981567	0.132678598165512	0.405115723609924	0.0485157147049904
1.13721561431885	-0.534652352333069	-3.43162560462952	0.132648289203644	0.405240744352341	0.0485201552510262
1.14001524448395	-0.537985503673553	-3.43466901779175	0.132742702960968	0.405489683151245	0.0484959557652473
1.14928555488586	-0.542735457420349	-3.42977523803711	0.132927894592285	0.405581742525101	0.0484520681202412
1.15537142753601	-0.551249504089355	-3.43739175796509	0.13279677927494	0.405840396881104	0.0483399704098701
1.16144013404846	-0.55165034532547	-3.4417929649353	0.132854521274567	0.40600398182869	0.0483194477856159
1.16412174701691	-0.557768642902374	-3.44333291053772	0.133046656847	0.40613204240799	0.0481729097664356
1.17252290248871	-0.564274489879608	-3.4373197555542	0.133051961660385	0.406120508909225	0.0480247475206852
1.18071579933167	-0.569859683513641	-3.43999409675598	0.133015632629395	0.406291395425797	0.0479029268026352
1.18861198425293	-0.574859976768494	-3.44839096069336	0.133153781294823	0.406424760818481	0.047779630869627
1.19018185138702	-0.581515908241272	-3.44110202789307	0.133168131113052	0.406415462493896	0.0477274842560291
1.19666302204132	-0.58369517326355	-3.44355797767639	0.133149296045303	0.406483829021454	0.0476645715534687
1.20587646961212	-0.587546646595001	-3.44592142105103	0.133046165108681	0.406653583049774	0.0476089008152485
1.21021628379822	-0.59551078081131	-3.44683313369751	0.133159443736076	0.406607389450073	0.0475848279893398
1.21003222465515	-0.593396604061127	-3.44571971893311	0.133121997117996	0.406665682792664	0.0476114973425865
1.2236340045929	-0.599684357643127	-3.4458429813385	0.13299822807312	0.406666725873947	0.0474905110895634
1.23687982559204	-0.606730282306671	-3.44837713241577	0.132979989051819	0.406715929508209	0.0473731085658073
1.23209571838379	-0.612385809421539	-3.44301652908325	0.132906168699265	0.406635195016861	0.0473850890994072
1.23971819877625	-0.613606929779053	-3.44404816627502	0.132822170853615	0.406605422496796	0.0472571216523647
1.25126671791077	-0.619662463665009	-3.44799900054932	0.132795616984367	0.406611770391464	0.0472010113298893
1.25634634494781	-0.63077437877655	-3.44802498817444	0.13264662027359	0.406640410423279	0.0471438951790333
1.25897002220154	-0.629224300384521	-3.44496059417725	0.132608011364937	0.406578093767166	0.0470626503229141
1.26599931716919	-0.632374823093414	-3.4453296661377	0.132589861750603	0.406586736440659	0.0469583049416542
1.28093814849854	-0.64259397983551	-3.44072246551514	0.13242606818676	0.406493097543716	0.046800009906292
1.28207445144653	-0.648997843265533	-3.44560647010803	0.132282495498657	0.406551837921143	0.0466470904648304
1.28895139694214	-0.651033043861389	-3.44824171066284	0.132309928536415	0.406547278165817	0.0464886128902435
1.30200803279877	-0.658018231391907	-3.43860793113709	0.132185906171799	0.406426340341568	0.0462987087666988
1.30522322654724	-0.668157994747162	-3.44625568389893	0.132015317678452	0.406414180994034	0.0461228564381599
1.31264388561249	-0.672939658164978	-3.43951940536499	0.131846562027931	0.406485170125961	0.0459243915975094
1.31993877887726	-0.675256311893463	-3.44376134872437	0.13185341656208	0.406470149755478	0.0456676818430424
1.3292293548584	-0.68120938539505	-3.43949365615845	0.131697461009026	0.406275361776352	0.0454286597669125
1.33535826206207	-0.688767969608307	-3.44729781150818	0.131457403302193	0.406299978494644	0.045310340821743
1.34683966636658	-0.694691896438599	-3.4395387172699	0.13136288523674	0.406396687030792	0.0451481863856316
1.34825551509857	-0.700192987918854	-3.44063520431519	0.131331965327263	0.406210780143738	0.0448998436331749
1.3570202589035	-0.706139981746674	-3.43756508827209	0.1311144977808	0.406135678291321	0.0446655787527561
1.36862444877625	-0.716168880462646	-3.44105792045593	0.130890309810638	0.406256496906281	0.0444247350096703
1.37262880802155	-0.721261262893677	-3.43430399894714	0.130824357271194	0.405958563089371	0.0441526025533676
1.38020598888397	-0.724914610385895	-3.43164372444153	0.130701094865799	0.405957758426666	0.0438316650688648
1.39025771617889	-0.733610987663269	-3.4354043006897	0.130385592579842	0.405847042798996	0.0435217507183552
1.39811551570892	-0.743407368659973	-3.42988562583923	0.130419060587883	0.405754655599594	0.0433012917637825
1.40149128437042	-0.741596877574921	-3.42814826965332	0.130170896649361	0.405591815710068	0.0430689044296741
1.41712749004364	-0.752010405063629	-3.42861604690552	0.129959851503372	0.405411541461945	0.0427746847271919
1.42185735702515	-0.763449013233185	-3.43026757240295	0.129770487546921	0.405230939388275	0.0426092594861984
1.42236185073853	-0.766362130641937	-3.41961193084717	0.129611253738403	0.405039399862289	0.0424599349498749
1.43329071998596	-0.766450166702271	-3.42246913909912	0.129406809806824	0.404931277036667	0.0422233864665031
1.44137108325958	-0.776838660240173	-3.41769576072693	0.129099786281586	0.404702812433243	0.0420432239770889
1.44487428665161	-0.784593820571899	-3.41783571243286	0.128907755017281	0.404433190822601	0.0419402755796909
1.44564735889435	-0.782162845134735	-3.41136908531189	0.128716215491295	0.404265075922012	0.0417434759438038
1.46102452278137	-0.788683831691742	-3.40930128097534	0.128577157855034	0.403919190168381	0.0415473692119122
1.46483755111694	-0.795542597770691	-3.40663909912109	0.128246262669563	0.403631210327148	0.0413855835795403
1.46498322486877	-0.798993289470673	-3.40850973129272	0.128002360463142	0.403425455093384	0.0412442535161972
1.47337102890015	-0.796543002128601	-3.4014778137207	0.127790212631226	0.403131186962128	0.0410749092698097
1.47942578792572	-0.802645444869995	-3.39824271202087	0.127548113465309	0.40269747376442	0.0408035777509212
1.47934758663177	-0.809224009513855	-3.39390921592712	0.127201765775681	0.402534276247025	0.0407102517783642
1.48158419132233	-0.807586789131165	-3.39256262779236	0.12708643078804	0.402200907468796	0.0406080186367035
1.49004864692688	-0.814652323722839	-3.3864483833313	0.126887395977974	0.401781886816025	0.0404535159468651
1.4933545589447	-0.816139340400696	-3.38469648361206	0.126467004418373	0.401618152856827	0.0404070913791656
1.49506938457489	-0.817228138446808	-3.37639451026917	0.126266524195671	0.401297986507416	0.0402864776551723
1.49550831317902	-0.817411780357361	-3.37417674064636	0.126130625605583	0.400977343320847	0.0403050892055035
1.50094532966614	-0.820097029209137	-3.37153100967407	0.125729456543922	0.400797039270401	0.0401410907506943
1.50584053993225	-0.82461279630661	-3.37391638755798	0.12560661137104	0.4005166888237	0.0400634296238422
1.49950528144836	-0.822730362415314	-3.36475253105164	0.125343397259712	0.400171667337418	0.0398608297109604
1.50992238521576	-0.827858865261078	-3.36358618736267	0.125008210539818	0.400006383657455	0.0396040305495262
1.50653445720673	-0.832495987415314	-3.36341166496277	0.124741330742836	0.399800837039948	0.0394890867173672
1.5086886882782	-0.831807017326355	-3.35597062110901	0.124506331980228	0.39950755238533	0.0391959920525551
1.51616632938385	-0.835792422294617	-3.35574293136597	0.12425497174263	0.399323582649231	0.038915541023016
1.50747978687286	-0.834646821022034	-3.35187959671021	0.124034270644188	0.399052321910858	0.0387334302067757
1.51524078845978	-0.83730810880661	-3.35449481010437	0.123741343617439	0.398818492889404	0.0384054221212864
1.51078629493713	-0.842220306396484	-3.34383273124695	0.123361572623253	0.398762345314026	0.0381772555410862
1.50928056240082	-0.83935809135437	-3.33742499351501	0.123190119862556	0.398382008075714	0.0379615090787411
1.51730859279633	-0.84255039691925	-3.33463358879089	0.122903518378735	0.398148715496063	0.0376780219376087
1.50846290588379	-0.84269118309021	-3.336097240448	0.122568815946579	0.397999405860901	0.0375708863139153
1.50786972045898	-0.83990091085434	-3.333664894104	0.122456721961498	0.397684514522552	0.0372941792011261
1.5083281993866	-0.842524170875549	-3.32274293899536	0.121946208178997	0.397376984357834	0.0371356606483459
1.5019496679306	-0.841822803020477	-3.32183432579041	0.121690295636654	0.397278040647507	0.0369568727910519
1.50434184074402	-0.836166203022003	-3.31611847877502	0.121475294232368	0.396798938512802	0.0367657020688057
1.50015938282013	-0.840783178806305	-3.31043910980225	0.120952591300011	0.396547794342041	0.0365941151976585
1.49654793739319	-0.837593257427216	-3.30927395820618	0.120777145028114	0.396309375762939	0.0364214219152927
1.48892271518707	-0.827614605426788	-3.30186367034912	0.120321743190289	0.395816683769226	0.036173515021801
1.48983037471771	-0.833760619163513	-3.29925775527954	0.119938686490059	0.395514816045761	0.0360783636569977
1.47924911975861	-0.826864063739777	-3.29195332527161	0.119608320295811	0.395071923732758	0.035921037197113
1.48019659519196	-0.824578166007996	-3.2886791229248	0.119072765111923	0.394701033830643	0.0357024036347866
1.47374260425568	-0.823176622390747	-3.28371334075928	0.118866376578808	0.394275516271591	0.0356086008250713
1.46810531616211	-0.81658148765564	-3.27422404289246	0.118324421346188	0.393815696239471	0.0353949069976807
1.46228384971619	-0.821316778659821	-3.27053284645081	0.117909960448742	0.393409818410873	0.0352509170770645
1.45623028278351	-0.8077113032341	-3.26253056526184	0.117546781897545	0.392990857362747	0.0350858680903912
1.4532036781311	-0.812053680419922	-3.26269865036011	0.116940960288048	0.392525732517242	0.0348524078726768
1.44517624378204	-0.803387880325317	-3.24861598014832	0.11671619862318	0.392042756080627	0.0346015095710754
1.43984854221344	-0.804631650447845	-3.2498517036438	0.116121754050255	0.391660571098328	0.0343801863491535
1.42763948440552	-0.799408137798309	-3.24449944496155	0.115827895700932	0.39129301905632	0.0341750308871269
1.42822790145874	-0.796177625656128	-3.23663806915283	0.115245893597603	0.390810459852219	0.0338527895510197
1.41599524021149	-0.789067924022675	-3.23596739768982	0.114867120981216	0.390526950359344	0.0336227640509605
1.41547679901123	-0.790901303291321	-3.22029900550842	0.114602364599705	0.390085965394974	0.0333445779979229
1.40862667560577	-0.785719215869904	-3.2248477935791	0.114026986062527	0.389884412288666	0.0330997630953789
1.39731299877167	-0.784661769866943	-3.21906971931458	0.113850735127926	0.389349818229675	0.0327808782458305
1.4040755033493	-0.783087134361267	-3.2147479057312	0.113319225609303	0.389057785272598	0.0324174985289574
1.38971698284149	-0.778820335865021	-3.2083375453949	0.113084584474564	0.388751059770584	0.0321953408420086
1.3941433429718	-0.776250958442688	-3.20492911338806	0.112561874091625	0.38851135969162	0.0317770913243294
1.38150572776794	-0.773456394672394	-3.20237374305725	0.112361200153828	0.388215035200119	0.0315696857869625
1.38563132286072	-0.77432119846344	-3.19804835319519	0.111917451024055	0.388013809919357	0.0311952214688063
1.37366211414337	-0.769419252872467	-3.19330358505249	0.111757308244705	0.387798428535461	0.0309161469340324
1.37913203239441	-0.769811391830444	-3.19144153594971	0.111300423741341	0.387659192085266	0.0306261759251356
1.36771643161774	-0.764378249645233	-3.18724894523621	0.111194007098675	0.387492179870605	0.0302868075668812
1.37074184417725	-0.766545295715332	-3.18734574317932	0.110812909901142	0.387458205223084	0.0299556832760572
1.3643856048584	-0.760703206062317	-3.18096160888672	0.11069505661726	0.387260735034943	0.0297170802950859
1.36287653446198	-0.7672478556633	-3.1792950630188	0.11030750721693	0.387286990880966	0.029474139213562
1.36344480514526	-0.75738787651062	-3.18050003051758	0.110323682427406	0.387154221534729	0.0292022470384836
1.35944962501526	-0.762633442878723	-3.18129253387451	0.109904438257217	0.387264400720596	0.0290020350366831
1.35837507247925	-0.753186225891113	-3.18013858795166	0.11001317948103	0.387210309505463	0.0287601426243782
1.3563574552536	-0.757750272750854	-3.17984938621521	0.109629414975643	0.387474209070206	0.0286025423556566
1.35334599018097	-0.753356218338013	-3.1800057888031	0.109566301107407	0.387371331453323	0.0284779518842697
1.35902452468872	-0.753482639789581	-3.18693041801453	0.109437741339207	0.387701958417892	0.0283390376716852
1.34809768199921	-0.747318863868713	-3.18472218513489	0.109359622001648	0.387783616781235	0.0282941870391369
1.35482883453369	-0.754777312278748	-3.18707013130188	0.109172500669956	0.388024687767029	0.0281062871217728
1.35112011432648	-0.746973395347595	-3.18141078948975	0.109160073101521	0.388202250003815	0.0280468724668026
1.34962964057922	-0.749675154685974	-3.1910924911499	0.109017722308636	0.388456016778946	0.0278137251734734
1.35217082500458	-0.743419349193573	-3.18671274185181	0.109133429825306	0.388704925775528	0.0277125090360641
1.35134541988373	-0.747402250766754	-3.19866371154785	0.108910076320171	0.389157831668854	0.0276217106729746
1.35181200504303	-0.745923399925232	-3.19492506980896	0.109052173793316	0.389390349388123	0.0274521987885237
1.35486114025116	-0.750452160835266	-3.19575691223145	0.108887724578381	0.3897844851017	0.0272724572569132
1.35103940963745	-0.748768389225006	-3.20348477363586	0.109013848006725	0.390146732330322	0.0270966067910194
1.36153483390808	-0.754453837871552	-3.20358180999756	0.10883629322052	0.390541195869446	0.0268752686679363
1.35658943653107	-0.75147670507431	-3.2104663848877	0.109040454030037	0.390900015830994	0.0267478283494711
1.36399149894714	-0.75569075345993	-3.21595430374146	0.108908168971539	0.391387343406677	0.0264980103820562
1.36477148532867	-0.758935153484344	-3.21751475334167	0.109144374728203	0.391890406608582	0.0263301525264978
1.37096512317657	-0.760710716247559	-3.22276592254639	0.109133131802082	0.392285376787186	0.0260430090129375
1.36796009540558	-0.767260313034058	-3.22572207450867	0.109261751174927	0.392710655927658	0.025807062163949
1.38296806812286	-0.767915070056915	-3.23130178451538	0.109273053705692	0.393230676651001	0.0255380906164646
1.37720215320587	-0.77045750617981	-3.23657274246216	0.109443157911301	0.393721044063568	0.0253756530582905
1.39084494113922	-0.779411971569061	-3.24551796913147	0.109466940164566	0.394286751747131	0.0250279251486063
1.38854777812958	-0.781273543834686	-3.24800443649292	0.109629586338997	0.39485365152359	0.024897763505578
1.40164637565613	-0.790124535560608	-3.2564971446991	0.109683059155941	0.395274668931961	0.0246042385697365
1.4020653963089	-0.78930276632309	-3.26220512390137	0.110184878110886	0.395866990089417	0.0244201943278313
1.41318225860596	-0.798928916454315	-3.26242303848267	0.110075987875462	0.396437525749207	0.0242476183921099
1.41698551177979	-0.803571164608002	-3.26500630378723	0.110406503081322	0.396944135427475	0.024024847894907
1.42502772808075	-0.809000253677368	-3.28191828727722	0.110490329563618	0.397456705570221	0.0238402504473925
1.43059730529785	-0.816913843154907	-3.28550410270691	0.110749915242195	0.398129165172577	0.0237400233745575
1.43888568878174	-0.815797209739685	-3.28728771209717	0.111059442162514	0.398509830236435	0.0236050952225924
1.44093322753906	-0.824907183647156	-3.2948112487793	0.111264824867249	0.399259656667709	0.0235033445060253
1.4524382352829	-0.826768279075623	-3.30224967002869	0.11147178709507	0.399604201316834	0.0233965869992971
1.46532809734344	-0.837209582328796	-3.3099627494812	0.111775659024715	0.400247901678085	0.0233256127685308
1.46303486824036	-0.835849821567535	-3.3104236125946	0.112026296555996	0.400793880224228	0.023215688765049
1.47824430465698	-0.85090047121048	-3.32431793212891	0.112267963588238	0.401327669620514	0.0230986904352903
1.47670030593872	-0.851654410362244	-3.32595324516296	0.112700194120407	0.401862323284149	0.0231793373823166
1.49126970767975	-0.857124805450439	-3.33042573928833	0.112790212035179	0.402392536401749	0.0230939593166113
1.4941041469574	-0.865823030471802	-3.3361349105835	0.113195039331913	0.402904450893402	0.0230882838368416
1.50696277618408	-0.865959703922272	-3.33913660049438	0.11348020285368	0.403359740972519	0.0230118278414011
1.50514876842499	-0.875802874565125	-3.35336232185364	0.113758437335491	0.40399295091629	0.0230391602963209
1.51692676544189	-0.876495838165283	-3.35428977012634	0.114087335765362	0.40448135137558	0.0230859518051147
1.52592086791992	-0.883001446723938	-3.36013388633728	0.114373877644539	0.404845327138901	0.0230117775499821
1.5288599729538	-0.886264085769653	-3.37203502655029	0.114842109382153	0.405442953109741	0.023126631975174
1.53548038005829	-0.890259563922882	-3.37004470825195	0.115144319832325	0.405780434608459	0.0231826156377792
1.54494917392731	-0.898429572582245	-3.3760507106781	0.115351021289825	0.406304031610489	0.0232268124818802
1.54351723194122	-0.899914503097534	-3.38641738891602	0.115811057388783	0.406730800867081	0.0233654286712408
1.55127096176147	-0.899445831775665	-3.38973760604858	0.11606115847826	0.407104760408401	0.023485355079174
1.55964422225952	-0.901252865791321	-3.39860677719116	0.116499781608582	0.407583385705948	0.0237049236893654
1.55747306346893	-0.90656590461731	-3.39545464515686	0.116842925548553	0.407885730266571	0.0239225476980209
1.56654334068298	-0.905596852302551	-3.40701580047607	0.11713620275259	0.408217400312424	0.0241857748478651
1.57070887088776	-0.906970918178558	-3.41423654556274	0.117451347410679	0.408657163381577	0.0244049895554781
1.56919085979462	-0.907466650009155	-3.4117705821991	0.117833591997623	0.408904254436493	0.024696659296751
1.58408570289612	-0.912426710128784	-3.41761660575867	0.118109039962292	0.409284234046936	0.0248703174293041
1.57677829265594	-0.913771331310272	-3.42283511161804	0.118476264178753	0.40959507226944	0.0250809919089079
1.58103322982788	-0.913597285747528	-3.42452192306519	0.118770241737366	0.40977144241333	0.0251570399850607
1.58771061897278	-0.916567206382751	-3.42498755455017	0.118963606655598	0.409966260194778	0.0252614840865135
1.58124136924744	-0.917874217033386	-3.42867398262024	0.119306437671185	0.410269767045975	0.0254940651357174
1.59219717979431	-0.916799426078796	-3.43345785140991	0.119609594345093	0.410310715436935	0.0256024617701769
1.59240543842316	-0.92076712846756	-3.43102073669434	0.119727902114391	0.410536080598831	0.0258316304534674
1.59274315834045	-0.91788238286972	-3.44120025634766	0.120200999081135	0.410621285438538	0.0259192958474159
1.59614264965057	-0.920347988605499	-3.43550324440002	0.120308935642242	0.410636484622955	0.0261026155203581
1.59455728530884	-0.921104252338409	-3.44460463523865	0.120548337697983	0.410959005355835	0.0262675248086452
1.59964537620544	-0.918957769870758	-3.44103860855103	0.12080279737711	0.410840570926666	0.0263175517320633
1.59854185581207	-0.925212025642395	-3.44469046592712	0.120875917375088	0.41093510389328	0.0264159683138132
1.59701991081238	-0.920389175415039	-3.44593524932861	0.121317394077778	0.410999327898026	0.0264499559998512
1.59919154644012	-0.923848867416382	-3.44955921173096	0.121309138834476	0.411056041717529	0.0264205280691385
1.5946216583252	-0.927596747875214	-3.45258498191834	0.121598958969116	0.411098152399063	0.0264855362474918
1.59616589546204	-0.920090794563293	-3.44647431373596	0.121682070195675	0.41101348400116	0.0264318473637104
1.59668684005737	-0.928515672683716	-3.4475245475769	0.121864348649979	0.411059409379959	0.0264530032873154
1.59464633464813	-0.921652436256409	-3.4433696269989	0.122020989656448	0.411060661077499	0.0263658352196217
1.59944415092468	-0.928381443023682	-3.44732713699341	0.122057877480984	0.411035388708115	0.0262678284198046
1.58825135231018	-0.930083096027374	-3.44334697723389	0.122289381921291	0.410885483026505	0.0262308716773987
1.59622275829315	-0.926983296871185	-3.44945168495178	0.122387267649174	0.410799205303192	0.0260131321847439
1.5909628868103	-0.935060501098633	-3.45030093193054	0.122403658926487	0.410667717456818	0.0258765798062086
1.58884751796722	-0.928560972213745	-3.44532132148743	0.122686803340912	0.410532087087631	0.0256919488310814
1.58988380432129	-0.931898474693298	-3.45269632339478	0.122588820755482	0.410404175519943	0.0255282558500767
1.58208799362183	-0.930808961391449	-3.4449462890625	0.122680597007275	0.410289227962494	0.0254033468663692
1.58595323562622	-0.927620947360992	-3.44800209999084	0.122840791940689	0.409994572401047	0.0252555701881647
1.58056449890137	-0.932210624217987	-3.44306445121765	0.122744835913181	0.409871578216553	0.0250971429049969
1.57331478595734	-0.930018961429596	-3.44310331344604	0.122977234423161	0.40973025560379	0.0250257048755884
1.57542669773102	-0.927092969417572	-3.44195318222046	0.122920036315918	0.409410148859024	0.0248211417347193
1.56883537769318	-0.927541792392731	-3.44260358810425	0.122874684631824	0.409348100423813	0.0247135385870934
1.56395411491394	-0.926257371902466	-3.43495559692383	0.122925505042076	0.408935159444809	0.0245564002543688
1.56534647941589	-0.925786972045898	-3.43550157546997	0.122771933674812	0.408794611692429	0.0243992563337088
1.55826103687286	-0.924271583557129	-3.43260192871094	0.122973762452602	0.408514618873596	0.0242750830948353
1.55304455757141	-0.919586718082428	-3.4341824054718	0.122688144445419	0.408265143632889	0.0240584034472704
1.55260133743286	-0.925491511821747	-3.43096876144409	0.12265644967556	0.40799942612648	0.0238198973238468
1.54099428653717	-0.918327867984772	-3.42542409896851	0.122641421854496	0.407635688781738	0.023649089038372
1.54532766342163	-0.92342334985733	-3.42155122756958	0.122409544885159	0.407461553812027	0.023339556530118
1.53197979927063	-0.920295417308807	-3.41867613792419	0.12234241515398	0.407132863998413	0.023140762001276
1.5315443277359	-0.914608657360077	-3.42256736755371	0.122258752584457	0.406750351190567	0.0228441283106804
1.53002333641052	-0.920648515224457	-3.4171130657196	0.122107468545437	0.406516075134277	0.0225847270339727
1.51858615875244	-0.912854313850403	-3.40649461746216	0.121969439089298	0.406341016292572	0.0224344693124294
1.519859790802	-0.912774384021759	-3.4081392288208	0.12178511172533	0.405816495418549	0.0221140924841166
1.50953185558319	-0.909304320812225	-3.40253734588623	0.121713392436504	0.405711621046066	0.0218729265034199
1.50951218605042	-0.907063007354736	-3.39206552505493	0.121459044516087	0.405226707458496	0.0216214656829834
1.50035560131073	-0.908146917819977	-3.39364218711853	0.121169582009315	0.405206769704819	0.021418072283268
1.49870455265045	-0.899994671344757	-3.3912308216095	0.121176481246948	0.404760837554932	0.0211183652281761
1.49449753761292	-0.907727122306824	-3.39754366874695	0.12077634036541	0.404649764299393	0.0209592133760452
1.48684787750244	-0.898295402526855	-3.39047884941101	0.120722532272339	0.404266327619553	0.020689832046628
1.48350667953491	-0.898196637630463	-3.38833904266357	0.120379395782948	0.404124826192856	0.0204392224550247
1.47524464130402	-0.89946311712265	-3.38628029823303	0.120227172970772	0.403870910406113	0.0201985370367765
1.47823250293732	-0.892559409141541	-3.37839531898499	0.119991593062878	0.403598308563232	0.0198412407189608
1.46560513973236	-0.895912289619446	-3.37399888038635	0.119830071926117	0.40338796377182	0.0196679811924696
1.46487009525299	-0.886254906654358	-3.37545990943909	0.119623936712742	0.403134256601334	0.0193799342960119
1.45611929893494	-0.885495126247406	-3.36950707435608	0.119498006999493	0.402961790561676	0.0192025769501925
1.45822417736053	-0.887078523635864	-3.36760544776917	0.119156047701836	0.402751117944717	0.0189785063266754
1.44795572757721	-0.886967301368713	-3.3635470867157	0.118960425257683	0.402646780014038	0.018913259729743
1.44724154472351	-0.878504455089569	-3.35648775100708	0.118830621242523	0.402319461107254	0.0186410080641508
1.43891489505768	-0.88038045167923	-3.36052250862122	0.118530824780464	0.402306765317917	0.0185136497020721
1.43838715553284	-0.873084127902985	-3.35569596290588	0.11838886141777	0.401997327804565	0.0183151587843895
1.42922806739807	-0.87149578332901	-3.36080551147461	0.118048019707203	0.401914477348328	0.0182017590850592
1.42330121994019	-0.869576454162598	-3.34600591659546	0.118095755577087	0.401654362678528	0.0180944185703993
1.42239546775818	-0.864929556846619	-3.3525550365448	0.117633409798145	0.401678770780563	0.0180655512958765
1.41234540939331	-0.862401485443115	-3.3474497795105	0.117619909346104	0.40139627456665	0.0179987791925669
1.41591608524323	-0.859286546707153	-3.3497486114502	0.117321185767651	0.401342839002609	0.0179295968264341
1.40354073047638	-0.849699199199677	-3.3420045375824	0.117221504449844	0.401197254657745	0.0179130844771862
1.40347635746002	-0.852834939956665	-3.34075999259949	0.116984859108925	0.401143372058868	0.0178530979901552
1.39385867118835	-0.841316044330597	-3.34090685844421	0.116812869906425	0.400951862335205	0.0178719088435173
1.39347422122955	-0.842991054058075	-3.33583498001099	0.116587221622467	0.400915235280991	0.017817098647356
1.38541126251221	-0.83487993478775	-3.33983683586121	0.116480991244316	0.400775760412216	0.0178399439901114
1.3804817199707	-0.835320591926575	-3.33831667900085	0.116157278418541	0.400879591703415	0.0179004799574614
1.37974333763123	-0.82872474193573	-3.33583378791809	0.116125993430614	0.400577813386917	0.0179427713155746
1.36861646175385	-0.82431960105896	-3.33478546142578	0.115968927741051	0.400726467370987	0.0180748887360096
1.36819219589233	-0.820822715759277	-3.33054947853088	0.115746192634106	0.400513172149658	0.018133319914341
1.36027550697327	-0.814777851104736	-3.33119416236877	0.11569457501173	0.400602400302887	0.0182513017207384
1.35871577262878	-0.812474131584167	-3.32856440544128	0.115454994142056	0.40062752366066	0.0183181948959827
1.35071778297424	-0.804942607879639	-3.32599830627441	0.115491427481174	0.400564044713974	0.0183677226305008
1.35142135620117	-0.804516017436981	-3.33363342285156	0.115253262221813	0.400555789470673	0.0184456072747707
1.33959770202637	-0.794370174407959	-3.33242154121399	0.115241073071957	0.400629907846451	0.0185523685067892
1.33995091915131	-0.798757374286652	-3.33015561103821	0.115086272358894	0.400659322738647	0.0186546742916107
1.32966363430023	-0.787737250328064	-3.32318949699402	0.115115322172642	0.400682419538498	0.0188092570751905
1.33230519294739	-0.788792669773102	-3.33076143264771	0.114916510879993	0.400788098573685	0.0189461391419172
1.31955409049988	-0.781302154064178	-3.3264262676239	0.114946618676186	0.400745958089828	0.0191521234810352
1.32206225395203	-0.780246198177338	-3.32841515541077	0.114860191941261	0.400780946016312	0.0192504953593016
1.31405627727509	-0.769286751747131	-3.32400155067444	0.114887781441212	0.400843769311905	0.0194327421486378
1.31146895885468	-0.774754345417023	-3.33292603492737	0.114753261208534	0.400919109582901	0.0196158867329359
1.30932927131653	-0.762156188488007	-3.32247281074524	0.114858441054821	0.400830090045929	0.0198286753147841
1.30302286148071	-0.759596586227417	-3.32721757888794	0.114710435271263	0.401008725166321	0.0199791733175516
1.29527413845062	-0.754933476448059	-3.33307719230652	0.114853799343109	0.400988787412643	0.0201658587902784
1.297039270401	-0.752768278121948	-3.32963609695435	0.114594541490078	0.401029258966446	0.0203864723443985
1.28791928291321	-0.746467173099518	-3.33103632926941	0.114809051156044	0.400953203439713	0.0206095613539219
1.28881919384003	-0.744047343730927	-3.32796883583069	0.114679507911205	0.400977194309235	0.0207895990461111
1.27689635753632	-0.736960649490356	-3.32829809188843	0.114805489778519	0.400922775268555	0.0211022421717644
1.2860404253006	-0.735109627246857	-3.32501077651978	0.114748179912567	0.400931835174561	0.0212502963840961
1.27263212203979	-0.729478716850281	-3.32967853546143	0.114825017750263	0.400836050510406	0.021619688719511
1.27682769298553	-0.725523054599762	-3.32922124862671	0.114751659333706	0.400851428508759	0.0218643415719271
1.26316595077515	-0.719069719314575	-3.3238730430603	0.114952005445957	0.400784194469452	0.0222932919859886
1.27043628692627	-0.716113448143005	-3.32849454879761	0.114808887243271	0.40068519115448	0.0225696358829737
1.25577569007874	-0.708941161632538	-3.32871770858765	0.11501020938158	0.400667190551758	0.0229842066764832
1.2637312412262	-0.706430971622467	-3.32786226272583	0.115002080798149	0.400517612695694	0.0232929140329361
1.24840676784515	-0.700758397579193	-3.3259289264679	0.115043066442013	0.400528848171234	0.0237459857016802
1.24954950809479	-0.69535505771637	-3.32242846488953	0.11530440300703	0.400346010923386	0.0241024270653725
1.24260950088501	-0.692865371704102	-3.32381725311279	0.115140363574028	0.400453329086304	0.0245312806218863
1.23555505275726	-0.681186974048615	-3.32076072692871	0.115505091845989	0.400161623954773	0.0249591767787933
1.23527503013611	-0.683196187019348	-3.32214450836182	0.115402929484844	0.400182962417603	0.0254571437835693
1.22591733932495	-0.670510351657867	-3.31877732276917	0.115700460970402	0.399976015090942	0.0258924923837185
1.22556531429291	-0.671447575092316	-3.32031798362732	0.115653052926064	0.399932742118835	0.0263269860297441
1.21344256401062	-0.65910267829895	-3.32211327552795	0.115950495004654	0.399767905473709	0.0268683973699808
1.21380972862244	-0.659379899501801	-3.32316184043884	0.115961208939552	0.399676322937012	0.0272481739521027
1.20537388324738	-0.651490211486816	-3.32290959358215	0.116192750632763	0.399560123682022	0.0278149526566267
1.20620048046112	-0.648398637771606	-3.32292866706848	0.116221643984318	0.399490356445313	0.0282220114022493
1.19517004489899	-0.641537010669708	-3.3151547908783	0.116445504128933	0.399365782737732	0.0287670437246561
1.2009345293045	-0.63725072145462	-3.32201862335205	0.116594597697258	0.399289190769196	0.0291615128517151
1.18694806098938	-0.626710653305054	-3.32066106796265	0.116830334067345	0.399249851703644	0.0297223906964064
1.1898136138916	-0.628634333610535	-3.32145667076111	0.117005281150341	0.39907494187355	0.0300902500748634
1.18195354938507	-0.617752015590668	-3.32255959510803	0.117272853851318	0.399137228727341	0.0306461583822966
1.18494510650635	-0.619224011898041	-3.32546091079712	0.117453791201115	0.398929178714752	0.0310588255524635
1.17478621006012	-0.612895131111145	-3.32293701171875	0.117644973099232	0.399091482162476	0.0316208824515343
1.17210173606873	-0.605028748512268	-3.32340574264526	0.118017114698887	0.398907870054245	0.0321212857961655
1.17141544818878	-0.603763282299042	-3.32436490058899	0.11811201274395	0.399036049842834	0.0326068624854088
1.165403008461	-0.596496164798737	-3.32919049263	0.118490494787693	0.399044364690781	0.0331483371555805
1.1604870557785	-0.591146647930145	-3.327556848526	0.118718288838863	0.398902744054794	0.0336243584752083
1.16208529472351	-0.58806324005127	-3.33126330375671	0.119063287973404	0.39905971288681	0.0341850928962231
1.15332448482513	-0.579346179962158	-3.32728052139282	0.119341395795345	0.398984640836716	0.0346888899803162
1.15612661838531	-0.582758545875549	-3.33352279663086	0.119511775672436	0.399172395467758	0.0350696705281734
1.14354372024536	-0.571992576122284	-3.33817195892334	0.119887605309486	0.399183034896851	0.0355577021837235
1.14856934547424	-0.575245678424835	-3.33954381942749	0.120028205215931	0.399236679077148	0.0359258390963078
1.13825070858002	-0.567658483982086	-3.3317711353302	0.12043084949255	0.399286866188049	0.0364146865904331
1.14232206344604	-0.562231838703156	-3.33793067932129	0.120714418590069	0.399254113435745	0.0367711186408997
1.13628399372101	-0.566331923007965	-3.34549188613892	0.120900578796864	0.399459809064865	0.0371985733509064
1.13015687465668	-0.554669141769409	-3.34092307090759	0.121274404227734	0.399492740631104	0.0376068614423275
1.13257920742035	-0.5577592253685	-3.34948563575745	0.121520847082138	0.399505704641342	0.0379226244986057
1.12386345863342	-0.551730871200562	-3.34583616256714	0.121884942054749	0.399721771478653	0.0383102856576443
1.12664711475372	-0.549202620983124	-3.3451189994812	0.122181214392185	0.399599730968475	0.03865747153759
1.12217795848846	-0.553759217262268	-3.35408329963684	0.122338838875294	0.399837106466293	0.0389759391546249
1.12133717536926	-0.542812943458557	-3.35410523414612	0.122830800712109	0.399847000837326	0.0392674840986729
1.1171612739563	-0.54567676782608	-3.35602116584778	0.122953169047832	0.399901211261749	0.039608720690012
1.11124122142792	-0.543052792549133	-3.36093497276306	0.123434528708458	0.400059908628464	0.0398906953632832
1.10875475406647	-0.537020027637482	-3.3578679561615	0.123674511909485	0.40008157491684	0.0401674248278141
1.10843598842621	-0.539953589439392	-3.36007165908813	0.123979099094868	0.400279700756073	0.0404229648411274
1.100053191185	-0.534876108169556	-3.3660614490509	0.124296523630619	0.400317519903183	0.0407843999564648
1.10348105430603	-0.535500049591064	-3.36909365653992	0.124527469277382	0.400448530912399	0.0410949476063252
1.10516679286957	-0.535128891468048	-3.37373971939087	0.124898567795753	0.400610208511353	0.0413976162672043
1.09444868564606	-0.532767295837402	-3.36819124221802	0.125192865729332	0.400712937116623	0.0418296456336975
1.09567046165466	-0.52554589509964	-3.37835216522217	0.125471457839012	0.400820821523666	0.0422061793506145
1.09739828109741	-0.527372717857361	-3.37531733512878	0.125852450728416	0.40100285410881	0.0426378026604652
1.08601784706116	-0.524622142314911	-3.379154920578	0.12628111243248	0.401120364665985	0.0431801863014698
1.0922919511795	-0.515806496143341	-3.38312983512878	0.126608580350876	0.401307135820389	0.0436407998204231
1.09080946445465	-0.518417596817017	-3.38784384727478	0.126895919442177	0.40145155787468	0.0440990887582302
1.08432555198669	-0.516048014163971	-3.386474609375	0.127283126115799	0.401678621768951	0.0447027161717415
1.0832781791687	-0.507194221019745	-3.39911460876465	0.127709582448006	0.401845484972	0.0452394261956215
1.08732712268829	-0.509940803050995	-3.39395380020142	0.12801505625248	0.402033716440201	0.0457902662456036
1.07816576957703	-0.503915786743164	-3.40001034736633	0.128355756402016	0.402379184961319	0.0464165024459362
1.07577705383301	-0.500593066215515	-3.39828085899353	0.128849372267723	0.402599304914474	0.0469264984130859
1.08238470554352	-0.496137857437134	-3.40846014022827	0.129306674003601	0.402673721313477	0.0474383272230625
1.07633566856384	-0.493840008974075	-3.41135239601135	0.129583135247231	0.402907222509384	0.0479827038943768
1.06977009773254	-0.491096496582031	-3.41801595687866	0.130022495985031	0.403318554162979	0.0485075376927853
1.07176280021667	-0.486786723136902	-3.41830778121948	0.130489885807037	0.403409779071808	0.0490050464868546
1.07069802284241	-0.485981434583664	-3.42475843429565	0.130779296159744	0.403721123933792	0.0494751669466496
1.0661689043045	-0.483643412590027	-3.42732739448547	0.13120074570179	0.404081553220749	0.0500321984291077
1.06046676635742	-0.479270398616791	-3.43204402923584	0.131644248962402	0.4041907787323	0.0504832342267036
1.06116116046906	-0.474579632282257	-3.43415641784668	0.131950259208679	0.404548317193985	0.0509079582989216
1.06013786792755	-0.472362846136093	-3.44133138656616	0.132272019982338	0.404806166887283	0.0513592697679996
1.05512249469757	-0.469720721244812	-3.44640898704529	0.132762938737869	0.405058741569519	0.0518570281565189
1.04588639736176	-0.464937269687653	-3.44468426704407	0.133169591426849	0.405245512723923	0.0522546991705894
1.04717779159546	-0.460238695144653	-3.45053696632385	0.133450657129288	0.405574530363083	0.0525901690125465
1.04658043384552	-0.458933383226395	-3.45488834381104	0.133693888783455	0.405827939510345	0.0530152469873428
1.03665733337402	-0.460099846124649	-3.45628690719604	0.134163856506348	0.405928462743759	0.0534475557506084
1.03016543388367	-0.450977981090546	-3.4596860408783	0.134431123733521	0.406150579452515	0.0538443103432655
1.02860581874847	-0.448178350925446	-3.46676325798035	0.134710401296616	0.406339526176453	0.0541882924735546
1.02684605121613	-0.442586958408356	-3.46732354164124	0.135132983326912	0.406554162502289	0.054569348692894
1.02320790290833	-0.444598734378815	-3.47165989875793	0.135310724377632	0.40672042965889	0.05489606782794
1.01329481601715	-0.43838569521904	-3.47008895874023	0.13561637699604	0.406823396682739	0.0552973002195358
1.00117123126984	-0.432767540216446	-3.47487545013428	0.135892495512962	0.406924217939377	0.0556921325623989
1.00293946266174	-0.428452908992767	-3.4744029045105	0.136098474264145	0.407093912363052	0.0559275224804878
0.997333586215973	-0.423695117235184	-3.47405385971069	0.136387825012207	0.407146543264389	0.0562274567782879
0.990108728408813	-0.428439110517502	-3.47817659378052	0.136585846543312	0.407260149717331	0.0564956218004227
0.980479121208191	-0.419993758201599	-3.47734451293945	0.13679912686348	0.407372742891312	0.0567905381321907
0.976388275623322	-0.414286136627197	-3.47623348236084	0.137029394507408	0.407304137945175	0.0570268593728542
0.977200150489807	-0.411420971155167	-3.48458099365234	0.137312442064285	0.4072185754776	0.0572798028588295
0.967374444007874	-0.407163947820663	-3.48098635673523	0.137489125132561	0.407214224338531	0.0576596185564995
0.960429608821869	-0.402843832969666	-3.47826480865479	0.137615755200386	0.40722918510437	0.058022141456604
0.951216876506805	-0.391203284263611	-3.48295760154724	0.137845084071159	0.407207429409027	0.0584269277751446
0.949770212173462	-0.390744149684906	-3.48779582977295	0.138189509510994	0.407119870185852	0.0587324127554893
0.941546559333801	-0.385648339986801	-3.48816704750061	0.138190791010857	0.407036364078522	0.0591129399836063
0.932879507541656	-0.381147503852844	-3.48077011108398	0.138324826955795	0.407067120075226	0.0594364665448666
0.93112576007843	-0.372495740652084	-3.48935794830322	0.138574257493019	0.406907558441162	0.0597096420824528
0.925079345703125	-0.371275633573532	-3.48195695877075	0.138760253787041	0.406712681055069	0.0599167346954346
0.922022461891174	-0.368306815624237	-3.48005867004395	0.138764560222626	0.406606256961823	0.0600923486053944
0.920248448848724	-0.365305006504059	-3.48023462295532	0.138780534267426	0.406580209732056	0.0603295378386974
0.916293859481812	-0.358869731426239	-3.47958302497864	0.139130026102066	0.406271070241928	0.060667984187603
0.911917924880981	-0.350920617580414	-3.47142767906189	0.139071196317673	0.405994921922684	0.0607528649270535
0.901360809803009	-0.351525694131851	-3.47191071510315	0.13911084830761	0.405846416950226	0.060802198946476
0.898237705230713	-0.349021464586258	-3.47647881507874	0.139170184731483	0.405796259641647	0.06096376106143
0.886032104492188	-0.345160096883774	-3.47486662864685	0.139444395899773	0.405536115169525	0.0612002834677696
0.876001715660095	-0.33570396900177	-3.47233724594116	0.139593467116356	0.405445992946625	0.0613071881234646
0.868369817733765	-0.337611377239227	-3.47201156616211	0.139591693878174	0.405320107936859	0.0614718832075596
0.863634705543518	-0.328640222549438	-3.4735894203186	0.139783218502998	0.405290424823761	0.0614487119019032
0.855183899402618	-0.330778002738953	-3.47480940818787	0.139810934662819	0.405247300863266	0.0612290427088737
0.849140763282776	-0.332772970199585	-3.47372889518738	0.140004113316536	0.40519055724144	0.0602610856294632
0.844091653823853	-0.340515851974487	-3.46714067459106	0.139931261539459	0.405215591192245	0.0581277683377266
0.839552164077759	-0.343026727437973	-3.4701623916626	0.139791995286942	0.405333757400513	0.057399470359087
0.833830893039703	-0.330711245536804	-3.47051692008972	0.139707654714584	0.405404448509216	0.0590346269309521
0.827711820602417	-0.31128141283989	-3.468594789505	0.139901533722878	0.405260264873505	0.0610971115529537
0.812558591365814	-0.294862687587738	-3.47330021858215	0.140292420983315	0.405220001935959	0.062630757689476
0.801258563995361	-0.2841836810112	-3.47623825073242	0.140609696507454	0.405194699764252	0.0636048316955566
0.799388885498047	-0.274931728839874	-3.47979521751404	0.140909016132355	0.405166059732437	0.0641588717699051
0.802829384803772	-0.277551680803299	-3.47463178634644	0.141062542796135	0.405186951160431	0.0644552186131477
0.801458120346069	-0.278702139854431	-3.47639966011047	0.141397997736931	0.405002892017365	0.0646346211433411
0.788998305797577	-0.275706440210342	-3.47373390197754	0.141501992940903	0.404870510101318	0.0648795813322067
0.787101984024048	-0.269567251205444	-3.46991586685181	0.141674816608429	0.404843360185623	0.0650418847799301
0.781601846218109	-0.265382438898087	-3.48329520225525	0.14180588722229	0.404770970344543	0.0652203112840652
0.787212789058685	-0.26244792342186	-3.4806547164917	0.142052561044693	0.404710948467255	0.0653876289725304
0.783330321311951	-0.259671211242676	-3.4773268699646	0.142147466540337	0.404624074697495	0.0655586197972298
0.77604866027832	-0.2624851167202	-3.4799633026123	0.142152115702629	0.404597133398056	0.0657291933894157
0.771157741546631	-0.258231222629547	-3.47606945037842	0.142181247472763	0.40456822514534	0.0657940208911896
0.77077978849411	-0.257639646530151	-3.47103786468506	0.142255634069443	0.404569000005722	0.0659385472536087
0.776000559329987	-0.252154976129532	-3.47865056991577	0.142379224300385	0.404498755931854	0.0660675838589668
0.77692061662674	-0.256709635257721	-3.47080898284912	0.142476797103882	0.404340207576752	0.0660448297858238
0.771232545375824	-0.25437343120575	-3.47448825836182	0.1424560546875	0.404233425855637	0.0659805312752724
0.764365792274475	-0.255361169576645	-3.4735472202301	0.142509132623672	0.404195070266724	0.0660021305084229
0.760558605194092	-0.251690268516541	-3.47124934196472	0.142610117793083	0.404228806495667	0.0660315677523613
0.756721913814545	-0.249323114752769	-3.4726300239563	0.14272353053093	0.404091686010361	0.066043384373188
0.754824101924896	-0.247364819049835	-3.47173476219177	0.142894864082336	0.40393477678299	0.066052071750164
0.748509049415588	-0.247510403394699	-3.46716690063477	0.142794117331505	0.403905361890793	0.0661455020308495
0.743442535400391	-0.247823491692543	-3.46968460083008	0.142822027206421	0.403928488492966	0.0661415234208107
0.74623429775238	-0.244801014661789	-3.47076821327209	0.142874911427498	0.40387836098671	0.0662462338805199
0.739845216274261	-0.244926825165749	-3.47158598899841	0.143036976456642	0.403790324926376	0.0663279220461845
0.735736310482025	-0.242423728108406	-3.4700620174408	0.143234387040138	0.403677642345428	0.0664917081594467
0.732723236083984	-0.241153627634048	-3.47121071815491	0.143127769231796	0.403583496809006	0.0665222182869911
0.736129999160767	-0.23698453605175	-3.47018694877625	0.143194749951363	0.403656333684921	0.0666182786226273
0.732126533985138	-0.235642701387405	-3.46786117553711	0.143230080604553	0.403562843799591	0.0667788311839104
0.735028386116028	-0.235540390014648	-3.46624684333801	0.143468901515007	0.403441280126572	0.0669160708785057
0.726445138454437	-0.236003503203392	-3.46009254455566	0.143424466252327	0.40322333574295	0.0671181157231331
0.730054616928101	-0.23531799018383	-3.46423578262329	0.143333107233047	0.403177410364151	0.0672185644507408
0.727722585201263	-0.229129314422607	-3.46244263648987	0.143427312374115	0.403158962726593	0.0674144253134727
0.733823597431183	-0.230793073773384	-3.46254110336304	0.143502354621887	0.402986913919449	0.0674554258584976
0.73210471868515	-0.230754747986794	-3.4592342376709	0.143460020422935	0.402853608131409	0.0676761120557785
0.724876224994659	-0.233231514692307	-3.46087026596069	0.143498420715332	0.402641117572784	0.0678495317697525
0.725029945373535	-0.226010471582413	-3.45912957191467	0.143578946590424	0.402598261833191	0.0680371820926666
0.727489948272705	-0.226898059248924	-3.45938897132874	0.143519967794418	0.402459055185318	0.068165697157383
0.73196005821228	-0.223264738917351	-3.46158385276794	0.143551930785179	0.40229207277298	0.0682683810591698
0.732772827148438	-0.229515373706818	-3.45716404914856	0.143561184406281	0.402186512947083	0.0683216527104378
0.728154063224792	-0.225780084729195	-3.45051717758179	0.143635481595993	0.402006685733795	0.0685837641358376
0.724329590797424	-0.221505761146545	-3.45260000228882	0.143597722053528	0.40190389752388	0.0686364620923996
0.729492366313934	-0.221540212631226	-3.45433259010315	0.143621563911438	0.401715129613876	0.0687198266386986
0.734444558620453	-0.223133862018585	-3.45173025131226	0.143590494990349	0.401589155197144	0.0687782093882561
0.734512567520142	-0.224860459566116	-3.45319819450378	0.143680199980736	0.401455491781235	0.0688584521412849
0.735020577907562	-0.225619465112686	-3.4473819732666	0.143549993634224	0.4012630879879	0.0689929500222206
0.732808709144592	-0.226674944162369	-3.44483208656311	0.143576726317406	0.401249438524246	0.0691327750682831
0.740468978881836	-0.224595725536346	-3.44881510734558	0.143625989556313	0.401075184345245	0.0691994726657867
0.743130087852478	-0.227215886116028	-3.44647240638733	0.143650725483894	0.40086355805397	0.0690618976950645
0.747674703598022	-0.227159112691879	-3.44381022453308	0.143631905317307	0.400798261165619	0.0691854581236839
0.746653854846954	-0.22876264154911	-3.44551634788513	0.143661752343178	0.400612115859985	0.0692006647586823
0.750242531299591	-0.231874153017998	-3.4443621635437	0.143646955490112	0.400559693574905	0.0692622363567352
0.751018881797791	-0.230035990476608	-3.44783282279968	0.143706247210503	0.400495588779449	0.0693084225058556
0.756445705890656	-0.231361567974091	-3.43739247322083	0.143729910254478	0.400507181882858	0.0693289712071419
0.754858791828156	-0.230238750576973	-3.44507670402527	0.14375364780426	0.400355100631714	0.0693803653120995
0.764263987541199	-0.235482633113861	-3.44575834274292	0.143934607505798	0.400260716676712	0.0693478435277939
0.768779516220093	-0.238169729709625	-3.43863773345947	0.143885672092438	0.40010592341423	0.0693948119878769
0.767595291137695	-0.241662591695786	-3.43695497512817	0.143851667642593	0.400178551673889	0.0694472640752792
0.770751416683197	-0.240555942058563	-3.44431638717651	0.143938556313515	0.400230497121811	0.0694812461733818
0.778793275356293	-0.241301283240318	-3.43774127960205	0.144108086824417	0.400141209363937	0.0694721043109894
0.786491692066193	-0.242782890796661	-3.44144415855408	0.144207179546356	0.399961233139038	0.0694074705243111
0.790315985679626	-0.248641386628151	-3.44147133827209	0.144186973571777	0.399882078170776	0.0695143938064575
0.79437381029129	-0.252309620380402	-3.43406748771667	0.144267395138741	0.400005161762238	0.0694777965545654
0.802756309509277	-0.254926890134811	-3.4424774646759	0.144231975078583	0.399885058403015	0.0694727823138237
0.810265123844147	-0.25663810968399	-3.44359564781189	0.144444197416306	0.399954378604889	0.0694579109549522
0.815033316612244	-0.262467980384827	-3.44017577171326	0.144468262791634	0.399917036294937	0.0694489628076553
0.818845272064209	-0.262332707643509	-3.44386506080627	0.144645184278488	0.399758011102676	0.0694238170981407
0.823945641517639	-0.264848798513412	-3.44423055648804	0.144561752676964	0.399800539016724	0.0694326236844063
0.829748392105103	-0.268983960151672	-3.44091653823853	0.144652143120766	0.399802446365356	0.0694129690527916
0.838428258895874	-0.270998030900955	-3.44508481025696	0.144744083285332	0.399822413921356	0.0694587826728821
0.844330966472626	-0.278299272060394	-3.44398784637451	0.144866302609444	0.399720638990402	0.0693694353103638
0.845123827457428	-0.280286431312561	-3.44088244438171	0.144993036985397	0.399613380432129	0.0693703070282936
0.849108934402466	-0.280350685119629	-3.44029569625854	0.144958540797234	0.39945051074028	0.0693717449903488
0.859151363372803	-0.283236712217331	-3.43624019622803	0.144968166947365	0.399414926767349	0.0692725032567978
0.863308489322662	-0.285946607589722	-3.4409556388855	0.14494888484478	0.399358570575714	0.0692702606320381
0.875489294528961	-0.289526522159576	-3.44098877906799	0.145064547657967	0.399260759353638	0.0692503601312637
0.876606106758118	-0.296659082174301	-3.43506622314453	0.145107880234718	0.399106532335281	0.0691609606146812
0.876703798770905	-0.298151522874832	-3.43551135063171	0.14512175321579	0.399002611637115	0.069150522351265
0.882033586502075	-0.294961452484131	-3.435870885849	0.145045548677444	0.398914307355881	0.0690979212522507
0.891073167324066	-0.300274938344955	-3.43331289291382	0.145055502653122	0.398741453886032	0.0689802095293999
0.895538687705994	-0.303451120853424	-3.43362784385681	0.145049005746841	0.398592978715897	0.0689182952046394
0.901645958423615	-0.313288867473602	-3.43131017684937	0.145109742879868	0.398381143808365	0.0688933730125427
0.90149050951004	-0.310019820928574	-3.42697525024414	0.145110383629799	0.398182809352875	0.0688397139310837
0.907861590385437	-0.313973844051361	-3.4292004108429	0.145068764686584	0.397982746362686	0.0687865316867828
0.915093064308167	-0.312093704938889	-3.42369794845581	0.14509192109108	0.397777706384659	0.0687203705310822
0.922852516174316	-0.321167647838593	-3.42101502418518	0.145005598664284	0.397587716579437	0.0685680210590363
0.925950348377228	-0.323021054267883	-3.42167472839355	0.144965976476669	0.397278785705566	0.0685800909996033
0.925995111465454	-0.320512026548386	-3.42400145530701	0.145011410117149	0.397071480751038	0.0685297846794128
0.93413382768631	-0.326883316040039	-3.41327261924744	0.144964635372162	0.396798372268677	0.0683917254209518
0.940266251564026	-0.327159315347672	-3.41749596595764	0.144894763827324	0.396537780761719	0.0683183446526527
0.946946620941162	-0.338174164295197	-3.41829586029053	0.144787803292274	0.396216779947281	0.0682536512613297
0.948810040950775	-0.333890110254288	-3.40615582466125	0.1447813808918	0.395898371934891	0.0681630298495293
0.949960052967072	-0.338299691677094	-3.40791940689087	0.144735768437386	0.395767420530319	0.0680582821369171
0.956923186779022	-0.338137745857239	-3.40795254707336	0.144682943820953	0.395488679409027	0.0679462626576424
0.965167701244354	-0.344207614660263	-3.40139532089233	0.144677966833115	0.39511775970459	0.0677733197808266
0.969570636749268	-0.348189055919647	-3.39263486862183	0.144490256905556	0.394899964332581	0.0676585659384727
0.973403513431549	-0.348910242319107	-3.40068984031677	0.14434577524662	0.394601404666901	0.0675246864557266
0.976962149143219	-0.350033313035965	-3.39257097244263	0.144506081938744	0.394366323947906	0.067343182861805
0.987463295459747	-0.354712158441544	-3.38480925559998	0.14444026350975	0.393983006477356	0.0671089366078377
0.98931086063385	-0.364006489515305	-3.38844037055969	0.144219160079956	0.393778443336487	0.0670517981052399
0.995327174663544	-0.361543238162994	-3.39242339134216	0.144008412957191	0.393665194511414	0.0670895501971245
1.00221276283264	-0.360782146453857	-3.3846230506897	0.143900021910667	0.393398612737656	0.0668800100684166
1.00785553455353	-0.364865809679031	-3.38060593605042	0.143899708986282	0.393209725618362	0.0667040199041367
1.01129484176636	-0.372316390275955	-3.37959694862366	0.143845558166504	0.392914623022079	0.0664242058992386
1.01821494102478	-0.374856948852539	-3.37410616874695	0.143742114305496	0.392679154872894	0.0660273879766464
1.02406799793243	-0.379910051822662	-3.3798520565033	0.143563568592072	0.392562836408615	0.0656004250049591
1.03135347366333	-0.386980891227722	-3.37496042251587	0.143663540482521	0.392330795526505	0.0651460215449333
1.02875137329102	-0.389793813228607	-3.37036776542664	0.143548339605331	0.39204815030098	0.0647804290056229
1.03793859481812	-0.398315727710724	-3.37005686759949	0.14347767829895	0.391838997602463	0.0643074810504913
1.04493463039398	-0.402795821428299	-3.37044334411621	0.143412292003632	0.391700923442841	0.0639891549944878
1.04579389095306	-0.409394472837448	-3.36327433586121	0.143440067768097	0.391416639089584	0.0637123137712479
1.05448389053345	-0.410356551408768	-3.36176800727844	0.14334112405777	0.391306757926941	0.0634107366204262
1.06317138671875	-0.416700184345245	-3.36499547958374	0.143292799592018	0.391072750091553	0.0630601271986961
1.06203019618988	-0.416732847690582	-3.36261463165283	0.143278077244759	0.390915274620056	0.0629118978977203
1.07339584827423	-0.42015615105629	-3.35478448867798	0.143217161297798	0.390647143125534	0.0625775009393692
1.07684659957886	-0.43155637383461	-3.35649752616882	0.143100500106812	0.39060714840889	0.0623798407614231
1.07953548431396	-0.429853141307831	-3.35639619827271	0.143226906657219	0.390442997217178	0.0621122159063816
1.08944761753082	-0.437360107898712	-3.35280203819275	0.143134534358978	0.390215873718262	0.0617111548781395
1.09650003910065	-0.444662511348724	-3.34876871109009	0.143035113811493	0.390144735574722	0.0614311024546623
1.09511065483093	-0.445652037858963	-3.35316324234009	0.143007338047028	0.390104860067368	0.0611266456544399
1.10460567474365	-0.443770229816437	-3.35224843025208	0.143164962530136	0.389876693487167	0.0607643127441406
1.11323702335358	-0.452807247638702	-3.34906387329102	0.14300748705864	0.389665395021439	0.0604637116193771
1.11593651771545	-0.462321639060974	-3.34272885322571	0.142861306667328	0.389617025852203	0.0602003857493401
1.12286520004272	-0.460322648286819	-3.34565567970276	0.142863750457764	0.38960462808609	0.059851486235857
1.12789762020111	-0.46752718091011	-3.34750723838806	0.142958477139473	0.38936248421669	0.05945148691535
1.13362216949463	-0.475719481706619	-3.34449124336243	0.142777994275093	0.38933339715004	0.0591277554631233
1.13975214958191	-0.480871558189392	-3.34531259536743	0.142723366618156	0.389326363801956	0.0587715655565262
1.14743530750275	-0.484685331583023	-3.34221220016479	0.14288991689682	0.389098197221756	0.0583526752889156
1.15083956718445	-0.484077960252762	-3.33923172950745	0.142707124352455	0.388937264680862	0.0579434558749199
1.16060256958008	-0.495835572481155	-3.33842301368713	0.142702758312225	0.388914823532104	0.0575073696672916
1.16165745258331	-0.501280605792999	-3.3377993106842	0.142679929733276	0.388774901628494	0.0570915825664997
1.16415178775787	-0.503711938858032	-3.33691620826721	0.142634630203247	0.388536840677261	0.0567686967551708
1.17859315872192	-0.509209811687469	-3.33721661567688	0.142525643110275	0.388472527265549	0.0563764944672585
1.17760336399078	-0.516635417938232	-3.33514380455017	0.142551228404045	0.388381153345108	0.0560679547488689
1.18462836742401	-0.514704883098602	-3.33124113082886	0.142466008663177	0.38815900683403	0.055676031857729
1.19218873977661	-0.523941397666931	-3.33300709724426	0.14238004386425	0.388094663619995	0.0553661696612835
1.19364452362061	-0.533142030239105	-3.32587194442749	0.142320200800896	0.387844651937485	0.0551364310085773
1.19583106040955	-0.527999579906464	-3.32338261604309	0.142330929636955	0.387731611728668	0.0548529401421547
1.20720279216766	-0.535654902458191	-3.32584381103516	0.142173439264297	0.387542873620987	0.0545329004526138
1.20778632164001	-0.539105176925659	-3.33057379722595	0.142139241099358	0.387333005666733	0.0543110482394695
1.20813393592834	-0.535772502422333	-3.32077670097351	0.142138510942459	0.387106657028198	0.0540161095559597
1.21930921077728	-0.546687960624695	-3.3250584602356	0.14204029738903	0.386892586946487	0.0537764839828014
1.2181932926178	-0.545369565486908	-3.31655931472778	0.141889378428459	0.38677179813385	0.0536499097943306
1.22595429420471	-0.544710099697113	-3.31446099281311	0.141936004161835	0.386466890573502	0.0534490458667278
1.22967052459717	-0.548124253749847	-3.31287741661072	0.141797304153442	0.386235535144806	0.0532788187265396
1.22935581207275	-0.552433431148529	-3.3160560131073	0.141651690006256	0.386165648698807	0.0531481429934502
1.23398292064667	-0.555060386657715	-3.31034088134766	0.141721189022064	0.385822534561157	0.0528706945478916
1.24026703834534	-0.555469870567322	-3.30772113800049	0.141483902931213	0.385681211948395	0.0526620447635651
1.24454832077026	-0.558510184288025	-3.30543565750122	0.141400471329689	0.385554909706116	0.0524044074118137
1.24482834339142	-0.559432923793793	-3.30438232421875	0.141493603587151	0.385229736566544	0.0521490909159184
1.24899065494537	-0.567339539527893	-3.30142021179199	0.14116969704628	0.3851338326931	0.0518494807183743
1.25709533691406	-0.570846676826477	-3.30738425254822	0.141215160489082	0.385025411844254	0.0514473728835583
1.25356948375702	-0.571551144123077	-3.29437661170959	0.141191720962524	0.384768486022949	0.0512129589915276
1.26330089569092	-0.575577676296234	-3.29341268539429	0.141056582331657	0.384626537561417	0.0507674179971218
1.26707923412323	-0.582801163196564	-3.29312705993652	0.140922576189041	0.384575694799423	0.0505093149840832
1.26451683044434	-0.584873199462891	-3.29284501075745	0.140979826450348	0.384302318096161	0.0502450056374073
1.28053939342499	-0.584830820560455	-3.29431629180908	0.140918344259262	0.384308785200119	0.0498874709010124
1.27656626701355	-0.590183615684509	-3.29359483718872	0.140871703624725	0.38422030210495	0.0496428273618221
1.27905416488647	-0.591065943241119	-3.29344868659973	0.140841066837311	0.384070962667465	0.0494336821138859
1.29024183750153	-0.596411347389221	-3.28573989868164	0.140709817409515	0.384164184331894	0.0492135472595692
1.28429460525513	-0.5950807929039	-3.28757381439209	0.140748634934425	0.384143829345703	0.0489285215735435
1.2961413860321	-0.598055005073547	-3.29028248786926	0.140724793076515	0.384094417095184	0.0485518388450146
1.29021990299225	-0.600543916225433	-3.29207348823547	0.140607535839081	0.384227782487869	0.0482889823615551
1.29703164100647	-0.603036046028137	-3.29305672645569	0.140813514590263	0.384231477975845	0.0478555448353291
1.30295300483704	-0.609422981739044	-3.28881430625916	0.140608787536621	0.384227395057678	0.047492153942585
1.30394876003265	-0.613237500190735	-3.29761672019959	0.140625491738319	0.384485423564911	0.0470579564571381
1.3089759349823	-0.612191319465637	-3.28800940513611	0.140672370791435	0.384390652179718	0.0466469451785088
1.31174254417419	-0.622190415859222	-3.29521989822388	0.140520974993706	0.384622603654861	0.0462792590260506
1.31378471851349	-0.621754765510559	-3.29998373985291	0.140680700540543	0.38469186425209	0.0458506792783737
1.31860530376434	-0.623085021972656	-3.2928786277771	0.140557557344437	0.384852021932602	0.0454712994396687
1.3167370557785	-0.63517302274704	-3.29463744163513	0.140647485852242	0.385003000497818	0.0451118610799313
1.32084739208221	-0.628158926963806	-3.29316115379334	0.140656754374504	0.385021984577179	0.0447322763502598
1.32792484760284	-0.642439007759094	-3.29354929924011	0.140482723712921	0.385237127542496	0.0443188175559044
1.3260155916214	-0.640472948551178	-3.301114320755	0.140684247016907	0.385306566953659	0.044050931930542
1.3345046043396	-0.640208661556244	-3.29913401603699	0.140510275959969	0.385494917631149	0.0437056683003902
1.33283913135529	-0.650623202323914	-3.30469036102295	0.140592604875565	0.385510921478271	0.0434283204376698
1.33685302734375	-0.644571423530579	-3.30308079719543	0.14062687754631	0.3856460750103	0.0431397408246994
1.34611809253693	-0.652358174324036	-3.30574917793274	0.140509873628616	0.385753095149994	0.0427842177450657
1.34604012966156	-0.65472286939621	-3.30245018005371	0.140644133090973	0.385848522186279	0.0425596982240677
1.34963500499725	-0.652087211608887	-3.30581736564636	0.140588030219078	0.385853111743927	0.0422984659671783
1.35620355606079	-0.66695100069046	-3.30584144592285	0.140506491065025	0.386094152927399	0.0420524328947067
1.35591471195221	-0.65930438041687	-3.30482959747314	0.140625461935997	0.386190414428711	0.0418359376490116
1.36602139472961	-0.663235425949097	-3.30229783058167	0.140622317790985	0.386099278926849	0.041535135358572
1.36577069759369	-0.664530694484711	-3.31161642074585	0.140597656369209	0.386305928230286	0.0413720905780792
1.37457263469696	-0.663429796695709	-3.3011679649353	0.140638083219528	0.386234730482101	0.0411532334983349
1.37841880321503	-0.6700758934021	-3.30760550498962	0.140462890267372	0.386453419923782	0.0409350953996181
1.37772071361542	-0.669147074222565	-3.30791544914246	0.140595808625221	0.386399418115616	0.0407937988638878
1.38677656650543	-0.674566149711609	-3.30848693847656	0.140419766306877	0.386469781398773	0.0405708961188793
1.38780438899994	-0.674641788005829	-3.30798435211182	0.140588536858559	0.386474162340164	0.0404165983200073
1.38970267772675	-0.673164188861847	-3.31055879592896	0.140454024076462	0.386470198631287	0.0401896610856056
1.40195989608765	-0.681378304958344	-3.31213974952698	0.140388518571854	0.386594653129578	0.0399088151752949
1.39880919456482	-0.680009782314301	-3.30573964118958	0.140415012836456	0.386521965265274	0.039736021310091
1.41154408454895	-0.684872686862946	-3.3056845664978	0.140254989266396	0.386560171842575	0.039397094398737
1.40980863571167	-0.687964677810669	-3.30127382278442	0.140300780534744	0.386596888303757	0.0391240119934082
1.41122090816498	-0.686581194400787	-3.310142993927	0.14029748737812	0.386431843042374	0.0387621931731701
1.41878962516785	-0.697995185852051	-3.30814075469971	0.14012748003006	0.386607378721237	0.0384322628378868
1.42240750789642	-0.692957818508148	-3.30660653114319	0.140191286802292	0.386539846658707	0.038114171475172
1.42953836917877	-0.700785338878632	-3.30480647087097	0.140012130141258	0.386435121297836	0.0377039536833763
1.43081295490265	-0.702488243579865	-3.30518341064453	0.140194311738014	0.386517643928528	0.0373357944190502
1.44051325321198	-0.709306597709656	-3.30391550064087	0.139992460608482	0.386326849460602	0.0368840396404266
1.43767046928406	-0.711206614971161	-3.30518651008606	0.139945983886719	0.386449903249741	0.0364436693489552
1.4445241689682	-0.71536248922348	-3.30028867721558	0.139850333333015	0.386302202939987	0.0358869098126888
1.44621336460114	-0.718970119953156	-3.29992532730103	0.139875993132591	0.386291652917862	0.0354822613298893
1.45759224891663	-0.725328981876373	-3.29723954200745	0.139686957001686	0.386201471090317	0.0349843502044678
1.45203006267548	-0.727597832679749	-3.29976439476013	0.13973893225193	0.386182278394699	0.0346214175224304
1.45952260494232	-0.730313718318939	-3.30156183242798	0.139578685164452	0.386010497808456	0.0341725684702396
1.46599304676056	-0.7397421002388	-3.29895281791687	0.139542549848557	0.386048495769501	0.033771138638258
1.46717119216919	-0.735045075416565	-3.29785323143005	0.13932229578495	0.385902434587479	0.033403318375349
1.47753536701202	-0.746503710746765	-3.29917907714844	0.139274135231972	0.385802924633026	0.0329633876681328
1.47499179840088	-0.743184745311737	-3.29426312446594	0.139227420091629	0.385741531848907	0.0326139107346535
1.48457860946655	-0.753090500831604	-3.29784846305847	0.139032900333405	0.385600030422211	0.0321686826646328
1.4810403585434	-0.752991318702698	-3.28926491737366	0.139027416706085	0.385478556156158	0.0318240113556385
1.49257826805115	-0.752029716968536	-3.28788280487061	0.138931885361671	0.385299682617188	0.0314909256994724
1.48982346057892	-0.761479675769806	-3.28776669502258	0.138797402381897	0.38525179028511	0.0311640035361052
1.49897742271423	-0.757704675197601	-3.28514790534973	0.138901561498642	0.384993761777878	0.0307863838970661
1.49601602554321	-0.765018939971924	-3.28643751144409	0.13864466547966	0.38496470451355	0.0304742734879255
1.50020265579224	-0.766604661941528	-3.28440260887146	0.138785794377327	0.384806782007217	0.0301935020834208
1.50948238372803	-0.768935739994049	-3.28185176849365	0.138468489050865	0.384711086750031	0.0298766121268272
1.50351536273956	-0.770612835884094	-3.28195858001709	0.138565644621849	0.384505152702332	0.0296269897371531
1.51488852500916	-0.772084712982178	-3.28148055076599	0.138337478041649	0.384394943714142	0.029289286583662
1.50836050510406	-0.772336542606354	-3.27793955802917	0.138375610113144	0.384165704250336	0.0290258135646582
1.52006042003632	-0.77366703748703	-3.27294731140137	0.138199329376221	0.38402059674263	0.0285825692117214
1.51772892475128	-0.780750751495361	-3.27183938026428	0.138227716088295	0.383955508470535	0.0283457264304161
1.52201306819916	-0.780632674694061	-3.27082300186157	0.138075366616249	0.383793890476227	0.0279304049909115
1.52239489555359	-0.787196636199951	-3.270747423172	0.138102486729622	0.383626699447632	0.027604840695858
1.52062833309174	-0.784649431705475	-3.27092528343201	0.13803718984127	0.383441984653473	0.0272899772971869
1.53120732307434	-0.795227825641632	-3.2686972618103	0.137865126132965	0.383424818515778	0.0268719047307968
1.52782094478607	-0.790831804275513	-3.27175569534302	0.137920245528221	0.38328143954277	0.0265645273029804
1.53357493877411	-0.796406686306	-3.27029180526733	0.137846276164055	0.38308122754097	0.0261593516916037
1.53297829627991	-0.797436237335205	-3.26393461227417	0.137786373496056	0.383166164159775	0.0258644688874483
1.54227268695831	-0.800059020519257	-3.26042318344116	0.13767908513546	0.382828414440155	0.0254639517515898
1.53848564624786	-0.801405310630798	-3.26423692703247	0.137689381837845	0.382968038320541	0.0252490676939487
1.54704129695892	-0.803340375423431	-3.26517510414124	0.13752518594265	0.382777988910675	0.0249962452799082
1.54752349853516	-0.804273664951324	-3.26586961746216	0.137670904397964	0.382717847824097	0.0247136168181896
1.55487203598022	-0.811989843845367	-3.26442670822144	0.137510389089584	0.38269254565239	0.0243653133511543
1.54726994037628	-0.806767284870148	-3.262202501297	0.137736514210701	0.382575988769531	0.0240839160978794
1.55828845500946	-0.813116490840912	-3.26176524162292	0.137511506676674	0.382617741823196	0.0237916056066751
1.55458509922028	-0.811487317085266	-3.2612898349762	0.137646093964577	0.382560431957245	0.0235703904181719
1.56321334838867	-0.817746996879578	-3.26402616500854	0.137496098875999	0.382625311613083	0.0233288500458002
1.56155490875244	-0.815294027328491	-3.26181101799011	0.137586265802383	0.382488518953323	0.023148387670517
1.57177817821503	-0.821194231510162	-3.26571798324585	0.137504652142525	0.382538974285126	0.0228987280279398
1.56483662128448	-0.817061543464661	-3.26039457321167	0.137605771422386	0.382519841194153	0.022761445492506
1.57245242595673	-0.824219048023224	-3.26364874839783	0.137558326125145	0.382537037134171	0.0225036777555943
1.57126998901367	-0.822046995162964	-3.26636862754822	0.137481331825256	0.382669538259506	0.0224977396428585
1.57846891880035	-0.821166813373566	-3.2602481842041	0.137503623962402	0.382478505373001	0.0222253110259771
1.57925522327423	-0.824705481529236	-3.26435613632202	0.137454301118851	0.382659018039703	0.0220889206975698
1.58374738693237	-0.824502408504486	-3.25935649871826	0.137574508786201	0.38249284029007	0.021800372749567
1.58673048019409	-0.828303635120392	-3.25844764709473	0.137491792440414	0.382638961076736	0.0215714275836945
1.59175872802734	-0.82845151424408	-3.25849342346191	0.13750858604908	0.38256111741066	0.0212723966687918
1.59086334705353	-0.832800626754761	-3.26115775108337	0.137477874755859	0.382584810256958	0.0210996363312006
1.60102498531342	-0.834996044635773	-3.25399351119995	0.137434765696526	0.382510542869568	0.0207312759011984
1.59565436840057	-0.834906578063965	-3.25987076759338	0.137448489665985	0.382591009140015	0.0205897595733404
1.60631000995636	-0.838006258010864	-3.25880193710327	0.137321308255196	0.382502853870392	0.0202484913170338
1.60699081420898	-0.841488420963287	-3.25811266899109	0.137385785579681	0.382585018873215	0.020108362659812
1.61535513401031	-0.84236079454422	-3.25804352760315	0.137312158942223	0.382491320371628	0.0198629554361105
1.60849642753601	-0.845829486846924	-3.26211047172546	0.137282460927963	0.382594734430313	0.0197030138224363
1.62524032592773	-0.851312279701233	-3.25925850868225	0.137130662798882	0.382513284683228	0.0194326918572187
1.61932969093323	-0.845468401908875	-3.25627183914185	0.137238070368767	0.382491052150726	0.0193504691123962
1.62925565242767	-0.856844663619995	-3.25875306129456	0.137024119496346	0.382499396800995	0.0192188657820225
1.62861049175262	-0.847443759441376	-3.26334238052368	0.137261167168617	0.382473081350327	0.019093569368124
1.63602304458618	-0.858251631259918	-3.26236939430237	0.137008234858513	0.382524222135544	0.0189373791217804
1.637291431427	-0.85439544916153	-3.25789928436279	0.137162327766418	0.382430016994476	0.0187647342681885
1.64188194274902	-0.858647465705872	-3.2586874961853	0.137026101350784	0.382524222135544	0.0187007915228605
1.64452290534973	-0.855432987213135	-3.25482130050659	0.13703091442585	0.382368892431259	0.0186430774629116
1.64992010593414	-0.86201137304306	-3.25682616233826	0.137037009000778	0.382445245981216	0.0185393746942282
1.65208828449249	-0.856258809566498	-3.25852751731873	0.137003436684608	0.382379055023193	0.0184683818370104
1.64994537830353	-0.863600432872772	-3.2591667175293	0.136955738067627	0.382328063249588	0.0184908080846071
1.65961182117462	-0.859063863754272	-3.25878858566284	0.136978641152382	0.382360637187958	0.0184615310281515
1.65424394607544	-0.858742237091064	-3.25473213195801	0.136895000934601	0.382326483726501	0.0185160730034113
1.66353058815002	-0.859552621841431	-3.25669956207275	0.136898547410965	0.382236808538437	0.0184212438762188
1.66007208824158	-0.858381927013397	-3.25396132469177	0.136903628706932	0.382305264472961	0.0185284987092018
1.66693437099457	-0.860722959041595	-3.25267434120178	0.13675731420517	0.382169812917709	0.0184920281171799
1.66430115699768	-0.856240630149841	-3.25691032409668	0.136969029903412	0.382210046052933	0.0185301806777716
1.67054712772369	-0.860298216342926	-3.2512218952179	0.136766999959946	0.382192552089691	0.0185066200792789
1.6649968624115	-0.858377158641815	-3.25531387329102	0.136957824230194	0.382151365280151	0.0185871999710798
1.67673587799072	-0.85941743850708	-3.25551629066467	0.13673035800457	0.382108747959137	0.0185610949993134
1.66721415519714	-0.852202236652374	-3.25182771682739	0.136833012104034	0.382077604532242	0.0186733137816191
1.67789900302887	-0.858618855476379	-3.25058627128601	0.136703357100487	0.382147967815399	0.018568892031908
1.67065536975861	-0.852558732032776	-3.25309729576111	0.136820793151855	0.382053732872009	0.0187134854495525
1.67680680751801	-0.858710408210754	-3.25645804405212	0.136734738945961	0.382138043642044	0.0186722222715616
1.67915630340576	-0.852058172225952	-3.24910497665405	0.136792361736298	0.382039099931717	0.0187388546764851
1.67527747154236	-0.851723551750183	-3.25328159332275	0.136746942996979	0.382222026586533	0.0188944134861231
1.67965245246887	-0.853537857532501	-3.25524926185608	0.136751383543015	0.382087349891663	0.018906818702817
1.67726218700409	-0.849399030208588	-3.25970816612244	0.136884689331055	0.38223597407341	0.0190357267856598
1.68028390407562	-0.850040793418884	-3.25797271728516	0.136734083294868	0.382241785526276	0.0191462021321058
1.67799079418182	-0.844900906085968	-3.25786924362183	0.136937290430069	0.38228452205658	0.0192371439188719
1.68227136135101	-0.851512134075165	-3.25885534286499	0.136810228228569	0.382436513900757	0.0193186178803444
1.68097186088562	-0.840111553668976	-3.25288224220276	0.137084096670151	0.382327705621719	0.0193146355450153
1.68042421340942	-0.850337564945221	-3.25877118110657	0.136986881494522	0.382605910301209	0.0193082001060247
1.68419682979584	-0.839892566204071	-3.25671815872192	0.137044936418533	0.382623285055161	0.0192961227148771
1.67981028556824	-0.846092224121094	-3.25913023948669	0.137121975421906	0.382771670818329	0.0193151887506247
1.68622195720673	-0.843765318393707	-3.26535487174988	0.137114718556404	0.382919788360596	0.019205367192626
1.68054413795471	-0.841904759407043	-3.26181697845459	0.137294694781303	0.38297712802887	0.019203482195735
1.68796467781067	-0.847661197185516	-3.26816940307617	0.137218952178955	0.383139669895172	0.0191816575825214
1.6861252784729	-0.841541290283203	-3.26686573028564	0.137554064393044	0.383233249187469	0.0191385317593813
1.68456041812897	-0.846588253974915	-3.27025866508484	0.137411966919899	0.383539170026779	0.0191051829606295
1.6851909160614	-0.844629764556885	-3.26991844177246	0.137559041380882	0.383514434099197	0.0190023574978113
1.68403792381287	-0.845320224761963	-3.27330112457275	0.137678995728493	0.383809357881546	0.0190498419106007
1.6845428943634	-0.842851638793945	-3.27570605278015	0.137736767530441	0.383853405714035	0.0189143884927034
1.68203055858612	-0.844135880470276	-3.27398586273193	0.137819975614548	0.384150296449661	0.0188873242586851
1.68810856342316	-0.84632682800293	-3.27307105064392	0.137795925140381	0.384081274271011	0.0187949687242508
1.68314611911774	-0.84617555141449	-3.27606725692749	0.137870386242867	0.384302109479904	0.0187586769461632
1.68601298332214	-0.841808915138245	-3.28169369697571	0.13803319633007	0.384295642375946	0.0187435820698738
1.6806298494339	-0.840700924396515	-3.27684044837952	0.138158351182938	0.384322255849838	0.0188990347087383
1.68616735935211	-0.841151595115662	-3.2753758430481	0.138008669018745	0.384419828653336	0.0188098270446062
1.67471778392792	-0.837888717651367	-3.27377247810364	0.138240128755569	0.384426712989807	0.0189722795039415
1.68465626239777	-0.838299870491028	-3.27928686141968	0.138162866234779	0.38441064953804	0.0188953876495361
1.67324733734131	-0.837323188781738	-3.27400946617126	0.138301372528076	0.384494483470917	0.01897675357759
1.68422973155975	-0.836805582046509	-3.28299856185913	0.138327330350876	0.384401470422745	0.0189642086625099
1.67067527770996	-0.830571889877319	-3.27966785430908	0.138471841812134	0.384436130523682	0.0190920438617468
1.67543613910675	-0.834467470645905	-3.27929401397705	0.138375908136368	0.384398251771927	0.0191576387733221
1.67422270774841	-0.824784159660339	-3.28008008003235	0.138543874025345	0.384294301271439	0.0192965976893902
1.67102956771851	-0.831317603588104	-3.28124713897705	0.138476431369781	0.38433450460434	0.0193794630467892
1.66917371749878	-0.820551037788391	-3.27526950836182	0.138687327504158	0.384173393249512	0.0194981433451176
1.67257285118103	-0.825523853302002	-3.27918601036072	0.138503640890121	0.384224981069565	0.0196218807250261
1.66434800624847	-0.819858074188232	-3.279625415802	0.138671085238457	0.384115189313889	0.0197311732918024
1.67311263084412	-0.824194729328156	-3.27526235580444	0.138634338974953	0.384148448705673	0.0198037251830101
1.66368305683136	-0.812239944934845	-3.28131294250488	0.13871468603611	0.384034246206284	0.0198929104954004
1.66613793373108	-0.820014894008636	-3.27307987213135	0.138744711875916	0.383980691432953	0.0199211519211531
1.66251718997955	-0.81092780828476	-3.27436780929565	0.138796254992485	0.383913099765778	0.019878912717104
1.65757668018341	-0.81486052274704	-3.27697539329529	0.138820022344589	0.383923977613449	0.0199247431010008
1.66051924228668	-0.812099099159241	-3.27558207511902	0.138973653316498	0.383763641119003	0.0196983441710472
1.65345442295074	-0.813765168190002	-3.27344369888306	0.13895483314991	0.383898973464966	0.0197329483926296
1.65506625175476	-0.81214439868927	-3.27297520637512	0.139109864830971	0.383702605962753	0.0196026545017958
1.64893925189972	-0.812525749206543	-3.27632880210876	0.139152094721794	0.383865237236023	0.0195891875773668
1.65253579616547	-0.811646282672882	-3.27059721946716	0.139186531305313	0.38365051150322	0.0194902196526527
1.64584982395172	-0.812094509601593	-3.27633476257324	0.139194637537003	0.383828490972519	0.0194201469421387
1.64458131790161	-0.810114502906799	-3.26975226402283	0.139337703585625	0.383672326803207	0.0193445179611444
1.64349329471588	-0.811886310577393	-3.27568030357361	0.139264047145844	0.383709371089935	0.0193020906299353
1.64104652404785	-0.810069680213928	-3.27072882652283	0.139446049928665	0.383655726909637	0.0192877631634474
1.64466154575348	-0.807651460170746	-3.2745897769928	0.139410346746445	0.383740037679672	0.0191456116735935
1.63296341896057	-0.80799800157547	-3.27246809005737	0.139509215950966	0.383575439453125	0.0190899204462767
1.64033377170563	-0.809867799282074	-3.2738184928894	0.13953372836113	0.38363590836525	0.0189283657819033
1.62460327148438	-0.804844200611115	-3.2763135433197	0.139693573117256	0.383545011281967	0.0188351944088936
1.6338517665863	-0.811393141746521	-3.26938605308533	0.13958840072155	0.383527725934982	0.0186703912913799
1.624027967453	-0.802600920200348	-3.27347993850708	0.139768987894058	0.38349574804306	0.0186194982379675
1.62915778160095	-0.806648254394531	-3.27215576171875	0.13971683382988	0.383382886648178	0.0184609536081553
1.62285351753235	-0.803246080875397	-3.27086877822876	0.139933839440346	0.383305132389069	0.0184320230036974
1.6229305267334	-0.807634234428406	-3.26933217048645	0.139720156788826	0.383372217416763	0.0184149015694857
1.61610400676727	-0.80241721868515	-3.27192664146423	0.139959365129471	0.38332861661911	0.0183916334062815
1.62139117717743	-0.803888499736786	-3.26973104476929	0.139809399843216	0.383215039968491	0.0183886792510748
1.61483776569366	-0.801778495311737	-3.26724696159363	0.140010148286819	0.383211344480515	0.0184185598045588
1.61534488201141	-0.800191044807434	-3.27353930473328	0.139924481511116	0.383096545934677	0.0183333400636911
1.60798943042755	-0.798458218574524	-3.27285575866699	0.140028953552246	0.383115947246552	0.0183786209672689
1.61126136779785	-0.800188958644867	-3.2704131603241	0.139993667602539	0.383012682199478	0.0182805582880974
1.60114896297455	-0.793235599994659	-3.27241730690002	0.140079334378242	0.382964462041855	0.0182700362056494
1.60649836063385	-0.798783898353577	-3.27436447143555	0.139997273683548	0.382954925298691	0.0181797351688147
1.59805333614349	-0.791440904140472	-3.2646176815033	0.1401337236166	0.382840543985367	0.0182240232825279
1.60480916500092	-0.794446289539337	-3.27086448669434	0.140096098184586	0.382809489965439	0.018201919272542
1.59342527389526	-0.787905633449554	-3.26752281188965	0.140204384922981	0.382753610610962	0.0181855857372284
1.59530699253082	-0.796559691429138	-3.26840233802795	0.140043318271637	0.382726311683655	0.0181292928755283
1.59862339496613	-0.786145627498627	-3.26473712921143	0.140191271901131	0.382554292678833	0.0181201174855232
1.59171175956726	-0.790312528610229	-3.26143097877502	0.140019118785858	0.382559597492218	0.0181142836809158
1.59092831611633	-0.78821462392807	-3.26539063453674	0.140290215611458	0.382516473531723	0.0180692821741104
1.59056985378265	-0.785792768001556	-3.26604127883911	0.140052899718285	0.382622718811035	0.0180851276963949
1.58651697635651	-0.78395813703537	-3.26019716262817	0.140188530087471	0.382367372512817	0.018082058057189
1.59208142757416	-0.785014450550079	-3.2651948928833	0.140172868967056	0.382498741149902	0.0180346574634314
1.58404159545898	-0.782192468643188	-3.26216602325439	0.140220239758492	0.382406532764435	0.0180585142225027
1.5827579498291	-0.788442552089691	-3.26023769378662	0.140189841389656	0.382434099912643	0.0181048791855574
1.58972275257111	-0.777489900588989	-3.26138496398926	0.140179485082626	0.382409155368805	0.0181001983582973
1.58000504970551	-0.78098863363266	-3.26656866073608	0.140196532011032	0.382411390542984	0.0182570815086365
1.58634603023529	-0.782649219036102	-3.26599359512329	0.140160292387009	0.382364898920059	0.0182315018028021
1.57901549339294	-0.776677370071411	-3.26032495498657	0.140245094895363	0.38246288895607	0.0183633230626583
1.58369159698486	-0.780478358268738	-3.26188182830811	0.140170410275459	0.382382422685623	0.0182757638394833
1.58155381679535	-0.776374161243439	-3.26798582077026	0.140343308448792	0.382431596517563	0.0183307398110628
1.58143377304077	-0.778495490550995	-3.27238035202026	0.140129074454308	0.382671684026718	0.0183659605681896
1.58044862747192	-0.775713562965393	-3.2674822807312	0.140335485339165	0.382442533969879	0.0183804612606764
1.58037376403809	-0.780019879341125	-3.26801347732544	0.140216559171677	0.382643789052963	0.0184654761105776
1.57954227924347	-0.770195007324219	-3.2675793170929	0.140240252017975	0.382606685161591	0.018451526761055
1.58210909366608	-0.777789533138275	-3.26846098899841	0.140258267521858	0.382713913917542	0.0185202676802874
1.58085262775421	-0.769073903560638	-3.26640820503235	0.140239611268044	0.38269829750061	0.0185485500842333
1.57937955856323	-0.773749113082886	-3.26510810852051	0.140287846326828	0.382814913988113	0.018665598705411
1.58548438549042	-0.770335674285889	-3.2693817615509	0.140278682112694	0.382845759391785	0.0186064671725035
1.58125114440918	-0.776961982250214	-3.27025604248047	0.14027564227581	0.382914274930954	0.0187787935137749
1.58250212669373	-0.770297706127167	-3.2680025100708	0.140238434076309	0.382891207933426	0.0187844727188349
1.58282053470612	-0.774942934513092	-3.27394533157349	0.140246614813805	0.383007943630219	0.0189204625785351
1.58545660972595	-0.766211926937103	-3.270751953125	0.140338882803917	0.383014142513275	0.0189528334885836
1.5800803899765	-0.773043155670166	-3.27499270439148	0.140246361494064	0.383120685815811	0.0190904624760151
1.5864634513855	-0.767527639865875	-3.26835751533508	0.140389904379845	0.383106201887131	0.0191708970814943
1.58245134353638	-0.768825173377991	-3.27804136276245	0.140314072370529	0.383323669433594	0.0193197466433048
1.58907401561737	-0.772890448570251	-3.27710103988647	0.140360027551651	0.383287966251373	0.0194404814392328
1.58468520641327	-0.769537210464478	-3.27593159675598	0.14038322865963	0.383516728878021	0.0196731071919203
1.59107029438019	-0.76855206489563	-3.28064346313477	0.140396296977997	0.383417457342148	0.0197759941220284
1.58703219890594	-0.768210411071777	-3.27680063247681	0.14054699242115	0.383516639471054	0.0199866946786642
1.58817875385284	-0.764239728450775	-3.27909588813782	0.140492349863052	0.38366711139679	0.0202143490314484
1.58929872512817	-0.770016729831696	-3.28176689147949	0.14053775370121	0.383706361055374	0.0204306039959192
1.59065198898315	-0.763449430465698	-3.2825403213501	0.140635043382645	0.383766621351242	0.0206615328788757
1.5875655412674	-0.764851748943329	-3.2825403213501	0.140672564506531	0.383889138698578	0.0209558997303247
1.59317255020142	-0.762461066246033	-3.28144431114197	0.140815749764442	0.383865803480148	0.0211739894002676
1.58528733253479	-0.760317325592041	-3.28396010398865	0.140840470790863	0.384115934371948	0.021482277661562
1.5931248664856	-0.760434627532959	-3.28149747848511	0.140835478901863	0.383968025445938	0.0216696783900261
1.58746755123138	-0.756158590316772	-3.28848910331726	0.14102678000927	0.384182542562485	0.0219931621104479
1.59198415279388	-0.755926430225372	-3.28788304328918	0.140958160161972	0.384155184030533	0.0223147217184305
1.58595478534698	-0.748814225196838	-3.29205513000488	0.141198262572289	0.384357184171677	0.0225687250494957
1.59194004535675	-0.753461420536041	-3.28521132469177	0.141117244958878	0.384329378604889	0.0228589307516813
1.58611524105072	-0.746274173259735	-3.29091620445251	0.141319647431374	0.384299576282501	0.0230950564146042
1.59190797805786	-0.753467977046967	-3.29049110412598	0.141253426671028	0.384490758180618	0.023325577378273
1.58655428886414	-0.742845892906189	-3.29365015029907	0.141426339745522	0.38437619805336	0.0235909409821033
1.58841550350189	-0.752307176589966	-3.2931125164032	0.141368135809898	0.384548008441925	0.0238418914377689
1.58773267269135	-0.742985963821411	-3.2961859703064	0.141506940126419	0.384412884712219	0.0240167640149593
1.58205115795135	-0.742780029773712	-3.28780841827393	0.141591653227806	0.384487241506577	0.0243729632347822
1.58816123008728	-0.7402104139328	-3.29754400253296	0.141552373766899	0.384475708007813	0.0245350021868944
1.58111834526062	-0.73979777097702	-3.29096388816834	0.14166733622551	0.384380847215652	0.024856012314558
1.58338153362274	-0.733706057071686	-3.28956246376038	0.141686096787453	0.384335041046143	0.0250795129686594
1.57904827594757	-0.740231692790985	-3.29085302352905	0.141715571284294	0.384396463632584	0.0254581775516272
1.58281302452087	-0.729920268058777	-3.29135704040527	0.141879856586456	0.384231358766556	0.0257210712879896
1.57470750808716	-0.730195760726929	-3.29485940933228	0.141902387142181	0.384297341108322	0.0260800626128912
1.57803010940552	-0.730327785015106	-3.2914674282074	0.142015695571899	0.384170383214951	0.026359099894762
1.57246553897858	-0.72505134344101	-3.29153776168823	0.141994178295135	0.384294122457504	0.0267933961004019
1.57642316818237	-0.72070574760437	-3.29549336433411	0.142019614577293	0.3840491771698	0.0270371232181787
1.56874620914459	-0.717896997928619	-3.30030035972595	0.142254114151001	0.384104192256927	0.0274071842432022
1.57176864147186	-0.713512897491455	-3.29101753234863	0.142156794667244	0.384041845798492	0.027682613581419
1.56898844242096	-0.717240691184998	-3.29727458953857	0.142332971096039	0.38395294547081	0.0280310474336147
1.56509160995483	-0.707275032997131	-3.28984189033508	0.142364248633385	0.383834958076477	0.0282959286123514
1.57064461708069	-0.713810443878174	-3.2924177646637	0.142309784889221	0.383805274963379	0.0285646673291922
1.5666937828064	-0.705675840377808	-3.29216408729553	0.142584607005119	0.383687347173691	0.0288722850382328
1.56384789943695	-0.706738233566284	-3.28573060035706	0.142520293593407	0.383747577667236	0.0291284993290901
1.561483502388	-0.70265144109726	-3.28713870048523	0.142701849341393	0.383613049983978	0.0293725281953812
1.56624960899353	-0.705020487308502	-3.29060316085815	0.142603442072868	0.383582383394241	0.0296382196247578
1.55547213554382	-0.695078909397125	-3.29265403747559	0.14284436404705	0.383578598499298	0.0298943221569061
1.56300759315491	-0.701283812522888	-3.29025077819824	0.142710819840431	0.383505761623383	0.0300233494490385
1.55936002731323	-0.693204343318939	-3.29212784767151	0.142960399389267	0.383431762456894	0.0303154084831476
1.56221508979797	-0.702150642871857	-3.2961950302124	0.142862394452095	0.38347265124321	0.0304883979260921
1.55737102031708	-0.693630456924438	-3.28936982154846	0.143092900514603	0.383402734994888	0.0307058338075876
1.56064105033875	-0.696341693401337	-3.28904271125793	0.142991676926613	0.38349375128746	0.0308808051049709
1.55189609527588	-0.692558586597443	-3.28916525840759	0.143198490142822	0.383373230695724	0.0310704782605171
1.55755519866943	-0.691911697387695	-3.29522204399109	0.143224582076073	0.383455038070679	0.0312648564577103
1.5528359413147	-0.694709777832031	-3.29193568229675	0.14332278072834	0.38343408703804	0.0314779616892338
1.55325472354889	-0.685517489910126	-3.28876876831055	0.14344410598278	0.383426934480667	0.0316606871783733
1.55697476863861	-0.688356757164001	-3.29345321655273	0.143433347344398	0.383540987968445	0.0318286865949631
1.54755747318268	-0.690281867980957	-3.29398536682129	0.143611699342728	0.383556008338928	0.0320734865963459
1.55327391624451	-0.681351602077484	-3.29745006561279	0.143637403845787	0.383587211370468	0.032243799418211
1.55040740966797	-0.685067117214203	-3.29287958145142	0.143658891320229	0.383614003658295	0.0324026606976986
1.54580366611481	-0.679183542728424	-3.29322862625122	0.143886759877205	0.383630245923996	0.0326487757265568
1.54851472377777	-0.680010676383972	-3.29719471931458	0.143905773758888	0.383682250976563	0.032753087580204
1.54282081127167	-0.68533331155777	-3.30105710029602	0.143943578004837	0.383844017982483	0.0329511612653732
1.54636704921722	-0.677211940288544	-3.29591584205627	0.144130423665047	0.383822977542877	0.0330688953399658
1.53653407096863	-0.679587244987488	-3.30252528190613	0.144125357270241	0.383971482515335	0.0332618877291679
1.54035568237305	-0.680261492729187	-3.30456781387329	0.144368097186089	0.383919090032578	0.0333759784698486
1.538933634758	-0.674102365970612	-3.30675888061523	0.144270896911621	0.38406965136528	0.0334859453141689
1.53364861011505	-0.675237476825714	-3.30712938308716	0.144432470202446	0.384193629026413	0.0337222330272198
1.53360152244568	-0.671761333942413	-3.30201411247253	0.144458621740341	0.384100377559662	0.0337873883545399
1.52978503704071	-0.674764335155487	-3.30494618415833	0.144571825861931	0.38429981470108	0.0339712910354137
1.52574551105499	-0.667946636676788	-3.30364441871643	0.144633069634438	0.384287089109421	0.0340803489089012
1.52676594257355	-0.670520126819611	-3.30642986297607	0.144652247428894	0.384399622678757	0.0342183336615562
1.51571846008301	-0.667558968067169	-3.30518436431885	0.144730091094971	0.384289294481277	0.0343504957854748
1.52235925197601	-0.670228242874146	-3.30370736122131	0.144741490483284	0.384476840496063	0.034348126500845
1.512282371521	-0.664319455623627	-3.3036470413208	0.144858926534653	0.384408533573151	0.0344596691429615
1.51508772373199	-0.671715557575226	-3.30441546440125	0.144822150468826	0.384531259536743	0.0344119146466255
1.50442969799042	-0.664537250995636	-3.30628824234009	0.144791141152382	0.38454282283783	0.0345863550901413
1.50554263591766	-0.665950477123261	-3.30625462532043	0.144939348101616	0.384397983551025	0.0345577038824558
1.50408124923706	-0.667022347450256	-3.30210089683533	0.144806444644928	0.384442806243896	0.0346692688763142
1.49253416061401	-0.657659530639648	-3.30163145065308	0.144921749830246	0.384423434734344	0.0347876474261284
1.49440121650696	-0.662161231040955	-3.30469107627869	0.144805833697319	0.384311378002167	0.0348012074828148
1.48973429203033	-0.655797123908997	-3.30196905136108	0.144861727952957	0.384382009506226	0.0349924601614475
1.48940920829773	-0.654395043849945	-3.2996666431427	0.144930690526962	0.384016305208206	0.0350682139396667
1.48484027385712	-0.657435476779938	-3.29874777793884	0.144742459058762	0.384141892194748	0.0352188162505627
1.47697520256042	-0.651095986366272	-3.29922819137573	0.144894987344742	0.384019553661346	0.0353014245629311
1.47699415683746	-0.649661660194397	-3.30049300193787	0.144707173109055	0.383784592151642	0.0354127176105976
1.47164738178253	-0.649681627750397	-3.30024433135986	0.144664913415909	0.383739978075027	0.0355286784470081
1.46383237838745	-0.645168125629425	-3.29397296905518	0.1447414457798	0.383490830659866	0.035647876560688
1.46742177009583	-0.641889095306396	-3.29265236854553	0.144609391689301	0.383375465869904	0.0356896705925465
1.46093928813934	-0.645358085632324	-3.29072737693787	0.144597887992859	0.383244812488556	0.0357506833970547
1.45027542114258	-0.638276219367981	-3.29250645637512	0.144635200500488	0.383010774850845	0.03591039031744
1.45520985126495	-0.639223694801331	-3.28777933120728	0.144420459866524	0.382920503616333	0.0358338393270969
1.44522857666016	-0.643360674381256	-3.28202557563782	0.144480988383293	0.382661640644073	0.0358949601650238
1.4475371837616	-0.634041845798492	-3.28411221504211	0.144388109445572	0.382562607526779	0.035875890403986
1.44469702243805	-0.641316652297974	-3.28330636024475	0.144244253635406	0.382335543632507	0.035806879401207
1.43736374378204	-0.633422017097473	-3.28120923042297	0.144407197833061	0.382209479808807	0.0357612669467926
1.44036149978638	-0.637038588523865	-3.28265023231506	0.14415080845356	0.38215297460556	0.0356212966144085
1.43227338790894	-0.64045387506485	-3.2794291973114	0.144221425056458	0.382070660591125	0.0355547182261944
1.43812441825867	-0.638988256454468	-3.27465438842773	0.144175440073013	0.381810516119003	0.0353597216308117
1.43002486228943	-0.639646232128143	-3.28035807609558	0.144007444381714	0.381749451160431	0.0352132692933083
1.42682111263275	-0.638398468494415	-3.2737078666687	0.144136682152748	0.381655693054199	0.0349706038832664
1.42785692214966	-0.642826616764069	-3.26682615280151	0.1440389752388	0.381418168544769	0.0347443930804729
1.42772805690765	-0.643709778785706	-3.27095556259155	0.14388045668602	0.381444543600082	0.0345659106969833
1.42225003242493	-0.647493541240692	-3.26995182037354	0.143947139382362	0.381281316280365	0.0342980735003948
1.42062294483185	-0.648378670215607	-3.26712822914124	0.14383353292942	0.381053298711777	0.0340874493122101
1.42604112625122	-0.651472270488739	-3.27175736427307	0.143809303641319	0.381051033735275	0.0338048599660397
1.41601872444153	-0.650963068008423	-3.26183700561523	0.143789559602737	0.380821853876114	0.0336167030036449
1.42732131481171	-0.657761573791504	-3.26449656486511	0.143623232841492	0.380804240703583	0.0332891829311848
1.41343581676483	-0.657968699932098	-3.263352394104	0.143701508641243	0.380659162998199	0.0330972895026207
1.42149496078491	-0.661837041378021	-3.2596287727356	0.143528893589973	0.380534738302231	0.0327584445476532
1.41677725315094	-0.663839638233185	-3.2618944644928	0.143556371331215	0.380457520484924	0.0326064415276051
1.42158627510071	-0.663748443126678	-3.25683903694153	0.143559873104095	0.380271136760712	0.0322871543467045
1.41514122486115	-0.672655522823334	-3.26148676872253	0.143488183617592	0.380319863557816	0.0320808365941048
1.42380142211914	-0.66999763250351	-3.25910210609436	0.143492072820663	0.380101323127747	0.031763531267643
1.41904616355896	-0.678333103656769	-3.2626051902771	0.143306747078896	0.380167782306671	0.0315617993474007
1.42235171794891	-0.678941130638123	-3.25930976867676	0.143511459231377	0.380039781332016	0.0313069298863411
1.42091166973114	-0.684168756008148	-3.25238132476807	0.14327110350132	0.380121618509293	0.0311057772487402
1.42336201667786	-0.684733927249908	-3.25272250175476	0.143444135785103	0.379834085702896	0.0308433324098587
1.42738246917725	-0.691995024681091	-3.25414848327637	0.143230095505714	0.379931688308716	0.0306805111467838
1.42547392845154	-0.688804984092712	-3.24920654296875	0.143363833427429	0.379807204008102	0.0304899048060179
1.43388891220093	-0.698652267456055	-3.25375914573669	0.14316400885582	0.379864007234573	0.0302512440830469
1.42782628536224	-0.695237994194031	-3.25558018684387	0.14331927895546	0.379770517349243	0.0300936680287123
1.43504881858826	-0.705151379108429	-3.25516510009766	0.14312918484211	0.379790812730789	0.0298918355256319
1.43347954750061	-0.700490534305573	-3.24912524223328	0.143267646431923	0.379715472459793	0.0297446083277464
1.44290554523468	-0.707735776901245	-3.25134086608887	0.14316126704216	0.379790127277374	0.0296034123748541
1.43890607357025	-0.707681000232697	-3.24526739120483	0.143273741006851	0.379655867815018	0.0295511353760958
1.44584655761719	-0.713933408260345	-3.25305151939392	0.14314030110836	0.379726082086563	0.0293717533349991
1.44258463382721	-0.709531307220459	-3.2507312297821	0.143272161483765	0.379703640937805	0.0292953755706549
1.44858479499817	-0.72096848487854	-3.25266623497009	0.143081143498421	0.379754096269608	0.0292250830680132
1.45431077480316	-0.717012882232666	-3.2537055015564	0.143221959471703	0.379685014486313	0.029133727774024
1.44999730587006	-0.722673058509827	-3.25282764434814	0.14312419295311	0.379888713359833	0.0290964916348457
1.46019899845123	-0.726386427879334	-3.24988174438477	0.143237307667732	0.379716485738754	0.0290510598570108
1.46036756038666	-0.725684225559235	-3.25361776351929	0.143049970269203	0.379949361085892	0.0289922636002302
1.45972275733948	-0.729320347309113	-3.25481963157654	0.143180757761002	0.379783183336258	0.0289420410990715
1.47148871421814	-0.733393132686615	-3.25296473503113	0.143047124147415	0.379988521337509	0.0288355797529221
1.4684534072876	-0.733393907546997	-3.2521026134491	0.143110007047653	0.379938542842865	0.0288596265017986
1.47817194461823	-0.74231219291687	-3.26027679443359	0.142975479364395	0.38008850812912	0.0286924187093973
1.47330546379089	-0.738212704658508	-3.2539234161377	0.143098279833794	0.380030423402786	0.0287342220544815
1.48840570449829	-0.745901048183441	-3.25681281089783	0.142897292971611	0.38021519780159	0.0285455603152514
1.48382782936096	-0.74789297580719	-3.25794672966003	0.143083810806274	0.380201637744904	0.0285450406372547
1.49766194820404	-0.751087307929993	-3.25823616981506	0.142951592803001	0.380362838506699	0.028478255495429
1.49442827701569	-0.751067519187927	-3.25814151763916	0.143034890294075	0.38037958741188	0.0284032374620438
1.5056346654892	-0.758529603481293	-3.26186370849609	0.142941653728485	0.380484014749527	0.0282738022506237
1.5038229227066	-0.757982134819031	-3.26144862174988	0.143022030591965	0.380470275878906	0.0283082891255617
1.51176512241364	-0.768157660961151	-3.26180934906006	0.142848491668701	0.380684614181519	0.0283260606229305
1.51579964160919	-0.761983454227448	-3.26342463493347	0.142996162176132	0.380668133497238	0.0282978788018227
1.52017045021057	-0.776076078414917	-3.26601529121399	0.142839714884758	0.380878269672394	0.0283344089984894
1.52609634399414	-0.768684864044189	-3.26853513717651	0.143027573823929	0.380775779485703	0.0283429361879826
1.53214943408966	-0.777298033237457	-3.26671528816223	0.142954990267754	0.381059110164642	0.0284534022212029
1.53729951381683	-0.776559472084045	-3.26775002479553	0.142896503210068	0.381007939577103	0.028516985476017
1.5428112745285	-0.781470775604248	-3.26685738563538	0.142969697713852	0.381190478801727	0.0285594444721937
1.54558908939362	-0.777934551239014	-3.26674628257751	0.142911687493324	0.381267070770264	0.028678746894002
1.55204963684082	-0.790532410144806	-3.27393388748169	0.142882630228996	0.381374597549438	0.028777901083231
1.56010103225708	-0.784806251525879	-3.26963806152344	0.142978072166443	0.381327599287033	0.0288631152361631
1.56219828128815	-0.790535390377045	-3.27119016647339	0.142860442399979	0.381456434726715	0.0290027037262917
1.57077980041504	-0.789351403713226	-3.27050042152405	0.143037647008896	0.381427049636841	0.029106767848134
1.57622039318085	-0.794104278087616	-3.2734751701355	0.142789468169212	0.381596237421036	0.0292633529752493
1.57704758644104	-0.792365610599518	-3.2737147808075	0.143032267689705	0.381508469581604	0.0294565632939339
1.58284950256348	-0.796260476112366	-3.27434659004211	0.142816603183746	0.381631761789322	0.029647720977664
1.58630740642548	-0.792204260826111	-3.27070307731628	0.142991870641708	0.38153150677681	0.029884971678257
1.59458017349243	-0.797566652297974	-3.27777218818665	0.142792135477066	0.38158842921257	0.0300886556506157
1.59130656719208	-0.792068660259247	-3.2702898979187	0.1429722905159	0.381563007831573	0.0304233878850937
1.60087418556213	-0.796837985515594	-3.27694773674011	0.1428032964468	0.381568849086761	0.0306662991642952
1.59731149673462	-0.794421434402466	-3.27235651016235	0.142976611852646	0.381495356559753	0.0310386437922716
1.6093225479126	-0.790685474872589	-3.2733199596405	0.142752230167389	0.381526291370392	0.0313227921724319
1.59917819499969	-0.792389392852783	-3.27360153198242	0.142867505550385	0.381372720003128	0.0317449904978275
1.61620235443115	-0.787385761737823	-3.27438282966614	0.142766803503036	0.381348580121994	0.0319971218705177
1.60599172115326	-0.786247789859772	-3.27267742156982	0.142844781279564	0.381358981132507	0.0324588008224964
1.61594533920288	-0.783718883991241	-3.27732539176941	0.142822787165642	0.381231397390366	0.0326554365456104
1.60955345630646	-0.784229397773743	-3.27438306808472	0.142782732844353	0.381357729434967	0.0331715643405914
1.619473695755	-0.782258033752441	-3.27464938163757	0.142731964588165	0.381063580513	0.0334475003182888
1.61302971839905	-0.77638566493988	-3.27781772613525	0.142793208360672	0.381196796894073	0.0338551625609398
1.61712634563446	-0.776574075222015	-3.27155423164368	0.142687603831291	0.380989342927933	0.0342439785599709
1.61348295211792	-0.768260478973389	-3.27359056472778	0.142816424369812	0.381031900644302	0.0346553809940815
1.61664497852325	-0.769410073757172	-3.27066588401794	0.14270506799221	0.380838215351105	0.034910786896944
1.6159348487854	-0.767674148082733	-3.27232122421265	0.142717018723488	0.380915015935898	0.0353105254471302
1.61467051506042	-0.759284734725952	-3.27193713188171	0.142804026603699	0.380672305822372	0.0356446504592896
1.61744368076324	-0.761889636516571	-3.26644849777222	0.142628028988838	0.380789399147034	0.0359548665583134
1.61173057556152	-0.750008940696716	-3.26722812652588	0.14268746972084	0.380463868379593	0.0362070649862289
1.61438834667206	-0.756279110908508	-3.27579569816589	0.142677679657936	0.380547076463699	0.0364632494747639
1.60748553276062	-0.747502386569977	-3.26613807678223	0.142694622278214	0.380437910556793	0.0367319956421852
1.61487209796906	-0.750066339969635	-3.26822328567505	0.142541348934174	0.380403995513916	0.0368919037282467
1.60497498512268	-0.743961274623871	-3.26259708404541	0.142633631825447	0.380297958850861	0.0371699035167694
1.60958647727966	-0.743613421916962	-3.26952934265137	0.142558440566063	0.380249589681625	0.0372816100716591
1.60414147377014	-0.740978002548218	-3.26810121536255	0.142556220293045	0.380189895629883	0.0375498346984386
1.59912347793579	-0.73078054189682	-3.26628875732422	0.142573267221451	0.380121171474457	0.0377407185733318
1.60096108913422	-0.736895442008972	-3.26854157447815	0.142506957054138	0.380067557096481	0.0378885120153427
1.60016357898712	-0.722797811031342	-3.26330900192261	0.142620339989662	0.379897743463516	0.0380886755883694
1.59567749500275	-0.726443469524384	-3.26558041572571	0.142408594489098	0.379882842302322	0.0382512472569942
1.58671867847443	-0.720293879508972	-3.26750564575195	0.142623871564865	0.379910349845886	0.0383815579116344
1.59168767929077	-0.718817889690399	-3.26166701316834	0.142512425780296	0.379734665155411	0.0384586341679096
1.58208513259888	-0.714975595474243	-3.26707720756531	0.14255303144455	0.379834026098251	0.0385401099920273
1.5796080827713	-0.710092902183533	-3.26116728782654	0.142566993832588	0.379641115665436	0.0385538712143898
1.57654798030853	-0.711723029613495	-3.26053667068481	0.142461508512497	0.379717409610748	0.0385763980448246
1.5699622631073	-0.706096529960632	-3.26404762268066	0.142616182565689	0.379521369934082	0.0386461913585663
1.57065343856812	-0.701692581176758	-3.26187777519226	0.142434373497963	0.379638254642487	0.0385996699333191
1.56297135353088	-0.705058872699738	-3.26238036155701	0.142552182078362	0.379507929086685	0.0386756211519241
1.56752979755402	-0.695437848567963	-3.26123070716858	0.142501026391983	0.379514813423157	0.0385498143732548
1.55108237266541	-0.691429555416107	-3.26050305366516	0.142601609230042	0.379413992166519	0.0385769121348858
1.55703604221344	-0.693905055522919	-3.26341390609741	0.14255702495575	0.379440039396286	0.0384693257510662
1.54305815696716	-0.685476839542389	-3.25648331642151	0.142569333314896	0.379518896341324	0.0384976640343666
1.5460786819458	-0.687085628509521	-3.25972485542297	0.142629697918892	0.379364013671875	0.0383761823177338
1.53681373596191	-0.683985412120819	-3.26005482673645	0.142603844404221	0.379523783922195	0.038353081792593
1.53452062606812	-0.6753249168396	-3.26148748397827	0.142677873373032	0.379258990287781	0.0382491424679756
1.52630388736725	-0.678161561489105	-3.25954556465149	0.142593756318092	0.379524797201157	0.0382077060639858
1.52198147773743	-0.668083190917969	-3.2577018737793	0.142806217074394	0.379394203424454	0.0380595363676548
1.51906859874725	-0.673010528087616	-3.25751185417175	0.142609357833862	0.379393339157104	0.0379742942750454
1.51004278659821	-0.662073850631714	-3.25559306144714	0.142855003476143	0.379430264234543	0.0378443785011768
1.50663089752197	-0.662210464477539	-3.26345133781433	0.142641216516495	0.379477560520172	0.0376986749470234
1.49644708633423	-0.660274803638458	-3.26147651672363	0.142799019813538	0.379479587078094	0.0375909097492695
1.49501359462738	-0.653102397918701	-3.2559769153595	0.142751708626747	0.379538476467133	0.0374120734632015
1.48520255088806	-0.651137471199036	-3.25798392295837	0.142796829342842	0.379529148340225	0.0372990034520626
1.4829078912735	-0.645037114620209	-3.25950980186462	0.142753675580025	0.379556804895401	0.0371324270963669
1.48024666309357	-0.64895623922348	-3.26061797142029	0.142762154340744	0.37969121336937	0.0370034761726856
1.47273361682892	-0.642099022865295	-3.25704312324524	0.142795413732529	0.379720091819763	0.0368160977959633
1.46759510040283	-0.643771767616272	-3.26234078407288	0.142777234315872	0.37982439994812	0.0365781523287296
1.46038734912872	-0.634411215782166	-3.25891304016113	0.142859905958176	0.379901707172394	0.0363380089402199
1.45883202552795	-0.640011727809906	-3.26184248924255	0.142788156867027	0.379968494176865	0.0360655225813389
1.44808340072632	-0.633053779602051	-3.26033806800842	0.142782419919968	0.380160927772522	0.0358454622328281
1.44919764995575	-0.630670607089996	-3.26068592071533	0.142927035689354	0.380163222551346	0.0355433076620102
1.44226741790771	-0.632681787014008	-3.264564037323	0.142867520451546	0.380389004945755	0.0353433974087238
1.44040036201477	-0.626385509967804	-3.26300048828125	0.14300137758255	0.380382746458054	0.0350435748696327
1.43745827674866	-0.627435207366943	-3.26529788970947	0.142913848161697	0.380661725997925	0.0347709283232689
1.42984867095947	-0.625804901123047	-3.26543068885803	0.143128171563148	0.380791962146759	0.03455950319767
1.43148112297058	-0.627353489398956	-3.26852893829346	0.142996236681938	0.380976349115372	0.0341876372694969
1.42271661758423	-0.62468034029007	-3.27003645896912	0.143328651785851	0.381230145692825	0.0339700467884541
1.42248046398163	-0.623648643493652	-3.26830983161926	0.143143907189369	0.381538897752762	0.0336502492427826
1.41595578193665	-0.628092169761658	-3.27436089515686	0.143302977085114	0.381671935319901	0.0333871990442276
1.41228854656219	-0.621734440326691	-3.27602505683899	0.143344447016716	0.381974935531616	0.0331176854670048
1.4098219871521	-0.626357555389404	-3.27996516227722	0.143376395106316	0.382322907447815	0.0327566117048264
1.40803527832031	-0.620834350585938	-3.27996110916138	0.14362707734108	0.382441997528076	0.0324606038630009
1.40391886234283	-0.622121691703796	-3.2832088470459	0.143489092588425	0.382861614227295	0.0322085954248905
1.39745736122131	-0.620679199695587	-3.28847193717957	0.143723368644714	0.38301146030426	0.0320229791104794
1.40364336967468	-0.624100744724274	-3.29081010818481	0.143645778298378	0.383358269929886	0.0317806303501129
1.39266502857208	-0.619549334049225	-3.29174876213074	0.143686279654503	0.383833557367325	0.0316165424883366
1.39792442321777	-0.618773221969604	-3.29614496231079	0.143899142742157	0.383950591087341	0.0313777327537537
1.39767253398895	-0.619413435459137	-3.29717612266541	0.143785461783409	0.384330689907074	0.0312665849924088
1.39248394966125	-0.619267106056213	-3.29815697669983	0.143954917788506	0.384696036577225	0.0310033634305
1.39337491989136	-0.615166842937469	-3.30337953567505	0.144105464220047	0.384817063808441	0.0307448673993349
1.39117002487183	-0.622654736042023	-3.30014705657959	0.144039034843445	0.385301858186722	0.0305168703198433
1.38828766345978	-0.615903794765472	-3.3083324432373	0.144460901618004	0.385577142238617	0.0302740577608347
1.38890266418457	-0.620995819568634	-3.31323146820068	0.144333958625793	0.385992765426636	0.0300775170326233
1.3815758228302	-0.619788289070129	-3.31501340866089	0.144561678171158	0.386102855205536	0.0299258939921856
1.38968586921692	-0.617946982383728	-3.31576871871948	0.144630610942841	0.38654962182045	0.0297647044062614
1.37700414657593	-0.616775929927826	-3.31943249702454	0.144756272435188	0.386801987886429	0.0296676848083735
1.38299357891083	-0.612566649913788	-3.32133483886719	0.144842699170113	0.387157529592514	0.0294792260974646
1.38142263889313	-0.617031037807465	-3.32588410377502	0.144978061318398	0.387448668479919	0.029404278844595
1.37615430355072	-0.6120445728302	-3.32610034942627	0.145154729485512	0.387697786092758	0.0293299369513988
1.38055300712585	-0.617048621177673	-3.33530116081238	0.145140901207924	0.388019531965256	0.0292501747608185
1.37124991416931	-0.608304619789124	-3.33045673370361	0.145449936389923	0.388268142938614	0.0292143933475018
1.37254929542542	-0.615708827972412	-3.33352327346802	0.145393535494804	0.388636410236359	0.0291455313563347
1.37430846691132	-0.606504678726196	-3.33419322967529	0.145673900842667	0.388716518878937	0.0291119888424873
1.36836075782776	-0.608687520027161	-3.34918189048767	0.145585894584656	0.389057040214539	0.0290663205087185
1.37244880199432	-0.609879791736603	-3.33943653106689	0.145865678787231	0.389190286397934	0.0290184486657381
1.36792719364166	-0.604861795902252	-3.34678626060486	0.145849838852882	0.389611512422562	0.029078271239996
1.36749875545502	-0.602677345275879	-3.34741568565369	0.14593780040741	0.389601975679398	0.0290057864040136
1.3698126077652	-0.604749441146851	-3.35510969161987	0.146066904067993	0.389904648065567	0.0290533024817705
1.35943531990051	-0.596979379653931	-3.35060143470764	0.146091789007187	0.390031754970551	0.0290569923818111
1.36905562877655	-0.604154944419861	-3.35155987739563	0.146143361926079	0.390279680490494	0.0289804358035326
1.36122393608093	-0.593189120292664	-3.35534381866455	0.146322667598724	0.390349745750427	0.0290429908782244
1.36620891094208	-0.601375758647919	-3.35619950294495	0.146282061934471	0.390610158443451	0.0289197117090225
1.36019551753998	-0.594475150108337	-3.36333727836609	0.146429866552353	0.390606105327606	0.0289890132844448
1.36243736743927	-0.598959267139435	-3.35544228553772	0.146325469017029	0.390934616327286	0.0289863348007202
1.3589152097702	-0.592925488948822	-3.3591423034668	0.146516084671021	0.390843719244003	0.0289544854313135
1.36076080799103	-0.594756484031677	-3.35430669784546	0.14642459154129	0.391019761562347	0.028963765129447
1.35457217693329	-0.588109195232391	-3.36087322235107	0.14659783244133	0.39106222987175	0.0289817247539759
1.36013245582581	-0.595178186893463	-3.35621476173401	0.146657004952431	0.391060531139374	0.028946278616786
1.35753321647644	-0.591394364833832	-3.36182022094727	0.14660769701004	0.391292810440063	0.0290400087833405
1.36029160022736	-0.590097546577454	-3.36158394813538	0.146626994013786	0.391070306301117	0.0289819967001677
1.36142575740814	-0.591556191444397	-3.36324405670166	0.146613731980324	0.391295433044434	0.0289748031646013
1.35484373569489	-0.583489596843719	-3.36165118217468	0.146770909428596	0.391160845756531	0.0288755670189857
1.36474633216858	-0.592895984649658	-3.35900497436523	0.146631836891174	0.391205042600632	0.0288139749318361
1.35772657394409	-0.586201369762421	-3.3621711730957	0.146778851747513	0.3911392390728	0.0288040675222874
1.36487936973572	-0.590484142303467	-3.36115479469299	0.146656975150108	0.391128897666931	0.0287004131823778
1.36351025104523	-0.590110540390015	-3.36489510536194	0.146720454096794	0.391120553016663	0.0286526363343
1.36210751533508	-0.584374845027924	-3.36136651039124	0.146660968661308	0.391059905290604	0.0285983774811029
1.36912822723389	-0.594711482524872	-3.36495184898376	0.146626695990562	0.390911519527435	0.0285678040236235
1.36196911334991	-0.585432410240173	-3.35432124137878	0.146644085645676	0.390893429517746	0.0285827610641718
1.37070631980896	-0.588838160037994	-3.35755109786987	0.146545648574829	0.390819370746613	0.0285576451569796
1.37435638904572	-0.59264463186264	-3.35666799545288	0.146560803055763	0.390711337327957	0.0285915341228247
1.36746072769165	-0.585677921772003	-3.35781955718994	0.146611958742142	0.390616178512573	0.0285991579294205
1.3754346370697	-0.595151305198669	-3.35558652877808	0.146379336714745	0.39054936170578	0.0284761339426041
1.37895464897156	-0.586017608642578	-3.35867881774902	0.146529942750931	0.390368551015854	0.0285257790237665
1.3807727098465	-0.58835643529892	-3.35506772994995	0.146392300724983	0.390280693769455	0.0285833068192005
1.38081192970276	-0.590122222900391	-3.36236715316772	0.146590560674667	0.390301257371902	0.0286710616201162
1.38874661922455	-0.588742256164551	-3.34962391853333	0.146486178040504	0.390059649944305	0.0286669190973043
1.38659071922302	-0.591226637363434	-3.3497576713562	0.14650759100914	0.390028208494186	0.0286926068365574
1.38641977310181	-0.591301798820496	-3.3515191078186	0.146523624658585	0.389873832464218	0.0286840051412582
1.39213871955872	-0.592853009700775	-3.35483503341675	0.14630614221096	0.389745771884918	0.028678173199296
1.3922905921936	-0.590340614318848	-3.35149788856506	0.146592125296593	0.38962110877037	0.0286902170628309
1.40097987651825	-0.590709984302521	-3.35134696960449	0.146348237991333	0.389520138502121	0.028577771037817
1.39401292800903	-0.59432852268219	-3.35010647773743	0.146458938717842	0.389327347278595	0.0286931358277798
1.40192854404449	-0.588981509208679	-3.34429001808167	0.14636592566967	0.389233589172363	0.0286633539944887
1.40682566165924	-0.597643792629242	-3.34148931503296	0.146249428391457	0.389108598232269	0.0285516753792763
1.40540075302124	-0.592646956443787	-3.34676551818848	0.146347120404243	0.388812839984894	0.0286010652780533
1.41686654090881	-0.598583817481995	-3.33914685249329	0.14618693292141	0.388748526573181	0.0284783393144608
1.40602374076843	-0.59589958190918	-3.34273362159729	0.14624410867691	0.388649612665176	0.0284914597868919
1.41950356960297	-0.596808850765228	-3.3346688747406	0.146118208765984	0.388353824615479	0.0283590629696846
1.41204023361206	-0.596699297428131	-3.33463168144226	0.146113440394402	0.388275980949402	0.0283176489174366
1.42051982879639	-0.603498578071594	-3.33052253723145	0.145957738161087	0.38792821764946	0.0281227231025696
1.4197005033493	-0.599920332431793	-3.33206939697266	0.145898252725601	0.387916773557663	0.0280846692621708
1.42699074745178	-0.603342473506927	-3.32827067375183	0.145839259028435	0.387416064739227	0.0279377307742834
1.42701625823975	-0.604715466499329	-3.33709478378296	0.145770698785782	0.387360662221909	0.0278410352766514
1.42955923080444	-0.604969263076782	-3.3247857093811	0.145554527640343	0.387188047170639	0.0276580136269331
1.42977392673492	-0.612989783287048	-3.32740139961243	0.145576059818268	0.386928379535675	0.0275643486529589
1.4341344833374	-0.608126640319824	-3.32290935516357	0.145421922206879	0.386646419763565	0.0274464506655931
1.4404171705246	-0.618602991104126	-3.31970191001892	0.145307272672653	0.386474430561066	0.027310797944665
1.43817830085754	-0.613750398159027	-3.31667375564575	0.145244523882866	0.38621598482132	0.0272063557058573
1.44626879692078	-0.618252158164978	-3.31699991226196	0.145073547959328	0.385992050170898	0.027057146653533
1.4449610710144	-0.616030871868134	-3.30982851982117	0.14506958425045	0.385734528303146	0.0270255245268345
1.45193541049957	-0.624766409397125	-3.31368207931519	0.1449124366045	0.385565489530563	0.0268954038619995
1.45278859138489	-0.616162240505219	-3.30795454978943	0.144862845540047	0.385296642780304	0.0268223602324724
1.45979261398315	-0.629786908626556	-3.30523300170898	0.14466418325901	0.385081499814987	0.0267255548387766
1.4600465297699	-0.624504208564758	-3.2998251914978	0.144675552845001	0.384926468133926	0.0267081689089537
1.46542835235596	-0.629676401615143	-3.30514931678772	0.144389495253563	0.384695082902908	0.026554673910141
1.46715342998505	-0.629513204097748	-3.30396962165833	0.144600823521614	0.384523689746857	0.0264918766915798
1.47602117061615	-0.634419679641724	-3.29800724983215	0.144333094358444	0.384254217147827	0.0263536162674427
1.47771894931793	-0.634522140026093	-3.29867601394653	0.144286274909973	0.384198278188705	0.0263254512101412
1.48205137252808	-0.638547360897064	-3.29771971702576	0.144212126731873	0.383879214525223	0.0262211449444294
1.4874587059021	-0.645398855209351	-3.30041646957397	0.14410200715065	0.383858740329742	0.0261784419417381
1.48920834064484	-0.644556283950806	-3.29137897491455	0.144079461693764	0.383619785308838	0.0261014513671398
1.50000262260437	-0.648700654506683	-3.29037070274353	0.143985405564308	0.383500337600708	0.0260674096643925
1.49605751037598	-0.652189373970032	-3.28968620300293	0.143984943628311	0.383276909589767	0.0260411836206913
1.50832414627075	-0.652012407779694	-3.28712344169617	0.143864274024963	0.38318344950676	0.025933550670743
1.50498783588409	-0.656634271144867	-3.28487539291382	0.14385986328125	0.3830526471138	0.0259334910660982
1.51738452911377	-0.659191131591797	-3.28709292411804	0.143798545002937	0.382792919874191	0.0257984586060047
1.51489984989166	-0.659571409225464	-3.28377294540405	0.143738731741905	0.382907688617706	0.025795878842473
1.52694189548492	-0.663539946079254	-3.28036308288574	0.143624439835548	0.382597059011459	0.025659117847681
1.52736723423004	-0.666759312152863	-3.28506851196289	0.14364530146122	0.382706493139267	0.0256202481687069
1.53418838977814	-0.667024731636047	-3.28013825416565	0.143541544675827	0.382391303777695	0.0255028363317251
1.5362446308136	-0.673656761646271	-3.27805542945862	0.143419831991196	0.382626324892044	0.0254396945238113
1.54262089729309	-0.673678457736969	-3.27783107757568	0.143463268876076	0.382350504398346	0.0252466332167387
1.5449743270874	-0.68030709028244	-3.28405046463013	0.143379405140877	0.382359266281128	0.0251079499721527
1.55011022090912	-0.682649493217468	-3.27527761459351	0.143315151333809	0.382223695516586	0.0249378848820925
1.55182933807373	-0.687214910984039	-3.27617764472961	0.143257856369019	0.382258117198944	0.0248127263039351
1.55700540542603	-0.687841594219208	-3.27328872680664	0.143173158168793	0.381996959447861	0.0245843566954136
1.55912303924561	-0.692971408367157	-3.27507853507996	0.143209710717201	0.382114082574844	0.02448327280581
1.56949579715729	-0.696335971355438	-3.27118992805481	0.142993792891502	0.382005929946899	0.0242766942828894
1.56726348400116	-0.703765630722046	-3.27156043052673	0.142978876829147	0.381909340620041	0.0241964068263769
1.58025515079498	-0.703154146671295	-3.275794506073	0.142917543649673	0.381849259138107	0.0240105092525482
1.57209289073944	-0.703382790088654	-3.27283000946045	0.142950534820557	0.381771802902222	0.023925993591547
1.58402132987976	-0.715130686759949	-3.27050948143005	0.14278219640255	0.381759643554688	0.0237539485096931
1.58252739906311	-0.710836350917816	-3.27258992195129	0.142797276377678	0.38169926404953	0.023692948743701
1.59445416927338	-0.717333793640137	-3.26548933982849	0.142658859491348	0.381512701511383	0.0235277246683836
1.59152448177338	-0.7204869389534	-3.26841449737549	0.142779737710953	0.381491273641586	0.0234209727495909
1.59961605072021	-0.722873687744141	-3.26416039466858	0.142457216978073	0.381432712078094	0.0232466235756874
1.59818649291992	-0.727914035320282	-3.26400685310364	0.142583832144737	0.381276667118073	0.0232199896126986
1.61021327972412	-0.731549441814423	-3.26657605171204	0.142377197742462	0.381252616643906	0.0229906737804413
1.60800445079803	-0.728864014148712	-3.26603174209595	0.142369046807289	0.381129056215286	0.0229374524205923
1.61381828784943	-0.739960074424744	-3.26302933692932	0.142292886972427	0.381098031997681	0.0228061210364103
1.61510169506073	-0.734630405902863	-3.26432991027832	0.142279163002968	0.380961239337921	0.0227194149047136
1.6245893239975	-0.747650623321533	-3.26274561882019	0.142087265849113	0.380915552377701	0.0225865971297026
1.62485408782959	-0.741517841815948	-3.26435232162476	0.142197817564011	0.380727887153625	0.0225200559943914
1.6292359828949	-0.75074690580368	-3.25879597663879	0.141973257064819	0.380828142166138	0.0224371813237667
1.63449215888977	-0.753466844558716	-3.25700998306274	0.141975119709969	0.380519092082977	0.022220054641366
1.63585519790649	-0.755582213401794	-3.25671887397766	0.141919046640396	0.380665510892868	0.0222084354609251
1.64082312583923	-0.757642924785614	-3.25228762626648	0.141906410455704	0.380390673875809	0.0220458135008812
1.64417064189911	-0.765875577926636	-3.25560283660889	0.141714841127396	0.380507618188858	0.0219040997326374
1.6499217748642	-0.76483952999115	-3.25194025039673	0.141731038689613	0.380196064710617	0.0217184368520975
1.65382933616638	-0.773942589759827	-3.25371646881104	0.141571417450905	0.380306243896484	0.0216271542012692
1.66061353683472	-0.772964954376221	-3.25161218643188	0.141555279493332	0.380075454711914	0.0213682502508163
1.66247045993805	-0.777839362621307	-3.24843096733093	0.141520857810974	0.380094915628433	0.0212718546390533
1.66903614997864	-0.78353488445282	-3.24473261833191	0.141346216201782	0.379921764135361	0.0210474729537964
1.67262005805969	-0.787842214107513	-3.24792122840881	0.141427233815193	0.379898637533188	0.0209312792867422
1.68183827400208	-0.79174792766571	-3.24479532241821	0.141199290752411	0.379879772663116	0.0207576844841242
1.68131446838379	-0.797459006309509	-3.24316477775574	0.141293689608574	0.379772484302521	0.0206886939704418
1.69692313671112	-0.801592886447906	-3.24921560287476	0.141091927886009	0.379736512899399	0.0204511731863022
1.68922460079193	-0.801637887954712	-3.24721837043762	0.14123509824276	0.379698514938354	0.0203544963151217
1.7004086971283	-0.81385463476181	-3.24230480194092	0.141058281064034	0.37970107793808	0.0201785452663898
1.70835673809052	-0.811350703239441	-3.24334931373596	0.141098409891129	0.379610300064087	0.0200224258005619
1.70538473129272	-0.816029965877533	-3.25075006484985	0.140987396240234	0.379718601703644	0.0199013035744429
1.71552956104279	-0.823138773441315	-3.23955845832825	0.141068428754807	0.379575669765472	0.0197009220719337
1.71562445163727	-0.826042890548706	-3.244633436203	0.140940979123116	0.379733353853226	0.0195984952151775
1.72462737560272	-0.829482674598694	-3.24305176734924	0.140868112444878	0.379647642374039	0.0193386878818274
1.72786104679108	-0.833867728710175	-3.24686861038208	0.140971630811691	0.379834592342377	0.0192128885537386
1.73450720310211	-0.837299704551697	-3.24193477630615	0.140877917408943	0.379873245954514	0.0190066825598478
1.73397791385651	-0.846847116947174	-3.24877166748047	0.140913546085358	0.37991651892662	0.0188951436430216
1.74832344055176	-0.849713027477264	-3.25189280509949	0.14086090028286	0.380111962556839	0.0186742469668388
1.7487541437149	-0.849658906459808	-3.25089478492737	0.140969842672348	0.380104124546051	0.0185284223407507
1.75401425361633	-0.860810101032257	-3.24644041061401	0.140818566083908	0.380350202322006	0.0184307936578989
1.76329958438873	-0.857022345066071	-3.25084829330444	0.141020566225052	0.380284518003464	0.0182903204113245
1.76403558254242	-0.866638958454132	-3.25773787498474	0.14093416929245	0.380624979734421	0.0181916709989309
1.77378499507904	-0.871013998985291	-3.25264620780945	0.140980646014214	0.380671173334122	0.0180577673017979
1.7754465341568	-0.86910879611969	-3.25835132598877	0.140990704298019	0.380943685770035	0.0179569069296122
1.78236961364746	-0.880354821681976	-3.25873851776123	0.140908733010292	0.381113618612289	0.0178257934749126
1.78222334384918	-0.876582980155945	-3.25683498382568	0.141134887933731	0.381203383207321	0.0176621377468109
1.79282474517822	-0.883895039558411	-3.26199269294739	0.140985757112503	0.381566286087036	0.0175007991492748
1.79109132289886	-0.886005401611328	-3.26136374473572	0.141086906194687	0.381551533937454	0.0173428803682327
1.80416762828827	-0.891114115715027	-3.26873207092285	0.141095399856567	0.381822437047958	0.0171354878693819
1.80177319049835	-0.890300154685974	-3.26543211936951	0.141071394085884	0.38196125626564	0.016987856477499
1.80722665786743	-0.904920279979706	-3.27466249465942	0.14107820391655	0.382127702236176	0.0167968533933163
1.81329679489136	-0.899131059646606	-3.27210378646851	0.141095533967018	0.382244110107422	0.0165920332074165
1.80899345874786	-0.904960989952087	-3.27449154853821	0.141120970249176	0.382454514503479	0.0164211262017488
1.81860494613647	-0.913112878799438	-3.27192091941834	0.14100581407547	0.38250344991684	0.0161598492413759
1.8161484003067	-0.910643756389618	-3.27559971809387	0.141127899289131	0.382693201303482	0.0160198081284761
1.82091319561005	-0.915384650230408	-3.28132390975952	0.140929669141769	0.382772177457809	0.0157284028828144
1.82234489917755	-0.917659103870392	-3.27189230918884	0.1410973072052	0.382835030555725	0.0154927251860499
1.82707023620605	-0.922275841236115	-3.27966451644897	0.140875607728958	0.383071541786194	0.0154077559709549
1.82928311824799	-0.922939717769623	-3.27686333656311	0.140989646315575	0.382911205291748	0.0151991806924343
1.83226811885834	-0.925662338733673	-3.27812051773071	0.140950337052345	0.383108347654343	0.0151579221710563
1.83809530735016	-0.924734234809875	-3.27869820594788	0.140725344419479	0.383288860321045	0.0151075823232532
1.83604824542999	-0.925461232662201	-3.28368258476257	0.140845522284508	0.38329005241394	0.0152774462476373
1.84710109233856	-0.925975620746613	-3.28585028648376	0.140717148780823	0.38347852230072	0.0152533054351807
1.83513534069061	-0.918866097927094	-3.28623580932617	0.140762627124786	0.383508056402206	0.0154531560838223
1.84271204471588	-0.930118143558502	-3.28517889976501	0.140427514910698	0.383743852376938	0.0154443681240082
1.84501171112061	-0.921412527561188	-3.2789146900177	0.140558943152428	0.383733630180359	0.0153890922665596
1.84208297729492	-0.927446305751801	-3.28422212600708	0.140348389744759	0.383949130773544	0.0153027810156345
1.84626185894012	-0.93168693780899	-3.28163242340088	0.140453055500984	0.383894950151443	0.015044623054564
1.84028780460358	-0.932333648204803	-3.2808690071106	0.140223369002342	0.384172230958939	0.01486795861274
1.84099149703979	-0.935774624347687	-3.28054141998291	0.140170499682426	0.383939921855927	0.0145748592913151
1.83960461616516	-0.936032712459564	-3.28608155250549	0.140219062566757	0.384140610694885	0.0144087476655841
1.84015083312988	-0.936421573162079	-3.28126788139343	0.139925166964531	0.384117424488068	0.0141228940337896
1.8354264497757	-0.941500186920166	-3.28133535385132	0.139862537384033	0.384137898683548	0.0140701718628407
1.84348022937775	-0.940405130386353	-3.2787082195282	0.139591977000237	0.384138911962509	0.0138667933642864
1.83551490306854	-0.940146148204803	-3.27842164039612	0.139535844326019	0.384118914604187	0.0138056939467788
1.8417934179306	-0.939509332180023	-3.28273010253906	0.139269158244133	0.384125053882599	0.0135043943300843
1.83276474475861	-0.940127849578857	-3.28019022941589	0.139241442084312	0.384127855300903	0.0133561659604311
1.8423752784729	-0.94953727722168	-3.28240728378296	0.138903334736824	0.38408961892128	0.0130422590300441
1.83980417251587	-0.944769322872162	-3.27552056312561	0.138950973749161	0.383996695280075	0.0128169003874063
1.83568835258484	-0.94966721534729	-3.27692198753357	0.138679042458534	0.384193301200867	0.0125652281567454
1.84117996692657	-0.951945006847382	-3.27278637886047	0.138556927442551	0.383966445922852	0.0122591964900494
1.83459746837616	-0.950688183307648	-3.2750084400177	0.138472989201546	0.38411095738411	0.0120588643476367
1.83844065666199	-0.953956425189972	-3.2733268737793	0.138145685195923	0.384231805801392	0.0117874778807163
1.83329749107361	-0.955165863037109	-3.27505564689636	0.138180166482925	0.384160846471787	0.0115619273856282
1.84397530555725	-0.957859218120575	-3.27628445625305	0.137944638729095	0.384286314249039	0.0113373780623078
1.83334732055664	-0.954902350902557	-3.27069211006165	0.137881964445114	0.384366124868393	0.0112306987866759
1.83943259716034	-0.962588608264923	-3.28212523460388	0.137725293636322	0.384463489055634	0.0109932478517294
1.84226620197296	-0.956939339637756	-3.27694749832153	0.137576535344124	0.384518623352051	0.0108578968793154
1.83670270442963	-0.959814310073853	-3.27823781967163	0.137503385543823	0.384648442268372	0.0106822410598397
1.84490442276001	-0.963918507099152	-3.27801489830017	0.137392520904541	0.38475513458252	0.0104597993195057
1.83995366096497	-0.957131147384644	-3.28213787078857	0.137365743517876	0.384990900754929	0.0104016652330756
1.84721994400024	-0.964491844177246	-3.28040385246277	0.137134090065956	0.38510650396347	0.0102183539420366
1.84607338905334	-0.964162349700928	-3.28277039527893	0.137280687689781	0.38528835773468	0.0101040145382285
1.84662294387817	-0.962348341941834	-3.28570365905762	0.137122556567192	0.385639697313309	0.0100261634215713
1.84914886951447	-0.96815299987793	-3.28607439994812	0.136942073702812	0.385686427354813	0.00988935958594084
1.84802842140198	-0.96252715587616	-3.29044198989868	0.137162491679192	0.386018663644791	0.00981525331735611
1.85023522377014	-0.969186782836914	-3.29125118255615	0.136914044618607	0.386435031890869	0.00972237624228001
1.85242116451263	-0.965160489082336	-3.28979015350342	0.136937201023102	0.386449962854385	0.00961894635111094
1.85079205036163	-0.969477713108063	-3.29288864135742	0.136962905526161	0.386870175600052	0.0095839137211442
1.85493290424347	-0.96759432554245	-3.29506349563599	0.136785313487053	0.387165933847427	0.00946337357163429
1.84839618206024	-0.969756662845612	-3.29568552970886	0.136902779340744	0.387377023696899	0.0094271395355463
1.85538530349731	-0.971042931079865	-3.30161738395691	0.136697173118591	0.387746393680573	0.00933909323066473
1.84832537174225	-0.965039372444153	-3.29693579673767	0.136727809906006	0.388017177581787	0.00930647272616625
1.8499219417572	-0.974878191947937	-3.30437016487122	0.1366096585989	0.388364911079407	0.00926579162478447
1.85574328899384	-0.969821214675903	-3.30579137802124	0.136613473296165	0.388586521148682	0.00909408368170261
1.84478330612183	-0.968845129013062	-3.30780911445618	0.136667013168335	0.388917326927185	0.00907106883823872
1.85283005237579	-0.970309674739838	-3.3063178062439	0.13646100461483	0.389106035232544	0.00896369479596615
1.84218513965607	-0.968956112861633	-3.30823445320129	0.136559814214706	0.38945683836937	0.00906196981668472
1.84702682495117	-0.969647169113159	-3.31032609939575	0.136345908045769	0.389610171318054	0.00914541725069284
1.83781480789185	-0.961579740047455	-3.31010413169861	0.13643242418766	0.389789760112762	0.0100482208654284
1.84047091007233	-0.954669892787933	-3.31613183021545	0.136275753378868	0.390013575553894	0.0110302669927478
1.8307820558548	-0.951905429363251	-3.31453013420105	0.136360540986061	0.389924049377441	0.0111159011721611
1.83228838443756	-0.958456873893738	-3.31387114524841	0.13622610270977	0.390167474746704	0.0104144560173154
1.83176708221436	-0.960628092288971	-3.31465554237366	0.136104986071587	0.390133678913116	0.00950420647859573
1.82421004772186	-0.975020051002502	-3.31564283370972	0.135791376233101	0.390327125787735	0.0087010720744729
1.82955956459045	-0.975537061691284	-3.31409382820129	0.135614231228828	0.39024555683136	0.00799854844808578
1.81721699237823	-0.971353888511658	-3.31023335456848	0.135460644960403	0.390364199876785	0.00780780147761106
1.82092213630676	-0.97779792547226	-3.30904102325439	0.13521571457386	0.390350371599197	0.00769078079611063
1.81505703926086	-0.969333410263062	-3.31085538864136	0.135140627622604	0.390396267175674	0.00743405846878886
1.81533324718475	-0.977798998355865	-3.31382441520691	0.134779885411263	0.390529662370682	0.00707128131762147
1.81424236297607	-0.973866283893585	-3.31060647964478	0.134808748960495	0.390439301729202	0.00664285477250814
1.81410264968872	-0.980740964412689	-3.30963277816772	0.134405791759491	0.390661716461182	0.00649976450949907
1.81035947799683	-0.972326695919037	-3.31107354164124	0.134290292859077	0.390524357557297	0.00656385254114866
1.80556666851044	-0.975304245948792	-3.31112384796143	0.134279370307922	0.390671491622925	0.00674109533429146
1.80971443653107	-0.971511900424957	-3.31108903884888	0.134038671851158	0.390679806470871	0.0067024314776063
1.80006992816925	-0.971713423728943	-3.3041775226593	0.134089693427086	0.390646666288376	0.00651411851868033
1.81033265590668	-0.977398693561554	-3.31253051757813	0.13377383351326	0.390685617923737	0.00614835461601615
1.79749894142151	-0.970744490623474	-3.3050262928009	0.133723065257072	0.390662580728531	0.00590913183987141
1.80210745334625	-0.978588938713074	-3.30646204948425	0.133481174707413	0.390736252069473	0.00572318863123655
1.80053925514221	-0.968804717063904	-3.30740332603455	0.133429870009422	0.390600174665451	0.00575995491817594
1.79496765136719	-0.970920860767365	-3.31169676780701	0.133094742894173	0.390739262104034	0.00591908488422632
1.79501569271088	-0.963436126708984	-3.30521488189697	0.133307754993439	0.390659511089325	0.00606048060581088
1.79243099689484	-0.963570058345795	-3.30749416351318	0.133039444684982	0.390865087509155	0.00621681939810514
1.79062366485596	-0.960748910903931	-3.30318903923035	0.133042246103287	0.390676558017731	0.00628900434821844
1.79348909854889	-0.95947802066803	-3.30965399742126	0.132850930094719	0.390940636396408	0.00630311900749803
1.78828167915344	-0.955222070217133	-3.30717515945435	0.13267457485199	0.391009628772736	0.00627319607883692
1.7843177318573	-0.956348240375519	-3.31109023094177	0.132682710886002	0.391036778688431	0.00633563660085201
1.79218697547913	-0.951909959316254	-3.3127863407135	0.132442846894264	0.391187638044357	0.0063100871630013
1.78017520904541	-0.947024762630463	-3.31382870674133	0.132471784949303	0.391336530447006	0.00643822876736522
1.78689885139465	-0.952257215976715	-3.31026387214661	0.132274270057678	0.391586452722549	0.00655068922787905
1.78236901760101	-0.941407799720764	-3.31206870079041	0.132297098636627	0.39162141084671	0.00675805704668164
1.78076469898224	-0.943007111549377	-3.31215500831604	0.13208419084549	0.391895473003387	0.00697378814220428
1.78252625465393	-0.940588235855103	-3.31318426132202	0.132253125309944	0.391938507556915	0.00717029627412558
1.77606749534607	-0.935246825218201	-3.31609058380127	0.132042855024338	0.392338335514069	0.00738390441983938
1.77252960205078	-0.932371437549591	-3.31522226333618	0.132069781422615	0.392308264970779	0.00741863530129194
1.770179271698	-0.931962728500366	-3.31791734695435	0.132031813263893	0.39266100525856	0.00755911413580179
1.77030110359192	-0.928745269775391	-3.31710076332092	0.131864368915558	0.392816036939621	0.00743912719190121
1.7630181312561	-0.931575417518616	-3.32274484634399	0.131930649280548	0.392960518598557	0.00744712632149458
1.76659166812897	-0.931091904640198	-3.32302451133728	0.131722822785378	0.393150746822357	0.00744136841967702
1.75764226913452	-0.922342717647552	-3.32363176345825	0.131704017519951	0.393250614404678	0.00746709201484919
1.75458705425262	-0.929757177829742	-3.32289862632751	0.131572678685188	0.393357992172241	0.0074676126241684
1.75845098495483	-0.920001268386841	-3.32177686691284	0.131531730294228	0.393483847379684	0.00747167924419045
1.7461963891983	-0.922461450099945	-3.32707715034485	0.131370663642883	0.393674373626709	0.00754256965592504
1.75058937072754	-0.918321847915649	-3.32297849655151	0.131351307034492	0.393657684326172	0.00749381398782134
1.74325609207153	-0.917729675769806	-3.32128715515137	0.131251156330109	0.393804252147675	0.00765734259039164
1.7459979057312	-0.916078150272369	-3.32445955276489	0.131153017282486	0.393723994493485	0.00768372695893049
1.73668766021729	-0.915762543678284	-3.32479500770569	0.13114558160305	0.393988072872162	0.00778535334393382
1.7419570684433	-0.909677565097809	-3.3209547996521	0.130991980433464	0.393811821937561	0.00784170906990767
1.73119080066681	-0.910830557346344	-3.32025694847107	0.130998700857162	0.394008189439774	0.00789864826947451
1.73683106899261	-0.910045266151428	-3.31728959083557	0.130875244736671	0.393987149000168	0.00786747969686985
1.7304630279541	-0.909026443958282	-3.32649064064026	0.13083490729332	0.394085615873337	0.00793964415788651
1.73864495754242	-0.908263802528381	-3.3226375579834	0.130696997046471	0.394203841686249	0.00792958401143551
1.72757351398468	-0.906830847263336	-3.32336950302124	0.130840867757797	0.394305050373077	0.00800993014127016
1.73295211791992	-0.907817363739014	-3.32800936698914	0.13068875670433	0.394422352313995	0.00798726640641689
1.72479248046875	-0.906019747257233	-3.32973289489746	0.130785003304482	0.394516319036484	0.00813814718276262
1.73244857788086	-0.905212998390198	-3.32418251037598	0.130674853920937	0.394655913114548	0.00812748540192842
1.72574019432068	-0.901358008384705	-3.3282642364502	0.130707710981369	0.394844114780426	0.00826094672083855
1.73868572711945	-0.901343703269959	-3.33198928833008	0.130652338266373	0.394956260919571	0.00827844813466072
1.72776556015015	-0.89921772480011	-3.33201622962952	0.130765542387962	0.395188271999359	0.0083806375041604
1.73337578773499	-0.904408991336823	-3.3251838684082	0.130624070763588	0.395302414894104	0.00841443426907063
1.73069941997528	-0.897962033748627	-3.33492565155029	0.130744159221649	0.395566314458847	0.00843013171106577
1.7370171546936	-0.901751935482025	-3.32868027687073	0.130732655525208	0.395596563816071	0.00846576131880283
1.73632526397705	-0.90193510055542	-3.33940863609314	0.130823463201523	0.395996510982513	0.00843644794076681
1.73587703704834	-0.899913966655731	-3.33744812011719	0.130882874131203	0.396003216505051	0.00835725292563438
1.73816549777985	-0.907045125961304	-3.33885669708252	0.130827784538269	0.396316707134247	0.00827065948396921
1.74128317832947	-0.902879297733307	-3.34106659889221	0.130912333726883	0.396353006362915	0.00818705931305885
1.74262380599976	-0.913714289665222	-3.33777451515198	0.130938336253166	0.396618783473969	0.00809560995548964
1.73900592327118	-0.906091928482056	-3.34245204925537	0.130983233451843	0.396757930517197	0.00802526902407408
1.7457720041275	-0.913852989673615	-3.34819102287292	0.130938917398453	0.396964222192764	0.00796216167509556
1.74320960044861	-0.910122156143188	-3.3443500995636	0.131084129214287	0.397069722414017	0.00789270084351301
1.7509149312973	-0.916598379611969	-3.34732389450073	0.130997866392136	0.397226333618164	0.00782000925391912
1.74305725097656	-0.913064002990723	-3.35421299934387	0.131120204925537	0.397395551204681	0.00780954863876104
1.7572865486145	-0.917077720165253	-3.35377049446106	0.131133079528809	0.397510558366776	0.00774192297831178
1.75610327720642	-0.91531366109848	-3.35151314735413	0.131160885095596	0.39768186211586	0.00784166529774666
1.76098799705505	-0.918154656887054	-3.35674405097961	0.131175547838211	0.397782862186432	0.0077748904004693
1.75902354717255	-0.920468270778656	-3.36061310768127	0.131161630153656	0.398122251033783	0.00781727395951748
1.76624011993408	-0.918593347072601	-3.35750365257263	0.131225541234016	0.398141860961914	0.00771538075059652
1.76548397541046	-0.923110246658325	-3.36352968215942	0.131334945559502	0.398547172546387	0.0076303044334054
1.76852083206177	-0.923771142959595	-3.36534571647644	0.13140769302845	0.398590862751007	0.00744387833401561
1.77066659927368	-0.93059229850769	-3.36454820632935	0.131334722042084	0.398958921432495	0.00722112273797393
1.7685399055481	-0.928278207778931	-3.36007189750671	0.131447494029999	0.399041056632996	0.00711083132773638
1.77331018447876	-0.932444870471954	-3.36943507194519	0.131281316280365	0.399335086345673	0.00681854318827391
1.76718056201935	-0.934499025344849	-3.36950349807739	0.131412386894226	0.399386286735535	0.00674936175346375
1.77829885482788	-0.937023997306824	-3.37198996543884	0.131377279758453	0.399687916040421	0.00649240566417575
1.76746511459351	-0.935021221637726	-3.37427616119385	0.131410405039787	0.399818450212479	0.00646020984277129
1.77848029136658	-0.941626846790314	-3.37248992919922	0.131312876939774	0.399869412183762	0.006302569527179
1.7716509103775	-0.940039813518524	-3.37049984931946	0.131319910287857	0.400069743394852	0.00627551693469286
1.77390396595001	-0.941048622131348	-3.36838030815125	0.131237834692001	0.399934619665146	0.00623321486636996
1.77267098426819	-0.943688094615936	-3.36640453338623	0.131139352917671	0.40014573931694	0.00612711394205689
1.77666878700256	-0.942402422428131	-3.3696711063385	0.131173357367516	0.399882167577744	0.00603110250085592
1.76854765415192	-0.945234358310699	-3.36509656906128	0.130959048867226	0.39999908208847	0.00597402360290289
1.77205312252045	-0.939498364925385	-3.36628651618958	0.130959406495094	0.399751424789429	0.00586372893303633
1.76830422878265	-0.947558999061584	-3.36543107032776	0.130633518099785	0.399726331233978	0.00583283649757504
1.76627314090729	-0.940099716186523	-3.35756921768188	0.130710631608963	0.399420619010925	0.0057960725389421
1.76613914966583	-0.942368924617767	-3.35942268371582	0.130298599600792	0.399387240409851	0.00571330823004246
1.75784206390381	-0.937965869903564	-3.35218596458435	0.130302250385284	0.398945868015289	0.00571920862421393
1.76263117790222	-0.942839741706848	-3.35079574584961	0.1300388276577	0.398834645748138	0.005626130849123
1.75081837177277	-0.936052441596985	-3.34423565864563	0.129903852939606	0.398525565862656	0.00565567333251238
1.75479745864868	-0.940571129322052	-3.34839773178101	0.129620060324669	0.398218274116516	0.00558188697323203
1.74758946895599	-0.933362185955048	-3.33880281448364	0.12954568862915	0.39793261885643	0.00556753342971206
1.74763751029968	-0.940211355686188	-3.33946466445923	0.129113614559174	0.397678196430206	0.00553712714463472
1.74420869350433	-0.930292546749115	-3.33437418937683	0.129171967506409	0.397307008504868	0.00552657525986433
1.74109637737274	-0.934310674667358	-3.33263063430786	0.128735303878784	0.397101074457169	0.0055315331555903
1.73769497871399	-0.930574119091034	-3.3262574672699	0.128742218017578	0.396693080663681	0.00557474931702018
1.73839795589447	-0.933708965778351	-3.32324171066284	0.128339469432831	0.396497040987015	0.00565011287108064
1.73735022544861	-0.928094506263733	-3.31848883628845	0.128373831510544	0.396067768335342	0.00566948438063264
1.73490917682648	-0.92854630947113	-3.31514811515808	0.128090009093285	0.395973473787308	0.00573075516149402
1.73512578010559	-0.92495584487915	-3.31392359733582	0.128026112914085	0.395702749490738	0.0057314713485539
1.72984826564789	-0.925658226013184	-3.30934977531433	0.127846896648407	0.395486384630203	0.00580772571265697
1.73209607601166	-0.924012899398804	-3.3063600063324	0.127660438418388	0.395324319601059	0.00574615737423301
1.7247269153595	-0.924683749675751	-3.30817723274231	0.127649024128914	0.395199954509735	0.0057529965415597
1.73423075675964	-0.926533818244934	-3.3056378364563	0.127314031124115	0.39509391784668	0.00559448078274727
1.72524631023407	-0.925004303455353	-3.30301403999329	0.127349257469177	0.394920378923416	0.00561232771724463
1.73497402667999	-0.92811530828476	-3.30307912826538	0.12711988389492	0.394868105649948	0.00547405192628503
1.72902548313141	-0.927130162715912	-3.29971647262573	0.127166077494621	0.394635766744614	0.00543777924031019
1.73242175579071	-0.93243283033371	-3.30015730857849	0.126890435814857	0.394726276397705	0.00535962544381619
1.7325941324234	-0.92823737859726	-3.29902243614197	0.126905187964439	0.3944211602211	0.00518578616902232
1.73331260681152	-0.934712469577789	-3.29459953308105	0.126701220870018	0.394397348165512	0.00508086429908872
1.73759591579437	-0.931615114212036	-3.29453802108765	0.126692324876785	0.3941650390625	0.00490757497027516
1.73713624477386	-0.93486887216568	-3.29540944099426	0.126613333821297	0.394129365682602	0.00479560764506459
1.74522435665131	-0.938145756721497	-3.29256629943848	0.126421511173248	0.39388981461525	0.00462033459916711
1.73687839508057	-0.936025977134705	-3.29240775108337	0.126459240913391	0.39371845126152	0.00456673046573997
1.74838948249817	-0.9449502825737	-3.29037070274353	0.126206889748573	0.393520504236221	0.00434011407196522
1.74824273586273	-0.939709007740021	-3.28522801399231	0.126181662082672	0.393308609724045	0.00426204595714808
1.7496223449707	-0.947191119194031	-3.28494548797607	0.126104518771172	0.393130570650101	0.00419793976470828
1.75605881214142	-0.945780158042908	-3.28094816207886	0.125902697443962	0.392948061227798	0.00412546051666141
1.7530369758606	-0.951028525829315	-3.28313994407654	0.125854715704918	0.392874151468277	0.00412582140415907
1.7633820772171	-0.947759568691254	-3.28276205062866	0.125698372721672	0.39258748292923	0.00400714250281453
1.76484477519989	-0.95797324180603	-3.2835168838501	0.125654056668282	0.392540097236633	0.00393786514177918
1.77462387084961	-0.956899583339691	-3.28329038619995	0.125540748238564	0.392301350831985	0.00385830039158463
1.77263951301575	-0.957751512527466	-3.27798295021057	0.125582382082939	0.392301976680756	0.00381938298232853
1.78317821025848	-0.965354800224304	-3.28041243553162	0.125398218631744	0.392234444618225	0.00365238660015166
1.78279876708984	-0.96442586183548	-3.27949452400208	0.125541403889656	0.392137169837952	0.00365236517973244
1.79092347621918	-0.972566187381744	-3.28335237503052	0.125382155179977	0.392185777425766	0.00350595358759165
1.79301869869232	-0.972882449626923	-3.27637815475464	0.125515982508659	0.392148703336716	0.00338131724856794
1.79533350467682	-0.976225137710571	-3.28263425827026	0.125461518764496	0.39227232336998	0.00326398410834372
1.80251634120941	-0.981738328933716	-3.28006148338318	0.125372141599655	0.392215460538864	0.00304792774841189
1.80289721488953	-0.985866010189056	-3.28007888793945	0.125499486923218	0.392380654811859	0.00287360837683082
1.81177830696106	-0.989449143409729	-3.28062176704407	0.125440239906311	0.392418742179871	0.00261125341057777
1.80708050727844	-0.992763578891754	-3.27883672714233	0.125543639063835	0.392617225646973	0.0024403971619904
1.81774616241455	-0.99798983335495	-3.28034520149231	0.12550862133503	0.392679125070572	0.00227458355948329
1.81356537342072	-1.00003349781036	-3.28074336051941	0.12568698823452	0.392772912979126	0.00216289889067411
1.8222473859787	-1.0074690580368	-3.28505754470825	0.125526547431946	0.393017917871475	0.00197736918926239
1.82732796669006	-1.00619757175446	-3.28687715530396	0.125669956207275	0.392991364002228	0.00172826834022999
1.82404100894928	-1.01118886470795	-3.28694105148315	0.125699505209923	0.393199384212494	0.00156061933375895
1.83440744876862	-1.01693761348724	-3.28737330436707	0.125639423727989	0.393355160951614	0.00135662534739822
1.83228731155396	-1.02230584621429	-3.28476095199585	0.12579782307148	0.393523573875427	0.00120515131857246
1.84004414081573	-1.02746486663818	-3.29413151741028	0.125694438815117	0.3935706615448	0.00100552302319556
[truncated: 12,881 more rows]
