# Supplementary material for: Identification of Haptic Based Guiding Using Hard Reins
Source: PLoS One. 2015 Jul 22;10(7):e0132020. doi: 10.1371/journal.pone.0132020 (PMC4511788; doi:10.1371/journal.pone.0132020)
Supplement: S6 File — (ZIP) [file pone.0132020.s006.zip › Exp2_ForceData2/Subject7/path1/T2.csv]

Force X (N)	Force Y (N)	Force Z (N)	Torque X (N-m)	Torque Y (N-m)	Torque Z (N-m)	Frequency = 10000	Averaging Level = 16	F/T Serial Number = FT11772	Time Started = 19/12/2012 12:42:26
1.13824677467346	-1.13570463657379	-2.90931582450867	0.255155116319656	0.342253834009171	0.0373934879899025
1.13442420959473	-1.12653207778931	-2.91215801239014	0.255592972040176	0.342042833566666	0.0374213717877865
1.13448941707611	-1.13177645206451	-2.92478013038635	0.255864918231964	0.341950625181198	0.0375499315559864
1.13462138175964	-1.12714576721191	-2.91599130630493	0.2563616335392	0.341768085956573	0.0376551523804665
1.1283802986145	-1.12069666385651	-2.92825436592102	0.256722301244736	0.341547816991806	0.0377307943999767
1.12845695018768	-1.12519538402557	-2.92155575752258	0.257036536931992	0.341516643762589	0.0377709493041039
1.12700355052948	-1.11798751354218	-2.92396020889282	0.257410734891891	0.341412127017975	0.0379175245761871
1.12320756912231	-1.11916625499725	-2.92495083808899	0.257896989583969	0.341187864542007	0.0381165333092213
1.1305912733078	-1.11749172210693	-2.92622780799866	0.258166015148163	0.341026842594147	0.0380943417549133
1.12333834171295	-1.11219263076782	-2.93163061141968	0.258569121360779	0.34099805355072	0.0383259244263172
1.12189340591431	-1.11396515369415	-2.92223024368286	0.258860439062119	0.340779095888138	0.0383346118032932
1.12758207321167	-1.10980916023254	-2.93276333808899	0.259208142757416	0.340756386518478	0.0384877771139145
1.12819981575012	-1.11036288738251	-2.93243455886841	0.25945383310318	0.340589880943298	0.0386010743677616
1.13120305538177	-1.11022770404816	-2.93105435371399	0.259854584932327	0.340394645929337	0.03867506980896
1.13909137248993	-1.11326420307159	-2.93628811836243	0.260116189718246	0.340365946292877	0.0388232655823231
1.13907206058502	-1.11259758472443	-2.92399263381958	0.260288804769516	0.340217620134354	0.0388816632330418
1.13997769355774	-1.10777688026428	-2.94202446937561	0.26082843542099	0.340130984783173	0.0389528907835484
1.14177691936493	-1.11014294624329	-2.93274855613709	0.260888695716858	0.340085387229919	0.0390487127006054
1.13743948936462	-1.10654938220978	-2.93486213684082	0.261313706636429	0.339960128068924	0.0390407741069794
1.13935804367065	-1.1060174703598	-2.9432008266449	0.261640220880508	0.339897274971008	0.0391349829733372
1.14166343212128	-1.10475254058838	-2.93646812438965	0.261724829673767	0.3399478495121	0.0391389429569244
1.13356935977936	-1.10254549980164	-2.94513630867004	0.262120634317398	0.339844107627869	0.0392792820930481
1.13607215881348	-1.10086667537689	-2.9422459602356	0.262352049350739	0.33970320224762	0.0392553620040417
1.14006495475769	-1.09889435768127	-2.9413435459137	0.26246440410614	0.339743763208389	0.0392651930451393
1.13216531276703	-1.0990651845932	-2.94980096817017	0.262804627418518	0.339693903923035	0.039495874196291
1.13789486885071	-1.09540009498596	-2.94457936286926	0.262989550828934	0.339674919843674	0.0394681058824062
1.14051699638367	-1.09116685390472	-2.95900940895081	0.263144105672836	0.339615434408188	0.039595540612936
1.13552069664001	-1.09367740154266	-2.95295429229736	0.263407647609711	0.339656472206116	0.0397309884428978
1.14353573322296	-1.08693504333496	-2.95171356201172	0.26360547542572	0.339597970247269	0.0396825671195984
1.14717996120453	-1.09328973293304	-2.95915651321411	0.263695567846298	0.339614748954773	0.039899118244648
1.15099453926086	-1.09193122386932	-2.95250582695007	0.263914853334427	0.33962270617485	0.0399550423026085
1.15228748321533	-1.08759355545044	-2.9583957195282	0.264127790927887	0.339643776416779	0.040082223713398
1.1539922952652	-1.09434354305267	-2.95602059364319	0.264141649007797	0.339640885591507	0.0400331951677799
1.14672839641571	-1.08901500701904	-2.95611119270325	0.264523506164551	0.339799702167511	0.0400230512022972
1.14693939685822	-1.08388388156891	-2.96216106414795	0.26462596654892	0.339728772640228	0.0401315614581108
1.14989328384399	-1.08406269550323	-2.95669603347778	0.26472207903862	0.339847087860107	0.0399612486362457
1.14157104492188	-1.08212196826935	-2.97119951248169	0.264869600534439	0.340066283941269	0.040001530200243
1.13821637630463	-1.07829809188843	-2.96173143386841	0.264993011951447	0.339982777833939	0.0399881154298782
1.13917100429535	-1.07468557357788	-2.9618980884552	0.265092194080353	0.340129941701889	0.0397916734218597
1.12999141216278	-1.07445132732391	-2.97570037841797	0.265231609344482	0.340260565280914	0.0398538671433926
1.12653291225433	-1.07358956336975	-2.96916842460632	0.265368193387985	0.34033015370369	0.03983174264431
1.13003933429718	-1.06574285030365	-2.97149062156677	0.265432715415955	0.340369492769241	0.0397021733224392
1.12283456325531	-1.0726261138916	-2.9824390411377	0.265441179275513	0.340503066778183	0.0398252941668034
1.12306094169617	-1.06113219261169	-2.96723866462708	0.265658229589462	0.340580999851227	0.0397931784391403
1.11572027206421	-1.06043922901154	-2.98103976249695	0.265683740377426	0.340630322694778	0.0398149751126766
1.11642217636108	-1.06255209445953	-2.98323273658752	0.265605121850967	0.340636163949966	0.0398673266172409
1.11272156238556	-1.05894219875336	-2.96952199935913	0.265588313341141	0.340810477733612	0.0398557074368
1.10684013366699	-1.04883515834808	-2.97573304176331	0.265728741884232	0.340797930955887	0.0398543514311314
1.10957956314087	-1.05389249324799	-2.97999572753906	0.265760689973831	0.340819299221039	0.03984434902668
1.10690557956696	-1.05041754245758	-2.97717213630676	0.265611201524735	0.341006189584732	0.0397683456540108
1.10328793525696	-1.04845654964447	-2.97838163375854	0.265744060277939	0.340937376022339	0.0399160757660866
1.10678911209106	-1.04834258556366	-2.97772741317749	0.265717387199402	0.340974748134613	0.0397716090083122
1.1077789068222	-1.04697751998901	-2.98074150085449	0.265637636184692	0.341112971305847	0.0397120378911495
1.10157239437103	-1.05097532272339	-2.97918510437012	0.265731632709503	0.341084688901901	0.0397023819386959
1.09634184837341	-1.04900896549225	-2.97000122070313	0.265720725059509	0.341213285923004	0.0394633114337921
1.09697687625885	-1.04467618465424	-2.98398947715759	0.265683054924011	0.341228485107422	0.0394380390644073
1.0887678861618	-1.0449538230896	-2.97301912307739	0.265742063522339	0.341209679841995	0.0392640046775341
1.09241116046906	-1.04083180427551	-2.98478364944458	0.265684455633163	0.3414027094841	0.0391252115368843
1.08285713195801	-1.04609858989716	-2.97826981544495	0.265492141246796	0.341375589370728	0.0390647724270821
1.07820224761963	-1.04229056835175	-2.97629427909851	0.265567868947983	0.341420561075211	0.0388107448816299
1.06914949417114	-1.0373615026474	-2.98230385780334	0.265535056591034	0.341366708278656	0.0387504808604717
1.0752819776535	-1.03847599029541	-2.98242235183716	0.265396982431412	0.341384917497635	0.0386111848056316
1.07184028625488	-1.03695631027222	-2.97501611709595	0.265225619077683	0.341503888368607	0.0385643020272255
1.06360423564911	-1.03467965126038	-2.98368096351624	0.265236496925354	0.341465026140213	0.0386032648384571
1.06802475452423	-1.03051686286926	-2.97580552101135	0.265165627002716	0.341338455677032	0.0384774841368198
1.05906867980957	-1.0294576883316	-2.98042297363281	0.264985144138336	0.341537564992905	0.0384830012917519
1.05749142169952	-1.02728974819183	-2.97238707542419	0.264883637428284	0.341337978839874	0.0385509915649891
1.06143271923065	-1.02669751644135	-2.97251677513123	0.264716118574142	0.341353505849838	0.0383823737502098
1.04925501346588	-1.02648591995239	-2.98261976242065	0.264552265405655	0.341411471366882	0.038433812558651
1.04515504837036	-1.0258047580719	-2.97120046615601	0.26455494761467	0.341260254383087	0.0383155420422554
1.04781520366669	-1.01915419101715	-2.9694402217865	0.264373183250427	0.34119063615799	0.0381902046501637
1.04103493690491	-1.02461731433868	-2.97963356971741	0.264187276363373	0.341257810592651	0.0381335951387882
1.03766894340515	-1.02152681350708	-2.96353983879089	0.264119267463684	0.341209530830383	0.0379673913121223
1.02981996536255	-1.01364839076996	-2.96794486045837	0.264052659273148	0.341173261404037	0.0378509759902954
1.03175890445709	-1.02126109600067	-2.97451329231262	0.263792753219604	0.34113210439682	0.0376438461244106
1.02010345458984	-1.01807332038879	-2.9602222442627	0.263749688863754	0.341198682785034	0.0374860242009163
1.01854276657104	-1.01339185237885	-2.96550965309143	0.2636698782444	0.341036260128021	0.0373813547194004
1.02023816108704	-1.01843571662903	-2.95656943321228	0.26340463757515	0.341054260730743	0.0371092557907104
1.01486551761627	-1.01722013950348	-2.96493268013	0.263302594423294	0.341137945652008	0.0369689874351025
1.00869750976563	-1.01734125614166	-2.96297907829285	0.26322939991951	0.340959906578064	0.036897100508213
1.01151919364929	-1.01665925979614	-2.95166158676147	0.262982726097107	0.340928822755814	0.0365854911506176
1.0085631608963	-1.02004420757294	-2.95747709274292	0.262833148241043	0.3409304022789	0.0363712720572948
1.00523674488068	-1.02404820919037	-2.96099090576172	0.26276308298111	0.341019809246063	0.0363161079585552
1.00383806228638	-1.02125608921051	-2.95002961158752	0.262554585933685	0.340878397226334	0.0359160862863064
1.0003753900528	-1.0286408662796	-2.95853853225708	0.262308180332184	0.340857565402985	0.0358183868229389
1.00345957279205	-1.02510392665863	-2.94192552566528	0.262333959341049	0.340727895498276	0.0355370901525021
0.998263776302338	-1.02828013896942	-2.95542788505554	0.262177467346191	0.34073731303215	0.0353065654635429
0.997192084789276	-1.03703284263611	-2.94747686386108	0.261954754590988	0.340703964233398	0.0350530445575714
0.998112440109253	-1.03015840053558	-2.94472527503967	0.261960655450821	0.340580135583878	0.0348170250654221
0.996704399585724	-1.0331449508667	-2.94994282722473	0.261712670326233	0.34056481719017	0.0346963331103325
0.998363196849823	-1.04047858715057	-2.94279789924622	0.26157557964325	0.340534150600433	0.0344186499714851
0.998723745346069	-1.03890705108643	-2.94208431243896	0.261510074138641	0.34051775932312	0.0342882573604584
0.995455205440521	-1.04245293140411	-2.94365286827087	0.261426270008087	0.34036785364151	0.034281063824892
0.999399900436401	-1.04332363605499	-2.94403052330017	0.261369317770004	0.340310335159302	0.0339804105460644
1.00177836418152	-1.04219055175781	-2.943763256073	0.261227697134018	0.340338498353958	0.03396350517869
0.995998978614807	-1.04860866069794	-2.93659663200378	0.261217266321182	0.340197890996933	0.0339089259505272
1.00404858589172	-1.04495847225189	-2.93860363960266	0.261159628629684	0.340168833732605	0.0337777063250542
1.00109350681305	-1.04782652854919	-2.94229435920715	0.261093884706497	0.340140670537949	0.0337919220328331
1.00280129909515	-1.05222523212433	-2.93641877174377	0.261075019836426	0.340031087398529	0.0336587950587273
1.00857937335968	-1.05082440376282	-2.93898677825928	0.261050224304199	0.340000092983246	0.0337311178445816
1.00500500202179	-1.04902589321136	-2.92712640762329	0.261018991470337	0.339876413345337	0.0336159318685532
1.00786125659943	-1.05392479896545	-2.94012141227722	0.261028468608856	0.339801222085953	0.0336406007409096
1.01106762886047	-1.05501425266266	-2.93515253067017	0.261020600795746	0.339749574661255	0.0335309579968452
1.00800096988678	-1.05103957653046	-2.94480776786804	0.261069506406784	0.339631736278534	0.0335815660655499
1.0138099193573	-1.05987739562988	-2.93644452095032	0.261033356189728	0.339612871408463	0.0335147753357887
1.01685059070587	-1.05885565280914	-2.93808770179749	0.261108547449112	0.339497953653336	0.0335141606628895
1.01943135261536	-1.06210565567017	-2.94428944587708	0.261173635721207	0.339337974786758	0.0335673727095127
1.02718865871429	-1.06551778316498	-2.92922568321228	0.261232733726501	0.339272320270538	0.0333850644528866
1.02593779563904	-1.07001090049744	-2.94560170173645	0.261384338140488	0.339185625314713	0.0335014797747135
1.04002845287323	-1.07256841659546	-2.93021106719971	0.261365085840225	0.338943779468536	0.0334612987935543
1.03987383842468	-1.07753598690033	-2.94569277763367	0.261551886796951	0.338929504156113	0.0334582105278969
1.039994597435	-1.08086776733398	-2.93765544891357	0.261683762073517	0.338808089494705	0.0334479436278343
1.05122363567352	-1.08322072029114	-2.93605780601501	0.2617546916008	0.338640838861465	0.0333504341542721
1.0574244260788	-1.08722317218781	-2.94203972816467	0.261880457401276	0.338612467050552	0.0334595926105976
1.0550240278244	-1.08700716495514	-2.93769812583923	0.262092471122742	0.338546454906464	0.0332989059388638
1.06559956073761	-1.09301626682281	-2.94252443313599	0.262132465839386	0.338357418775558	0.0332913883030415
1.06918513774872	-1.09731197357178	-2.93804860115051	0.262354403734207	0.338300168514252	0.0332466959953308
1.07107102870941	-1.09680604934692	-2.948157787323	0.262530714273453	0.338199108839035	0.0331982485949993
1.07580924034119	-1.10750448703766	-2.94131684303284	0.262488692998886	0.338048309087753	0.033087819814682
1.07916855812073	-1.10543215274811	-2.9496853351593	0.26286518573761	0.337939292192459	0.0330666340887547
1.08370983600616	-1.10991084575653	-2.94255447387695	0.262887954711914	0.337771356105804	0.0329786539077759
1.08883690834045	-1.11632645130157	-2.93749666213989	0.263063818216324	0.337668418884277	0.0328508205711842
1.09020459651947	-1.11709892749786	-2.9498279094696	0.263249218463898	0.337573200464249	0.0328860804438591
1.10320925712585	-1.11794710159302	-2.93598675727844	0.263199895620346	0.337325632572174	0.0327984616160393
1.10108911991119	-1.12406051158905	-2.95456695556641	0.263521820306778	0.337273508310318	0.0327723920345306
1.11174726486206	-1.12633502483368	-2.93805909156799	0.263481229543686	0.337034344673157	0.0327221713960171
1.10967648029327	-1.13077664375305	-2.94799590110779	0.263650864362717	0.336924701929092	0.0326920822262764
1.11286044120789	-1.13408482074738	-2.94040012359619	0.263791084289551	0.336766928434372	0.0327150821685791
1.11906695365906	-1.1331262588501	-2.94016242027283	0.263916283845901	0.336538195610046	0.0325946025550365
1.12153553962708	-1.14087498188019	-2.95159149169922	0.263948082923889	0.336357206106186	0.032660223543644
1.13003921508789	-1.14087271690369	-2.93233251571655	0.26410973072052	0.336096465587616	0.0325639508664608
1.13210046291351	-1.14290678501129	-2.94551348686218	0.264154076576233	0.335888206958771	0.032514825463295
1.13360023498535	-1.15052735805511	-2.93934082984924	0.264180541038513	0.335598737001419	0.0324587896466255
1.14241755008698	-1.14440453052521	-2.93728852272034	0.264418125152588	0.335437268018723	0.0324181988835335
1.14354717731476	-1.15352976322174	-2.93434238433838	0.264329582452774	0.335225045681	0.0324040949344635
1.14757359027863	-1.15465211868286	-2.93034911155701	0.264423459768295	0.334966212511063	0.0323071740567684
1.15447604656219	-1.15772032737732	-2.93632888793945	0.264546692371368	0.334600001573563	0.0323168188333511
1.1582396030426	-1.16083228588104	-2.92650294303894	0.264369308948517	0.334482938051224	0.0321962274610996
1.15765249729156	-1.16313087940216	-2.92884564399719	0.264516234397888	0.3341104388237	0.0323212742805481
1.16867661476135	-1.16519725322723	-2.92882132530212	0.264500170946121	0.333880484104156	0.0321152433753014
1.16711604595184	-1.16548049449921	-2.93300771713257	0.264470398426056	0.333731234073639	0.0321693867444992
1.1698522567749	-1.16863751411438	-2.9185836315155	0.26445484161377	0.333258330821991	0.0321133844554424
1.17996871471405	-1.16681754589081	-2.92127895355225	0.264427363872528	0.333044409751892	0.031990896910429
1.18139028549194	-1.17197382450104	-2.92558693885803	0.264293879270554	0.332815676927567	0.0320231579244137
1.18171882629395	-1.1745285987854	-2.91457462310791	0.264393985271454	0.332450866699219	0.0318515077233315
1.18891572952271	-1.17821455001831	-2.92132067680359	0.264143884181976	0.332177489995956	0.0318281427025795
1.18781387805939	-1.174480676651	-2.90842700004578	0.264162123203278	0.33190643787384	0.031623862683773
1.19648373126984	-1.17891216278076	-2.91759586334229	0.264166980981827	0.331542521715164	0.031567458063364
1.19816434383392	-1.18580877780914	-2.90245175361633	0.263924598693848	0.33138182759285	0.0314804241061211
1.19645488262177	-1.18296504020691	-2.90107703208923	0.263966739177704	0.331036359071732	0.031311396509409
1.20457255840302	-1.18664753437042	-2.90892457962036	0.26389279961586	0.330745011568069	0.0312255322933197
1.20575571060181	-1.19110143184662	-2.8999125957489	0.263818919658661	0.330554753541946	0.0310036838054657
1.20735740661621	-1.19150507450104	-2.9039785861969	0.263720959424973	0.330217599868774	0.0309964623302221
1.2120589017868	-1.19554436206818	-2.89490079879761	0.26367124915123	0.330085515975952	0.0307091679424047
1.21440076828003	-1.1946724653244	-2.89779901504517	0.263666868209839	0.329782128334045	0.0305229686200619
1.215989112854	-1.19890296459198	-2.89893746376038	0.263511091470718	0.329723089933395	0.030329754576087
1.21723890304565	-1.19850122928619	-2.88927984237671	0.263484060764313	0.329366683959961	0.0302353426814079
1.22562968730927	-1.20447385311127	-2.89303088188171	0.263346195220947	0.329189449548721	0.0299130417406559
1.21775877475739	-1.20390033721924	-2.88906311988831	0.263364881277084	0.329102993011475	0.0297829490154982
1.22783148288727	-1.20932507514954	-2.89318919181824	0.263178139925003	0.328867733478546	0.0295046959072351
1.22611713409424	-1.21275794506073	-2.89163160324097	0.263260751962662	0.328766942024231	0.0293860901147127
1.23067390918732	-1.21034049987793	-2.88807249069214	0.263128072023392	0.328620582818985	0.0291679855436087
1.22870790958405	-1.21420276165009	-2.88769674301147	0.263028055429459	0.328540742397308	0.0289937201887369
1.2363668680191	-1.21320140361786	-2.88695597648621	0.26301521062851	0.328346908092499	0.0288500506430864
1.24030268192291	-1.2185982465744	-2.88465428352356	0.262992709875107	0.328310817480087	0.0287636145949364
1.2396674156189	-1.21288096904755	-2.88598728179932	0.263067305088043	0.328203916549683	0.0286951437592506
1.24466288089752	-1.22461438179016	-2.88861227035522	0.262832880020142	0.32813486456871	0.028558848425746
1.24918031692505	-1.21766924858093	-2.89009857177734	0.263042777776718	0.32807394862175	0.0285275727510452
1.25216519832611	-1.22005343437195	-2.88390326499939	0.262890517711639	0.328046381473541	0.0284183789044619
1.25584876537323	-1.2241233587265	-2.88560223579407	0.262969404459	0.328055649995804	0.0282949469983578
1.25615668296814	-1.22191441059113	-2.8977370262146	0.26298451423645	0.328002512454987	0.0282251890748739
1.26458597183228	-1.22587537765503	-2.88124752044678	0.26282075047493	0.3279068171978	0.0280060656368732
1.2633364200592	-1.22835266590118	-2.89775109291077	0.263035356998444	0.327999234199524	0.0278962291777134
1.26389145851135	-1.23136150836945	-2.88942456245422	0.262989073991776	0.328035771846771	0.0276378244161606
1.27358841896057	-1.23188257217407	-2.89415836334229	0.263001412153244	0.328040093183517	0.0273838080465794
1.2752423286438	-1.23898863792419	-2.88633298873901	0.263060808181763	0.328000873327255	0.0271054562181234
1.28167128562927	-1.2429461479187	-2.89254117012024	0.263113290071487	0.328041046857834	0.0268069766461849
1.28303980827332	-1.24513697624207	-2.88711476325989	0.263136982917786	0.32806795835495	0.0263529866933823
1.28239285945892	-1.25569009780884	-2.90210604667664	0.263089925050735	0.328176945447922	0.0261373817920685
1.29287660121918	-1.24895596504211	-2.89355325698853	0.263301849365234	0.328103095293045	0.025646673515439
1.29100859165192	-1.2592670917511	-2.90066933631897	0.263265162706375	0.328240424394608	0.0253919623792171
1.29395937919617	-1.26225185394287	-2.89321064949036	0.263247579336166	0.328270763158798	0.0250006448477507
1.29993832111359	-1.26465034484863	-2.90753245353699	0.263412833213806	0.328240513801575	0.0246494971215725
1.30386745929718	-1.27269566059113	-2.89575409889221	0.263403713703156	0.328378051519394	0.0243911258876324
1.30506122112274	-1.2695848941803	-2.90919971466064	0.263520568609238	0.328291296958923	0.0242260154336691
1.30958473682404	-1.28009164333344	-2.89624500274658	0.263570785522461	0.328391194343567	0.0239004865288734
1.32011532783508	-1.27885341644287	-2.9061267375946	0.26367324590683	0.328285992145538	0.0237466208636761
1.31967675685883	-1.28058576583862	-2.9039089679718	0.263634413480759	0.328399360179901	0.0235672313719988
1.32668995857239	-1.28447079658508	-2.90811467170715	0.263669669628143	0.328375041484833	0.0233334098011255
1.3289008140564	-1.28527116775513	-2.90393829345703	0.263777792453766	0.328284829854965	0.0233532357960939
1.33916389942169	-1.28723251819611	-2.90146088600159	0.263858050107956	0.328285187482834	0.023080937564373
1.33685064315796	-1.29225385189056	-2.90661525726318	0.263731867074966	0.328184753656387	0.0230682510882616
1.34520423412323	-1.2877813577652	-2.90881776809692	0.263727366924286	0.328209310770035	0.0229955352842808
1.34385871887207	-1.29506397247314	-2.89513826370239	0.263655155897141	0.327987372875214	0.022849777713418
1.3542366027832	-1.29079389572144	-2.90919351577759	0.263738006353378	0.327934503555298	0.0228008311241865
1.34712302684784	-1.29327821731567	-2.89579629898071	0.263559609651566	0.327850192785263	0.0226824190467596
1.35694599151611	-1.29258120059967	-2.90546178817749	0.263504922389984	0.327665477991104	0.0225895494222641
1.34977126121521	-1.2899454832077	-2.8912148475647	0.263458460569382	0.327539950609207	0.0224634855985641
1.35711562633514	-1.29009246826172	-2.89554667472839	0.263250678777695	0.3273786008358	0.0223811417818069
1.35431444644928	-1.28690552711487	-2.89662623405457	0.263245046138763	0.327239453792572	0.0222340673208237
1.3557276725769	-1.29108035564423	-2.88097262382507	0.262893706560135	0.326967418193817	0.0221874583512545
1.35512971878052	-1.28785049915314	-2.89966368675232	0.262890577316284	0.326824545860291	0.0220130793750286
1.36251068115234	-1.29086661338806	-2.88055062294006	0.262532740831375	0.326599031686783	0.0218958128243685
1.36058115959167	-1.2826566696167	-2.88594508171082	0.262495338916779	0.326234668493271	0.0218108166009188
1.37047731876373	-1.29217743873596	-2.87937092781067	0.262134104967117	0.326079905033112	0.0216852650046349
1.36676251888275	-1.29086875915527	-2.87060570716858	0.261956930160522	0.325945049524307	0.0215558111667633
1.36538779735565	-1.2879695892334	-2.87442827224731	0.261743187904358	0.325696915388107	0.0214942935854197
1.36637568473816	-1.29049825668335	-2.86991286277771	0.26152041554451	0.325562685728073	0.0211823452264071
1.36668062210083	-1.28424787521362	-2.86188459396362	0.261412233114243	0.325221508741379	0.0209980197250843
1.35853242874146	-1.28616404533386	-2.87332201004028	0.261108607053757	0.325204700231552	0.0207672584801912
1.35923719406128	-1.28182256221771	-2.85434579849243	0.260909885168076	0.324872523546219	0.0205259621143341
1.35899269580841	-1.2832944393158	-2.86247158050537	0.260683238506317	0.324882864952087	0.0201779957860708
1.34706318378448	-1.28240239620209	-2.86031079292297	0.260476529598236	0.324756145477295	0.0199526604264975
1.34876573085785	-1.27877938747406	-2.85987830162048	0.260238766670227	0.324623554944992	0.0197124425321817
1.34239041805267	-1.27788746356964	-2.8478422164917	0.260083794593811	0.324507683515549	0.0194374322891235
1.34053909778595	-1.2725213766098	-2.8538453578949	0.259866863489151	0.324448227882385	0.0193432848900557
1.33467435836792	-1.26712989807129	-2.85079193115234	0.259712189435959	0.324362605810165	0.0191356185823679
1.33127903938293	-1.26877045631409	-2.85468697547913	0.259503066539764	0.32437938451767	0.0190648250281811
1.33454096317291	-1.2619788646698	-2.84912037849426	0.259417712688446	0.324163794517517	0.0190016906708479
1.33135366439819	-1.25980746746063	-2.84814381599426	0.259119749069214	0.324243068695068	0.0190494880080223
1.3282675743103	-1.25261878967285	-2.85430145263672	0.259035795927048	0.324245363473892	0.0190953202545643
1.3256551027298	-1.25368022918701	-2.83873414993286	0.258808076381683	0.324217528104782	0.0190293546766043
1.33172070980072	-1.24780488014221	-2.85166263580322	0.258777350187302	0.324175149202347	0.0190898235887289
1.32261025905609	-1.2448399066925	-2.84654831886292	0.258567005395889	0.324365556240082	0.0190138220787048
1.32288086414337	-1.24223756790161	-2.84563136100769	0.258416891098022	0.324301898479462	0.0190087780356407
1.31276333332062	-1.23889517784119	-2.85070466995239	0.258391231298447	0.324484080076218	0.0187776740640402
1.31236851215363	-1.23381578922272	-2.84471082687378	0.258210122585297	0.3244908452034	0.0185524802654982
1.30404710769653	-1.23283243179321	-2.85562205314636	0.258112728595734	0.324747323989868	0.0183706320822239
1.30374610424042	-1.22668075561523	-2.83591341972351	0.257897913455963	0.324714243412018	0.0181607399135828
1.29242825508118	-1.22583270072937	-2.85220503807068	0.257948040962219	0.324957102537155	0.0180215071886778
1.29495358467102	-1.21975445747375	-2.83713507652283	0.257699817419052	0.324990332126617	0.0176925919950008
1.28111064434052	-1.2160040140152	-2.85710740089417	0.257633239030838	0.325241804122925	0.017621161416173
1.28048348426819	-1.21370935440063	-2.84438872337341	0.257394105195999	0.325257778167725	0.0173849407583475
1.27703678607941	-1.20942068099976	-2.85223340988159	0.25740846991539	0.325517028570175	0.0174367427825928
1.27426290512085	-1.20394802093506	-2.8471097946167	0.257181644439697	0.325630754232407	0.0173026043921709
1.26997935771942	-1.19931697845459	-2.85076808929443	0.257058799266815	0.325790584087372	0.0173665657639503
1.26302349567413	-1.19555592536926	-2.84614419937134	0.2568219602108	0.325882107019424	0.0172718111425638
1.26428747177124	-1.18856596946716	-2.84463977813721	0.256779432296753	0.326041102409363	0.0173361990600824
1.25529313087463	-1.18259465694427	-2.85458421707153	0.256506592035294	0.32630455493927	0.0173542015254498
1.25490510463715	-1.17957985401154	-2.83905243873596	0.25634902715683	0.326337039470673	0.0173819232732058
1.2501175403595	-1.1730170249939	-2.85364317893982	0.256229817867279	0.326514840126038	0.0172798000276089
1.24591016769409	-1.17094099521637	-2.83433151245117	0.255930513143539	0.326653659343719	0.0172531064599752
1.23867571353912	-1.1673184633255	-2.84986114501953	0.255723297595978	0.326801985502243	0.0171303171664476
1.23062551021576	-1.15888035297394	-2.84012508392334	0.255579352378845	0.32685112953186	0.0169709473848343
1.22840178012848	-1.15927839279175	-2.84257292747498	0.255328208208084	0.326992511749268	0.0166738294064999
1.21956825256348	-1.15317332744598	-2.83955264091492	0.255088984966278	0.327123284339905	0.016497153788805
1.21393966674805	-1.15123987197876	-2.83744478225708	0.254794239997864	0.327259451150894	0.0162147115916014
1.20226740837097	-1.14669573307037	-2.83914756774902	0.254612475633621	0.327309191226959	0.0160263385623693
1.20047914981842	-1.1438375711441	-2.83440828323364	0.254348129034042	0.32744437456131	0.0157003290951252
1.19268786907196	-1.141925573349	-2.83405184745789	0.254027962684631	0.327396303415298	0.0153725054115057
1.18718814849854	-1.13500237464905	-2.83454561233521	0.253765970468521	0.327657461166382	0.0151384631171823
1.18033301830292	-1.13937032222748	-2.82378578186035	0.253390192985535	0.327526241540909	0.0148117579519749
1.17841124534607	-1.13506269454956	-2.83805084228516	0.253180533647537	0.327654480934143	0.0145736094564199
1.17728102207184	-1.13228595256805	-2.83008027076721	0.2527174949646	0.327669352293015	0.0141540514305234
1.1641753911972	-1.13472890853882	-2.82097840309143	0.252362310886383	0.327783823013306	0.0138072790578008
1.16699016094208	-1.13230609893799	-2.82793784141541	0.251994699239731	0.327748864889145	0.0135352909564972
1.1678386926651	-1.13624441623688	-2.82340407371521	0.251534074544907	0.327665537595749	0.0130465878173709
1.15987920761108	-1.13766288757324	-2.81226944923401	0.251315772533417	0.327759355306625	0.0126123717054725
1.16485965251923	-1.13881397247314	-2.81553506851196	0.250850409269333	0.327663600444794	0.0121306926012039
1.15715849399567	-1.14251589775085	-2.81556820869446	0.250429153442383	0.327782422304153	0.0114903738722205
1.15011620521545	-1.14335417747498	-2.81516671180725	0.250121146440506	0.32782119512558	0.0108223333954811
1.14478588104248	-1.1418319940567	-2.79928302764893	0.24967697262764	0.32771298289299	0.0101951118558645
1.13852107524872	-1.14550137519836	-2.80868649482727	0.249313831329346	0.327846586704254	0.00964385084807873
1.1338392496109	-1.13877141475677	-2.80500864982605	0.249111548066139	0.327779024839401	0.00907864980399609
1.1269702911377	-1.13842034339905	-2.79972791671753	0.24860991537571	0.327956318855286	0.00875400751829147
1.11289548873901	-1.13230860233307	-2.79994082450867	0.248379021883011	0.327932387590408	0.00836040638387203
1.10721385478973	-1.12661993503571	-2.79587531089783	0.247987538576126	0.327879130840302	0.00811750162392855
1.09931325912476	-1.12076473236084	-2.80110168457031	0.24780048429966	0.327875465154648	0.00808271858841181
1.09096705913544	-1.11788141727448	-2.78931427001953	0.247299835085869	0.328043013811111	0.00802125502377748
1.08484053611755	-1.10407173633575	-2.79483652114868	0.246989205479622	0.327974796295166	0.0081464359536767
1.08048629760742	-1.09915947914124	-2.79540753364563	0.246736854314804	0.327887654304504	0.00840440858155489
1.07519030570984	-1.09138083457947	-2.79117965698242	0.246404349803925	0.327897936105728	0.00852814875543118
1.07079422473907	-1.08081865310669	-2.78971004486084	0.246154725551605	0.327885955572128	0.00877674203366041
1.05838739871979	-1.07229089736938	-2.7883574962616	0.245803102850914	0.327935427427292	0.0090774754062295
1.05693912506104	-1.06402504444122	-2.78637838363647	0.24557501077652	0.327987551689148	0.00922770984470844
1.04934048652649	-1.05838692188263	-2.78119874000549	0.2452791929245	0.327845722436905	0.00941817555576563
1.03971087932587	-1.05271279811859	-2.78452229499817	0.245098084211349	0.327940702438354	0.00950276292860508
1.04122352600098	-1.04613173007965	-2.78975868225098	0.244947135448456	0.327909409999847	0.00943164061754942
1.03527522087097	-1.04117965698242	-2.77842712402344	0.244631290435791	0.327973276376724	0.00937406439334154
1.02887845039368	-1.0404942035675	-2.78897857666016	0.244471281766891	0.328197628259659	0.00928762275725603
1.02914297580719	-1.03664827346802	-2.78632831573486	0.244265273213387	0.328184574842453	0.00910117570310831
1.01755011081696	-1.03853249549866	-2.77958297729492	0.244156688451767	0.328287959098816	0.00877632852643728
1.01335871219635	-1.03729605674744	-2.78720641136169	0.24412590265274	0.328383892774582	0.00843338575214148
1.01252770423889	-1.03322339057922	-2.7800726890564	0.243913307785988	0.328474581241608	0.00804028939455748
1.00514876842499	-1.03085434436798	-2.7870774269104	0.243806168437004	0.328698664903641	0.00758942449465394
1.00232470035553	-1.03726696968079	-2.78885388374329	0.243724480271339	0.328787267208099	0.00734717771410942
1.00382220745087	-1.03794169425964	-2.79039525985718	0.243735179305077	0.3288833796978	0.00697080977261066
1.0051041841507	-1.03668296337128	-2.78669476509094	0.243698790669441	0.329009234905243	0.00666928803548217
1.00109088420868	-1.04195916652679	-2.79167222976685	0.243507906794548	0.329196274280548	0.00651900144293904
1.00253939628601	-1.0357460975647	-2.79058313369751	0.243617966771126	0.32936704158783	0.00634638452902436
1.00427651405334	-1.04195809364319	-2.79281163215637	0.243561074137688	0.329332619905472	0.00617244699969888
1.00968265533447	-1.04446721076965	-2.79724931716919	0.243500754237175	0.329532861709595	0.00617066537961364
1.01696956157684	-1.04181349277496	-2.80291152000427	0.243730768561363	0.329635262489319	0.00618129782378674
1.0121785402298	-1.04751205444336	-2.79583501815796	0.243575155735016	0.329777896404266	0.00610499596223235
1.02162408828735	-1.04372906684875	-2.80666923522949	0.243659287691116	0.329793632030487	0.00620766868814826
1.01961255073547	-1.04667913913727	-2.80975484848022	0.243810817599297	0.329896032810211	0.0061624706722796
1.02648890018463	-1.0516631603241	-2.79888367652893	0.243763625621796	0.33000710606575	0.00608640909194946
1.03669857978821	-1.05495011806488	-2.80829381942749	0.243878468871117	0.329975008964539	0.00606941152364016
1.03746235370636	-1.05665051937103	-2.81174993515015	0.243901267647743	0.33009284734726	0.00602690316736698
1.04296255111694	-1.06161236763	-2.81070232391357	0.243943348526955	0.330129951238632	0.00585219264030457
1.04944252967834	-1.06112384796143	-2.79792475700378	0.244016513228416	0.329991787672043	0.00578317511826754
1.05144369602203	-1.07069802284241	-2.81584906578064	0.244196385145187	0.330141961574554	0.00563930859789252
1.06410229206085	-1.07406532764435	-2.81448745727539	0.244259417057037	0.330025851726532	0.00534215476363897
1.06785523891449	-1.07722532749176	-2.80251264572144	0.244239836931229	0.329917669296265	0.00516644585877657
1.06977903842926	-1.08446490764618	-2.8127269744873	0.24437552690506	0.329939186573029	0.00504789547994733
1.07852649688721	-1.08961391448975	-2.80475854873657	0.244373023509979	0.329800546169281	0.00479104649275541
1.08494520187378	-1.09611523151398	-2.81126570701599	0.244516760110855	0.329774469137192	0.00463183922693133
1.09533107280731	-1.10144376754761	-2.81590461730957	0.244574338197708	0.329623073339462	0.00444677425548434
1.09888112545013	-1.1057413816452	-2.80554986000061	0.244597047567368	0.329496026039124	0.0041847201064229
1.1075496673584	-1.11066257953644	-2.80802273750305	0.244712263345718	0.329402327537537	0.00403818627819419
1.11515605449677	-1.11842632293701	-2.81546545028687	0.244832023978233	0.329243034124374	0.00398402381688356
1.1208518743515	-1.12919998168945	-2.81419682502747	0.244847938418388	0.329035848379135	0.00392515724524856
1.13052761554718	-1.13090467453003	-2.80416774749756	0.24505116045475	0.328838646411896	0.00381368468515575
1.14144241809845	-1.13302969932556	-2.80628371238709	0.245211839675903	0.32869353890419	0.00371311162598431
1.14873969554901	-1.14213132858276	-2.8053982257843	0.245261490345001	0.328453928232193	0.00375818926841021
1.14950108528137	-1.14836847782135	-2.80797719955444	0.245309382677078	0.32842093706131	0.0037072547711432
1.16050672531128	-1.14836978912354	-2.8071506023407	0.24549463391304	0.32817417383194	0.00362667837180197
1.16703069210052	-1.15479612350464	-2.7971932888031	0.245604917407036	0.32789671421051	0.00364659610204399
1.17196118831635	-1.16232085227966	-2.81073784828186	0.245699509978294	0.327808111906052	0.00362074584700167
1.18445146083832	-1.16236531734467	-2.80751657485962	0.24590627849102	0.327478617429733	0.00361507781781256
1.18908083438873	-1.17110121250153	-2.79689526557922	0.245948433876038	0.327447652816772	0.0036875179503113
1.19834554195404	-1.17621302604675	-2.8041079044342	0.246113300323486	0.327255219221115	0.00373625406064093
1.20465397834778	-1.17641520500183	-2.80453085899353	0.246286138892174	0.326911300420761	0.00380656309425831
1.21597278118134	-1.18544816970825	-2.79461884498596	0.246336445212364	0.32682141661644	0.0039086202159524
1.22512233257294	-1.18866145610809	-2.80408787727356	0.246571898460388	0.326714545488358	0.00392599496990442
1.23531377315521	-1.191330909729	-2.8054826259613	0.246686384081841	0.326451152563095	0.00402884604409337
1.23964977264404	-1.19316434860229	-2.80417585372925	0.246787920594215	0.326451390981674	0.00413917750120163
1.25071239471436	-1.19868648052216	-2.80425047874451	0.246965333819389	0.326265186071396	0.00427349377423525
1.25547504425049	-1.20353066921234	-2.8013641834259	0.247158512473106	0.326149046421051	0.00449050962924957
1.27074646949768	-1.20511567592621	-2.80858254432678	0.247339129447937	0.326001197099686	0.00448573892936111
1.27163815498352	-1.2121889591217	-2.80337715148926	0.247436851263046	0.325853943824768	0.00471215741708875
1.28166806697845	-1.21181488037109	-2.81030106544495	0.247551441192627	0.325813561677933	0.00485035544261336
1.29128563404083	-1.21575140953064	-2.81380653381348	0.247713595628738	0.325649946928024	0.00496966717764735
1.29498493671417	-1.22183680534363	-2.80477142333984	0.247829467058182	0.325527310371399	0.00506273144856095
1.29969823360443	-1.22819113731384	-2.80690121650696	0.247910246253014	0.325476855039597	0.005266432184726
1.31511330604553	-1.22531032562256	-2.81602382659912	0.248115956783295	0.325319230556488	0.00536141498014331
1.32060563564301	-1.23024439811707	-2.80919599533081	0.248154670000076	0.325175136327744	0.00538593111559749
1.32051301002502	-1.23266506195068	-2.80842876434326	0.248228386044502	0.325092196464539	0.00551325269043446
1.33748281002045	-1.23798334598541	-2.81690835952759	0.248223766684532	0.324901551008224	0.00554196862503886
1.33819019794464	-1.24418950080872	-2.80945634841919	0.248348549008369	0.324813276529312	0.00553177855908871
1.34690392017365	-1.24790644645691	-2.80761814117432	0.248405441641808	0.324595212936401	0.00557659892365336
1.35735142230988	-1.25211608409882	-2.81294298171997	0.24833956360817	0.324442207813263	0.00562989059835672
1.36058473587036	-1.25492465496063	-2.80745410919189	0.248359575867653	0.324362903833389	0.00559224560856819
1.36846995353699	-1.25918209552765	-2.80182719230652	0.248286351561546	0.324083656072617	0.00566175440326333
1.37478876113892	-1.26641058921814	-2.80749559402466	0.248208835721016	0.32392430305481	0.00568628031760454
1.38381958007813	-1.26630902290344	-2.81269407272339	0.248361617326736	0.323818296194077	0.00568585470318794
1.39283573627472	-1.27384984493256	-2.80180859565735	0.248168379068375	0.323623508214951	0.00572527851909399
1.39611923694611	-1.27778124809265	-2.79620242118835	0.247948616743088	0.323476910591125	0.0057815476320684
1.40204322338104	-1.27820408344269	-2.80337285995483	0.248003512620926	0.323259830474854	0.00582303060218692
1.41068470478058	-1.28589200973511	-2.78936219215393	0.247733250260353	0.322978347539902	0.00574858207255602
1.41627311706543	-1.28845775127411	-2.79374718666077	0.247675657272339	0.322845071554184	0.00584086030721664
1.42530691623688	-1.29227292537689	-2.79689764976501	0.247601121664047	0.322613656520844	0.00591530976817012
1.42690980434418	-1.29625058174133	-2.78961849212646	0.247369304299355	0.32245859503746	0.00591529533267021
1.43049728870392	-1.29927027225494	-2.78517413139343	0.247086405754089	0.322338104248047	0.00586858205497265
1.43313014507294	-1.29965376853943	-2.78693962097168	0.247019395232201	0.322024643421173	0.00601947354152799
1.44071483612061	-1.3096216917038	-2.7821102142334	0.24679434299469	0.321861088275909	0.00592965260148048
1.4492861032486	-1.30617439746857	-2.77851724624634	0.246619001030922	0.321617007255554	0.0059542334638536
1.44668173789978	-1.31175339221954	-2.78568553924561	0.246391996741295	0.321576833724976	0.00595226092264056
1.45682454109192	-1.31386268138885	-2.76768851280212	0.24618624150753	0.321205168962479	0.00596750108525157
1.44869327545166	-1.31934142112732	-2.77307558059692	0.245992884039879	0.321168184280396	0.00598443951457739
1.45836937427521	-1.31908357143402	-2.77571678161621	0.245869264006615	0.320980310440063	0.00597814656794071
1.46667444705963	-1.31968295574188	-2.76857733726501	0.245629459619522	0.320704162120819	0.00600088527426124
1.46150958538055	-1.32306826114655	-2.75555777549744	0.245305299758911	0.320676952600479	0.00599399209022522
1.46046912670135	-1.32461988925934	-2.76736330986023	0.245170399546623	0.320579469203949	0.00602232152596116
1.4694150686264	-1.32442772388458	-2.76474356651306	0.244949460029602	0.320367246866226	0.00604443019255996
1.46707284450531	-1.33113050460815	-2.74962830543518	0.244828820228577	0.320231884717941	0.00597150856629014
1.46801018714905	-1.33149695396423	-2.75843191146851	0.244720846414566	0.320173740386963	0.00605742726475
1.47359240055084	-1.33291161060333	-2.75268220901489	0.244385004043579	0.320043742656708	0.00603740243241191
1.46865820884705	-1.33149647712708	-2.75136733055115	0.244269713759422	0.320005774497986	0.00595339993014932
1.47078108787537	-1.33272194862366	-2.75290155410767	0.244019106030464	0.319871366024017	0.00594858266413212
1.46712207794189	-1.33637082576752	-2.74772500991821	0.243900522589684	0.319851994514465	0.00598215637728572
1.47202885150909	-1.33980536460876	-2.74836778640747	0.243633851408958	0.319693475961685	0.00599862448871136
1.46886599063873	-1.33781445026398	-2.74816751480103	0.243620410561562	0.319833129644394	0.00595191493630409
1.4701634645462	-1.33479154109955	-2.74269485473633	0.243606194853783	0.319756239652634	0.00593794649466872
1.46672487258911	-1.33841264247894	-2.74776029586792	0.243342280387878	0.319724142551422	0.0060701547190547
1.46453905105591	-1.33459305763245	-2.75352311134338	0.243181169033051	0.319819390773773	0.00615533581003547
1.46204137802124	-1.3338977098465	-2.74478721618652	0.243092909455299	0.319692760705948	0.00623785005882382
1.46140289306641	-1.33854353427887	-2.74287796020508	0.242931395769119	0.319714784622192	0.00637997081503272
1.463010430336	-1.32955837249756	-2.74845957756042	0.243014365434647	0.319740504026413	0.00656196847558022
1.46240794658661	-1.33138728141785	-2.74651765823364	0.242856472730637	0.319763600826263	0.0067728622816503
1.4549697637558	-1.3301545381546	-2.74160099029541	0.242718398571014	0.319755375385284	0.00695191649720073
1.44914507865906	-1.32966673374176	-2.73327541351318	0.242574542760849	0.319848865270615	0.00710965460166335
1.44936907291412	-1.32542395591736	-2.73926138877869	0.242540717124939	0.319906443357468	0.00731427036225796
1.44968926906586	-1.3223979473114	-2.74567151069641	0.242501109838486	0.319845229387283	0.00751907750964165
1.44386887550354	-1.32424771785736	-2.74440479278564	0.2424156665802	0.319838434457779	0.0076983286999166
1.44362378120422	-1.32099711894989	-2.73722267150879	0.242348149418831	0.31989523768425	0.0077841985039413
1.44419574737549	-1.32068979740143	-2.74345779418945	0.242335647344589	0.319869071245193	0.00793737452477217
1.43370890617371	-1.31882190704346	-2.74756908416748	0.242280215024948	0.320063918828964	0.00808591581881046
1.43496191501617	-1.31744754314423	-2.73664093017578	0.242145255208015	0.319966644048691	0.00822510477155447
1.42842781543732	-1.31785273551941	-2.74423885345459	0.242147386074066	0.319968998432159	0.00840177200734615
1.43054282665253	-1.318763256073	-2.74396729469299	0.242235943675041	0.320062398910522	0.00850432459264994
1.43282008171082	-1.31544876098633	-2.74112701416016	0.242299824953079	0.320052325725555	0.00866808742284775
1.43215894699097	-1.31465721130371	-2.73457741737366	0.24211673438549	0.320004314184189	0.0088303554803133
1.42424595355988	-1.31396806240082	-2.74231743812561	0.242154911160469	0.320195555686951	0.00905961263924837
1.42503988742828	-1.31140542030334	-2.74466514587402	0.242182672023773	0.320163458585739	0.00930488388985395
1.42666852474213	-1.31346035003662	-2.73461270332336	0.242128774523735	0.320143103599548	0.0094281043857336
1.42255735397339	-1.31357765197754	-2.74161243438721	0.242335960268974	0.320217132568359	0.00973162706941366
1.42547965049744	-1.31084632873535	-2.74355530738831	0.242378488183022	0.320243865251541	0.00998386368155479
1.42574858665466	-1.31105017662048	-2.74351596832275	0.242381483316422	0.320264756679535	0.0101839629933238
1.41877353191376	-1.30967593193054	-2.7388973236084	0.242410972714424	0.320384085178375	0.0104010179638863
1.41901230812073	-1.30843257904053	-2.74254155158997	0.242547228932381	0.320436239242554	0.0106724984943867
1.41841697692871	-1.31398093700409	-2.74639439582825	0.242555841803551	0.320408880710602	0.0109372194856405
1.42416036128998	-1.30897617340088	-2.74507260322571	0.242767423391342	0.32040610909462	0.0110754976049066
1.42436110973358	-1.30918860435486	-2.74372315406799	0.242868110537529	0.320478349924088	0.0113565791398287
1.42235732078552	-1.31288480758667	-2.74849486351013	0.242883682250977	0.320519179105759	0.0115767093375325
1.4204785823822	-1.31602191925049	-2.74749493598938	0.24294151365757	0.320615857839584	0.0118225319311023
1.42334842681885	-1.31234216690063	-2.75461077690125	0.243123054504395	0.320624113082886	0.011986062861979
1.42535102367401	-1.31361281871796	-2.74208927154541	0.24320462346077	0.320593327283859	0.0121392356231809
1.42388820648193	-1.32005679607391	-2.74650692939758	0.243317469954491	0.320647001266479	0.0123333698138595
1.42439723014832	-1.31931352615356	-2.75567960739136	0.243533074855804	0.320650696754456	0.0125191248953342
1.4297696352005	-1.31557846069336	-2.75753784179688	0.243713945150375	0.320588141679764	0.0126461777836084
1.4304918050766	-1.32245588302612	-2.74650502204895	0.243637025356293	0.320727199316025	0.0129229463636875
1.42449879646301	-1.32370007038116	-2.75247669219971	0.243786439299583	0.320788890123367	0.0131187392398715
1.42681992053986	-1.31944012641907	-2.76059341430664	0.243921637535095	0.3205746114254	0.0133396610617638
1.42639124393463	-1.32650482654572	-2.74814701080322	0.244023054838181	0.320732414722443	0.0134822307154536
1.42980718612671	-1.32627522945404	-2.75668048858643	0.244199246168137	0.320574581623077	0.0136861903592944
1.42480158805847	-1.32852935791016	-2.75059175491333	0.244238525629044	0.320657014846802	0.0138627598062158
1.42516994476318	-1.32680559158325	-2.75091671943665	0.244318559765816	0.320709526538849	0.0140203004702926
1.42540836334229	-1.33216643333435	-2.76040267944336	0.244455635547638	0.32062354683876	0.0141676058992743
1.4213045835495	-1.33248627185822	-2.7582585811615	0.244555577635765	0.32051220536232	0.014376237988472
1.42426645755768	-1.33355712890625	-2.75696396827698	0.244673073291779	0.320634424686432	0.0144648011773825
1.42484247684479	-1.33486545085907	-2.75179934501648	0.244798734784126	0.32046777009964	0.0145871909335256
1.42110204696655	-1.3362672328949	-2.75934100151062	0.244787871837616	0.320528298616409	0.0148087721318007
1.42200410366058	-1.34153020381927	-2.75264811515808	0.244851171970367	0.32042407989502	0.0148518541827798
1.41905033588409	-1.34057855606079	-2.7602379322052	0.245054662227631	0.320397943258286	0.0150653924793005
1.42358231544495	-1.34061551094055	-2.76049947738647	0.245073914527893	0.320391029119492	0.0150917796418071
1.41668200492859	-1.34455132484436	-2.75332975387573	0.245096296072006	0.320367515087128	0.0152371022850275
1.42315125465393	-1.34585285186768	-2.76457095146179	0.245106473565102	0.320266991853714	0.0153898140415549
1.41721940040588	-1.34907686710358	-2.75542950630188	0.245140373706818	0.320279181003571	0.0154233435168862
1.41971099376678	-1.3504124879837	-2.75647521018982	0.245253220200539	0.320088446140289	0.0155583545565605
1.42164468765259	-1.35283601284027	-2.7571108341217	0.245204031467438	0.320011258125305	0.0156971793621778
1.41830861568451	-1.35638821125031	-2.75170421600342	0.245168030261993	0.320063859224319	0.0157952159643173
1.41322648525238	-1.35269975662231	-2.75528264045715	0.245172917842865	0.320027977228165	0.0158459134399891
1.41616916656494	-1.36091160774231	-2.74999380111694	0.245110630989075	0.319893360137939	0.0160346198827028
1.41526389122009	-1.35885441303253	-2.7610559463501	0.245287552475929	0.319863587617874	0.0160586480051279
1.41694748401642	-1.36331105232239	-2.75119733810425	0.24516250193119	0.319800138473511	0.0161214713007212
1.41243863105774	-1.362584233284	-2.75587224960327	0.245203360915184	0.319809138774872	0.0163050703704357
1.41138160228729	-1.36397445201874	-2.74894213676453	0.245157554745674	0.319689333438873	0.0163264200091362
1.41514766216278	-1.36881852149963	-2.75815892219543	0.245084092020988	0.319714486598969	0.0164028815925121
1.41326630115509	-1.36773216724396	-2.75402522087097	0.245201960206032	0.31965833902359	0.016540989279747
1.4107666015625	-1.37265563011169	-2.74811983108521	0.24504180252552	0.319732874631882	0.016596894711256
1.41251647472382	-1.37099981307983	-2.74840044975281	0.245036408305168	0.31966507434845	0.0167635511606932
1.41065335273743	-1.37285399436951	-2.75378656387329	0.24506513774395	0.319600641727448	0.0168872512876987
1.41014933586121	-1.37807965278625	-2.74959659576416	0.245067253708839	0.31962063908577	0.0169060491025448
1.41564452648163	-1.3776683807373	-2.74769234657288	0.24506439268589	0.319595217704773	0.0169567763805389
1.41156542301178	-1.37661170959473	-2.75218749046326	0.245018258690834	0.31956285238266	0.0170684587210417
1.40556287765503	-1.38035106658936	-2.7481529712677	0.244963705539703	0.31971886754036	0.0172064155340195
1.40578138828278	-1.38227891921997	-2.75388669967651	0.244947016239166	0.319728553295136	0.0172032583504915
1.40816855430603	-1.38121604919434	-2.74721002578735	0.244904041290283	0.319619387388229	0.0172664001584053
1.40308964252472	-1.38567519187927	-2.74988031387329	0.244885012507439	0.319735944271088	0.0173757970333099
1.40407693386078	-1.38692593574524	-2.75932502746582	0.244985014200211	0.319719940423965	0.0174171961843967
1.40661787986755	-1.38743495941162	-2.74268388748169	0.244880080223083	0.31979039311409	0.0174887776374817
1.39613008499146	-1.38587915897369	-2.75730514526367	0.244856998324394	0.319941401481628	0.0176403764635324
1.40394198894501	-1.38686501979828	-2.74722909927368	0.244803503155708	0.31981348991394	0.0177102517336607
1.39559507369995	-1.38973689079285	-2.75489640235901	0.244974181056023	0.320029973983765	0.0178619604557753
1.39950370788574	-1.38981676101685	-2.75770807266235	0.244857102632523	0.319998770952225	0.0179746728390455
1.39509725570679	-1.38941633701324	-2.75217318534851	0.244861051440239	0.320105344057083	0.0180673953145742
1.39166569709778	-1.38898503780365	-2.758216381073	0.244877249002457	0.320196092128754	0.018161790445447
1.39452195167542	-1.39247047901154	-2.75508904457092	0.244736343622208	0.320151060819626	0.0183299910277128
1.39414703845978	-1.39364564418793	-2.75559616088867	0.244785279035568	0.3202163875103	0.0184412524104118
1.39524304866791	-1.39046382904053	-2.75442838668823	0.244835272431374	0.320255815982819	0.0184336546808481
1.39319849014282	-1.39624798297882	-2.75631737709045	0.24459083378315	0.320386320352554	0.0185140185058117
1.39355969429016	-1.39193022251129	-2.75560855865479	0.244699344038963	0.32043069601059	0.0185289513319731
1.38848948478699	-1.40254092216492	-2.75475096702576	0.244488224387169	0.320431262254715	0.0185220316052437
1.39246547222137	-1.40215837955475	-2.7593686580658	0.244576677680016	0.320474326610565	0.0185267776250839
1.39562046527863	-1.39745271205902	-2.76045155525208	0.244621858000755	0.320484191179276	0.0184762552380562
1.3884402513504	-1.40802907943726	-2.75443124771118	0.244318708777428	0.320622891187668	0.0183844603598118
1.39383935928345	-1.40596842765808	-2.75905251502991	0.244328215718269	0.320539921522141	0.0183895267546177
1.3888179063797	-1.41510021686554	-2.75259971618652	0.244284391403198	0.320659399032593	0.0181862339377403
1.39653515815735	-1.41326022148132	-2.75428247451782	0.244208604097366	0.320582985877991	0.0181081164628267
1.38760340213776	-1.41678857803345	-2.75839519500732	0.24418543279171	0.320797175168991	0.0180458091199398
1.39203822612762	-1.42098939418793	-2.75863409042358	0.244062483310699	0.320755422115326	0.0179377365857363
1.39206230640411	-1.42281103134155	-2.74571394920349	0.243936732411385	0.320684283971787	0.0179027505218983
1.38830971717834	-1.42794072628021	-2.76055693626404	0.243964642286301	0.320813030004501	0.0178971067070961
1.39200007915497	-1.42847955226898	-2.76262426376343	0.243941232562065	0.320790976285934	0.0178037546575069
1.39707374572754	-1.42836403846741	-2.74765491485596	0.243811473250389	0.320729374885559	0.0177747253328562
1.38931179046631	-1.43130135536194	-2.76200461387634	0.243774607777596	0.320903092622757	0.0179273895919323
1.39615797996521	-1.43196272850037	-2.75824928283691	0.243716835975647	0.320755034685135	0.0178988166153431
1.39230918884277	-1.43655264377594	-2.75599884986877	0.243709176778793	0.320826172828674	0.0180350169539452
1.39974212646484	-1.43457162380219	-2.75972843170166	0.243732437491417	0.320796400308609	0.0180922280997038
1.39933884143829	-1.43763864040375	-2.75539112091064	0.243569985032082	0.320779263973236	0.0181520339101553
1.39796328544617	-1.43864822387695	-2.75502967834473	0.243601232767105	0.320788651704788	0.0180897358804941
1.40069782733917	-1.4464772939682	-2.76363229751587	0.243488550186157	0.320752203464508	0.0182435922324657
1.40383434295654	-1.44524252414703	-2.7540123462677	0.24354250729084	0.320675522089005	0.0181669406592846
1.40788722038269	-1.44706213474274	-2.7522246837616	0.243601649999619	0.320671766996384	0.018287992104888
1.40459585189819	-1.45066225528717	-2.76182746887207	0.243485525250435	0.320760101079941	0.0182993765920401
1.41079676151276	-1.44875609874725	-2.75195527076721	0.243512034416199	0.32063290476799	0.0182851981371641
1.41008806228638	-1.45982098579407	-2.75522923469543	0.243415907025337	0.320625931024551	0.0183462835848331
1.41591513156891	-1.45776569843292	-2.75728678703308	0.243552625179291	0.320542603731155	0.0182681418955326
1.41770040988922	-1.46450591087341	-2.74743223190308	0.243448123335838	0.320524394512177	0.01830611564219
1.41478538513184	-1.46350002288818	-2.75109696388245	0.243506580591202	0.320562332868576	0.0183003526180983
1.41607391834259	-1.45968055725098	-2.75363636016846	0.243592143058777	0.320398271083832	0.0183023177087307
1.42075860500336	-1.47004890441895	-2.74895286560059	0.243635728955269	0.320479094982147	0.0182087160646915
1.42359745502472	-1.46835589408875	-2.75826573371887	0.243752419948578	0.320292681455612	0.0182798206806183
1.42362332344055	-1.47249436378479	-2.74965310096741	0.243665546178818	0.320242583751678	0.0182141363620758
1.42568576335907	-1.47299158573151	-2.74933171272278	0.24366720020771	0.320285081863403	0.0181397646665573
1.4245742559433	-1.47806394100189	-2.7536838054657	0.24374295771122	0.32008758187294	0.0182492341846228
1.42571318149567	-1.48124969005585	-2.75483584403992	0.243778929114342	0.320148110389709	0.0181670803576708
1.43138670921326	-1.48459422588348	-2.75472974777222	0.243855595588684	0.319999128580093	0.0180010162293911
1.42740178108215	-1.48201966285706	-2.76150012016296	0.243899688124657	0.319993138313293	0.0180845856666565
1.43322229385376	-1.4849568605423	-2.75631904602051	0.243936479091644	0.319839030504227	0.0180218815803528
1.43044304847717	-1.49185597896576	-2.751953125	0.243995830416679	0.319673597812653	0.0180274397134781
1.43604934215546	-1.49034821987152	-2.76213026046753	0.244205951690674	0.319644570350647	0.0179912112653255
1.44052827358246	-1.48976731300354	-2.75904655456543	0.24420453608036	0.319540083408356	0.0179637670516968
1.43378674983978	-1.49523282051086	-2.75312113761902	0.244229972362518	0.319478064775467	0.0179565884172916
1.44009506702423	-1.49601662158966	-2.76195049285889	0.244316041469574	0.319344103336334	0.0180482603609562
1.44062328338623	-1.4981746673584	-2.75110268592834	0.244468510150909	0.319226503372192	0.0179242771118879
1.44314551353455	-1.49860811233521	-2.75026273727417	0.244582906365395	0.319050818681717	0.0180378668010235
1.44513416290283	-1.49743521213531	-2.75709271430969	0.244531109929085	0.319001525640488	0.0180606134235859
1.44434058666229	-1.49889242649078	-2.74973893165588	0.244667112827301	0.318916320800781	0.0180295631289482
1.44676148891449	-1.50227522850037	-2.74962091445923	0.244592189788818	0.318628579378128	0.0180936008691788
1.44595420360565	-1.50268888473511	-2.75426983833313	0.244800955057144	0.318612337112427	0.0180998612195253
1.45184171199799	-1.50236856937408	-2.75325179100037	0.244901329278946	0.3184654712677	0.0180486757308245
1.45234072208405	-1.5049854516983	-2.74591684341431	0.244803085923195	0.318352192640305	0.0181851275265217
1.45339155197144	-1.50045502185822	-2.75603318214417	0.244999602437019	0.31818887591362	0.0181986410170794
1.45559895038605	-1.50813901424408	-2.74717259407043	0.244912326335907	0.317945569753647	0.0181620176881552
1.46004331111908	-1.50748252868652	-2.75406885147095	0.244896665215492	0.317834228277206	0.0181850753724575
1.45898807048798	-1.50642025470734	-2.75499129295349	0.245029047131538	0.317742168903351	0.0182402674108744
1.46663296222687	-1.50850248336792	-2.7441246509552	0.244898676872253	0.317616790533066	0.0181880313903093
1.46195483207703	-1.50913524627686	-2.75048494338989	0.245054811239243	0.317479848861694	0.0183021891862154
1.46979761123657	-1.51181435585022	-2.74607729911804	0.245075568556786	0.317401647567749	0.0181375127285719
1.47280812263489	-1.51205241680145	-2.74637007713318	0.245138496160507	0.317224979400635	0.018173199146986
1.4697984457016	-1.51718616485596	-2.75472068786621	0.245156317949295	0.317318081855774	0.0180603787302971
1.47613930702209	-1.51503229141235	-2.74948883056641	0.24519294500351	0.317151814699173	0.0179466996341944
1.47547245025635	-1.51628220081329	-2.74462342262268	0.24525198340416	0.316943287849426	0.0179499667137861
1.47594034671783	-1.5214296579361	-2.75247550010681	0.245366334915161	0.316951334476471	0.0178391169756651
1.48493266105652	-1.51831340789795	-2.75508713722229	0.245433107018471	0.316919654607773	0.0176565684378147
1.4841126203537	-1.52092790603638	-2.74743556976318	0.24542498588562	0.316870421171188	0.0175715759396553
1.48563659191132	-1.51991963386536	-2.76302289962769	0.245582342147827	0.316889405250549	0.0175622832030058
1.48901760578156	-1.52716386318207	-2.74867105484009	0.245589420199394	0.316754013299942	0.017364140599966
1.48974370956421	-1.52613174915314	-2.75980925559998	0.245801895856857	0.316786289215088	0.0173473488539457
1.49292600154877	-1.52385425567627	-2.75724101066589	0.245811864733696	0.316825270652771	0.0172459632158279
1.48965418338776	-1.52457630634308	-2.76019740104675	0.245988503098488	0.316878199577332	0.0171741880476475
1.49597024917603	-1.52974498271942	-2.75784492492676	0.245970487594604	0.316751599311829	0.0171759054064751
1.49788570404053	-1.52484214305878	-2.76005363464355	0.246266782283783	0.316785365343094	0.01706831343472
1.50253248214722	-1.52843236923218	-2.76164150238037	0.246308878064156	0.316775918006897	0.0170267205685377
1.5029571056366	-1.52985298633575	-2.76389145851135	0.246306717395782	0.31687530875206	0.017078161239624
1.50483393669128	-1.52465236186981	-2.76406121253967	0.246517330408096	0.316802799701691	0.0170213785022497
1.50345683097839	-1.53183221817017	-2.75847601890564	0.246459275484085	0.316822916269302	0.0168799571692944
1.50880026817322	-1.53169667720795	-2.77011060714722	0.246661305427551	0.316882431507111	0.0168356355279684
1.51068389415741	-1.53000509738922	-2.77232027053833	0.24683977663517	0.316918253898621	0.0167704001069069
1.50675058364868	-1.53407347202301	-2.76021242141724	0.246728330850601	0.317006379365921	0.0165104623883963
1.51099002361298	-1.52953839302063	-2.77424240112305	0.246895179152489	0.316913694143295	0.0164797678589821
1.50800836086273	-1.53333842754364	-2.77259516716003	0.246968254446983	0.316950112581253	0.0162172596901655
1.5085426568985	-1.53558397293091	-2.7686231136322	0.247063502669334	0.317017197608948	0.0160026159137487
1.51602327823639	-1.53259325027466	-2.77130722999573	0.247152119874954	0.316883116960526	0.015772407874465
1.50918197631836	-1.5378794670105	-2.77714920043945	0.247172966599464	0.317012101411819	0.0155661543831229
1.51126396656036	-1.53798460960388	-2.77170062065125	0.247105494141579	0.31700211763382	0.0152816232293844
1.51038932800293	-1.53772008419037	-2.76444625854492	0.247208327054977	0.31684410572052	0.0151814837008715
1.51080894470215	-1.53972959518433	-2.78286790847778	0.247325658798218	0.316953837871552	0.0148632023483515
1.51654517650604	-1.54106318950653	-2.76972842216492	0.247180759906769	0.316762506961823	0.014565696939826
1.50587236881256	-1.54134809970856	-2.77462124824524	0.247200101613998	0.316984862089157	0.0144474618136883
1.51440334320068	-1.54144370555878	-2.77681708335876	0.247238099575043	0.316802233457565	0.0142070334404707
1.51286232471466	-1.54603934288025	-2.76483082771301	0.247200846672058	0.316639959812164	0.0139581421390176
1.51436996459961	-1.54602181911469	-2.77382898330688	0.247260719537735	0.31662455201149	0.0138369351625443
1.51345229148865	-1.54367744922638	-2.76766276359558	0.247138649225235	0.316534757614136	0.0135886166244745
1.51504445075989	-1.54418706893921	-2.76433849334717	0.247147053480148	0.316510319709778	0.0135282734408975
1.51179313659668	-1.54814291000366	-2.76904535293579	0.247041642665863	0.316386461257935	0.0133836502209306
1.51353228092194	-1.54201555252075	-2.76415371894836	0.247216105461121	0.316302716732025	0.0130846910178661
1.51371443271637	-1.54247784614563	-2.76329708099365	0.247158795595169	0.316246867179871	0.0130506921559572
1.50969445705414	-1.54111576080322	-2.77404117584229	0.247060835361481	0.316230833530426	0.0129232974722981
1.51049637794495	-1.53851556777954	-2.75836205482483	0.247025892138481	0.316113859415054	0.012838046066463
1.50908088684082	-1.54229235649109	-2.76745820045471	0.246939569711685	0.316012531518936	0.0128088109195232
1.51028192043304	-1.53626394271851	-2.77155590057373	0.247103407979012	0.315855264663696	0.0126750599592924
1.50959753990173	-1.53677618503571	-2.76039004325867	0.246975004673004	0.31588339805603	0.0125993341207504
1.50706279277802	-1.53351175785065	-2.77037858963013	0.247009068727493	0.315863370895386	0.0125270104035735
1.50566697120667	-1.52767658233643	-2.77173018455505	0.247036591172218	0.315625816583633	0.0124220913276076
1.50183165073395	-1.53063750267029	-2.75506734848022	0.247029572725296	0.315712839365005	0.0122997397556901
1.51212537288666	-1.52777326107025	-2.76664900779724	0.247171625494957	0.315550774335861	0.0125538446009159
1.50966393947601	-1.52621376514435	-2.76730370521545	0.247297450900078	0.315573245286942	0.0126214688643813
1.50124573707581	-1.52209162712097	-2.76594614982605	0.247203052043915	0.315622240304947	0.0124018313363194
1.50040113925934	-1.52104508876801	-2.7600724697113	0.24725604057312	0.315525144338608	0.0120241725817323
1.49552607536316	-1.51915776729584	-2.76411271095276	0.247274458408356	0.315435469150543	0.011870801448822
1.49376094341278	-1.51473069190979	-2.76490139961243	0.247418537735939	0.315523594617844	0.0115409884601831
1.49178624153137	-1.51404249668121	-2.76687288284302	0.247468277812004	0.315459400415421	0.0113658681511879
1.48582315444946	-1.51403343677521	-2.76900362968445	0.247531518340111	0.31551593542099	0.0113419378176332
1.4864274263382	-1.50556695461273	-2.77203273773193	0.247573509812355	0.31559294462204	0.0112880114465952
1.4875590801239	-1.50839447975159	-2.76277685165405	0.247652053833008	0.315497159957886	0.0112027758732438
1.48161613941193	-1.50987958908081	-2.76415014266968	0.247720077633858	0.315523326396942	0.0112563641741872
1.49004220962524	-1.49975275993347	-2.77553415298462	0.247889548540115	0.315622478723526	0.0112172784283757
1.48021256923676	-1.49975180625916	-2.76178121566772	0.247902289032936	0.315668255090714	0.0111594693735242
1.47766423225403	-1.49320125579834	-2.77179312705994	0.248052254319191	0.315688997507095	0.0111871790140867
1.47993516921997	-1.48980367183685	-2.77489399909973	0.248088136315346	0.31569305062294	0.0112001840025187
1.47576546669006	-1.48886430263519	-2.77664756774902	0.248214200139046	0.315705388784409	0.0112180132418871
1.47539067268372	-1.48541581630707	-2.77711296081543	0.248364999890327	0.315717965364456	0.011333292350173
1.47244799137115	-1.47581338882446	-2.77886366844177	0.248506858944893	0.315761357545853	0.0113252019509673
1.46940767765045	-1.47346556186676	-2.77988028526306	0.24859844148159	0.315935105085373	0.0112351151183248
1.46621632575989	-1.46931290626526	-2.77003383636475	0.248571410775185	0.315841257572174	0.0112558612599969
1.46444141864777	-1.46862804889679	-2.78141760826111	0.248673304915428	0.315919131040573	0.0112702986225486
1.46168577671051	-1.4595605134964	-2.78408622741699	0.248973056674004	0.315950095653534	0.0111468341201544
1.46116006374359	-1.4588440656662	-2.77601861953735	0.248910039663315	0.316004425287247	0.0112184444442391
1.45444989204407	-1.45581257343292	-2.78306198120117	0.249017402529716	0.316150784492493	0.0112537387758493
1.45174431800842	-1.44762873649597	-2.78892350196838	0.249231174588203	0.316142320632935	0.0112490449100733
1.44950890541077	-1.4465399980545	-2.78017067909241	0.249164640903473	0.316106766462326	0.0111836427822709
1.44947993755341	-1.44212198257446	-2.78883361816406	0.249304756522179	0.316171139478683	0.0112478202208877
1.44595372676849	-1.43652617931366	-2.79286956787109	0.249501690268517	0.316187143325806	0.0112724294885993
1.43854308128357	-1.43409502506256	-2.78288340568542	0.249471083283424	0.316388875246048	0.0112912589684129
1.44081723690033	-1.42802667617798	-2.78502178192139	0.249582543969154	0.316394597291946	0.011307499371469
1.43008172512054	-1.4245171546936	-2.78971242904663	0.249811857938766	0.316377520561218	0.011411109007895
1.43338906764984	-1.42287480831146	-2.78906893730164	0.249952346086502	0.316497057676315	0.0113794198259711
1.43386912345886	-1.41691422462463	-2.79437375068665	0.250033915042877	0.316461771726608	0.0113939857110381
1.42450857162476	-1.41201531887054	-2.79993295669556	0.250165581703186	0.31652557849884	0.0114433038979769
1.4203188419342	-1.40790450572968	-2.8061695098877	0.250243991613388	0.316670209169388	0.011462370865047
1.42146348953247	-1.40279710292816	-2.79767441749573	0.250398725271225	0.316704243421555	0.011427572928369
1.41825008392334	-1.40063619613647	-2.79704093933105	0.250479698181152	0.316669315099716	0.0114750685170293
1.40941989421844	-1.39763402938843	-2.80630207061768	0.250681757926941	0.316875338554382	0.0114799663424492
1.41331207752228	-1.39222025871277	-2.80564403533936	0.250836879014969	0.316871970891953	0.0113781420513988
1.40293049812317	-1.3898069858551	-2.8006055355072	0.250874400138855	0.317106246948242	0.0113826841115952
1.39736330509186	-1.38487064838409	-2.81366348266602	0.251064985990524	0.317169815301895	0.0113363843411207
1.39787471294403	-1.38117623329163	-2.81260752677917	0.25114244222641	0.317158699035645	0.0112665630877018
1.39011871814728	-1.37760424613953	-2.80549502372742	0.251304924488068	0.317204743623734	0.0112062012776732
1.38522338867188	-1.37457275390625	-2.81595396995544	0.251526772975922	0.317368030548096	0.011172728613019
1.38576507568359	-1.37024474143982	-2.81174421310425	0.251491814851761	0.317395240068436	0.0111561492085457
1.37549531459808	-1.36378979682922	-2.81519961357117	0.251734107732773	0.317598313093185	0.0110733481124043
1.36965537071228	-1.36210656166077	-2.82013916969299	0.251813173294067	0.317595183849335	0.0110719557851553
1.36832892894745	-1.3568412065506	-2.81732964515686	0.251875519752502	0.317619770765305	0.0110236974433064
1.36734247207642	-1.35325753688812	-2.82150816917419	0.252190500497818	0.317716419696808	0.0110033545643091
1.36320793628693	-1.35116291046143	-2.82010793685913	0.252200692892075	0.317788183689117	0.0110764959827065
1.35490787029266	-1.34455585479736	-2.82273864746094	0.252173185348511	0.317915052175522	0.0111604733392596
1.35147345066071	-1.33693039417267	-2.82855343818665	0.252355843782425	0.318020790815353	0.0111379809677601
1.34532487392426	-1.33787548542023	-2.82383847236633	0.252346903085709	0.318009465932846	0.0110594658181071
1.34293675422668	-1.33107233047485	-2.83136463165283	0.252530694007874	0.318116188049316	0.0110383536666632
1.33799171447754	-1.32535684108734	-2.82977724075317	0.25268229842186	0.3182333111763	0.011050964705646
1.32853007316589	-1.32575523853302	-2.82024192810059	0.25260603427887	0.318421542644501	0.0109586035832763
1.32475674152374	-1.31490635871887	-2.82942366600037	0.2526635825634	0.318479120731354	0.0109449476003647
1.32225656509399	-1.313227891922	-2.82815599441528	0.25276905298233	0.318444818258286	0.0110046062618494
1.3131377696991	-1.31298625469208	-2.83048367500305	0.252788156270981	0.318601369857788	0.0109185250476003
1.31669318675995	-1.3041158914566	-2.83176112174988	0.252788931131363	0.318635523319244	0.0109120793640614
1.30908954143524	-1.29942893981934	-2.83417296409607	0.252866744995117	0.318642497062683	0.010900623165071
1.29860186576843	-1.29737854003906	-2.83507466316223	0.252847909927368	0.318830341100693	0.010906389914453
1.29626131057739	-1.28917324542999	-2.82891869544983	0.252786427736282	0.318896174430847	0.0109052769839764
1.29045844078064	-1.2853182554245	-2.82706332206726	0.252734333276749	0.318899154663086	0.0109745170921087
1.28223824501038	-1.28272008895874	-2.84037041664124	0.252928167581558	0.319084882736206	0.0109924748539925
1.28563785552979	-1.27405679225922	-2.83050537109375	0.252772212028503	0.319029867649078	0.0109006864950061
1.27294886112213	-1.27059090137482	-2.83082699775696	0.252805858850479	0.319214344024658	0.0110612409189343
1.26898086071014	-1.2645947933197	-2.83614587783813	0.252718508243561	0.319222718477249	0.0110653629526496
1.26308250427246	-1.26110553741455	-2.82228183746338	0.252523630857468	0.319200247526169	0.0110543286427855
1.25890338420868	-1.25424087047577	-2.82897281646729	0.252575039863586	0.319269299507141	0.0110833300277591
1.25424075126648	-1.25089991092682	-2.83713245391846	0.252497911453247	0.319352209568024	0.0111601362004876
1.24915444850922	-1.24115908145905	-2.8258318901062	0.252375394105911	0.319439709186554	0.0111139258369803
1.24354183673859	-1.24085378646851	-2.83359932899475	0.252332270145416	0.319452375173569	0.0113149005919695
1.2346305847168	-1.23379683494568	-2.83035278320313	0.252206802368164	0.319448798894882	0.0112597513943911
1.23691701889038	-1.22625458240509	-2.82555723190308	0.25226229429245	0.319475740194321	0.0113254310563207
1.23192739486694	-1.22347342967987	-2.82352161407471	0.252048254013062	0.319525510072708	0.0114135406911373
1.2183552980423	-1.22019708156586	-2.82679557800293	0.251907467842102	0.319636404514313	0.0114865517243743
1.21651804447174	-1.20842695236206	-2.82548785209656	0.251835256814957	0.319598346948624	0.0114362323656678
1.21256625652313	-1.21161043643951	-2.81851005554199	0.251664578914642	0.319596618413925	0.0115070836618543
1.20599579811096	-1.20754253864288	-2.8211407661438	0.251518487930298	0.319673180580139	0.0115001015365124
1.20254397392273	-1.19935774803162	-2.83209919929504	0.251650482416153	0.319623857736588	0.0114661101251841
1.198371052742	-1.19329512119293	-2.81413125991821	0.251456379890442	0.319693684577942	0.0115301460027695
1.19239985942841	-1.19475865364075	-2.82130575180054	0.251221746206284	0.319798409938812	0.0115173580124974
1.18566298484802	-1.18678772449493	-2.82453346252441	0.251165181398392	0.31973472237587	0.0115108713507652
1.18374049663544	-1.18308079242706	-2.82015109062195	0.25108003616333	0.319715976715088	0.011568327434361
1.17828166484833	-1.18272018432617	-2.81215357780457	0.250991255044937	0.319869816303253	0.0114949829876423
1.17790830135345	-1.17415106296539	-2.82397747039795	0.250951319932938	0.319748193025589	0.0115559790283442
1.16981875896454	-1.17106878757477	-2.81437397003174	0.250783205032349	0.320036292076111	0.0115059120580554
1.16648066043854	-1.16775786876678	-2.82085585594177	0.250653892755508	0.320026963949203	0.0115468297153711
1.16237485408783	-1.1628360748291	-2.82016658782959	0.250622868537903	0.319916903972626	0.01160345133394
1.15546333789825	-1.16138517856598	-2.81871581077576	0.250562429428101	0.320109635591507	0.0116114979609847
1.15663552284241	-1.15755951404572	-2.81755352020264	0.250517815351486	0.320170998573303	0.0115410629659891
1.14876389503479	-1.1527853012085	-2.82107305526733	0.250446677207947	0.320220530033112	0.0115588828921318
1.14244616031647	-1.15139091014862	-2.82109189033508	0.250391900539398	0.320424199104309	0.0115987909957767
1.14360463619232	-1.14399421215057	-2.81905317306519	0.250339061021805	0.320561796426773	0.0115788392722607
1.13468503952026	-1.14683628082275	-2.81139874458313	0.250315606594086	0.320511788129807	0.0115638542920351
1.13568115234375	-1.14297735691071	-2.83049368858337	0.250436723232269	0.320653289556503	0.0116476733237505
1.1347838640213	-1.13614702224731	-2.82589101791382	0.250448793172836	0.320790559053421	0.0116403717547655
1.12171459197998	-1.13386559486389	-2.81879377365112	0.250386834144592	0.320954322814941	0.0116606811061502
1.12195825576782	-1.13103270530701	-2.82712817192078	0.250447630882263	0.321083575487137	0.0117346253246069
1.12082409858704	-1.12777543067932	-2.83369016647339	0.250444531440735	0.321173697710037	0.011808056384325
1.11677765846252	-1.12763750553131	-2.8282470703125	0.250455260276794	0.321313291788101	0.0118276933208108
1.11283099651337	-1.12326514720917	-2.8259379863739	0.250666916370392	0.321414262056351	0.0119407940655947
1.11393177509308	-1.12041842937469	-2.83162593841553	0.250694215297699	0.321524649858475	0.0120662581175566
1.10755145549774	-1.11733162403107	-2.83679795265198	0.250721305608749	0.321863383054733	0.0121501516550779
1.10075700283051	-1.10946345329285	-2.83676075935364	0.250953108072281	0.321941018104553	0.0121918572112918
1.1023246049881	-1.11264967918396	-2.83463954925537	0.250881224870682	0.322003811597824	0.012432774528861
1.09940004348755	-1.10829520225525	-2.84566426277161	0.25121083855629	0.322202891111374	0.0125672770664096
1.10014057159424	-1.10373651981354	-2.83770298957825	0.251275390386581	0.322263836860657	0.0127112800255418
1.09533762931824	-1.10335505008698	-2.84030151367188	0.251242816448212	0.322501212358475	0.0129235088825226
1.09085392951965	-1.09566056728363	-2.85293054580688	0.251486122608185	0.322579115629196	0.0131329698488116
1.08794510364532	-1.09694385528564	-2.84412312507629	0.251557409763336	0.32262971997261	0.0133231524378061
1.08958268165588	-1.09174120426178	-2.85110521316528	0.251814901828766	0.322770893573761	0.0136327957734466
1.09003138542175	-1.08450937271118	-2.85638952255249	0.252038508653641	0.322865754365921	0.0139315156266093
1.0858873128891	-1.08408725261688	-2.84168839454651	0.252005845308304	0.323046296834946	0.0141338296234608
1.08350682258606	-1.07936728000641	-2.85661125183105	0.252261966466904	0.322995513677597	0.0145703684538603
1.08075439929962	-1.07799673080444	-2.85634827613831	0.252409130334854	0.323090642690659	0.0148567846044898
1.08490133285522	-1.07309091091156	-2.85486888885498	0.252596378326416	0.323172092437744	0.0150732723996043
1.07982468605042	-1.07001972198486	-2.86419630050659	0.252788573503494	0.323202788829803	0.0154275679960847
1.07950127124786	-1.06435811519623	-2.86640620231628	0.252877980470657	0.323354572057724	0.0156561341136694
1.07906091213226	-1.06220269203186	-2.86016130447388	0.253114551305771	0.323279917240143	0.0158879067748785
1.07351136207581	-1.06005215644836	-2.86802577972412	0.253248751163483	0.323398262262344	0.0161428283900023
1.0773800611496	-1.06026124954224	-2.87450432777405	0.253475874662399	0.323367714881897	0.0162946935743093
1.07584857940674	-1.05896282196045	-2.86664247512817	0.253527075052261	0.323398590087891	0.0164550971239805
1.06655240058899	-1.05642521381378	-2.87414526939392	0.25373774766922	0.323549598455429	0.0166690070182085
1.07322824001312	-1.0589245557785	-2.87055802345276	0.253838568925858	0.323398530483246	0.0167589783668518
1.06633150577545	-1.05592334270477	-2.86415886878967	0.254184931516647	0.323468506336212	0.0169370174407959
1.07115793228149	-1.05524086952209	-2.87940573692322	0.254264682531357	0.323459267616272	0.0171810667961836
1.06936001777649	-1.05120658874512	-2.87329125404358	0.254452496767044	0.323480099439621	0.0172720048576593
1.06772828102112	-1.05523598194122	-2.88023853302002	0.254545569419861	0.323520720005035	0.017516016960144
1.07207560539246	-1.05670642852783	-2.88038897514343	0.254674702882767	0.323420584201813	0.017696151509881
1.07577204704285	-1.05433619022369	-2.88122391700745	0.254912376403809	0.323394894599915	0.0177848339080811
1.08598375320435	-1.05889856815338	-2.88335943222046	0.254949301481247	0.323430866003037	0.0181969814002514
1.09012722969055	-1.06225061416626	-2.87834072113037	0.255064904689789	0.323347330093384	0.0183650944381952
1.0988073348999	-1.066650390625	-2.89024972915649	0.255173116922379	0.323394507169724	0.0186954420059919
1.09568905830383	-1.06577980518341	-2.88205170631409	0.25549727678299	0.323342502117157	0.0187860131263733
1.09513700008392	-1.0677205324173	-2.87585115432739	0.255521208047867	0.323228001594543	0.0187823064625263
1.09231770038605	-1.07003629207611	-2.87940216064453	0.255753129720688	0.323314219713211	0.0187629442662001
1.10008060932159	-1.06918549537659	-2.87852263450623	0.255872219800949	0.323300808668137	0.018621664494276
1.09580397605896	-1.07047891616821	-2.89170145988464	0.255934685468674	0.323310941457748	0.0186666715890169
1.09131109714508	-1.07401156425476	-2.89071846008301	0.255936712026596	0.323425441980362	0.018483392894268
1.08155560493469	-1.07214963436127	-2.88447070121765	0.256092995405197	0.323304414749146	0.0185602065175772
1.08702075481415	-1.07223188877106	-2.89058876037598	0.256226778030396	0.323273122310638	0.0184441823512316
1.08414125442505	-1.07390320301056	-2.87952542304993	0.256103992462158	0.323267012834549	0.0185974035412073
1.08130729198456	-1.06956851482391	-2.89220237731934	0.256338536739349	0.323283314704895	0.0189136750996113
1.08447277545929	-1.06801748275757	-2.880131483078	0.256396770477295	0.323103040456772	0.0191079303622246
1.08061718940735	-1.06483089923859	-2.89344453811646	0.256483733654022	0.323113530874252	0.01964121311903
1.08089995384216	-1.05370283126831	-2.88419699668884	0.256452441215515	0.323051393032074	0.0199973452836275
1.08071625232697	-1.05552959442139	-2.88523888587952	0.256419688463211	0.323038309812546	0.0206538457423449
1.08002352714539	-1.05395638942719	-2.88552260398865	0.256523638963699	0.322910577058792	0.0210440624505281
1.08352816104889	-1.04895627498627	-2.88317465782166	0.256577014923096	0.322897553443909	0.021527174860239
1.07923996448517	-1.04410922527313	-2.88890886306763	0.256552934646606	0.32292628288269	0.0219030119478703
1.08164441585541	-1.04666173458099	-2.88399124145508	0.25645524263382	0.322804600000381	0.0221832524985075
1.08074164390564	-1.0408456325531	-2.89129853248596	0.256663113832474	0.32274404168129	0.0223798491060734
1.08249509334564	-1.04027163982391	-2.88142466545105	0.25663822889328	0.322857588529587	0.022571325302124
1.08069229125977	-1.04039907455444	-2.8906946182251	0.256646364927292	0.322730839252472	0.0226876568049192
1.08397257328033	-1.04121851921082	-2.88254952430725	0.256650000810623	0.322689712047577	0.0227320734411478
1.09291625022888	-1.05094981193542	-2.88568234443665	0.2567238509655	0.322757065296173	0.0227964725345373
1.0970253944397	-1.04808080196381	-2.88883233070374	0.256752997636795	0.322865903377533	0.0229328889399767
1.10188937187195	-1.05372369289398	-2.88748693466187	0.256725668907166	0.322911381721497	0.0229319147765636
1.09942948818207	-1.0576080083847	-2.88846731185913	0.256788045167923	0.322925746440887	0.0229605175554752
1.10392212867737	-1.059654712677	-2.89095544815063	0.256938248872757	0.322949051856995	0.0228037517517805
1.10226583480835	-1.06048381328583	-2.89238238334656	0.256973266601563	0.323092132806778	0.0228344295173883
1.11301231384277	-1.05930531024933	-2.89223051071167	0.256918370723724	0.323168963193893	0.0226998385041952
1.10806214809418	-1.06972301006317	-2.88779544830322	0.256917804479599	0.323340237140656	0.0227686390280724
1.11297273635864	-1.06690609455109	-2.90239763259888	0.257116228342056	0.32346248626709	0.0227671507745981
1.10684585571289	-1.06793355941772	-2.89204287528992	0.257087737321854	0.323570102453232	0.0227180458605289
1.11122977733612	-1.06856048107147	-2.89972162246704	0.257006645202637	0.323652803897858	0.0228803418576717
1.11262631416321	-1.07009315490723	-2.89742302894592	0.257110208272934	0.323692560195923	0.0228951945900917
1.11603724956512	-1.06741952896118	-2.89779758453369	0.257170289754868	0.323797047138214	0.023209486156702
1.12286281585693	-1.06842958927155	-2.90528631210327	0.257043063640594	0.323883771896362	0.0233403537422419
1.11949181556702	-1.06742405891418	-2.88965487480164	0.256963133811951	0.323897063732147	0.0236127488315105
1.12082457542419	-1.06600677967072	-2.90441823005676	0.257072120904922	0.324004858732224	0.0238762404769659
1.12507426738739	-1.06778633594513	-2.89281320571899	0.25700056552887	0.323988437652588	0.0240630898624659
1.12296426296234	-1.06637954711914	-2.89824795722961	0.256827801465988	0.324076771736145	0.0243711788207293
1.12398374080658	-1.06453239917755	-2.89903163909912	0.256878614425659	0.323997348546982	0.0245132949203253
1.12681293487549	-1.06955564022064	-2.89359450340271	0.256687998771667	0.324075311422348	0.0245728548616171
1.12605512142181	-1.06466615200043	-2.90434646606445	0.256706058979034	0.324102997779846	0.0245977677404881
1.12761771678925	-1.06650531291962	-2.89416241645813	0.256532281637192	0.324220836162567	0.024554830044508
1.12738239765167	-1.0662590265274	-2.90278768539429	0.256481170654297	0.324034422636032	0.0246655605733395
1.13379967212677	-1.0722827911377	-2.89504933357239	0.256397098302841	0.32414311170578	0.0244367476552725
1.13108384609222	-1.07179856300354	-2.9058358669281	0.256298124790192	0.324078500270844	0.024454016238451
1.13088750839233	-1.07701861858368	-2.90625476837158	0.256041765213013	0.324292987585068	0.0243497900664806
1.12966072559357	-1.07764673233032	-2.88990068435669	0.255954831838608	0.324100106954575	0.0243712216615677
1.1378219127655	-1.07968139648438	-2.90117025375366	0.255826443433762	0.324094653129578	0.0242295395582914
1.13613307476044	-1.08222591876984	-2.88401985168457	0.255592703819275	0.324168264865875	0.024202723056078
1.1377192735672	-1.08532786369324	-2.89821791648865	0.255406767129898	0.324234813451767	0.0241468455642462
1.13670063018799	-1.09214305877686	-2.88118672370911	0.255269229412079	0.324138969182968	0.0240630153566599
1.14748871326447	-1.09094774723053	-2.89105319976807	0.254984945058823	0.324135422706604	0.0241573844105005
1.14663541316986	-1.09082126617432	-2.88456296920776	0.254841715097427	0.324200242757797	0.0240975748747587
1.14615881443024	-1.09828078746796	-2.88844466209412	0.254560440778732	0.324211895465851	0.0241099260747433
1.15422332286835	-1.09578728675842	-2.88027167320251	0.25449126958847	0.324114352464676	0.0240640584379435
1.15663039684296	-1.10424315929413	-2.88083457946777	0.254135191440582	0.324268400669098	0.0241105277091265
1.1576189994812	-1.09974467754364	-2.88515257835388	0.254061639308929	0.32428240776062	0.0240993686020374
1.15893185138702	-1.10828220844269	-2.87243986129761	0.253801256418228	0.324193120002747	0.0240713749080896
1.16667246818542	-1.10824275016785	-2.87817144393921	0.253656774759293	0.324319899082184	0.0240758117288351
1.16072010993958	-1.10940968990326	-2.87096047401428	0.253511339426041	0.324439585208893	0.0239969324320555
1.16933619976044	-1.10939645767212	-2.8805992603302	0.253236770629883	0.324428647756577	0.0240673068910837
1.16677355766296	-1.11410856246948	-2.87679028511047	0.25313526391983	0.324484825134277	0.024031437933445
1.17613911628723	-1.11657786369324	-2.87592458724976	0.252912700176239	0.324479043483734	0.0239570643752813
1.17290687561035	-1.11671352386475	-2.8847291469574	0.252830177545547	0.324651896953583	0.0239831786602736
1.17950558662415	-1.11931931972504	-2.8703773021698	0.252547174692154	0.324688911437988	0.0240021962672472
1.18178761005402	-1.12376546859741	-2.88256454467773	0.252585649490356	0.324742704629898	0.023990586400032
1.19013345241547	-1.12667143344879	-2.86599326133728	0.252330511808395	0.324739903211594	0.0239448212087154
1.18572616577148	-1.1252269744873	-2.8794150352478	0.252275675535202	0.324976235628128	0.0240618120878935
1.19273340702057	-1.12967967987061	-2.87776517868042	0.252062201499939	0.324953377246857	0.0240552127361298
1.19392836093903	-1.13043117523193	-2.86910557746887	0.251938045024872	0.325003176927567	0.024046128615737
1.19404578208923	-1.13429617881775	-2.88041687011719	0.251963049173355	0.325103580951691	0.0241879895329475
1.19738638401031	-1.13003695011139	-2.86907458305359	0.251818180084229	0.325168550014496	0.0240081623196602
1.19635736942291	-1.14000689983368	-2.87709450721741	0.251627087593079	0.325294315814972	0.0241360310465097
1.19622790813446	-1.13736236095428	-2.87309575080872	0.251694738864899	0.325377702713013	0.0239825136959553
1.19925558567047	-1.13812696933746	-2.87209224700928	0.251612454652786	0.325500994920731	0.0240487586706877
1.19485795497894	-1.13662707805634	-2.87664723396301	0.251602798700333	0.325629383325577	0.0239460151642561
1.19670307636261	-1.14472234249115	-2.8712592124939	0.251398414373398	0.325685292482376	0.0239066909998655
1.19878780841827	-1.14127969741821	-2.8842077255249	0.251497238874435	0.325775444507599	0.0237735025584698
1.19888710975647	-1.14846849441528	-2.86704969406128	0.251370668411255	0.325971633195877	0.0237622037529945
1.19668054580688	-1.14036345481873	-2.88389897346497	0.251348614692688	0.325995624065399	0.0237049274146557
1.19692277908325	-1.14911925792694	-2.87345886230469	0.251283884048462	0.326134920120239	0.0236549954861403
1.19928681850433	-1.15086102485657	-2.87952518463135	0.251398175954819	0.326179593801498	0.0236672852188349
1.1959376335144	-1.14625489711761	-2.87446880340576	0.25123992562294	0.326425671577454	0.0236597061157227
1.19351649284363	-1.14950132369995	-2.87915349006653	0.251258015632629	0.326401203870773	0.0237925667315722
1.19652831554413	-1.14914989471436	-2.87999701499939	0.251294046640396	0.326585680246353	0.0238385088741779
1.19821619987488	-1.1510568857193	-2.88451504707336	0.251303881406784	0.32662233710289	0.023811424151063
1.19414818286896	-1.14949882030487	-2.89146256446838	0.251267611980438	0.326909124851227	0.0239817444235086
1.19849836826324	-1.14955544471741	-2.88051819801331	0.251253694295883	0.326864421367645	0.0240531843155622
1.19243502616882	-1.15120303630829	-2.88235878944397	0.251311749219894	0.326992690563202	0.0242222491651773
1.19953346252441	-1.14891421794891	-2.88582420349121	0.251298874616623	0.327139645814896	0.0242683924734592
1.192986369133	-1.14741480350494	-2.8808605670929	0.251301378011703	0.327202081680298	0.0244154799729586
1.19614720344543	-1.14929270744324	-2.89226984977722	0.251323729753494	0.327274590730667	0.024542648345232
1.19279336929321	-1.14620244503021	-2.88122916221619	0.251388341188431	0.327320545911789	0.0246898327022791
1.19643664360046	-1.14621388912201	-2.89361143112183	0.251329123973846	0.327442109584808	0.0248639117926359
1.1917188167572	-1.14313983917236	-2.8832790851593	0.251381605863571	0.327484428882599	0.0249351616948843
1.1914986371994	-1.14663875102997	-2.8925404548645	0.251349061727524	0.327474743127823	0.0251545421779156
1.19330930709839	-1.13937628269196	-2.8865442276001	0.251497536897659	0.327517360448837	0.0252067539840937
1.19070827960968	-1.14238679409027	-2.88574719429016	0.251269370317459	0.327642619609833	0.0254258532077074
1.18614614009857	-1.13711273670197	-2.88955402374268	0.251396149396896	0.327611118555069	0.0255764424800873
1.18664741516113	-1.14211130142212	-2.88515615463257	0.251231908798218	0.327615261077881	0.0256642289459705
1.18716299533844	-1.13500356674194	-2.89065861701965	0.251381635665894	0.327662080526352	0.025913568213582
1.18706679344177	-1.13700699806213	-2.88302659988403	0.2511205971241	0.3277188539505	0.0259807519614697
1.18092012405396	-1.13527488708496	-2.88954925537109	0.25119960308075	0.327633678913116	0.0262627173215151
1.18347692489624	-1.13499402999878	-2.88078188896179	0.251196771860123	0.327648758888245	0.0262877680361271
1.18017482757568	-1.13128876686096	-2.88194155693054	0.251144766807556	0.327557265758514	0.0265504084527493
1.18004846572876	-1.12956011295319	-2.88089299201965	0.25099304318428	0.327565014362335	0.0266211424022913
1.17062020301819	-1.12895405292511	-2.88443922996521	0.251081466674805	0.327568262815475	0.0268290862441063
1.17869794368744	-1.12563419342041	-2.8808274269104	0.25100839138031	0.32749217748642	0.0269054248929024
1.16820883750916	-1.12235379219055	-2.88153719902039	0.250952780246735	0.327532649040222	0.0270789675414562
1.17336595058441	-1.1194155216217	-2.88313484191895	0.250858306884766	0.327442139387131	0.0272173769772053
1.16500544548035	-1.12095010280609	-2.87860369682312	0.250983029603958	0.327430248260498	0.027391878888011
1.16913962364197	-1.11355245113373	-2.88041090965271	0.250823974609375	0.327460527420044	0.0275215432047844
1.15883898735046	-1.11158800125122	-2.88034105300903	0.250828295946121	0.327452450990677	0.0276667438447475
1.16240394115448	-1.11602520942688	-2.87981605529785	0.250733822584152	0.327397018671036	0.0278351828455925
1.15882551670074	-1.10895645618439	-2.8808114528656	0.25091153383255	0.327423274517059	0.0279021672904491
1.15954828262329	-1.1072154045105	-2.8802478313446	0.250748008489609	0.327449440956116	0.0280958376824856
1.15417122840881	-1.10876321792603	-2.87560677528381	0.250702857971191	0.327392667531967	0.0281109791249037
1.15904819965363	-1.10869896411896	-2.88134527206421	0.250701040029526	0.327460169792175	0.0281839966773987
1.15338242053986	-1.10632264614105	-2.88036346435547	0.250698268413544	0.327521771192551	0.0282459706068039
1.1543276309967	-1.10490918159485	-2.87802600860596	0.25056928396225	0.327481508255005	0.0283509381115437
1.1501966714859	-1.10586512088776	-2.88568091392517	0.250621736049652	0.327410489320755	0.0283767655491829
1.15212202072144	-1.1048549413681	-2.87087869644165	0.250488370656967	0.327448964118958	0.0283469595015049
1.14462196826935	-1.10090112686157	-2.88357210159302	0.25051611661911	0.327603071928024	0.0284303426742554
1.14762032032013	-1.10289490222931	-2.87822484970093	0.250378489494324	0.327558100223541	0.0283455196768045
1.14179491996765	-1.10254275798798	-2.87778806686401	0.250387042760849	0.327553391456604	0.0284724924713373
1.14232325553894	-1.10525155067444	-2.87832975387573	0.250364452600479	0.327617853879929	0.0283235851675272
1.13928580284119	-1.10165667533875	-2.8696551322937	0.250177502632141	0.327657014131546	0.0282992776483297
1.13495326042175	-1.10006165504456	-2.88158440589905	0.250175625085831	0.327741712331772	0.0283012632280588
1.13488161563873	-1.10299754142761	-2.87068271636963	0.250101953744888	0.327611565589905	0.0282207001000643
1.13334453105927	-1.1020575761795	-2.88001275062561	0.250054985284805	0.327769994735718	0.0282267741858959
1.13104152679443	-1.09901261329651	-2.86578798294067	0.249921754002571	0.327785342931747	0.0280641335994005
1.13005363941193	-1.10470974445343	-2.88432812690735	0.249794140458107	0.327798962593079	0.0281124003231525
1.12995624542236	-1.09884476661682	-2.87103343009949	0.24986469745636	0.327754497528076	0.0279320385307074
1.1284853219986	-1.10295188426971	-2.87257409095764	0.249721273779869	0.327831119298935	0.0280546955764294
1.12469387054443	-1.1005687713623	-2.87590622901917	0.249664753675461	0.327857345342636	0.0279059186577797
1.12486684322357	-1.10514080524445	-2.8654453754425	0.24952957034111	0.327879935503006	0.0279000625014305
1.12696480751038	-1.09948444366455	-2.87695097923279	0.249644711613655	0.327825635671616	0.0277868416160345
1.12545347213745	-1.10502576828003	-2.86002135276794	0.249391496181488	0.327985376119614	0.0278575252741575
1.12022769451141	-1.100266456604	-2.87283110618591	0.249468877911568	0.327925860881805	0.02777967043221
1.12185311317444	-1.10433447360992	-2.86273241043091	0.249410659074783	0.328071087598801	0.0277136936783791
1.12088549137115	-1.10126638412476	-2.87604069709778	0.249435007572174	0.327990263700485	0.0277402475476265
1.11784243583679	-1.10115706920624	-2.87033677101135	0.249307587742805	0.328128635883331	0.0277140494436026
1.12015008926392	-1.10273003578186	-2.86260175704956	0.249306842684746	0.328162431716919	0.0277378708124161
1.11561715602875	-1.10133373737335	-2.86969971656799	0.249354526400566	0.328130900859833	0.0278848744928837
1.12179613113403	-1.10419082641602	-2.8679621219635	0.249349743127823	0.328213006258011	0.0277480576187372
1.11171817779541	-1.10141539573669	-2.87157559394836	0.249367192387581	0.328246712684631	0.0278728678822517
1.11659944057465	-1.09890580177307	-2.87016987800598	0.249356627464294	0.328325241804123	0.0278698075562716
1.10948514938354	-1.10156917572021	-2.8679039478302	0.249462708830833	0.328193694353104	0.0279470514506102
1.1159416437149	-1.09885966777802	-2.87139773368835	0.249470815062523	0.328322768211365	0.0279852133244276
1.10765898227692	-1.09971022605896	-2.86619210243225	0.249402537941933	0.328418076038361	0.02804946154356
1.1166660785675	-1.100998878479	-2.87520217895508	0.249481111764908	0.328371971845627	0.0281717330217361
1.11037123203278	-1.09959316253662	-2.87161827087402	0.249613896012306	0.328335016965866	0.0281770583242178
1.11899888515472	-1.09868800640106	-2.87435579299927	0.249578475952148	0.328406810760498	0.0282838903367519
1.1106960773468	-1.09581422805786	-2.8660261631012	0.24971416592598	0.328378230333328	0.0283183678984642
1.11492538452148	-1.09938073158264	-2.88128709793091	0.249706283211708	0.328335583209991	0.0284311398863792
1.11828088760376	-1.1005392074585	-2.8686375617981	0.249749690294266	0.328428685665131	0.0284881535917521
1.11496114730835	-1.09546077251434	-2.87699675559998	0.249941676855087	0.32844078540802	0.0286421496421099
1.11508929729462	-1.09655630588531	-2.87347006797791	0.249866396188736	0.328339666128159	0.0286727678030729
1.1174989938736	-1.10031390190125	-2.87512826919556	0.24995730817318	0.328440964221954	0.0287377275526524
1.1180408000946	-1.09561431407928	-2.88230156898499	0.250196874141693	0.328486740589142	0.0288759171962738
1.11608529090881	-1.0967835187912	-2.87192988395691	0.250086665153503	0.328562259674072	0.0288344826549292
1.11610269546509	-1.09681463241577	-2.88406038284302	0.250286847352982	0.328482449054718	0.0290323253720999
1.12289905548096	-1.09672868251801	-2.87536525726318	0.250371783971787	0.328486263751984	0.0289363078773022
1.11207389831543	-1.0972090959549	-2.88837242126465	0.250517636537552	0.328632861375809	0.0290927365422249
1.12198877334595	-1.09629786014557	-2.88110113143921	0.250545710325241	0.328562587499619	0.0290718767791986
1.11251258850098	-1.09394180774689	-2.87999057769775	0.250764936208725	0.328564405441284	0.0291837509721518
1.11910724639893	-1.09703004360199	-2.88725090026855	0.250951707363129	0.328657209873199	0.0291678681969643
1.11743724346161	-1.09665715694427	-2.87732195854187	0.250924199819565	0.328643500804901	0.0292068589478731
1.1162588596344	-1.09387636184692	-2.89548897743225	0.251086801290512	0.328746676445007	0.0293444134294987
1.11572980880737	-1.09558868408203	-2.88172888755798	0.25126388669014	0.328669279813766	0.0293302033096552
1.12034249305725	-1.09582412242889	-2.89532446861267	0.251337945461273	0.328694820404053	0.0295019447803497
1.11566543579102	-1.09390652179718	-2.88695597648621	0.251542627811432	0.328654676675797	0.0294721443206072
1.11667513847351	-1.0984628200531	-2.89757823944092	0.251558274030685	0.328667402267456	0.0296595729887486
1.12174081802368	-1.09278929233551	-2.8926854133606	0.251870781183243	0.328611135482788	0.0296544376760721
1.12037467956543	-1.09566295146942	-2.89248538017273	0.25178000330925	0.328716725111008	0.0298512615263462
1.121746301651	-1.09307837486267	-2.89461398124695	0.252019703388214	0.328693389892578	0.0299075115472078
1.12313640117645	-1.10013401508331	-2.89122819900513	0.251971960067749	0.328639596700668	0.0299409870058298
1.12804520130157	-1.09616875648499	-2.8971118927002	0.252315849065781	0.328569889068604	0.0300411023199558
1.12771677970886	-1.10099995136261	-2.8893837928772	0.252197682857513	0.328640758991241	0.0300687570124865
1.12900495529175	-1.09480154514313	-2.89782643318176	0.252361536026001	0.328465610742569	0.0302296355366707
1.12916159629822	-1.10138368606567	-2.89043307304382	0.252535104751587	0.328508853912354	0.0301752239465714
1.12825608253479	-1.09864437580109	-2.90172624588013	0.252609521150589	0.328495651483536	0.030294282361865
1.1332665681839	-1.10016417503357	-2.88679313659668	0.252565622329712	0.328406125307083	0.0302757099270821
1.13164842128754	-1.10169458389282	-2.89404535293579	0.252800107002258	0.328389227390289	0.0304171703755856
1.14152526855469	-1.10151612758636	-2.88794159889221	0.252793371677399	0.328272998332977	0.0302903186529875
1.13436210155487	-1.10312473773956	-2.90020704269409	0.2528096139431	0.328412711620331	0.0304652433842421
1.13802134990692	-1.10168278217316	-2.8917281627655	0.252847075462341	0.328183263540268	0.0303507000207901
1.13763236999512	-1.10420978069305	-2.89725399017334	0.253044158220291	0.328257113695145	0.0304651185870171
1.14074552059174	-1.10367023944855	-2.8944137096405	0.253021568059921	0.328137516975403	0.0303853750228882
1.14282023906708	-1.1025425195694	-2.89786291122437	0.253081947565079	0.328159987926483	0.030440978705883
1.14064681529999	-1.10883259773254	-2.89543533325195	0.25314399600029	0.32804337143898	0.0304478872567415
1.14729833602905	-1.10582375526428	-2.89022541046143	0.253309428691864	0.328034847974777	0.0303959231823683
1.14358305931091	-1.10811293125153	-2.90231585502625	0.253265261650085	0.328031182289124	0.0303771775215864
1.14496684074402	-1.10621929168701	-2.8921160697937	0.253427386283875	0.327951550483704	0.0303156524896622
1.14542865753174	-1.11182475090027	-2.90127635002136	0.253497719764709	0.327914178371429	0.0303270798176527
1.15188050270081	-1.1103184223175	-2.88605189323425	0.253572285175323	0.32797372341156	0.0303179789334536
1.1486142873764	-1.11127197742462	-2.89989638328552	0.253590404987335	0.32796311378479	0.0303326640278101
1.15091097354889	-1.11214411258698	-2.88917756080627	0.253715664148331	0.327898442745209	0.030286667868495
1.15478110313416	-1.11250579357147	-2.90155148506165	0.253844380378723	0.327753394842148	0.0302916988730431
1.15122485160828	-1.11133134365082	-2.89151000976563	0.25382336974144	0.327885925769806	0.0302241668105125
1.15059661865234	-1.11152565479279	-2.90002965927124	0.253962159156799	0.327719867229462	0.030364042147994
1.15683114528656	-1.11133408546448	-2.90036344528198	0.25407138466835	0.32783031463623	0.0302282962948084
1.15065956115723	-1.11375069618225	-2.8967399597168	0.2541324198246	0.327752560377121	0.0303387623280287
1.1572699546814	-1.10905921459198	-2.89668941497803	0.254178196191788	0.327788084745407	0.0302034262567759
1.15105450153351	-1.11516129970551	-2.89027094841003	0.254295587539673	0.32767915725708	0.0303156711161137
1.16024541854858	-1.11091041564941	-2.89872813224792	0.25429293513298	0.327648192644119	0.0302198808640242
1.15320515632629	-1.11213910579681	-2.89202570915222	0.254429817199707	0.327671498060226	0.0302705150097609
1.15991866588593	-1.11240267753601	-2.89803385734558	0.254422396421433	0.327563852071762	0.030167356133461
1.15454208850861	-1.11388599872589	-2.88872671127319	0.254503011703491	0.327495843172073	0.0302371867001057
1.15637576580048	-1.11031293869019	-2.90076589584351	0.254532128572464	0.327622026205063	0.0300920829176903
1.15454232692719	-1.11202800273895	-2.88400673866272	0.254488199949265	0.327434718608856	0.0301024504005909
1.15540206432343	-1.11327397823334	-2.90148448944092	0.254609286785126	0.327416062355042	0.0300612337887287
1.15842425823212	-1.11054372787476	-2.88876938819885	0.254710733890533	0.327343374490738	0.0299461781978607
1.15723884105682	-1.11450636386871	-2.89433026313782	0.25454917550087	0.327374994754791	0.0299339145421982
1.15303707122803	-1.10927438735962	-2.89551377296448	0.254711538553238	0.327193528413773	0.0298376940190792
1.1567177772522	-1.11466634273529	-2.89512515068054	0.254640191793442	0.32717028260231	0.0297259110957384
1.15372550487518	-1.11192226409912	-2.89683771133423	0.25478133559227	0.327149748802185	0.0296587441116571
1.15439510345459	-1.11278605461121	-2.88830542564392	0.254638195037842	0.327138513326645	0.0295368041843176
1.14834415912628	-1.11342060565948	-2.89985585212708	0.254720777273178	0.327040880918503	0.0295335967093706
1.15701949596405	-1.11024022102356	-2.88728499412537	0.254727125167847	0.326931297779083	0.0293126367032528
1.14954042434692	-1.11133933067322	-2.89425563812256	0.254705429077148	0.327015817165375	0.0292592905461788
1.15030825138092	-1.11058902740479	-2.88602089881897	0.254712700843811	0.326890110969543	0.0292140655219555
1.15397262573242	-1.11260497570038	-2.89630842208862	0.25472018122673	0.326920181512833	0.0290420223027468
1.14755153656006	-1.11432027816772	-2.88189029693604	0.254682719707489	0.326911091804504	0.0289894752204418
1.15157461166382	-1.11113488674164	-2.89725041389465	0.254607081413269	0.326833724975586	0.0289026722311974
1.14813375473022	-1.11387765407562	-2.88115930557251	0.254733592271805	0.326739549636841	0.0287915039807558
1.15116739273071	-1.11329340934753	-2.89423537254334	0.254636973142624	0.326832115650177	0.0287338327616453
1.15139079093933	-1.11067843437195	-2.88670468330383	0.25457751750946	0.326757043600082	0.0286052096635103
1.14725768566132	-1.11329436302185	-2.88876628875732	0.254549324512482	0.326799750328064	0.0285610482096672
1.15172696113586	-1.11443376541138	-2.88441681861877	0.254507571458817	0.326695084571838	0.028466023504734
1.14888727664948	-1.11364829540253	-2.87839603424072	0.254566550254822	0.326762944459915	0.0283288136124611
1.15157902240753	-1.11312282085419	-2.89161920547485	0.254440099000931	0.326778948307037	0.0283111352473497
1.1501317024231	-1.11310601234436	-2.87877249717712	0.254403531551361	0.326676577329636	0.0281218215823174
1.1554661989212	-1.11748540401459	-2.88880896568298	0.254240036010742	0.326608866453171	0.0280327815562487
1.15204322338104	-1.1150130033493	-2.88440990447998	0.254366278648376	0.326665759086609	0.0278614535927773
1.16028153896332	-1.11640441417694	-2.87867999076843	0.254144251346588	0.326585710048676	0.0277553107589483
1.15863871574402	-1.11730420589447	-2.88477420806885	0.254084497690201	0.326566487550735	0.0276038367301226
1.16483747959137	-1.12091970443726	-2.87411212921143	0.253990292549133	0.326513022184372	0.0273652337491512
1.16460680961609	-1.12192726135254	-2.8857741355896	0.253950953483582	0.326487511396408	0.0272392369806767
1.17166590690613	-1.12381541728973	-2.87675929069519	0.253743559122086	0.326480984687805	0.0270004905760288
1.16965305805206	-1.12488996982574	-2.87485432624817	0.253659963607788	0.326315671205521	0.026915181428194
1.17372155189514	-1.13106739521027	-2.88109183311462	0.253665626049042	0.326312363147736	0.0266797170042992
1.18285179138184	-1.13092696666718	-2.86629939079285	0.253417938947678	0.326144397258759	0.0264900252223015
1.180131316185	-1.13375473022461	-2.87887763977051	0.25333833694458	0.326266705989838	0.0263849254697561
1.1894119977951	-1.13706994056702	-2.86516857147217	0.253111809492111	0.326014846563339	0.0261644795536995
1.19070565700531	-1.14217877388	-2.86967706680298	0.253137499094009	0.326068192720413	0.0261043887585402
1.20053780078888	-1.14328813552856	-2.86537957191467	0.25292494893074	0.325972080230713	0.0259087812155485
1.20145833492279	-1.14429438114166	-2.86151027679443	0.25281697511673	0.325946390628815	0.0256787221878767
1.20704710483551	-1.1524498462677	-2.86769127845764	0.2525355219841	0.325863182544708	0.0256336703896523
1.21647572517395	-1.15075707435608	-2.85395550727844	0.252532958984375	0.325716227293015	0.025304302573204
1.21694099903107	-1.15973973274231	-2.86289072036743	0.25225156545639	0.325701504945755	0.0252031628042459
1.21964812278748	-1.15832042694092	-2.86112833023071	0.252164572477341	0.325690031051636	0.0248946603387594
1.22713303565979	-1.16648781299591	-2.85181856155396	0.251990407705307	0.325613856315613	0.0246714372187853
1.23263108730316	-1.16513931751251	-2.85999155044556	0.251899510622025	0.325490653514862	0.0243310928344727
1.23782861232758	-1.17644214630127	-2.84816241264343	0.251626193523407	0.325490474700928	0.0240913722664118
1.24070680141449	-1.17495000362396	-2.85749626159668	0.251501441001892	0.325321555137634	0.0238059032708406
1.24212324619293	-1.18475866317749	-2.83922672271729	0.251300811767578	0.325361400842667	0.0234371274709702
1.25088012218475	-1.18923223018646	-2.85507106781006	0.251180171966553	0.325162202119827	0.0230651721358299
1.25322926044464	-1.19088137149811	-2.84462952613831	0.250984162092209	0.325224101543427	0.0227206740528345
1.25948929786682	-1.19765162467957	-2.84366869926453	0.250753104686737	0.325123816728592	0.0222943909466267
1.25942862033844	-1.20312523841858	-2.84807991981506	0.250671356916428	0.324957132339478	0.0220793094485998
1.26862096786499	-1.20735371112823	-2.84393572807312	0.250542759895325	0.324989318847656	0.0215783007442951
1.26562440395355	-1.21078085899353	-2.84447407722473	0.250319987535477	0.324872940778732	0.0212737508118153
1.27569901943207	-1.214035987854	-2.83786654472351	0.250182718038559	0.324785828590393	0.0208970680832863
1.27550077438354	-1.22389614582062	-2.82920908927917	0.24995681643486	0.324632465839386	0.0205323211848736
1.2845846414566	-1.2250337600708	-2.83926582336426	0.249874845147133	0.324572503566742	0.0202270206063986
1.28909635543823	-1.23010909557343	-2.83058571815491	0.249684408307076	0.324481755495071	0.0198437124490738
1.28626322746277	-1.2335512638092	-2.8265221118927	0.24942746758461	0.324465185403824	0.0195891875773668
1.29410040378571	-1.24235200881958	-2.8274028301239	0.249243542551994	0.324319660663605	0.0192577820271254
1.29334878921509	-1.24659430980682	-2.81617903709412	0.2492316365242	0.324182391166687	0.0189375504851341
1.30235779285431	-1.24932706356049	-2.81467390060425	0.249007642269135	0.324047029018402	0.0187002047896385
1.30369651317596	-1.25104665756226	-2.82322335243225	0.248794317245483	0.324060648679733	0.0183788426220417
1.30463004112244	-1.25621426105499	-2.80581569671631	0.248606532812119	0.323852688074112	0.018109479919076
1.30763876438141	-1.26258611679077	-2.81796622276306	0.248421058058739	0.323749393224716	0.0179775636643171
1.30940544605255	-1.2593138217926	-2.81515598297119	0.248467087745667	0.323613584041595	0.0176054276525974
1.31526660919189	-1.26828932762146	-2.80290198326111	0.248003154993057	0.323524057865143	0.0174555573612452
1.31365489959717	-1.26454162597656	-2.81249475479126	0.24807570874691	0.323422312736511	0.0172419250011444
1.31814110279083	-1.27095985412598	-2.80387854576111	0.247857809066772	0.323259085416794	0.0169510636478662
1.31940639019012	-1.27423942089081	-2.80079555511475	0.247722312808037	0.323209553956985	0.0167326778173447
1.32356286048889	-1.27476644515991	-2.80470752716064	0.247736036777496	0.323054194450378	0.0165831092745066
1.32251441478729	-1.27794849872589	-2.79276251792908	0.247439831495285	0.323018938302994	0.0163012072443962
1.32456207275391	-1.27821660041809	-2.80442333221436	0.247368454933167	0.322814971208572	0.0162137523293495
1.32132816314697	-1.28385305404663	-2.79499006271362	0.247237622737885	0.322758257389069	0.0160332825034857
1.3301614522934	-1.28862810134888	-2.79153990745544	0.247144594788551	0.322693318128586	0.0156903807073832
1.33118116855621	-1.28412044048309	-2.79629921913147	0.247077226638794	0.322561711072922	0.0155264288187027
1.32370412349701	-1.28967833518982	-2.79343771934509	0.246948063373566	0.322605818510056	0.0153329167515039
1.32902312278748	-1.29152870178223	-2.78696537017822	0.246864527463913	0.322434663772583	0.0150366425514221
1.32090485095978	-1.29506766796112	-2.78911685943604	0.246903568506241	0.322377115488052	0.0149223282933235
1.32723557949066	-1.2954295873642	-2.79443955421448	0.24682691693306	0.322339653968811	0.0146184293553233
1.3266863822937	-1.29631090164185	-2.78316879272461	0.246644124388695	0.322315901517868	0.0144235538318753
1.32056105136871	-1.29819297790527	-2.7925763130188	0.246586978435516	0.322347044944763	0.0142915472388268
1.32415044307709	-1.2953165769577	-2.79135537147522	0.246527522802353	0.322238385677338	0.0141249215230346
1.32275891304016	-1.30064213275909	-2.78027820587158	0.246504426002502	0.322188079357147	0.0139879304915667
1.31899762153625	-1.3010995388031	-2.787109375	0.24657541513443	0.322250425815582	0.0138221271336079
1.32329940795898	-1.29835641384125	-2.78262281417847	0.246499642729759	0.32216465473175	0.0136916637420654
1.32145690917969	-1.29868698120117	-2.78712797164917	0.246409744024277	0.322160452604294	0.0135972248390317
1.31732940673828	-1.300257563591	-2.78418803215027	0.246431887149811	0.322278827428818	0.0134829375892878
1.31867706775665	-1.30259335041046	-2.79207396507263	0.246342569589615	0.322218835353851	0.0134368427097797
1.31534922122955	-1.30288469791412	-2.7850501537323	0.24629619717598	0.322190165519714	0.0133381085470319
1.3202064037323	-1.29741275310516	-2.7835214138031	0.246405422687531	0.322184056043625	0.013228964060545
1.3218480348587	-1.30152368545532	-2.78463292121887	0.246412500739098	0.322159200906754	0.0131643395870924
1.31515789031982	-1.30180191993713	-2.78188538551331	0.246272325515747	0.322304636240005	0.013113496825099
1.31416654586792	-1.29985773563385	-2.78637337684631	0.24634362757206	0.322324335575104	0.0130084548145533
1.31187891960144	-1.29756808280945	-2.77857542037964	0.246323421597481	0.322254538536072	0.0129169560968876
1.31136059761047	-1.30421304702759	-2.77803230285645	0.24624091386795	0.322287559509277	0.0128495348617435
1.31361830234528	-1.29660964012146	-2.78962087631226	0.246421113610268	0.322282910346985	0.0127355642616749
1.31316220760345	-1.29574751853943	-2.79124236106873	0.246513873338699	0.322333127260208	0.0127003639936447
1.30500090122223	-1.30178415775299	-2.78032636642456	0.24643175303936	0.322399109601974	0.0126338759437203
1.30312371253967	-1.29958617687225	-2.78172087669373	0.246455535292625	0.322502076625824	0.0125564206391573
1.30325329303741	-1.29313480854034	-2.7869656085968	0.246534153819084	0.322469770908356	0.0126192793250084
1.2986319065094	-1.29262173175812	-2.78749942779541	0.246648192405701	0.322509765625	0.01256413012743
1.29748487472534	-1.29528331756592	-2.78354001045227	0.246727719902992	0.322555899620056	0.012476752512157
1.3010561466217	-1.29215705394745	-2.78362202644348	0.24682642519474	0.32250851392746	0.0125690056011081
1.29945373535156	-1.28939735889435	-2.7919545173645	0.246925458312035	0.322501718997955	0.012668433599174
1.29388296604156	-1.29084098339081	-2.79759216308594	0.246964812278748	0.322684615850449	0.0126985991373658
1.29509675502777	-1.28534555435181	-2.78596329689026	0.247116848826408	0.322650730609894	0.012788251042366
1.29542779922485	-1.28300964832306	-2.78236365318298	0.247146859765053	0.322538644075394	0.0130014168098569
1.28984320163727	-1.28318381309509	-2.79140758514404	0.247298002243042	0.322682589292526	0.0131455957889557
1.29395520687103	-1.28107702732086	-2.79519629478455	0.247549146413803	0.322708696126938	0.0132668428122997
1.29634058475494	-1.27540421485901	-2.78894138336182	0.247571721673012	0.322601944208145	0.0134437214583158
1.29061186313629	-1.27616989612579	-2.78247714042664	0.247698813676834	0.322700709104538	0.013651005923748
1.28762698173523	-1.27112376689911	-2.79476022720337	0.247930303215981	0.322804421186447	0.013932435773313
1.29198312759399	-1.26758050918579	-2.80011916160584	0.248025670647621	0.322726368904114	0.014099819585681
1.29054868221283	-1.26857697963715	-2.78894782066345	0.248229190707207	0.322706878185272	0.0142485061660409
1.29268515110016	-1.26547682285309	-2.79886746406555	0.248551294207573	0.322756677865982	0.0144670708104968
1.2925853729248	-1.26032507419586	-2.80555272102356	0.248675420880318	0.322692334651947	0.0145910074934363
1.28858816623688	-1.25843954086304	-2.79590177536011	0.248800128698349	0.322770416736603	0.0146664828062057
1.28807497024536	-1.25818288326263	-2.79921817779541	0.249049842357635	0.322852820158005	0.0149073572829366
1.28644633293152	-1.25918889045715	-2.80553793907166	0.249235346913338	0.322729110717773	0.0149298245087266
1.29099237918854	-1.25318825244904	-2.80060768127441	0.249522298574448	0.322692334651947	0.0149314925074577
1.28983616828918	-1.25649094581604	-2.80560231208801	0.249752506613731	0.322784960269928	0.0151302153244615
1.28519189357758	-1.2563157081604	-2.80730128288269	0.249837800860405	0.322821825742722	0.015142185613513
1.28771436214447	-1.24972414970398	-2.8046236038208	0.250114738941193	0.322716504335403	0.0152163235470653
1.28950834274292	-1.25577044487	-2.80606889724731	0.250296175479889	0.32258129119873	0.0153359696269035
1.28911626338959	-1.255988240242	-2.80723261833191	0.250496447086334	0.3226278424263	0.0153841059654951
1.29318940639496	-1.25140678882599	-2.8159646987915	0.25084388256073	0.322544753551483	0.0154358167201281
1.29327356815338	-1.25390839576721	-2.80668759346008	0.251005202531815	0.322491496801376	0.0155820893123746
1.29403328895569	-1.25777387619019	-2.81131196022034	0.251112252473831	0.32252049446106	0.0156707130372524
1.29493546485901	-1.25036489963531	-2.81604194641113	0.251365333795547	0.322297632694244	0.0158001948148012
1.29752683639526	-1.25672876834869	-2.80535745620728	0.25150990486145	0.322224795818329	0.0158382710069418
1.30089294910431	-1.25844919681549	-2.8095908164978	0.251755923032761	0.322172224521637	0.0158940777182579
1.30440580844879	-1.25558948516846	-2.81290507316589	0.251949101686478	0.322003781795502	0.0160454474389553
1.30127716064453	-1.25733172893524	-2.81182885169983	0.252093195915222	0.32207402586937	0.0160815641283989
1.3041524887085	-1.2588222026825	-2.8104133605957	0.252284705638886	0.321805566549301	0.0161970295011997
1.30523586273193	-1.26306545734406	-2.81395483016968	0.252359747886658	0.321743041276932	0.016285914927721
1.30916559696198	-1.26107227802277	-2.81346368789673	0.252716273069382	0.32178121805191	0.0163050293922424
1.31420731544495	-1.26273024082184	-2.8104043006897	0.25284668803215	0.321592539548874	0.0163350179791451
1.31259965896606	-1.26468002796173	-2.81982636451721	0.252941906452179	0.321592181921005	0.0165192354470491
1.3167769908905	-1.26364207267761	-2.81665205955505	0.253092467784882	0.321497827768326	0.0164993572980165
1.31515491008759	-1.26984763145447	-2.80758118629456	0.253188967704773	0.321316719055176	0.016553508117795
1.32040107250214	-1.2658224105835	-2.82100558280945	0.253529995679855	0.321367472410202	0.0167672764509916
1.32571721076965	-1.26731777191162	-2.81882405281067	0.253629148006439	0.321337223052979	0.0167407505214214
1.32115125656128	-1.26947355270386	-2.81179428100586	0.253659814596176	0.321309745311737	0.0168312359601259
1.32919335365295	-1.27156567573547	-2.82834029197693	0.253841251134872	0.321279078722	0.0169624071568251
1.32775831222534	-1.27335369586945	-2.81569504737854	0.254079788923264	0.32114964723587	0.0169494803994894
1.33337938785553	-1.2734032869339	-2.81905317306519	0.254224270582199	0.321072906255722	0.0170028414577246
1.33792352676392	-1.27284455299377	-2.82137489318848	0.25422465801239	0.321211665868759	0.0170666538178921
1.33195018768311	-1.27364134788513	-2.82111191749573	0.254407852888107	0.321289867162704	0.0169715508818626
1.33585965633392	-1.27712309360504	-2.81761789321899	0.254437327384949	0.321159899234772	0.0170618202537298
1.33570444583893	-1.28065896034241	-2.83023476600647	0.254621267318726	0.321246653795242	0.0169581081718206
1.34116280078888	-1.27670168876648	-2.8165283203125	0.25479844212532	0.321198552846909	0.0168724339455366
1.34013450145721	-1.2783637046814	-2.82514572143555	0.254789918661118	0.321275740861893	0.0169434044510126
1.34117794036865	-1.27967464923859	-2.82217955589294	0.254928588867188	0.321191191673279	0.0168494842946529
1.34465157985687	-1.28714418411255	-2.82065653800964	0.254909723997116	0.321239620447159	0.0167840104550123
1.34706473350525	-1.28166234493256	-2.82944965362549	0.255152761936188	0.321235567331314	0.0168667510151863
1.34580039978027	-1.28922855854034	-2.81991243362427	0.255046874284744	0.321272552013397	0.0167684257030487
1.35011327266693	-1.28681826591492	-2.8189218044281	0.255030483007431	0.321288496255875	0.0167727209627628
1.34636867046356	-1.28747701644897	-2.82448554039001	0.255197286605835	0.321235597133636	0.0168427154421806
1.35225093364716	-1.28954482078552	-2.81903910636902	0.255112409591675	0.321220934391022	0.0167292803525925
1.35689604282379	-1.28674018383026	-2.82107329368591	0.255111783742905	0.321054190397263	0.0167583748698235
1.34880650043488	-1.29121732711792	-2.82454085350037	0.255066484212875	0.32118684053421	0.0168619994074106
1.35689675807953	-1.28794133663177	-2.82559418678284	0.254977643489838	0.321041107177734	0.0167986936867237
1.35407066345215	-1.28983938694	-2.81449699401855	0.254932910203934	0.320954740047455	0.0168723110109568
1.3564487695694	-1.29062962532043	-2.82656764984131	0.254952073097229	0.320926457643509	0.0168335493654013
1.36148071289063	-1.28852939605713	-2.80730533599854	0.254778385162354	0.320849061012268	0.0168153699487448
1.35265755653381	-1.28972613811493	-2.81746554374695	0.254696846008301	0.320917338132858	0.016894044354558
1.36136102676392	-1.28937292098999	-2.81281042098999	0.254522413015366	0.320685267448425	0.0168672706931829
1.35712134838104	-1.29252421855927	-2.80904293060303	0.254471033811569	0.320609390735626	0.0168555323034525
1.36087286472321	-1.29152894020081	-2.81477642059326	0.254383891820908	0.320570230484009	0.0168919488787651
1.36544859409332	-1.28877365589142	-2.80153799057007	0.254165381193161	0.320437043905258	0.0168296564370394
1.36067020893097	-1.29213607311249	-2.80501890182495	0.254097104072571	0.320467382669449	0.0168029703199863
1.36014330387115	-1.29227137565613	-2.80517888069153	0.253851264715195	0.320302158594131	0.016864575445652
1.36456775665283	-1.28779768943787	-2.80184316635132	0.253906667232513	0.320282727479935	0.0167758762836456
1.36361134052277	-1.29439413547516	-2.79628229141235	0.253569692373276	0.320218324661255	0.0167915262281895
1.36153793334961	-1.2895712852478	-2.80491423606873	0.253527164459229	0.320167034864426	0.0167547129094601
1.35969173908234	-1.29019856452942	-2.79073333740234	0.253347754478455	0.320054978132248	0.0166679918766022
1.36214184761047	-1.2959463596344	-2.79103064537048	0.25317108631134	0.320097744464874	0.0165904816240072
1.36709487438202	-1.28969347476959	-2.79982328414917	0.253191590309143	0.319989383220673	0.0165755581110716
1.36329734325409	-1.29279243946075	-2.79487085342407	0.253044873476028	0.320037215948105	0.016578858718276
1.3619829416275	-1.29559433460236	-2.78694772720337	0.252739489078522	0.320076733827591	0.0164862982928753
1.36406779289246	-1.28958976268768	-2.79305911064148	0.25275444984436	0.31993356347084	0.0165276639163494
1.36045098304749	-1.29566133022308	-2.78836703300476	0.252639323472977	0.3200443983078	0.0164665393531322
1.36681866645813	-1.29182970523834	-2.78234243392944	0.252492427825928	0.319961279630661	0.0163576453924179
1.36320209503174	-1.29217052459717	-2.79435586929321	0.252394825220108	0.319995939731598	0.0163862984627485
1.36299800872803	-1.29177474975586	-2.78168988227844	0.252264201641083	0.32013276219368	0.0163135975599289
1.3634204864502	-1.29148602485657	-2.77787113189697	0.252135962247849	0.319997578859329	0.0164002273231745
1.36432099342346	-1.29143929481506	-2.7900116443634	0.252247512340546	0.320126473903656	0.0163419172167778
1.36757671833038	-1.28976356983185	-2.77979207038879	0.251901060342789	0.32010892033577	0.0162976961582899
1.36172819137573	-1.28842508792877	-2.78873538970947	0.251876890659332	0.32032111287117	0.0164078343659639
1.36691534519196	-1.28528225421906	-2.7840142250061	0.251769930124283	0.320170611143112	0.0162994619458914
1.36468744277954	-1.28862226009369	-2.77437210083008	0.251709491014481	0.320272207260132	0.0163525082170963
1.36814332008362	-1.28797149658203	-2.78189992904663	0.251726716756821	0.32030662894249	0.016375444829464
1.36553502082825	-1.28825080394745	-2.77897357940674	0.25157043337822	0.320337235927582	0.0163479093462229
1.3608626127243	-1.27950763702393	-2.77238702774048	0.251450926065445	0.320482909679413	0.016278725117445
1.36406242847443	-1.28521621227264	-2.77688932418823	0.251391261816025	0.320507198572159	0.0163531955331564
1.35983800888062	-1.28132808208466	-2.78098273277283	0.251270771026611	0.320479512214661	0.0162584781646729
1.36757230758667	-1.28166723251343	-2.77315044403076	0.251256078481674	0.320478796958923	0.0162630397826433
1.36248600482941	-1.28266859054565	-2.77522087097168	0.251179456710815	0.320601880550385	0.016348110511899
1.35845279693604	-1.27813076972961	-2.78268885612488	0.251049518585205	0.320702731609344	0.0162789560854435
1.36018717288971	-1.27539885044098	-2.77676463127136	0.251014530658722	0.320710718631744	0.0162594076246023
1.36164307594299	-1.28063404560089	-2.76919865608215	0.250851362943649	0.320713996887207	0.0163222160190344
1.35965728759766	-1.27872812747955	-2.77765083312988	0.250895917415619	0.32072901725769	0.0162700153887272
1.36105513572693	-1.27082598209381	-2.77694797515869	0.250895440578461	0.320759803056717	0.0162681192159653
1.35930955410004	-1.27866947650909	-2.77376556396484	0.250693768262863	0.320927947759628	0.016295937821269
1.35820400714874	-1.27254843711853	-2.78252744674683	0.250663876533508	0.32096990942955	0.0163511149585247
1.35875535011292	-1.27124679088593	-2.77049469947815	0.250631183385849	0.320966213941574	0.0163946114480495
1.35790526866913	-1.27483427524567	-2.76951766014099	0.250674873590469	0.321149528026581	0.0164355412125587
1.36222982406616	-1.27098095417023	-2.77944397926331	0.250691920518875	0.321082413196564	0.0164909344166517
1.35815584659576	-1.26984798908234	-2.778733253479	0.250559359788895	0.321208268404007	0.016579695045948
1.3623913526535	-1.26830410957336	-2.77598118782043	0.250473260879517	0.321317940950394	0.0165482684969902
1.36028444766998	-1.2671412229538	-2.78039479255676	0.250486820936203	0.321362257003784	0.0166074354201555
1.35651755332947	-1.26793956756592	-2.77826428413391	0.250487834215164	0.321380317211151	0.0167166460305452
1.36010944843292	-1.26615023612976	-2.77690124511719	0.250475883483887	0.321543276309967	0.0166427232325077
1.35744571685791	-1.26690113544464	-2.777752161026	0.250531315803528	0.321503221988678	0.016649479046464
1.36010313034058	-1.26268970966339	-2.78673505783081	0.250417679548264	0.321679383516312	0.0166375488042831
1.35530924797058	-1.26814496517181	-2.77634263038635	0.250380754470825	0.321638315916061	0.0165860988199711
1.35528361797333	-1.26766002178192	-2.77893424034119	0.250489592552185	0.321756511926651	0.0166303217411041
1.36262941360474	-1.26140189170837	-2.78650069236755	0.250510692596436	0.321795493364334	0.0165756326168776
1.35450446605682	-1.2638281583786	-2.7750346660614	0.250463426113129	0.321865886449814	0.0165102798491716
1.35361325740814	-1.26188600063324	-2.78436374664307	0.25044447183609	0.321880161762238	0.016580605879426
1.35740637779236	-1.26458871364594	-2.78355145454407	0.250442624092102	0.321921974420547	0.0165424384176731
1.35425567626953	-1.26498091220856	-2.77274250984192	0.250618398189545	0.321945250034332	0.0165364798158407
1.3573043346405	-1.26316940784454	-2.7822699546814	0.250517070293427	0.322025954723358	0.0165952239185572
1.35330808162689	-1.25902211666107	-2.78516292572021	0.250562012195587	0.322097599506378	0.0165392812341452
1.35644781589508	-1.26314353942871	-2.77234315872192	0.250481188297272	0.32200762629509	0.0166314002126455
1.35528707504272	-1.2628607749939	-2.78232073783875	0.250653386116028	0.322107404470444	0.0166175607591867
1.35774040222168	-1.25942063331604	-2.77482795715332	0.250747382640839	0.322053998708725	0.0166000649333
1.35505974292755	-1.2622606754303	-2.77529573440552	0.250598698854446	0.32219335436821	0.0167158842086792
1.35621690750122	-1.2597314119339	-2.78336906433105	0.250768333673477	0.322140067815781	0.0167644023895264
1.35712277889252	-1.26033699512482	-2.77023553848267	0.250706553459167	0.322148501873016	0.0167874619364738
1.36027991771698	-1.26018810272217	-2.78333783149719	0.25079208612442	0.322122752666473	0.016846114769578
1.35865092277527	-1.26243567466736	-2.77597451210022	0.250831633806229	0.322237253189087	0.01687684468925
1.35944187641144	-1.26144623756409	-2.77378702163696	0.250739008188248	0.322242051362991	0.0168741252273321
1.35482859611511	-1.25784659385681	-2.78102564811707	0.25092414021492	0.322171270847321	0.0170392282307148
1.3594845533371	-1.26183986663818	-2.77594566345215	0.250862330198288	0.322238028049469	0.0169391073286533
1.36278569698334	-1.25773370265961	-2.77875709533691	0.250984907150269	0.322106719017029	0.0169417522847652
1.35403048992157	-1.26178157329559	-2.77979564666748	0.251023322343826	0.322338849306107	0.0169761180877686
1.36410450935364	-1.25799667835236	-2.77464938163757	0.251006782054901	0.322200119495392	0.01698730699718
1.35591995716095	-1.26197075843811	-2.77910590171814	0.251102030277252	0.322265356779099	0.0170969907194376
1.36402308940887	-1.25954067707062	-2.7824342250824	0.251157462596893	0.322165787220001	0.0170073285698891
1.35732567310333	-1.25824344158173	-2.7741870880127	0.251216024160385	0.322259217500687	0.0170730464160442
1.36035430431366	-1.25511205196381	-2.78789782524109	0.251225739717484	0.322330385446548	0.017132131382823
1.35901570320129	-1.25793647766113	-2.77457761764526	0.251281499862671	0.322272092103958	0.017168452963233
1.35850381851196	-1.25859010219574	-2.77970170974731	0.251451879739761	0.322381913661957	0.0172620266675949
1.36327981948853	-1.25589048862457	-2.77998876571655	0.251431047916412	0.322374790906906	0.0172816980630159
1.35654270648956	-1.25197899341583	-2.77998208999634	0.251476526260376	0.322428286075592	0.0172915533185005
1.35652101039886	-1.25758421421051	-2.77892470359802	0.251464366912842	0.322467684745789	0.0173585973680019
1.35599279403687	-1.25029587745667	-2.78298807144165	0.251674622297287	0.322460770606995	0.0172606948763132
1.35935938358307	-1.25682413578033	-2.77610683441162	0.251576274633408	0.322524458169937	0.0173274558037519
1.35782384872437	-1.25186669826508	-2.78688073158264	0.251624524593353	0.322670340538025	0.0173311661928892
1.35453712940216	-1.25118172168732	-2.7780179977417	0.251729547977448	0.322711169719696	0.017273111268878
1.35240614414215	-1.25506436824799	-2.78179216384888	0.251671820878983	0.322786241769791	0.0172045733779669
1.35620212554932	-1.24876713752747	-2.78990745544434	0.251892566680908	0.322873383760452	0.0171447414904833
1.34739589691162	-1.25300812721252	-2.77538824081421	0.25177925825119	0.323097795248032	0.0170248299837112
1.35230565071106	-1.24937355518341	-2.78618955612183	0.251797616481781	0.323056697845459	0.0170659571886063
1.34710454940796	-1.24918031692505	-2.78449177742004	0.251927882432938	0.323222190141678	0.0170654933899641
1.35117101669312	-1.25395059585571	-2.78358125686646	0.251919656991959	0.323288083076477	0.0169000085443258
1.35021603107452	-1.25080502033234	-2.78782939910889	0.251991540193558	0.323457032442093	0.0169838350266218
1.34795987606049	-1.25113892555237	-2.79554557800293	0.251967012882233	0.323714643716812	0.016888901591301
1.35032606124878	-1.24850702285767	-2.77676677703857	0.251986473798752	0.323686808347702	0.0169296115636826
1.34278917312622	-1.24879109859467	-2.79097175598145	0.252097100019455	0.323920011520386	0.0169887412339449
1.35032737255096	-1.248659491539	-2.79293894767761	0.252141565084457	0.324037462472916	0.0168834533542395
1.3449444770813	-1.24942922592163	-2.7881875038147	0.252035081386566	0.324207246303558	0.0169206000864506
1.34051954746246	-1.24568688869476	-2.80234813690186	0.252193093299866	0.324496150016785	0.0169592779129744
1.3482848405838	-1.24811577796936	-2.79174113273621	0.252111077308655	0.324543952941895	0.0168745908886194
1.34521067142487	-1.24619770050049	-2.79618716239929	0.25221660733223	0.324743062257767	0.0169489327818155
1.34503388404846	-1.24788856506348	-2.79981279373169	0.25221511721611	0.324912220239639	0.0169074535369873
1.34263050556183	-1.24370944499969	-2.7934672832489	0.252228230237961	0.325076371431351	0.0168657563626766
1.34060800075531	-1.24875724315643	-2.80541324615479	0.252176851034164	0.325205117464066	0.0169182736426592
1.34350752830505	-1.24117136001587	-2.80258655548096	0.252312958240509	0.325319588184357	0.0168276000767946
1.34072554111481	-1.24664974212646	-2.80321836471558	0.252133578062058	0.325572580099106	0.0169096849858761
1.33925700187683	-1.23995018005371	-2.79627394676209	0.252245366573334	0.325671941041946	0.0167868304997683
1.34065973758698	-1.24519395828247	-2.80654859542847	0.252179175615311	0.325784742832184	0.0168336015194654
1.34015381336212	-1.24079990386963	-2.8052761554718	0.252238094806671	0.325937718153	0.0167285241186619
1.33781731128693	-1.24390769004822	-2.80390191078186	0.252068847417831	0.326084613800049	0.0167635977268219
1.33584201335907	-1.2387353181839	-2.80253171920776	0.252128183841705	0.326111853122711	0.0167493280023336
1.3370908498764	-1.2441703081131	-2.8012113571167	0.252035170793533	0.326240390539169	0.0166334733366966
1.33420538902283	-1.23967039585114	-2.80504870414734	0.252064317464828	0.326273292303085	0.0166908390820026
1.33061182498932	-1.23678624629974	-2.79954791069031	0.251944959163666	0.326464831829071	0.016533499583602
1.32501375675201	-1.23893189430237	-2.80184698104858	0.251870512962341	0.326322883367538	0.0166240464895964
1.33033418655396	-1.23433196544647	-2.80108046531677	0.251869469881058	0.326497346162796	0.0164801198989153
1.32582628726959	-1.23590314388275	-2.79867482185364	0.251760125160217	0.326450496912003	0.0165517088025808
1.32214331626892	-1.2320305109024	-2.8006227016449	0.25171235203743	0.326619535684586	0.0166629981249571
1.32299017906189	-1.23222291469574	-2.79333257675171	0.251540452241898	0.326488763093948	0.0165821574628353
1.31943011283875	-1.23449921607971	-2.8009238243103	0.251521855592728	0.326490163803101	0.0167582295835018
1.31980991363525	-1.22889518737793	-2.79447531700134	0.2514388859272	0.326579660177231	0.0167943965643644
1.31504690647125	-1.22657215595245	-2.79584407806396	0.251293629407883	0.326531946659088	0.0169545020908117
1.31525194644928	-1.22552514076233	-2.79833054542542	0.251266300678253	0.326517134904861	0.017020795494318
1.30881989002228	-1.22588348388672	-2.7886483669281	0.251212477684021	0.326570451259613	0.0171122811734676
1.31479501724243	-1.22130608558655	-2.79308223724365	0.251077771186829	0.326458483934402	0.0172148458659649
1.31286883354187	-1.21943390369415	-2.7968647480011	0.250986099243164	0.326488941907883	0.0173768792301416
1.30585896968842	-1.21393656730652	-2.78964567184448	0.25101312994957	0.326472401618958	0.0173544231802225
1.30493450164795	-1.21867775917053	-2.79118871688843	0.250754624605179	0.32644459605217	0.0175805129110813
1.30487501621246	-1.21205723285675	-2.793208360672	0.25095546245575	0.326436460018158	0.0175656974315643
1.30697798728943	-1.21448266506195	-2.78492975234985	0.25070720911026	0.326413184404373	0.0176764391362667
1.30017232894897	-1.20881748199463	-2.78513884544373	0.250717729330063	0.326462358236313	0.0178569238632917
1.29756796360016	-1.20621383190155	-2.79512715339661	0.250703781843185	0.326392322778702	0.0179186370223761
1.30093419551849	-1.21025347709656	-2.7762622833252	0.250534534454346	0.32631504535675	0.0179945677518845
1.30076217651367	-1.20847833156586	-2.79364466667175	0.250576198101044	0.326332747936249	0.0181721467524767
1.29464840888977	-1.2048659324646	-2.78288531303406	0.250637948513031	0.326417446136475	0.0182337388396263
1.29773855209351	-1.20384836196899	-2.78528738021851	0.250576257705688	0.326383143663406	0.0183767359703779
1.29424333572388	-1.20817124843597	-2.78529214859009	0.250536143779755	0.326397567987442	0.0184154510498047
1.30017280578613	-1.20316553115845	-2.7866153717041	0.250583797693253	0.3263079226017	0.0185664556920528
1.29650902748108	-1.20430195331573	-2.78623008728027	0.250593364238739	0.326508760452271	0.0186239015311003
1.29827213287354	-1.20314967632294	-2.77583241462708	0.250588566064835	0.326365381479263	0.01877929456532
1.30093598365784	-1.20519030094147	-2.79348826408386	0.250701308250427	0.326387465000153	0.0187635757029057
1.3002028465271	-1.20522105693817	-2.77942752838135	0.250661492347717	0.326464772224426	0.0188403706997633
1.30285167694092	-1.20652568340302	-2.79876255989075	0.250687807798386	0.326481461524963	0.0189739856868982
1.30286526679993	-1.21091020107269	-2.78151369094849	0.250895798206329	0.326433509588242	0.0189976207911968
1.30574285984039	-1.2092559337616	-2.78968191146851	0.250873237848282	0.326566934585571	0.0191569849848747
1.30387926101685	-1.20411968231201	-2.78654003143311	0.251051068305969	0.326574057340622	0.0191049929708242
1.30593156814575	-1.21275699138641	-2.79390144348145	0.251022100448608	0.326617389917374	0.0192529037594795
1.312215924263	-1.2110743522644	-2.79756188392639	0.25113233923912	0.326571553945541	0.0192388482391834
1.31232821941376	-1.21435260772705	-2.79218339920044	0.251266419887543	0.326668828725815	0.0192949417978525
1.3147656917572	-1.21485602855682	-2.79987835884094	0.251192837953568	0.326751530170441	0.0194281246513128
1.3140766620636	-1.21261036396027	-2.79021525382996	0.251415729522705	0.326762169599533	0.0194620285183191
1.31668925285339	-1.22311592102051	-2.78945922851563	0.251332819461823	0.326826393604279	0.0195383317768574
1.32080376148224	-1.21622490882874	-2.80358505249023	0.251674234867096	0.326788634061813	0.0195753239095211
1.32065451145172	-1.22311282157898	-2.79470419883728	0.251529097557068	0.326920121908188	0.0196152124553919
1.32087540626526	-1.22391295433044	-2.79754447937012	0.251763522624969	0.326886802911758	0.0197265446186066
1.32609117031097	-1.22409951686859	-2.79330825805664	0.251765370368958	0.326854228973389	0.0195810794830322
1.31946933269501	-1.22773444652557	-2.80717349052429	0.251810848712921	0.327048063278198	0.0194930676370859
1.32833480834961	-1.22607064247131	-2.79704403877258	0.251792520284653	0.326893389225006	0.0195122119039297
1.32562398910522	-1.23320829868317	-2.79831266403198	0.251959890127182	0.326936364173889	0.0196735095232725
1.33787655830383	-1.23569393157959	-2.79978227615356	0.252011388540268	0.326859414577484	0.0196723714470863
1.33753001689911	-1.24197435379028	-2.79641342163086	0.252035439014435	0.326866269111633	0.019722793251276
1.34959304332733	-1.24371778964996	-2.80371451377869	0.252073675394058	0.326796680688858	0.0198459476232529
1.35937404632568	-1.25056302547455	-2.79238939285278	0.25204798579216	0.326644718647003	0.0198516678065062
1.36923444271088	-1.25776219367981	-2.79638814926147	0.2521852850914	0.326626926660538	0.0200095158070326
1.37308597564697	-1.26228201389313	-2.80325865745544	0.252137631177902	0.326564967632294	0.019945340231061
1.36814475059509	-1.26407301425934	-2.7922637462616	0.252293556928635	0.326494067907333	0.0197080336511135
1.36735701560974	-1.26606822013855	-2.80099201202393	0.25227764248848	0.32642263174057	0.0197057332843542
1.37485575675964	-1.2610342502594	-2.79290962219238	0.252423912286758	0.326266199350357	0.0196020267903805
1.37424886226654	-1.26877415180206	-2.80142021179199	0.252296298742294	0.326321542263031	0.0196002721786499
1.3715626001358	-1.26893055438995	-2.78873062133789	0.252293556928635	0.326182842254639	0.0194685030728579
1.36823832988739	-1.27131867408752	-2.79801416397095	0.252234220504761	0.325954139232636	0.0193245112895966
1.37271118164063	-1.26899933815002	-2.79333305358887	0.252290844917297	0.325851231813431	0.0192683078348637
1.37144792079926	-1.27819967269897	-2.78536486625671	0.252074927091599	0.325737982988358	0.0193769596517086
1.36989283561707	-1.26880407333374	-2.78970813751221	0.252194225788116	0.325478076934814	0.0195592660456896
1.37713146209717	-1.27354180812836	-2.79017519950867	0.252173215150833	0.325345516204834	0.0197177734225988
1.37663388252258	-1.26698327064514	-2.79120993614197	0.252148479223251	0.325171858072281	0.0200102608650923
1.37542712688446	-1.26599073410034	-2.78101420402527	0.252040237188339	0.325118839740753	0.0202274508774281
1.37532222270966	-1.26502799987793	-2.78459334373474	0.252027124166489	0.324734419584274	0.0206754226237535
1.38041210174561	-1.26254343986511	-2.77959418296814	0.252021580934525	0.324659377336502	0.0208360534161329
1.37691533565521	-1.26325023174286	-2.77635049819946	0.251983851194382	0.324395298957825	0.021168414503336
1.37754154205322	-1.25944459438324	-2.78292608261108	0.25197896361351	0.324377983808517	0.0214441809803247
1.38154017925262	-1.25967442989349	-2.7750997543335	0.251886606216431	0.324160635471344	0.0215519051998854
1.37990987300873	-1.25819933414459	-2.7813777923584	0.252017050981522	0.324019372463226	0.0217775609344244
1.38159370422363	-1.25620853900909	-2.77031660079956	0.251994341611862	0.323886454105377	0.0217753723263741
1.37995159626007	-1.25740039348602	-2.77396368980408	0.251968562602997	0.323830783367157	0.0218936502933502
1.3838837146759	-1.25982773303986	-2.77961039543152	0.251981765031815	0.323704779148102	0.0218628235161304
1.38363027572632	-1.2632669210434	-2.76847195625305	0.252104312181473	0.323605865240097	0.0219215508550406
1.39482986927032	-1.26589930057526	-2.7770516872406	0.252069801092148	0.323625236749649	0.0219640582799912
1.39458203315735	-1.26514089107513	-2.76827383041382	0.252199053764343	0.323554158210754	0.0219064988195896
1.39747548103333	-1.27144157886505	-2.78026294708252	0.252255231142044	0.32351142168045	0.0218874141573906
1.40144765377045	-1.27408635616302	-2.76904940605164	0.252277880907059	0.323505252599716	0.0218113847076893
1.39902675151825	-1.27612924575806	-2.77242112159729	0.252295076847076	0.323537617921829	0.0218022521585226
1.39943492412567	-1.27215540409088	-2.77048301696777	0.2524533867836	0.323453962802887	0.0216517448425293
1.40976464748383	-1.27690970897675	-2.78041100502014	0.252520591020584	0.323449164628983	0.0216775145381689
1.40431141853333	-1.27962124347687	-2.77392339706421	0.252577781677246	0.32351478934288	0.0216649770736694
1.40525209903717	-1.27918517589569	-2.77481007575989	0.252591669559479	0.323543846607208	0.0216620378196239
1.39992070198059	-1.27794742584229	-2.7775661945343	0.252666294574738	0.323415130376816	0.021710354834795
1.40499925613403	-1.2780647277832	-2.77331304550171	0.252687007188797	0.323393732309341	0.0215901061892509
1.40130078792572	-1.2776335477829	-2.77629899978638	0.252636730670929	0.323418170213699	0.0216967966407537
1.40210270881653	-1.2762633562088	-2.78172039985657	0.252726286649704	0.323441594839096	0.0217242129147053
1.40051960945129	-1.2712128162384	-2.771409034729	0.252742081880569	0.323307186365128	0.0220113135874271
1.40076589584351	-1.27075278759003	-2.7849497795105	0.252828627824783	0.323274403810501	0.0222065635025501
1.40032875537872	-1.26831114292145	-2.77238607406616	0.252764225006104	0.323172450065613	0.022329417988658
1.3975236415863	-1.26646053791046	-2.78131890296936	0.252746492624283	0.323185831308365	0.0225238017737865
1.4021909236908	-1.26916563510895	-2.76835894584656	0.252737373113632	0.322904169559479	0.0224993899464607
1.40311717987061	-1.27076137065887	-2.7771475315094	0.252778291702271	0.322911441326141	0.0226725526154041
1.40531194210052	-1.26745498180389	-2.76994252204895	0.252701103687286	0.322829067707062	0.0226465035229921
1.40788292884827	-1.27220404148102	-2.77622008323669	0.252705693244934	0.322763353586197	0.0227325446903706
1.40825235843658	-1.26835238933563	-2.77363419532776	0.252887845039368	0.322679609060287	0.022602392360568
1.4008663892746	-1.2749696969986	-2.7671160697937	0.25287914276123	0.322636276483536	0.0225068349391222
1.39648258686066	-1.26988399028778	-2.77658820152283	0.252987444400787	0.322650253772736	0.0223851464688778
1.3927321434021	-1.27103996276855	-2.76311039924622	0.252975523471832	0.322580605745316	0.0221580974757671
1.39771640300751	-1.26914966106415	-2.77507162094116	0.253163665533066	0.322488576173782	0.0220560524612665
1.39140892028809	-1.27129459381104	-2.77762007713318	0.253206342458725	0.322496473789215	0.0219999831169844
1.38515543937683	-1.26985669136047	-2.77137422561646	0.253050774335861	0.322579205036163	0.0218659285455942
1.38185620307922	-1.26648557186127	-2.77664756774902	0.253285706043243	0.322458058595657	0.0219439286738634
1.38124227523804	-1.26616442203522	-2.76660919189453	0.253380954265594	0.322493046522141	0.021817822009325
1.37963020801544	-1.25982010364532	-2.77885270118713	0.253527611494064	0.322449594736099	0.0219572354108095
1.37811374664307	-1.26016891002655	-2.77435493469238	0.253526300191879	0.322568267583847	0.0220918357372284
1.37738704681396	-1.25418734550476	-2.77208280563354	0.253659605979919	0.322455912828445	0.0223825685679913
1.37793827056885	-1.2535195350647	-2.78321528434753	0.253931760787964	0.322588324546814	0.0225590970367193
1.38170611858368	-1.24777460098267	-2.76764440536499	0.253862917423248	0.322462528944016	0.0227847415953875
1.37573873996735	-1.24452912807465	-2.78697514533997	0.25407674908638	0.322677731513977	0.023161793127656
1.3814502954483	-1.24690330028534	-2.7721643447876	0.254077672958374	0.322546541690826	0.0232495982199907
1.3861848115921	-1.2464257478714	-2.7822105884552	0.254430174827576	0.322642624378204	0.0235430728644133
1.3948609828949	-1.24273729324341	-2.77983951568604	0.254495173692703	0.322654575109482	0.0235771778970957
1.3955774307251	-1.2480742931366	-2.78734755516052	0.254646152257919	0.322759032249451	0.0237538255751133
1.39472758769989	-1.25081539154053	-2.78759837150574	0.254890114068985	0.322771549224854	0.0236704610288143
1.39317417144775	-1.25026500225067	-2.78463673591614	0.255251884460449	0.32286936044693	0.0235278159379959
1.38737320899963	-1.24747943878174	-2.79445672035217	0.255447506904602	0.322979420423508	0.0232972707599401
1.3907767534256	-1.2444030046463	-2.78137683868408	0.255701512098312	0.323013246059418	0.0230586566030979
1.38911545276642	-1.24884068965912	-2.80149602890015	0.255980461835861	0.323164582252502	0.0227982979267836
1.38464307785034	-1.25341820716858	-2.79371285438538	0.256098031997681	0.323373287916183	0.0226293038576841
1.37866067886353	-1.2497261762619	-2.80467820167542	0.256350547075272	0.323474109172821	0.0223887730389833
1.37234497070313	-1.25149464607239	-2.79647016525269	0.256564050912857	0.32355409860611	0.0221491660922766
1.3754358291626	-1.24806010723114	-2.80580711364746	0.256888270378113	0.323579877614975	0.0220005232840776
1.37400078773499	-1.24755966663361	-2.80415797233582	0.257095515727997	0.323696881532669	0.0220669358968735
1.37540984153748	-1.24720764160156	-2.80850553512573	0.257291942834854	0.323786228895187	0.0221543461084366
1.37057995796204	-1.24724292755127	-2.81626749038696	0.257563918828964	0.32381483912468	0.0224058199673891
1.37781894207001	-1.24326658248901	-2.81229519844055	0.257878601551056	0.323827922344208	0.0225106533616781
1.36902260780334	-1.24299728870392	-2.8142728805542	0.258061945438385	0.323979794979095	0.0228212643414736
1.37370324134827	-1.23389959335327	-2.82058882713318	0.258299499750137	0.324073523283005	0.0230611376464367
1.36907184123993	-1.23869395256042	-2.80564165115356	0.25851172208786	0.324007958173752	0.0232446044683456
1.3753342628479	-1.23334658145905	-2.83026671409607	0.258865833282471	0.324035346508026	0.0234407298266888
1.36833000183105	-1.23111176490784	-2.81566882133484	0.259158492088318	0.324052035808563	0.0234613828361034
1.37863171100616	-1.23119401931763	-2.82834553718567	0.259347289800644	0.324014693498611	0.023666987195611
1.37961184978485	-1.236607670784	-2.82172989845276	0.259694546461105	0.324085921049118	0.0236443355679512
1.37748742103577	-1.2384672164917	-2.81562948226929	0.260094672441483	0.324103444814682	0.023783290758729
1.38180339336395	-1.23753583431244	-2.83124446868896	0.260310292243958	0.324141085147858	0.0236479844897985
1.37461185455322	-1.23733806610107	-2.82036662101746	0.260627806186676	0.324053287506104	0.0234338268637657
1.37259113788605	-1.23930323123932	-2.83288240432739	0.260934352874756	0.324097216129303	0.0233318768441677
1.37450981140137	-1.23459041118622	-2.83157873153687	0.261390000581741	0.324139535427094	0.0230588763952255
1.36981296539307	-1.23768413066864	-2.84312701225281	0.261511355638504	0.324293464422226	0.0230288803577423
1.36165404319763	-1.23519241809845	-2.83763194084167	0.261900573968887	0.324156671762466	0.0228647273033857
1.36020004749298	-1.23640644550323	-2.84081149101257	0.262092232704163	0.324192136526108	0.0228107646107674
1.35400342941284	-1.22967195510864	-2.8443124294281	0.262485414743423	0.324271023273468	0.0228629969060421
1.35479068756104	-1.22815990447998	-2.83878588676453	0.262610167264938	0.324205607175827	0.022958530113101
1.34858119487762	-1.22436797618866	-2.8452672958374	0.26306289434433	0.324150651693344	0.0232116095721722
1.35540676116943	-1.21836936473846	-2.84413170814514	0.263358414173126	0.324128121137619	0.0232899878174067
1.34373986721039	-1.21458768844604	-2.85533142089844	0.263631194829941	0.324132561683655	0.0236821416765451
1.34945774078369	-1.21126675605774	-2.84782338142395	0.26374277472496	0.32408818602562	0.0238895807415247
1.34192216396332	-1.20726847648621	-2.84827399253845	0.264073461294174	0.323957085609436	0.0242622196674347
1.35161828994751	-1.20720016956329	-2.84163665771484	0.264327347278595	0.323816865682602	0.0243968833237886
1.34498512744904	-1.20234787464142	-2.85407996177673	0.264483988285065	0.323926329612732	0.0247979741543531
1.35679411888123	-1.20305490493774	-2.84700655937195	0.264632642269135	0.323669940233231	0.0248978529125452
1.35158789157867	-1.2045830488205	-2.85814261436462	0.265048235654831	0.3237584233284	0.0250820610672235
1.35006189346313	-1.20247721672058	-2.85135746002197	0.265127956867218	0.323574900627136	0.0249555371701717
1.33847308158875	-1.20145928859711	-2.85532879829407	0.265301406383514	0.323628962039948	0.0246868375688791
1.34479963779449	-1.2009608745575	-2.85594081878662	0.26549905538559	0.323452860116959	0.0244369730353355
1.34385681152344	-1.20180428028107	-2.85811400413513	0.265812605619431	0.323473691940308	0.0240880642086267
1.34752118587494	-1.20786225795746	-2.86393117904663	0.265904307365417	0.323526829481125	0.0238964967429638
1.34440422058105	-1.21582877635956	-2.85352540016174	0.26606148481369	0.323396593332291	0.0234723333269358
1.34863889217377	-1.22018182277679	-2.86660218238831	0.266249567270279	0.323410928249359	0.0230522584170103
1.34238398075104	-1.23028349876404	-2.85355687141418	0.266292929649353	0.323423743247986	0.0223525818437338
1.34392821788788	-1.23160755634308	-2.85762405395508	0.266529679298401	0.323290526866913	0.0218483526259661
1.34009075164795	-1.2404899597168	-2.8617103099823	0.266766786575317	0.323434442281723	0.0211240872740746
1.34659826755524	-1.2367160320282	-2.86748909950256	0.266953319311142	0.323319554328918	0.020709091797471
1.34686720371246	-1.23727881908417	-2.8710572719574	0.267024040222168	0.323542445898056	0.0206043310463429
1.3466329574585	-1.23543965816498	-2.86031293869019	0.267158329486847	0.323379397392273	0.0207814984023571
1.35309994220734	-1.23508441448212	-2.86617660522461	0.267338931560516	0.323424696922302	0.0210759118199348
1.34356105327606	-1.2313768863678	-2.86664819717407	0.267418831586838	0.32340395450592	0.0215580500662327
1.3493732213974	-1.21933853626251	-2.86213374137878	0.267631739377975	0.323289275169373	0.0219705123454332
1.35106384754181	-1.21634030342102	-2.8711519241333	0.267748475074768	0.32338148355484	0.0225847102701664
1.3531790971756	-1.20522964000702	-2.86473894119263	0.267761617898941	0.323379158973694	0.022939333692193
1.34663665294647	-1.20437276363373	-2.88017725944519	0.267752289772034	0.32337361574173	0.0235281493514776
1.34214043617249	-1.1907707452774	-2.86398434638977	0.267852425575256	0.323172390460968	0.0237153489142656
1.33580541610718	-1.19098436832428	-2.86471796035767	0.267664432525635	0.323218703269959	0.0241156537085772
1.3309178352356	-1.17915821075439	-2.86132287979126	0.267765492200851	0.323117822408676	0.0241194181144238
1.32751643657684	-1.1841207742691	-2.86491322517395	0.267667979001999	0.323015242815018	0.0241680890321732
1.32873177528381	-1.17055451869965	-2.86480116844177	0.267771929502487	0.3228999376297	0.0240374319255352
1.32218301296234	-1.16963481903076	-2.85844302177429	0.267578601837158	0.322850823402405	0.0239753872156143
1.31689763069153	-1.16598069667816	-2.85851979255676	0.267491430044174	0.322725236415863	0.023865919560194
1.31678736209869	-1.16883099079132	-2.86071372032166	0.267414808273315	0.322635143995285	0.0237419269979
1.31092512607574	-1.16519439220428	-2.85455131530762	0.267090976238251	0.322760581970215	0.0236246101558208
1.30658638477325	-1.1641526222229	-2.85158061981201	0.267005085945129	0.32255482673645	0.0235428996384144
1.3037189245224	-1.16456532478333	-2.85328221321106	0.26687753200531	0.32265767455101	0.0234111286699772
1.3030731678009	-1.16609573364258	-2.85011601448059	0.266677051782608	0.322532743215561	0.0232277344912291
1.30386888980865	-1.16028869152069	-2.85615205764771	0.266627103090286	0.322663068771362	0.0230598207563162
1.30028808116913	-1.16367220878601	-2.84473061561584	0.266378134489059	0.322533339262009	0.0228853058069944
1.30421257019043	-1.16166138648987	-2.8561794757843	0.266367763280869	0.322684943675995	0.0228400621563196
1.30225229263306	-1.15959167480469	-2.85028958320618	0.266121566295624	0.322747021913528	0.0225896183401346
1.30229485034943	-1.16193699836731	-2.85613775253296	0.265980035066605	0.322826623916626	0.0225612390786409
1.30188524723053	-1.16333973407745	-2.84730076789856	0.265826851129532	0.322895973920822	0.022304205223918
1.30603671073914	-1.16680836677551	-2.84338355064392	0.265639364719391	0.32305246591568	0.0222030784934759
1.30635905265808	-1.16477751731873	-2.85194611549377	0.265470147132874	0.323259443044662	0.021913668140769
1.3094230890274	-1.17124342918396	-2.83833599090576	0.265206217765808	0.323308080434799	0.0217749457806349
1.31223571300507	-1.16944980621338	-2.8531768321991	0.265251904726028	0.323509454727173	0.0215984787791967
1.31958186626434	-1.17174518108368	-2.84407711029053	0.264971047639847	0.32363361120224	0.0213575381785631
1.32008290290833	-1.17515051364899	-2.84943890571594	0.264651209115982	0.323821306228638	0.0212279874831438
1.32174921035767	-1.17458081245422	-2.84532427787781	0.264483839273453	0.323873102664948	0.0210015531629324
1.32834124565125	-1.17841124534607	-2.84858417510986	0.264314472675323	0.324019610881805	0.0208428576588631
1.32526350021362	-1.18212258815765	-2.83628439903259	0.26397505402565	0.324218332767487	0.0205772798508406
1.33080720901489	-1.17678534984589	-2.84828948974609	0.263765424489975	0.324381738901138	0.0205279029905796
1.32886278629303	-1.18226802349091	-2.84403038024902	0.263493210077286	0.324544697999954	0.0203730799257755
1.33341205120087	-1.18188631534576	-2.84419250488281	0.263321191072464	0.324540883302689	0.0201833061873913
1.33224093914032	-1.18618702888489	-2.84796643257141	0.262898236513138	0.324872106313705	0.0200039129704237
1.33559513092041	-1.18165457248688	-2.82910442352295	0.262667030096054	0.324822187423706	0.0198095124214888
1.33402097225189	-1.18444192409515	-2.84862470626831	0.262369573116302	0.325052529573441	0.0196460913866758
1.33500909805298	-1.18514704704285	-2.82669830322266	0.26200658082962	0.325099527835846	0.0194731801748276
1.33327186107635	-1.18295192718506	-2.84093761444092	0.261660069227219	0.325312852859497	0.0192929357290268
1.33628749847412	-1.18238413333893	-2.83136057853699	0.261325001716614	0.325268894433975	0.0190695133060217
1.33285427093506	-1.18447041511536	-2.83530759811401	0.261163622140884	0.325466632843018	0.0189573504030705
1.33745884895325	-1.1814169883728	-2.83430504798889	0.260615617036819	0.325511068105698	0.0187863018363714
1.33152079582214	-1.18344795703888	-2.83274745941162	0.260366171598434	0.325721204280853	0.0185393504798412
1.33172285556793	-1.18613028526306	-2.82787752151489	0.25990903377533	0.325704753398895	0.0184915624558926
1.33486926555634	-1.17848289012909	-2.82518172264099	0.259770333766937	0.325795203447342	0.0182867124676704
1.33083629608154	-1.18433547019958	-2.82453083992004	0.259159326553345	0.325958341360092	0.0182368028908968
1.33147752285004	-1.17852544784546	-2.83063769340515	0.258976101875305	0.326013535261154	0.018099881708622
1.33209586143494	-1.18799483776093	-2.81899237632751	0.258501470088959	0.326042026281357	0.0178889576345682
1.33700263500214	-1.18008840084076	-2.83007669448853	0.258419126272202	0.326193660497665	0.0178366843611002
1.32781744003296	-1.18432009220123	-2.82261204719543	0.257909864187241	0.326328575611115	0.0176289994269609
1.33807897567749	-1.18281650543213	-2.82024168968201	0.257614493370056	0.326280236244202	0.0175819788128138
1.33320748806	-1.18539333343506	-2.82105803489685	0.257290065288544	0.326384007930756	0.0174568612128496
1.33859634399414	-1.18607103824615	-2.81509327888489	0.257007867097855	0.326426953077316	0.0172859374433756
1.33843016624451	-1.18760454654694	-2.82338786125183	0.256702959537506	0.326527684926987	0.0172478146851063
1.34286677837372	-1.18903839588165	-2.8135404586792	0.256299555301666	0.326692283153534	0.0169828422367573
1.3393486738205	-1.19036781787872	-2.81238269805908	0.256016105413437	0.326721161603928	0.0169665906578302
1.34502565860748	-1.19186103343964	-2.8186469078064	0.255847126245499	0.326821982860565	0.0166602730751038
1.34714365005493	-1.19360482692719	-2.801194190979	0.255432575941086	0.326816737651825	0.0164731200784445
1.34528005123138	-1.19402182102203	-2.8159327507019	0.255139321088791	0.327072709798813	0.0163968279957771
1.34838616847992	-1.19901740550995	-2.80070853233337	0.254788607358933	0.327057242393494	0.0161509737372398
1.351766705513	-1.20161890983582	-2.80680727958679	0.254649877548218	0.327183723449707	0.0161229372024536
1.35338234901428	-1.20118165016174	-2.80312561988831	0.254305481910706	0.327209889888763	0.0159420110285282
1.35401558876038	-1.19957387447357	-2.79978108406067	0.254110872745514	0.327288389205933	0.0157644152641296
1.35682833194733	-1.20959734916687	-2.80853962898254	0.253767251968384	0.32743027806282	0.0157499667257071
1.36739480495453	-1.20682573318481	-2.79604029655457	0.253650665283203	0.327457845211029	0.0155517477542162
1.36225950717926	-1.21466398239136	-2.80110144615173	0.253282308578491	0.32765406370163	0.0155036374926567
1.36683928966522	-1.21218371391296	-2.7983992099762	0.253063142299652	0.32776865363121	0.0153590431436896
1.37336814403534	-1.21933043003082	-2.7902410030365	0.252806842327118	0.32783767580986	0.0153382299467921
1.37278258800507	-1.22067773342133	-2.79990196228027	0.252712607383728	0.327977180480957	0.0152024067938328
1.38044273853302	-1.22261905670166	-2.79065036773682	0.252461552619934	0.328148186206818	0.0151027897372842
1.37831091880798	-1.2253805398941	-2.80072116851807	0.252211481332779	0.328254371881485	0.0150124449282885
1.38156139850616	-1.22946226596832	-2.7915186882019	0.252029478549957	0.328437030315399	0.0148413954302669
1.38653886318207	-1.23225677013397	-2.79448342323303	0.251998722553253	0.328441441059113	0.0146893141791224
1.38981354236603	-1.23295974731445	-2.79693293571472	0.251686006784439	0.328658491373062	0.0145642533898354
1.38916397094727	-1.23769581317902	-2.78835535049438	0.251507967710495	0.32886266708374	0.0143542913720012
1.38893067836761	-1.24007308483124	-2.79840779304504	0.251378089189529	0.328924566507339	0.0142211075872183
1.39217722415924	-1.24385869503021	-2.79265332221985	0.25127711892128	0.329130232334137	0.0140889193862677
1.39540779590607	-1.24557709693909	-2.79113292694092	0.251179039478302	0.32917657494545	0.0138726150617003
1.39349699020386	-1.24976801872253	-2.79796528816223	0.250959455966949	0.329442322254181	0.0137850139290094
1.39720034599304	-1.25448989868164	-2.79038190841675	0.250848233699799	0.329435676336288	0.013589758425951
1.39258396625519	-1.25774824619293	-2.79550814628601	0.25075551867485	0.32955676317215	0.0135896196588874
1.40094661712646	-1.25836074352264	-2.80095386505127	0.250660479068756	0.329674333333969	0.0133432531729341
1.39454019069672	-1.26267063617706	-2.79193878173828	0.250470161437988	0.329847723245621	0.0132492408156395
1.4023939371109	-1.26605379581451	-2.80241870880127	0.250319212675095	0.32991349697113	0.0131784770637751
1.39860057830811	-1.26949989795685	-2.79664063453674	0.250221371650696	0.329955488443375	0.0130171291530132
1.40047514438629	-1.27086925506592	-2.78951787948608	0.250099509954453	0.32999387383461	0.0129785044118762
1.40079355239868	-1.26939964294434	-2.79949045181274	0.25001934170723	0.330224931240082	0.0128105590119958
1.39570927619934	-1.27076125144958	-2.79239201545715	0.24990426003933	0.330139964818954	0.0126982405781746
1.39769864082336	-1.27634298801422	-2.79542112350464	0.24974724650383	0.330199748277664	0.012668433599174
1.39874696731567	-1.27410125732422	-2.78653311729431	0.249799877405167	0.330258756875992	0.0124913854524493
1.39639723300934	-1.27532958984375	-2.79181885719299	0.249528124928474	0.330364286899567	0.0124662229791284
1.39238452911377	-1.27587115764618	-2.79155373573303	0.249520301818848	0.330294013023376	0.0122903902083635
1.39770102500916	-1.28347837924957	-2.78974294662476	0.249267652630806	0.330333083868027	0.0121418852359056
1.39734184741974	-1.27910995483398	-2.79957389831543	0.249395295977592	0.330342650413513	0.0121231768280268
1.39434206485748	-1.28894686698914	-2.78478455543518	0.24901670217514	0.330482304096222	0.0118637541308999
1.39388918876648	-1.28475284576416	-2.79280257225037	0.249046519398689	0.330425679683685	0.0118653336539865
1.39170861244202	-1.29096400737762	-2.78957009315491	0.248942092061043	0.330453127622604	0.0116976508870721
1.39909422397614	-1.29099535942078	-2.78259825706482	0.248824030160904	0.330442577600479	0.0114579629153013
1.39085602760315	-1.29189932346344	-2.79796004295349	0.248700797557831	0.330507636070251	0.0114643089473248
1.39707148075104	-1.2934376001358	-2.78225564956665	0.248545229434967	0.330460488796234	0.0113093759864569
1.39078783988953	-1.29809939861298	-2.78256750106812	0.248512253165245	0.330560088157654	0.0112304529175162
1.39559614658356	-1.30002737045288	-2.79157400131226	0.248492255806923	0.330578953027725	0.0110516268759966
1.39266967773438	-1.3024845123291	-2.78135418891907	0.248289987444878	0.330633819103241	0.0109705692157149
1.3929979801178	-1.30355930328369	-2.7948305606842	0.248219221830368	0.33070096373558	0.0109019577503204
1.39749503135681	-1.30582475662231	-2.78276038169861	0.248145908117294	0.330679535865784	0.0107729183509946
1.39520347118378	-1.30937016010284	-2.77992129325867	0.248141944408417	0.330756008625031	0.0107299657538533
1.39873695373535	-1.30906963348389	-2.78569221496582	0.24801042675972	0.330785632133484	0.0106838485226035
1.399622797966	-1.31009018421173	-2.78494071960449	0.247975468635559	0.33087494969368	0.0105584692209959
1.3968220949173	-1.31147658824921	-2.78903222084045	0.247925475239754	0.331056535243988	0.0105963852256536
1.40274727344513	-1.31883490085602	-2.79156684875488	0.247779369354248	0.331051379442215	0.0106568643823266
1.40891325473785	-1.31680488586426	-2.78534984588623	0.248015955090523	0.331020772457123	0.0105889271944761
1.40787041187286	-1.32537722587585	-2.78604507446289	0.247794091701508	0.331242203712463	0.0105713615193963
1.41091024875641	-1.31981337070465	-2.79456067085266	0.247852593660355	0.331380486488342	0.0105659896507859
1.41547346115112	-1.33010482788086	-2.78738713264465	0.247738614678383	0.331396579742432	0.0104804988950491
1.41869854927063	-1.33768844604492	-2.79480862617493	0.247777163982391	0.331524550914764	0.010470824316144
1.42851579189301	-1.33364069461823	-2.79698944091797	0.247959598898888	0.331569641828537	0.0105515141040087
1.4301540851593	-1.34524881839752	-2.78803825378418	0.247762054204941	0.331847697496414	0.0105437766760588
1.43726968765259	-1.34148120880127	-2.80006456375122	0.247934937477112	0.331895977258682	0.0105804735794663
1.43895602226257	-1.35308980941772	-2.79209804534912	0.2479377835989	0.332166254520416	0.0104394154623151
1.44374644756317	-1.34981548786163	-2.7957935333252	0.248014017939568	0.332170844078064	0.0103721125051379
1.43967163562775	-1.35706806182861	-2.80663466453552	0.247948542237282	0.332484990358353	0.0101910550147295
1.4459662437439	-1.35957622528076	-2.79301786422729	0.24797286093235	0.332520991563797	0.0100050661712885
1.44546627998352	-1.36629998683929	-2.80528903007507	0.248105600476265	0.332675337791443	0.0099121555685997
1.45702648162842	-1.36827027797699	-2.8030378818512	0.248039126396179	0.332701176404953	0.00971102714538574
1.45377933979034	-1.3725653886795	-2.79986906051636	0.248039558529854	0.332962960004807	0.0097157834097743
1.4636892080307	-1.37983024120331	-2.80667185783386	0.248068541288376	0.332886070013046	0.00961859431117773
1.46887671947479	-1.38582634925842	-2.80339097976685	0.248142182826996	0.333063572645187	0.00967337470501661
1.48094344139099	-1.3922712802887	-2.80481934547424	0.24812588095665	0.333124458789825	0.009750010445714
1.48314845561981	-1.39404129981995	-2.80031704902649	0.248046651482582	0.333248227834702	0.00968521740287542
1.48811185359955	-1.39819061756134	-2.80512022972107	0.248049274086952	0.333316683769226	0.00976761244237423
1.48881268501282	-1.4013763666153	-2.80181336402893	0.248027443885803	0.333322584629059	0.00962161459028721
1.49391043186188	-1.40267419815063	-2.80297017097473	0.247907966375351	0.333401650190353	0.00966788362711668
1.4930831193924	-1.40391707420349	-2.80623245239258	0.247867450118065	0.333531886339188	0.00972265098243952
1.49978923797607	-1.40369415283203	-2.80288743972778	0.247812896966934	0.333382844924927	0.0098914597183466
1.50320386886597	-1.41512966156006	-2.80193161964417	0.247767418622971	0.333427757024765	0.00998122151941061
1.51278829574585	-1.40963983535767	-2.80570316314697	0.247803464531898	0.333355158567429	0.0100930063053966
1.51592671871185	-1.41990435123444	-2.79360103607178	0.247467905282974	0.333476632833481	0.0101742120459676
1.51639068126678	-1.41549754142761	-2.79908680915833	0.247447535395622	0.333395391702652	0.010299114510417
1.52102530002594	-1.42274236679077	-2.79034042358398	0.247295141220093	0.333483040332794	0.0102825853973627
1.52473998069763	-1.42221260070801	-2.79991984367371	0.247200176119804	0.333350509405136	0.0103236017748713
1.52324545383453	-1.42106711864471	-2.793123960495	0.246964633464813	0.333501607179642	0.0102694416418672
1.52193748950958	-1.42428147792816	-2.79055166244507	0.246863335371017	0.333411514759064	0.0103279454633594
1.51850402355194	-1.42330586910248	-2.79053115844727	0.246727302670479	0.333423793315887	0.0103958901017904
1.52543818950653	-1.42465400695801	-2.79016041755676	0.246530562639236	0.333343744277954	0.0102855041623116
1.52120673656464	-1.42807745933533	-2.78787064552307	0.246293872594833	0.333415985107422	0.0103075001388788
1.52640962600708	-1.42675805091858	-2.78765535354614	0.246145665645599	0.333459258079529	0.010277665220201
1.52460432052612	-1.4340991973877	-2.77504682540894	0.245874881744385	0.333292543888092	0.0101519711315632
1.53021740913391	-1.43728029727936	-2.78697872161865	0.245809391140938	0.333437353372574	0.0103122498840094
1.52962100505829	-1.4368622303009	-2.77628540992737	0.245573058724403	0.333405524492264	0.0101509094238281
1.52574586868286	-1.43772637844086	-2.78201460838318	0.245383933186531	0.333462744951248	0.010166646912694
1.53018796443939	-1.44106268882751	-2.78454756736755	0.245207577943802	0.333466291427612	0.0100749535486102
1.5237044095993	-1.44024538993835	-2.7737934589386	0.245103776454926	0.333549380302429	0.0099770175293088
1.52863919734955	-1.4426417350769	-2.77784419059753	0.244838356971741	0.333577066659927	0.00999431218951941
1.52031970024109	-1.44364213943481	-2.78236484527588	0.244748190045357	0.33381125330925	0.00976903550326824
1.51649355888367	-1.43959927558899	-2.77996349334717	0.244569510221481	0.333902806043625	0.00968683417886496
1.51730477809906	-1.44699537754059	-2.77125382423401	0.244213864207268	0.333942145109177	0.00963253434747458
1.51563155651093	-1.4427353143692	-2.78226613998413	0.244272649288177	0.33404877781868	0.00944844167679548
1.51404213905334	-1.44742226600647	-2.77011609077454	0.244023114442825	0.334174364805222	0.00931148510426283
1.50932633876801	-1.44587564468384	-2.77564239501953	0.243800356984138	0.334395170211792	0.0092941140756011
1.5062118768692	-1.44463241100311	-2.76921725273132	0.243654921650887	0.334435611963272	0.00917768850922585
1.50669157505035	-1.4485912322998	-2.77636861801147	0.243292182683945	0.334714293479919	0.00910657271742821
1.50571668148041	-1.44376349449158	-2.7754213809967	0.243354693055153	0.334815800189972	0.0090937465429306
1.49746143817902	-1.44592690467834	-2.7628128528595	0.242999225854874	0.335105299949646	0.00901610404253006
1.49634373188019	-1.44079661369324	-2.76500463485718	0.242854028940201	0.335171312093735	0.00909652654081583
1.48767518997192	-1.44218325614929	-2.77340936660767	0.242583379149437	0.335396409034729	0.00905557628720999
1.49279844760895	-1.4397646188736	-2.76292634010315	0.24228423833847	0.335520267486572	0.00892180111259222
1.48136913776398	-1.43948566913605	-2.77380204200745	0.242067441344261	0.335740953683853	0.0089892316609621
1.48009085655212	-1.43802988529205	-2.77208256721497	0.24175614118576	0.336033642292023	0.00891589839011431
1.4757969379425	-1.43395376205444	-2.76027464866638	0.241432368755341	0.336045444011688	0.00890487805008888
1.46741759777069	-1.43561840057373	-2.76819753646851	0.241239383816719	0.336344808340073	0.0089483130723238
1.47200465202332	-1.43173503875732	-2.76049208641052	0.240836173295975	0.336367964744568	0.00877803657203913
1.45740401744843	-1.43231952190399	-2.76272392272949	0.240510523319244	0.336760997772217	0.00876620970666409
1.45822739601135	-1.42798542976379	-2.76382088661194	0.240048319101334	0.336761921644211	0.00866823550313711
1.45149791240692	-1.43010759353638	-2.74934864044189	0.239717945456505	0.336895942687988	0.00859786476939917
1.44803357124329	-1.42704212665558	-2.76118850708008	0.239283308386803	0.337115108966827	0.00855613965541124
1.44403231143951	-1.42358326911926	-2.74683475494385	0.238810703158379	0.33725705742836	0.00840096920728683
1.43475937843323	-1.42101383209229	-2.74803829193115	0.238427072763443	0.337483704090118	0.00827410258352757
1.42983162403107	-1.42396724224091	-2.75173044204712	0.237851589918137	0.337543815374374	0.00824226718395948
1.42385256290436	-1.4173995256424	-2.74201345443726	0.237475231289864	0.337788254022598	0.00804660003632307
1.41649150848389	-1.41657543182373	-2.73766851425171	0.23687756061554	0.337927788496017	0.00794114265590906
1.40893006324768	-1.41079890727997	-2.73925924301147	0.23631526529789	0.338156014680862	0.00778696592897177
1.39952039718628	-1.40804100036621	-2.73380494117737	0.235811740159988	0.338204652070999	0.00762410461902618
1.39293026924133	-1.41217947006226	-2.73052287101746	0.235126972198486	0.338455975055695	0.00738571817055345
1.39128744602203	-1.40326023101807	-2.73564910888672	0.234762787818909	0.338593304157257	0.0072315763682127
1.3781681060791	-1.40000927448273	-2.73009920120239	0.234167322516441	0.338837087154388	0.00701961712911725
1.36963081359863	-1.39969635009766	-2.72716665267944	0.233456999063492	0.339030861854553	0.00687578041106462
1.36576294898987	-1.39561569690704	-2.72414255142212	0.232975363731384	0.339232057332993	0.00672410847619176
1.35054111480713	-1.39647245407104	-2.71642589569092	0.232461035251617	0.339596390724182	0.00649101380258799
1.34964096546173	-1.38995492458344	-2.71043086051941	0.231942430138588	0.339685440063477	0.00620768731459975
1.33667063713074	-1.38806486129761	-2.71396040916443	0.231391951441765	0.339958816766739	0.00610151048749685
1.32868802547455	-1.38630068302155	-2.71644377708435	0.230809345841408	0.340300738811493	0.00582614727318287
1.32861483097076	-1.38153672218323	-2.70757269859314	0.230198889970779	0.340468138456345	0.00569934491068125
1.31559193134308	-1.3806232213974	-2.71160888671875	0.229758322238922	0.340818673372269	0.00557924620807171
1.31006157398224	-1.38117361068726	-2.71816039085388	0.229345560073853	0.341178745031357	0.0054113520309329
1.31040775775909	-1.37400710582733	-2.70689511299133	0.228795424103737	0.341455817222595	0.00520956283435225
1.29970252513885	-1.37193334102631	-2.70659041404724	0.228280201554298	0.341903239488602	0.00511468295007944
1.29190969467163	-1.36817717552185	-2.71669936180115	0.22790102660656	0.342383742332459	0.00505089247599244
1.28409051895142	-1.36381542682648	-2.70820927619934	0.227463856339455	0.342691481113434	0.004798314999789
1.27246832847595	-1.36198687553406	-2.70796823501587	0.227157115936279	0.343180537223816	0.0046062795445323
1.26518023014069	-1.35852885246277	-2.71245503425598	0.226869657635689	0.343711763620377	0.00447497284039855
1.26108741760254	-1.35705590248108	-2.70868873596191	0.226472526788712	0.344089359045029	0.00422645872458816
1.25080585479736	-1.34974718093872	-2.71027874946594	0.226208716630936	0.34465965628624	0.00387773523107171
1.24269115924835	-1.34586262702942	-2.71344661712646	0.225978657603264	0.345126330852509	0.00365096190944314
1.23296785354614	-1.34995567798615	-2.72245907783508	0.225602477788925	0.345613569021225	0.00347715173847973
1.22732961177826	-1.34700059890747	-2.71898436546326	0.225426092743874	0.346107542514801	0.00313337706029415
1.22293102741241	-1.3407975435257	-2.72185873985291	0.225379809737206	0.346625059843063	0.0028206598944962
1.20868349075317	-1.34064996242523	-2.72620248794556	0.225003153085709	0.347238600254059	0.00260631437413394
1.20070326328278	-1.33551573753357	-2.72943472862244	0.224922716617584	0.347679883241653	0.002282909816131
1.19710373878479	-1.33534586429596	-2.7229585647583	0.224639594554901	0.348131388425827	0.00203101430088282
1.1843808889389	-1.3362330198288	-2.73361206054688	0.224503770470619	0.348664402961731	0.00174255482852459
1.17962050437927	-1.32575833797455	-2.7427659034729	0.224503591656685	0.349071025848389	0.00147391424980015
1.17060124874115	-1.32722663879395	-2.73144483566284	0.22428984940052	0.349616914987564	0.00128406938165426
1.1621561050415	-1.32390344142914	-2.74216055870056	0.224169954657555	0.350084871053696	0.00107219791971147
1.15434610843658	-1.3198584318161	-2.74457931518555	0.22409476339817	0.350376069545746	0.000897329126019031
1.146448969841	-1.3195583820343	-2.73777794837952	0.223969638347626	0.350835561752319	0.000625330780167133
1.14324545860291	-1.31600403785706	-2.75010251998901	0.223957076668739	0.35113450884819	0.0004849205724895
1.13313543796539	-1.31034231185913	-2.74791884422302	0.22383639216423	0.351513743400574	0.000350191199686378
1.12545347213745	-1.30572664737701	-2.74895238876343	0.223649933934212	0.351989597082138	0.000162039301358163
1.11885523796082	-1.30503416061401	-2.75053858757019	0.223621129989624	0.352117538452148	-1.0852489140234E-05
1.10998487472534	-1.30214059352875	-2.75097942352295	0.22354981303215	0.352357536554337	-0.000162447322509252
1.10938942432404	-1.3005313873291	-2.75664234161377	0.223554819822311	0.352662712335587	-0.000438128510722891
1.10586631298065	-1.29875099658966	-2.75455069541931	0.223518282175064	0.352850884199142	-0.000542540627066046
1.0966854095459	-1.29516136646271	-2.75919532775879	0.223448425531387	0.353085309267044	-0.000626183522399515
1.09680676460266	-1.28909361362457	-2.76065468788147	0.223372623324394	0.353257149457932	-0.000756334397010505
1.08599245548248	-1.29140448570251	-2.75123476982117	0.223415404558182	0.353313565254211	-0.000882057007402182
1.08205056190491	-1.28500080108643	-2.76511096954346	0.223430350422859	0.353464841842651	-0.000822454923763871
1.08046078681946	-1.27793037891388	-2.76389813423157	0.223522946238518	0.353592067956924	-0.000923209066968411
1.07184970378876	-1.27447497844696	-2.75506544113159	0.223495811223984	0.353697180747986	-0.000954271701630205
1.0656111240387	-1.26990067958832	-2.7614905834198	0.223538547754288	0.353769093751907	-0.000945613021031022
1.06219494342804	-1.2668399810791	-2.76980137825012	0.223583772778511	0.353898376226425	-0.000902710133232176
1.05482172966003	-1.26185357570648	-2.76508140563965	0.223744973540306	0.353902518749237	-0.000963172584306449
1.05551433563232	-1.25931310653687	-2.76343274116516	0.223856374621391	0.353921204805374	-0.000897174992132932
1.05433309078217	-1.25472438335419	-2.77551507949829	0.223896309733391	0.35405445098877	-0.000917781668249518
1.04549908638	-1.24874937534332	-2.77010607719421	0.224100261926651	0.354098081588745	-0.000921083556022495
1.0453919172287	-1.24578094482422	-2.76689887046814	0.224166691303253	0.353994369506836	-0.000821744208224118
1.04141592979431	-1.24570727348328	-2.78149008750916	0.224424839019775	0.354134142398834	-0.00074142700759694
1.04257786273956	-1.23780059814453	-2.77314591407776	0.224720150232315	0.354149281978607	-0.00075775058940053
1.03836214542389	-1.23800086975098	-2.76860117912292	0.224769800901413	0.354293167591095	-0.000582536216825247
1.03386390209198	-1.22949838638306	-2.78437805175781	0.225048184394836	0.354292660951614	-0.000448315578978509
1.03416657447815	-1.22835767269135	-2.78308463096619	0.225301116704941	0.354328155517578	-0.000424001889768988
1.03586483001709	-1.2286182641983	-2.78239870071411	0.225558206439018	0.354356050491333	-0.000371939386241138
1.03399515151978	-1.22628092765808	-2.79127192497253	0.225858479738235	0.354483246803284	-0.000253428093856201
1.03896057605743	-1.2205673456192	-2.79875040054321	0.226330205798149	0.354513049125671	-0.000131468666950241
1.03705048561096	-1.22185850143433	-2.79537844657898	0.226619690656662	0.35461363196373	-2.82592918665614E-05
1.0369576215744	-1.21774768829346	-2.79776692390442	0.22687304019928	0.354747325181961	-1.52339989654138E-05
1.04187047481537	-1.21270453929901	-2.8010311126709	0.227298721671104	0.354797035455704	0.000178631278686225
1.03754699230194	-1.21298694610596	-2.80751848220825	0.22761096060276	0.354805201292038	0.00028602869133465
1.04204559326172	-1.21727979183197	-2.80329418182373	0.227965846657753	0.35490021109581	0.000290790310828015
1.04798483848572	-1.21364212036133	-2.81295490264893	0.228400960564613	0.354927510023117	0.000334210024448112
1.04158043861389	-1.21459758281708	-2.82664942741394	0.228678658604622	0.355108350515366	0.000411138898925856
1.05207133293152	-1.20938694477081	-2.81140470504761	0.22906257212162	0.354999631643295	0.000411721703130752
1.04734075069427	-1.21642637252808	-2.82214522361755	0.229535296559334	0.355164110660553	0.00052690168377012
1.05943524837494	-1.21336197853088	-2.83560061454773	0.229894652962685	0.355064302682877	0.000471627165097743
1.05992114543915	-1.2155818939209	-2.82032895088196	0.230177983641624	0.355090826749802	0.000529468758031726
1.05708456039429	-1.21582627296448	-2.83212661743164	0.230629071593285	0.355201154947281	0.000592178548686206
1.06563174724579	-1.21322679519653	-2.84143376350403	0.230893537402153	0.355131268501282	0.000658772827591747
1.06493926048279	-1.21700429916382	-2.82954025268555	0.231361240148544	0.355101764202118	0.000683409569319338
1.07376265525818	-1.21400237083435	-2.84310483932495	0.231744065880775	0.355077803134918	0.000849953095894307
1.07357895374298	-1.21230149269104	-2.83760547637939	0.232062235474586	0.354982227087021	0.000881772371940315
1.07684659957886	-1.2141056060791	-2.84766888618469	0.232335731387138	0.355003327131271	0.00107163214124739
1.08461511135101	-1.21261405944824	-2.84484934806824	0.232808753848076	0.354860007762909	0.0012124361237511
1.08348524570465	-1.21091294288635	-2.84367299079895	0.233185887336731	0.354838997125626	0.00140036584343761
1.09189784526825	-1.20904076099396	-2.85308837890625	0.233411073684692	0.354791909456253	0.00167889578733593
1.09434151649475	-1.2069296836853	-2.84868860244751	0.23385326564312	0.35465544462204	0.00181340251583606
1.10424053668976	-1.20847249031067	-2.85519933700562	0.234142005443573	0.354490906000137	0.00204976461827755
1.10667634010315	-1.20151829719543	-2.86257910728455	0.234678626060486	0.35436886548996	0.00230450951494277
1.10556042194366	-1.20543456077576	-2.85400915145874	0.234851092100143	0.354389637708664	0.00253391545265913
1.11449420452118	-1.19896984100342	-2.86424493789673	0.235322445631027	0.354210168123245	0.00292923301458359
1.1193755865097	-1.20299398899078	-2.85746216773987	0.235653474926949	0.354148179292679	0.00311127374880016
1.12689626216888	-1.19426441192627	-2.86488890647888	0.236080631613731	0.353886127471924	0.00352659472264349
1.12802946567535	-1.19518339633942	-2.86531090736389	0.236448973417282	0.353870868682861	0.00378545862622559
1.13864433765411	-1.19195938110352	-2.85553383827209	0.236700594425201	0.353580862283707	0.00410981476306915
1.13446187973022	-1.19155514240265	-2.87058806419373	0.237204939126968	0.353569746017456	0.00452684378251433
1.14669680595398	-1.18462705612183	-2.87304973602295	0.237492963671684	0.353379487991333	0.00472703110426664
1.14537250995636	-1.18064296245575	-2.86555814743042	0.237793639302254	0.353237092494965	0.00516903959214687
1.15268111228943	-1.17975461483002	-2.86985325813293	0.238106563687325	0.353069067001343	0.00548751605674624
1.15226149559021	-1.17852199077606	-2.86529874801636	0.238515809178352	0.352988451719284	0.00584225682541728
1.15794062614441	-1.17550361156464	-2.87386417388916	0.238859444856644	0.352857798337936	0.00619728490710258
1.15938138961792	-1.16753554344177	-2.87359166145325	0.239133507013321	0.352709084749222	0.00640991004183888
1.1612548828125	-1.16962838172913	-2.87804794311523	0.239445149898529	0.352591216564178	0.00683196680620313
1.16275799274445	-1.16537833213806	-2.88200831413269	0.239747688174248	0.352458775043488	0.00704793026670814
1.17188918590546	-1.15874743461609	-2.8769998550415	0.240159973502159	0.352344006299973	0.00727023417130113
1.16899168491364	-1.1608966588974	-2.88332557678223	0.240294903516769	0.352339208126068	0.00754566723480821
1.17480337619781	-1.15472280979156	-2.87882208824158	0.240666091442108	0.352181524038315	0.00764096435159445
1.17797207832336	-1.16431701183319	-2.87869882583618	0.240799635648727	0.352093040943146	0.00774358073249459
1.19020056724548	-1.1605966091156	-2.89711952209473	0.241288229823112	0.351971328258514	0.00775451818481088
1.19440197944641	-1.17280614376068	-2.87768912315369	0.241307348012924	0.352034121751785	0.00777342682704329
1.20292580127716	-1.17367947101593	-2.89194512367249	0.241697654128075	0.351903408765793	0.00752216996625066
1.20885133743286	-1.18451690673828	-2.88004064559937	0.241919219493866	0.351846873760223	0.00702182715758681
1.21266400814056	-1.19307935237885	-2.90212559700012	0.242331475019455	0.351674437522888	0.0063597890548408
1.21053516864777	-1.19741129875183	-2.89194917678833	0.242536798119545	0.351899474859238	0.00562778348103166
1.2117030620575	-1.20247769355774	-2.89479541778564	0.242870822548866	0.351895034313202	0.00506413914263248
1.21114063262939	-1.20580232143402	-2.89750337600708	0.243162781000137	0.352022916078568	0.00456841476261616
1.21128249168396	-1.20775866508484	-2.90172219276428	0.243437379598618	0.351943910121918	0.00427881628274918
1.20777416229248	-1.20292627811432	-2.90968465805054	0.243628889322281	0.352194309234619	0.00436513917520642
1.20604610443115	-1.19965708255768	-2.90085101127625	0.243890807032585	0.352095633745193	0.00463547976687551
1.20587730407715	-1.19199347496033	-2.90318155288696	0.244231030344963	0.352217048406601	0.0051453304477036
1.21781694889069	-1.18862342834473	-2.91402363777161	0.24442420899868	0.35226121544838	0.00567746674641967
1.23168182373047	-1.19003868103027	-2.90736675262451	0.244423598051071	0.352115333080292	0.00619155075401068
1.24539923667908	-1.18797779083252	-2.90934872627258	0.244414195418358	0.352066218852997	0.007181191816926
1.26799702644348	-1.19570851325989	-2.91789579391479	0.244383528828621	0.352018445730209	0.00765764294192195
1.2668114900589	-1.20095801353455	-2.9026997089386	0.244708463549614	0.351949840784073	0.00797846354544163
1.2686368227005	-1.19984257221222	-2.91381025314331	0.244720235466957	0.351833522319794	0.00787995103746653
1.25580406188965	-1.19554853439331	-2.8988356590271	0.244972467422485	0.351795673370361	0.00746432179585099
1.25488042831421	-1.19210875034332	-2.90491914749146	0.245006263256073	0.351740181446075	0.00728897983208299
1.25317227840424	-1.18481886386871	-2.9212167263031	0.245247319340706	0.351725399494171	0.00665768980979919
1.2420768737793	-1.19444060325623	-2.90926480293274	0.244952455163002	0.351738572120667	0.00617185095325112
1.23133671283722	-1.19570183753967	-2.91499829292297	0.244951263070107	0.351631164550781	0.00523307966068387
1.22552049160004	-1.20193803310394	-2.90044379234314	0.244533732533455	0.351579606533051	0.00446533784270287
1.22356939315796	-1.20609605312347	-2.90619564056396	0.244558081030846	0.351466029882431	0.00392615143209696
1.21743929386139	-1.217005610466	-2.89825868606567	0.244374826550484	0.351462125778198	0.00325536099262536
1.21334099769592	-1.21257746219635	-2.90189170837402	0.244355395436287	0.351173669099808	0.00296302023343742
1.20223772525787	-1.21085679531097	-2.89461469650269	0.244294255971909	0.351074248552322	0.00249755661934614
1.20147168636322	-1.19604444503784	-2.89977359771729	0.244284972548485	0.350972652435303	0.00251647969707847
1.1901867389679	-1.18208801746368	-2.90304160118103	0.243967399001122	0.351040482521057	0.00265359901823103
1.18162763118744	-1.1766095161438	-2.88973951339722	0.243748441338539	0.350917339324951	0.00304645975120366
1.16771256923676	-1.16847693920135	-2.89968776702881	0.24358057975769	0.350965857505798	0.00365261291153729
1.15422034263611	-1.14661979675293	-2.87956666946411	0.243362784385681	0.350836336612701	0.00420082034543157
1.13731694221497	-1.12777638435364	-2.89905500411987	0.243158370256424	0.350896418094635	0.00496753072366118
1.12260472774506	-1.11714613437653	-2.87558794021606	0.243051409721375	0.350676417350769	0.00554226106032729
1.11235761642456	-1.09783208370209	-2.88822412490845	0.242972478270531	0.350606471300125	0.00632871966809034
1.10566329956055	-1.07680642604828	-2.88227009773254	0.242679432034492	0.350544273853302	0.00684190820902586
1.09187436103821	-1.0645307302475	-2.88215255737305	0.242478847503662	0.350517779588699	0.00733441486954689
1.08679139614105	-1.06109952926636	-2.88284420967102	0.242126107215881	0.350326955318451	0.00775536708533764
1.08213722705841	-1.06174564361572	-2.87416696548462	0.241791486740112	0.350169986486435	0.00792410876601934
1.0799001455307	-1.05401122570038	-2.87092232704163	0.241666585206985	0.350233852863312	0.00794187653809786
1.06300354003906	-1.05672407150269	-2.86486077308655	0.241393715143204	0.350237935781479	0.00741475075483322
1.04525220394135	-1.05107700824738	-2.86937165260315	0.241300269961357	0.350347250699997	0.00686394609510899
1.02608704566956	-1.0439487695694	-2.86579585075378	0.241241201758385	0.350376069545746	0.00597469741478562
1.01835703849792	-1.04655861854553	-2.87105345726013	0.240941002964973	0.350486248731613	0.00519177410751581
1.01705026626587	-1.03422820568085	-2.8755030632019	0.240941494703293	0.350640416145325	0.0048515279777348
1.00088608264923	-1.03545784950256	-2.86448001861572	0.240607589483261	0.350985288619995	0.00446595158427954
0.995044112205505	-1.03094792366028	-2.86907982826233	0.240439385175705	0.351147443056107	0.00458116177469492
0.978487730026245	-1.02336156368256	-2.86682963371277	0.240384891629219	0.351246416568756	0.00471210572868586
0.968731999397278	-1.0195449590683	-2.86298418045044	0.240403607487679	0.351532459259033	0.00496686855331063
0.966084361076355	-0.997487962245941	-2.86619687080383	0.240443170070648	0.35165998339653	0.00559466332197189
0.959398865699768	-0.984621942043304	-2.87290787696838	0.240340918302536	0.352043002843857	0.00619601598009467
0.959839284420013	-0.969287514686584	-2.87136268615723	0.240158647298813	0.352155089378357	0.00716592883691192
0.942927241325378	-0.957107603549957	-2.87856483459473	0.240129992365837	0.352419584989548	0.0080025577917695
0.932551443576813	-0.944950699806213	-2.8780038356781	0.240148663520813	0.352681815624237	0.00865197740495205
0.925252318382263	-0.928636491298676	-2.86635637283325	0.239943355321884	0.352772086858749	0.00940435472875834
0.910409688949585	-0.920575082302094	-2.87796688079834	0.239877343177795	0.353123545646667	0.0100652417168021
0.911860048770905	-0.908828496932983	-2.87412214279175	0.23988550901413	0.353209644556046	0.0105760535225272
0.904407858848572	-0.902229368686676	-2.87306547164917	0.239825531840324	0.353306233882904	0.01086157374084
0.896288931369781	-0.891442060470581	-2.8840537071228	0.239943668246269	0.35359400510788	0.0112431040033698
0.891755878925323	-0.883964061737061	-2.88494205474854	0.239773392677307	0.353633284568787	0.0113208247348666
0.887565016746521	-0.877273738384247	-2.87694764137268	0.239716425538063	0.3539077937603	0.0115224979817867
0.884984076023102	-0.88169652223587	-2.88266253471375	0.239621356129646	0.354119271039963	0.0118970349431038
0.88420581817627	-0.880979895591736	-2.8808708190918	0.239548355340958	0.354249000549316	0.0118916817009449
0.878128409385681	-0.873644411563873	-2.87671589851379	0.239663347601891	0.354509919881821	0.0120416386052966
0.8567795753479	-0.873222708702087	-2.88209843635559	0.239657700061798	0.354757517576218	0.0119149405509233
0.847902774810791	-0.868464231491089	-2.87549448013306	0.239764332771301	0.354941785335541	0.0117373578250408
0.847159624099731	-0.858148217201233	-2.89299058914185	0.239882722496986	0.355184257030487	0.0116156805306673
0.841513156890869	-0.864809572696686	-2.89074206352234	0.239762619137764	0.355672419071198	0.0115645676851273
0.825993001461029	-0.85577267408371	-2.90421509742737	0.239985346794128	0.355830132961273	0.0114831998944283
0.81537914276123	-0.857616066932678	-2.89180374145508	0.239964172244072	0.356134563684464	0.0112835001200438
0.805303394794464	-0.850644409656525	-2.90170216560364	0.240159004926682	0.356255143880844	0.0113418512046337
0.799807012081146	-0.844105124473572	-2.89755392074585	0.240198016166687	0.35661256313324	0.0114139458164573
0.798862278461456	-0.846490561962128	-2.90353035926819	0.240274846553802	0.356793999671936	0.0117492163553834
0.793302714824677	-0.839057981967926	-2.90574312210083	0.240480661392212	0.357042402029037	0.0121784508228302
0.794384062290192	-0.830910623073578	-2.90826535224915	0.240726411342621	0.357244402170181	0.0124815236777067
0.781681537628174	-0.824279189109802	-2.91150951385498	0.240810751914978	0.357470721006393	0.0131133766844869
0.786381483078003	-0.815291225910187	-2.91874265670776	0.240923821926117	0.357728511095047	0.0137061076238751
0.776359260082245	-0.819211423397064	-2.90973448753357	0.241075441241264	0.357774645090103	0.0143379047513008
0.780987203121185	-0.806268393993378	-2.92810702323914	0.241399735212326	0.358007550239563	0.014952321536839
0.774222612380981	-0.800688624382019	-2.91795754432678	0.241569027304649	0.358227849006653	0.0154550950974226
0.776449024677277	-0.796889305114746	-2.93294811248779	0.241761758923531	0.358417987823486	0.0159670878201723
0.763958036899567	-0.792047381401062	-2.9238133430481	0.24214980006218	0.358532577753067	0.0164369530975819
0.761941611766815	-0.782757639884949	-2.93930959701538	0.242415606975555	0.358788043260574	0.0167871303856373
0.75764673948288	-0.780191421508789	-2.92832350730896	0.242571517825127	0.358839213848114	0.017276905477047
0.75339412689209	-0.774847388267517	-2.93546748161316	0.243069916963577	0.359007269144058	0.017555695027113
0.745641708374023	-0.772163569927216	-2.94255614280701	0.243144437670708	0.359245926141739	0.0180130824446678
0.739598274230957	-0.765229463577271	-2.9396276473999	0.243631675839424	0.359318524599075	0.0183140765875578
0.742656767368317	-0.76404881477356	-2.94611549377441	0.243909999728203	0.359392195940018	0.0186605714261532
0.737132430076599	-0.760774791240692	-2.93601703643799	0.244119584560394	0.359618157148361	0.0189613848924637
0.727351903915405	-0.757162570953369	-2.95238614082336	0.244562014937401	0.359640628099442	0.0194578915834427
0.730822503566742	-0.751668334007263	-2.94828987121582	0.244870617985725	0.359806895256042	0.0196142550557852
0.722130060195923	-0.748924016952515	-2.96154642105103	0.245230942964554	0.359928131103516	0.0201350767165422
0.722646653652191	-0.748607993125916	-2.9561812877655	0.24548414349556	0.36000794172287	0.0204907432198524
0.711658000946045	-0.744480669498444	-2.96458840370178	0.245904833078384	0.360107362270355	0.0209918022155762
0.718820035457611	-0.739665269851685	-2.95037269592285	0.246115744113922	0.360134571790695	0.0213553328067064
0.713189959526062	-0.737197458744049	-2.96841883659363	0.246467396616936	0.360189437866211	0.0218441132456064
0.708484172821045	-0.735421180725098	-2.96656799316406	0.24687871336937	0.360252857208252	0.0223712138831615
0.706384122371674	-0.727237224578857	-2.96715354919434	0.247185632586479	0.360278993844986	0.0227140467613935
0.705923855304718	-0.730880796909332	-2.97518301010132	0.247447490692139	0.360251098871231	0.0232621748000383
0.704195201396942	-0.726455211639404	-2.9725935459137	0.247804328799248	0.360315412282944	0.0237286929041147
0.700019776821136	-0.717805743217468	-2.97487998008728	0.248244166374207	0.360254257917404	0.0241680294275284
0.700761079788208	-0.723833024501801	-2.97954344749451	0.248415350914001	0.360221087932587	0.0245885346084833
0.6961550116539	-0.719280064105988	-2.97944188117981	0.248819544911385	0.360259085893631	0.0249560885131359
0.704732537269592	-0.724758446216583	-2.97554326057434	0.248892202973366	0.360132455825806	0.0252513978630304
0.710072159767151	-0.723910093307495	-2.97648692131042	0.249309629201889	0.360069304704666	0.0257157906889915
0.716808080673218	-0.72442889213562	-2.98845601081848	0.249551743268967	0.359938263893127	0.026150967925787
0.725611984729767	-0.726714313030243	-2.9753623008728	0.249666079878807	0.359848469495773	0.0265111792832613
0.715814650058746	-0.732235550880432	-2.9883668422699	0.250080645084381	0.359857857227325	0.0266460049897432
0.701519370079041	-0.73202520608902	-2.98413753509521	0.250330984592438	0.359770476818085	0.0268063098192215
0.706570208072662	-0.725103676319122	-2.97198176383972	0.25058189034462	0.359466969966888	0.026801435276866
0.70914888381958	-0.726418316364288	-2.99030756950378	0.25069260597229	0.359599947929382	0.0269282553344965
0.700647711753845	-0.730071663856506	-2.98930358886719	0.250838816165924	0.359584927558899	0.0270039942115545
0.690154433250427	-0.727531731128693	-2.98680806159973	0.251019716262817	0.359368085861206	0.0268511883914471
0.67543363571167	-0.730200886726379	-2.99532723426819	0.251070141792297	0.359390884637833	0.0268831346184015
0.666743576526642	-0.723549842834473	-2.97821307182312	0.251236081123352	0.359231978654861	0.0268450286239386
0.66553670167923	-0.722098827362061	-2.99683737754822	0.25149330496788	0.359068155288696	0.0268735624849796
0.662512063980103	-0.727435231208801	-2.98307943344116	0.251525193452835	0.359087139368057	0.0271784514188766
0.656998217105865	-0.719804644584656	-2.98589444160461	0.251641511917114	0.358939170837402	0.0272992067039013
0.648835599422455	-0.711508274078369	-2.99897575378418	0.251791894435883	0.35874480009079	0.0276037789881229
0.644070506095886	-0.710273802280426	-2.98643016815186	0.251796066761017	0.358754873275757	0.0278488118201494
0.635510444641113	-0.70660275220871	-2.98773193359375	0.251864016056061	0.358649432659149	0.0283646136522293
0.638468623161316	-0.704551219940186	-2.9853663444519	0.251879841089249	0.358492404222488	0.0286402422934771
0.625858783721924	-0.698639869689941	-2.99329710006714	0.251881331205368	0.3585085272789	0.0290823057293892
0.624775886535645	-0.698887467384338	-2.97655272483826	0.251861065626144	0.358390957117081	0.0292868334800005
0.621625125408173	-0.690313339233398	-2.99250888824463	0.252042800188065	0.35837385058403	0.0295711848884821
0.607365667819977	-0.687467873096466	-2.98373436927795	0.251996397972107	0.358319193124771	0.0297730024904013
0.604511976242065	-0.683329999446869	-2.99019074440002	0.251991182565689	0.358300775289536	0.0299389436841011
0.60073584318161	-0.68013596534729	-2.98438286781311	0.252002716064453	0.35827174782753	0.0301503371447325
0.591671466827393	-0.674140512943268	-2.98107552528381	0.252055555582047	0.358266949653625	0.030250096693635
0.58752429485321	-0.675873279571533	-2.98911643028259	0.251985043287277	0.358258277177811	0.0303745921701193
0.583360254764557	-0.673253417015076	-2.97701191902161	0.251875817775726	0.358293652534485	0.030384449288249
0.5747931599617	-0.664386451244354	-2.99424719810486	0.251901805400848	0.358308881521225	0.0305051077157259
0.57293963432312	-0.669992923736572	-2.97812867164612	0.251667439937592	0.358280599117279	0.030477611348033
0.569460809230804	-0.663838386535645	-2.99201393127441	0.25174617767334	0.358308434486389	0.0305924043059349
0.568093121051788	-0.665218889713287	-2.98010110855103	0.251351028680801	0.358382970094681	0.0305628478527069
0.559103906154633	-0.66090977191925	-2.98331904411316	0.251413464546204	0.358382165431976	0.0307305734604597
0.562003374099731	-0.657127618789673	-2.97726035118103	0.251295357942581	0.358302652835846	0.0306305531412363
0.551001250743866	-0.657229244709015	-2.98510813713074	0.251100927591324	0.358524262905121	0.0307370889931917
0.548848092556	-0.651501834392548	-2.97219109535217	0.250951558351517	0.358353316783905	0.030780516564846
0.548077821731567	-0.652751564979553	-2.98485612869263	0.250761896371841	0.358393996953964	0.0307556875050068
0.539729654788971	-0.648885726928711	-2.97252869606018	0.250506639480591	0.35837984085083	0.0308214463293552
0.54290759563446	-0.64958518743515	-2.96706175804138	0.250229835510254	0.35832753777504	0.0307581722736359
0.540328979492188	-0.652725696563721	-2.97859668731689	0.249931126832962	0.358322203159332	0.030837370082736
0.539197623729706	-0.65270072221756	-2.9725489616394	0.249750703573227	0.358243614435196	0.030588336288929
0.554742455482483	-0.654489934444427	-2.9680917263031	0.249343439936638	0.358013778924942	0.0308017898350954
0.558175921440125	-0.659314155578613	-2.95997858047485	0.249105587601662	0.358048796653748	0.030932143330574
0.562325060367584	-0.659721851348877	-2.9585165977478	0.24884606897831	0.357958972454071	0.0309488959610462
0.562460660934448	-0.667178332805634	-2.96064329147339	0.24858370423317	0.357766777276993	0.0308752134442329
0.548332154750824	-0.672125160694122	-2.94638442993164	0.248259171843529	0.357729554176331	0.0305408611893654
0.549288749694824	-0.664014279842377	-2.95311403274536	0.248178511857986	0.35754182934761	0.0303911827504635
0.553804755210876	-0.660012006759644	-2.94798517227173	0.247741878032684	0.357481360435486	0.0300306770950556
0.546480715274811	-0.668238878250122	-2.95782375335693	0.24735914170742	0.357602804899216	0.0297270100563765
0.532507658004761	-0.66882449388504	-2.95252847671509	0.247054353356361	0.357410311698914	0.029511783272028
0.527689039707184	-0.662710785865784	-2.9480140209198	0.246657431125641	0.357260257005692	0.0289708431810141
0.51165634393692	-0.6612468957901	-2.9502112865448	0.246284961700439	0.357250541448593	0.0288547221571207
0.512144923210144	-0.662034451961517	-2.93817186355591	0.245984077453613	0.357025474309921	0.028551472350955
0.510861277580261	-0.659937858581543	-2.94414973258972	0.245735242962837	0.356901317834854	0.0285952650010586
0.508981466293335	-0.649777770042419	-2.93475437164307	0.245435953140259	0.35666698217392	0.028531139716506
0.501702189445496	-0.655135989189148	-2.94791054725647	0.244994387030602	0.356568157672882	0.0286865476518869
0.509352803230286	-0.645644009113312	-2.92715239524841	0.244885891675949	0.356290698051453	0.0287041459232569
0.511103749275208	-0.65272331237793	-2.93276739120483	0.244383350014687	0.356204658746719	0.0291024576872587
0.519597589969635	-0.649855732917786	-2.91838884353638	0.244139388203621	0.356030821800232	0.0294711925089359
0.530413806438446	-0.652927458286285	-2.92849826812744	0.244001463055611	0.355813264846802	0.0296117141842842
0.525422930717468	-0.659883081912994	-2.9216730594635	0.243786066770554	0.355800181627274	0.0296373814344406
0.513959586620331	-0.656768798828125	-2.91785860061646	0.243759587407112	0.355555921792984	0.0293723419308662
0.515169680118561	-0.661625683307648	-2.91298913955688	0.243714317679405	0.355522572994232	0.0289093498140574
0.514890432357788	-0.65169632434845	-2.9221076965332	0.243586331605911	0.355509757995605	0.0285134930163622
0.514916718006134	-0.66358608007431	-2.9249165058136	0.243447124958038	0.355513989925385	0.0278870277106762
0.503783941268921	-0.668799161911011	-2.92832922935486	0.243422880768776	0.355560064315796	0.0273337382823229
0.491446852684021	-0.671576499938965	-2.92778396606445	0.243348106741905	0.355431020259857	0.0265364721417427
0.486124187707901	-0.67165207862854	-2.92694425582886	0.243363812565804	0.355520695447922	0.0259496327489614
0.484663456678391	-0.67995297908783	-2.91436767578125	0.243400990962982	0.355394333600998	0.0253130719065666
0.4901222884655	-0.683415710926056	-2.93169546127319	0.243502289056778	0.355500608682632	0.0250388458371162
0.487668722867966	-0.68251770734787	-2.92700481414795	0.243598222732544	0.355433911085129	0.0247450768947601
0.491243302822113	-0.681539118289948	-2.93674921989441	0.243656918406487	0.355443745851517	0.0247445665299892
0.491927832365036	-0.68047034740448	-2.92567110061646	0.243867963552475	0.355375349521637	0.02488455735147
0.501014590263367	-0.683841705322266	-2.93529868125916	0.243934884667397	0.355480790138245	0.0251370165497065
0.499545246362686	-0.684029340744019	-2.93410778045654	0.244074165821075	0.355330497026443	0.0253331288695335
0.506573975086212	-0.684287786483765	-2.94446516036987	0.244380608201027	0.355287551879883	0.0257243756204844
0.513651192188263	-0.683652818202972	-2.93476271629334	0.244527995586395	0.355361610651016	0.0259613394737244
0.512199759483337	-0.680145502090454	-2.95541620254517	0.244890347123146	0.355437606573105	0.0261400155723095
0.517698228359222	-0.683898985385895	-2.94655513763428	0.245194435119629	0.355273455381393	0.0261113438755274
0.525087177753448	-0.685206711292267	-2.9610550403595	0.245580971240997	0.355242878198624	0.0261418111622334
0.536876797676086	-0.696581602096558	-2.9536828994751	0.245800271630287	0.3553107380867	0.0258178114891052
0.55005556344986	-0.698828518390656	-2.96493029594421	0.246269389986992	0.355158597230911	0.0260075312107801
0.568841338157654	-0.708983719348907	-2.9647262096405	0.246691018342972	0.355272650718689	0.0258247591555119
0.565263271331787	-0.719971239566803	-2.97949600219727	0.247272327542305	0.355410009622574	0.02583297342062
0.575678169727325	-0.722127318382263	-2.97614789009094	0.247709006071091	0.355247676372528	0.0254981368780136
0.56771993637085	-0.730121076107025	-2.97853374481201	0.248408541083336	0.355219572782516	0.0252434890717268
0.588363587856293	-0.730214953422546	-2.97840094566345	0.248904570937157	0.355306535959244	0.0248805899173021
0.592664182186127	-0.734795451164246	-2.99672627449036	0.249463424086571	0.3555908203125	0.024752851575613
0.60187041759491	-0.746464431285858	-3.00183892250061	0.249998927116394	0.355489045381546	0.0245779659599066
0.602969229221344	-0.750942587852478	-3.01170611381531	0.250573456287384	0.355635821819305	0.0245390515774488
0.600441873073578	-0.746811807155609	-3.00993680953979	0.251248568296433	0.35565122961998	0.0243930853903294
0.608361005783081	-0.753476083278656	-3.01415848731995	0.251745045185089	0.355621635913849	0.0247761812061071
0.62568199634552	-0.752584159374237	-3.01651859283447	0.252618670463562	0.355652242898941	0.0250572226941586
0.633015334606171	-0.751136064529419	-3.03841781616211	0.253230959177017	0.355724036693573	0.0256783794611692
0.640960693359375	-0.748978018760681	-3.03815484046936	0.253993362188339	0.355629235506058	0.0262015778571367
0.653407871723175	-0.743876576423645	-3.05034565925598	0.254764944314957	0.355593025684357	0.0269482750445604
0.655304491519928	-0.743057548999786	-3.03885412216187	0.255354046821594	0.355778247117996	0.0276491753757
0.668560743331909	-0.740065455436707	-3.05181550979614	0.256145983934402	0.355584979057312	0.0284806545823812
0.680684149265289	-0.745449841022491	-3.05027365684509	0.256804049015045	0.355545461177826	0.0290304385125637
0.678421020507813	-0.739935636520386	-3.06753826141357	0.257634699344635	0.355547964572906	0.0295339860022068
0.685693621635437	-0.736634075641632	-3.07267475128174	0.258510082960129	0.355405449867249	0.0299384780228138
0.695854365825653	-0.741631686687469	-3.06732416152954	0.259119629859924	0.35534331202507	0.030068339779973
0.697379469871521	-0.741750538349152	-3.08446455001831	0.259906649589539	0.355338722467422	0.0302624218165874
0.699475049972534	-0.745563924312592	-3.0795431137085	0.260634243488312	0.35515496134758	0.0304182097315788
0.709860742092133	-0.741113603115082	-3.08540296554565	0.261398136615753	0.355082273483276	0.0303801186382771
0.710732758045197	-0.74918258190155	-3.09508895874023	0.262063473463058	0.354933470487595	0.0305357929319143
0.71310818195343	-0.755198657512665	-3.09445309638977	0.262775033712387	0.354822367429733	0.0306363981217146
0.718058586120605	-0.750481784343719	-3.08560943603516	0.263406127691269	0.3546462059021	0.030591094866395
0.725071310997009	-0.750474333763123	-3.10316872596741	0.264146149158478	0.35446172952652	0.030677555128932
0.725830495357513	-0.760257720947266	-3.10257029533386	0.264624446630478	0.354415684938431	0.0308494716882706
0.72782164812088	-0.760498404502869	-3.09834337234497	0.265283286571503	0.35418701171875	0.0309701859951019
0.737413704395294	-0.760379254817963	-3.11121869087219	0.265984028577805	0.353875577449799	0.0310604516416788
0.74269825220108	-0.765472114086151	-3.10606002807617	0.26631423830986	0.353833734989166	0.0311283078044653
0.744028210639954	-0.765520453453064	-3.11191916465759	0.266906529664993	0.353440821170807	0.0313689596951008
0.747388422489166	-0.769147574901581	-3.1109025478363	0.267402112483978	0.353200823068619	0.0313471034169197
0.757554829120636	-0.770138263702393	-3.10932207107544	0.267760127782822	0.352988541126251	0.0314449965953827
0.760389447212219	-0.771377265453339	-3.11722755432129	0.268326252698898	0.352727502584457	0.0317225567996502
0.758853673934937	-0.773558557033539	-3.10355114936829	0.268637597560883	0.352402597665787	0.0317536182701588
0.763863444328308	-0.776027500629425	-3.1043758392334	0.269029766321182	0.352094054222107	0.0317707136273384
0.77035653591156	-0.772840976715088	-3.11807870864868	0.269387513399124	0.351920127868652	0.0318089574575424
0.769320905208588	-0.778482496738434	-3.10328793525696	0.269589126110077	0.351561665534973	0.0319303311407566
0.771404564380646	-0.77206152677536	-3.1134729385376	0.270073294639587	0.35136616230011	0.031960129737854
0.77106899023056	-0.77047598361969	-3.11764931678772	0.270332515239716	0.351059675216675	0.032112330198288
0.776662468910217	-0.778939306735992	-3.10766100883484	0.270428419113159	0.350834250450134	0.0321008749306202
0.776433408260345	-0.772761821746826	-3.10794544219971	0.270781427621841	0.350672245025635	0.0322229266166687
0.776746153831482	-0.774697601795197	-3.11703205108643	0.271007210016251	0.350307494401932	0.0324980989098549
0.785692930221558	-0.768349230289459	-3.1055018901825	0.271100878715515	0.350074470043182	0.0325942486524582
0.783964335918427	-0.76486736536026	-3.11024904251099	0.271244913339615	0.350030094385147	0.0328691378235817
0.785003423690796	-0.761156499385834	-3.11049509048462	0.27153679728508	0.349774360656738	0.0331440418958664
0.784002304077148	-0.760049998760223	-3.10879731178284	0.271605521440506	0.349657446146011	0.0332011468708515
0.791193008422852	-0.76043975353241	-3.10121941566467	0.271668642759323	0.3494793176651	0.0332447215914726
0.796181857585907	-0.757785797119141	-3.10503268241882	0.271657913923264	0.349401324987412	0.0333723612129688
0.788843393325806	-0.756102919578552	-3.10589361190796	0.271716326475143	0.349377363920212	0.0333546102046967
0.794797778129578	-0.752650380134583	-3.09996700286865	0.271810591220856	0.349098891019821	0.0333518236875534
0.797660768032074	-0.752576172351837	-3.10822629928589	0.271706014871597	0.349138140678406	0.0333748608827591
0.796311140060425	-0.754037618637085	-3.09587717056274	0.271578550338745	0.349116206169128	0.0332071185112
0.801091730594635	-0.748097479343414	-3.1120753288269	0.271722197532654	0.349034875631332	0.0331609770655632
0.799308955669403	-0.750457406044006	-3.09628534317017	0.271406918764114	0.349052011966705	0.0330278091132641
0.799623429775238	-0.751141011714935	-3.09820175170898	0.271414071321487	0.34906467795372	0.0328611321747303
0.794010937213898	-0.748152613639832	-3.10665059089661	0.271257966756821	0.349061340093613	0.0326514057815075
0.797516345977783	-0.744195580482483	-3.09457564353943	0.270995199680328	0.349017769098282	0.032305508852005
0.796603739261627	-0.749324858188629	-3.09831666946411	0.270924627780914	0.34925177693367	0.0320563241839409
0.788770973682404	-0.745766282081604	-3.10165786743164	0.270675092935562	0.349288910627365	0.0319098979234695
0.793606817722321	-0.746816396713257	-3.08385372161865	0.270481795072556	0.349213659763336	0.031522985547781
0.796246409416199	-0.746910274028778	-3.09907078742981	0.270212084054947	0.349423676729202	0.0313143096864223
0.788942337036133	-0.746148943901062	-3.09499335289001	0.269936472177505	0.349527269601822	0.0310492794960737
0.790172457695007	-0.740280985832214	-3.09164142608643	0.269754469394684	0.349544167518616	0.0306206233799458
0.789042949676514	-0.745765507221222	-3.09613943099976	0.269362330436707	0.349748253822327	0.0303979739546776
0.783710181713104	-0.746368587017059	-3.08455777168274	0.268900811672211	0.349825888872147	0.0300274137407541
0.783616662025452	-0.736867070198059	-3.0833957195282	0.268720895051956	0.349985331296921	0.0297446846961975
0.77749639749527	-0.734576761722565	-3.08792757987976	0.268270641565323	0.350084513425827	0.0295252408832312
0.779439508914948	-0.738577902317047	-3.08046436309814	0.267887622117996	0.350231945514679	0.029186649248004
0.77278208732605	-0.736124694347382	-3.07509064674377	0.267397344112396	0.350503593683243	0.0289624482393265
0.767258048057556	-0.73077118396759	-3.07566666603088	0.267075031995773	0.350426822900772	0.0288198981434107
0.770199835300446	-0.727600276470184	-3.07032704353333	0.26652404665947	0.35050430893898	0.028500072658062
0.76621413230896	-0.722991347312927	-3.07316017150879	0.265987128019333	0.35081160068512	0.0284088347107172
0.760432183742523	-0.723730742931366	-3.06042385101318	0.265469044446945	0.35081484913826	0.028239231556654
0.764347314834595	-0.718338131904602	-3.06128740310669	0.264966517686844	0.3509461581707	0.0279879774898291
0.752409279346466	-0.714216709136963	-3.05944061279297	0.264285653829575	0.351041287183762	0.0278821755200624
0.747708559036255	-0.710473537445068	-3.05189490318298	0.263762682676315	0.35111129283905	0.02756124176085
0.748793661594391	-0.708558201789856	-3.05612921714783	0.263045310974121	0.351251363754272	0.0274646952748299
0.740100204944611	-0.706224739551544	-3.04002451896667	0.262409895658493	0.351310700178146	0.027174910530448
0.740045368671417	-0.699903249740601	-3.04847431182861	0.262012004852295	0.351406186819077	0.0268911272287369
0.738969564437866	-0.703042984008789	-3.03432536125183	0.261087417602539	0.351532012224197	0.0267168637365103
0.732875764369965	-0.697174668312073	-3.03429365158081	0.260580003261566	0.351590991020203	0.0264006331562996
0.73339980840683	-0.697546362876892	-3.03705239295959	0.259965240955353	0.351721733808517	0.026150044053793
0.730657637119293	-0.698158800601959	-3.02005815505981	0.259147644042969	0.351929098367691	0.0257656928151846
0.723815202713013	-0.693800389766693	-3.03037071228027	0.258713036775589	0.351944357156754	0.0255866423249245
0.730304598808289	-0.698316991329193	-3.0164201259613	0.25802543759346	0.352092444896698	0.0251373127102852
0.717082142829895	-0.694877743721008	-3.02782249450684	0.257497996091843	0.352391421794891	0.0249256212264299
0.724444329738617	-0.694657564163208	-3.00496697425842	0.256858348846436	0.352414220571518	0.0245384946465492
0.724502265453339	-0.695975542068481	-3.01303362846375	0.256383448839188	0.352699279785156	0.0242036674171686
0.715327203273773	-0.695462048053741	-3.00685381889343	0.255816102027893	0.352918684482574	0.0238397158682346
0.718658268451691	-0.696461021900177	-3.00115132331848	0.255247265100479	0.353016346693039	0.0233997777104378
0.718017160892487	-0.700796604156494	-3.0107536315918	0.254723101854324	0.35329881310463	0.0231197942048311
0.715658664703369	-0.698692262172699	-3.00082015991211	0.254166275262833	0.353525072336197	0.0226123854517937
0.711563467979431	-0.705608248710632	-3.00564742088318	0.253635764122009	0.35377112030983	0.0223158281296492
0.714833676815033	-0.703266501426697	-2.99442195892334	0.253267467021942	0.353926032781601	0.0218480844050646
0.710874557495117	-0.703391432762146	-3.00017142295837	0.252654135227203	0.354265809059143	0.0215254537761211
0.707733929157257	-0.708479821681976	-2.99213719367981	0.252201974391937	0.354456603527069	0.0210037678480148
0.713336706161499	-0.707900285720825	-2.99765610694885	0.251854717731476	0.354614526033401	0.020678523927927
0.711113333702087	-0.717139780521393	-2.98606276512146	0.251135945320129	0.354917973279953	0.0203602928668261
0.708506345748901	-0.716883838176727	-2.99238634109497	0.250836133956909	0.3550985455513	0.0200075432658196
0.713301658630371	-0.718406438827515	-2.99582004547119	0.250407427549362	0.355299979448318	0.0197082944214344
0.713036000728607	-0.721273899078369	-2.97988772392273	0.249838307499886	0.355542063713074	0.0193175934255123
0.712235689163208	-0.726678967475891	-2.99295949935913	0.249501436948776	0.35577854514122	0.0191225036978722
0.719501674175262	-0.726295351982117	-2.97723937034607	0.248950660228729	0.355877906084061	0.0187264997512102
0.714649200439453	-0.729181110858917	-2.98907136917114	0.248563930392265	0.35621577501297	0.0184374451637268
0.719128012657166	-0.736589848995209	-2.97411179542542	0.248133912682533	0.356284409761429	0.018065495416522
0.722319602966309	-0.73597776889801	-2.97186470031738	0.247564062476158	0.356474965810776	0.0176037345081568
0.722033977508545	-0.742175281047821	-2.97655344009399	0.247112408280373	0.356699734926224	0.0173566173762083
0.72645765542984	-0.74858033657074	-2.97361326217651	0.24670547246933	0.35674837231636	0.0168159101158381
0.72867751121521	-0.756506860256195	-2.97241544723511	0.246269419789314	0.35705229640007	0.01648741774261
0.726956307888031	-0.755187511444092	-2.96434688568115	0.245867639780045	0.357142120599747	0.0159781221300364
0.727871716022491	-0.766690135002136	-2.97863960266113	0.245431646704674	0.357295393943787	0.0155392289161682
0.733800411224365	-0.767813146114349	-2.96481370925903	0.245116427540779	0.357475787401199	0.0151108428835869
0.731931269168854	-0.777706801891327	-2.96422553062439	0.24462878704071	0.357719630002975	0.0147097315639257
0.730978310108185	-0.776016056537628	-2.96429371833801	0.244315207004547	0.357748776674271	0.0142784286290407
0.740463554859161	-0.784334599971771	-2.96941900253296	0.244012117385864	0.35783788561821	0.0138824321329594
0.739457607269287	-0.787046790122986	-2.96090269088745	0.243587523698807	0.358078688383102	0.0134741105139256
0.741236925125122	-0.792435348033905	-2.96349453926086	0.24323782324791	0.358113706111908	0.013154155574739
0.744819104671478	-0.797901690006256	-2.96284103393555	0.242987543344498	0.358226120471954	0.0129371890798211
0.753567397594452	-0.804015636444092	-2.95656323432922	0.242702558636665	0.358265161514282	0.012463859282434
0.752457439899445	-0.809443295001984	-2.96616053581238	0.242401763796806	0.358603954315186	0.0123139200732112
0.758306324481964	-0.814658939838409	-2.95364665985107	0.24207866191864	0.358591794967651	0.011998719535768
0.761112451553345	-0.820198893547058	-2.95721316337585	0.241890087723732	0.35868427157402	0.0118652982637286
0.771986246109009	-0.821328401565552	-2.94896245002747	0.241616860032082	0.35873955488205	0.0115281529724598
0.775443196296692	-0.830350577831268	-2.95708680152893	0.241397261619568	0.358833521604538	0.0114520853385329
0.778881072998047	-0.834453463554382	-2.95961880683899	0.241209656000137	0.358846604824066	0.0111596519127488
0.786275804042816	-0.840770065784454	-2.95038342475891	0.241003021597862	0.35885027050972	0.0110378740355372
0.78937816619873	-0.844271838665009	-2.95862722396851	0.24085146188736	0.359048187732697	0.010799627751112
0.794634521007538	-0.849896371364594	-2.94804358482361	0.240595504641533	0.358961313962936	0.010697272606194
0.797994673252106	-0.850665509700775	-2.9563992023468	0.240654453635216	0.359033197164536	0.0104014398530126
0.806528687477112	-0.858958721160889	-2.94350743293762	0.240372240543365	0.359019041061401	0.0102313114330173
0.809731960296631	-0.861951768398285	-2.95601296424866	0.240307420492172	0.359092473983765	0.0100928600877523
0.814502835273743	-0.871224939823151	-2.9436240196228	0.239980980753899	0.359079360961914	0.00977760553359985
0.820600032806396	-0.873198568820953	-2.95733714103699	0.240039974451065	0.359093576669693	0.00966822355985641
0.821184039115906	-0.879421889781952	-2.94114184379578	0.239786192774773	0.359175622463226	0.00934957899153233
0.825627207756042	-0.879479885101318	-2.9500527381897	0.23970465362072	0.359084725379944	0.00924312230199575
0.829469382762909	-0.890917301177979	-2.94540333747864	0.239607885479927	0.35914021730423	0.00900568906217813
0.838501751422882	-0.891584157943726	-2.94105625152588	0.239501684904099	0.35901015996933	0.00875534117221832
0.840010643005371	-0.896137237548828	-2.94729900360107	0.23932734131813	0.359155416488647	0.00853791832923889
0.840299546718597	-0.899383783340454	-2.93881630897522	0.239333748817444	0.359074980020523	0.00844914466142654
0.847543478012085	-0.906398057937622	-2.95083498954773	0.239311441779137	0.359153360128403	0.00820379797369242
0.84936136007309	-0.910910665988922	-2.93505644798279	0.239125907421112	0.359125912189484	0.00799519848078489
0.852902293205261	-0.915192782878876	-2.94518208503723	0.239057153463364	0.359174877405167	0.00786417163908482
0.855627715587616	-0.923772692680359	-2.93121099472046	0.238980695605278	0.359046280384064	0.00761965615674853
0.859518229961395	-0.927447199821472	-2.94498777389526	0.238948181271553	0.359178006649017	0.00750302150845528
0.859339416027069	-0.924530744552612	-2.94387793540955	0.238978430628777	0.359092593193054	0.00726608233526349
0.861766397953033	-0.933304488658905	-2.94329142570496	0.23879086971283	0.359173268079758	0.00715509988367558
0.868643701076508	-0.932277321815491	-2.93895983695984	0.238901019096375	0.359160512685776	0.00685402750968933
0.869370579719543	-0.942899703979492	-2.93818855285645	0.238752797245979	0.359224736690521	0.00670327292755246
0.868782460689545	-0.939475834369659	-2.94307065010071	0.238855645060539	0.359253764152527	0.00650162389501929
0.871529221534729	-0.952115118503571	-2.9338390827179	0.238664820790291	0.359228760004044	0.00625314516946673
0.880755603313446	-0.948977828025818	-2.9451220035553	0.238811641931534	0.359103232622147	0.00605003349483013
0.87431013584137	-0.957850337028503	-2.93042230606079	0.238625437021255	0.359325915575027	0.00581519864499569
0.881068885326386	-0.955584645271301	-2.94040989875793	0.23868316411972	0.359273552894592	0.00568272219970822
0.876181542873383	-0.964751243591309	-2.93729114532471	0.238700687885284	0.359285652637482	0.00543804466724396
0.886634707450867	-0.963634550571442	-2.93776059150696	0.238765239715576	0.359215766191483	0.00524755520746112
0.880876123905182	-0.96893048286438	-2.94623947143555	0.238774016499519	0.359365224838257	0.00515724346041679
0.889445722103119	-0.971825003623962	-2.93359160423279	0.238692969083786	0.359252572059631	0.00502145383507013
0.890243351459503	-0.97648561000824	-2.94356060028076	0.238833755254745	0.359356164932251	0.00494437431916595
0.904044926166534	-0.97835385799408	-2.93900871276855	0.238718688488007	0.359258383512497	0.00471223751083016
0.898573935031891	-0.982528030872345	-2.9540810585022	0.238819435238838	0.359440833330154	0.00473052402958274
0.906834721565247	-0.988178372383118	-2.93390083312988	0.238823562860489	0.35927826166153	0.00448169698938727
0.908206462860107	-0.991824448108673	-2.94571566581726	0.239040419459343	0.359415501356125	0.00453560100868344
0.915204167366028	-0.994238495826721	-2.94266438484192	0.239040970802307	0.359367430210114	0.00428995210677385
0.916276216506958	-1.00738143920898	-2.95022320747375	0.239111348986626	0.359457492828369	0.00426597287878394
0.917955815792084	-1.00826811790466	-2.94077396392822	0.239338487386703	0.359423995018005	0.00395088875666261
[truncated: 16,973 more rows]
